# Supplementary material for: Single-cell atlas profiling revealed cellular characteristics and dynamic changes after PD-1 blockade therapy of brain metastases from laryngeal squamous cell carcinoma
Source: Mol Cell Biochem. 2024 Aug 1;480(4):2377–400. doi: 10.1007/s11010-024-05064-3 (PMC11961546; doi:10.1007/s11010-024-05064-3)
Supplement: Supplementary file 1 — Supplementary file1 (XLSX 1817 KB) [file 11010_2024_5064_MOESM1_ESM.xlsx]

## Sheet: Sheet1
Supplementary Data 1. Differentially expressed genes across cell clusters in the integrated cell map
Gene lists used to define cell types
p_val	avg_log2FC	pct.1	pct.2	p_val_adj	cluster	gene		cluster	cell type
0	2.75354	0.971	0.552	0	0	IFITM2		0	Neutrophil
0	2.70174	0.98	0.717	0	0	NAMPT		1	Neutrophil
0	2.48892	0.779	0.231	0	0	LUCAT1		2	T_cell
0	2.46605	0.932	0.434	0	0	G0S2		3	NK_cell
0	2.45308	0.9	0.381	0	0	SLC25A37		4	Cancer_cell
0	2.37454	0.754	0.25	0	0	IL1R1		5	Cancer_cell
0	2.35843	0.813	0.365	0	0	CPD		6	Cancer_cell
0	2.32044	0.907	0.283	0	0	AQP9		7	Macrophage
0	2.31967	0.855	0.277	0	0	CSF3R		8	Macrophage
0	2.28388	0.942	0.66	0	0	LITAF		9	T_cell
0	2.27957	0.955	0.366	0	0	BCL2A1		10	Macrophage
0	2.27171	0.534	0.077	0	0	CMTM2		11	Cancer_cell
0	2.2296	0.874	0.411	0	0	CXCL8		12	Cancer_cell
0	2.21511	0.733	0.472	0	0	GCA		13	Cancer_cell
0	2.21063	0.698	0.12	0	0	FCGR3B		14	Cancer_cell
0	2.18582	0.982	0.584	0	0	SRGN		15	Monocyte
0	2.18372	0.656	0.469	0	0	MAP4K4		16	Macrophage
0	2.17786	0.777	0.394	0	0	USP32		17	Neutrophil
0	2.1774	0.571	0.139	0	0	KCNJ15		18	Cancer_cell
0	2.17058	0.732	0.359	0	0	LIMK2		19	Cancer_cell
0	2.16549	0.43	0.469	0	0	KATNBL1		20	Cancer_cell
0	2.16312	0.846	0.597	0	0	MXD1		21	Macrophage
0	2.1499	0.697	0.185	0	0	IL1R2		22	B_cell
0	2.14884	0.628	0.297	0	0	CAMK1D		23	Cancer_cell
0	2.12791	0.836	0.629	0	0	RNF149		24	Cancer_cell
0	2.11127	0.892	0.471	0	0	LYN		25	Neutrophil
0	2.10813	0.763	0.349	0	0	NEDD9		26	Cancer_cell
0	2.10604	0.768	0.288	0	0	PHACTR1		27	Macrophage
0	2.10557	0.812	0.481	0	0	NUMB		28	Endothelial_cells
0	2.09071	0.893	0.435	0	0	LCP2		29	Neutrophil
0	2.09034	0.757	0.424	0	0	ACSL1		30	B_cell
0	2.07381	0.508	0.094	0	0	CXCR2		31	Fibroblast
0	2.07158	0.939	0.331	0	0	AL078604.4		32	Macrophage
0	2.06419	0.795	0.56	0	0	IVNS1ABP		33	Fibroblast
0	2.05749	0.827	0.575	0	0	CD55		34	pDC
0	2.05082	0.673	0.265	0	0	NCF2
0	2.04842	0.703	0.387	0	0	BASP1
0	2.04079	0.972	0.705	0	0	SOD2
0	2.03054	0.882	0.481	0	0	ARHGAP26
0	2.01168	0.796	0.368	0	0	PLEK
0	2.00801	0.694	0.264	0	0	FPR1
0	2.00221	0.667	0.291	0	0	GAB2
0	1.99282	0.539	0.089	0	0	AC007271.1
0	1.97893	0.32	0.236	0	0	S100A12
0	1.97717	0.714	0.542	0	0	PPIF
0	1.96168	0.655	0.323	0	0	DOCK5
0	1.95573	0.891	0.426	0	0	ALOX5AP
0	1.94884	0.752	0.363	0	0	GK
0	1.93878	0.885	0.538	0	0	SIK3
0	1.93191	0.545	0.109	0	0	AC005050.3
0	1.91505	0.638	0.275	0	0	MNDA
0	1.91448	0.615	0.299	0	0	ADAMTSL4-AS1
0	1.91419	0.627	0.276	0	0	LST1
0	1.90998	0.924	0.612	0	0	TXNIP
0	1.90895	0.716	0.342	0	0	DENND5A
0	1.89702	0.74	0.283	0	0	RIPOR2
0	1.8864	0.663	0.325	0	0	TOM1
0	1.883	0.582	0.208	0	0	SMIM25
0	1.88182	0.455	0.176	0	0	TMCC3
0	1.88042	0.537	0.247	0	0	C5AR1
0	1.87445	0.845	0.702	0	0	CEBPB
0	1.87232	0.996	0.969	0	0	FTH1
0	1.87222	0.288	0.045	0	0	PROK2
0	1.87166	0.772	0.53	0	0	SMCHD1
0	1.8516	0.443	0.186	0	0	PTGS2
0	1.84586	0.621	0.28	0	0	CDC42EP3
0	1.84198	0.507	0.107	0	0	ADGRG3
0	1.84155	0.466	0.267	0	0	TBC1D8
0	1.83837	0.623	0.358	0	0	SLC12A6
0	1.83704	0.507	0.178	0	0	AC008105.3
0	1.83044	0.879	0.677	0	0	SDCBP
0	1.82944	0.91	0.646	0	0	LCP1
0	1.82834	0.611	0.414	0	0	TRIB1
0	1.82577	0.655	0.426	0	0	CYSTM1
0	1.82228	0.841	0.554	0	0	PLAUR
0	1.81631	0.896	0.804	0	0	FAM49B
0	1.81608	0.706	0.486	0	0	IGF2R
0	1.79855	0.65	0.268	0	0	IRAK3
0	1.79332	0.8	0.649	0	0	SPAG9
0	1.77894	0.627	0.39	0	0	FNIP1
0	1.77187	0.634	0.479	0	0	IRF1
0	1.77014	0.449	0.181	0	0	AC099489.1
0	1.76297	0.608	0.374	0	0	FGD4
0	1.7609	0.557	0.269	0	0	ZNF438
0	1.7591	0.598	0.292	0	0	SORL1
0	1.75629	0.867	0.685	0	0	DUSP1
0	1.75602	0.623	0.47	0	0	MTHFS
0	1.75292	0.616	0.442	0	0	SEC14L1
0	1.75025	0.451	0.341	0	0	SVIL
0	1.74877	0.631	0.535	0	0	RGS2
0	1.74382	0.652	0.281	0	0	HCK
0	1.73747	0.509	0.215	0	0	LRRK2
0	1.73745	0.583	0.393	0	0	BCL6
0	1.73609	0.82	0.668	0	0	ZFAND3
0	1.72959	0.461	0.179	0	0	TECPR2
0	1.72546	0.504	0.257	0	0	AC015871.1
0	1.72227	0.38	0.086	0	0	VNN2
0	1.72139	0.762	0.524	0	0	SMAP2
0	1.71983	0.573	0.323	0	0	PTPRE
0	1.71939	0.629	0.427	0	0	NABP1
0	1.71695	0.984	0.877	0	0	H3F3A
0	1.71482	0.601	0.338	0	0	MYO1F
0	1.71448	0.415	0.097	0	0	GLT1D1
0	1.70788	0.829	0.464	0	0	SAMSN1
0	1.70262	0.53	0.271	0	0	ADGRE2
0	1.70224	0.566	0.511	0	0	ELF2
0	1.70169	0.675	0.351	0	0	PIK3R5
0	1.69796	0.519	0.346	0	0	PACSIN2
0	1.69729	0.706	0.553	0	0	MBP
0	1.69648	0.474	0.162	0	0	CSF2RB
0	1.69383	0.985	0.904	0	0	NEAT1
0	1.69228	0.555	0.17	0	0	CLEC4E
0	1.68123	0.549	0.263	0	0	ITGAX
0	1.67524	0.693	0.405	0	0	PREX1
0	1.67416	0.977	0.876	0	0	SAT1
0	1.67227	0.688	0.297	0	0	SERPINA1
0	1.66866	0.657	0.555	0	0	VASP
0	1.66273	0.493	0.221	0	0	ECE1
0	1.65593	0.541	0.256	0	0	TMEM154
0	1.64767	0.589	0.492	0	0	MBOAT7
0	1.6422	0.479	0.334	0	0	FBXL5
0	1.63772	0.463	0.239	0	0	IRS2
0	1.63595	0.719	0.397	0	0	PDE4B
0	1.6298	0.532	0.278	0	0	PLXNC1
0	1.62531	0.474	0.158	0	0	TREM1
0	1.62401	0.629	0.526	0	0	UBE2R2
0	1.6225	0.45	0.241	0	0	LRG1
0	1.61808	0.512	0.253	0	0	VAV1
0	1.61318	0.643	0.579	0	0	ANP32A
0	1.61084	0.75	0.674	0	0	UBE2B
0	1.6082	0.8	0.357	0	0	DOCK4
0	1.60657	0.433	0.284	0	0	IL1RAP
0	1.60191	0.61	0.45	0	0	KDM6B
0	1.60147	0.363	0.129	0	0	CREB5
0	1.60142	0.57	0.418	0	0	RILPL2
0	1.59839	0.513	0.337	0	0	TET3
0	1.59305	0.459	0.186	0	0	ALDH1A2
0	1.59229	0.671	0.392	0	0	SLA
0	1.59186	0.581	0.478	0	0	SKAP2
0	1.58634	0.61	0.425	0	0	ZNF267
0	1.58597	0.313	0.077	0	0	CDA
0	1.58183	0.61	0.574	0	0	MAP3K2
0	1.57763	0.735	0.517	0	0	ZSWIM6
0	1.57519	0.652	0.511	0	0	SNAP23
0	1.5737	0.531	0.385	0	0	PCNX1
0	1.57218	0.802	0.739	0	0	RAB7A
0	1.57037	0.797	0.511	0	0	TNFAIP3
0	1.56836	0.378	0.247	0	0	S100P
0	1.56463	0.398	0.262	0	0	AZIN1-AS1
0	1.56294	0.538	0.32	0	0	EVI2B
0	1.5609	0.583	0.33	0	0	ICAM1
0	1.55871	0.791	0.608	0	0	PICALM
0	1.54759	0.529	0.457	0	0	FOXO3
0	1.5441	0.813	0.517	0	0	RBM47
0	1.54028	0.591	0.454	0	0	B4GALT5
0	1.53924	0.441	0.216	0	0	C9orf72
0	1.53874	0.43	0.193	0	0	CHST15
0	1.53146	0.6	0.367	0	0	CXCR4
0	1.53054	0.854	0.677	0	0	IER3
0	1.52929	0.441	0.264	0	0	STX3
0	1.52772	0.498	0.271	0	0	CPQ
0	1.52653	0.444	0.2	0	0	FGR
0	1.52382	0.526	0.408	0	0	PAK1
0	1.52361	0.557	0.167	0	0	TNFAIP6
0	1.52081	0.496	0.314	0	0	PTEN
0	1.51963	0.501	0.352	0	0	SLC6A6
0	1.51737	0.503	0.479	0	0	USP3
0	1.5153	0.501	0.375	0	0	UBAP1
0	1.51196	0.539	0.362	0	0	CREBRF
0	1.50863	0.347	0.18	0	0	RNF24
0	1.50481	0.701	0.662	0	0	USP15
0	1.50231	0.819	0.657	0	0	FNDC3B
0	1.50068	0.638	0.305	0	0	FCGR2A
0	1.49682	0.512	0.355	0	0	SBF2
0	1.49531	0.51	0.487	0	0	ETS2
0	1.49505	0.917	0.553	0	0	PTPRC
0	1.49427	0.617	0.399	0	0	GMFG
0	1.4942	0.588	0.541	0	0	TSC22D3
0	1.49387	0.679	0.439	0	0	ARHGAP15
0	1.49263	0.318	0.133	0	0	IGF1R
0	1.49098	0.42	0.238	0	0	PPCDC
0	1.49053	0.646	0.584	0	0	SKIL
0	1.48659	0.528	0.308	0	0	TBXAS1
0	1.48573	0.352	0.119	0	0	OSM
0	1.48468	0.751	0.572	0	0	STK4
0	1.48241	0.486	0.288	0	0	SLC2A3
0	1.48241	0.434	0.236	0	0	PILRA
0	1.47717	0.387	0.126	0	0	IL18R1
0	1.47602	0.326	0.196	0	0	MEGF9
0	1.47373	0.397	0.25	0	0	UBXN2B
0	1.47252	0.606	0.577	0	0	FLOT1
0	1.46872	0.328	0.117	0	0	SELL
0	1.46844	0.361	0.101	0	0	FPR2
0	1.46527	0.529	0.321	0	0	PRKCB
0	1.45374	0.572	0.286	0	0	MCTP1
0	1.45291	0.428	0.25	0	0	SLC43A2
0	1.4514	0.427	0.511	0	0	IFRD1
0	1.45029	0.562	0.348	0	0	TNFRSF1B
0	1.44585	0.4	0.242	0	0	ANTXR2
0	1.43615	0.401	0.217	0	0	PTAFR
0	1.43361	0.389	0.189	0	0	NCF1
0	1.42733	0.529	0.419	0	0	BRAF
0	1.41405	0.332	0.079	0	0	AL034397.3
0	1.40988	0.405	0.217	0	0	RASSF2
0	1.40905	0.442	0.294	0	0	WDFY3
0	1.40436	0.49	0.465	0	0	MAP2K3
0	1.40059	0.5	0.222	0	0	IGSF6
0	1.40047	0.441	0.317	0	0	RASSF3
0	1.40037	0.415	0.366	0	0	XPO6
0	1.39899	0.376	0.159	0	0	TNFSF14
0	1.39587	0.293	0.133	0	0	RUBCNL
0	1.39068	0.712	0.46	0	0	CD53
0	1.3905	0.373	0.221	0	0	ZDHHC18
0	1.38754	0.506	0.475	0	0	NFKBIZ
0	1.38722	0.477	0.34	0	0	TNFAIP2
0	1.38425	0.411	0.272	0	0	PCBP1-AS1
0	1.38038	0.627	0.67	0	0	STAT3
0	1.37985	0.95	0.892	0	0	ITM2B
0	1.3771	0.536	0.546	0	0	GNG10
0	1.37685	0.771	0.604	0	0	CFLAR
0	1.37584	0.577	0.497	0	0	CPEB4
0	1.37559	0.405	0.343	0	0	RNF19B
0	1.37502	0.352	0.207	0	0	TPK1
0	1.37483	0.641	0.585	0	0	WSB1
0	1.37262	0.541	0.514	0	0	RNF13
0	1.37012	0.394	0.196	0	0	AC022217.3
0	1.36779	0.394	0.274	0	0	PGS1
0	1.36726	0.427	0.245	0	0	SLC11A1
0	1.36533	0.404	0.356	0	0	DDIT3
0	1.36494	0.468	0.267	0	0	SPI1
0	1.36489	0.411	0.395	0	0	ERGIC1
0	1.36388	0.338	0.164	0	0	TLR4
0	1.36315	0.63	0.551	0	0	NIBAN1
0	1.3631	0.737	0.751	0	0	MCL1
0	1.36175	0.459	0.467	0	0	PITPNA
0	1.35752	0.457	0.427	0	0	AC020916.1
0	1.34775	0.48	0.429	0	0	TUT7
0	1.34621	0.399	0.286	0	0	VSIR
0	1.34265	0.854	0.784	0	0	NFKBIA
0	1.34097	0.305	0.149	0	0	AP003086.1
0	1.33905	0.536	0.452	0	0	HCLS1
0	1.33609	0.417	0.321	0	0	EHD1
0	1.33403	0.521	0.437	0	0	SUSD6
0	1.3292	0.338	0.197	0	0	EGR3
0	1.32907	0.451	0.345	0	0	RABGEF1
0	1.32678	0.478	0.516	0	0	MIDN
0	1.32622	0.409	0.331	0	0	YPEL3
0	1.32455	0.369	0.406	0	0	ASPH
0	1.32249	0.345	0.274	0	0	FAM126B
0	1.32171	0.643	0.441	0	0	PTPRJ
0	1.32165	0.513	0.405	0	0	PELI1
0	1.31814	0.405	0.442	0	0	TNFRSF1A
0	1.31542	0.352	0.283	0	0	MAML3
0	1.30795	0.709	0.505	0	0	SIPA1L1
0	1.3018	0.655	0.33	0	0	AIF1
0	1.30015	0.54	0.446	0	0	HIVEP2
0	1.28876	0.265	0.125	0	0	DYSF
0	1.2867	0.406	0.378	0	0	STK40
0	1.28583	0.4	0.3	0	0	ARRB2
0	1.28559	0.439	0.37	0	0	LY96
0	1.28414	0.358	0.268	0	0	CAMKK2
0	1.28355	0.665	0.724	0	0	SQSTM1
0	1.28344	0.257	0.092	0	0	RGS18
0	1.28311	0.407	0.459	0	0	USP10
0	1.27914	0.28	0.11	0	0	CR1
0	1.27884	0.515	0.458	0	0	PTPN12
0	1.27635	0.616	0.646	0	0	CHD2
0	1.2699	0.351	0.259	0	0	ARAP1
0	1.26988	0.309	0.316	0	0	NDEL1
0	1.26895	0.535	0.552	0	0	ATP2B1
0	1.267	0.675	0.688	0	0	ZFP36
0	1.26609	0.374	0.309	0	0	IQSEC1
0	1.2634	0.563	0.428	0	0	ATG7
0	1.26228	0.54	0.603	0	0	BID
0	1.25888	0.34	0.318	0	0	GBP5
0	1.25574	0.374	0.249	0	0	MOB3A
0	1.25276	0.6	0.631	0	0	EFHD2
0	1.2527	0.3	0.304	0	0	AC023157.3
0	1.25142	0.82	0.763	0	0	JUNB
0	1.24997	0.427	0.256	0	0	MX2
0	1.24652	0.444	0.502	0	0	ATG3
0	1.24406	0.387	0.378	0	0	ACTN1
0	1.24103	0.654	0.66	0	0	TANK
0	1.24041	0.487	0.437	0	0	TET2
0	1.23899	0.681	0.73	0	0	VMP1
0	1.23885	0.456	0.489	0	0	COP1
0	1.23742	0.25	0.096	0	0	ABTB1
0	1.23655	0.299	0.126	0	0	SIGLEC5
0	1.23498	0.616	0.628	0	0	ELF1
0	1.23462	0.506	0.526	0	0	N4BP1
0	1.23068	0.303	0.146	0	0	KCNE1
0	1.22815	0.36	0.218	0	0	HIP1
0	1.22617	0.536	0.543	0	0	MED13L
0	1.22437	0.328	0.201	0	0	ATP2B1-AS1
0	1.22362	0.348	0.226	0	0	LPCAT1
0	1.22256	0.696	0.559	0	0	DPYD
0	1.22158	0.436	0.518	0	0	B3GNT5
0	1.22096	0.47	0.481	0	0	ERBIN
0	1.21999	0.89	0.441	0	0	TYROBP
0	1.21925	0.413	0.241	0	0	TLR2
0	1.21914	0.493	0.388	0	0	STK10
0	1.21654	0.396	0.281	0	0	GPSM3
0	1.21547	0.704	0.743	0	0	NFE2L2
0	1.21431	0.572	0.593	0	0	CKLF
0	1.21152	0.302	0.235	0	0	R3HDM4
0	1.21149	0.391	0.27	0	0	FMNL1
0	1.21054	0.423	0.355	0	0	ATP6V1B2
0	1.2085	0.337	0.257	0	0	STX11
0	1.20595	0.827	0.472	0	0	LAPTM5
0	1.20351	0.424	0.305	0	0	DDX60L
0	1.19844	0.334	0.252	0	0	CSRNP1
0	1.19808	0.286	0.143	0	0	LILRB3
0	1.19258	0.776	0.772	0	0	PNRC1
0	1.19063	0.681	0.656	0	0	MARCKS
0	1.18636	0.308	0.272	0	0	MTMR3
0	1.18573	0.524	0.452	0	0	APBB1IP
0	1.18413	0.645	0.651	0	0	HIF1A
0	1.18195	0.444	0.49	0	0	ETF1
0	1.18163	0.358	0.357	0	0	BCL3
0	1.18001	0.353	0.305	0	0	KLF2
0	1.17859	0.314	0.245	0	0	AGTPBP1
0	1.17204	0.458	0.479	0	0	PPP1R18
0	1.17169	0.539	0.478	0	0	LYST
0	1.16687	0.387	0.371	0	0	CYB5R4
0	1.16555	0.473	0.347	0	0	SNX10
0	1.16202	0.337	0.308	0	0	TMCC1
0	1.16168	0.767	0.741	0	0	BRI3
0	1.14827	0.304	0.243	0	0	MAFF
0	1.148	0.438	0.435	0	0	DIP2B
0	1.14737	0.396	0.389	0	0	NUP98
0	1.14437	0.497	0.585	0	0	CEBPD
0	1.14243	0.437	0.547	0	0	GBP2
0	1.14225	0.298	0.262	0	0	ITPRIP
0	1.142	0.394	0.47	0	0	MYLIP
0	1.13903	0.983	0.873	0	0	HSPA1A
0	1.13654	0.784	0.828	0	0	UBE2D3
0	1.13452	0.575	0.513	0	0	COTL1
0	1.13243	0.256	0.295	0	0	CPPED1
0	1.12689	0.508	0.629	0	0	RAB1A
0	1.12433	0.314	0.264	0	0	SLCO3A1
0	1.12364	0.427	0.458	0	0	CREBBP
0	1.11695	0.337	0.317	0	0	RALB
0	1.11064	0.622	0.699	0	0	BAZ1A
0	1.10773	0.292	0.288	0	0	POU2F2
0	1.10697	0.301	0.27	0	0	TBC1D14
0	1.10646	0.372	0.34	0	0	BANP
0	1.10426	0.441	0.294	0	0	RAC2
0	1.10193	0.336	0.273	0	0	RALGAPA2
0	1.10185	0.351	0.345	0	0	HIVEP1
0	1.10171	0.304	0.24	0	0	IL6R
0	1.09572	0.386	0.43	0	0	CHD1
0	1.09336	0.286	0.244	0	0	NFIL3
0	1.09172	0.564	0.683	0	0	GNB1
0	1.09166	0.274	0.214	0	0	KLHL2
0	1.0916	0.295	0.216	0	0	ALPK1
0	1.08723	0.401	0.354	0	0	RAPGEF6
0	1.0859	0.446	0.51	0	0	IFNGR2
0	1.08431	0.255	0.164	0	0	RARA
0	1.08144	0.393	0.498	0	0	NSMCE2
0	1.08129	0.344	0.355	0	0	PHF21A
0	1.0765	0.34	0.319	0	0	PHC2
0	1.07389	0.377	0.451	0	0	BOD1L1
0	1.07291	0.282	0.243	0	0	ELL
0	1.06746	0.973	0.874	0	0	H3F3B
0	1.06614	0.42	0.468	0	0	PTK2B
0	1.06599	0.411	0.511	0	0	NBN
0	1.06255	0.287	0.309	0	0	HPCAL1
0	1.06185	0.312	0.361	0	0	E2F3
0	1.05284	0.407	0.477	0	0	DEDD2
0	1.0515	0.315	0.26	0	0	SH3BP5
0	1.04889	0.368	0.494	0	0	ZNF106
0	1.04867	0.565	0.538	0	0	ELOVL5
0	1.04853	0.914	0.794	0	0	HLA-C
0	1.04777	0.382	0.43	0	0	DYRK1A
0	1.04712	0.681	0.725	0	0	GABARAP
0	1.04662	0.616	0.738	0	0	PCBP1
0	1.04507	0.443	0.688	0	0	HSPA5
0	1.04351	0.395	0.446	0	0	PIAS1
0	1.04227	0.475	0.606	0	0	CCNL1
0	1.04103	0.341	0.342	0	0	SYK
0	1.03548	0.396	0.414	0	0	BTG2
0	1.03543	0.374	0.428	0	0	VAV3
0	1.03491	0.306	0.229	0	0	LAT2
0	1.03391	0.996	0.985	0	0	B2M
0	1.03274	0.616	0.735	0	0	GRB2
0	1.03245	0.486	0.591	0	0	KMT2C
0	1.02931	0.848	0.818	0	0	DNAJA1
0	1.02819	0.366	0.307	0	0	NINJ1
0	1.02744	0.347	0.367	0	0	PFKFB3
0	1.02698	0.465	0.598	0	0	CMTM6
0	1.02677	0.726	0.773	0	0	RNASEK
0	1.02322	0.973	0.701	0	0	HLA-B
0	1.02175	0.345	0.328	0	0	ADGRE5
0	1.02019	0.439	0.387	0	0	CLEC2B
0	1.01945	0.384	0.377	0	0	CCNH
0	1.01871	0.368	0.406	0	0	HECA
0	1.01686	0.348	0.479	0	0	PHF20
0	1.01329	0.227	0.25	0	0	AATK
0	1.01206	0.367	0.554	0	0	RTN3
0	1.01109	0.393	0.44	0	0	RASSF5
0	1.00991	0.388	0.499	0	0	ZNF292
0	1.00934	0.357	0.399	0	0	PSEN1
0	1.00818	0.526	0.708	0	0	ACAP2
0	1.00774	0.762	0.724	0	0	GPBP1
0	1.00384	0.613	0.694	0	0	IER2
0	0.999792	0.328	0.399	0	0	CNN2
0	0.993717	0.284	0.329	0	0	TRIM25
0	0.990835	0.528	0.695	0	0	CAP1
0	0.989226	0.483	0.608	0	0	RAP1A
0	0.985591	0.263	0.365	0	0	ABHD5
0	0.983062	0.287	0.277	0	0	TBL1X
0	0.982947	0.781	0.796	0	0	DNAJB6
0	0.982944	0.437	0.516	0	0	LSP1
0	0.982127	0.248	0.272	0	0	KDM3B
0	0.980573	0.504	0.661	0	0	DDX3X
0	0.978993	0.281	0.274	0	0	CARD8
0	0.974431	0.855	0.906	0	0	HLA-E
0	0.973983	0.348	0.318	0	0	TNIP1
0	0.970556	0.283	0.299	0	0	UBR1
0	0.964865	0.276	0.382	0	0	OSER1
0	0.958262	0.259	0.321	0	0	TBC1D7
0	0.958167	0.389	0.477	0	0	AFF4
0	0.958045	0.29	0.405	0	0	CTBS
0	0.954168	0.28	0.362	0	0	VPS8
0	0.951753	0.306	0.354	0	0	SKI
0	0.944964	0.508	0.631	0	0	OSBPL8
0	0.94101	0.458	0.619	0	0	MOB4
0	0.940384	0.571	0.645	0	0	ANKRD12
0	0.933221	0.399	0.517	0	0	PLSCR1
0	0.930428	0.552	0.709	0	0	MAP1LC3B
0	0.929222	0.323	0.399	0	0	VPS37B
0	0.928398	0.438	0.53	0	0	EIF4G3
0	0.925964	0.344	0.506	0	0	DNAJC5
0	0.924402	0.258	0.326	0	0	GTF2H1
0	0.924389	0.324	0.415	0	0	ILRUN
0	0.923417	0.257	0.307	0	0	CBL
0	0.922782	0.466	0.504	0	0	SSH2
0	0.92009	0.279	0.384	0	0	NOTCH2
0	0.915752	0.246	0.257	0	0	PLK3
0	0.914377	0.584	0.569	0	0	QKI
0	0.913853	0.334	0.383	0	0	CEP170
0	0.912884	0.503	0.66	0	0	SLC38A2
0	0.910175	0.348	0.418	0	0	NCOA1
0	0.908986	0.314	0.507	0	0	INTS6
0	0.908232	0.314	0.342	0	0	CSGALNACT2
0	0.903848	0.397	0.38	0	0	RAB8B
0	0.901481	0.332	0.444	0	0	SLC16A3
0	0.897285	0.222	0.261	0	0	SNX27
0	0.8966	0.344	0.428	0	0	NCOA2
0	0.894039	0.196	0.281	0	0	PYGL
0	0.893298	0.446	0.63	0	0	DAZAP2
0	0.892765	0.596	0.725	0	0	NOP10
0	0.891552	0.285	0.413	0	0	AKIRIN2
0	0.891336	0.469	0.53	0	0	NFAT5
0	0.890701	0.604	0.681	0	0	PPP1R15A
0	0.88724	0.337	0.468	0	0	FOSL2
0	0.883699	0.544	0.736	0	0	RTN4
0	0.882737	0.248	0.375	0	0	EXT1
0	0.879202	0.596	0.768	0	0	ACTR3
0	0.874479	0.261	0.372	0	0	LBR
0	0.87425	0.357	0.476	0	0	ANKHD1
0	0.872478	0.481	0.612	0	0	RESF1
0	0.86939	0.285	0.402	0	0	MKNK1
0	0.868433	0.188	0.26	0	0	GPR160
0	0.864503	0.33	0.367	0	0	RAB31
0	0.864249	0.404	0.437	0	0	CCND3
0	0.8621	0.484	0.704	0	0	ENSA
0	0.861976	0.46	0.627	0	0	WAC
0	0.859853	0.364	0.482	0	0	IFNGR1
0	0.859451	0.409	0.637	0	0	VAPA
0	0.859137	0.259	0.351	0	0	GATAD2B
0	0.858949	0.238	0.323	0	0	TLE3
0	0.858054	0.519	0.696	0	0	IQGAP1
0	0.857547	0.336	0.55	0	0	PHF20L1
0	0.854319	0.314	0.502	0	0	YPEL5
0	0.854138	0.312	0.403	0	0	RLF
0	0.851631	0.54	0.673	0	0	JMJD1C
0	0.848382	0.253	0.241	0	0	ITGA5
0	0.847998	0.288	0.388	0	0	RHOG
0	0.84752	0.273	0.377	0	0	OXSR1
0	0.84691	0.386	0.543	0	0	STIP1
0	0.844022	0.238	0.398	0	0	MAPK14
0	0.843604	0.306	0.358	0	0	UVRAG
0	0.843372	0.344	0.537	0	0	PPP3CA
0	0.842295	0.326	0.381	0	0	FAM172A
0	0.838078	0.336	0.477	0	0	USP9X
0	0.837556	0.433	0.604	0	0	WTAP
0	0.834518	0.393	0.5	0	0	ETV6
0	0.831491	0.288	0.46	0	0	CSNK1D
0	0.829763	0.344	0.512	0	0	UBE2D1
0	0.828355	0.41	0.522	0	0	ASAP1
0	0.828155	0.276	0.338	0	0	PAN3
0	0.827388	0.281	0.336	0	0	RICTOR
0	0.82648	0.362	0.545	0	0	ATP6V0D1
0	0.825246	0.291	0.395	0	0	PPP3R1
0	0.825244	0.258	0.397	0	0	RCOR1
0	0.818682	0.307	0.448	0	0	PPP2R2A
0	0.818616	0.289	0.374	0	0	FBXW7
0	0.81788	0.625	0.712	0	0	ATP6V0C
0	0.811975	0.27	0.387	0	0	GPCPD1
0	0.80918	0.219	0.268	0	0	NSMAF
0	0.808045	0.268	0.394	0	0	ZYX
0	0.805712	0.288	0.507	0	0	SPPL3
0	0.805182	0.307	0.377	0	0	CXCL16
0	0.804733	0.281	0.452	0	0	CRK
0	0.804311	0.344	0.533	0	0	RAB21
0	0.804196	0.432	0.61	0	0	TALDO1
0	0.801516	0.67	0.798	0	0	ARPC5
0	0.801297	0.252	0.312	0	0	PSTPIP2
0	0.799916	0.286	0.441	0	0	NT5C2
0	0.798588	0.274	0.37	0	0	EP300
0	0.798343	0.26	0.401	0	0	TBC1D15
0	0.796661	0.302	0.462	0	0	ATP6V1A
0	0.795534	0.266	0.378	0	0	ADM
0	0.795042	0.84	0.838	0	0	OAZ1
0	0.794763	0.288	0.36	0	0	KDM6A
0	0.794133	0.215	0.299	0	0	EYA3
0	0.793757	0.265	0.412	0	0	SYAP1
0	0.789663	0.249	0.344	0	0	PIM3
0	0.789022	0.38	0.44	0	0	PSMB9
0	0.787356	0.242	0.331	0	0	NIN
0	0.784442	0.204	0.272	0	0	OPA3
0	0.782723	0.209	0.309	0	0	SIPA1L2
0	0.777093	0.257	0.379	0	0	IDS
0	0.776868	0.293	0.449	0	0	ZDHHC20
0	0.775387	0.211	0.259	0	0	HSD17B11
0	0.77294	0.252	0.309	0	0	ACSL4
0	0.771084	0.199	0.301	0	0	MSRB1
0	0.76996	0.286	0.447	0	0	ADAM17
0	0.769225	0.313	0.451	0	0	EGR1
0	0.768422	0.448	0.653	0	0	LPP
0	0.767974	0.412	0.524	0	0	FAM107B
0	0.767855	0.218	0.374	0	0	SOS2
0	0.767633	0.265	0.447	0	0	TPD52L2
0	0.767432	0.251	0.335	0	0	GLIPR2
0	0.764818	0.225	0.37	0	0	TSEN34
0	0.760992	0.361	0.572	0	0	CAPZA2
0	0.756992	0.212	0.27	0	0	TRIM69
0	0.756268	0.164	0.266	0	0	TXNDC11
0	0.753266	0.349	0.458	0	0	BACH1
0	0.752547	0.268	0.522	0	0	PRKDC
0	0.752022	0.346	0.55	0	0	CASP4
0	0.748614	0.334	0.567	0	0	KDM2A
0	0.746898	0.209	0.349	0	0	RRAGC
0	0.746475	0.616	0.698	0	0	IFITM3
0	0.746003	0.355	0.566	0	0	TAF7
0	0.743893	0.582	0.774	0	0	ATP6V0E1
0	0.743588	0.347	0.393	0	0	SP110
0	0.743539	0.191	0.268	0	0	FLOT2
0	0.742608	0.256	0.372	0	0	TAP1
0	0.740761	0.182	0.278	0	0	MSL1
0	0.738217	0.289	0.466	0	0	ATP6V1C1
0	0.730621	0.259	0.453	0	0	DNAJC3
0	0.730545	0.333	0.535	0	0	KAT6A
0	0.728959	0.445	0.667	0	0	ARID4B
0	0.727551	0.249	0.385	0	0	MECP2
0	0.726775	0.387	0.515	0	0	CREM
0	0.723618	0.364	0.566	0	0	NIPBL
0	0.723034	0.279	0.465	0	0	HNRNPH3
0	0.722546	0.211	0.363	0	0	C16orf72
0	0.721943	0.336	0.42	0	0	TRAF3
0	0.721413	0.294	0.513	0	0	CDC42SE1
0	0.721062	0.504	0.66	0	0	APLP2
0	0.719769	0.288	0.401	0	0	CARD16
0	0.71908	0.342	0.444	0	0	VPS13B
0	0.714458	0.399	0.627	0	0	TMBIM4
0	0.713351	0.171	0.257	0	0	HPS5
0	0.711597	0.194	0.303	0	0	RXRA
0	0.710058	0.212	0.301	0	0	ABHD2
0	0.709583	0.267	0.424	0	0	LRIF1
0	0.709019	0.194	0.326	0	0	STXBP2
0	0.708114	0.427	0.558	0	0	GNAI2
0	0.705311	0.235	0.382	0	0	LASP1
0	0.705186	0.206	0.33	0	0	SMG7
0	0.704314	0.203	0.387	0	0	RAF1
0	0.703828	0.172	0.255	0	0	WASHC5
0	0.703598	0.299	0.55	0	0	GNAI3
0	0.703202	0.166	0.298	0	0	SLC49A4
0	0.702966	0.234	0.278	0	0	FERMT3
0	0.700706	0.281	0.475	0	0	PPP4R2
0	0.700447	0.339	0.594	0	0	CD46
0	0.700209	0.302	0.498	0	0	ADAR
0	0.699057	0.607	0.762	0	0	ZFP36L1
0	0.697154	0.165	0.261	0	0	EXOC6
0	0.696548	0.343	0.57	0	0	HERPUD1
0	0.696312	0.271	0.491	0	0	SRPK1
0	0.695397	0.282	0.476	0	0	MAPKAPK2
0	0.694497	0.19	0.319	0	0	HOTAIRM1
0	0.69416	0.445	0.621	0	0	MYH9
0	0.692863	0.177	0.307	0	0	SLC25A13
0	0.692335	0.513	0.688	0	0	MRPL18
0	0.69199	0.168	0.251	0	0	TMC4
0	0.689519	0.275	0.41	0	0	YTHDF3
0	0.689111	0.488	0.647	0	0	SERPINB1
0	0.687879	0.273	0.37	0	0	ATP6V1H
0	0.686886	0.209	0.393	0	0	LRP10
0	0.684407	0.2	0.306	0	0	GABARAPL1
0	0.684397	0.163	0.291	0	0	ACOX1
0	0.682523	0.223	0.371	0	0	UBE2W
0	0.682182	0.24	0.434	0	0	AFTPH
0	0.680633	0.31	0.43	0	0	RYBP
0	0.679102	0.198	0.25	0	0	PRKD2
0	0.678683	0.303	0.544	0	0	RTF2
0	0.678588	0.237	0.398	0	0	NPL
0	0.67668	0.309	0.502	0	0	STAG2
0	0.67558	0.187	0.279	0	0	ZFYVE16
0	0.670611	0.3	0.55	0	0	PRR13
0	0.670353	0.232	0.421	0	0	WBP2
0	0.669243	0.428	0.611	0	0	KMT2E
0	0.668913	0.183	0.259	0	0	KIAA0232
0	0.668912	0.176	0.309	0	0	MICU1
0	0.666735	0.259	0.411	0	0	NAPA
0	0.666408	0.255	0.453	0	0	GATAD2A
0	0.666192	0.185	0.274	0	0	ARFIP1
0	0.660214	0.241	0.369	0	0	RAB27A
0	0.659578	0.336	0.551	0	0	LAMP2
0	0.659493	0.179	0.25	0	0	IL17RA
0	0.657283	0.467	0.64	0	0	ASAH1
0	0.656021	0.349	0.544	0	0	LAMP1
0	0.651357	0.395	0.622	0	0	PPP1CB
0	0.650185	0.223	0.467	0	0	TXNRD1
0	0.648242	0.336	0.601	0	0	PAFAH1B1
0	0.645098	0.207	0.351	0	0	TBK1
0	0.644557	0.201	0.347	0	0	SEC22B
0	0.644444	0.382	0.633	0	0	DDX21
0	0.643991	0.428	0.703	0	0	CAPZA1
0	0.643843	0.368	0.574	0	0	ARIH1
0	0.643727	0.201	0.369	0	0	SBNO1
0	0.642548	0.174	0.331	0	0	TM9SF4
0	0.641504	0.175	0.311	0	0	WASHC2C
0	0.640908	0.229	0.36	0	0	CREB1
0	0.639151	0.213	0.379	0	0	HNRNPH2
0	0.638	0.193	0.342	0	0	MYD88
0	0.637228	0.257	0.484	0	0	CHMP4B
0	0.634625	0.193	0.308	0	0	ARL5B
0	0.634092	0.576	0.791	0	0	RHOA
0	0.629244	0.385	0.599	0	0	UBE2H
0	0.628875	0.266	0.458	0	0	VEGFA
0	0.628241	0.211	0.334	0	0	IFNAR2
0	0.624632	0.267	0.505	0	0	RAB5A
0	0.62217	0.752	0.849	0	0	CYBA
0	0.61971	0.168	0.321	0	0	CKAP4
0	0.618528	0.225	0.404	0	0	KLF10
0	0.618207	0.189	0.274	0	0	KDM4B
0	0.617032	0.188	0.33	0	0	PXN
0	0.615672	0.344	0.628	0	0	TMOD3
0	0.613569	0.246	0.498	0	0	SP3
0	0.612065	0.331	0.554	0	0	ROCK1
0	0.611666	0.362	0.502	0	0	ATP13A3
0	0.6105	0.235	0.456	0	0	PRKAR1A
0	0.607584	0.279	0.541	0	0	GNB2
0	0.607016	0.278	0.493	0	0	WDR26
0	0.605862	0.319	0.558	0	0	CLEC7A
0	0.600893	0.148	0.278	0	0	MAP2K4
0	0.598794	0.163	0.309	0	0	TDP2
0	0.597151	0.194	0.333	0	0	JOSD1
0	0.596099	0.22	0.418	0	0	IFNAR1
0	0.595672	0.223	0.406	0	0	SHOC2
0	0.594867	0.344	0.614	0	0	PPP1R12A
0	0.594586	0.251	0.426	0	0	DNM2
0	0.588996	0.202	0.31	0	0	IFIH1
0	0.588702	0.236	0.406	0	0	PARP9
0	0.583782	0.33	0.63	0	0	SH3GLB1
0	0.583331	0.196	0.422	0	0	MARK2
0	0.58218	0.286	0.543	0	0	CIR1
0	0.578165	0.213	0.442	0	0	PNPLA8
0	0.576229	0.345	0.613	0	0	GABARAPL2
0	0.574978	0.374	0.62	0	0	DDX17
0	0.574288	0.301	0.441	0	0	NR3C1
0	0.573792	0.238	0.397	0	0	GRINA
0	0.571542	0.19	0.428	0	0	SERINC3
0	0.571407	0.295	0.569	0	0	SFT2D1
0	0.570401	0.357	0.61	0	0	GADD45B
0	0.569796	0.212	0.404	0	0	CHIC2
0	0.568481	0.181	0.274	0	0	IRF9
0	0.566846	0.277	0.499	0	0	NRBF2
0	0.565692	0.161	0.273	0	0	ANKRD22
0	0.563055	0.524	0.777	0	0	ACTR2
0	0.560788	0.248	0.477	0	0	JMJD6
0	0.559198	0.352	0.649	0	0	TBL1XR1
0	0.557501	0.438	0.647	0	0	LRRFIP1
0	0.55664	0.188	0.385	0	0	RGS19
0	0.556115	0.237	0.482	0	0	ATP11B
0	0.556081	0.156	0.25	0	0	DHRSX
0	0.555481	0.213	0.376	0	0	RELB
0	0.555317	0.181	0.374	0	0	IL10RB
0	0.552463	0.454	0.694	0	0	TAGLN2
0	0.551209	0.186	0.305	0	0	GLA
0	0.550758	0.171	0.355	0	0	OAZ2
0	0.549111	0.155	0.305	0	0	WIPF2
0	0.548837	0.414	0.59	0	0	ZC3HAV1
0	0.548324	0.216	0.368	0	0	NF1
0	0.546463	0.237	0.49	0	0	IRF2BP2
0	0.54501	0.613	0.82	0	0	MYL12A
0	0.542608	0.264	0.502	0	0	BNIP3L
0	0.540792	0.163	0.261	0	0	ATP11A
0	0.540593	0.229	0.437	0	0	PJA2
0	0.539569	0.206	0.379	0	0	IRF2
0	0.538424	0.193	0.401	0	0	CTBP2
0	0.535537	0.267	0.55	0	0	SRPK2
0	0.535214	0.142	0.291	0	0	NUP214
0	0.532957	0.231	0.441	0	0	HERC4
0	0.531734	0.211	0.402	0	0	LCOR
0	0.53135	0.227	0.413	0	0	DHRS7
0	0.530457	0.173	0.295	0	0	PTPN6
0	0.529924	0.294	0.569	0	0	NRDC
0	0.528253	0.259	0.412	0	0	TAB2
0	0.528183	0.325	0.487	0	0	TNRC6B
0	0.525375	0.709	0.842	0	0	BTG1
0	0.524298	0.134	0.274	0	0	SAMD8
0	0.524207	0.179	0.314	0	0	COQ10B
0	0.519855	0.198	0.389	0	0	NMI
0	0.517049	0.235	0.471	0	0	UBR5
0	0.515184	0.134	0.285	0	0	MFN2
0	0.514148	0.291	0.499	0	0	PARP14
0	0.507034	0.15	0.251	0	0	USP4
0	0.506107	0.199	0.391	0	0	MDM2
0	0.504417	0.467	0.702	0	0	CALM2
0	0.501709	0.157	0.326	0	0	PIK3CB
0	0.501301	0.164	0.307	0	0	TRAK1
3.45845952088873e-322	0.783567	0.331	0.409	1.19406773418204e-317	0	GNAQ
2.35965752453779e-320	1.05108	0.433	0.356	8.14695356921919e-316	0	DSE
4.86852287411964e-320	0.85503	0.975	0.917	1.68090620751855e-315	0	S100A11
7.30327837682531e-320	0.659843	0.301	0.34	2.52152989238271e-315	0	CD37
1.31453081995105e-318	1.22313	0.352	0.257	4.53854910896301e-314	0	TAGAP
1.01148296303382e-314	0.85718	0.449	0.402	3.49224607817056e-310	0	WIPF1
2.08257481620031e-313	0.827287	0.485	0.51	0	0	ATXN1
1.18856342695228e-311	0.517299	0.344	0.474	4.10363e-307	0	ELL2
1.71688834321712e-311	1.30616	0.351	0.123	5.92773e-307	0	HSD11B1-AS1
2.52782e-308	0.647953	0.202	0.26	8.72754e-304	0	LPCAT2
1.52225e-307	0.95008	0.275	0.233	5.25573e-303	0	AC018362.1
1.43463e-305	0.787751	0.375	0.434	4.95322e-301	0	MYO9B
3.48709e-305	0.559904	0.147	0.279	1.20395e-300	0	TANC2
1.99906e-303	0.995201	0.682	0.503	6.90196e-299	0	CTSS
3.65559e-303	1.28212	0.259	0.056	1.26213e-298	0	MGAM
9.42608e-299	0.741952	0.319	0.405	3.25445e-294	0	FNDC3A
1.27589e-298	1.24636	0.382	0.271	4.40515e-294	0	MCTP2
1.36199e-295	0.764561	0.318	0.342	4.70242e-291	0	RNF130
4.65012e-295	0.518366	0.27	0.368	1.6055e-290	0	GNA13
3.07782e-294	0.556546	0.245	0.365	1.06265e-289	0	ERN1
1.59965e-292	1.24317	0.48	0.363	5.52297e-288	0	ABCA1
1.56292e-289	0.969582	0.568	0.46	5.39614e-285	0	FYB1
1.18445e-288	0.856998	0.253	0.24	4.08944e-284	0	GRAMD1A
2.47896e-287	0.565025	0.18	0.265	8.55886e-283	0	LINC01004
2.28889e-285	0.757145	0.346	0.372	7.90263e-281	0	STAT1
5.22197e-285	1.30557	0.291	0.095	1.80294e-280	0	LINC00877
1.72503e-282	1.03377	0.506	0.351	5.95584e-278	0	ISG20
1.19026e-281	1.07077	0.705	0.388	4.1095e-277	0	FCER1G
4.63731e-279	0.628083	0.222	0.279	1.60108e-274	0	PLCG2
4.63811e-277	0.761559	0.252	0.263	1.60135e-272	0	BAZ2B
2.11377e-276	0.667394	0.216	0.276	7.29799e-272	0	EPG5
6.53621e-274	0.812638	0.387	0.417	2.25669e-269	0	DLEU2
1.06899e-269	0.885078	0.675	0.659	3.6908e-265	0	FOS
3.67129e-269	0.885463	0.594	0.543	1.26755e-264	0	NFKB1
3.95463e-267	0.523816	0.413	0.499	1.36538e-262	0	ARHGDIB
3.01291e-264	0.735431	0.346	0.396	1.04024e-259	0	STK17B
3.48021e-262	0.61804	0.589	0.63	1.20158e-257	0	GLUL
2.02229e-260	1.03593	0.323	0.297	6.98217e-256	0	GBP1
1.7635e-259	0.842541	0.467	0.539	6.08865e-255	0	S100A4
6.34438e-258	0.700581	0.985	0.96	2.19046e-253	0	HSP90AA1
7.97916e-254	0.810133	0.821	0.783	2.75489e-249	0	HSPH1
3.03497e-252	1.16229	0.551	0.272	1.04785e-247	0	IL1B
3.42205e-250	0.699832	0.327	0.354	1.1815e-245	0	USPL1
3.03806e-249	0.857178	0.324	0.307	1.04892e-244	0	PAG1
9.09662e-248	0.69114	0.259	0.284	3.1407e-243	0	STAT5B
3.83499e-244	0.952369	0.308	0.257	1.32407e-239	0	TNFSF13B
7.88807e-244	0.541463	0.387	0.486	2.72344e-239	0	CDC42SE2
1.69288e-240	0.858372	0.275	0.229	5.84482e-236	0	GPR65
6.94455e-237	0.855731	0.308	0.237	2.39768e-232	0	IL2RG
1.17894e-235	0.704394	0.533	0.524	4.07042e-231	0	FKBP5
3.92551e-233	0.56414	0.231	0.304	1.35532e-228	0	MAN1A1
2.37919e-227	0.732866	0.259	0.242	8.21438e-223	0	AC016831.7
1.41441e-225	0.739246	0.34	0.324	4.88339e-221	0	CD48
1.06848e-224	0.863602	0.449	0.451	3.68904e-220	0	MAML2
1.09795e-224	0.538716	0.181	0.275	3.79077e-220	0	GBE1
1.45792e-224	0.752841	0.332	0.312	5.03361e-220	0	SEMA4D
5.02245e-220	1.33348	0.321	0.129	1.73405e-215	0	AL163541.1
8.42028e-220	0.943875	0.38	0.327	2.90719e-215	0	LINC01619
3.11947e-216	0.614538	0.346	0.385	1.07703e-211	0	SH3KBP1
2.78293e-209	0.563317	0.941	0.967	9.60833e-205	0	ACTB
1.83299e-208	0.902305	0.382	0.298	6.32858e-204	0	PIK3AP1
6.96623e-205	0.753418	0.459	0.418	2.40516e-200	0	DOCK8
6.58294e-204	0.785221	0.261	0.288	2.27283e-199	0	IRAK2
9.32582e-203	0.797577	0.93	0.847	3.21983e-198	0	DNAJB1
6.26356e-197	1.13861	0.369	0.247	2.16256e-192	0	SLC8A1
9.52428e-197	0.931547	0.387	0.373	3.28835e-192	0	CD83
3.17578e-196	1.09781	0.29	0.111	1.09647e-191	0	AC006369.1
1.09646e-195	0.924093	0.258	0.192	3.78565e-191	0	TULP2
5.99617e-192	0.813476	0.902	0.795	2.07024e-187	0	HSPA1B
2.74862e-187	0.963696	0.275	0.182	9.48988e-183	0	ZEB1
1.91342e-184	0.780702	0.323	0.276	6.60626e-180	0	CYTIP
4.38251e-182	0.743257	0.431	0.373	1.5131e-177	0	ANKRD44
6.5242e-182	0.5995	0.339	0.358	2.25254e-177	0	ELMO1
3.96604e-179	0.566037	0.226	0.278	1.36932e-174	0	RNF144B
4.34583e-169	1.01635	0.264	0.158	1.50044e-164	0	CSGALNACT1
3.34456e-158	1.04601	0.264	0.114	1.15474e-153	0	ST6GALNAC3
2.43118e-127	0.563275	0.297	0.386	8.39388e-123	0	C15orf48
1.05272e-123	0.582283	0.491	0.438	3.63462e-119	0	CELF2
1.33358e-119	0.737869	0.362	0.277	4.60431e-115	0	GNG2
0	2.92104	0.951	0.413	0	1	CXCL8
0	2.80805	0.661	0.284	0	1	CCL4
0	2.80646	0.653	0.35	0	1	C15orf48
0	2.70822	0.961	0.341	0	1	AL078604.4
0	2.68737	0.98	0.71	0	1	SOD2
0	2.646	0.752	0.156	0	1	TNFAIP6
0	2.58832	0.608	0.244	0	1	AZIN1-AS1
0	2.45352	0.988	0.375	0	1	BCL2A1
0	2.44957	0.934	0.293	0	1	AQP9
0	2.41829	0.346	0.057	0	1	PI3
0	2.41027	0.484	0.234	0	1	CCL3
0	2.38198	0.967	0.44	0	1	G0S2
0	2.36856	0.748	0.275	0	1	MCTP1
0	2.36477	0.8	0.254	0	1	IL1B
0	2.34047	0.788	0.257	0	1	IL1R1
0	2.33048	0.711	0.163	0	1	CLEC4E
0	2.31252	0.988	0.722	0	1	NAMPT
0	2.2722	0.843	0.291	0	1	PHACTR1
0	2.2488	0.573	0.257	0	1	IRAK2
0	2.2446	0.776	0.276	0	1	HCK
0	2.23529	0.941	0.431	0	1	ALOX5AP
0	2.21038	0.906	0.652	0	1	FNDC3B
0	2.19346	0.785	0.242	0	1	LUCAT1
0	2.17107	0.84	0.363	0	1	GK
0	2.16816	0.906	0.392	0	1	SLC25A37
0	2.16783	0.781	0.362	0	1	LIMK2
0	2.15586	0.915	0.506	0	1	TNFAIP3
0	2.14351	0.733	0.414	0	1	ATG7
0	2.13992	0.761	0.265	0	1	IRAK3
0	2.13498	0.791	0.342	0	1	DENND5A
0	2.13191	0.91	0.477	0	1	LYN
0	2.12991	0.636	0.109	0	1	AC005050.3
0	2.11812	0.834	0.642	0	1	TANK
0	2.11213	0.298	0.055	0	1	CCL3L1
0	2.09706	1	0.969	0	1	FTH1
0	2.09372	0.79	0.376	0	1	CPD
0	2.07318	0.813	0.536	0	1	PPIF
0	2.06717	0.994	0.591	0	1	SRGN
0	2.0595	0.936	0.777	0	1	NFKBIA
0	2.04976	0.853	0.371	0	1	PLEK
0	2.04471	0.893	0.357	0	1	DOCK4
0	2.04158	0.92	0.541	0	1	SIK3
0	2.02047	0.881	0.644	0	1	SPAG9
0	2.02032	0.712	0.431	0	1	HIVEP2
0	2.01754	0.858	0.288	0	1	CSF3R
0	2.00524	0.731	0.321	0	1	ICAM1
0	1.99251	0.966	0.561	0	1	IFITM2
0	1.98735	0.647	0.327	0	1	TNFAIP2
0	1.97926	0.897	0.465	0	1	SAMSN1
0	1.97361	0.638	0.349	0	1	CD83
0	1.95968	0.747	0.324	0	1	TOM1
0	1.95267	0.951	0.665	0	1	LITAF
0	1.94096	0.921	0.442	0	1	LCP2
0	1.93873	0.855	0.577	0	1	CD55
0	1.92033	0.831	0.486	0	1	NUMB
0	1.90807	0.891	0.761	0	1	PNRC1
0	1.90281	0.664	0.207	0	1	SMIM25
0	1.89655	0.816	0.563	0	1	IVNS1ABP
0	1.87332	0.864	0.667	0	1	ZFAND3
0	1.87075	0.618	0.268	0	1	ZNF438
0	1.86093	0.751	0.431	0	1	ACSL1
0	1.85813	0.52	0.111	0	1	HSD11B1-AS1
0	1.84305	0.604	0.49	0	1	NBN
0	1.83881	0.439	0.164	0	1	AC025580.2
0	1.83486	0.439	0.121	0	1	AL163541.1
0	1.83404	0.476	0.188	0	1	PTGS2
0	1.82917	0.411	0.097	0	1	CCL4L2
0	1.82671	0.649	0.426	0	1	SUSD6
0	1.82491	0.696	0.195	0	1	IL1R2
0	1.82197	0.81	0.644	0	1	MARCKS
0	1.8089	0.749	0.358	0	1	NEDD9
0	1.80202	0.631	0.476	0	1	MAP4K4
0	1.79997	0.564	0.181	0	1	ALDH1A2
0	1.7984	0.762	0.298	0	1	SERPINA1
0	1.79483	0.546	0.229	0	1	PPCDC
0	1.79282	0.665	0.135	0	1	FCGR3B
0	1.79209	0.742	0.405	0	1	USP32
0	1.78503	0.698	0.466	0	1	MTHFS
0	1.77725	0.512	0.181	0	1	AC099489.1
0	1.77446	0.642	0.213	0	1	IGSF6
0	1.77388	0.785	0.711	0	1	SQSTM1
0	1.76655	0.824	0.605	0	1	MXD1
0	1.76469	0.521	0.238	0	1	LRG1
0	1.76151	0.551	0.15	0	1	KCNJ15
0	1.75817	0.854	0.6	0	1	CFLAR
0	1.75644	0.655	0.284	0	1	CDC42EP3
0	1.75299	0.674	0.328	0	1	DOCK5
0	1.75046	0.718	0.567	0	1	FLOT1
0	1.74416	0.697	0.575	0	1	ANP32A
0	1.74191	0.685	0.428	0	1	CYSTM1
0	1.73565	0.897	0.679	0	1	SDCBP
0	1.73164	0.921	0.674	0	1	IER3
0	1.72934	0.671	0.449	0	1	B4GALT5
0	1.7264	0.569	0.282	0	1	PIK3AP1
0	1.71934	0.518	0.289	0	1	WDFY3
0	1.71637	0.647	0.413	0	1	RILPL2
0	1.71598	0.544	0.221	0	1	ECE1
0	1.7029	0.538	0.098	0	1	AC007271.1
0	1.69718	0.632	0.433	0	1	MAML2
0	1.69615	0.862	0.492	0	1	ARHGAP26
0	1.6925	0.734	0.352	0	1	PIK3R5
0	1.68388	0.403	0.238	0	1	IL1RN
0	1.68308	0.501	0.181	0	1	TECPR2
0	1.68047	0.577	0.252	0	1	VAV1
0	1.67779	0.557	0.26	0	1	GNG2
0	1.67476	0.647	0.361	0	1	SLC12A6
0	1.66787	0.542	0.258	0	1	AC015871.1
0	1.65423	0.623	0.514	0	1	N4BP1
0	1.65321	0.626	0.305	0	1	ADAMTSL4-AS1
0	1.6465	0.435	0.468	0	1	KATNBL1
0	1.64188	0.718	0.507	0	1	SNAP23
0	1.63832	0.669	0.397	0	1	BASP1
0	1.6345	0.592	0.467	0	1	NFKBIZ
0	1.63253	0.765	0.399	0	1	PDE4B
0	1.62943	0.826	0.383	0	1	FCER1G
0	1.62008	0.667	0.275	0	1	FPR1
0	1.6183	0.526	0.231	0	1	PILRA
0	1.61676	0.665	0.424	0	1	ZNF267
0	1.61574	0.731	0.577	0	1	SKIL
0	1.61049	0.617	0.335	0	1	SNX10
0	1.60852	0.856	0.558	0	1	PLAUR
0	1.60811	0.567	0.406	0	1	PAK1
0	1.59972	0.511	0.303	0	1	TNIP1
0	1.59827	0.429	0.194	0	1	ATP2B1-AS1
0	1.58144	0.414	0.103	0	1	AC006369.1
0	1.57853	0.564	0.31	0	1	CAMK1D
0	1.57774	0.642	0.481	0	1	IRF1
0	1.57502	0.653	0.429	0	1	NABP1
0	1.57295	0.63	0.447	0	1	PTPN12
0	1.57137	0.436	0.19	0	1	EGR3
0	1.56786	0.85	0.736	0	1	RAB7A
0	1.56739	0.758	0.679	0	1	ZFP36
0	1.56113	0.569	0.272	0	1	ADGRE2
0	1.55543	0.62	0.543	0	1	ATP2B1
0	1.5521	0.475	0.214	0	1	PTAFR
0	1.55056	0.51	0.161	0	1	TREM1
0	1.54948	0.824	0.608	0	1	PICALM
0	1.54824	0.486	0.167	0	1	CSF2RB
0	1.54767	0.662	0.467	0	1	LYST
0	1.54605	0.548	0.419	0	1	AC020916.1
0	1.54238	0.515	0.314	0	1	EHD1
0	1.54139	0.664	0.484	0	1	GCA
0	1.54031	0.653	0.449	0	1	KDM6B
0	1.54016	0.52	0.219	0	1	LRRK2
0	1.53842	0.596	0.396	0	1	BCL6
0	1.53041	0.425	0.3	0	1	TMCC1
0	1.52632	0.471	0.185	0	1	NCF1
0	1.52622	0.444	0.262	0	1	CAMKK2
0	1.52281	0.415	0.225	0	1	GRAMD1A
0	1.52164	0.653	0.367	0	1	CXCR4
0	1.52144	0.42	0.101	0	1	FPR2
0	1.51772	0.404	0.205	0	1	TPK1
0	1.51524	0.624	0.395	0	1	FNIP1
0	1.51389	0.853	0.704	0	1	CEBPB
0	1.51352	0.687	0.493	0	1	IGF2R
0	1.50826	0.379	0.09	0	1	LINC00877
0	1.5041	0.581	0.355	0	1	ABCA1
0	1.50354	0.896	0.652	0	1	LCP1
0	1.49821	0.749	0.52	0	1	ZSWIM6
0	1.49507	0.344	0.151	0	1	ACSL5
0	1.4922	0.781	0.638	0	1	RNF149
0	1.49097	0.721	0.629	0	1	ANKRD12
0	1.48743	0.603	0.584	0	1	WTAP
0	1.48425	0.482	0.268	0	1	PCBP1-AS1
0	1.48044	0.607	0.304	0	1	GAB2
0	1.48043	0.492	0.201	0	1	FGR
0	1.47656	0.561	0.28	0	1	PLXNC1
0	1.47645	0.558	0.261	0	1	TMEM154
0	1.47396	0.544	0.355	0	1	SBF2
0	1.47099	0.706	0.58	0	1	WSB1
0	1.46869	0.709	0.439	0	1	PTPRJ
0	1.46751	0.4	0.26	0	1	RNF144B
0	1.46635	0.6	0.419	0	1	TRIB1
0	1.45864	0.607	0.279	0	1	NCF2
0	1.45566	0.988	0.905	0	1	NEAT1
0	1.45491	0.56	0.482	0	1	ETS2
0	1.44998	0.489	0.117	0	1	ADGRG3
0	1.44913	0.749	0.529	0	1	NFKB1
0	1.44708	0.365	0.299	0	1	PSTPIP2
0	1.44108	0.57	0.344	0	1	DSE
0	1.43261	0.481	0.248	0	1	SLC43A2
0	1.43218	0.98	0.878	0	1	SAT1
0	1.43023	0.758	0.675	0	1	UBE2B
0	1.42962	0.817	0.523	0	1	RBM47
0	1.427	0.411	0.104	0	1	GLT1D1
0	1.42282	0.529	0.339	0	1	TET3
0	1.41996	0.592	0.381	0	1	FGD4
0	1.41611	0.871	0.809	0	1	FAM49B
0	1.41517	0.674	0.549	0	1	NIBAN1
0	1.41273	0.859	0.69	0	1	DUSP1
0	1.40547	0.647	0.558	0	1	VASP
0	1.40148	0.761	0.46	0	1	CD53
0	1.39851	0.752	0.505	0	1	SIPA1L1
0	1.39767	0.422	0.235	0	1	DMXL2
0	1.39586	0.592	0.287	0	1	LST1
0	1.39274	0.705	0.69	0	1	BAZ1A
0	1.39192	0.459	0.244	0	1	IRS2
0	1.37935	0.456	0.219	0	1	C9orf72
0	1.37708	0.445	0.336	0	1	HIVEP1
0	1.36937	0.528	0.475	0	1	ERBIN
0	1.36665	0.515	0.462	0	1	PITPNA
0	1.35947	0.582	0.448	0	1	SEC14L1
0	1.35946	0.69	0.559	0	1	QKI
0	1.35711	0.562	0.363	0	1	CREBRF
0	1.35461	0.755	0.556	0	1	DPYD
0	1.35217	0.551	0.419	0	1	BRAF
0	1.35035	0.892	0.621	0	1	TXNIP
0	1.34395	0.609	0.595	0	1	BID
0	1.34024	0.426	0.346	0	1	SVIL
0	1.33664	0.739	0.577	0	1	STK4
0	1.33661	0.441	0.34	0	1	RNF19B
0	1.33416	0.497	0.352	0	1	PACSIN2
0	1.33033	0.927	0.56	0	1	PTPRC
0	1.33006	0.485	0.344	0	1	RABGEF1
0	1.32986	0.617	0.495	0	1	CPEB4
0	1.31959	0.511	0.354	0	1	SLC6A6
0	1.31722	0.442	0.34	0	1	FBXL5
0	1.30148	0.322	0.286	0	1	EYA3
0	1.30056	0.652	0.311	0	1	FCGR2A
0	1.29414	0.494	0.237	0	1	TLR2
0	1.29122	0.672	0.64	0	1	CHD2
0	1.28696	0.666	0.624	0	1	EFHD2
0	1.28371	0.543	0.499	0	1	IFNGR2
0	1.28292	0.589	0.532	0	1	UBE2R2
0	1.28153	0.566	0.512	0	1	ELF2
0	1.27735	0.706	0.645	0	1	HIF1A
0	1.27731	0.663	0.414	0	1	PREX1
0	1.27579	0.977	0.88	0	1	H3F3A
0	1.27421	0.71	0.662	0	1	USP15
0	1.26897	0.512	0.508	0	1	B3GNT5
0	1.26798	0.469	0.298	0	1	NINJ1
0	1.26785	0.444	0.286	0	1	IL1RAP
0	1.26063	0.54	0.484	0	1	SKAP2
0	1.25963	0.985	0.875	0	1	HSPA1A
0	1.2551	0.552	0.521	0	1	NFAT5
0	1.25317	0.851	0.762	0	1	JUNB
0	1.25183	0.451	0.389	0	1	PSEN1
0	1.25098	0.644	0.401	0	1	SLA
0	1.25003	0.294	0.362	0	1	CLIC4
0	1.24803	0.458	0.489	0	1	NSMCE2
0	1.24225	0.632	0.564	0	1	MBP
0	1.23857	0.322	0.302	0	1	AC023157.3
0	1.23819	0.371	0.21	0	1	ALPK1
0	1.23605	0.553	0.498	0	1	MBOAT7
0	1.2292	0.491	0.465	0	1	AFF4
0	1.22831	0.381	0.225	0	1	LPCAT1
0	1.22095	0.718	0.533	0	1	SMAP2
0	1.21868	0.715	0.668	0	1	PPP1R15A
0	1.20946	0.407	0.271	0	1	STX3
0	1.2082	0.792	0.739	0	1	BRI3
0	1.20565	0.325	0.191	0	1	SLC9A8
0	1.19579	0.303	0.15	0	1	SEMA6B
0	1.19515	0.483	0.379	0	1	UBAP1
0	1.19325	0.626	0.669	0	1	STAT3
0	1.18887	0.234	0.271	0	1	GCH1
0	1.18841	0.511	0.504	0	1	PLSCR1
0	1.18073	0.26	0.114	0	1	CCRL2
0	1.17907	0.464	0.406	0	1	TRAF3
0	1.17299	0.473	0.498	0	1	ATG3
0	1.17101	0.689	0.543	0	1	SMCHD1
0	1.16823	0.56	0.58	0	1	MAP3K2
0	1.16	0.435	0.32	0	1	RASSF3
0	1.15468	0.369	0.225	0	1	ZDHHC18
0	1.15443	0.819	0.719	0	1	GPBP1
0	1.1517	0.374	0.258	0	1	ARAP1
0	1.14667	0.609	0.676	0	1	GNB1
0	1.14491	0.502	0.538	0	1	GBP2
0	1.14261	0.479	0.431	0	1	DIP2B
0	1.13149	0.53	0.515	0	1	RNF13
0	1.12892	0.564	0.54	0	1	MED13L
0	1.12586	0.681	0.726	0	1	GRB2
0	1.12414	0.334	0.241	0	1	MAFF
0	1.12344	0.382	0.278	0	1	PGS1
0	1.12334	0.897	0.814	0	1	DNAJA1
0	1.11879	0.373	0.249	0	1	CSRNP1
0	1.11807	0.385	0.434	0	1	ADAM17
0	1.116	0.398	0.358	0	1	DDIT3
0	1.1119	0.437	0.385	0	1	NUP98
0	1.10543	0.472	0.487	0	1	ETF1
0	1.1033	0.561	0.544	0	1	RGS2
0	1.10269	0.401	0.393	0	1	RLF
0	1.10209	0.369	0.381	0	1	GRINA
0	1.08407	0.467	0.406	0	1	BTG2
0	1.08168	0.433	0.355	0	1	ATP6V1B2
0	1.0795	0.731	0.751	0	1	MCL1
0	1.07491	0.905	0.448	0	1	TYROBP
0	1.07346	1	0.985	0	1	B2M
0	1.07303	0.37	0.315	0	1	RALB
0	1.06983	0.321	0.249	0	1	PLK3
0	1.06843	0.462	0.468	0	1	MAP2K3
0	1.06741	0.717	0.741	0	1	NFE2L2
0	1.06651	0.406	0.337	0	1	BANP
0	1.06492	0.439	0.435	0	1	RASSF5
0	1.06279	0.304	0.295	0	1	ARL5B
0	1.05777	0.43	0.373	0	1	LY96
0	1.05408	0.445	0.433	0	1	TUT7
0	1.05191	0.254	0.223	0	1	FGGY
0	1.04324	0.287	0.261	0	1	NSMAF
0	1.0429	0.483	0.489	0	1	ETV6
0	1.04049	0.421	0.466	0	1	MYLIP
0	1.03611	0.794	0.826	0	1	UBE2D3
0	1.03588	0.387	0.495	0	1	INTS6
0	1.03526	0.426	0.493	0	1	ZNF292
0	1.03523	0.433	0.521	0	1	RAB21
0	1.03311	0.536	0.597	0	1	CCNL1
0	1.03178	0.493	0.55	0	1	GNG10
0	1.03059	0.593	0.536	0	1	ELOVL5
0	1.02906	0.534	0.626	0	1	OSBPL8
0	1.02843	0.988	0.705	0	1	HLA-B
0	1.02768	0.303	0.334	0	1	SEC22B
0	1.02566	0.374	0.356	0	1	BCL3
0	1.02412	0.519	0.59	0	1	CMTM6
0	1.01832	0.626	0.626	0	1	ELF1
0	1.01609	0.276	0.263	0	1	ARFIP1
0	1.01468	0.377	0.514	0	1	IFRD1
0	1.00863	0.262	0.296	0	1	SLC25A13
0	1.00769	0.483	0.523	0	1	EIF4G3
0	1.00519	0.933	0.895	0	1	ITM2B
0	1.00442	0.382	0.453	0	1	ATP6V1C1
0	1.00276	0.464	0.478	0	1	PPP1R18
0	1.00241	0.521	0.548	0	1	TSC22D3
0	0.998987	0.418	0.501	0	1	UBE2D1
0	0.998797	0.392	0.371	0	1	CYB5R4
0	0.997333	0.313	0.319	0	1	GTF2H1
0	0.995692	0.557	0.653	0	1	DDX3X
0	0.993706	0.356	0.41	0	1	ILRUN
0	0.981591	0.507	0.627	0	1	RAB1A
0	0.980091	0.317	0.391	0	1	KLF10
0	0.96859	0.45	0.598	0	1	GABARAPL2
0	0.966214	0.378	0.381	0	1	STK40
0	0.965836	0.371	0.336	0	1	YPEL3
0	0.964951	0.437	0.49	0	1	COP1
0	0.96453	0.762	0.768	0	1	RNASEK
0	0.960567	0.474	0.586	0	1	UBE2H
0	0.958644	0.402	0.444	0	1	PIAS1
0	0.955999	0.299	0.316	0	1	TBC1D7
0	0.945446	0.441	0.456	0	1	CREBBP
0	0.941984	0.256	0.32	0	1	TM9SF4
0	0.937125	0.299	0.326	0	1	TRIM25
0	0.932416	0.324	0.359	0	1	E2F3
0	0.932218	0.429	0.468	0	1	FOXO3
0	0.929674	0.413	0.488	0	1	USP3
0	0.929286	0.251	0.204	0	1	NFKB2
0	0.924046	0.371	0.443	0	1	EGR1
0	0.919322	0.408	0.426	0	1	DYRK1A
0	0.901522	0.814	0.841	0	1	CYBA
0	0.900306	0.627	0.735	0	1	PCBP1
0	0.899858	0.317	0.336	0	1	PIM3
0	0.897188	0.673	0.725	0	1	GABARAP
0	0.896823	0.239	0.263	0	1	ANKRD22
0	0.895752	0.486	0.602	0	1	LIMS1
0	0.889282	0.426	0.52	0	1	MIDN
0	0.888801	0.233	0.25	0	1	HPS5
0	0.885156	0.531	0.597	0	1	CKLF
0	0.883191	0.453	0.596	0	1	GADD45B
0	0.878063	0.65	0.732	0	1	VMP1
0	0.876492	0.614	0.692	0	1	IER2
0	0.871051	0.375	0.461	0	1	USP10
0	0.870495	0.596	0.702	0	1	MAP1LC3B
0	0.869506	0.467	0.616	0	1	TMBIM4
0	0.864126	0.586	0.649	0	1	APLP2
0	0.863434	0.362	0.406	0	1	HECA
0	0.86205	0.783	0.796	0	1	DNAJB6
0	0.858699	0.365	0.4	0	1	ERGIC1
0	0.858191	0.402	0.469	0	1	ANKHD1
0	0.852126	0.505	0.603	0	1	RAP1A
0	0.850932	0.234	0.302	0	1	WASHC2C
0	0.850046	0.394	0.477	0	1	DEDD2
0	0.848003	0.495	0.588	0	1	KMT2C
0	0.846097	0.252	0.237	0	1	NADK
0	0.839502	0.525	0.696	0	1	ENSA
0	0.83411	0.351	0.44	0	1	PPP2R2A
0	0.833377	0.312	0.5	0	1	SPPL3
0	0.825587	0.483	0.623	0	1	DAZAP2
0	0.823386	0.413	0.468	0	1	PTK2B
0	0.820347	0.357	0.541	0	1	EIF1B
0	0.820214	0.267	0.342	0	1	TBK1
0	0.820013	0.416	0.562	0	1	CUX1
0	0.818836	0.31	0.393	0	1	TBC1D15
0	0.818408	0.469	0.615	0	1	MOB4
0	0.812926	0.351	0.446	0	1	TNFRSF1A
0	0.812162	0.364	0.492	0	1	ZNF106
0	0.81096	0.349	0.489	0	1	BNIP3L
0	0.809556	0.347	0.457	0	1	B4GALT1
0	0.809404	0.34	0.447	0	1	VEGFA
0	0.806094	0.564	0.73	0	1	RTN4
0	0.805101	0.334	0.375	0	1	XPO6
0	0.801629	0.459	0.611	0	1	PPP1CB
0	0.801456	0.307	0.365	0	1	TAP1
0	0.799679	0.418	0.583	0	1	RAB5C
0	0.799644	0.408	0.556	0	1	TAF7
0	0.799411	0.307	0.539	0	1	UBE2E1
0	0.794738	0.569	0.636	0	1	SERPINB1
0	0.793838	0.279	0.36	0	1	VPS8
0	0.793458	0.2	0.251	0	1	WASHC5
0	0.792615	0.521	0.705	0	1	ACAP2
0	0.792063	0.322	0.415	0	1	LRIF1
0	0.791744	0.296	0.38	0	1	NOTCH2
0	0.790433	0.339	0.394	0	1	CARD16
0	0.788776	0.206	0.257	0	1	GPR160
0	0.784505	0.355	0.488	0	1	BHLHE40
0	0.784503	0.53	0.684	0	1	CD44
0	0.783915	0.344	0.454	0	1	HNRNPH3
0	0.782834	0.307	0.403	0	1	NAPA
0	0.782313	0.304	0.371	0	1	OXSR1
0	0.781415	0.37	0.431	0	1	CHD1
0	0.781169	0.33	0.472	0	1	CHMP4B
0	0.776882	0.361	0.493	0	1	STAG2
0	0.772891	0.273	0.367	0	1	RELB
0	0.77244	0.271	0.362	0	1	ABHD5
0	0.770794	0.328	0.402	0	1	YTHDF3
0	0.770668	0.356	0.536	0	1	AZIN1
0	0.766741	0.842	0.907	0	1	HLA-E
0	0.764119	0.355	0.496	0	1	CD58
0	0.760841	0.597	0.765	0	1	ACTR3
0	0.757014	0.36	0.488	0	1	ADAR
0	0.755304	0.479	0.622	0	1	WAC
0	0.754582	0.653	0.708	0	1	ATP6V0C
0	0.749501	0.352	0.452	0	1	BOD1L1
0	0.749244	0.429	0.553	0	1	SGK1
0	0.744331	0.229	0.268	0	1	OPA3
0	0.741248	0.409	0.537	0	1	STIP1
0	0.739115	0.397	0.564	0	1	CAPZA2
0	0.738218	0.455	0.587	0	1	CEBPD
0	0.732436	0.384	0.542	0	1	CASP4
0	0.731166	0.651	0.754	0	1	ZFP36L1
0	0.72961	0.245	0.343	0	1	RRAGC
0	0.72949	0.355	0.472	0	1	USP9X
0	0.729289	0.612	0.721	0	1	NOP10
0	0.729203	0.326	0.479	0	1	PHF20
0	0.728443	0.371	0.478	0	1	IFNGR1
0	0.728273	0.321	0.457	0	1	ATP6V1A
0	0.727797	0.308	0.365	0	1	EP300
0	0.725667	0.265	0.353	0	1	CREB1
0	0.72545	0.32	0.45	0	1	MAP3K8
0	0.724252	0.38	0.486	0	1	PARP14
0	0.721768	0.473	0.647	0	1	LPP
0	0.718107	0.554	0.68	0	1	MRPL18
0	0.717599	0.317	0.468	0	1	PPP4R2
0	0.715155	0.252	0.32	0	1	TLE3
0	0.710591	0.376	0.54	0	1	ATP6V0D1
0	0.70987	0.42	0.685	0	1	HSPA5
0	0.706738	0.279	0.396	0	1	PLAU
0	0.703146	0.496	0.658	0	1	SLC38A2
0	0.701078	0.296	0.413	0	1	ASPH
0	0.700478	0.257	0.382	0	1	MDM2
0	0.70041	0.323	0.426	0	1	VOPP1
0	0.700062	0.224	0.321	0	1	RALGDS
0	0.691848	0.281	0.4	0	1	MKNK1
0	0.689095	0.329	0.442	0	1	SLC16A3
0	0.688101	0.328	0.504	0	1	DNAJC5
0	0.686008	0.277	0.403	0	1	CTBS
0	0.684928	0.311	0.496	0	1	RAB5A
0	0.676099	0.266	0.485	0	1	CELF1
0	0.66968	0.194	0.305	0	1	MICU1
0	0.66918	0.254	0.382	0	1	OSER1
0	0.668421	0.409	0.517	0	1	LSP1
0	0.665984	0.225	0.325	0	1	SMG7
0	0.661628	0.195	0.333	0	1	RIPK2
0	0.658168	0.265	0.418	0	1	ZC3H12A
0	0.656713	0.316	0.468	0	1	MAPKAPK2
0	0.654022	0.387	0.536	0	1	LAMP1
0	0.652881	0.466	0.604	0	1	KMT2E
0	0.649558	0.429	0.623	0	1	DDX21
0	0.647272	0.605	0.767	0	1	ATP6V0E1
0	0.645795	0.478	0.61	0	1	RESF1
0	0.644472	0.406	0.609	0	1	TAPBP
0	0.642509	0.243	0.366	0	1	UBE2W
0	0.640541	0.259	0.428	0	1	AFTPH
0	0.639698	0.255	0.377	0	1	ADM
0	0.637995	0.577	0.782	0	1	HNRNPC
0	0.632575	0.281	0.411	0	1	AKIRIN2
0	0.631277	0.409	0.566	0	1	ARIH1
0	0.627854	0.222	0.364	0	1	SBNO1
0	0.626408	0.39	0.618	0	1	TMOD3
0	0.625841	0.336	0.55	0	1	ARL8B
0	0.62522	0.469	0.66	0	1	ARID4B
0	0.623981	0.261	0.449	0	1	DNAJC3
0	0.623113	0.277	0.387	0	1	RHOG
0	0.620169	0.281	0.438	0	1	NT5C2
0	0.617213	0.472	0.636	0	1	ASAH1
0	0.615344	0.275	0.478	0	1	XBP1
0	0.614008	0.21	0.348	0	1	OAZ2
0	0.603152	0.327	0.466	0	1	FOSL2
0	0.599812	0.213	0.337	0	1	MYD88
0	0.593399	0.509	0.673	0	1	JMJD1C
0	0.591852	0.486	0.695	0	1	CAP1
0	0.587973	0.398	0.639	0	1	TBL1XR1
0	0.583572	0.168	0.295	0	1	SLC49A4
0	0.581758	0.247	0.4	0	1	SHOC2
0	0.573935	0.329	0.572	0	1	ARF4
0	0.571278	0.328	0.546	0	1	PHF20L1
0	0.570008	0.222	0.375	0	1	HNRNPH2
0	0.569806	0.265	0.482	0	1	IRF2BP2
0	0.566116	0.352	0.545	0	1	LAMP2
0	0.565929	0.253	0.378	0	1	LASP1
0	0.565216	0.238	0.417	0	1	WBP2
0	0.564607	0.279	0.458	0	1	CSNK1D
0	0.562121	0.233	0.397	0	1	RCOR1
0	0.561986	0.348	0.538	0	1	EML4
0	0.561853	0.372	0.561	0	1	NIPBL
0	0.561851	0.281	0.403	0	1	CNN2
0	0.552883	0.268	0.449	0	1	CRK
0	0.5528	0.233	0.396	0	1	LCOR
0	0.55003	0.243	0.412	0	1	IFNAR1
0	0.546685	0.176	0.302	0	1	SLC15A3
0	0.546658	0.249	0.444	0	1	TPD52L2
0	0.54657	0.212	0.321	0	1	STXBP2
0	0.544811	0.25	0.411	0	1	SYAP1
0	0.542644	0.356	0.549	0	1	CLEC7A
0	0.541485	0.26	0.43	0	1	PJA2
0	0.540897	0.589	0.785	0	1	RHOA
0	0.540687	0.257	0.448	0	1	PRDM2
0	0.539312	0.192	0.301	0	1	PPP1R15B
0	0.533683	0.248	0.417	0	1	IL13RA1
0	0.531964	0.15	0.254	0	1	RAP2C
0	0.531178	0.637	0.799	0	1	ARPC5
0	0.529971	0.292	0.493	0	1	RANBP2
0	0.521027	0.248	0.378	0	1	IDS
0	0.520866	0.322	0.535	0	1	CD82
0	0.51774	0.25	0.401	0	1	PARP9
0	0.513126	0.269	0.478	0	1	FAM177A1
0	0.506492	0.131	0.269	0	1	MGA
0	0.506266	0.182	0.31	0	1	SIPA1L2
0	0.504875	0.537	0.732	0	1	SERP1
0	0.504079	0.175	0.303	0	1	RXRA
4.94065645841247e-324	1.28077	0.533	0.312	1.70581104883149e-319	1	TBXAS1
4.44659081257122e-323	0.653692	0.312	0.398	1.53522994394834e-318	1	GLRX
4.94065645841247e-323	0.920684	0.332	0.355	1.70581104883149e-318	1	UVRAG
7.27758696324156e-321	1.45174	0.37	0.08	2.51265967492878e-316	1	AL034397.3
9.67380534557161e-321	1.11333	0.364	0.256	3.33997803361205e-316	1	UBXN2B
5.66446262956989e-320	1.19904	0.484	0.311	1.9557123674853e-315	1	CD48
1.831204909746e-319	0.565227	0.17	0.254	6.32241807138903e-315	1	OSTM1
7.64161453109739e-319	0.932273	0.914	0.797	2.63834383300669e-314	1	HLA-C
7.809646257248e-319	0.678787	0.22	0.299	2.69635846677744e-314	1	TRAK1
7.88227390718666e-319	0.53208	0.159	0.26	2.72143388919527e-314	1	CCDC93
9.53818432578819e-319	0.509023	0.188	0.305	3.29315352032163e-314	1	GABARAPL1
1.99917240736264e-318	1.17965	0.516	0.389	6.90234265366027e-314	1	PCNX1
3.82016003955264e-318	0.915639	0.291	0.264	1.31894845525595e-313	1	ITPRIP
3.96952596560337e-318	1.29853	0.485	0.277	1.37051853488422e-313	1	CPQ
5.07402355071956e-317	1.21302	0.468	0.303	1.75185737112144e-312	1	DDX60L
1.00316556106575e-316	1.28429	0.402	0.312	3.4635294161356e-312	1	GBP5
5.57028353972025e-316	0.978043	0.703	0.688	1.92319609492381e-311	1	IFITM3
1.89478537285705e-315	1.26497	0.412	0.2	6.54193597832626e-311	1	CHST15
6.08197820372555e-315	1.03181	0.372	0.352	2.09986379461828e-310	1	PHF21A
1.77381198595101e-314	1.19898	0.369	0.271	6.12426326269446e-310	1	RALGAPA2
2.21650054072691e-314	0.957097	0.36	0.312	7.65268976691375e-310	1	IQSEC1
2.42749761878394e-313	0.636903	0.288	0.393	0	1	PPP3R1
4.95439298636395e-313	1.00296	0.474	0.439	0	1	TET2
5.84335742979242e-313	1.43237	0.419	0.243	0	1	ANTXR2
8.65695063547354e-313	0.798508	0.345	0.372	2.9889e-308	1	CXCL16
1.35732379672612e-312	1.1797	0.33	0.188	4.6863e-308	1	RAB20
4.95409371854302e-311	0.506142	0.158	0.26	1.71045e-306	1	ACOT9
5.05826375732335e-310	0.513662	0.241	0.383	1.74642e-305	1	MECP2
0	0.998572	0.386	0.303	1.15645e-304	1	ARRB2
0	0.837691	0.349	0.382	2.28742e-304	1	ACTN1
0	0.590742	0.239	0.364	3.58406e-304	1	BABAM2
3.86586e-308	0.756948	0.245	0.297	1.33473e-303	1	GLA
1.80395e-307	1.28938	0.351	0.145	6.22832e-303	1	KCNE1
3.03122e-306	0.641538	0.354	0.455	1.04656e-301	1	BACH1
1.90348e-305	1.32196	0.257	0.083	6.57194e-301	1	CCR5AS
1.02183e-303	1.24885	0.507	0.273	3.52796e-299	1	ITGAX
5.03365e-303	1.3572	0.333	0.387	1.73792e-298	1	SLPI
7.33669e-303	0.911867	0.503	0.457	2.53306e-298	1	HCLS1
8.5091e-303	0.623679	0.301	0.404	2.93785e-298	1	TAB2
8.62713e-301	0.721371	0.219	0.261	2.9786e-296	1	SNX27
2.49018e-300	1.06117	0.259	0.237	8.59759e-296	1	TCF7L2
3.88676e-300	0.989836	0.818	0.48	1.34194e-295	1	LAPTM5
6.53913e-299	0.783451	0.271	0.31	2.2577e-294	1	HPCAL1
1.11863e-298	1.1412	0.351	0.283	3.86217e-294	1	POU2F2
2.53209e-298	1.24893	0.342	0.126	8.74229e-294	1	SIGLEC5
3.02343e-298	0.57528	0.28	0.401	1.04387e-293	1	VPS37B
1.67456e-297	0.538459	0.227	0.322	5.78158e-293	1	DAPP1
1.55099e-295	1.19453	0.644	0.302	5.35495e-291	1	RIPOR2
3.72251e-295	0.759904	0.3	0.354	1.28523e-290	1	SKI
1.41892e-294	1.30688	0.31	0.052	4.89897e-290	1	FFAR2
3.74859e-294	1.08472	0.272	0.162	1.29424e-289	1	NOTCH2NLC
4.94379e-294	0.55625	0.22	0.325	1.70689e-289	1	NDEL1
7.46643e-294	1.21339	0.396	0.222	2.57786e-289	1	RASSF2
5.95412e-293	0.798725	0.357	0.428	2.05572e-288	1	VAV3
3.14062e-292	1.52057	0.251	0.051	1.08433e-287	1	AC079753.2
4.38608e-292	1.23728	0.425	0.197	1.51434e-287	1	AC022217.3
1.87048e-291	0.925769	0.277	0.263	6.45803e-287	1	TRIM69
1.99064e-291	0.615099	0.272	0.384	6.87287e-287	1	GPCPD1
2.5481e-291	1.12732	0.477	0.271	8.79756e-287	1	SPI1
2.9366e-291	1.0443	0.281	0.193	1.01389e-286	1	MCF2L2
2.95164e-291	0.813514	0.323	0.321	1.01908e-286	1	PHC2
7.05777e-291	0.934828	0.364	0.34	2.43677e-286	1	SYK
1.63075e-290	0.542449	0.176	0.255	5.63033e-286	1	AATK
1.39929e-289	0.730761	0.265	0.301	4.8312e-285	1	IFIH1
1.71702e-289	0.526101	0.193	0.3	5.92819e-285	1	CPPED1
1.46827e-288	1.25896	0.402	0.381	5.06935e-284	1	KYNU
1.50097e-288	1.0395	0.295	0.267	5.18226e-284	1	EPG5
8.71501e-288	1.14909	0.507	0.334	3.00894e-283	1	PTPRE
1.95408e-287	1.36177	0.42	0.288	6.74665e-283	1	GBP1
8.41187e-286	0.533646	0.211	0.376	2.90428e-281	1	EXT1
9.01512e-286	1.18986	0.53	0.305	3.11256e-281	1	SORL1
9.85519e-285	0.763487	0.235	0.273	3.4026e-280	1	KDM3B
1.59127e-284	1.06144	0.578	0.408	5.49404e-280	1	GMFG
6.10408e-284	1.10101	0.531	0.355	2.10749e-279	1	TNFRSF1B
4.00881e-283	1.06335	0.356	0.257	1.38408e-278	1	STX11
7.4008e-282	0.617844	0.163	0.264	2.5552e-277	1	TXNDC11
4.07763e-281	0.839458	0.356	0.38	1.40784e-276	1	CEP170
5.11381e-281	0.965051	0.294	0.244	1.7656e-276	1	NFIL3
5.37103e-281	1.33393	0.448	0.19	1.8544e-276	1	AC008105.3
4.3579e-280	0.686257	0.366	0.439	1.50461e-275	1	VPS13B
7.17543e-280	0.672832	0.214	0.274	2.47739e-275	1	ZFYVE16
3.33514e-279	0.992703	0.451	0.375	1.15149e-274	1	RAB8B
1.37426e-278	0.981363	0.314	0.278	4.74478e-274	1	FAM126B
2.6526e-278	1.39006	0.36	0.123	9.15838e-274	1	OSM
2.8581e-278	1.26619	0.564	0.29	9.86787e-274	1	MNDA
1.58737e-277	1.34784	0.398	0.1	5.48055e-273	1	CMTM2
7.03085e-277	0.503217	0.229	0.351	2.42747e-272	1	UBL3
7.23224e-277	1.31963	0.355	0.184	2.497e-272	1	TULP2
8.78678e-276	0.845693	0.471	0.504	3.03372e-271	1	CREM
3.3107e-275	0.640043	0.303	0.379	1.14305e-270	1	TBC1D22A
3.5667e-273	0.76604	0.448	0.518	1.23144e-268	1	FAM107B
3.78096e-273	1.10357	0.495	0.409	1.30541e-268	1	PELI1
8.35997e-272	0.624315	0.343	0.424	2.88636e-267	1	RYBP
5.8276e-271	0.855344	0.292	0.243	2.01204e-266	1	ELL
4.54603e-270	0.872805	0.295	0.274	1.56956e-265	1	MTMR3
6.59391e-269	0.762463	0.419	0.435	2.27661e-264	1	PSMB9
1.39863e-267	0.801036	0.966	0.877	4.8289e-263	1	H3F3B
3.09696e-267	1.21315	0.266	0.048	1.06926e-262	1	MCEMP1
4.21744e-267	1.32036	0.407	0.16	1.45611e-262	1	TNFSF14
2.66553e-266	1.1011	0.684	0.334	9.20301e-262	1	AIF1
6.806e-266	0.565353	0.196	0.266	2.34984e-261	1	FLOT2
1.21498e-265	1.08201	0.457	0.322	4.19483e-261	1	PTEN
1.93711e-265	0.61441	0.238	0.33	6.68807e-261	1	NIN
6.37138e-265	0.952831	0.944	0.848	2.19978e-260	1	DNAJB1
6.96992e-264	1.11606	0.364	0.221	2.40643e-259	1	GPR65
6.15519e-263	0.949499	0.388	0.284	2.12514e-258	1	GPSM3
6.37867e-263	1.21261	0.284	0.104	2.2023e-258	1	AC011511.2
5.83092e-261	1.29202	0.382	0.189	2.01318e-256	1	TMCC3
9.93846e-260	0.518335	0.205	0.276	3.43135e-255	1	ZMIZ1
1.9985e-259	0.515632	0.198	0.27	6.90002e-255	1	IRF9
5.9227e-259	1.07274	0.528	0.351	2.04487e-254	1	MYO1F
1.49063e-258	0.95654	0.284	0.201	5.14656e-254	1	LMNB1
4.5256e-257	0.732752	0.306	0.364	1.56251e-252	1	ATP6V1H
5.25483e-257	0.559153	0.273	0.357	1.81428e-252	1	GNS
5.78096e-256	0.775875	0.255	0.241	1.99593e-251	1	R3HDM4
6.73968e-256	1.13841	0.273	0.055	2.32694e-251	1	LINC01366
1.79621e-255	1.22122	0.401	0.254	6.20161e-251	1	TAGAP
3.83377e-255	0.575343	0.309	0.421	1.32365e-250	1	NCOA1
7.53325e-254	0.901003	0.362	0.292	2.60093e-249	1	VSIR
2.21581e-252	1.00613	0.302	0.213	7.65031e-248	1	GSAP
2.70902e-251	0.767527	0.336	0.379	9.35317e-247	1	FAM172A
3.17964e-251	0.780222	0.346	0.367	1.0978e-246	1	PFKFB3
9.08873e-251	1.04233	0.423	0.353	3.13798e-246	1	RAPGEF6
4.12321e-250	0.584333	0.274	0.36	1.42358e-245	1	KDM6A
5.78085e-249	0.558244	0.201	0.259	1.9959e-244	1	HSD17B11
2.92458e-248	0.959807	0.261	0.193	1.00974e-243	1	RBKS
3.6824e-248	1.08498	0.335	0.168	1.27138e-243	1	TLR4
1.0186e-247	0.56311	0.322	0.428	3.51681e-243	1	NCOA2
4.89047e-247	0.903394	0.545	0.504	1.68848e-242	1	ATXN1
1.37586e-246	0.860698	0.3	0.276	4.75031e-242	1	TBL1X
2.83827e-246	0.783912	0.299	0.336	9.79941e-242	1	FCHSD2
4.76121e-246	0.936472	0.372	0.274	1.64385e-241	1	FMNL1
6.28412e-245	0.52761	0.222	0.316	2.16966e-240	1	APOL6
9.11012e-245	0.986151	0.467	0.331	3.14536e-240	1	EVI2B
2.96279e-244	0.801883	0.279	0.272	1.02293e-239	1	TBC1D14
6.3548e-244	0.557164	0.225	0.31	2.19406e-239	1	CBL
2.8314e-241	0.699743	0.194	0.271	9.77569e-237	1	TANC2
3.8843e-241	0.573902	0.196	0.312	1.34109e-236	1	DIAPH2
1.69936e-239	0.987051	0.32	0.229	5.86721e-235	1	AC018362.1
2.15842e-235	1.21929	0.396	0.278	7.45217e-231	1	TBC1D8
4.51849e-235	1.19342	0.305	0.152	1.56005e-230	1	AP003086.1
1.67894e-234	0.897132	0.458	0.394	5.79671e-230	1	STK10
7.47341e-234	1.20618	0.382	0.132	2.58027e-229	1	IL18R1
8.87845e-232	1.38092	0.335	0.153	3.06537e-227	1	CSGALNACT1
3.71838e-231	0.915458	0.71	0.504	1.28381e-226	1	CTSS
1.49793e-229	0.710446	0.242	0.257	5.17175e-225	1	LINC01004
1.37979e-227	0.578158	0.279	0.373	4.76387e-223	1	FBXW7
8.86083e-225	1.14751	0.484	0.292	3.05929e-220	1	SLC2A3
1.97729e-224	0.56075	0.266	0.337	6.8268e-220	1	RICTOR
2.34898e-224	0.781386	0.314	0.31	8.1101e-220	1	KLF2
5.39898e-224	0.904647	0.351	0.254	1.86405e-219	1	MOB3A
6.18801e-221	0.858703	0.288	0.298	2.13647e-216	1	UBR1
6.85754e-221	0.539932	0.387	0.497	2.36763e-216	1	ATP13A3
8.58044e-221	0.836462	0.3	0.266	2.96248e-216	1	SLCO3A1
3.32883e-219	1.11236	0.331	0.255	1.14931e-214	1	S100P
1.49372e-218	1.14366	0.367	0.116	5.15721e-214	1	CXCR2
3.46452e-217	1.11867	0.32	0.186	1.19616e-212	1	RNF24
8.11828e-217	0.767493	0.362	0.379	2.80292e-212	1	CCNH
9.91811e-217	0.990287	0.261	0.265	3.42433e-212	1	GBE1
1.04551e-216	0.534416	0.236	0.277	3.60972e-212	1	FERMT3
2.0673e-216	0.678133	0.37	0.39	7.13755e-212	1	SP110
4.57861e-216	0.84732	0.369	0.398	1.58081e-211	1	FNDC3A
4.77089e-216	0.586928	0.274	0.359	1.6472e-211	1	ERN1
1.26947e-215	0.776376	0.274	0.244	4.38296e-211	1	IL6R
7.52641e-213	0.647074	0.265	0.333	2.59857e-208	1	DENND4A
9.50951e-211	0.60134	0.245	0.298	3.28325e-206	1	DENND1A
2.04803e-210	1.01131	0.412	0.261	7.07102e-206	1	MX2
6.6625e-209	0.595844	0.273	0.337	2.30029e-204	1	PAN3
3.21128e-206	1.16109	0.453	0.262	1.10873e-201	1	C5AR1
4.00513e-206	0.651229	0.475	0.503	1.38281e-201	1	SSH2
4.64445e-206	0.708135	0.285	0.321	1.60354e-201	1	SERPINB9
5.62302e-206	0.941143	0.379	0.302	1.9414e-201	1	PAG1
9.85916e-202	1.13344	0.331	0.137	3.40397e-197	1	CREB5
5.86203e-201	0.824429	0.299	0.262	2.02393e-196	1	SH3BP5
1.75361e-200	0.728532	0.401	0.43	6.05453e-196	1	MYO9B
5.09538e-198	0.957994	0.36	0.233	1.75923e-193	1	IL2RG
7.41085e-198	0.624636	0.223	0.258	2.55867e-193	1	ZHX2
3.21951e-197	0.828738	0.277	0.213	1.11157e-192	1	ABCG1
1.72134e-196	0.597709	0.3	0.343	5.9431e-192	1	CSGALNACT2
2.1392e-196	0.626052	0.255	0.276	7.38579e-192	1	CARD8
2.60576e-195	0.792682	0.264	0.207	8.99664e-191	1	ALOX5
3.7705e-194	0.824393	0.267	0.216	1.3018e-189	1	KLHL2
1.66541e-193	0.585111	0.314	0.409	5.74999e-189	1	GNAQ
6.20308e-193	0.914439	0.313	0.289	2.14168e-188	1	MAML3
3.32695e-189	0.83394	0.914	0.796	1.14866e-184	1	HSPA1B
2.23544e-188	0.958638	0.519	0.352	7.71809e-184	1	ISG20
1.97062e-185	0.906758	0.264	0.148	6.80375e-181	1	LILRB3
1.14582e-184	0.806357	0.432	0.389	3.95607e-180	1	CLEC2B
7.28234e-184	0.510855	0.205	0.258	2.5143e-179	1	LPCAT2
7.49826e-184	1.02855	0.336	0.204	2.58885e-179	1	CYBB
6.8299e-183	0.984422	0.478	0.331	2.35809e-178	1	PRKCB
2.3448e-182	1.02218	0.254	0.116	8.09565e-178	1	CR1
2.91299e-182	0.88984	0.447	0.296	1.00574e-177	1	RAC2
3.31131e-181	0.724227	0.403	0.415	1.14326e-176	1	DLEU2
3.54532e-180	0.84109	0.579	0.461	1.22406e-175	1	FYB1
5.01832e-180	0.692628	0.377	0.368	1.73263e-175	1	STAT1
8.5891e-179	0.680063	0.327	0.33	2.96547e-174	1	ADGRE5
9.63685e-178	0.94329	0.352	0.222	3.32722e-173	1	HIP1
2.77957e-177	0.522902	0.324	0.385	9.59674e-173	1	ITPR2
1.99856e-174	0.931926	0.256	0.244	6.90022e-170	1	S100A12
6.27434e-174	0.563749	0.985	0.96	2.16628e-169	1	HSP90AA1
1.22552e-171	0.712781	0.267	0.251	4.23122e-167	1	AGTPBP1
3.95537e-169	0.608701	0.837	0.782	1.36563e-164	1	HSPH1
1.49068e-167	0.556523	0.914	0.757	5.14673e-163	1	HLA-A
3.29825e-167	1.0688	0.258	0.142	1.13875e-162	1	IGF1R
3.2158e-164	0.538227	0.487	0.523	1.11029e-159	1	COTL1
9.57145e-163	0.62582	0.256	0.284	3.30464e-158	1	STAT5B
3.99703e-160	0.634701	0.365	0.35	1.38001e-155	1	USPL1
7.12445e-159	0.866829	0.257	0.2	2.45979e-154	1	CDK14
1.28672e-158	0.555078	0.403	0.449	4.44254e-154	1	PRKCH
1.51115e-156	0.505338	0.291	0.344	5.21739e-152	1	RNF130
3.63554e-156	0.635082	0.288	0.297	1.25521e-151	1	MAN1A1
1.34037e-154	0.677212	0.255	0.228	4.62775e-150	1	FAM49A
1.7715e-154	0.684549	0.273	0.233	6.11629e-150	1	LAT2
6.83578e-151	1.08547	0.298	0.114	2.36012e-146	1	ST6GALNAC3
7.54816e-151	1.03006	0.275	0.102	2.60608e-146	1	VNN2
1.26807e-150	0.63307	0.266	0.261	4.37813e-146	1	BAZ2B
2.14848e-150	0.799056	0.258	0.205	7.41784e-146	1	MEGF9
5.82655e-149	0.931055	0.585	0.454	2.01168e-144	1	ARHGAP15
1.329e-146	0.566267	0.442	0.462	4.58849e-142	1	APBB1IP
1.7329e-142	0.522777	0.252	0.269	5.98301e-138	1	TRIM22
6.35994e-140	0.787845	0.313	0.257	2.19583e-135	1	TNFSF13B
4.46835e-138	0.944382	0.251	0.088	1.54274e-133	1	CDA
8.34286e-129	0.640042	0.355	0.31	2.88046e-124	1	SEMA4D
6.40742e-120	0.70838	0.353	0.331	2.21223e-115	1	LINC01619
1.19956e-118	0.741675	0.316	0.279	4.1416e-114	1	MCTP2
5.76916e-117	0.738539	0.282	0.252	1.99186e-112	1	RHOH
9.37762e-117	0.587321	0.467	0.418	3.23772e-112	1	DOCK8
2.68243e-114	0.806429	0.257	0.129	9.26137e-110	1	SELL
6.21135e-114	0.610537	0.264	0.242	2.14453e-109	1	BIRC3
1.36945e-107	0.82343	0.525	0.339	4.72818e-103	1	ZEB2
1.85918e-104	0.801617	0.282	0.15	6.419e-100	1	IFIT2
8.83822e-93	0.619125	0.383	0.322	3.05148e-88	1	TIMP1
1.92557e-90	0.519844	0.423	0.375	6.64823e-86	1	ANKRD44
2.16206e-85	0.676339	0.264	0.22	7.46475e-81	1	CXCL1
1.81364e-84	0.555461	0.323	0.277	6.26179e-80	1	CYTIP
1.50152e-79	0.598859	0.316	0.26	5.18414e-75	1	SLC11A1
0	2.74157	0.656	0.03	0	2	THEMIS
0	2.61842	0.828	0.18	0	2	CCL5
0	2.46313	0.793	0.065	0	2	CD3D
0	2.33553	0.782	0.099	0	2	CD2
0	2.32174	0.587	0.043	0	2	CAMK4
0	2.22494	0.833	0.202	0	2	CD52
0	2.1925	0.672	0.084	0	2	GZMA
0	2.19024	0.667	0.209	0	2	PDE3B
0	2.18943	0.821	0.166	0	2	FYN
0	2.1843	0.629	0.135	0	2	INPP4B
0	2.16101	0.377	0.026	0	2	GZMK
0	2.12002	0.402	0.153	0	2	IL7R
0	2.10765	0.669	0.058	0	2	CD3G
0	2.07022	0.785	0.118	0	2	SKAP1
0	2.05986	0.746	0.315	0	2	CBLB
0	2.05104	0.491	0.086	0	2	GZMB
0	2.03192	0.711	0.104	0	2	CD96
0	1.9969	0.829	0.183	0	2	IL32
0	1.96957	0.695	0.221	0	2	BCL11B
0	1.93535	0.763	0.156	0	2	ETS1
0	1.92993	0.635	0.085	0	2	TRBC2
0	1.89527	0.793	0.267	0	2	IKZF1
0	1.86877	0.678	0.315	0	2	CNOT6L
0	1.86013	0.468	0.065	0	2	LINC01934
0	1.85709	0.779	0.518	0	2	PPP2R5C
0	1.85239	0.796	0.336	0	2	PARP8
0	1.81345	0.574	0.182	0	2	PTPN22
0	1.81086	0.595	0.072	0	2	ITK
0	1.78559	0.443	0.038	0	2	GZMH
0	1.78429	0.588	0.063	0	2	TRAC
0	1.78321	0.652	0.059	0	2	CD3E
0	1.7605	0.51	0.087	0	2	TOX
0	1.7501	0.473	0.097	0	2	BICDL1
0	1.74963	0.588	0.125	0	2	ATP8A1
0	1.74033	0.541	0.074	0	2	SAMD3
0	1.71116	0.74	0.3	0	2	PIP4K2A
0	1.70006	0.484	0.066	0	2	TRBC1
0	1.69564	0.678	0.302	0	2	LRBA
0	1.67384	0.561	0.083	0	2	SLFN12L
0	1.66981	0.606	0.157	0	2	CLEC2D
0	1.66328	0.589	0.151	0	2	NKG7
0	1.64579	0.57	0.175	0	2	OXNAD1
0	1.63547	0.563	0.244	0	2	BCL2
0	1.61904	0.562	0.09	0	2	PPP1R16B
0	1.60426	0.574	0.106	0	2	IKZF3
0	1.59585	0.356	0.219	0	2	ANK3
0	1.59487	0.413	0.051	0	2	LINC00861
0	1.57181	0.625	0.194	0	2	EMB
0	1.57072	0.781	0.465	0	2	RABGAP1L
0	1.56977	0.666	0.264	0	2	EVL
0	1.56551	0.51	0.099	0	2	GIMAP7
0	1.55934	0.578	0.172	0	2	ITGA4
0	1.55245	0.392	0.233	0	2	ABLIM1
0	1.53544	0.582	0.388	0	2	RNF19A
0	1.50813	0.73	0.368	0	2	SYNE2
0	1.50457	0.776	0.419	0	2	PRKCH
0	1.49916	0.638	0.249	0	2	RUNX3
0	1.49447	0.82	0.448	0	2	CDC42SE2
0	1.49364	0.664	0.27	0	2	DOCK10
0	1.49237	0.602	0.182	0	2	PCED1B-AS1
0	1.47821	0.446	0.049	0	2	CD6
0	1.47778	0.593	0.347	0	2	CRIP1
0	1.46919	0.525	0.148	0	2	PCED1B
0	1.46484	0.591	0.205	0	2	GPRIN3
0	1.46211	0.597	0.36	0	2	CCSER2
0	1.45344	0.598	0.207	0	2	SLC38A1
0	1.44674	0.64	0.274	0	2	PITPNC1
0	1.44237	0.735	0.297	0	2	HCST
0	1.43938	0.447	0.147	0	2	CDC14A
0	1.43327	0.482	0.066	0	2	PRKCQ
0	1.43298	0.611	0.192	0	2	SYTL3
0	1.41652	0.648	0.124	0	2	CD247
0	1.4105	0.453	0.08	0	2	KLF12
0	1.40413	0.487	0.117	0	2	PRKY
0	1.4029	0.525	0.156	0	2	NFATC2
0	1.40196	0.477	0.078	0	2	PYHIN1
0	1.39939	0.562	0.15	0	2	ACAP1
0	1.39197	0.409	0.215	0	2	TC2N
0	1.38649	0.567	0.156	0	2	STAT4
0	1.38307	0.345	0.014	0	2	CD8A
0	1.37964	0.5	0.097	0	2	LCK
0	1.37616	0.515	0.188	0	2	CEP85L
0	1.37566	0.386	0.034	0	2	GRAP2
0	1.36953	0.642	0.376	0	2	ATF7IP
0	1.36774	0.514	0.134	0	2	CARD11
0	1.36414	0.895	0.674	0	2	MBNL1
0	1.35336	0.604	0.295	0	2	PDE7A
0	1.35138	0.782	0.61	0	2	ZFP36L2
0	1.34555	0.546	0.271	0	2	MSI2
0	1.33028	0.69	0.441	0	2	STK17A
0	1.32005	0.423	0.201	0	2	SUPT3H
0	1.31266	0.473	0.134	0	2	APOBEC3G
0	1.31049	0.761	0.488	0	2	ATXN1
0	1.30681	0.439	0.111	0	2	TRG-AS1
0	1.30043	0.661	0.424	0	2	TNFAIP8
0	1.29013	0.378	0.056	0	2	SLAMF6
0	1.28256	0.652	0.293	0	2	RPS4Y1
0	1.28198	0.541	0.268	0	2	ARAP2
0	1.2767	0.562	0.218	0	2	PLAAT4
0	1.27248	0.4	0.056	0	2	SCML4
0	1.27222	0.591	0.405	0	2	NAP1L4
0	1.2643	0.463	0.166	0	2	CCDC88C
0	1.25699	0.429	0.058	0	2	ITM2A
0	1.25483	0.497	0.221	0	2	SLFN5
0	1.25128	0.502	0.29	0	2	PRKACB
0	1.24617	0.493	0.231	0	2	ARHGEF3
0	1.24298	0.524	0.334	0	2	CASK
0	1.23499	0.744	0.363	0	2	STK17B
0	1.2268	0.29	0.008	0	2	CD8B
0	1.21691	0.475	0.261	0	2	SLC4A7
0	1.21172	0.519	0.127	0	2	CD7
0	1.20454	0.507	0.268	0	2	CASP8
0	1.20343	0.433	0.117	0	2	RASGRP1
0	1.19524	0.633	0.454	0	2	AAK1
0	1.18395	0.414	0.063	0	2	SPOCK2
0	1.17744	0.459	0.311	0	2	TSPAN5
0	1.17739	0.357	0.043	0	2	ZNF831
0	1.15916	0.468	0.327	0	2	GALM
0	1.14395	0.566	0.408	0	2	EPC1
0	1.14198	0.453	0.222	0	2	ATP2B4
0	1.12895	0.443	0.082	0	2	CTSW
0	1.11748	0.865	0.716	0	2	RPL23A
0	1.1072	0.448	0.315	0	2	SUCLG2
0	1.09436	0.367	0.049	0	2	GZMM
0	1.08755	0.317	0.028	0	2	GPR171
0	1.08187	0.411	0.272	0	2	RBL2
0	1.08144	0.564	0.516	0	2	PPP1R2
0	1.07858	0.58	0.517	0	2	ARID5B
0	1.063	0.329	0.076	0	2	LIME1
0	1.05798	0.444	0.311	0	2	MDFIC
0	1.03758	0.348	0.171	0	2	FAM102A
0	1.02998	0.569	0.424	0	2	ARGLU1
0	1.01637	0.445	0.347	0	2	CWF19L2
0	1.00537	0.427	0.317	0	2	RAP1GDS1
0	0.986883	0.329	0.313	0	2	MRPL1
0	0.986698	0.616	0.56	0	2	SRSF7
0	0.981554	0.555	0.46	0	2	LEPROTL1
0	0.978647	0.633	0.564	0	2	WNK1
0	0.969096	0.491	0.393	0	2	NKTR
0	0.964897	0.613	0.502	0	2	CD99
0	0.946194	0.266	0.016	0	2	TRAT1
0	0.932822	0.376	0.221	0	2	TMEM181
0	0.930698	0.47	0.41	0	2	DNAJC1
0	0.922909	0.943	0.565	0	2	PTPRC
0	0.910801	0.435	0.35	0	2	KMT2A
0	0.892622	0.469	0.429	0	2	ZNF644
0	0.862275	0.436	0.378	0	2	PDS5A
0	0.861879	0.501	0.44	0	2	TLE5
0	0.861471	0.542	0.5	0	2	NCOR1
0	0.857054	0.339	0.276	0	2	ARHGAP35
0	0.805216	0.512	0.547	0	2	PSMA1
0	0.791007	0.42	0.388	0	2	PAXX
0	0.768511	0.394	0.376	0	2	DNAJB14
0	0.746711	0.422	0.383	0	2	ORMDL1
0	0.739272	0.351	0.403	0	2	ITGAE
0	0.71728	0.497	0.517	0	2	NOP53
0	0.677721	0.312	0.347	0	2	TRIM26
0	0.640494	0.323	0.356	0	2	PCGF5
0	0.60062	0.283	0.367	0	2	WDR61
3.75489890839347e-322	1.19342	0.714	0.45	1.29641639711193e-317	2	TNRC6B
5.73116149175846e-322	0.733336	0.288	0.228	1.97874081664453e-317	2	LYAR
6.02760087926321e-322	1.29386	0.628	0.253	2.08108947957442e-317	2	IQGAP2
1.06224113855868e-321	1.09311	0.329	0.04	3.6674937549877e-317	2	ICOS
1.5464254714831e-321	1.25092	0.491	0.258	5.33918858284256e-317	2	STIM1
3.06320700421573e-321	1.39279	0.486	0.122	1.05760285027552e-316	2	CD69
1.0385259875583e-320	1.33162	0.528	0.226	3.58561482464379e-316	2	FOXO1
1.27024277545784e-320	1.00733	0.438	0.234	4.38564020654576e-316	2	ARHGEF1
3.31023982713635e-320	0.677664	0.449	0.457	1.1428934027171e-315	2	GSTK1
7.07749037667586e-320	0.603802	0.295	0.317	2.44357432745111e-315	2	WWP1
1.49463256982956e-318	1.352	0.501	0.248	5.16036841059355e-314	2	CEMIP2
2.12759489068616e-318	0.751103	0.281	0.2	7.34573411958304e-314	2	RCAN3
1.20275785482674e-317	1.27977	0.444	0.191	4.15264176957481e-313	2	FUT8
3.71788548646963e-317	1.25939	0.357	0.051	1.2836371430585e-312	2	LINC01871
3.98909042170647e-316	1.17641	0.653	0.252	1.37727335899838e-311	2	CYTIP
4.18737452845041e-316	1.09501	0.33	0.045	1.44573292969279e-311	2	GPR174
5.41804793217878e-316	0.710756	0.4	0.394	1.87063522906405e-311	2	TNRC6A
7.54800134403849e-316	1.35337	0.458	0.234	2.60602294404273e-311	2	ABCC1
3.53572330498433e-315	1.20798	0.73	0.42	1.22074382827889e-310	2	UTRN
9.29237249717944e-315	0.642886	0.415	0.459	3.20828452837617e-310	2	DHX36
1.08918585978033e-313	0.667431	0.425	0.415	0	2	GTF3A
1.83729286336245e-313	1.15259	0.409	0.161	0	2	PCNX2
2.0222610071368e-313	1.16466	0.374	0.059	0	2	KLRK1
2.15549676244559e-311	1.28422	0.788	0.41	7.44207e-307	2	CHST11
2.35402377992098e-311	1.18832	0.639	0.285	8.1275e-307	2	CORO1A
4.62085915037675e-310	0.81574	0.418	0.344	1.5954e-305	2	TAF15
0	0.780531	0.527	0.503	4.68992e-305	2	DDX24
6.27601e-308	1.07264	0.829	0.437	2.16686e-303	2	ARHGAP15
3.31928e-306	0.800769	0.401	0.365	1.14602e-301	2	ASCC3
6.11714e-306	1.07619	0.489	0.257	2.112e-301	2	SYNRG
1.93233e-305	1.11255	0.47	0.289	6.67156e-301	2	CCDC91
3.71234e-305	1.28349	0.785	0.511	1.28172e-300	2	S100A4
1.15373e-304	0.99379	0.399	0.333	3.98337e-300	2	PVT1
2.98819e-304	0.690434	0.315	0.326	1.0317e-299	2	CLDND1
4.35177e-304	0.90602	0.468	0.388	1.50249e-299	2	SOS1
1.46305e-303	0.925948	0.383	0.339	5.05133e-299	2	SPTAN1
2.7979e-303	1.08137	0.499	0.125	9.66002e-299	2	CST7
4.18359e-303	1.30575	0.496	0.157	1.44443e-298	2	SYNE1
6.70618e-303	0.704875	0.461	0.538	2.31538e-298	2	UBE2K
3.27612e-301	1.02299	0.606	0.469	1.13111e-296	2	ARID1B
4.78345e-300	0.981834	0.302	0.036	1.65153e-295	2	CD27
5.22122e-300	0.972221	0.494	0.34	1.80268e-295	2	KIF2A
6.3312e-300	0.674882	0.389	0.424	2.18591e-295	2	ZRANB2
2.94313e-299	1.17997	0.723	0.352	1.01615e-294	2	ANKRD44
1.10242e-298	0.705733	0.374	0.347	3.80622e-294	2	PPHLN1
1.91904e-298	0.691189	0.261	0.219	6.62569e-294	2	EXOC2
7.5232e-298	0.598838	0.29	0.324	2.59746e-293	2	MNAT1
3.67909e-296	0.738084	0.353	0.384	1.27024e-291	2	CDK6
8.20872e-296	1.09406	0.392	0.093	2.83414e-291	2	C12orf75
1.0387e-295	0.996806	0.448	0.309	3.58621e-291	2	COG5
4.08386e-295	1.36938	0.622	0.285	1.40999e-290	2	ZBTB20
7.87547e-295	0.833884	0.316	0.222	2.71908e-290	2	PCSK7
7.59776e-294	0.597481	0.458	0.511	2.6232e-289	2	EID1
1.31966e-292	0.926775	0.405	0.275	4.55626e-288	2	PHC3
6.83723e-292	1.18027	0.605	0.227	2.36062e-287	2	RHOH
1.04477e-291	0.827718	0.292	0.29	3.60716e-287	2	AHI1
6.13199e-290	0.918045	0.45	0.295	2.11713e-285	2	KLF13
2.9927e-289	1.11829	0.407	0.11	1.03326e-284	2	AC079793.1
5.02733e-289	0.724408	0.404	0.398	1.73574e-284	2	PCM1
1.02153e-288	0.840673	0.436	0.391	3.52693e-284	2	GCC2
4.16263e-288	1.13918	0.529	0.266	1.43719e-283	2	SEPTIN6
1.50121e-287	0.885295	0.288	0.146	5.18309e-283	2	TTC39B
4.62806e-286	0.672839	0.339	0.319	1.59788e-281	2	OTULIN
1.44105e-285	0.969767	0.284	0.099	4.97537e-281	2	LAG3
3.05927e-285	1.00149	0.512	0.351	1.05624e-280	2	FRYL
3.32507e-285	1.06893	0.409	0.162	1.14801e-280	2	PTPN4
3.35721e-285	1.22748	0.312	0.043	1.15911e-280	2	PPP2R2B
6.40251e-285	0.746068	0.469	0.452	2.21053e-280	2	TERF2IP
3.17323e-284	1.10273	0.527	0.342	1.09559e-279	2	RAB27A
3.42007e-284	0.617274	0.324	0.341	1.18081e-279	2	ZNF131
6.64931e-284	1.25863	0.68	0.414	2.29574e-279	2	CCND3
7.20108e-284	0.95181	0.452	0.337	2.48624e-279	2	GPATCH8
1.24209e-283	1.19754	0.303	0.061	4.28844e-279	2	TNIP3
1.29663e-283	0.736772	0.414	0.405	4.47673e-279	2	GLG1
1.30228e-283	0.871953	0.499	0.456	4.49624e-279	2	NOP58
1.79667e-283	1.06966	0.428	0.198	6.20317e-279	2	TTC39C
2.49613e-283	0.882527	0.481	0.403	8.61814e-279	2	FAF1
7.2081e-283	0.819966	0.59	0.563	2.48867e-278	2	BPTF
1.01111e-282	0.626846	0.299	0.247	3.49095e-278	2	TMEM243
3.26647e-282	0.968981	0.324	0.21	1.12778e-277	2	RFX7
3.48351e-282	1.11361	0.793	0.416	1.20272e-277	2	CELF2
4.43484e-282	1.25567	0.288	0.034	1.53117e-277	2	DTHD1
1.68178e-281	0.840516	0.494	0.519	5.80651e-277	2	CHORDC1
2.23165e-281	0.769256	0.4	0.363	7.70501e-277	2	ASXL1
2.42253e-281	1.26112	0.431	0.17	8.36401e-277	2	RORA
3.19926e-281	0.522927	0.346	0.388	1.10458e-276	2	CCDC85B
1.7685e-280	0.623041	0.406	0.458	6.10594e-276	2	PRMT2
2.28471e-280	0.578128	0.291	0.313	7.88817e-276	2	CHD6
7.88549e-280	0.94672	0.307	0.129	2.72254e-275	2	SLF1
8.35984e-280	0.672961	0.337	0.354	2.88632e-275	2	LUZP1
2.76278e-279	0.517286	0.251	0.274	9.53879e-275	2	HMOX2
2.03201e-278	1.03151	0.54	0.389	7.01573e-274	2	KANSL1
4.56014e-277	0.95009	0.476	0.351	1.57443e-272	2	EPS15
9.51357e-276	0.504761	0.307	0.374	3.28465e-271	2	ELK3
8.3967e-275	1.10783	0.588	0.342	2.89905e-270	2	RASA2
1.8571e-274	0.919141	0.438	0.415	6.41181e-270	2	HIBCH
2.78836e-274	0.935808	0.41	0.228	9.6271e-270	2	BTN3A2
5.56723e-274	1.17835	0.451	0.134	1.92214e-269	2	TNIK
7.93429e-274	1.1825	0.378	0.089	2.73939e-269	2	MLLT3
9.036e-273	0.943911	0.28	0.04	3.11977e-268	2	PRKCQ-AS1
2.77118e-272	0.877338	0.755	0.709	9.56779e-268	2	MSN
3.426e-272	0.993081	0.948	0.837	1.18286e-267	2	RPS27
1.12895e-271	0.828263	0.522	0.557	3.89782e-267	2	SNHG5
1.81629e-271	0.634803	0.375	0.385	6.27093e-267	2	FNBP4
5.98071e-271	0.874178	0.404	0.283	2.0649e-266	2	FAM214A
2.22303e-270	0.571754	0.326	0.359	7.67524e-266	2	NCK1
2.56895e-270	1.02783	0.691	0.544	8.86955e-266	2	MACF1
4.1523e-270	0.736882	0.595	0.556	1.43362e-265	2	CIRBP
4.35999e-270	0.882759	0.348	0.237	1.50533e-265	2	STK39
5.81498e-270	0.75844	0.298	0.293	2.00768e-265	2	SERINC5
7.98928e-270	0.821294	0.547	0.492	2.75838e-265	2	PDCD4
9.18172e-270	0.516141	0.247	0.268	3.17008e-265	2	TBCD
1.45833e-269	1.02934	0.769	0.468	5.03503e-265	2	ARHGDIB
1.59227e-269	0.999851	0.399	0.169	5.49747e-265	2	LBH
2.05434e-269	0.92546	0.998	0.987	7.0928e-265	2	MALAT1
2.78022e-269	0.981527	0.341	0.127	9.59897e-265	2	LRRC8C
3.07384e-269	0.713674	0.53	0.501	1.06128e-264	2	PNISR
3.32483e-268	0.923636	0.293	0.119	1.14793e-263	2	DOCK9
6.16227e-268	0.769036	0.335	0.238	2.12759e-263	2	DEF6
1.16566e-267	1.17062	0.494	0.316	4.02457e-263	2	AL627171.2
1.64955e-267	0.931192	0.289	0.043	5.69524e-263	2	NLRC3
1.6632e-267	0.792016	0.721	0.663	5.74236e-263	2	SEPTIN7
1.68077e-267	0.772497	0.537	0.478	5.80304e-263	2	HNRNPH1
1.73334e-267	1.00931	0.895	0.823	5.98454e-263	2	BTG1
2.72755e-267	0.789146	0.401	0.348	9.41715e-263	2	PTPRA
1.17109e-266	1.00863	0.411	0.137	4.04331e-262	2	ANXA6
2.1524e-266	0.554726	0.386	0.442	7.43138e-262	2	G3BP2
3.68001e-266	1.36098	0.442	0.137	1.27056e-261	2	GRK5
1.21274e-265	0.572852	0.323	0.323	4.1871e-261	2	TTC19
1.77411e-265	0.999831	0.358	0.153	6.12531e-261	2	ZFYVE28
2.54119e-265	0.720416	0.376	0.366	8.7737e-261	2	DENND1B
8.22877e-265	1.0517	0.465	0.277	2.84106e-260	2	NFATC3
1.0883e-264	1.08584	0.466	0.233	3.75747e-260	2	RASA1
2.21044e-264	0.618885	0.31	0.332	7.63178e-260	2	PRKAR2A
9.32531e-264	0.946463	0.386	0.183	3.21966e-259	2	TMC8
1.49076e-263	0.969428	0.615	0.513	5.14699e-259	2	EML4
2.01966e-263	0.69529	0.393	0.388	6.97308e-259	2	PPP2R5A
1.44535e-262	0.690229	0.365	0.319	4.99021e-258	2	TRAPPC10
2.30438e-262	0.543913	0.255	0.257	7.9561e-258	2	HBS1L
2.04276e-261	0.694958	0.305	0.263	7.05282e-257	2	CENPC
3.00325e-261	0.623159	0.36	0.38	1.0369e-256	2	PRRC2B
3.77552e-261	1.15701	0.377	0.156	1.30353e-256	2	PAM
1.50438e-260	0.916376	0.381	0.254	5.19401e-256	2	OGT
1.52316e-259	0.500111	0.374	0.451	5.25886e-255	2	SRSF10
1.98272e-259	1.04454	0.419	0.165	6.84552e-255	2	RFTN1
4.21241e-259	0.75901	0.386	0.335	1.45438e-254	2	TLK1
8.61471e-259	1.08988	0.443	0.13	2.97432e-254	2	CCND2
2.32133e-258	1.08024	0.422	0.144	8.01463e-254	2	ITGAL
3.47785e-258	0.580637	0.352	0.376	1.20076e-253	2	COA1
1.0127e-257	0.817032	0.59	0.546	3.49646e-253	2	MYCBP2
1.36212e-257	0.591258	0.337	0.369	4.70285e-253	2	STX8
1.91555e-257	0.53087	0.377	0.437	6.61364e-253	2	NDFIP1
8.259e-256	0.978851	0.299	0.085	2.8515e-251	2	SYTL2
1.40504e-255	0.570947	0.268	0.258	4.85106e-251	2	YARS
2.86862e-255	0.724479	0.331	0.32	9.9042e-251	2	MAN2A1
1.18809e-254	0.605801	0.483	0.518	4.10201e-250	2	SEPTIN9
4.41042e-254	0.781451	0.256	0.029	1.52274e-249	2	SH2D1A
4.42114e-254	0.827014	0.284	0.04	1.52644e-249	2	ZAP70
7.03138e-254	0.640944	0.282	0.239	2.42765e-249	2	SNTB2
2.50657e-253	1.07612	0.548	0.397	8.65419e-249	2	PACS1
5.03047e-253	0.566617	0.279	0.323	1.73682e-248	2	CRYBG1
7.88836e-253	0.979532	0.332	0.077	2.72354e-248	2	RNF125
4.95769e-252	0.619978	0.256	0.232	1.71169e-247	2	PRORP
8.6498e-252	0.643114	0.352	0.369	2.98643e-247	2	ZBTB38
9.27277e-252	0.510999	0.326	0.414	3.20152e-247	2	CMC1
1.361e-251	0.975772	0.414	0.217	4.69899e-247	2	STIM2
9.83518e-251	0.922386	0.308	0.054	3.39569e-246	2	SLA2
3.2277e-250	0.602272	0.397	0.394	1.11439e-245	2	FGFR1OP2
3.51743e-250	0.941698	0.494	0.362	1.21443e-245	2	PIK3R1
9.90352e-250	1.04779	0.519	0.302	3.41929e-245	2	EPB41
1.98418e-249	0.992607	0.395	0.276	6.85058e-245	2	MBNL2
5.58309e-249	0.672732	0.39	0.369	1.92762e-244	2	MPHOSPH8
6.28384e-249	0.796035	0.263	0.134	2.16956e-244	2	SLC16A7
1.09481e-248	0.985418	0.812	0.609	3.77995e-244	2	RNF213
1.58891e-248	0.860949	0.358	0.232	5.48586e-244	2	DIP2A
8.24238e-248	0.928092	0.537	0.357	2.84577e-243	2	VPS13C
2.27381e-247	0.613525	0.259	0.214	7.85054e-243	2	NUP210
4.93616e-247	0.755071	0.367	0.307	1.70426e-242	2	SMC5
1.57823e-246	0.557314	0.378	0.42	5.44901e-242	2	DLG1
1.62866e-246	1.04379	0.375	0.097	5.62312e-242	2	AP001011.1
1.11005e-245	0.536286	0.327	0.367	3.83255e-241	2	ODF2L
1.89278e-245	1.02403	0.317	0.185	6.53502e-241	2	RUNX2
1.71894e-244	0.933108	0.264	0.035	5.93483e-240	2	LINC00426
1.83782e-244	0.99917	0.552	0.266	6.34526e-240	2	HLA-F
2.3999e-244	0.583779	0.302	0.305	8.2859e-240	2	TASOR2
4.81242e-244	0.70845	0.329	0.278	1.66153e-239	2	RSBN1
7.68236e-244	0.578612	0.317	0.315	2.65241e-239	2	SLBP
2.96682e-243	0.512091	0.452	0.502	1.02433e-238	2	SRSF4
7.25705e-243	0.585801	0.322	0.293	2.50557e-238	2	TBRG1
2.55347e-242	0.653045	0.406	0.402	8.81611e-238	2	STK24
2.86127e-242	0.766398	0.436	0.442	9.87881e-238	2	CNOT2
5.59031e-242	0.531011	0.294	0.301	1.93011e-237	2	MXD4
2.05979e-241	0.503358	0.295	0.334	7.11163e-237	2	RNF115
1.51736e-240	0.894083	0.677	0.551	5.23882e-236	2	N4BP2L2
1.99986e-240	0.848515	0.45	0.346	6.90473e-236	2	NCK2
9.37484e-240	0.962959	0.753	0.503	3.23676e-235	2	SP100
1.44127e-239	0.685218	0.365	0.3	4.97614e-235	2	AC245297.3
1.92252e-239	0.570656	0.252	0.242	6.6377e-235	2	AC118549.1
4.37559e-239	0.535677	0.366	0.414	1.51072e-234	2	C12orf57
6.97898e-239	0.737443	0.558	0.538	2.40956e-234	2	ATRX
9.98536e-239	0.895773	0.334	0.176	3.44755e-234	2	PPP3CC
1.32629e-238	0.629595	0.625	0.622	4.57916e-234	2	SRSF11
1.8292e-238	0.827777	0.341	0.216	6.31549e-234	2	HNRNPLL
2.50556e-238	0.635689	0.345	0.309	8.65069e-234	2	CGGBP1
8.21931e-238	0.627205	0.358	0.336	2.8378e-233	2	TMPO
1.29202e-237	0.996366	0.412	0.138	4.46083e-233	2	PTPN7
1.48019e-237	0.909066	0.384	0.232	5.11051e-233	2	RNF38
4.51194e-237	0.898035	0.32	0.068	1.55779e-232	2	TBC1D10C
2.45038e-236	0.584352	0.251	0.233	8.4602e-232	2	CRTC3
2.88674e-236	0.940484	0.45	0.129	9.96675e-232	2	CYFIP2
3.76331e-236	0.911933	0.328	0.062	1.29932e-231	2	PRF1
1.00255e-235	0.759976	0.304	0.216	3.46139e-231	2	PRKX
1.84788e-235	0.956945	0.384	0.154	6.37999e-231	2	USP9Y
2.55227e-235	1.12209	0.367	0.129	8.81197e-231	2	AKT3
5.20891e-235	0.502094	0.501	0.564	1.79843e-230	2	UBE2D2
8.31507e-235	0.960161	0.308	0.082	2.87086e-230	2	PBX4
1.25932e-234	0.702385	0.779	0.799	4.34794e-230	2	MYL12A
1.35437e-234	0.723126	0.36	0.313	4.67609e-230	2	CCM2
2.5188e-234	0.59795	0.282	0.305	8.69641e-230	2	ANKIB1
6.89676e-234	0.771756	0.257	0.094	2.38117e-229	2	GIMAP1
1.43982e-233	0.776926	0.377	0.334	4.97114e-229	2	GMDS
2.23901e-233	0.797095	0.385	0.274	7.7304e-229	2	LNPEP
5.70127e-233	0.541325	0.335	0.361	1.96842e-228	2	BRWD1
5.85127e-233	0.755235	0.389	0.299	2.02021e-228	2	USP47
7.29666e-233	0.981023	0.696	0.449	2.51925e-228	2	FNBP1
2.60821e-232	1.06098	0.667	0.359	9.0051e-228	2	SH3KBP1
1.67918e-231	1.12731	0.283	0.051	5.79754e-227	2	AC016074.2
7.99289e-231	1.07373	0.536	0.257	2.75962e-226	2	TGFBR2
1.4226e-230	0.629267	0.297	0.259	4.91166e-226	2	GGA2
2.94569e-230	0.83872	0.3	0.073	1.01703e-225	2	RASAL3
3.07079e-230	0.887251	0.793	0.633	1.06022e-225	2	AKAP13
3.47371e-230	0.55309	0.439	0.467	1.19933e-225	2	DDX6
3.97748e-229	0.90774	0.471	0.324	1.37326e-224	2	SMARCA2
4.80921e-229	0.989403	0.471	0.277	1.66043e-224	2	ATM
6.48631e-229	0.928505	0.383	0.171	2.23946e-224	2	SENP7
1.31716e-228	0.789634	0.963	0.978	4.54763e-224	2	TMSB4X
7.44352e-228	0.579992	0.591	0.61	2.56995e-223	2	ANAPC16
3.76113e-226	0.538505	0.257	0.253	1.29857e-221	2	RNASEH2B
3.12937e-225	0.807197	0.403	0.309	1.08045e-220	2	ASXL2
3.18841e-225	0.596053	0.321	0.307	1.10083e-220	2	TOP2B
3.19672e-225	0.746631	0.287	0.174	1.1037e-220	2	AC092821.3
5.31174e-225	0.795898	0.493	0.398	1.83393e-220	2	DIAPH1
2.57601e-224	0.808382	0.31	0.14	8.89393e-220	2	TRAF5
4.09418e-222	0.511793	0.499	0.558	1.41356e-217	2	LUC7L3
7.31521e-221	1.01742	0.402	0.226	2.52565e-216	2	OSBPL3
9.28414e-221	0.979051	0.607	0.291	3.20544e-216	2	SEMA4D
4.70912e-220	0.532203	0.296	0.332	1.62587e-215	2	ZNRF2
9.50212e-220	0.610001	0.268	0.291	3.2807e-215	2	ACYP2
1.01871e-219	0.504345	0.297	0.325	3.51719e-215	2	USP33
1.04501e-219	0.517718	0.279	0.301	3.60798e-215	2	DCAF5
2.49463e-219	0.603127	0.484	0.497	8.61297e-215	2	TCF25
2.57552e-219	0.652667	0.395	0.386	8.89224e-215	2	CDK13
4.78432e-219	0.749001	0.343	0.277	1.65183e-214	2	SCAPER
4.65019e-218	0.501816	0.27	0.279	1.60552e-213	2	KLC1
6.31467e-218	0.748408	0.375	0.307	2.1802e-213	2	STK38
6.37626e-218	1.13263	0.434	0.175	2.20147e-213	2	GLCCI1
7.93104e-218	0.766022	0.721	0.64	2.73827e-213	2	JAK1
7.95645e-218	1.0362	0.314	0.061	2.74704e-213	2	TIGIT
1.36945e-217	0.782742	0.354	0.389	4.72818e-213	2	SPATS2L
1.45068e-217	0.903848	0.685	0.591	5.00864e-213	2	RESF1
3.30607e-217	0.933994	0.455	0.287	1.14145e-212	2	CDKAL1
1.21966e-216	0.782757	0.397	0.312	4.211e-212	2	TUT4
2.40875e-216	0.539309	0.302	0.307	8.31644e-212	2	RNF216
3.25183e-216	0.747965	0.469	0.401	1.12273e-211	2	ZNF638
6.4203e-216	0.624422	0.37	0.358	2.21667e-211	2	UBAC2
4.21238e-215	0.620825	0.681	0.69	1.45437e-210	2	SARAF
6.62911e-215	0.977604	0.254	0.041	2.28877e-210	2	AF165147.1
9.88282e-215	0.73212	0.297	0.193	3.41214e-210	2	VPS13A
2.85178e-214	0.827759	0.614	0.506	9.84607e-210	2	BIRC6
3.371e-214	0.647525	0.674	0.654	1.16387e-209	2	RAP1B
1.39155e-213	0.774359	0.335	0.202	4.80447e-209	2	ZNF83
1.45144e-213	0.842265	0.358	0.206	5.01125e-209	2	TBC1D2B
2.15289e-213	0.578165	0.26	0.229	7.43308e-209	2	ZNF721
2.36136e-213	0.598368	0.354	0.338	8.15283e-209	2	RBM33
4.52125e-213	0.813641	0.296	0.153	1.56101e-208	2	UHRF2
8.1214e-213	0.861912	0.959	0.798	2.80399e-208	2	RPL13
[truncated: 22,601 more rows]
