# Supplementary material for: Single-cell atlas profiling revealed cellular characteristics and dynamic changes after PD-1 blockade therapy of brain metastases from laryngeal squamous cell carcinoma
Source: Mol Cell Biochem. 2024 Aug 1;480(4):2377–400. doi: 10.1007/s11010-024-05064-3 (PMC11961546; doi:10.1007/s11010-024-05064-3)
Supplement: Supplementary file 2 — Supplementary file2 (XLSX 2445 KB) [file 11010_2024_5064_MOESM2_ESM.xlsx]

## Sheet: Name 
Supplementary Data 2. Differential Genes in PrimBM Compared to pLSCC in Various Cell Types
Sheet #	Name	Description
Sheet 1	Cancer cell	Differential Genes in PrimBM Compared to pLSCC in cancer cells
Sheet 2	Fibroblast	Differential Genes in PrimBM Compared to pLSCC in fibroblasts
Sheet 3	B cell	Differential Genes in PrimBM Compared to pLSCC in B cells
Sheet 4	Endothelial cell	Differential Genes in PrimBM Compared to pLSCC in endothelial cells
Sheet 5	Macrophage	Differential Genes in PrimBM Compared to pLSCC in macrophages
Sheet 6	Monocyte	Differential Genes in PrimBM Compared to pLSCC in monocytes
Sheet 7	Neutrophil	Differential Genes in PrimBM Compared to pLSCC in neutrophils
Sheet 8	NK cell	Differential Genes in PrimBM Compared to pLSCC in NK cells
Sheet 9	T cell	Differential Genes in PrimBM Compared to pLSCC in T cells

## Sheet: Cancer cell
	p_val	avg_log2FC	pct.1	pct.2	p_val_adj
RPL22	0	4.18426	0.965	0.012	0
H3F3A	0	4.15008	0.963	0	0
CXCL14	0	-4.09025	0.103	0.896	0
RPS18	0	3.40627	0.995	0.845	0
RPS10	0	3.86089	0.953	0	0
CD24	0	3.88916	0.979	0.376	0
RPL7	0	3.91807	0.967	0.184	0
COL17A1	0	-3.68612	0.121	0.849	0
RPL41	0	3.20656	0.996	0.783	0
KTN1	0	-3.64829	0.73	0.993	0
IFI27	0	-5.13541	0.162	0.996	0
RPS17	0	3.72689	0.941	0	0
MT1E	0	-2.93839	0.057	0.8	0
RPL26	0	4.5364	0.97	0	0
KRT13	0	5.43591	0.971	0.025	0
KRT15	0	4.23458	0.982	0.245	0
KRT19	0	5.40641	0.988	0.007	0
KRT14	0	-4.98284	0.562	0.999	0
NME2	0	3.79284	0.942	0	0
H3F3B	0	5.06286	0.987	0	0
RPL17	0	4.70828	0.978	0	0
RPL18A	0	3.83727	0.987	0.563	0
MTATP6P1	0	-2.208	0	0.778	0
EIF2S2P4	0	-2.07435	0	0.8	0
AC007969.1	0	-2.52857	0	0.857	0
AC016739.1	0	-2.90021	0	0.896	0
HMGB1P5	0	-3.39939	0	0.875	0
PSMC1P1	0	-1.94471	0	0.761	0
AC073861.1	0	-3.26773	0	0.941	0
RPL23AP42	0	-1.82252	0	0.763	0
AC115223.1	0	-1.94718	0	0.755	0
HSP90AB3P	0	-1.69891	0	0.687	0
TARS1	0	-1.70932	0	0.708	0
RPL26P19	0	-2.88501	0	0.895	0
AC034236.1	0	-2.22427	0	0.834	0
PTMAP2	0	-4.12181	0	0.949	0
MACROH2A1	0	-1.66751	0	0.725	0
H4C3	0	-3.65825	0	0.778	0
RPL24P4	0	-1.86216	0	0.746	0
AL590867.2	0	-1.79785	0	0.733	0
AC004453.1	0	-1.8151	0	0.743	0
RPS23P8	0	-2.14036	0	0.78	0
AL009174.1	0	-2.41385	0	0.85	0
FABP5P7	0	-4.88873	0	0.872	0
AP001324.1	0	-2.83844	0	0.876	0
RPS28P7	0	-2.70505	0	0.837	0
RPL13AP5	0	-2.60489	0	0.872	0
RPL21P16	0	-2.63882	0	0.834	0
AC005912.1	0	-2.98651	0	0.864	0
RPL14P1	0	-3.08722	0	0.905	0
RPS2P5	0	-1.96114	0	0.73	0
PTMAP5	0	-2.77082	0	0.863	0
RPL7AP6	0	-2.01432	0	0.768	0
RPL3P4	0	-2.90554	0	0.893	0
AC246787.1	0	-1.95513	0	0.8	0
AC243919.1	0	-2.27182	0	0.803	0
HMGN1P38	0	-1.83346	0	0.726	0
RPL13P12	0	-2.17589	0	0.805	0
RPS7P1	0	-2.3824	0	0.814	0
H3-3B	0	-2.918	0	0.886	0
RPL6P27	0	-3.62562	0	0.941	0
NARS1	0	-1.89007	0	0.75	0
FAUP1	0	-2.373	0	0.82	0
MT-RNR1	0	-5.23798	0	0.997	0
MT-RNR2	0	-9.76689	0	1	0
RPS13P2	1.3143e-307	-1.62706	0	0.683	4.53777e-303
RPL34P18	1.3143e-307	-1.58856	0	0.683	4.53777e-303
MIF	1.24606e-304	3.39482	0.92	0	4.30215e-300
EEF1G	2.75427e-304	3.22748	0.92	0	9.50939e-300
IFI6	2.02926e-303	-3.46356	0.39	0.945	7.00623e-299
NPM1P39	2.84366e-303	-1.70688	0	0.675	9.81801e-299
RPL35P5	2.84366e-303	-1.49837	0	0.675	9.81801e-299
FXYD3	1.44024e-302	3.60714	0.917	0	4.97257e-298
H2AFZ	6.98206e-302	3.45033	0.916	0	2.41063e-297
RPL36A	3.57527e-300	3.36792	0.913	0	1.2344e-295
EIF4A1	7.84143e-300	3.05541	0.912	0	2.70733e-295
RPS27AP16	5.85593e-299	-1.66636	0	0.667	2.02182e-294
RPL21	8.10242e-299	3.27246	0.933	0.146	2.79744e-294
OAZ1	8.61943e-298	2.85009	0.908	0	2.97595e-293
SPINT2	8.10204e-296	3.21794	0.913	0.042	2.79731e-291
RPL5P34	2.21841e-295	-1.40759	0	0.661	7.6593e-291
MT-ATP8	2.89197e-295	-2.85016	0.707	0.983	9.98483e-291
LGALS7	6.07009e-295	-2.8309	0.126	0.813	2.09576e-290
HSP90AA2P	4.1753e-291	-1.55705	0	0.653	1.44156e-286
ARPC3	2.365e-290	2.88417	0.899	0.013	8.1654e-286
RPS3AP6	1.09865e-289	-1.51236	0	0.65	3.79322e-285
MORF4L1P1	5.62429e-289	-1.47476	0	0.649	1.94184e-284
RPL12P4	5.62429e-289	-1.4042	0	0.649	1.94184e-284
RPL30	2.3498e-288	2.28709	0.993	0.867	8.11292e-284
PRSS3	1.28289e-286	-2.14989	0.057	0.734	4.42931e-282
RPL28	3.68145e-286	2.00538	0.994	0.959	1.27106e-281
GPX1	9.84024e-285	-1.61855	0	0.641	3.39744e-280
RPL31	5.75575e-284	-2.13327	0.911	0.995	1.98723e-279
GARS1	2.52722e-283	-1.48613	0	0.638	8.72548e-279
PTPRZ1	3.61578e-283	-2.84569	0.269	0.878	1.24838e-278
Z74021.1	6.45583e-282	-1.42119	0	0.636	2.22894e-277
MAL2	1.66462e-281	3.1092	0.944	0.35	5.74728e-277
CALML5	2.49574e-281	3.62717	0.9	0.072	8.61679e-277
RPS7P10	3.25637e-281	-1.34965	0	0.634	1.12429e-276
MT2A	8.32568e-281	-4.2283	0.356	0.917	2.87452e-276
COX6A1	1.7326e-280	2.65611	0.877	0	5.98198e-276
CAVIN1	6.06506e-280	-2.39033	0.188	0.83	2.09402e-275
YBX1P1	8.25189e-280	-1.38854	0	0.632	2.84905e-275
CTSD	3.07511e-277	2.49308	0.871	0	1.06171e-272
KRT7	7.73703e-277	3.05344	0.876	0.012	2.67129e-272
HSPA1A	1.05293e-276	3.90909	0.933	0.193	3.63535e-272
CSTB	6.17336e-276	3.61175	0.991	0.658	2.13141e-271
RPL15	7.73637e-276	1.93342	0.993	0.947	2.67106e-271
RPL9	1.77297e-275	2.66258	0.942	0.522	6.12136e-271
TENM2	1.79114e-275	-1.72397	0.022	0.666	6.18407e-271
DARS1	3.226e-274	-1.36649	0	0.621	1.11381e-269
EEF1A1	5.96088e-274	1.86708	0.988	0.92	2.05805e-269
ATP5MG	2.25917e-273	2.32335	0.863	0	7.8e-269
RPS26	5.05897e-273	2.63401	0.881	0.059	1.74666e-268
EEF1A1P5	3.94622e-272	-1.37539	0	0.617	1.36247e-267
CD9	1.97395e-271	3.25138	0.948	0.497	6.81526e-267
EIF1	2.98829e-270	1.99205	0.975	0.833	1.03174e-265
SARS1	2.35229e-269	-1.41273	0	0.612	8.12151e-265
HNRNPA1	3.17671e-269	2.30189	0.855	0	1.09679e-264
NDUFS6	1.43579e-268	2.65359	0.953	0.588	4.95721e-264
RPS4Y1	1.52664e-268	-1.67002	0.066	0.725	5.27088e-264
SELENOH	5.88742e-268	2.16148	0.853	0	2.03269e-263
FTL	4.00515e-267	2.45326	0.995	0.826	1.38282e-262
IFITM3	4.98685e-267	-2.52712	0.75	0.961	1.72176e-262
RARS1	1.37288e-266	-1.38519	0	0.607	4.73999e-262
GNG5	1.99364e-266	2.33508	0.851	0.001	6.88325e-262
NDUFA11	9.53673e-266	2.18822	0.849	0	3.29265e-261
ATP5MF	1.96816e-265	2.27043	0.848	0	6.79527e-261
DYNC1I2P1	3.29058e-265	-1.29207	0	0.604	1.13611e-260
ATP6V0C	7.30653e-264	2.31593	0.845	0	2.52265e-259
CALD1	1.50092e-263	-2.08241	0.087	0.73	5.18208e-259
KRT6B	3.27153e-263	-4.04716	0.299	0.886	1.12953e-258
H2AZ2	3.82347e-263	-1.44826	0	0.6	1.32009e-258
SUMO2	4.38976e-263	2.52473	0.883	0.158	1.51561e-258
RPL3	1.19003e-262	2.55542	0.939	0.536	4.1087e-258
RNASEK	5.48615e-262	2.08742	0.842	0	1.89415e-257
RAC1P2	4.39061e-261	-1.36889	0	0.596	1.5159e-256
HSPA1B	8.27617e-261	2.93264	0.843	0.007	2.85743e-256
NDUFA13	9.65582e-261	2.06144	0.839	0	3.33377e-256
RPS12	1.99294e-260	1.77324	0.998	0.976	6.88082e-256
LIMA1	1.55463e-259	-2.62455	0.506	0.911	5.36751e-255
COX8A	1.68439e-259	2.23942	0.837	0	5.81552e-255
EPRS1	2.40624e-258	-1.36992	0	0.591	8.30778e-254
HSPE1	2.9024e-258	2.23569	0.839	0.012	1.00208e-253
TOMM6	2.9123e-258	2.13574	0.834	0	1.0055e-253
PSMA2	2.9123e-258	2.27679	0.834	0	1.0055e-253
CALM2	1.20695e-257	2.2249	0.833	0	4.16712e-253
SFN	4.75489e-257	-2.20728	0.849	0.992	1.64167e-252
MRPS24	4.99093e-257	2.07585	0.832	0	1.72317e-252
RPSA	7.34486e-257	2.41603	0.962	0.73	2.53589e-252
JTB	4.17945e-256	1.93931	0.83	0	1.443e-251
CLDN7	2.3764e-254	2.31494	0.829	0.005	8.20477e-250
WDR83OS	1.17966e-253	2.01469	0.825	0	4.07291e-249
MICOS10	2.6682e-253	2.07577	0.836	0.018	9.21223e-249
H1-10	3.24065e-252	-1.38932	0	0.579	1.11887e-247
GABARAP	6.36697e-252	1.87519	0.822	0.001	2.19826e-247
SNRPD3	1.29901e-250	1.87785	0.819	0	4.48495e-246
H2AFV	2.6091e-250	1.91936	0.818	0	9.00819e-246
SOD2	2.62602e-250	2.2378	0.824	0.008	9.06658e-246
H2AZ1	1.66015e-249	-1.6766	0	0.574	5.73185e-245
TECR	4.71954e-248	2.18775	0.845	0.071	1.62947e-243
FSCN1	4.74855e-247	-2.32437	0.647	0.934	1.63948e-242
AL355032.1	8.33129e-247	-1.15382	0	0.568	2.87646e-242
RPL7P9	8.3313e-247	-1.20134	0	0.568	2.87646e-242
RAB5IF	2.25201e-246	2.1866	0.874	0.205	7.77529e-242
B2M	1.58015e-244	-1.74649	0.93	0.995	5.45562e-240
KRTCAP2	5.27851e-244	1.83413	0.806	0	1.82246e-239
HLA-A	6.2316e-243	-2.22977	0.675	0.945	2.15152e-238
NDUFC2	1.61699e-242	1.95733	0.803	0	5.58281e-238
MRPL36	8.93528e-242	2.24807	0.886	0.282	3.085e-237
RPS15A	1.75998e-241	1.71128	0.97	0.905	6.07651e-237
FO393411.1	9.21309e-241	-1.10199	0	0.557	3.18091e-236
AP001000.1	4.29689e-240	-1.20963	0	0.555	1.48355e-235
UBE2V1	5.64751e-239	1.53951	0.795	0	1.94986e-234
NEDD8	5.64751e-239	1.65653	0.795	0	1.94986e-234
DANCR	2.18343e-238	1.96386	0.794	0	7.53852e-234
RNF7	1.24023e-237	1.73207	0.8	0.008	4.282e-233
HMGN2P5	2.00734e-237	-1.46487	0	0.55	6.93055e-233
PRDX2	3.24292e-237	1.77502	0.792	0	1.11965e-232
UBC	8.38582e-236	1.85838	0.973	0.846	2.89529e-231
TMSB10	8.63763e-236	-1.59565	0.967	1	2.98223e-231
ARL6IP1	9.34337e-236	1.98239	0.789	0	3.22589e-231
CYB5A	1.12318e-235	2.22982	0.8	0.02	3.87788e-231
RPL39	1.59872e-234	1.71177	0.981	0.887	5.51976e-230
XAF1	8.50453e-234	-2.07317	0.172	0.758	2.93627e-229
TMEM238	1.42538e-233	1.90894	0.809	0.039	4.92125e-229
ARPC1A	1.96737e-233	1.68489	0.784	0	6.79255e-229
RAB11FIP1	3.94342e-233	2.86091	0.872	0.199	1.3615e-228
KDELR2	7.45497e-233	1.76523	0.783	0	2.5739e-228
RTKN2	1.33994e-232	2.37898	0.812	0.047	4.62626e-228
RPS4X	2.00567e-232	1.73419	0.977	0.914	6.92479e-228
AC113935.1	4.1222e-232	-1.14874	0	0.539	1.42323e-227
TSTD1	5.47742e-232	1.72998	0.781	0	1.89113e-227
RAB13	5.47742e-232	1.6008	0.781	0	1.89113e-227
RPS25	1.82857e-231	1.81604	0.936	0.766	6.31333e-227
RBM8B	1.89114e-231	-1.09711	0	0.538	6.52935e-227
RPL10AP6	8.66505e-231	-1.0263	0	0.537	2.99169e-226
EIF6	3.20732e-230	1.62094	0.784	0.014	1.10736e-225
H2AFJ	1.09208e-229	1.73327	0.776	0	3.77053e-225
ARPC4	1.49772e-229	1.43114	0.781	0.005	5.17102e-225
SYNE2	9.0806e-228	-2.535	0.608	0.907	3.13517e-223
TMEM141	1.09292e-227	1.47869	0.772	0	3.77342e-223
HPGD	2.19717e-227	3.21759	0.8	0.039	7.58594e-223
HLA-B	3.23906e-227	-2.03118	0.587	0.934	1.11832e-222
KRT8	7.38998e-227	2.1897	0.836	0.122	2.55146e-222
LRRFIP1	1.51488e-226	-1.95768	0.663	0.92	5.23029e-222
RPS3A	2.01951e-226	1.63957	0.97	0.863	6.97257e-222
H1-4	3.54673e-226	-1.82256	0	0.528	1.22454e-221
RPL8	3.86861e-226	1.32997	0.988	0.964	1.33568e-221
FABP5	4.3954e-226	3.46035	0.956	0.58	1.51756e-221
PSMA6	5.551e-226	1.48623	0.768	0	1.91654e-221
EIF5B	1.46756e-225	-1.98422	0.749	0.941	5.06691e-221
RAB5C	2.04724e-225	1.35265	0.767	0	7.0683e-221
UQCR11	2.04724e-225	1.39923	0.767	0	7.0683e-221
MIR31HG	2.12825e-225	-1.72616	0.002	0.53	7.34799e-221
PSME2P2	7.28888e-225	-1.14254	0	0.525	2.51656e-220
ARL6IP4	7.53476e-225	1.3831	0.766	0	2.60145e-220
PET100	7.53476e-225	1.36119	0.766	0	2.60145e-220
KRT17	2.91479e-224	-2.69224	0.526	0.963	1.00636e-219
RPS6	2.63064e-223	-1.41503	0.946	0.995	9.08255e-219
NDUFB8	3.71026e-223	1.46425	0.762	0	1.281e-218
ARPC2	4.21487e-223	-1.63898	0.831	0.958	1.45523e-218
PLAT	4.32638e-223	3.40277	0.813	0.095	1.49373e-218
RPS27	5.60407e-223	1.69938	0.961	0.854	1.93486e-218
RPL10P16	3.03264e-222	-1.05273	0	0.52	1.04705e-217
SMIM22	9.40917e-222	1.49673	0.759	0	3.24861e-217
SPRR3	1.12747e-221	5.43765	0.761	0.003	3.89269e-217
RPL37P2	1.36539e-221	-1.00824	0	0.518	4.71416e-217
RPL23A	4.51338e-221	1.80459	0.925	0.68	1.55829e-216
DAAM1	9.48468e-221	-2.39085	0.542	0.874	3.27468e-216
CAST	2.53755e-220	-1.67964	0.784	0.954	8.76113e-216
AC007238.1	2.75748e-220	-1.10281	0	0.516	9.52047e-216
DDT	8.51195e-220	1.33634	0.755	0	2.93883e-215
ATP5PO	5.8237e-219	1.30691	0.753	0	2.01069e-214
FGFBP1	6.41668e-219	-2.17863	0.237	0.807	2.21542e-214
MGST1	2.1085e-218	1.86883	0.782	0.034	7.27981e-214
CSNK2B	5.41967e-218	1.19375	0.752	0.001	1.8712e-213
ATP5F1EP2	1.10803e-217	-0.993601	0	0.511	3.82558e-213
DSP	1.48642e-216	-2.25882	0.818	0.983	5.13203e-212
GPI	2.58329e-216	1.57902	0.77	0.029	8.91905e-212
RPS28	7.38995e-216	1.46189	0.98	0.912	2.55146e-211
UBE2S	1.82038e-215	2.03702	0.845	0.167	6.28503e-211
H2AFY	2.29809e-215	1.22899	0.745	0	7.93437e-211
CALM2P2	1.9387e-214	-1.06878	0	0.504	6.69355e-210
TOMM5	5.42806e-214	1.41757	0.742	0	1.87409e-209
ELF3	6.40539e-214	2.11228	0.771	0.029	2.21152e-209
UCHL3	1.64056e-213	1.31968	0.748	0.009	5.66421e-209
CKLF	1.91614e-213	1.24479	0.741	0	6.61568e-209
EIF1AY	3.26541e-213	-1.30095	0.033	0.575	1.12741e-208
NDUFA7	3.59744e-213	1.22256	0.74	0	1.24205e-208
TMEM14B	3.59744e-213	1.28023	0.74	0	1.24205e-208
NME1	4.44712e-212	1.49131	0.738	0	1.53541e-207
RPS21	1.07656e-211	1.44764	0.982	0.929	3.71693e-207
PPIAP22	3.28917e-211	-1.04669	0	0.497	1.13562e-206
RPP21	5.45373e-211	1.12372	0.735	0	1.88296e-206
PGAM1	1.77664e-210	1.86417	0.82	0.174	6.13402e-206
PRR13	1.90415e-210	1.01944	0.734	0	6.57427e-206
TRAPPC5	3.17835e-210	1.23137	0.741	0.008	1.09736e-205
RPL7A	3.65766e-210	1.48249	0.983	0.912	1.26284e-205
AC010343.1	2.80823e-209	-0.934159	0	0.493	9.69571e-205
NMB	9.64182e-209	1.69697	0.775	0.061	3.32893e-204
PCBD1	1.23761e-208	1.74166	0.814	0.154	4.27296e-204
STAT1	1.72653e-208	-1.97723	0.217	0.753	5.961e-204
ZFAS1	5.15372e-208	1.96187	0.913	0.629	1.77937e-203
CD59	5.26914e-208	1.43955	0.757	0.03	1.81922e-203
PSME3IP1	5.41175e-208	-0.992688	0	0.491	1.86846e-203
CALM1	8.69992e-208	-1.58159	0.86	0.97	3.00374e-203
RPL10P9	2.37134e-207	-0.906584	0	0.489	8.18729e-203
FKBP1A	3.30853e-207	1.14411	0.727	0	1.1423e-202
IER3IP1	3.30853e-207	1.1429	0.727	0	1.1423e-202
C18orf32	8.962e-207	1.19643	0.744	0.013	3.09422e-202
AC026403.1	1.03781e-206	-0.931484	0	0.488	3.58315e-202
BLOC1S1	1.13924e-206	1.03754	0.726	0	3.93335e-202
PSENEN	2.11245e-206	1.19311	0.725	0	7.29343e-202
SELENOP	3.84845e-206	2.19232	0.738	0.014	1.32872e-201
COX14	3.91509e-206	1.08902	0.724	0	1.35172e-201
EPSTI1	7.22933e-206	-1.627	0.098	0.655	2.496e-201
RPS5	1.21538e-205	1.53217	0.974	0.904	4.19623e-201
RPL13A	2.35361e-205	1.47799	0.978	0.882	8.12607e-201
TMEM256	2.48499e-205	1.11916	0.723	0	8.57969e-201
NCL	3.1891e-205	-2.36812	0.772	0.936	1.10107e-200
MT-ND5	4.14625e-205	-1.63923	0.767	0.979	1.43154e-200
RDH10	4.8484e-205	2.19576	0.762	0.055	1.67396e-200
SETP14	8.63613e-205	-0.981264	0	0.484	2.98171e-200
GNG10	1.57033e-204	1.15025	0.721	0	5.42171e-200
AC004057.1	3.76121e-204	-0.990872	0	0.483	1.2986e-199
HLA-DRB1	6.61113e-204	-1.70123	0.148	0.695	2.28256e-199
RPL10	2.17115e-203	1.39023	0.985	0.951	7.4961e-199
LARS1	7.10823e-203	-1.06484	0	0.48	2.45419e-198
SP100	2.62092e-202	-2.07245	0.336	0.799	9.04899e-198
YARS1	3.08452e-202	-0.972081	0	0.479	1.06496e-197
MT-TW	3.08452e-202	-1.09594	0	0.479	1.06496e-197
PSMA1	5.16003e-202	1.23652	0.743	0.028	1.78155e-197
RPL4P4	1.33686e-201	-0.940536	0	0.478	4.61564e-197
TMPRSS11A	1.41046e-201	1.84024	0.734	0.022	4.86977e-197
44990	2.39622e-201	1.15905	0.713	0	8.2732e-197
PAM16	2.39622e-201	0.96982	0.713	0	8.2732e-197
CDC42EP5	2.75287e-201	1.25765	0.728	0.009	9.50456e-197
KRTCAP3	1.15923e-200	1.21666	0.74	0.022	4.00237e-196
PTMA	2.02111e-200	-1.78204	0.947	0.989	6.9781e-196
PLBD1	2.62236e-200	1.62233	0.737	0.021	9.05397e-196
C5orf38	4.95877e-200	1.35955	0.76	0.053	1.71207e-195
PSMD9	4.97753e-200	0.95569	0.71	0	1.71854e-195
DSTN	6.68635e-200	-1.53823	0.826	0.946	2.30853e-195
SUB1P1	1.0805e-199	-0.881535	0	0.474	3.73055e-195
RPL13AP25	1.0805e-199	-0.87451	0	0.474	3.73055e-195
CBX3	1.44832e-199	-1.71804	0.844	0.951	5.00047e-195
DYNC1I2	2.04892e-199	-1.65926	0.736	0.905	7.0741e-195
PDCD6	3.05478e-199	1.00445	0.709	0	1.05469e-194
POLR2K	9.79172e-199	1.71811	0.833	0.236	3.38069e-194
PRDX1	1.38457e-198	1.99602	0.947	0.809	4.78036e-194
S100A9	1.76085e-198	2.03446	0.998	0.986	6.0795e-194
MT2P1	2.00768e-198	-1.23995	0	0.471	6.93171e-194
SUPT4H1	6.22385e-198	0.863033	0.706	0	2.14885e-193
PPP1CB	1.40619e-197	1.66584	0.801	0.104	4.85502e-193
MRPL38	2.07122e-197	0.987117	0.704	0	7.15108e-193
AHNAK2	4.79303e-197	-2.06153	0.308	0.775	1.65484e-192
EPHX3	5.95409e-197	1.09943	0.705	0.001	2.05571e-192
MARCHF7	1.59355e-196	-1.01188	0	0.467	5.50189e-192
OPTN	1.65247e-196	-1.92381	0.421	0.817	5.70533e-192
ASAH1	2.07421e-196	1.46384	0.782	0.105	7.16141e-192
PARL	4.14942e-196	0.943082	0.701	0	1.43263e-191
SNHG32	4.14942e-196	0.994433	0.701	0	1.43263e-191
PSMB1	5.68113e-196	1.72606	0.919	0.629	1.96147e-191
SMIM7	1.37162e-195	0.862123	0.7	0	4.73566e-191
CRYAB	2.78767e-195	2.55991	0.712	0.014	9.62471e-191
AC027309.2	2.92549e-195	-0.862573	0	0.464	1.01006e-190
RHCG	3.07102e-195	2.25034	0.763	0.054	1.0603e-190
TEN1	4.52531e-195	0.835	0.699	0	1.56241e-190
CHURC1	4.52531e-195	0.940715	0.699	0	1.56241e-190
44991	1.49016e-194	1.33941	0.698	0	5.14493e-190
MYO1B	1.74102e-194	-1.98794	0.397	0.808	6.01104e-190
TPD52	7.45299e-194	1.21331	0.729	0.028	2.57322e-189
DSG1	1.03535e-193	-2.32329	0.071	0.588	3.57465e-189
PROS1	2.38899e-193	1.48823	0.716	0.022	8.24823e-189
MMP1	4.44995e-193	-2.89769	0.002	0.464	1.53639e-188
ACTN1	4.5969e-193	-1.96965	0.54	0.847	1.58712e-188
TMBIM4	5.26035e-193	0.981895	0.694	0	1.81619e-188
RNASET2	5.26035e-193	1.04434	0.694	0	1.81619e-188
MT-ND4L	9.73751e-193	-1.81219	0.686	0.93	3.36197e-188
PRPF40A	1.44797e-192	-1.85388	0.685	0.887	4.99926e-188
CLU	5.05396e-192	2.0586	0.738	0.045	1.74493e-187
MRPS6	5.6071e-192	1.10292	0.692	0	1.93591e-187
PTGES3	8.49706e-192	1.71598	0.893	0.591	2.93369e-187
CNPY2	1.01194e-191	0.976782	0.691	0	3.49382e-187
HSPA6	1.82543e-191	2.55831	0.69	0	6.30246e-187
TSNAX	5.93155e-191	0.886733	0.689	0	2.04793e-186
MYCBP	1.92376e-190	0.861179	0.688	0	6.64197e-186
S100A14	2.51622e-189	2.03999	0.953	0.766	8.6875e-185
CLIC3	7.8574e-189	1.909	0.747	0.059	2.71285e-184
LINC01578	7.8684e-189	0.979342	0.709	0.017	2.71664e-184
BABAM1	1.1645e-188	0.827048	0.684	0	4.02056e-184
SMIM26	1.1645e-188	0.783163	0.684	0	4.02056e-184
PTP4A2	2.49148e-188	0.995882	0.724	0.028	8.60208e-184
NARS	6.71101e-188	0.919062	0.682	0	2.31704e-183
BCAP29	1.20207e-187	0.852884	0.681	0	4.15026e-183
SERPINE2	1.82265e-187	-1.65213	0.059	0.563	6.29287e-183
TARS	6.88866e-187	0.879116	0.679	0	2.37838e-182
S100A2	8.87861e-187	-2.03547	0.873	0.991	3.06543e-182
EPRS	1.23158e-186	1.03193	0.679	0	4.25217e-182
KARS1	1.79793e-186	-0.884033	0	0.446	6.20753e-182
RPL24P2	1.79793e-186	-0.855883	0	0.446	6.20753e-182
COX16	4.04777e-185	0.917997	0.72	0.034	1.39753e-180
SDHD	7.09736e-185	0.768955	0.675	0	2.45043e-180
C17orf49	7.09736e-185	0.826638	0.675	0	2.45043e-180
EXOC3	7.55658e-185	1.52273	0.812	0.214	2.60898e-180
ARF3	1.41219e-184	0.743049	0.679	0.003	4.87572e-180
GCSH	2.25069e-184	1.32204	0.673	0	7.77074e-180
IGFBP6	6.13384e-184	-1.4315	0.106	0.626	2.11777e-179
CHCHD2	7.46172e-184	1.35543	0.951	0.784	2.57623e-179
DNAJB11	2.00508e-183	0.987581	0.704	0.03	6.92275e-179
H1FX	2.25081e-183	0.919424	0.671	0	7.77113e-179
STON2	4.51723e-183	-1.73613	0.22	0.705	1.55962e-178
HIGD2A	1.25963e-182	0.693221	0.669	0	4.34901e-178
LGALS3	2.05595e-181	-1.79331	0.684	0.904	7.09837e-177
CXCL17	2.17801e-181	1.29341	0.674	0.005	7.5198e-177
DDX39B	2.20164e-181	0.826913	0.666	0	7.60137e-177
POLD4	6.53643e-181	0.692694	0.668	0.001	2.25677e-176
HIGD1A	1.21856e-180	0.761237	0.664	0	4.20721e-176
LEPROT	2.15353e-180	0.779897	0.664	0	7.43526e-176
NDUFV2	2.15353e-180	0.829788	0.664	0	7.43526e-176
PLPP5	5.32991e-180	1.19854	0.732	0.063	1.8402e-175
SPTSSA	6.71671e-180	0.857361	0.662	0	2.31901e-175
EPCAM	8.30964e-180	1.36492	0.735	0.076	2.86898e-175
STX16	1.18539e-179	0.78322	0.662	0	4.09268e-175
MRPS17	2.09106e-179	0.977491	0.661	0	7.2196e-175
NGRN	2.01561e-178	0.751501	0.659	0	6.95908e-174
PLEKHA7	2.65332e-178	0.821257	0.704	0.03	9.16084e-174
EIF4A2	3.06661e-178	1.48875	0.814	0.214	1.05878e-173
BSCL2	3.54748e-178	0.709065	0.658	0	1.2248e-173
NAA10	3.54748e-178	0.785901	0.658	0	1.2248e-173
RPLP0	3.90982e-178	1.14779	0.973	0.936	1.34991e-173
C8orf82	7.15342e-178	0.761808	0.66	0.001	2.46979e-173
SARS	5.9501e-177	0.659259	0.655	0	2.05433e-172
TAF10	6.25379e-177	0.698782	0.673	0.011	2.15918e-172
OOEP	4.42867e-176	0.929026	0.732	0.062	1.52904e-171
TMEM59	7.35932e-176	1.62439	0.829	0.358	2.54088e-171
RPL19	1.11975e-175	1.0477	0.987	0.967	3.86604e-171
LSM1	6.55283e-175	1.38529	0.788	0.195	2.26243e-170
CLPTM1L	9.02236e-175	1.51961	0.823	0.3	3.11506e-170
HIST1H4C	9.2555e-175	1.65385	0.65	0	3.19555e-170
PURPL	1.64912e-174	-1.36179	0.008	0.441	5.69376e-170
FTH1	2.34021e-174	1.75558	0.99	0.857	8.07982e-170
MT-TE	4.3133e-174	-0.927077	0	0.42	1.48921e-169
VKORC1	4.93735e-174	0.675599	0.648	0	1.70467e-169
HOTAIRM1	6.00969e-174	1.01708	0.676	0.021	2.07491e-169
H1-2	1.77198e-173	-1.21896	0	0.418	6.11795e-169
RPLP1	2.059e-173	1.1771	0.992	0.98	7.10891e-169
UBB	2.37368e-173	1.41057	0.956	0.816	8.19536e-169
PPP2CA	4.57315e-173	0.625797	0.645	0	1.57892e-168
EIF5P1	7.27112e-173	-0.757536	0	0.417	2.51043e-168
ZNF736P9Y	7.27113e-173	-1.02864	0	0.417	2.51043e-168
ARF5	7.57398e-173	1.12394	0.723	0.086	2.61499e-168
LDHB	7.96907e-173	1.2797	0.645	0	2.7514e-168
CMC2	1.5935e-172	0.793242	0.645	0.001	5.50172e-168
ZNF626	2.41662e-172	0.649684	0.644	0	8.34363e-168
MRPL12	2.41662e-172	0.880874	0.644	0	8.34364e-168
ADSS2	2.98014e-172	-0.869217	0	0.416	1.02892e-167
VDAC3	3.5075e-172	1.55308	0.833	0.312	1.211e-167
CTNND1	7.05584e-172	1.10103	0.695	0.043	2.4361e-167
SLC35A3	7.3153e-172	0.605044	0.642	0	2.52568e-167
CTDNEP1	1.06611e-171	0.67836	0.653	0.007	3.68085e-167
AC099336.2	1.22002e-171	-0.75334	0	0.414	4.21225e-167
KRT5	3.65972e-171	-1.45753	0.914	0.989	1.26356e-166
VDAC2	6.09805e-171	1.52102	0.859	0.484	2.10541e-166
ADSS	2.00745e-170	0.743572	0.639	0	6.93093e-166
COMMD3	2.00745e-170	0.602817	0.639	0	6.93093e-166
DENND2B	2.03757e-170	-0.94971	0	0.412	7.03492e-166
MAZ	6.7611e-170	0.780676	0.642	0.003	2.33434e-165
ZC3H15	2.39645e-169	-1.59601	0.69	0.868	8.274e-165
PMF1	3.13331e-169	0.681096	0.636	0	1.08181e-164
ZNF503	5.42122e-169	0.907496	0.635	0	1.87173e-164
CFAP298	1.62071e-168	0.710933	0.634	0	5.59567e-164
S100A6	1.71652e-168	1.66136	0.993	0.968	5.92646e-164
TRAPPC1	3.07693e-168	0.876855	0.704	0.057	1.06234e-163
NDUFB5	3.92541e-168	1.31407	0.798	0.236	1.35529e-163
RPS7P11	5.6047e-168	-0.733585	0	0.407	1.93508e-163
ANAPC10	8.34983e-168	0.611028	0.632	0	2.88286e-163
FBXO32	2.51088e-167	1.39039	0.689	0.047	8.66906e-163
HSP90B1	4.87094e-167	-1.55458	0.79	0.934	1.68174e-162
AL445524.1	1.27193e-166	0.724438	0.629	0	4.39146e-162
HNRNPF	1.68079e-166	1.47531	0.841	0.446	5.80311e-162
CALML3	1.80161e-166	2.04187	0.925	0.668	6.22023e-162
MTX1	1.80731e-166	0.594804	0.63	0.001	6.23992e-162
PERP	2.50433e-166	1.55711	0.983	0.939	8.64646e-162
S100A10	2.59322e-166	-1.43547	0.86	0.982	8.95334e-162
KRT18	2.94952e-166	1.75007	0.852	0.357	1.01835e-161
UBE2D1	3.71347e-166	1.19918	0.741	0.114	1.28211e-161
SERBP1P5	3.73983e-166	-0.735856	0	0.403	1.29122e-161
COA8	3.7691e-166	0.575597	0.628	0	1.30132e-161
MRPL18	4.08185e-166	1.51075	0.81	0.276	1.4093e-161
SARNP	5.14105e-166	0.758904	0.67	0.026	1.775e-161
TXNDC12	5.35488e-166	0.872914	0.682	0.038	1.84883e-161
NEFL	7.35885e-166	-1.20052	0.001	0.405	2.54072e-161
EYA2	1.52054e-165	0.858109	0.634	0.005	5.24981e-161
GARS	1.91633e-165	0.644059	0.626	0	6.61632e-161
MRPL2	3.37804e-165	0.645893	0.641	0.009	1.1663e-160
ZFP91	5.65379e-165	0.620765	0.625	0	1.95203e-160
MAL	1.34957e-164	3.19634	0.66	0.029	4.65953e-160
EIF3E	1.46469e-164	1.47982	0.879	0.583	5.05698e-160
ANKHD1	2.85573e-164	0.672308	0.623	0	9.8597e-160
PTPMT1	2.85573e-164	0.64601	0.623	0	9.85971e-160
METTL23	3.50419e-164	0.718852	0.661	0.025	1.20986e-159
SEPTIN7	3.93211e-164	-1.32006	0.757	0.912	1.3576e-159
VAMP2	4.8955e-164	0.529168	0.622	0	1.69022e-159
RPL23	5.93557e-164	-1.10147	0.896	0.97	2.04932e-159
EEF1B2P6	9.9594e-164	-0.733279	0	0.397	3.43858e-159
SHC1	1.94853e-163	0.717043	0.651	0.018	6.7275e-159
SRSF1	2.4598e-163	0.580076	0.621	0	8.4927e-159
CHD4	2.49107e-163	0.717659	0.622	0.001	8.60068e-159
SON	5.34327e-163	-1.49228	0.713	0.893	1.84482e-158
FUT3	6.54139e-163	0.797784	0.635	0.011	2.25848e-158
BAZ2B	7.01627e-163	-1.1523	0.058	0.522	2.42244e-158
COMMD7	1.23112e-162	0.520794	0.619	0	4.25056e-158
BCL7C	1.52658e-162	0.784624	0.665	0.032	5.27068e-158
RPL22P2	1.61407e-162	-0.739972	0	0.395	5.57275e-158
SMARCE1	2.0945e-162	0.558027	0.637	0.009	7.23148e-158
ANKRD39	2.10405e-162	0.650281	0.618	0	7.26444e-158
MUC1	3.59437e-162	1.15549	0.617	0	1.24099e-157
UBE2W	3.59437e-162	0.572873	0.617	0	1.24099e-157
ARRDC1	3.59437e-162	0.516973	0.617	0	1.24099e-157
NEAT1	4.38455e-162	2.67696	0.84	0.501	1.51381e-157
UBA52	4.50434e-162	1.01351	0.967	0.955	1.55517e-157
TMC4	6.70296e-162	0.67829	0.634	0.009	2.31426e-157
PKM	1.36666e-161	-1.3235	0.849	0.949	4.71853e-157
CD68	1.92638e-161	0.869023	0.639	0.013	6.65103e-157
PFN2	2.8828e-161	0.84039	0.66	0.028	9.95314e-157
SLC39A1	3.04796e-161	0.566633	0.615	0	1.05234e-156
DHPS	5.19559e-161	0.518157	0.614	0	1.79383e-156
AP001024.1	1.04405e-160	-0.686398	0	0.391	3.60467e-156
TARDBP	7.42939e-160	0.531981	0.611	0	2.56507e-155
ZNF655	7.4294e-160	0.518543	0.611	0	2.56507e-155
TACSTD2	1.05776e-159	1.88493	0.906	0.584	3.65204e-155
PPP3R1	1.26315e-159	0.59145	0.611	0	4.36116e-155
MUC20	1.26315e-159	1.18147	0.611	0	4.36116e-155
TXNDC5	3.64669e-159	0.663024	0.61	0	1.25906e-154
CD74	4.51712e-159	-1.56516	0.308	0.776	1.55958e-154
MRPS28	4.83157e-159	0.982368	0.706	0.086	1.66815e-154
CHMP4A	6.19213e-159	0.52595	0.609	0	2.1379e-154
GABARAPL2	1.43705e-158	1.27121	0.763	0.183	4.96156e-154
ZHX1	1.78305e-158	0.569204	0.608	0	6.15617e-154
TMEM189	1.78305e-158	0.474383	0.608	0	6.15617e-154
H2AFX	3.02376e-158	0.64796	0.607	0	1.04398e-153
POLR2H	8.70388e-158	1.31845	0.783	0.222	3.0051e-153
SORT1	1.25743e-157	0.668142	0.632	0.014	4.34139e-153
GCHFR	1.49397e-157	0.742582	0.639	0.018	5.1581e-153
LCN2	1.83745e-157	2.752	0.642	0.025	6.34399e-153
EIF4EBP1	2.40952e-157	1.74196	0.849	0.421	8.3191e-153
COX4I1	4.81508e-157	1.17379	0.939	0.822	1.66245e-152
HIST1H1C	7.12753e-157	1.09894	0.604	0	2.46085e-152
HEXA	7.12753e-157	0.542667	0.604	0	2.46085e-152
FAM192A	1.2051e-156	0.492611	0.603	0	4.16072e-152
EEF1E1	1.2051e-156	0.770595	0.603	0	4.16072e-152
WARS1	1.68467e-156	-1.39647	0	0.382	5.81647e-152
AADACL2-AS1	1.94271e-156	1.30392	0.621	0.016	6.7074e-152
SPINK6	2.05346e-156	-1.1766	0.014	0.417	7.08976e-152
SLC39A4	3.13601e-156	1.12391	0.752	0.149	1.08274e-151
GGCT	3.58247e-156	1.52304	0.811	0.312	1.23688e-151
RPLP2	6.92332e-156	-1.00922	0.933	0.982	2.39035e-151
RDH13	8.99178e-156	0.617915	0.612	0.007	3.1045e-151
DARS	9.80628e-156	0.609932	0.6	0	3.38572e-151
LTBP3	1.18002e-155	0.874441	0.71	0.074	4.07414e-151
IFI30	1.65449e-155	0.789449	0.6	0	5.71228e-151
TMEM205	1.65449e-155	0.628029	0.6	0	5.71228e-151
SNHG3	4.70357e-155	0.685877	0.599	0	1.62395e-150
ALDOA	4.70357e-155	0.482044	0.599	0	1.62395e-150
DUSP10	5.70016e-155	1.2472	0.67	0.055	1.96804e-150
HSPB1	6.53954e-155	1.27348	0.979	0.937	2.25784e-150
YARS	7.92562e-155	0.568394	0.598	0	2.7364e-150
CBX3P9	1.053e-154	-0.760128	0	0.378	3.63558e-150
PSMA5	1.31131e-154	1.42289	0.818	0.332	4.52743e-150
TSPAN1	1.70292e-154	1.04609	0.655	0.041	5.87949e-150
FAM50A	1.78424e-154	0.542003	0.624	0.014	6.16025e-150
BOLA2	2.24747e-154	0.544952	0.597	0	7.75961e-150
RBP1	2.52459e-154	0.847402	0.611	0.008	8.7164e-150
ATF7	3.78223e-154	0.471569	0.596	0	1.30585e-149
ERAP2	4.12512e-154	-1.09234	0.065	0.508	1.42424e-149
FAM133DP	4.16944e-154	-0.780955	0	0.376	1.43954e-149
AC097263.1	4.16944e-154	-0.787217	0	0.376	1.43954e-149
HNRNPL	4.62839e-154	0.556599	0.642	0.024	1.598e-149
DDX60	9.35831e-154	-1.41285	0.12	0.583	3.23105e-149
DYNLT1	3.15201e-153	1.25218	0.808	0.314	1.08826e-148
DHRS3	5.03413e-153	0.867774	0.683	0.061	1.73808e-148
SDHAF2	5.07304e-153	0.432181	0.593	0	1.75152e-148
CDC26	5.68971e-153	0.644194	0.661	0.041	1.96443e-148
KRT16P6	6.51479e-153	-1.14726	0	0.374	2.2493e-148
RPL18	6.91105e-153	0.962483	0.974	0.929	2.38611e-148
ELP5	1.02417e-152	1.034	0.751	0.142	3.53604e-148
RBM4	1.42959e-152	0.659584	0.678	0.045	4.93579e-148
DNAJB1	1.44541e-152	2.04996	0.887	0.517	4.99042e-148
THEM6	2.01299e-152	0.772222	0.658	0.042	6.95005e-148
IGF2BP3	2.17959e-152	1.0239	0.677	0.062	7.52525e-148
MDK	2.63494e-152	1.19077	0.721	0.1	9.09741e-148
LSM12	2.86741e-152	0.641254	0.681	0.054	9.90003e-148
LIMCH1	3.32885e-152	0.701331	0.61	0.009	1.14932e-147
PDPN	9.19666e-152	-0.940149	0.012	0.403	3.17524e-147
HILPDA	1.88851e-151	0.816218	0.589	0	6.52026e-147
UQCRH	3.50967e-151	1.18676	0.93	0.826	1.21175e-146
RPL15P3	3.98976e-151	-0.68464	0	0.37	1.3775e-146
AHCY	5.93193e-151	0.659143	0.645	0.033	2.04806e-146
FIP1L1	7.32674e-151	0.46452	0.619	0.016	2.52963e-146
C1R	7.33262e-151	-1.43702	0.157	0.6	2.53166e-146
UCHL1	8.84318e-151	1.06496	0.587	0	3.0532e-146
CAV1	9.16585e-151	-2.04512	0.345	0.743	3.1646e-146
SRSF6	1.06578e-150	0.472516	0.59	0.001	3.67971e-146
ZNF750	1.07576e-150	1.61268	0.778	0.229	3.71417e-146
METRN	1.16647e-150	0.860529	0.695	0.074	4.02734e-146
MT-TV	1.56908e-150	-0.9023	0	0.368	5.41742e-146
CECR2	2.07754e-150	0.664358	0.593	0.004	7.17291e-146
TMX2	2.46998e-150	0.446725	0.586	0	8.52786e-146
TANC1	3.23707e-150	-0.938505	0.022	0.424	1.11763e-145
A2ML1	3.53183e-150	1.33703	0.735	0.112	1.2194e-145
HIST3H2A	4.12539e-150	0.704144	0.585	0	1.42433e-145
CYP51A1	4.12539e-150	0.573959	0.585	0	1.42433e-145
KARS	4.12539e-150	0.466954	0.585	0	1.42433e-145
YWHAE	4.54328e-150	-1.24716	0.789	0.896	1.56861e-145
QARS1	6.1639e-150	-0.751317	0	0.367	2.12815e-145
RPL37A	7.09158e-150	-1.03424	0.933	0.98	2.44844e-145
PITX1	7.63006e-150	1.41267	0.845	0.434	2.63436e-145
KIZ-AS1	1.19862e-149	0.461968	0.608	0.012	4.13837e-145
ZNF511	1.9173e-149	0.493916	0.583	0	6.61968e-145
TRIM16	2.07789e-149	0.700277	0.638	0.03	7.17412e-145
FOSB	3.36779e-149	1.57115	0.628	0.036	1.16276e-144
KRIT1	4.15379e-149	0.47875	0.585	0.001	1.43414e-144
CTBS	6.83094e-149	0.586437	0.644	0.034	2.35845e-144
TSFM	7.31805e-149	0.447615	0.585	0.001	2.52663e-144
SVIP	7.51783e-149	0.703737	0.677	0.054	2.59561e-144
RBM38	8.87176e-149	0.523276	0.614	0.017	3.06306e-144
IDS	8.87749e-149	0.486577	0.582	0	3.06504e-144
OIP5-AS1	8.87749e-149	0.442342	0.582	0	3.06504e-144
RPS19P1	3.71148e-148	-0.637628	0	0.363	1.28142e-143
CKS1B	4.07835e-148	1.83553	0.772	0.197	1.40809e-143
RAB4B	4.09512e-148	0.659122	0.58	0	1.41388e-143
GOLGA7	5.11571e-148	0.937062	0.748	0.143	1.76625e-143
BTF3L4	1.46348e-147	1.05499	0.763	0.191	5.05282e-143
ERVK3-1	3.70058e-147	0.523771	0.613	0.017	1.27766e-142
44987	5.19157e-147	0.453648	0.577	0	1.79244e-142
MTCO1P12	5.66975e-147	-0.633854	0	0.361	1.95754e-142
SP110	7.11522e-147	-1.63201	0.275	0.684	2.4566e-142
EGLN1	8.61722e-147	0.477627	0.576	0	2.97518e-142
LAMB1	1.22636e-146	-1.3065	0.109	0.546	4.23412e-142
COX6C	1.3543e-146	1.24841	0.925	0.795	4.67584e-142
MAP3K8	1.79712e-146	1.08574	0.668	0.064	6.20475e-142
SPINT1-AS1	1.9967e-146	0.598036	0.66	0.05	6.8938e-142
SLC25A33	2.06153e-146	0.606033	0.641	0.037	7.11763e-142
CACYBPP2	2.21228e-146	-0.687749	0	0.359	7.63813e-142
RPS20P14	2.21228e-146	-0.617943	0	0.359	7.63813e-142
MYDGF	5.73638e-146	1.14637	0.773	0.237	1.98054e-141
AC079781.5	5.88171e-146	0.600181	0.595	0.011	2.03072e-141
TESK2	6.51404e-146	0.985949	0.574	0	2.24904e-141
PPM1B	6.51404e-146	0.483838	0.574	0	2.24904e-141
ZGPAT	6.51404e-146	0.408672	0.574	0	2.24904e-141
EBP	6.51404e-146	0.553863	0.574	0	2.24904e-141
CREG1	7.51879e-146	0.878633	0.709	0.099	2.59594e-141
INHBA	9.14134e-146	-2.26614	0.01	0.386	3.15614e-141
BAZ1B	1.43084e-145	-1.79601	0.508	0.771	4.94013e-141
NCCRP1	1.54311e-145	0.951609	0.649	0.05	5.32774e-141
BORCS7	1.78657e-145	0.506697	0.573	0	6.16832e-141
TMPRSS11E	2.6659e-145	2.0816	0.584	0.009	9.2043e-141
FGF11	2.95691e-145	0.43705	0.572	0	1.0209e-140
ECHDC3	4.57539e-145	0.495648	0.585	0.008	1.5797e-140
SH3RF2	6.36213e-145	-0.907502	0.003	0.364	2.19659e-140
TMPRSS4	9.7845e-145	0.941787	0.693	0.092	3.37819e-140
ARHGEF35	1.09223e-144	0.495906	0.611	0.021	3.77105e-140
NDUFAB1	1.74928e-144	1.38124	0.811	0.367	6.03955e-140
TWF2	2.87659e-144	0.423869	0.579	0.005	9.93171e-140
RABGEF1	4.08661e-144	0.682588	0.66	0.054	1.41094e-139
VAMP5	6.99793e-144	0.994721	0.69	0.08	2.41611e-139
CA12	9.85595e-144	-1.45517	0.248	0.678	3.40287e-139
RAMAC	9.94445e-144	0.366394	0.568	0	3.43342e-139
TSPAN6	1.17978e-143	0.927344	0.648	0.047	4.0733e-139
RPL32	1.24947e-143	0.954392	0.99	0.982	4.31392e-139
KRT6A	1.25612e-143	-1.7408	0.906	0.986	4.33688e-139
AC114491.1	1.96754e-143	-0.692833	0	0.353	6.79313e-139
TOMM20	2.08681e-143	1.31464	0.853	0.533	7.2049e-139
PKP4	2.67562e-143	-0.941199	0.016	0.396	9.23784e-139
MFSD14A	2.70518e-143	0.429931	0.566	0	9.3399e-139
MCCC1	3.35223e-143	0.706444	0.655	0.055	1.15739e-138
TFRC	4.44167e-143	1.44713	0.756	0.2	1.53353e-138
BLOC1S6	4.45901e-143	0.432539	0.566	0	1.53952e-138
ITGA6	5.90672e-143	-1.98977	0.686	0.874	2.03936e-138
RPL35P1	7.62576e-143	-0.609728	0	0.351	2.63287e-138
RN7SL1	7.62576e-143	-0.727607	0	0.351	2.63287e-138
CRB3	1.60004e-142	0.621584	0.643	0.046	5.52431e-138
C1GALT1C1	2.0068e-142	0.602187	0.63	0.038	6.92867e-138
AC012065.5	2.95228e-142	-0.652238	0	0.35	1.0193e-137
LRP11	5.39263e-142	0.511859	0.563	0	1.86186e-137
PRSS22	9.93968e-142	0.987455	0.603	0.022	3.43177e-137
GRHL1	1.01736e-141	1.16037	0.706	0.122	3.51255e-137
BRI3	1.24795e-141	1.23689	0.84	0.389	4.30868e-137
ZNF706	1.3464e-141	1.32442	0.834	0.478	4.6486e-137
RBFA	1.45744e-141	0.464459	0.562	0	5.03197e-137
ARPC1B	1.95763e-141	1.38708	0.819	0.384	6.7589e-137
CLIC1	2.67331e-141	1.30891	0.86	0.551	9.22987e-137
H1-0	4.41016e-141	-0.801985	0	0.347	1.52265e-136
TINAGL1	4.80076e-141	0.867698	0.604	0.026	1.65751e-136
NDUFA9	6.45596e-141	0.416548	0.56	0	2.22898e-136
MRPL13	7.6039e-141	1.15123	0.761	0.216	2.62532e-136
BID	7.90335e-141	1.07753	0.771	0.211	2.72871e-136
TMEM170A	1.05941e-140	0.37793	0.559	0	3.65773e-136
CRIP1	1.05941e-140	0.906556	0.559	0	3.65773e-136
ATP6V0B	1.38864e-140	1.29082	0.842	0.449	4.79441e-136
SPARC	2.13174e-140	-1.11356	0.036	0.43	7.36004e-136
RNF103	2.84938e-140	0.416755	0.558	0	9.83776e-136
COPS5	2.94618e-140	0.521449	0.617	0.03	1.0172e-135
NACA	3.32378e-140	1.01172	0.949	0.875	1.14757e-135
OSTC	4.28696e-140	1.22522	0.795	0.332	1.48012e-135
NLRP7	4.66226e-140	0.706738	0.563	0.003	1.60969e-135
RPL35A	5.8544e-140	0.978837	0.974	0.936	2.02129e-135
IER5	6.79167e-140	1.94029	0.757	0.237	2.34489e-135
TJP2	7.59301e-140	0.473027	0.56	0.001	2.62156e-135
HIST1H2AC	7.65128e-140	0.705232	0.557	0	2.64168e-135
AC093817.2	7.65129e-140	0.576087	0.557	0	2.64168e-135
NPW	8.96058e-140	0.625014	0.592	0.017	3.09373e-135
ISY1	1.25304e-139	0.357501	0.556	0	4.32624e-135
MAP3K20	1.61658e-139	-1.50279	0.488	0.762	5.5814e-135
G0S2	1.69941e-139	1.78633	0.611	0.034	5.86739e-135
PRSS27	1.72291e-139	0.800598	0.574	0.011	5.9485e-135
ZNF580	2.05126e-139	0.369322	0.556	0	7.08216e-135
RBM7	5.79395e-139	0.339538	0.56	0.003	2.00042e-134
PRRC2C	1.26573e-138	-1.30391	0.774	0.914	4.37007e-134
SRSF9	1.64215e-138	1.14358	0.809	0.371	5.6697e-134
NCBP2AS2	1.87753e-138	0.886096	0.707	0.124	6.48235e-134
SLC45A4	3.38784e-138	0.836265	0.584	0.018	1.16968e-133
FKBP11	3.91464e-138	0.411153	0.552	0	1.35157e-133
HMGA1	5.32845e-138	1.20121	0.864	0.461	1.8397e-133
TMEM35B	6.3904e-138	0.406755	0.551	0	2.20635e-133
ARL2	1.04278e-137	0.451355	0.551	0	3.60029e-133
LTBP1	1.10899e-137	-1.52201	0.226	0.638	3.82889e-133
FABP5P1	1.43138e-137	-0.931578	0	0.339	4.94197e-133
RARS	1.70091e-137	0.393589	0.55	0	5.87255e-133
MIR548XHG	1.70091e-137	0.920751	0.55	0	5.87255e-133
MYH14	1.97779e-137	0.529919	0.562	0.007	6.82852e-133
HSPD1P1	5.48636e-137	-0.657993	0	0.338	1.89422e-132
BX284668.5	5.91151e-137	0.343618	0.557	0.004	2.04101e-132
S100A16	8.09442e-137	1.30255	0.921	0.774	2.79468e-132
MT1X	1.19924e-136	1.05703	0.548	0	4.14051e-132
GGPS1	1.89306e-136	0.330444	0.55	0.001	6.53597e-132
TMEM265	1.95223e-136	0.621684	0.547	0	6.74028e-132
SRPK2P	2.10056e-136	-0.660416	0	0.337	7.2524e-132
GCA	2.3134e-136	0.604593	0.619	0.038	7.98724e-132
ZFAND1	2.62969e-136	0.712254	0.697	0.093	9.07925e-132
PLTP	4.02703e-136	0.581073	0.571	0.014	1.39037e-131
ROCK2	4.50796e-136	-1.57611	0.522	0.761	1.55642e-131
MED30	6.02166e-136	0.613576	0.658	0.064	2.07904e-131
PPP1R2	7.68762e-136	0.936635	0.747	0.171	2.65423e-131
PAGR1	8.40175e-136	0.417405	0.545	0	2.90079e-131
DNAJB4	9.36455e-136	0.816185	0.547	0.001	3.23321e-131
ARFGEF3	1.00934e-135	0.439474	0.551	0.003	3.48484e-131
GPR160	1.1931e-135	0.420038	0.553	0.004	4.11928e-131
LAPTM4A	1.34565e-135	1.35618	0.803	0.405	4.64599e-131
LLGL2	1.95132e-135	0.7709	0.703	0.109	6.73713e-131
TMEM43	2.05923e-135	0.454961	0.578	0.016	7.10971e-131
SNX31	2.38814e-135	0.914652	0.548	0.003	8.2453e-131
CNFN	2.52774e-135	2.34042	0.714	0.101	8.72727e-131
RPL21P28	3.069e-135	-0.586687	0	0.334	1.0596e-130
CLDN4	4.26465e-135	0.948142	0.746	0.126	1.47241e-130
AHR	5.07286e-135	0.954601	0.639	0.058	1.75145e-130
HSD11B1L	5.84893e-135	0.402894	0.543	0	2.0194e-130
GRN	1.03009e-134	1.36477	0.851	0.563	3.55647e-130
HAGH	2.69499e-134	0.627636	0.646	0.064	9.30472e-130
HOMER3	2.752e-134	0.434133	0.557	0.008	9.50156e-130
TM2D1	3.07671e-134	0.800668	0.712	0.138	1.06227e-129
ID4	3.93663e-134	0.621509	0.543	0.001	1.35916e-129
RWDD3	4.04609e-134	0.293627	0.54	0	1.39695e-129
SLC35E1	4.04609e-134	0.362791	0.54	0	1.39695e-129
AC079140.2	4.46417e-134	-0.581315	0	0.332	1.5413e-129
FRG1HP	4.46417e-134	-0.718505	0	0.332	1.5413e-129
SEPTIN7P6	4.46417e-134	-0.617923	0	0.332	1.5413e-129
PSMB10	4.70968e-134	0.480513	0.55	0.005	1.62607e-129
MLF1	5.57423e-134	0.430667	0.548	0.004	1.92456e-129
ROMO1	5.58927e-134	-1.4452	0.766	0.855	1.92975e-129
ALOX12-AS1	5.85982e-134	0.800737	0.573	0.018	2.02316e-129
FMC1	1.06166e-133	0.363879	0.539	0	3.6655e-129
SLC5A3	1.06166e-133	0.597126	0.539	0	3.6655e-129
GAPDHP1	1.69979e-133	-0.560257	0	0.33	5.86869e-129
AC243960.2	1.69979e-133	-0.611379	0	0.33	5.86869e-129
UBE2F	1.71873e-133	0.316501	0.539	0	5.93408e-129
ADIRF	2.18482e-133	2.56013	0.895	0.634	7.54332e-129
TM2D2	2.61687e-133	0.889044	0.695	0.126	9.03502e-129
TCTEX1D2	2.78135e-133	0.427944	0.538	0	9.60289e-129
CTSH	3.14336e-133	0.574955	0.638	0.054	1.08527e-128
ATP5F1C	3.62045e-133	1.16243	0.842	0.478	1.25e-128
EIF3A	1.13892e-132	-1.40174	0.726	0.874	3.93223e-128
SLC25A32	1.17592e-132	0.411308	0.536	0	4.05999e-128
AC008397.1	1.17592e-132	0.493836	0.536	0	4.05999e-128
PTK2	1.51604e-132	1.31723	0.78	0.274	5.23428e-128
FBXL6	1.61855e-132	0.39782	0.558	0.011	5.58821e-128
AC004448.2	1.70763e-132	0.43601	0.545	0.004	5.89576e-128
TMEM14C	2.28938e-132	1.0245	0.754	0.242	7.90431e-128
NOL3	2.34419e-132	0.443317	0.581	0.024	8.09357e-128
HDAC8	3.06861e-132	0.414324	0.535	0	1.05947e-127
AL161909.1	9.32163e-132	-0.565774	0	0.326	3.21839e-127
LRRC23	9.70369e-132	1.08103	0.581	0.033	3.3503e-127
UMAD1	1.28977e-131	0.408463	0.533	0	4.45307e-127
TRAPPC2B	1.28977e-131	0.430063	0.533	0	4.45307e-127
TGFBI	2.10627e-131	-1.38158	0.051	0.442	7.2721e-127
SRP9	3.33794e-131	1.15771	0.797	0.362	1.15246e-126
RBM27	3.35258e-131	0.384491	0.532	0	1.15751e-126
CASP14	4.12998e-131	-1.41677	0.031	0.403	1.42592e-126
ATP6V1G1	6.93949e-131	1.14259	0.891	0.725	2.39593e-126
IL10RB	7.27455e-131	0.38778	0.571	0.02	2.51161e-126
MACC1	7.50983e-131	1.04952	0.661	0.091	2.59284e-126
GID8	7.86989e-131	0.954776	0.78	0.271	2.71716e-126
TMED7	8.70096e-131	0.315334	0.531	0	3.00409e-126
GOSR2	8.70096e-131	0.336274	0.531	0	3.00409e-126
ARHGAP45	8.70096e-131	0.39631	0.531	0	3.00409e-126
PUM3	1.19242e-130	-1.76059	0.465	0.732	4.11696e-126
SNRPGP10	1.33815e-130	-0.629376	0	0.324	4.62011e-126
SLC16A3	2.49563e-130	0.787817	0.667	0.087	8.61641e-126
ADAMTS17	4.64048e-130	0.722764	0.552	0.013	1.60217e-125
RPL5P1	5.06173e-130	-0.621512	0	0.322	1.74761e-125
TOB1	5.26679e-130	0.965011	0.704	0.134	1.81841e-125
BICDL2	5.55905e-130	0.498845	0.587	0.032	1.91932e-125
LRATD2	1.39229e-129	0.481644	0.573	0.024	4.807e-125
PPP4C	1.58425e-129	0.993735	0.782	0.322	5.46978e-125
ZNF428	1.86558e-129	0.766827	0.692	0.112	6.4411e-125
EEF1B2P3	1.91257e-129	-0.569728	0	0.321	6.60333e-125
IGFBP7	2.81869e-129	-1.09941	0.078	0.478	9.73181e-125
PLAUR	3.02603e-129	1.79698	0.725	0.155	1.04477e-124
FNIP1	3.88658e-129	0.431915	0.526	0	1.34188e-124
IL17RC	5.45773e-129	0.315029	0.537	0.005	1.88434e-124
IFRD1	5.87397e-129	0.828311	0.699	0.117	2.02805e-124
LINC00243	6.16699e-129	1.07677	0.571	0.028	2.12922e-124
PEX2	6.80451e-129	0.514554	0.664	0.079	2.34933e-124
AC009302.1	7.21872e-129	-0.628581	0	0.32	2.49233e-124
MAP1LC3A	8.49179e-129	0.511785	0.541	0.008	2.93188e-124
PPIC	9.09077e-129	1.00478	0.717	0.2	3.13868e-124
ASL	9.43659e-129	0.376236	0.555	0.014	3.25808e-124
GEMIN7	1.00089e-128	0.339684	0.525	0	3.45566e-124
EEF1AKMT4	2.57354e-128	0.406293	0.523	0	8.88541e-124
GPR108	2.68293e-128	0.352551	0.552	0.013	9.26309e-124
IARS1	2.72162e-128	-0.666787	0	0.318	9.39668e-124
GPX4	3.02201e-128	1.17152	0.838	0.38	1.04338e-123
TMEM173	4.12433e-128	0.407384	0.523	0	1.42396e-123
GALM	4.48093e-128	0.547857	0.59	0.037	1.54709e-123
NFE2L2	4.96026e-128	-1.19017	0.764	0.909	1.71258e-123
MAP4	7.21267e-128	-1.42792	0.599	0.786	2.49025e-123
PFDN5	9.35269e-128	1.03641	0.88	0.668	3.22911e-123
IQGAP1	9.94328e-128	-1.227	0.681	0.828	3.43302e-123
SHB	1.03924e-127	0.326943	0.525	0.001	3.58808e-123
NR1D2	2.23826e-127	0.481241	0.572	0.026	7.72782e-123
HAP1	2.43474e-127	0.517442	0.526	0.003	8.40618e-123
DNAJB6	3.38103e-127	1.29996	0.836	0.517	1.16733e-122
EEF1B2	3.50962e-127	1.25909	0.913	0.808	1.21173e-122
MIR1244-2	3.85605e-127	-0.574297	0	0.316	1.33134e-122
RPL37AP1	3.85605e-127	-0.54775	0	0.316	1.33134e-122
C10orf99	6.57416e-127	1.56443	0.762	0.217	2.26979e-122
NSUN3	6.81398e-127	0.531858	0.645	0.071	2.3526e-122
PSMB2	6.90746e-127	1.2825	0.848	0.512	2.38487e-122
BCKDHA	6.93063e-127	0.297171	0.519	0	2.39287e-122
COMT	9.78929e-127	1.27583	0.814	0.393	3.37985e-122
SPCS2	1.06328e-126	1.00355	0.755	0.263	3.67109e-122
C16orf91	1.09224e-126	0.43412	0.611	0.046	3.77107e-122
HNRNPUL2	1.10771e-126	0.379701	0.519	0	3.82448e-122
MACROD1	1.27455e-126	0.402506	0.57	0.025	4.40051e-122
CMPK1	2.2597e-126	1.04525	0.791	0.301	7.80182e-122
ACTB	2.26806e-126	-0.93552	0.972	0.996	7.83071e-122
ATP5ME	2.49422e-126	-1.36841	0.775	0.868	8.61154e-122
PRELID3B	2.78596e-126	0.901561	0.753	0.225	9.61879e-122
IFNAR2	2.82639e-126	0.374365	0.517	0	9.75838e-122
EGLN2	2.82639e-126	0.328096	0.517	0	9.75839e-122
TM9SF1	4.51217e-126	0.304768	0.517	0	1.55787e-121
TAF9	7.20067e-126	0.329563	0.516	0	2.4861e-121
PADI3	1.30897e-125	0.628355	0.55	0.018	4.51936e-121
ZNF91	1.31566e-125	0.380809	0.556	0.02	4.54246e-121
SAMD12	1.34792e-125	0.794023	0.602	0.049	4.65384e-121
MAEL	1.51297e-125	0.389877	0.517	0.001	5.22369e-121
C9orf16	1.77621e-125	1.22021	0.824	0.407	6.13255e-121
SRP14P2	2.0397e-125	-0.534912	0	0.312	7.04226e-121
PAIP1	3.05229e-125	0.631907	0.675	0.097	1.05383e-120
EVA1B	3.19665e-125	0.453606	0.547	0.016	1.10368e-120
SIGIRR	4.42808e-125	0.349945	0.591	0.037	1.52884e-120
LRG1	4.65228e-125	0.404212	0.514	0	1.60625e-120
TMTC2	4.7653e-125	1.29636	0.645	0.096	1.64527e-120
KLHL24	5.88193e-125	0.503704	0.599	0.043	2.0308e-120
EIF2S2	5.90036e-125	-1.12288	0.784	0.878	2.03716e-120
ARL1	5.98928e-125	0.786971	0.704	0.158	2.06786e-120
CYHR1	6.74434e-125	0.518505	0.648	0.071	2.32855e-120
SCNN1A	6.99276e-125	0.459522	0.576	0.032	2.41432e-120
IARS	7.41011e-125	0.415552	0.513	0	2.55841e-120
ZNF576	7.41011e-125	0.319818	0.513	0	2.55841e-120
GLUL	8.23563e-125	0.925354	0.673	0.1	2.84343e-120
C8orf76	1.05853e-124	0.421371	0.627	0.059	3.65467e-120
RPL12	1.35902e-124	0.946336	0.982	0.966	4.69215e-120
BRK1	1.48681e-124	1.11764	0.806	0.416	5.13335e-120
MYO5B	1.60425e-124	0.909626	0.566	0.032	5.53883e-120
TTC9	2.31533e-124	0.537285	0.571	0.033	7.99392e-120
PRPSAP1	2.34531e-124	0.723013	0.688	0.128	8.0974e-120
TM4SF19	2.98752e-124	0.355298	0.511	0	1.03147e-119
GABRE	3.36846e-124	0.507594	0.548	0.018	1.16299e-119
RALBP1	3.78184e-124	-1.49182	0.627	0.78	1.30572e-119
PYCR1	4.51391e-124	0.462611	0.561	0.026	1.55847e-119
SCRIB	5.00815e-124	0.399426	0.593	0.039	1.72911e-119
POLR3K	5.10974e-124	0.643185	0.637	0.075	1.76419e-119
NDUFA4L2	5.75528e-124	1.34696	0.536	0.014	1.98707e-119
UBALD2	5.89242e-124	1.08778	0.791	0.267	2.03442e-119
MAF1	1.19711e-123	0.70544	0.718	0.154	4.13315e-119
DPM1	1.88554e-123	0.936188	0.762	0.242	6.51e-119
AP001207.3	1.99837e-123	0.584635	0.573	0.036	6.89958e-119
LMTK3	2.18595e-123	0.40714	0.59	0.039	7.54721e-119
EMC2	2.27505e-123	0.848058	0.743	0.207	7.85484e-119
SNHG18	2.48911e-123	0.351884	0.543	0.017	8.59389e-119
APOE	2.65521e-123	1.14623	0.665	0.087	9.16737e-119
ABHD3	3.02873e-123	1.21979	0.665	0.121	1.0457e-118
IER5L	3.3628e-123	0.934244	0.675	0.112	1.16104e-118
NAA20	4.68912e-123	1.00622	0.757	0.263	1.61897e-118
CNN3	4.81383e-123	1.02022	0.648	0.091	1.66202e-118
JMJD6	5.76941e-123	0.662603	0.625	0.07	1.99195e-118
PRKAR2B	6.3897e-123	0.573402	0.528	0.011	2.20611e-118
PHLDB3	6.83864e-123	0.516682	0.634	0.067	2.36111e-118
PYCR2	7.62685e-123	0.360508	0.507	0	2.63325e-118
SQSTM1	1.74012e-122	1.11733	0.785	0.268	6.00793e-118
HINT2	1.91812e-122	0.339325	0.506	0	6.62252e-118
DDOST	2.28951e-122	0.847387	0.71	0.182	7.90475e-118
CLDN3	3.04016e-122	0.878949	0.505	0	1.04965e-117
INO80C	3.04016e-122	0.291404	0.505	0	1.04965e-117
REPIN1	3.04016e-122	0.315066	0.505	0	1.04965e-117
ERBB3	3.058e-122	0.430955	0.58	0.037	1.0558e-117
HNRNPK	3.35771e-122	-1.03519	0.771	0.88	1.15928e-117
AR	4.59499e-122	0.544457	0.507	0.001	1.58647e-117
TMPRSS11B	6.18576e-122	1.64244	0.506	0.001	2.1357e-117
RPS27A	6.27708e-122	0.834143	0.995	0.967	2.16722e-117
AC005261.1	9.12281e-122	0.368882	0.542	0.018	3.14974e-117
DCXR	1.10268e-121	1.07286	0.794	0.301	3.80711e-117
CDK5RAP3	1.20775e-121	0.296605	0.503	0	4.16987e-117
BTBD9	1.77566e-121	1.01515	0.648	0.103	6.13063e-117
FUT6	1.98603e-121	0.393103	0.506	0.001	6.85696e-117
EMC7	2.06075e-121	0.620329	0.673	0.107	7.11495e-117
AC112191.2	2.06247e-121	-0.511368	0	0.303	7.12089e-117
FAM3C	2.16376e-121	1.32332	0.78	0.328	7.47059e-117
TMEM8A	3.02375e-121	0.335366	0.502	0	1.04398e-116
EXOSC3	3.02375e-121	0.29142	0.502	0	1.04398e-116
ARMCX6	4.29086e-121	0.363604	0.507	0.003	1.48146e-116
HSD17B1	4.78173e-121	0.351473	0.502	0	1.65094e-116
SH3BP1	4.78173e-121	0.277228	0.502	0	1.65094e-116
SLC12A8	5.10346e-121	0.470173	0.58	0.039	1.76202e-116
R3HDM1	5.36118e-121	-1.04728	0.091	0.475	1.851e-116
TOP1	5.47212e-121	-1.33375	0.699	0.832	1.8893e-116
JUND	5.64953e-121	1.16143	0.764	0.264	1.95056e-116
SH3YL1	6.09055e-121	0.532586	0.651	0.086	2.10282e-116
STAC	7.27679e-121	0.47424	0.504	0.001	2.51239e-116
C5orf66-AS1	7.55897e-121	0.31593	0.501	0	2.60981e-116
RHEB	7.65937e-121	1.10257	0.818	0.445	2.64447e-116
PIGS	1.19448e-120	0.281344	0.5	0	4.12405e-116
NPDC1	1.39438e-120	0.453942	0.503	0.001	4.81424e-116
PGRMC1	1.62602e-120	0.932235	0.736	0.209	5.614e-116
AMBRA1	1.67109e-120	0.553209	0.702	0.112	5.7696e-116
RER1	2.30634e-120	0.995203	0.784	0.341	7.96288e-116
H2AC6	2.84705e-120	-0.716019	0	0.3	9.82973e-116
RPL23P8	2.84705e-120	-0.507965	0	0.3	9.82973e-116
DRAM2	2.91998e-120	0.51114	0.648	0.084	1.00815e-115
IL34	3.11373e-120	0.43263	0.502	0.001	1.07505e-115
C1orf50	4.70268e-120	0.270512	0.498	0	1.62365e-115
RAB43	4.70268e-120	0.283018	0.498	0	1.62365e-115
EEF1AKMT2	4.70268e-120	0.297271	0.498	0	1.62365e-115
MIF4GD	6.12123e-120	0.424985	0.602	0.054	2.11341e-115
ST3GAL1	6.36983e-120	0.478374	0.543	0.022	2.19925e-115
LEMD1	6.57668e-120	0.659808	0.506	0.004	2.27067e-115
ANXA8L1	7.42011e-120	0.383273	0.498	0	2.56187e-115
PPP1R37	7.42011e-120	0.294558	0.498	0	2.56187e-115
CNKSR3	7.42012e-120	0.395255	0.498	0	2.56187e-115
EPS8L1	7.69265e-120	0.918621	0.582	0.046	2.65596e-115
LINC01088	1.05062e-119	0.749093	0.505	0.004	3.62735e-115
H2BC9	1.05608e-119	-0.665413	0	0.299	3.64622e-115
HOXB2	1.41803e-119	0.35289	0.52	0.011	4.89589e-115
CCPG1	1.73365e-119	0.392617	0.502	0.003	5.9856e-115
BORCS8	1.84524e-119	0.309962	0.497	0	6.37089e-115
PIK3R3	2.21715e-119	0.686465	0.559	0.036	7.65495e-115
GATD3B	2.77751e-119	0.319695	0.502	0.003	9.58963e-115
TRIM59	2.90826e-119	0.485118	0.496	0	1.00411e-114
SERPINB13	2.99372e-119	1.25041	0.636	0.089	1.03361e-114
STX6	3.73421e-119	0.599212	0.667	0.1	1.28927e-114
RNF212	4.5164e-119	0.339175	0.519	0.011	1.55933e-114
QARS	4.58195e-119	0.252895	0.495	0	1.58196e-114
TUBA4A	4.6793e-119	-1.43545	0.594	0.78	1.61558e-114
SELENOF	5.55244e-119	0.943611	0.753	0.279	1.91704e-114
LARS	7.21615e-119	0.382664	0.495	0	2.49145e-114
PCLAF	7.60383e-119	1.26827	0.497	0.001	2.6253e-114
CRNDE	7.97443e-119	0.690396	0.656	0.103	2.75325e-114
BSPRY	9.44819e-119	0.453492	0.583	0.046	3.26208e-114
LMNA	9.92813e-119	-1.24408	0.724	0.838	3.42779e-114
CNIH4	1.00767e-118	1.03536	0.784	0.347	3.47907e-114
WDR27	1.13606e-118	0.413988	0.494	0	3.92235e-114
OCLN	1.82454e-118	0.43844	0.521	0.013	6.29939e-114
SMIM19	2.12632e-118	0.832601	0.723	0.186	7.34134e-114
ZNF581	2.81257e-118	0.255446	0.493	0	9.71069e-114
NFE2L3	2.81497e-118	0.697583	0.561	0.041	9.71895e-114
WNT2B	4.61295e-118	0.435352	0.517	0.012	1.59267e-113
PSME1	6.92684e-118	-1.2111	0.75	0.851	2.39156e-113
CEP72	1.07667e-117	0.553622	0.517	0.013	3.7173e-113
ABHD16A	1.09258e-117	0.279506	0.491	0	3.77223e-113
NAPA	1.51993e-117	0.39406	0.593	0.05	5.24773e-113
EPHX1	1.68763e-117	0.514839	0.567	0.042	5.82671e-113
C1DP1	1.97801e-117	-0.529072	0	0.293	6.82929e-113
BCLAF1P2	1.97801e-117	-0.510638	0	0.293	6.82929e-113
ZNF544	2.69493e-117	0.332041	0.49	0	9.30451e-113
LRRC6	3.55274e-117	0.282181	0.508	0.008	1.22662e-112
NPEPL1	3.58983e-117	0.392052	0.57	0.038	1.23942e-112
LINC01006	4.15647e-117	0.274844	0.495	0.003	1.43506e-112
METRNL	4.33053e-117	0.815038	0.712	0.147	1.49516e-112
MTHFS	4.54637e-117	0.488951	0.571	0.041	1.56968e-112
S100P	4.81911e-117	1.47921	0.509	0.011	1.66385e-112
TECRP1	7.29787e-117	-0.551375	0	0.292	2.51966e-112
CLEC7A	7.44137e-117	0.885026	0.706	0.166	2.56921e-112
MARS	1.04109e-116	0.425446	0.488	0	3.59446e-112
FAM53B	1.04109e-116	0.322372	0.488	0	3.59446e-112
RTF2	1.14032e-116	0.781124	0.74	0.212	3.93706e-112
SDHAF1	1.58277e-116	0.414805	0.579	0.045	5.46468e-112
RNASEH1	1.63235e-116	0.267026	0.488	0	5.63585e-112
CXCL6	1.63235e-116	0.69903	0.488	0	5.63585e-112
CHERP	1.63235e-116	0.299678	0.488	0	5.63585e-112
ATAD3C	2.27882e-116	0.316066	0.508	0.009	7.86786e-112
AC098614.3	2.68966e-116	-0.529881	0	0.291	9.28632e-112
AC007182.2	2.68966e-116	-0.505312	0	0.291	9.28632e-112
USP9Y	3.09548e-116	-0.781953	0.026	0.359	1.06875e-111
NUPR1	3.50926e-116	1.07811	0.506	0.011	1.21161e-111
SAT2	3.69696e-116	0.561229	0.671	0.108	1.27641e-111
MRM2	4.00854e-116	0.292474	0.486	0	1.38399e-111
NEBL	4.50335e-116	0.542966	0.611	0.068	1.55483e-111
SLC27A5	5.69624e-116	0.347413	0.5	0.007	1.96669e-111
CISD1	6.21715e-116	1.18411	0.81	0.382	2.14653e-111
NLRP2	6.50695e-116	0.360124	0.489	0.001	2.24659e-111
ZNF322	7.98292e-116	0.410208	0.542	0.028	2.75618e-111
IRAK4	9.82923e-116	0.272792	0.485	0	3.39364e-111
STING1	9.90224e-116	-0.549037	0	0.289	3.41885e-111
MT-CO1	1.06341e-115	-0.920917	0.852	1	3.67152e-111
NOP58	1.16999e-115	-1.45623	0.639	0.786	4.0395e-111
SLC52A2	1.28071e-115	0.702688	0.676	0.129	4.42178e-111
RASSF5	1.30914e-115	0.49115	0.602	0.059	4.51993e-111
TPD52L1	1.40179e-115	1.008	0.762	0.274	4.83981e-111
ZDHHC11	1.73368e-115	0.392387	0.49	0.003	5.9857e-111
MAN2B1	1.88639e-115	0.310917	0.525	0.018	6.51297e-111
CNTLN	1.90997e-115	-0.944212	0.063	0.421	6.59435e-111
GIPC2	2.70051e-115	0.369723	0.537	0.025	9.3238e-111
RPS2	2.94879e-115	1.08528	0.985	0.978	1.0181e-110
SLC25A6	3.02045e-115	-1.19718	0.729	0.841	1.04284e-110
GRIN2D	3.67352e-115	0.365171	0.511	0.013	1.26832e-110
C15orf48	4.21059e-115	3.26217	0.587	0.076	1.45375e-110
ARL13B	4.23665e-115	1.00209	0.699	0.184	1.46275e-110
TFPT	4.82907e-115	0.389643	0.592	0.053	1.66728e-110
MFSD11	5.49903e-115	0.529772	0.653	0.1	1.89859e-110
TIA1	5.88403e-115	0.276411	0.483	0	2.03152e-110
EIF3J	8.55057e-115	-1.36755	0.71	0.826	2.95217e-110
AC245297.3	9.19529e-115	0.342337	0.482	0	3.17477e-110
HIST1H2BJ	9.1953e-115	0.419611	0.482	0	3.17477e-110
MYLIP	9.62638e-115	0.574089	0.554	0.038	3.3236e-110
AZIN1-AS1	1.3088e-114	0.696092	0.548	0.037	4.51875e-110
ISYNA1	1.38724e-114	0.344853	0.498	0.008	4.78957e-110
RNF213	1.50606e-114	-1.40381	0.648	0.804	5.19983e-110
TYMP	1.90556e-114	1.06827	0.78	0.263	6.57915e-110
NRARP	2.19182e-114	1.06852	0.614	0.097	7.56748e-110
MRPL30	2.24322e-114	0.28295	0.481	0	7.74493e-110
BHLHE40	2.48609e-114	0.860054	0.704	0.151	8.58348e-110
DDX24	4.82454e-114	-1.42239	0.602	0.762	1.66572e-109
SLPI	4.9944e-114	1.35554	0.843	0.274	1.72437e-109
VCP	5.09211e-114	-1.21996	0.702	0.807	1.7581e-109
MRPL46	5.46441e-114	0.319822	0.48	0	1.88664e-109
IPMK	6.06056e-114	0.633469	0.658	0.108	2.09247e-109
LINC00665	7.17007e-114	0.335568	0.485	0.003	2.47554e-109
VAMP8	7.43581e-114	1.05813	0.85	0.58	2.56729e-109
FLNA	8.60282e-114	-1.37352	0.389	0.679	2.97021e-109
TCEAL4	9.1671e-114	-1.39426	0.392	0.682	3.16503e-109
GPX3	9.64486e-114	0.581026	0.487	0.004	3.32998e-109
CBX4	1.2047e-113	0.629221	0.606	0.075	4.15935e-109
ATF6B	1.28104e-113	0.343093	0.568	0.042	4.42291e-109
PCAT6	1.3288e-113	0.35482	0.502	0.011	4.5878e-109
DEFB1	1.56144e-113	0.503534	0.515	0.017	5.39101e-109
TSPAN13	1.62655e-113	0.679834	0.672	0.126	5.61581e-109
STAG3L2	1.79985e-113	-0.587739	0	0.284	6.21415e-109
AC012618.1	1.79985e-113	-0.508202	0	0.284	6.21416e-109
ZNF32	2.60393e-113	0.40673	0.556	0.041	8.99032e-109
RMND5A	3.51774e-113	0.558901	0.66	0.099	1.21453e-108
CMTM8	3.7081e-113	0.394798	0.598	0.061	1.28026e-108
RAC3	5.06913e-113	0.407639	0.514	0.018	1.75017e-108
CCT5	5.23729e-113	1.2105	0.865	0.571	1.80823e-108
DGCR6L	5.78612e-113	0.847937	0.71	0.182	1.99771e-108
SEZ6L2	9.60418e-113	0.330714	0.532	0.026	3.31594e-108
ADRM1	1.0055e-112	1.04646	0.825	0.438	3.4716e-108
MAML3	1.12173e-112	0.72969	0.607	0.08	3.87288e-108
SERP1	1.3471e-112	1.02683	0.835	0.511	4.65101e-108
DAPL1	1.7414e-112	-1.5143	0.18	0.545	6.01235e-108
ITGAE	1.94311e-112	0.705404	0.689	0.146	6.70879e-108
SNCG	1.97728e-112	0.632486	0.491	0.008	6.82677e-108
ICA1	2.15478e-112	0.326216	0.539	0.03	7.43958e-108
TMEM109	2.18077e-112	0.500354	0.617	0.079	7.52932e-108
MAFG	2.39341e-112	0.474058	0.611	0.07	8.26349e-108
44993	2.94946e-112	0.304807	0.474	0	1.01833e-107
FCGRT	3.11437e-112	0.351986	0.559	0.039	1.07527e-107
KCNMB3	3.22321e-112	0.325089	0.497	0.011	1.11285e-107
GPR137B	3.7102e-112	0.350204	0.546	0.034	1.28098e-107
GTF2H4	4.58586e-112	0.288374	0.474	0	1.58331e-107
ATF3	5.30701e-112	0.897664	0.59	0.075	1.8323e-107
LRATD1	5.34269e-112	0.711857	0.64	0.104	1.84462e-107
NAV1	5.36559e-112	-1.12288	0.151	0.521	1.85252e-107
ECHDC2	5.64454e-112	0.408827	0.624	0.078	1.94884e-107
GLMP	7.13842e-112	0.326058	0.555	0.038	2.46461e-107
AL450998.1	8.81048e-112	-0.452868	0	0.28	3.04191e-107
AL050331.1	8.81048e-112	-0.447602	0	0.28	3.04191e-107
MCRIP1	9.41257e-112	0.405556	0.616	0.076	3.24979e-107
SDCBP	1.04915e-111	0.845769	0.734	0.187	3.62229e-107
RASD1	1.31848e-111	0.614631	0.492	0.011	4.55219e-107
ATP9A	1.58235e-111	0.49788	0.568	0.054	5.46322e-107
TJP3	1.6297e-111	0.348587	0.478	0.003	5.62669e-107
SRD5A3	2.06953e-111	0.505045	0.627	0.084	7.14525e-107
SIRT7	2.08355e-111	0.437677	0.664	0.1	7.19365e-107
BCL2L11	2.98097e-111	0.400413	0.588	0.059	1.02921e-106
KCNQ1OT1	3.28361e-111	0.745278	0.509	0.022	1.1337e-106
LINC00470	4.1444e-111	0.374568	0.471	0	1.43089e-106
GLRX	4.20168e-111	1.10616	0.53	0.037	1.45067e-106
DUXAP8	5.69298e-111	0.424381	0.554	0.041	1.96556e-106
WDR24	5.76873e-111	0.373974	0.566	0.046	1.99171e-106
NECTIN2	5.78446e-111	0.789552	0.71	0.172	1.99714e-106
SFT2D1	7.06648e-111	0.76851	0.718	0.189	2.43977e-106
BRF2	7.18682e-111	0.50086	0.621	0.084	2.48132e-106
WDR77	8.7698e-111	0.2901	0.481	0.005	3.02786e-106
GPD2	1.04858e-110	-0.690123	0.03	0.355	3.62034e-106
PLEKHF2	1.08225e-110	0.398366	0.582	0.058	3.73659e-106
ACTL6A	1.16384e-110	0.805673	0.695	0.178	4.01828e-106
RPL7P1	1.17273e-110	-0.476599	0	0.278	4.04898e-106
TMEM154	1.19882e-110	-1.55278	0.461	0.703	4.13904e-106
RAD50	1.52868e-110	0.28854	0.49	0.009	5.27792e-106
NUP62	1.54599e-110	0.280669	0.469	0	5.33769e-106
EIF3L	1.76565e-110	0.347453	0.572	0.051	6.0961e-106
NAAA	1.93287e-110	0.295641	0.546	0.036	6.67343e-106
MYH9	1.95446e-110	-1.18697	0.665	0.809	6.74798e-106
ABCF2	2.39594e-110	0.277056	0.468	0	8.27224e-106
SEPTIN10	2.40274e-110	-1.37122	0.496	0.708	8.29571e-106
GBP1	3.20255e-110	-1.65676	0.203	0.566	1.10571e-105
RANBP1	3.55727e-110	1.37636	0.868	0.559	1.22818e-105
LUC7L2	4.17037e-110	0.781638	0.709	0.172	1.43986e-105
TATDN1	4.60509e-110	0.732191	0.717	0.186	1.58995e-105
PTHLH	6.13436e-110	-1.09031	0.042	0.379	2.11795e-105
GTF2B	6.27788e-110	0.6202	0.696	0.157	2.1675e-105
PPM1L	6.34598e-110	0.432986	0.486	0.009	2.19101e-105
BEX4	6.63661e-110	0.366698	0.481	0.007	2.29135e-105
ELOC	6.73477e-110	0.957117	0.831	0.487	2.32525e-105
THAP9-AS1	1.3772e-109	0.308333	0.466	0	4.75492e-105
ITPRIPL2	1.3772e-109	0.278406	0.466	0	4.75492e-105
FOXA1	1.74182e-109	0.308361	0.474	0.004	6.01379e-105
MALL	1.87772e-109	0.786622	0.519	0.032	6.483e-105
EFNA4	2.13053e-109	0.269212	0.465	0	7.35587e-105
UBXN4	2.41343e-109	-1.2073	0.693	0.811	8.33261e-105
NEU1	3.33468e-109	0.42654	0.604	0.071	1.15133e-104
LAPTM4B	4.40521e-109	0.75525	0.667	0.145	1.52094e-104
ME1	5.73549e-109	0.955719	0.665	0.145	1.98023e-104
LINC01285	6.02163e-109	0.51614	0.478	0.007	2.07903e-104
EIF3H	6.44808e-109	0.954361	0.849	0.529	2.22626e-104
CACNA2D3	7.52505e-109	0.687444	0.512	0.024	2.5981e-104
MAD1L1	7.87099e-109	0.25942	0.463	0	2.71754e-104
STEAP1B	9.24721e-109	0.375003	0.614	0.075	3.19269e-104
SNHG31	1.01741e-108	0.288202	0.564	0.046	3.51271e-104
SNX16	1.29115e-108	0.318789	0.565	0.049	4.45784e-104
RAB26	1.30725e-108	0.378108	0.468	0.003	4.51339e-104
OSR2	1.32333e-108	0.41654	0.492	0.014	4.56892e-104
CAMTA1	1.33578e-108	0.850984	0.774	0.328	4.61192e-104
ADAM9	1.43944e-108	0.926428	0.7	0.178	4.96983e-104
CMC4	1.87765e-108	0.275144	0.462	0	6.48278e-104
H1-3	2.0515e-108	-1.26408	0	0.272	7.08302e-104
AC131235.2	2.26532e-108	-0.693353	0.058	0.399	7.82123e-104
EIF2AK2	2.53515e-108	-1.35624	0.643	0.766	8.75287e-104
SCPEP1	3.51187e-108	0.801955	0.659	0.147	1.21251e-103
COA4	3.95626e-108	0.822785	0.701	0.188	1.36594e-103
ATXN7	4.47283e-108	0.27225	0.461	0	1.54429e-103
MGST2	4.57964e-108	0.758641	0.723	0.196	1.58117e-103
TMEM185A	4.79516e-108	0.271559	0.509	0.022	1.65558e-103
KIF5B	6.7844e-108	-1.14112	0.707	0.828	2.34238e-103
HADHA	7.01732e-108	-1.22581	0.66	0.787	2.4228e-103
SERBP1P1	7.44118e-108	-0.4757	0	0.271	2.56914e-103
IFI44L	9.39258e-108	-0.98252	0.049	0.389	3.24288e-103
RNF2	1.58976e-107	0.322003	0.581	0.058	5.48882e-103
ABRACL	1.83616e-107	0.96601	0.774	0.349	6.33953e-103
PPAN	2.52734e-107	0.266057	0.458	0	8.72589e-103
USP36	2.52734e-107	0.292388	0.458	0	8.72589e-103
DDIT4	2.54058e-107	1.25974	0.747	0.254	8.77161e-103
DCN	3.42661e-107	-0.717952	0.014	0.311	1.18307e-102
MROH1	3.77702e-107	0.419268	0.624	0.086	1.30405e-102
RCN2	3.8524e-107	0.942558	0.71	0.225	1.33008e-102
SIPA1	4.39292e-107	0.259984	0.503	0.021	1.5167e-102
CCDC85B	4.68193e-107	0.456928	0.583	0.066	1.61648e-102
AC136616.1	5.99487e-107	0.376549	0.457	0	2.06979e-102
CCDC71L	5.99487e-107	0.251471	0.457	0	2.06979e-102
H1F0	5.99487e-107	0.366474	0.457	0	2.06979e-102
PNLDC1	6.14317e-107	0.36355	0.474	0.008	2.12099e-102
AC004980.1	9.75899e-107	-0.677361	0	0.268	3.36939e-102
NDUFA5P11	9.75899e-107	-0.491323	0	0.268	3.36939e-102
TXLNGY	9.75899e-107	-0.508389	0	0.268	3.36939e-102
SLC25A23	1.06635e-106	0.382423	0.586	0.066	3.68169e-102
TAP2	1.41998e-106	0.303049	0.456	0	4.90261e-102
AZIN1	1.56748e-106	0.784192	0.722	0.208	5.4119e-102
SUSD4	1.82497e-106	0.438103	0.503	0.024	6.30089e-102
LTV1	2.27126e-106	0.381639	0.53	0.038	7.84174e-102
HEBP1	2.36865e-106	0.474488	0.658	0.117	8.17799e-102
ABT1	2.72148e-106	0.362759	0.609	0.08	9.39619e-102
NSA2	2.95199e-106	-1.2578	0.686	0.787	1.01921e-101
SPSB3	3.33996e-106	0.371441	0.603	0.074	1.15315e-101
BMI1	3.46498e-106	0.323198	0.535	0.038	1.19632e-101
AC011611.5	3.52857e-106	-0.457902	0	0.267	1.21828e-101
FAM162A	4.13e-106	1.13492	0.79	0.422	1.42592e-101
SDHC	4.64065e-106	0.71579	0.721	0.2	1.60223e-101
DHRS4L2	5.16276e-106	0.260081	0.454	0	1.78249e-101
MPC2	5.19445e-106	0.866061	0.738	0.261	1.79344e-101
NR4A1	5.44445e-106	0.660941	0.492	0.021	1.87975e-101
ATP5MC3	7.45386e-106	1.0191	0.917	0.779	2.57352e-101
AKR1E2	8.42844e-106	0.250691	0.457	0.001	2.91e-101
NDFIP2	8.5614e-106	0.976842	0.753	0.318	2.95591e-101
AKR1A1	9.46686e-106	0.936879	0.765	0.309	3.26853e-101
AC093895.1	1.21857e-105	0.347712	0.453	0	4.20723e-101
RPLP0P6	1.27449e-105	-0.437116	0	0.266	4.40031e-101
DCTN6	1.33266e-105	0.622755	0.704	0.171	4.60113e-101
ZSWIM4	1.75781e-105	0.33667	0.526	0.036	6.06901e-101
TULP2	1.76429e-105	0.572682	0.458	0.003	6.09139e-101
SGMS1	1.80275e-105	1.22368	0.724	0.275	6.22418e-101
SET	2.62047e-105	-1.02565	0.829	0.921	9.04742e-101
YIPF6	2.92639e-105	0.468481	0.656	0.111	1.01037e-100
PDCD2	3.90082e-105	0.764537	0.707	0.199	1.3468e-100
HNRNPC	5.83615e-105	-0.993939	0.814	0.9	2.01499e-100
COQ9	6.2872e-105	0.259838	0.537	0.039	2.17072e-100
FAM49B	7.5331e-105	0.934366	0.804	0.404	2.60088e-100
LINC00910	7.99069e-105	0.475937	0.501	0.026	2.75887e-100
IKZF2	8.01508e-105	0.460014	0.541	0.046	2.76729e-100
MAPK6	9.13259e-105	-1.14967	0.671	0.793	3.15312e-100
EPGN	1.31469e-104	-1.0119	0.092	0.441	4.53909e-100
MFN1	1.38172e-104	0.570699	0.665	0.137	4.77051e-100
ATF7IP2	1.38507e-104	0.834184	0.653	0.13	4.78209e-100
DNAJC19	1.64461e-104	0.829178	0.744	0.253	5.67817e-100
RDX	1.75336e-104	-1.30026	0.627	0.77	6.05364e-100
CAMK2G	1.95721e-104	0.552905	0.653	0.116	6.75746e-100
VPS28	2.31608e-104	0.875187	0.775	0.308	7.99649e-100
AARS	2.4346e-104	0.277395	0.449	0	8.40571e-100
CD55	2.6997e-104	0.73562	0.647	0.116	9.32098e-100
CTIF	3.29022e-104	0.370433	0.528	0.038	1.13598e-99
BEX2	3.4856e-104	0.306724	0.469	0.009	1.20344e-99
MRPL47	3.49148e-104	0.854913	0.763	0.293	1.20547e-99
LMO3	3.7292e-104	0.408966	0.448	0	1.28754e-99
RAB3IP	4.34193e-104	0.456497	0.57	0.062	1.4991e-99
NOP10	4.67819e-104	0.953713	0.834	0.509	1.61519e-99
CCNG2	4.82024e-104	0.636555	0.642	0.12	1.66424e-99
SMCO4	4.83289e-104	0.278462	0.507	0.028	1.6686e-99
ANKRD46	5.24495e-104	0.326781	0.548	0.049	1.81087e-99
LINC02802	5.71021e-104	0.27891	0.447	0	1.97151e-99
AL031729.1	5.96772e-104	-0.442234	0	0.262	2.06042e-99
DNAJA4	5.98609e-104	0.663156	0.534	0.05	2.06676e-99
ANKRD65	6.51784e-104	0.328541	0.464	0.008	2.25035e-99
SPINT1	8.24295e-104	1.00706	0.73	0.216	2.84596e-99
METTL21A	1.29467e-103	0.327667	0.531	0.041	4.46999e-99
TTC4	1.34875e-103	0.256832	0.452	0.003	4.6567e-99
DVL3	1.36158e-103	0.448083	0.651	0.112	4.701e-99
DDX18	1.78495e-103	-1.28695	0.675	0.792	6.1627e-99
TUBB3	2.04573e-103	0.379351	0.446	0	7.0631e-99
VARS1	2.14645e-103	-0.520568	0	0.261	7.41083e-99
UCKL1	2.62027e-103	0.308145	0.518	0.034	9.04673e-99
MROH6	3.50882e-103	0.299981	0.508	0.029	1.21146e-98
AIDA	4.21932e-103	0.328661	0.597	0.078	1.45676e-98
AL365259.1	5.04347e-103	0.370214	0.512	0.033	1.74131e-98
ABTB2	5.2579e-103	0.948621	0.525	0.054	1.81534e-98
MECOM	5.43771e-103	0.369443	0.514	0.033	1.87742e-98
AC005062.1	6.78435e-103	0.569573	0.47	0.013	2.34237e-98
UBE2E2	7.44251e-103	1.07436	0.729	0.268	2.5696e-98
AL031777.2	7.71219e-103	-0.658274	0	0.259	2.66271e-98
PSMD4	8.4277e-103	0.859681	0.779	0.304	2.90975e-98
MANBA	8.77856e-103	0.446101	0.568	0.063	3.03089e-98
CLDN1	9.40108e-103	1.06079	0.576	0.078	3.24582e-98
GLO1	1.49187e-102	-1.22026	0.704	0.801	5.15084e-98
RTN4	1.50174e-102	-0.907519	0.766	0.914	5.18492e-98
IL15	1.77754e-102	0.455737	0.5	0.028	6.13715e-98
PUF60	2.71695e-102	0.800399	0.752	0.262	9.38055e-98
CYP4X1	3.20244e-102	0.287648	0.466	0.011	1.10568e-97
NAALADL2	3.88964e-102	0.641452	0.54	0.051	1.34294e-97
CLEC2L	3.96901e-102	0.313363	0.441	0	1.37034e-97
CD44	4.00047e-102	-1.09395	0.663	0.843	1.3812e-97
HDLBP	5.86093e-102	-1.16619	0.695	0.791	2.02354e-97
SS18L2	5.88551e-102	0.701759	0.695	0.17	2.03203e-97
GGA3	5.90094e-102	0.320075	0.57	0.062	2.03736e-97
TMEM178B	6.80056e-102	0.396984	0.447	0.003	2.34796e-97
CISD2	7.10074e-102	0.745022	0.742	0.243	2.4516e-97
TENT5A	7.25015e-102	1.14637	0.67	0.183	2.50319e-97
TMED2	7.94033e-102	0.843456	0.76	0.322	2.74148e-97
LGALS1	8.88113e-102	-2.15934	0.273	0.624	3.0663e-97
HSPB8	9.03872e-102	0.388425	0.443	0.001	3.12071e-97
RYR3	9.82853e-102	0.806806	0.478	0.021	3.3934e-97
DANT2	1.34607e-101	0.365947	0.484	0.021	4.64746e-97
NUDT14	1.40718e-101	0.257783	0.44	0	4.85842e-97
USP6NL	1.49306e-101	0.743118	0.635	0.117	5.15495e-97
RNF5	1.49867e-101	0.269642	0.549	0.053	5.17429e-97
PTPRD	1.88595e-101	-0.712152	0.022	0.317	6.51145e-97
DBNDD2	2.14423e-101	0.255158	0.439	0	7.40316e-97
AC093865.1	2.23953e-101	0.448564	0.455	0.008	7.73219e-97
PPP6R1	2.24324e-101	0.312007	0.568	0.062	7.745e-97
ZNF524	2.33353e-101	0.281809	0.546	0.05	8.05674e-97
SLC50A1	2.723e-101	0.487371	0.669	0.128	9.40144e-97
HERPUD1	3.03811e-101	0.622031	0.64	0.122	1.04894e-96
CHMP4C	3.09641e-101	0.482471	0.659	0.129	1.06907e-96
CENPS	3.2662e-101	0.283482	0.438	0	1.12769e-96
NDUFB4	4.09696e-101	0.910668	0.848	0.628	1.41452e-96
HBP1	4.23836e-101	0.51462	0.658	0.125	1.46334e-96
SERBP1	4.66477e-101	-0.937607	0.833	0.925	1.61056e-96
RCN1	4.78575e-101	0.430743	0.594	0.083	1.65233e-96
RARB	4.97352e-101	0.287837	0.438	0	1.71716e-96
FUCA1	5.12826e-101	0.321003	0.563	0.061	1.77058e-96
EMC6	5.92609e-101	0.73516	0.735	0.246	2.04604e-96
PCMTD2	5.9765e-101	0.286823	0.544	0.05	2.06344e-96
UBE2I	6.31636e-101	0.805696	0.764	0.296	2.18079e-96
TTLL3	6.6607e-101	0.254527	0.47	0.014	2.29967e-96
NPL	6.92907e-101	0.440693	0.532	0.047	2.39233e-96
TMEM219	8.31111e-101	0.714478	0.749	0.247	2.86949e-96
SURF1	8.37205e-101	0.529888	0.661	0.125	2.89053e-96
XRCC5	1.13831e-100	-1.15617	0.699	0.811	3.93012e-96
TPM4	1.63721e-100	-1.04201	0.843	0.907	5.65263e-96
NUSAP1	2.14023e-100	0.726866	0.44	0.003	7.38936e-96
DNAH14	2.42684e-100	0.31262	0.47	0.016	8.37889e-96
RPS6KB1	3.01561e-100	0.280677	0.573	0.066	1.04117e-95
LENG8	3.52892e-100	0.299196	0.52	0.039	1.21839e-95
HEG1	3.92644e-100	0.620448	0.553	0.064	1.35564e-95
ST5	4.05067e-100	0.293329	0.435	0	1.39853e-95
YBX1P6	4.54621e-100	-0.452106	0	0.253	1.56962e-95
AKR7A2	4.58422e-100	0.646014	0.675	0.163	1.58275e-95
RPS16	4.68304e-100	-0.807928	0.961	0.978	1.61687e-95
KLK5	6.41543e-100	-0.723962	0.037	0.35	2.21499e-95
LINC00623	6.92905e-100	0.25334	0.509	0.036	2.39233e-95
TRAPPC9	6.97555e-100	0.641047	0.614	0.107	2.40838e-95
GPRIN2	7.1301e-100	0.25294	0.46	0.012	2.46174e-95
RABEP2	7.87523e-100	0.288519	0.576	0.067	2.719e-95
DERL1	8.04688e-100	0.68356	0.722	0.226	2.77827e-95
AC138305.1	8.94783e-100	0.640005	0.469	0.018	3.08933e-95
DNAJB9	1.52095e-99	0.296556	0.511	0.037	5.25124e-95
MT-TP	1.62324e-99	-0.543403	0	0.251	5.60441e-95
NOL8	1.62342e-99	-1.42049	0.379	0.642	5.605e-95
DCAF8	1.79718e-99	0.298783	0.517	0.039	6.20495e-95
DDX3Y	2.7179e-99	-0.585434	0.035	0.343	9.38383e-95
RAB25	2.93811e-99	0.883346	0.766	0.3	1.01441e-94
C4orf3	3.04848e-99	1.42392	0.844	0.525	1.05252e-94
LSM4	3.43965e-99	1.01064	0.786	0.374	1.18758e-94
AL590867.1	3.48468e-99	-0.515004	0.004	0.262	1.20312e-94
CDKN2D	3.7214e-99	0.358027	0.543	0.055	1.28485e-94
MRPS7	4.09796e-99	0.912927	0.776	0.337	1.41486e-94
CIB1	4.78344e-99	1.00077	0.816	0.487	1.65153e-94
EDEM1	6.64156e-99	0.384584	0.588	0.079	2.29307e-94
SOX18	6.83545e-99	0.357632	0.448	0.008	2.36001e-94
ZNRD1	7.06899e-99	0.446643	0.648	0.12	2.44064e-94
CCNL2	7.63304e-99	0.431138	0.645	0.112	2.63538e-94
ARF1	8.49092e-99	0.85089	0.85	0.583	2.93158e-94
IFI16	8.52502e-99	-1.14102	0.798	0.901	2.94335e-94
GAN	9.65217e-99	0.524397	0.555	0.066	3.33251e-94
BARX2	9.80356e-99	0.824711	0.642	0.143	3.38478e-94
KCNMB2-AS1	1.02229e-98	0.43913	0.541	0.057	3.52954e-94
KLHDC3	1.18252e-98	0.260574	0.575	0.068	4.08276e-94
GALNT14	1.2515e-98	0.770978	0.611	0.107	4.32092e-94
ATRAID	1.27089e-98	0.871295	0.755	0.318	4.38786e-94
CRIM1	1.38267e-98	-0.88365	0.111	0.454	4.7738e-94
BMP7	1.9961e-98	0.568205	0.633	0.118	6.89175e-94
NDRG2	2.50172e-98	0.522907	0.509	0.039	8.63744e-94
NAMPT	2.57202e-98	1.15021	0.798	0.347	8.88014e-94
CAPS	2.85295e-98	0.717032	0.447	0.009	9.85008e-94
NCKAP5	3.29967e-98	-1.45205	0.325	0.629	1.13925e-93
NDUFB1	4.30852e-98	-1.24923	0.719	0.795	1.48756e-93
ZNF83	4.59075e-98	0.352143	0.461	0.016	1.585e-93
ASCC1	4.74845e-98	0.436496	0.599	0.092	1.63945e-93
ANXA11	5.41865e-98	0.977501	0.758	0.286	1.87084e-93
C12orf75	5.58792e-98	-0.876908	0.1	0.442	1.92929e-93
ERN1	5.82715e-98	0.431288	0.564	0.068	2.01188e-93
IGKC	9.08539e-98	1.27404	0.427	0	3.13682e-93
LSM6	1.04868e-97	0.645537	0.689	0.175	3.62069e-93
SNHG7	1.16185e-97	0.988011	0.759	0.329	4.0114e-93
RNF139	1.18169e-97	0.279331	0.548	0.058	4.07992e-93
SULT1B1	1.48407e-97	0.318755	0.429	0.001	5.12389e-93
EXOSC7	1.54592e-97	0.308937	0.517	0.042	5.33744e-93
PABPC3	2.29694e-97	-0.506107	0.024	0.311	7.93041e-93
TTTY14	2.31159e-97	0.292239	0.562	0.067	7.98098e-93
SPRY2	2.35273e-97	0.385566	0.485	0.029	8.12302e-93
H2BC5	2.611e-97	-0.642816	0	0.246	9.01473e-93
HS2ST1	2.87597e-97	0.257026	0.54	0.054	9.92959e-93
SPP1	3.16752e-97	1.59118	0.636	0.113	1.09362e-92
UNC50	3.42106e-97	0.421918	0.629	0.109	1.18115e-92
PRKY	4.66289e-97	-0.724709	0.027	0.318	1.60991e-92
CD14	4.87526e-97	0.518272	0.492	0.034	1.68323e-92
SDHAF3	5.19843e-97	0.440525	0.567	0.076	1.79481e-92
RABGGTB	5.34112e-97	0.393245	0.61	0.097	1.84407e-92
TULP4	5.74425e-97	0.41487	0.634	0.109	1.98326e-92
PRDX6	8.56851e-97	0.969642	0.852	0.613	2.95836e-92
PTPRK	1.20353e-96	1.46567	0.751	0.374	4.15531e-92
RDH11	1.40479e-96	0.367957	0.515	0.045	4.85018e-92
NSG1	1.87297e-96	-0.705102	0.065	0.384	6.46661e-92
BAG3	1.91893e-96	1.33922	0.744	0.342	6.62531e-92
TST	2.45344e-96	0.474452	0.621	0.109	8.47075e-92
ECH1	2.90419e-96	0.780596	0.727	0.25	1.0027e-91
MGMT	2.97307e-96	0.689894	0.715	0.209	1.02648e-91
TNFSF10	2.97403e-96	-1.45162	0.566	0.739	1.02681e-91
RPS24	3.00818e-96	0.708281	0.99	0.974	1.03861e-91
AKAP9	3.88695e-96	-1.32551	0.671	0.797	1.34201e-91
GOLM1	4.00421e-96	0.32848	0.531	0.053	1.38249e-91
MAFA	4.9095e-96	0.284187	0.427	0.003	1.69506e-91
TSEN34	5.01744e-96	0.534602	0.668	0.153	1.73232e-91
GNAI2	5.28643e-96	-1.31331	0.524	0.699	1.82519e-91
HAUS4	5.61907e-96	0.25074	0.421	0	1.94004e-91
CXXC5	6.15366e-96	0.340093	0.559	0.068	2.12461e-91
LAGE3	6.16536e-96	0.677286	0.69	0.188	2.12865e-91
MLX	8.39684e-96	0.445805	0.666	0.143	2.89909e-91
C11orf58	8.45003e-96	-1.13249	0.729	0.809	2.91746e-91
AC092821.3	8.47204e-96	0.258709	0.42	0	2.92506e-91
CFAP20	9.90946e-96	0.349175	0.609	0.095	3.42134e-91
MRPL14	1.00729e-95	0.889798	0.781	0.366	3.47778e-91
ZNF271P	1.16652e-95	-0.444129	0	0.242	4.02753e-91
RPS2P55	1.16652e-95	-0.414258	0	0.242	4.02753e-91
PNPO	1.19628e-95	0.254569	0.423	0.001	4.13029e-91
CD46	1.36367e-95	0.817599	0.74	0.275	4.70821e-91
UBE2H	1.45906e-95	1.31857	0.786	0.436	5.03755e-91
DPH3	1.95765e-95	0.500099	0.694	0.157	6.75898e-91
ERP29	2.12887e-95	0.817245	0.763	0.326	7.35013e-91
CAAP1	2.42951e-95	-0.53261	0.014	0.282	8.38812e-91
KHDRBS3	2.62129e-95	0.397578	0.427	0.004	9.05027e-91
ICAM3	3.51261e-95	0.252356	0.466	0.021	1.21276e-90
NDUFAF6	3.78245e-95	0.519172	0.659	0.147	1.30593e-90
TDGP1	4.13069e-95	-0.418342	0	0.241	1.42616e-90
TACC1	4.56163e-95	0.851412	0.682	0.184	1.57495e-90
ZNF75A	5.50846e-95	0.274952	0.528	0.051	1.90185e-90
AC018362.1	6.56774e-95	0.308031	0.417	0	2.26758e-90
CFD	6.65219e-95	0.253499	0.512	0.043	2.29673e-90
TMEM183A	7.89088e-95	0.635559	0.724	0.222	2.7244e-90
DGAT1	1.07694e-94	0.266291	0.589	0.083	3.71825e-90
NSF	1.19878e-94	0.26591	0.559	0.066	4.13889e-90
SEPTIN10P1	1.46118e-94	-0.427283	0	0.239	5.04488e-90
H2AJ	1.46118e-94	-0.435362	0	0.239	5.04488e-90
OGFOD3	2.00746e-94	0.338144	0.59	0.088	6.93096e-90
HSBP1	2.049e-94	0.885541	0.865	0.645	7.07439e-90
SRRM3	2.14006e-94	0.28412	0.471	0.025	7.38877e-90
TRABD2A	3.11686e-94	-0.957371	0.107	0.434	1.07613e-89
TXNL1	3.29423e-94	0.787178	0.771	0.349	1.13737e-89
SLFN5	3.40581e-94	-1.30982	0.307	0.601	1.17589e-89
MEIS1	3.43874e-94	0.589289	0.571	0.087	1.18726e-89
PLA2G12A	3.57841e-94	0.372079	0.596	0.092	1.23548e-89
SDF2	3.99227e-94	0.39794	0.629	0.113	1.37837e-89
LINC01619	4.2659e-94	0.471927	0.509	0.046	1.47285e-89
P4HA1	4.71451e-94	0.807716	0.654	0.166	1.62773e-89
AC011476.3	4.78032e-94	0.26108	0.434	0.009	1.65045e-89
CKAP2	6.61033e-94	-1.55921	0.435	0.671	2.28228e-89
HMCES	8.25289e-94	0.306524	0.588	0.086	2.84939e-89
NDUFB10	8.3724e-94	0.950963	0.812	0.47	2.89066e-89
CEBPA	9.81166e-94	0.303037	0.516	0.049	3.38757e-89
LRRC8B	1.01392e-93	0.300407	0.544	0.063	3.50065e-89
GRB7	1.03011e-93	0.3274	0.515	0.049	3.55654e-89
SERPINB6	1.06694e-93	0.487366	0.688	0.167	3.68371e-89
AC079062.1	1.13892e-93	0.287327	0.413	0	3.93223e-89
LRRC69	1.24334e-93	0.250641	0.493	0.037	4.29275e-89
MAPK8	1.2643e-93	0.624381	0.65	0.141	4.36512e-89
FLYWCH2	1.32759e-93	0.312259	0.565	0.074	4.58363e-89
HMGN5	1.35232e-93	0.359964	0.462	0.024	4.66902e-89
TIMP1	1.37512e-93	-1.54306	0.233	0.566	4.74773e-89
IRX2	1.60116e-93	0.723701	0.651	0.162	5.52818e-89
TBCAP1	1.82274e-93	-0.418492	0	0.237	6.29318e-89
SEC61B	2.0369e-93	0.918321	0.847	0.591	7.0326e-89
ETHE1	2.07511e-93	0.95826	0.761	0.351	7.16452e-89
LYPLAL1	2.38201e-93	0.449044	0.62	0.117	8.22413e-89
ATP5MC2	2.86487e-93	0.925794	0.841	0.646	9.89123e-89
CD63	3.60007e-93	1.00665	0.855	0.58	1.24296e-88
KLHDC4	4.17803e-93	0.303053	0.519	0.051	1.44251e-88
ENY2	4.27884e-93	0.886708	0.828	0.507	1.47731e-88
PRR15L	5.77225e-93	0.309769	0.41	0	1.99293e-88
EXOC3-AS1	6.06156e-93	0.329375	0.49	0.038	2.09281e-88
PRRT3-AS1	6.56992e-93	0.26433	0.425	0.007	2.26833e-88
LRRC42	6.74938e-93	0.288954	0.572	0.079	2.33029e-88
CEACAM6	9.08244e-93	1.3261	0.48	0.042	3.1358e-88
CDR2	1.01447e-92	0.466069	0.604	0.104	3.50257e-88
DDIT3	1.17119e-92	0.456652	0.579	0.086	4.04365e-88
RNF145	1.2072e-92	-1.20811	0.629	0.746	4.16799e-88
AGTRAP	1.24683e-92	0.772104	0.733	0.279	4.3048e-88
TIMM29	1.4476e-92	0.281872	0.573	0.078	4.998e-88
RDH10-AS1	1.47189e-92	0.333291	0.436	0.013	5.08186e-88
STAU2	1.48016e-92	0.694716	0.667	0.18	5.11041e-88
LINC01160	1.59395e-92	-0.473705	0.004	0.246	5.50329e-88
RRM2B	2.01782e-92	0.278253	0.53	0.058	6.96673e-88
ITGB8	2.15224e-92	1.26784	0.637	0.17	7.43082e-88
BX679664.3	2.26441e-92	-0.3807	0	0.234	7.81809e-88
PSMA6P1	2.26441e-92	-0.370731	0	0.234	7.81809e-88
REEP3	2.3768e-92	0.898952	0.769	0.395	8.20614e-88
SNAPC5	2.80972e-92	0.255934	0.531	0.058	9.70083e-88
LAD1	3.37177e-92	0.667263	0.698	0.199	1.16414e-87
TMEM254	3.56752e-92	0.26237	0.57	0.076	1.23172e-87
LAMTOR5	3.57722e-92	0.818232	0.774	0.361	1.23507e-87
CBR3-AS1	4.15837e-92	0.299729	0.513	0.05	1.43572e-87
MAPK10	4.62436e-92	0.57272	0.56	0.082	1.59661e-87
CDRT1	4.83911e-92	0.464556	0.41	0.001	1.67075e-87
TRMT112	5.41259e-92	0.900371	0.853	0.612	1.86875e-87
HERC3	7.12781e-92	0.267584	0.461	0.025	2.46095e-87
DDX43	7.69739e-92	0.253418	0.5	0.042	2.6576e-87
CA2	7.70675e-92	-1.29578	0.259	0.575	2.66083e-87
FAM192BP	7.96892e-92	-0.454033	0	0.233	2.75135e-87
UFC1	8.04565e-92	0.690887	0.76	0.263	2.77784e-87
LINC02542	8.14356e-92	0.325403	0.461	0.025	2.81165e-87
MORN2	9.55068e-92	0.290054	0.597	0.095	3.29747e-87
LINC01138	1.00508e-91	0.444395	0.52	0.058	3.47013e-87
UBE2E1	1.05347e-91	0.722746	0.755	0.308	3.6372e-87
RIT1	1.17723e-91	0.356802	0.647	0.128	4.0645e-87
SSRP1	1.97265e-91	-1.35934	0.529	0.696	6.81077e-87
MOB3B	2.28512e-91	-0.574105	0.019	0.287	7.8896e-87
NRIP1	2.28552e-91	1.02029	0.655	0.191	7.89098e-87
SPHK1	2.78584e-91	0.325267	0.542	0.067	9.6184e-87
LDHA	2.80083e-91	-0.84703	0.855	0.966	9.67015e-87
HARS1	2.80156e-91	-0.404085	0	0.232	9.67265e-87
PPP1R35	2.8427e-91	0.447695	0.668	0.157	9.81469e-87
RFNG	3.20533e-91	0.283824	0.576	0.084	1.10667e-86
TRIAP1	3.65777e-91	0.366224	0.614	0.107	1.26288e-86
TENT4A	3.82097e-91	0.393392	0.574	0.087	1.31923e-86
MRPS14	5.86261e-91	0.403514	0.645	0.128	2.02412e-86
ATP5MPL	6.72875e-91	-1.03792	0.83	0.887	2.32317e-86
CADPS2	7.17523e-91	0.30643	0.412	0.004	2.47732e-86
YPEL3	7.29516e-91	0.367967	0.59	0.093	2.51873e-86
TRIR	7.38269e-91	0.83032	0.804	0.436	2.54895e-86
PALMD	7.68733e-91	-0.827239	0.084	0.399	2.65413e-86
AC245041.2	7.76092e-91	-1.40388	0.522	0.696	2.67954e-86
GCNT2	8.56595e-91	0.308678	0.424	0.009	2.95748e-86
AL627171.2	1.08688e-90	0.277023	0.403	0	3.75257e-86
FAM117A	1.13558e-90	0.471269	0.434	0.017	3.92071e-86
NME4	1.32876e-90	0.710287	0.708	0.242	4.58767e-86
NDUFAF8	1.38855e-90	0.899668	0.756	0.325	4.79411e-86
CPEB3	1.44147e-90	0.468962	0.564	0.084	4.97681e-86
GSTM3	1.55854e-90	0.852366	0.63	0.151	5.38102e-86
NENF	1.6242e-90	1.00466	0.838	0.55	5.60773e-86
AC004704.1	1.85748e-90	-0.8661	0.053	0.351	6.41314e-86
ATP6V1C2	2.51112e-90	0.436803	0.489	0.045	8.6699e-86
SOX9	2.7114e-90	0.488056	0.514	0.061	9.36138e-86
HEBP2	2.87405e-90	0.974964	0.882	0.649	9.92293e-86
TRIP11	4.39672e-90	-1.32609	0.529	0.686	1.51801e-85
PTEN	6.72728e-90	-0.704098	0.073	0.392	2.32266e-85
BMT2	7.13472e-90	0.297889	0.52	0.058	2.46333e-85
MRPS22	7.28276e-90	0.375548	0.622	0.117	2.51444e-85
ALG13	7.39965e-90	0.347331	0.634	0.118	2.5548e-85
SOCS3	8.76028e-90	0.60308	0.485	0.05	3.02457e-85
AK1	1.05153e-89	0.302026	0.517	0.057	3.63052e-85
REEP6	1.06215e-89	0.278908	0.453	0.025	3.66716e-85
FLNB	1.0905e-89	-1.29601	0.5	0.688	3.76505e-85
CCNYL1	1.13246e-89	0.532319	0.635	0.141	3.90993e-85
MALAT1	1.20857e-89	-1.09998	0.923	1	4.1727e-85
CCDC146	1.28183e-89	0.324344	0.483	0.042	4.42566e-85
PRKCE	1.3021e-89	0.4245	0.548	0.076	4.49564e-85
MAGOH	1.48006e-89	0.750478	0.757	0.291	5.11005e-85
CDK9	1.587e-89	0.269505	0.574	0.084	5.47927e-85
AC010642.2	1.64794e-89	0.31375	0.592	0.096	5.68969e-85
CEBPZ	2.2716e-89	-1.23759	0.587	0.717	7.84291e-85
TALDO1	2.51404e-89	0.907295	0.819	0.509	8.67996e-85
TCEA3	2.55929e-89	0.270739	0.512	0.054	8.8362e-85
CYBA	3.1773e-89	0.990837	0.794	0.417	1.09699e-84
PTPRS	3.18102e-89	0.430473	0.615	0.117	1.09828e-84
TSC22D3	3.32148e-89	0.395365	0.602	0.104	1.14678e-84
NCEH1	3.34637e-89	0.380668	0.547	0.074	1.15537e-84
TUSC1	3.92699e-89	-0.446693	0.002	0.234	1.35583e-84
MUC22	3.95273e-89	0.494383	0.397	0	1.36472e-84
RPL30P4	4.23592e-89	-0.4074	0	0.226	1.46249e-84
AL033519.3	4.23592e-89	-0.369348	0	0.226	1.46249e-84
GSE1	4.55853e-89	0.412773	0.57	0.089	1.57388e-84
MOB4	4.65168e-89	0.701746	0.714	0.237	1.60604e-84
EPB41L1	4.83328e-89	0.427663	0.542	0.075	1.66874e-84
COA3	5.64049e-89	0.723935	0.735	0.27	1.94743e-84
HIST1H2BD	5.883e-89	0.271514	0.396	0	2.03116e-84
C18orf25	6.7969e-89	0.334408	0.591	0.097	2.3467e-84
FABP6	1.05252e-88	0.570075	0.496	0.051	3.63395e-84
LNX1	1.09002e-88	0.255958	0.437	0.018	3.76339e-84
IDH1	1.1173e-88	0.46159	0.625	0.126	3.85759e-84
PITHD1	1.22235e-88	0.545679	0.675	0.178	4.2203e-84
HLA-DRA	1.23922e-88	-1.10215	0.295	0.625	4.27853e-84
NOCT	1.28935e-88	0.376696	0.479	0.041	4.4516e-84
KANSL1L	1.33118e-88	0.324086	0.427	0.016	4.59604e-84
MCF2L2	1.41657e-88	0.585953	0.547	0.087	4.89086e-84
RANBP17	1.43083e-88	0.299788	0.407	0.005	4.94008e-84
LSM3	1.43321e-88	1.01473	0.829	0.534	4.94829e-84
SCNN1B	1.49476e-88	0.419614	0.398	0.001	5.16082e-84
DKK1	1.72312e-88	0.537919	0.406	0.005	5.94925e-84
PEX13	1.96809e-88	0.447118	0.649	0.146	6.79502e-84
RELB	2.00933e-88	0.35299	0.626	0.12	6.93742e-84
GALK1	2.03107e-88	0.38317	0.611	0.114	7.01249e-84
ARL16	2.18212e-88	0.34163	0.656	0.142	7.534e-84
MAP4K4	2.3786e-88	-1.20886	0.588	0.734	8.21235e-84
PLIN5	2.87731e-88	0.253986	0.394	0	9.93421e-84
SLC12A7	2.92494e-88	0.323969	0.408	0.007	1.00987e-83
TMEM203	4.30484e-88	0.286299	0.545	0.074	1.48629e-83
WDR37	4.59606e-88	0.384117	0.59	0.101	1.58684e-83
PLEKHA1	4.79266e-88	0.686661	0.685	0.209	1.65471e-83
AL355472.1	5.17676e-88	-0.379214	0	0.224	1.78733e-83
TMSB4XP8	5.17676e-88	-0.434445	0	0.224	1.78733e-83
KHDC1L	6.35086e-88	0.364468	0.393	0	2.1927e-83
WARS	6.35086e-88	0.262688	0.393	0	2.1927e-83
GDF15	6.6835e-88	0.612035	0.398	0.003	2.30755e-83
STK40	7.54921e-88	0.394152	0.622	0.121	2.60644e-83
CCNE1	9.00281e-88	0.259507	0.449	0.025	3.10831e-83
CDKN1C	9.70775e-88	0.271667	0.447	0.025	3.3517e-83
LSM8	9.79931e-88	0.721712	0.73	0.263	3.38331e-83
IQANK1	1.19332e-87	0.347156	0.576	0.091	4.12006e-83
BCAP31	1.57831e-87	0.799019	0.785	0.425	5.44927e-83
H2AC20	1.80696e-87	-0.557931	0	0.222	6.23872e-83
PTPN6	1.96018e-87	0.313899	0.56	0.084	6.7677e-83
GPR89B	2.16398e-87	0.290322	0.492	0.049	7.47134e-83
ERO1B	2.34856e-87	0.378839	0.491	0.05	8.10863e-83
TXNDC17	2.67774e-87	0.931206	0.897	0.828	9.24517e-83
NUP210L	3.50723e-87	0.609833	0.456	0.037	1.21091e-82
ACAT2	6.10668e-87	0.418977	0.608	0.114	2.10839e-82
PSD3	7.8928e-87	0.488084	0.559	0.089	2.72507e-82
NCK1	8.16053e-87	0.371634	0.651	0.141	2.81751e-82
GNB4	8.84947e-87	0.514282	0.612	0.126	3.05537e-82
TMPRSS2	1.00427e-86	0.651037	0.389	0	3.46735e-82
SARAF	1.03889e-86	0.812143	0.763	0.35	3.58687e-82
ARMC10	1.20916e-86	0.591158	0.693	0.207	4.17474e-82
LPAR1	1.36406e-86	0.264783	0.396	0.004	4.70957e-82
PDE4C	1.48791e-86	0.466428	0.388	0	5.13716e-82
GGCX	1.49028e-86	0.346106	0.631	0.128	5.14533e-82
METAP2	1.6709e-86	-1.14848	0.697	0.774	5.76895e-82
GCDH	1.69133e-86	0.275709	0.49	0.047	5.8395e-82
CACYBP	1.77155e-86	0.925371	0.823	0.529	6.11647e-82
BNIP2	1.86989e-86	0.309189	0.616	0.114	6.45597e-82
CYSTM1	1.89188e-86	0.372805	0.595	0.107	6.53191e-82
RPS11P5	2.19485e-86	-0.3662	0	0.22	7.57795e-82
CARS1	2.19485e-86	-0.412443	0	0.22	7.57795e-82
NUTM2B-AS1	2.33559e-86	0.347233	0.629	0.129	8.06386e-82
RPA2	2.76567e-86	0.404715	0.576	0.1	9.54877e-82
PEPD	2.80104e-86	0.267395	0.554	0.08	9.67087e-82
ATG101	2.80242e-86	0.315719	0.631	0.122	9.67563e-82
PCDH7	3.02215e-86	-1.15713	0.245	0.559	1.04343e-81
ACADVL	3.28571e-86	0.570777	0.71	0.205	1.13442e-81
HDGFL3	3.60218e-86	-0.713875	0.077	0.376	1.24369e-81
PLPP3	3.97964e-86	0.293593	0.401	0.007	1.37401e-81
NUB1	4.15386e-86	-1.30208	0.588	0.701	1.43416e-81
RBMX	4.47989e-86	-1.13402	0.637	0.763	1.54673e-81
KPNA6	5.19985e-86	0.358052	0.614	0.114	1.7953e-81
SENP2	5.8928e-86	0.368718	0.621	0.122	2.03455e-81
NDUFB1P1	7.63786e-86	-0.377898	0	0.218	2.63705e-81
FTH1P10	7.63786e-86	-0.421133	0	0.218	2.63705e-81
TTC3P1	7.63786e-86	-0.461819	0	0.218	2.63705e-81
SNHG29	7.64736e-86	0.928242	0.888	0.763	2.64033e-81
MAP1LC3B	1.01878e-85	0.985816	0.775	0.411	3.51743e-81
CMC1	1.2551e-85	0.479531	0.683	0.178	4.33337e-81
ZNF251	1.45e-85	0.260519	0.493	0.05	5.00628e-81
RNF114	1.65018e-85	0.554864	0.69	0.184	5.69741e-81
APCDD1	1.69385e-85	-0.686289	0.034	0.303	5.84818e-81
NME3	1.84114e-85	0.578149	0.673	0.186	6.35672e-81
TARBP1	1.97902e-85	0.30676	0.486	0.049	6.83277e-81
RBP7	2.39413e-85	0.280629	0.439	0.026	8.26596e-81
UBE2V1P2	2.65519e-85	-0.399083	0	0.217	9.16732e-81
AC012354.2	2.6552e-85	-0.38523	0	0.217	9.16733e-81
VPS37B	2.81799e-85	0.426596	0.594	0.109	9.72939e-81
NR2F6	2.87414e-85	0.492675	0.678	0.178	9.92326e-81
LINC01518	3.43333e-85	0.313184	0.585	0.1	1.18539e-80
HCLS1	3.63154e-85	0.2617	0.459	0.034	1.25382e-80
ESPN	4.74599e-85	0.255972	0.398	0.007	1.6386e-80
HIST2H2BF	5.04446e-85	0.267173	0.383	0	1.74165e-80
DUSP1	6.61943e-85	0.857173	0.619	0.158	2.28542e-80
RIMS2	6.92174e-85	0.501697	0.43	0.024	2.3898e-80
CCL5	8.04003e-85	-1.70021	0.118	0.454	2.7759e-80
RHEX	9.56277e-85	0.917859	0.574	0.125	3.30164e-80
SPRR2A	1.01957e-84	2.52889	0.774	0.367	3.52016e-80
PI3	1.23714e-84	-3.00208	0.03	0.295	4.27135e-80
STUB1	1.28254e-84	0.713427	0.766	0.321	4.42809e-80
PKP1	1.2856e-84	-1.34643	0.673	0.799	4.43867e-80
DYNC1I1	1.62324e-84	0.271227	0.381	0	5.60441e-80
MIR205HG	1.86828e-84	1.38018	0.843	0.682	6.45043e-80
THUMPD3-AS1	1.9442e-84	0.814676	0.684	0.236	6.71253e-80
BCL6	1.95012e-84	0.413508	0.607	0.117	6.733e-80
EIF1B	2.14795e-84	0.652349	0.706	0.236	7.41602e-80
FLRT2	2.37031e-84	-0.543857	0.005	0.23	8.18372e-80
BCOR	2.45541e-84	0.256677	0.519	0.064	8.47755e-80
BRD7P2	3.19909e-84	-0.38948	0	0.214	1.10452e-79
TLE3	3.8473e-84	0.260047	0.52	0.068	1.32832e-79
FAM107B	4.12712e-84	0.413606	0.667	0.174	1.42493e-79
FNDC3B	7.25287e-84	1.04554	0.747	0.338	2.50413e-79
CAP2	7.53487e-84	0.328948	0.498	0.059	2.60149e-79
SNTB2	8.77165e-84	0.3681	0.537	0.079	3.0285e-79
ALKBH7	8.89952e-84	0.66049	0.749	0.295	3.07265e-79
GPAT4	1.03629e-83	0.287637	0.562	0.089	3.57791e-79
SEC63P1	1.10874e-83	-0.400757	0	0.213	3.82805e-79
ENAH	1.12388e-83	-1.13169	0.604	0.751	3.88031e-79
SELENOM	1.13366e-83	0.256754	0.476	0.046	3.91408e-79
TLN1	1.21376e-83	-1.25554	0.457	0.647	4.19062e-79
DCAF13	1.49529e-83	0.709446	0.642	0.189	5.16265e-79
CNPY3	1.52418e-83	0.279759	0.605	0.112	5.26239e-79
DIPK2A	1.59687e-83	0.289077	0.531	0.074	5.51335e-79
RICTOR	2.18326e-83	0.304055	0.596	0.112	7.53791e-79
CANX	2.22249e-83	-1.10637	0.701	0.776	7.67336e-79
GALNT1	2.27278e-83	-1.02241	0.658	0.75	7.84698e-79
DNM1L	2.2892e-83	-1.21343	0.515	0.668	7.90368e-79
CDH13	2.51985e-83	-0.938003	0.036	0.301	8.70004e-79
TMED1	2.58018e-83	0.262993	0.598	0.109	8.90832e-79
NFIB	2.62548e-83	-1.02158	0.135	0.442	9.06474e-79
FN3KRP	3.2014e-83	0.269623	0.566	0.092	1.10531e-78
HMGN3	3.59836e-83	0.902667	0.75	0.362	1.24237e-78
SNORD3A	3.83882e-83	-0.488459	0	0.212	1.32539e-78
PLAA	4.27478e-83	-0.529056	0.018	0.263	1.47591e-78
CRABP2	4.79354e-83	1.2869	0.753	0.337	1.65502e-78
NAPRT	4.95667e-83	0.541776	0.696	0.201	1.71134e-78
WNT9A	5.03629e-83	0.360088	0.398	0.011	1.73883e-78
CFDP1	5.0904e-83	0.618864	0.729	0.253	1.75751e-78
RIDA	5.13615e-83	0.310601	0.56	0.091	1.77331e-78
OSER1	5.32467e-83	0.332278	0.618	0.12	1.83839e-78
PGLS	6.00152e-83	0.733155	0.755	0.333	2.07208e-78
XXYLT1	6.14176e-83	0.363608	0.551	0.092	2.1205e-78
SEC61G	6.9083e-83	0.91484	0.84	0.555	2.38516e-78
SRRM1	7.07803e-83	-1.0345	0.746	0.822	2.44376e-78
BANP	7.70138e-83	0.372017	0.543	0.083	2.65898e-78
BHLHE22	7.82119e-83	0.32406	0.375	0	2.70034e-78
EXOSC5	8.09908e-83	0.299799	0.543	0.083	2.79629e-78
ZNRF2	8.45984e-83	0.484913	0.642	0.155	2.92084e-78
DUSP2	9.20122e-83	0.480026	0.428	0.026	3.17681e-78
RBM3	9.9348e-83	-0.927646	0.706	0.793	3.43009e-78
IKBKB	1.05681e-82	0.384318	0.617	0.128	3.64873e-78
KLF4	1.14766e-82	0.592791	0.576	0.125	3.96242e-78
RWDD4P2	1.32778e-82	-0.372707	0	0.211	4.58428e-78
PABPC1P4	1.32778e-82	-0.338479	0	0.211	4.58428e-78
CHCHD1	1.36237e-82	0.722547	0.763	0.349	4.70372e-78
PPP1R15A	1.45318e-82	0.908415	0.658	0.216	5.01726e-78
SLC25A19	1.6048e-82	0.256754	0.428	0.025	5.54074e-78
SCART1	1.68459e-82	0.250663	0.379	0.003	5.81621e-78
COL5A2	1.69374e-82	-0.752866	0.038	0.303	5.8478e-78
YRDC	2.08597e-82	0.26952	0.57	0.096	7.20202e-78
RGS16	2.23252e-82	0.417311	0.418	0.021	7.70799e-78
SRP19	2.51488e-82	0.449522	0.661	0.164	8.68289e-78
KIF13A	2.94538e-82	-1.18998	0.32	0.584	1.01692e-77
ACBD5	3.11727e-82	0.543973	0.661	0.179	1.07627e-77
EEF1D	3.13278e-82	0.798206	0.91	0.787	1.08162e-77
MARCHF6	4.58791e-82	-0.351168	0	0.209	1.58402e-77
DERL2	5.09919e-82	0.374916	0.646	0.153	1.76055e-77
GLRX2	5.24894e-82	0.554364	0.687	0.204	1.81225e-77
STK3	6.38903e-82	0.897703	0.719	0.299	2.20588e-77
BCL11B	8.43903e-82	-1.2047	0.379	0.621	2.91366e-77
CAMK2D	8.54337e-82	1.14159	0.734	0.353	2.94969e-77
ZHX2	8.89813e-82	0.264114	0.528	0.075	3.07217e-77
HAS2	1.18037e-81	0.588504	0.387	0.008	4.07535e-77
RPS15AP11	1.58368e-81	-0.364244	0	0.208	5.46781e-77
EMSLR	1.58368e-81	-0.414941	0	0.208	5.46781e-77
MT1XP1	1.58368e-81	-0.358787	0	0.208	5.46781e-77
H3C12	1.58368e-81	-0.612697	0	0.208	5.46781e-77
AL669983.1	1.58368e-81	-0.377337	0	0.208	5.46781e-77
AL136298.3	1.58368e-81	-0.396116	0	0.208	5.46781e-77
LINC01876	1.67578e-81	-0.606209	0.002	0.216	5.7858e-77
CDKN2B	1.72597e-81	-0.509862	0.001	0.212	5.95907e-77
CDKL5	1.72687e-81	0.303534	0.436	0.032	5.96219e-77
MED8	2.07704e-81	0.442564	0.682	0.183	7.17119e-77
TXNRD1	2.22951e-81	0.639689	0.766	0.288	7.69761e-77
NECAP2	2.2734e-81	0.381425	0.61	0.13	7.84915e-77
AL078604.4	2.46788e-81	1.12284	0.413	0.021	8.52061e-77
SCHLAP1	2.57661e-81	0.642819	0.379	0.005	8.89599e-77
SOX7	2.7072e-81	0.37761	0.502	0.071	9.34686e-77
PFDN1	2.82543e-81	-1.23179	0.571	0.687	9.75507e-77
PCLO	3.08028e-81	0.278083	0.372	0.001	1.0635e-76
RNF170	3.29312e-81	0.257309	0.606	0.117	1.13698e-76
POLR2L	3.58133e-81	-1.07172	0.736	0.792	1.23649e-76
GOLGA4	3.67015e-81	-1.08775	0.719	0.821	1.26716e-76
TRNAU1AP	3.73744e-81	0.438194	0.626	0.142	1.29039e-76
AC092069.1	4.03878e-81	-0.625004	0.024	0.271	1.39443e-76
ANAPC11	5.40797e-81	0.877524	0.835	0.562	1.86715e-76
PFN1P1	5.46113e-81	-0.330045	0	0.207	1.88551e-76
H2BC8	5.46113e-81	-0.531518	0	0.207	1.88551e-76
SULF2	7.43225e-81	-1.16911	0.223	0.512	2.56606e-76
AATK	7.89477e-81	0.320153	0.401	0.016	2.72575e-76
LARGE1	8.71739e-81	0.391589	0.577	0.114	3.00977e-76
MAGEF1	8.8024e-81	0.288386	0.563	0.096	3.03912e-76
CPNE8	9.02027e-81	0.422215	0.634	0.155	3.11434e-76
ARHGAP27	9.99677e-81	0.328862	0.529	0.08	3.45149e-76
ZWINT	1.18124e-80	1.01867	0.52	0.111	4.07835e-76
SEC11A	1.38163e-80	0.781591	0.788	0.468	4.77023e-76
PHF8	1.75472e-80	0.271683	0.469	0.049	6.05836e-76
AC107075.1	1.88131e-80	-0.382532	0	0.205	6.49542e-76
PHF10	2.41667e-80	0.301254	0.603	0.12	8.3438e-76
RRBP1	2.90841e-80	-1.2821	0.633	0.716	1.00416e-75
EIF2B5	2.96865e-80	0.303301	0.633	0.141	1.02496e-75
UBE2J2	3.1016e-80	0.33698	0.635	0.141	1.07086e-75
LARP7	3.24104e-80	-1.19723	0.676	0.746	1.119e-75
SNHG12	3.52014e-80	0.661231	0.611	0.143	1.21536e-75
TRIP13	3.84736e-80	0.603401	0.511	0.086	1.32834e-75
ALCAM	4.95416e-80	0.514292	0.514	0.079	1.71047e-75
TGIF1	5.43531e-80	0.42927	0.596	0.125	1.87659e-75
TSTA3	5.80005e-80	0.677204	0.746	0.303	2.00253e-75
MTND2P28	6.47446e-80	-0.336854	0	0.204	2.23537e-75
PIK3CB	7.3432e-80	0.455628	0.631	0.154	2.53531e-75
UBE2J1	7.64935e-80	0.337259	0.617	0.133	2.64101e-75
ATP6AP2	1.08722e-79	0.674628	0.696	0.262	3.75373e-75
WBP2	1.25991e-79	0.414227	0.682	0.182	4.34996e-75
SERPINB2	1.30721e-79	1.73301	0.517	0.108	4.51328e-75
RACK1	1.43579e-79	-0.656114	0.905	0.951	4.95722e-75
TPRG1	1.43843e-79	0.325169	0.477	0.055	4.96634e-75
ITPR1	1.47052e-79	0.351024	0.505	0.068	5.07712e-75
GOLPH3L	1.55225e-79	0.271028	0.6	0.118	5.35929e-75
C5orf66	1.66982e-79	0.287673	0.46	0.047	5.76524e-75
NXT1	1.69541e-79	0.314206	0.565	0.104	5.85358e-75
MARCKSL1	1.7689e-79	0.698564	0.658	0.188	6.1073e-75
RANBP9	1.78818e-79	0.368658	0.624	0.134	6.17388e-75
SNHG9	1.79463e-79	0.436297	0.67	0.175	6.19614e-75
NCAM2	1.88045e-79	0.526142	0.367	0.003	6.49243e-75
ETFB	2.3197e-79	0.817519	0.77	0.386	8.00901e-75
NRG1	2.37735e-79	-1.64946	0.231	0.522	8.20805e-75
GRHL3	2.46231e-79	0.44063	0.548	0.103	8.50137e-75
OTUD6B-AS1	2.91723e-79	0.526213	0.687	0.205	1.0072e-74
PLPP2	2.97215e-79	0.33432	0.592	0.122	1.02616e-74
SNX3	2.99241e-79	0.75728	0.804	0.516	1.03316e-74
IL18	3.14567e-79	-1.05585	0.4	0.629	1.08608e-74
SLURP2	3.52619e-79	1.68022	0.361	0	1.21745e-74
KRT86	3.52619e-79	0.257574	0.361	0	1.21745e-74
SPCS1	3.67921e-79	0.761407	0.768	0.386	1.27029e-74
COPS3	4.0333e-79	0.389904	0.647	0.162	1.39254e-74
SNAPIN	4.51148e-79	0.261835	0.579	0.107	1.55763e-74
NUDT16L1	5.82027e-79	0.276637	0.596	0.116	2.0095e-74
IFIT3	6.02158e-79	-0.949018	0.085	0.383	2.07901e-74
MARS1	7.64509e-79	-0.42337	0	0.201	2.63954e-74
MT-TL1	7.64509e-79	-0.427403	0	0.201	2.63954e-74
RAD1	9.95959e-79	0.254852	0.576	0.105	3.43865e-74
PPDPF	1.05089e-78	0.985253	0.866	0.736	3.6283e-74
ZBTB7C	1.43103e-78	0.366882	0.492	0.067	4.94076e-74
F11R	1.46742e-78	0.692692	0.732	0.316	5.0664e-74
SEC11C	1.47952e-78	0.652263	0.719	0.247	5.1082e-74
DDX49	1.9659e-78	0.289056	0.611	0.125	6.78745e-74
IFT74	2.15187e-78	-0.46575	0.012	0.237	7.42955e-74
RAN	2.15443e-78	0.959455	0.868	0.664	7.43839e-74
LY6D	2.17366e-78	1.35249	0.851	0.432	7.50478e-74
SNRNP40	2.30866e-78	0.349797	0.591	0.122	7.97088e-74
AC093159.1	2.33665e-78	0.275508	0.358	0	8.06753e-74
DSE	3.80436e-78	0.408519	0.575	0.114	1.31349e-73
FMNL2	4.06667e-78	-1.26786	0.285	0.562	1.40406e-73
UQCRC1	4.50595e-78	-1.07503	0.641	0.722	1.55572e-73
HEXIM1	4.96645e-78	0.501991	0.631	0.163	1.71472e-73
RALB	5.0687e-78	-1.08208	0.594	0.699	1.75002e-73
TIPRL	5.55063e-78	0.595756	0.724	0.286	1.91641e-73
RPP40	5.73813e-78	0.264262	0.525	0.083	1.98115e-73
CCDC47	6.725e-78	0.571713	0.682	0.212	2.32187e-73
SHARPIN	7.50292e-78	0.407668	0.68	0.186	2.59046e-73
EMC8	7.58673e-78	0.455796	0.659	0.174	2.61939e-73
SORBS1	7.89315e-78	0.419242	0.362	0.003	2.72519e-73
ATP6V1C1	8.15213e-78	0.388645	0.662	0.167	2.81461e-73
SREK1IP1P1	8.9913e-78	-0.368961	0	0.199	3.10434e-73
CKAP4	1.01378e-77	-1.12777	0.556	0.687	3.50018e-73
MYO6	1.01761e-77	0.743838	0.682	0.22	3.51341e-73
SDF4	1.04301e-77	0.491855	0.675	0.195	3.60109e-73
PSMB5	1.15159e-77	0.81616	0.774	0.413	3.97599e-73
POU2F2	1.21827e-77	0.361684	0.44	0.042	4.20619e-73
NLGN4Y	1.46111e-77	-0.555396	0.012	0.233	5.04461e-73
ST3GAL3	1.46816e-77	0.276495	0.378	0.011	5.06898e-73
CENPX	1.68125e-77	0.954611	0.798	0.432	5.80469e-73
WNT10A	1.68771e-77	-0.563872	0.021	0.257	5.82698e-73
RIF1	1.97598e-77	-1.40389	0.472	0.641	6.82228e-73
BICD2	2.54997e-77	-1.17014	0.435	0.625	8.80401e-73
ATAD1	2.73796e-77	-0.426409	0.015	0.241	9.45307e-73
AFMID	2.83962e-77	0.344485	0.582	0.12	9.80408e-73
PRNP	2.94137e-77	-1.41583	0.589	0.713	1.01554e-72
RPS7	2.95634e-77	0.655341	0.956	0.908	1.02071e-72
NMD3	3.17417e-77	0.37565	0.63	0.149	1.09592e-72
SRD5A1	3.74696e-77	0.700703	0.658	0.208	1.29368e-72
ERI2	4.01355e-77	0.258678	0.455	0.047	1.38572e-72
SMAGP	4.70031e-77	0.329888	0.582	0.118	1.62283e-72
SPINK8	4.73378e-77	0.262469	0.356	0.001	1.63439e-72
NPC1	6.04502e-77	0.41045	0.595	0.129	2.0871e-72
MRPL54	6.27879e-77	0.498191	0.69	0.2	2.16782e-72
ATP6V1F	6.44424e-77	0.817998	0.834	0.571	2.22494e-72
ISOC2	8.08145e-77	0.615397	0.704	0.237	2.7902e-72
MPZL2	8.65207e-77	0.81864	0.743	0.38	2.98722e-72
BLVRB	9.43538e-77	0.904314	0.796	0.421	3.25766e-72
ARL8A	9.565e-77	0.267482	0.619	0.136	3.30241e-72
TPSB2	1.05324e-76	-0.99917	0	0.196	3.63642e-72
TNFRSF21	1.14368e-76	0.628155	0.646	0.182	3.94867e-72
PLEKHA3	1.52144e-76	0.364898	0.645	0.167	5.25294e-72
HSD11B1	1.58562e-76	0.424674	0.357	0.003	5.47452e-72
NUTM2A-AS1	1.60774e-76	0.385982	0.642	0.167	5.55087e-72
DDX21	1.64668e-76	-1.20184	0.712	0.801	5.68532e-72
PLD3	2.03315e-76	0.291404	0.621	0.138	7.01965e-72
ITM2B	2.3256e-76	0.87677	0.906	0.813	8.02935e-72
POP5	2.56304e-76	0.297051	0.577	0.113	8.84916e-72
RPS20	2.60788e-76	-0.657306	0.912	0.955	9.00395e-72
CITED2	3.20859e-76	0.335145	0.464	0.058	1.1078e-71
ECI1	3.23491e-76	0.568328	0.704	0.239	1.11689e-71
SNAI1	3.23611e-76	0.257222	0.356	0.003	1.1173e-71
TWF1P1	3.59941e-76	-0.381909	0	0.195	1.24273e-71
TBCA	3.73951e-76	-0.771079	0.804	0.866	1.2911e-71
CD320	3.94779e-76	0.313097	0.534	0.091	1.36301e-71
QPRT	3.94947e-76	0.274787	0.359	0.004	1.36359e-71
CCDC6	3.97469e-76	0.856773	0.775	0.404	1.3723e-71
DLG1	4.05435e-76	0.704409	0.76	0.374	1.39981e-71
TBL1XR1	4.64545e-76	0.953281	0.75	0.389	1.60389e-71
KIAA0040	4.86075e-76	0.493769	0.62	0.157	1.67822e-71
CDC42	6.14391e-76	0.721143	0.87	0.688	2.12125e-71
DCUN1D1	6.67031e-76	0.555771	0.712	0.253	2.30299e-71
FDX1	8.24343e-76	0.344589	0.601	0.13	2.84613e-71
BCAS2	9.60013e-76	0.53874	0.715	0.238	3.31454e-71
NCK2	9.78032e-76	0.517859	0.681	0.2	3.37675e-71
LSP1	1.07495e-75	0.365854	0.448	0.049	3.71136e-71
AC015911.4	1.22886e-75	-0.336929	0	0.193	4.24276e-71
AC126696.1	1.33224e-75	0.437089	0.35	0.001	4.59969e-71
AC103702.2	1.41318e-75	-0.38003	0.001	0.197	4.87914e-71
NCOA2	1.50559e-75	0.505851	0.647	0.17	5.1982e-71
GET3	1.6306e-75	0.277889	0.662	0.171	5.62983e-71
FRMD4B	2.04443e-75	-1.19516	0.464	0.647	7.05858e-71
SNHG6	2.52722e-75	0.889293	0.842	0.575	8.72548e-71
STX12	3.48246e-75	0.46477	0.672	0.195	1.20235e-70
RHOXF1-AS1	4.17075e-75	0.336385	0.346	0	1.43999e-70
AL356653.1	4.19124e-75	-0.360312	0	0.192	1.44707e-70
NACA3P	4.19124e-75	-0.30289	0	0.192	1.44707e-70
HECA	4.27381e-75	0.330053	0.618	0.138	1.47558e-70
SWI5	4.45939e-75	0.460314	0.671	0.196	1.53965e-70
CCNI	4.53749e-75	0.702704	0.871	0.737	1.56661e-70
ACTR6	5.01218e-75	0.398805	0.634	0.161	1.7305e-70
RBM39	5.06886e-75	-0.895472	0.736	0.809	1.75008e-70
SLC44A2	5.21237e-75	0.254225	0.54	0.096	1.79962e-70
ABHD17C	5.21312e-75	0.290062	0.563	0.108	1.79988e-70
MCRIP2	5.65155e-75	0.31008	0.572	0.117	1.95125e-70
ARC	6.02955e-75	0.442102	0.362	0.008	2.08176e-70
RBPMS	7.28113e-75	0.465261	0.631	0.167	2.51388e-70
ALG3	8.18476e-75	0.491376	0.67	0.195	2.82587e-70
PLAGL1	8.37645e-75	0.292906	0.458	0.055	2.89205e-70
RASAL2	8.71888e-75	0.50054	0.638	0.174	3.01028e-70
TPR	9.27921e-75	-1.05673	0.698	0.787	3.20374e-70
C1orf122	9.46619e-75	0.637814	0.746	0.328	3.2683e-70
REEP4	9.6529e-75	0.314186	0.602	0.133	3.33276e-70
RFC1	9.71434e-75	-1.38363	0.548	0.663	3.35397e-70
PDXK	1.31526e-74	0.626367	0.753	0.333	4.54105e-70
SCAF11	1.34654e-74	-1.09879	0.692	0.747	4.64907e-70
NFATC3	1.367e-74	0.367859	0.513	0.086	4.71969e-70
STEAP1	1.41652e-74	0.448314	0.644	0.175	4.89067e-70
SVIL-AS1	1.42807e-74	-0.323951	0	0.191	4.93057e-70
HIST1H1A	1.83717e-74	0.499294	0.344	0	6.34302e-70
MX1	1.94856e-74	-1.37895	0.415	0.612	6.72761e-70
PFDN2	2.09214e-74	0.825727	0.807	0.513	7.22331e-70
DST	2.19511e-74	-1.8268	0.678	0.791	7.57883e-70
FUOM	2.29072e-74	0.340158	0.613	0.142	7.90895e-70
PRKACA	2.32397e-74	0.28496	0.602	0.132	8.02373e-70
NARF	2.37579e-74	0.395002	0.61	0.145	8.20265e-70
MRPS23	2.43061e-74	0.527259	0.658	0.197	8.39192e-70
AC004556.3	3.15602e-74	-0.309933	0.002	0.196	1.08965e-69
PIR	3.19602e-74	0.252223	0.449	0.05	1.10346e-69
WDR26	3.53884e-74	0.439085	0.656	0.183	1.22182e-69
MMP10	4.4852e-74	-2.09445	0.005	0.205	1.54856e-69
SCOC	4.62423e-74	0.534462	0.718	0.274	1.59656e-69
RGS2	4.65e-74	0.468444	0.533	0.101	1.60546e-69
RAB5A	5.13191e-74	0.520528	0.704	0.239	1.77184e-69
KDM4B	5.40491e-74	0.446252	0.587	0.141	1.8661e-69
GABPB1-AS1	6.73207e-74	0.296953	0.494	0.074	2.32432e-69
HIPK1	7.25372e-74	0.259842	0.59	0.125	2.50442e-69
ZNF33B	8.64153e-74	0.299449	0.579	0.121	2.98358e-69
RSL1D1	9.41761e-74	-1.14501	0.679	0.759	3.25152e-69
NOTCH2	1.05762e-73	0.311319	0.568	0.117	3.65155e-69
CEP70	1.29226e-73	0.392205	0.637	0.168	4.46167e-69
GTF2A2	1.35892e-73	0.581186	0.722	0.272	4.69181e-69
FAM214A	1.49434e-73	0.359867	0.59	0.126	5.15934e-69
SYNGR2	1.65198e-73	0.622455	0.742	0.317	5.70364e-69
AC034102.1	1.65301e-73	-0.346225	0	0.188	5.70718e-69
MRPL43	2.04089e-73	0.482409	0.684	0.222	7.04639e-69
PRKCH	2.29707e-73	0.307465	0.597	0.133	7.93086e-69
ELOVL5	2.32905e-73	0.683333	0.592	0.167	8.04127e-69
FHIT	2.43244e-73	0.319728	0.432	0.045	8.39824e-69
MRPL34	3.02981e-73	0.455055	0.684	0.212	1.04607e-68
HNRNPA3	3.47478e-73	0.84765	0.868	0.655	1.1997e-68
BAD	3.72221e-73	0.441479	0.702	0.232	1.28513e-68
KCNMA1	4.10143e-73	0.708895	0.481	0.079	1.41606e-68
SUMF1	4.21586e-73	0.311945	0.627	0.161	1.45557e-68
HMGA2	4.84291e-73	-0.6156	0.016	0.234	1.67206e-68
TMEM208	5.07217e-73	0.535872	0.702	0.257	1.75122e-68
CDC42P6	5.61556e-73	-0.308883	0	0.187	1.93883e-68
AC093012.1	5.61557e-73	-0.377714	0	0.187	1.93883e-68
GPX2	5.75043e-73	0.496	0.403	0.034	1.98539e-68
GSR	6.5818e-73	0.410196	0.602	0.146	2.27243e-68
DEDD2	7.77452e-73	0.34949	0.563	0.118	2.68423e-68
COA5	7.82113e-73	0.351725	0.65	0.163	2.70032e-68
PBX1	8.9926e-73	0.455093	0.529	0.105	3.10478e-68
GOLGB1	9.06416e-73	-1.06878	0.656	0.754	3.12949e-68
RPL39L	9.64129e-73	0.36617	0.359	0.011	3.32875e-68
SNHG8	1.08588e-72	0.889678	0.792	0.455	3.74911e-68
AL035458.2	1.38531e-72	0.314433	0.389	0.024	4.78291e-68
B3GNT5	1.41512e-72	0.922251	0.73	0.359	4.88583e-68
ZFAND3	1.50346e-72	0.793179	0.746	0.357	5.19085e-68
LINC02377	1.51923e-72	0.286861	0.345	0.004	5.24528e-68
KRT80	1.53903e-72	0.549005	0.381	0.024	5.31367e-68
B4GALT5	1.71258e-72	0.441677	0.607	0.143	5.91284e-68
ADH5	1.74847e-72	0.792989	0.733	0.358	6.03677e-68
LSM10	2.01696e-72	0.382018	0.624	0.155	6.96375e-68
ITPKC	2.60398e-72	0.393635	0.615	0.155	8.99051e-68
MAGEA3	2.67896e-72	0.268417	0.607	0.137	9.24937e-68
EHD2	2.86479e-72	-0.884053	0.191	0.467	9.89097e-68
GOLPH3	3.04582e-72	0.367434	0.655	0.178	1.0516e-67
SIKE1	3.12179e-72	0.29851	0.648	0.163	1.07783e-67
ABCA13	3.19696e-72	0.280179	0.401	0.03	1.10378e-67
ZNF22	3.50779e-72	0.30047	0.553	0.114	1.2111e-67
SLC39A11	3.77615e-72	0.323001	0.59	0.137	1.30375e-67
KDM6A	4.2858e-72	0.268006	0.541	0.103	1.47972e-67
KDM3A	4.40394e-72	0.25041	0.547	0.104	1.52051e-67
PWRN1	4.57247e-72	0.309991	0.335	0	1.57869e-67
MYD88	4.68989e-72	0.260857	0.597	0.13	1.61923e-67
RPL10A	4.79892e-72	0.659754	0.953	0.917	1.65688e-67
DUS2	5.1272e-72	0.295011	0.461	0.062	1.77022e-67
CAPN14	5.22943e-72	0.753256	0.342	0.004	1.80551e-67
AL133477.1	6.46163e-72	-0.293394	0	0.184	2.23094e-67
H2AX	6.46163e-72	-0.344397	0	0.184	2.23094e-67
SPATS2L	6.74711e-72	-1.08131	0.607	0.714	2.32951e-67
TMEM147	9.16867e-72	0.659293	0.72	0.297	3.16558e-67
ENO1	9.24212e-72	-0.653657	0.885	0.939	3.19093e-67
DNAJC5	1.06348e-71	0.686078	0.73	0.288	3.67178e-67
MGST3	1.11286e-71	0.76133	0.731	0.371	3.84225e-67
C15orf61	1.17397e-71	0.269688	0.583	0.126	4.05324e-67
IFIT1	1.7414e-71	-0.644737	0.069	0.343	6.01237e-67
DENND1B	1.75989e-71	0.591921	0.63	0.197	6.07619e-67
AL136126.1	2.18864e-71	-0.290649	0	0.183	7.5565e-67
SNRPFP1	2.18864e-71	-0.340979	0	0.183	7.5565e-67
AL136981.3	2.20586e-71	-0.381193	0.01	0.213	7.61595e-67
PRKRA	2.41992e-71	0.32836	0.621	0.158	8.35501e-67
USP46	2.52009e-71	0.331491	0.613	0.15	8.70085e-67
DNASE2	2.64714e-71	0.255504	0.605	0.136	9.1395e-67
UBE2M	2.6965e-71	0.667023	0.745	0.334	9.30994e-67
LINC02484	2.83322e-71	0.938345	0.332	0	9.78196e-67
OTUD7B	2.91413e-71	0.280299	0.562	0.116	1.00613e-66
REX1BD	3.1378e-71	0.585489	0.719	0.282	1.08336e-66
ZSWIM7	3.35012e-71	0.332277	0.59	0.138	1.15666e-66
PGAM5	3.82999e-71	0.251301	0.562	0.112	1.32234e-66
MUC16	4.36836e-71	0.580415	0.339	0.004	1.50822e-66
DHRS7	4.41766e-71	-1.21922	0.5	0.645	1.52524e-66
NHSL1	4.5433e-71	0.804017	0.69	0.272	1.56862e-66
SLK	5.06593e-71	-0.849351	0.721	0.816	1.74906e-66
RAF1	5.60336e-71	0.284772	0.636	0.159	1.93462e-66
TPM2	7.2485e-71	-0.829847	0.183	0.463	2.50262e-66
MT-TS2	7.40591e-71	-0.343414	0	0.182	2.55697e-66
SLIRP	8.21699e-71	-1.10621	0.707	0.762	2.837e-66
CAPG	9.02647e-71	-0.923722	0.707	0.77	3.11648e-66
EPHA2	1.10234e-70	0.429528	0.551	0.118	3.80594e-66
CFAP97	1.34433e-70	-1.17133	0.516	0.647	4.64142e-66
CHMP2A	1.46545e-70	0.713476	0.778	0.447	5.05961e-66
PTK2B	1.54375e-70	0.272063	0.557	0.112	5.32995e-66
AP000561.1	1.74245e-70	1.01735	0.328	0	6.016e-66
NDUFB11	1.90315e-70	0.800992	0.817	0.493	6.57083e-66
ARL5B	2.07508e-70	0.299689	0.556	0.116	7.16442e-66
SNRNP25	2.09467e-70	0.481357	0.593	0.149	7.23206e-66
ABCD3	2.37153e-70	0.252275	0.582	0.125	8.18796e-66
TUBB6	2.45396e-70	-1.07005	0.342	0.563	8.47255e-66
AC046176.1	2.50355e-70	-0.276972	0	0.18	8.64375e-66
MED31	3.13176e-70	0.512798	0.674	0.221	1.08127e-65
YPEL5	3.23696e-70	0.442756	0.685	0.211	1.11759e-65
SERPINB4	3.70585e-70	1.01147	0.437	0.061	1.27948e-65
NANS	3.80757e-70	0.543144	0.713	0.262	1.3146e-65
GMDS	4.56427e-70	0.46839	0.666	0.2	1.57586e-65
UQCRQ	5.5286e-70	-1.0835	0.752	0.784	1.9088e-65
MPC1	6.07872e-70	0.299129	0.583	0.132	2.09874e-65
SPSB1	8.36843e-70	0.397723	0.503	0.097	2.88929e-65
HMGB1P8	8.45486e-70	-0.336022	0	0.179	2.91913e-65
AL138785.2	8.45486e-70	-0.291938	0	0.179	2.91913e-65
AF201337.1	8.45486e-70	-0.292231	0	0.179	2.91913e-65
ISCU	8.50163e-70	0.502234	0.706	0.243	2.93527e-65
SYNPO	9.41863e-70	-0.448623	0.017	0.228	3.25188e-65
SOCS1	9.89436e-70	0.279069	0.451	0.061	3.41613e-65
PSMC1	9.9299e-70	0.57845	0.711	0.271	3.4284e-65
GHITM	1.07518e-69	0.709289	0.784	0.45	3.71216e-65
[truncated: 2,498 more rows]

## Sheet: Fibroblast
	p_val	avg_log2FC	pct.1	pct.2	p_val_adj
MT-RNR2	6.92607e-37	-9.91945	0	1	2.3913e-32
MT-RNR1	1.02884e-35	-5.06703	0	0.978	3.55216e-31
H3F3B	1.18087e-32	3.90426	0.926	0	4.07708e-28
PTMAP2	2.44442e-32	-3.99336	0	0.914	8.43959e-28
MT-ATP8	3.27067e-31	-3.2857	0.379	0.989	1.12923e-26
H3F3A	4.62942e-31	3.74782	0.895	0	1.59835e-26
COL1A2	7.49984e-30	-6.72013	0.053	0.892	2.58939e-25
RPL6P27	1.11553e-29	-3.02414	0	0.86	3.85147e-25
H3-3B	1.11561e-29	-3.36706	0	0.86	3.85175e-25
RPL17	1.62465e-29	3.55363	0.863	0	5.60926e-25
COL1A1	2.39001e-29	-5.71924	0.053	0.892	8.25174e-25
AC005912.1	3.6578e-29	-3.30589	0	0.849	1.26289e-24
MT3	1.64007e-28	4.53619	0.842	0	5.6625e-24
CALM2	5.11972e-28	3.45939	0.832	0	1.76764e-23
COL3A1	1.91037e-27	-4.83796	0.053	0.86	6.59573e-23
FABP5	2.66332e-27	3.9966	0.842	0.032	9.19539e-23
HMGB1P5	1.15816e-26	-3.21899	0	0.796	3.99867e-22
GABARAP	4.33292e-26	2.47448	0.789	0	1.49598e-21
RPL26	4.3332e-26	3.36081	0.789	0	1.49608e-21
MIF	4.3332e-26	3.5669	0.789	0	1.49608e-21
LUM	9.64412e-26	-4.16992	0.042	0.806	3.32973e-21
RPL13AP5	1.06791e-25	-2.74401	0	0.774	3.68706e-21
RPL21P16	1.06791e-25	-2.67984	0	0.774	3.68706e-21
PTMAP5	1.06791e-25	-2.7043	0	0.774	3.68706e-21
COL6A3	1.21071e-25	-3.83401	0.032	0.806	4.18009e-21
PMP2	1.27776e-25	4.28872	0.779	0	4.41158e-21
C1R	1.55213e-25	-3.06333	0.126	0.86	5.35889e-21
CAVIN1	2.8437e-25	-3.62866	0.074	0.817	9.81817e-21
RPS17	3.72611e-25	2.55285	0.768	0	1.28648e-20
C1orf61	3.72634e-25	3.68662	0.768	0	1.28656e-20
COL6A2	8.06508e-25	-3.37576	0.063	0.817	2.78455e-20
DCN	8.48248e-25	-3.9553	0.053	0.817	2.92866e-20
MT-ND5	1.37882e-24	-2.11734	0.547	0.989	4.76052e-20
S100A4	1.70093e-24	-3.39966	0.074	0.828	5.87264e-20
KRT14	1.75592e-24	-4.00122	0.011	0.763	6.0625e-20
MT-CO1	1.97964e-24	-2.09594	0.811	0.989	6.83489e-20
GPM6A	2.64878e-24	3.1486	0.758	0.011	9.14516e-20
ISLR	2.74748e-24	-4.50266	0	0.742	9.48596e-20
AC016739.1	2.74748e-24	-2.8977	0	0.742	9.48596e-20
NME2	3.06692e-24	2.91013	0.747	0	1.05888e-19
RPS10	3.06711e-24	2.82052	0.747	0	1.05895e-19
EIF4A1	3.06711e-24	2.62009	0.747	0	1.05895e-19
S100B	3.06711e-24	4.27104	0.747	0	1.05895e-19
RPL21	5.3322e-24	2.94743	0.863	0.129	1.841e-19
COL5A1	5.3794e-24	-3.40033	0.032	0.763	1.85729e-19
IFI27	6.09134e-24	-2.81419	0.105	0.871	2.1031e-19
BAALC	7.43613e-24	2.77036	0.747	0.011	2.5674e-19
MORF4L1P1	7.93351e-24	-2.62046	0	0.731	2.73912e-19
RPS28P7	7.93351e-24	-2.66859	0	0.731	2.73912e-19
EEF1G	8.65836e-24	2.41715	0.737	0	2.98938e-19
QKI	1.56681e-23	2.58276	0.895	0.29	5.40957e-19
FAUP1	2.26608e-23	-2.38701	0	0.72	7.82386e-19
NRXN1	2.41839e-23	3.82487	0.726	0	8.34973e-19
FABP7	2.41839e-23	3.51254	0.726	0	8.34973e-19
MT-ATP6	4.83908e-23	-1.81754	0.726	1	1.67074e-18
PTN	5.76332e-23	3.27926	0.853	0.204	1.98985e-18
AC073861.1	6.40341e-23	-2.31703	0	0.71	2.21084e-18
RPL3P4	6.40341e-23	-2.43199	0	0.71	2.21084e-18
TNR	6.68417e-23	3.95761	0.716	0	2.30778e-18
RNASEK	6.68417e-23	2.32654	0.716	0	2.30778e-18
NRCAM	8.44962e-23	3.97114	0.789	0.118	2.91731e-18
PABPC1	9.45973e-23	-2.52583	0.526	0.914	3.26607e-18
TUBB2B	1.57839e-22	3.45616	0.737	0.032	5.44956e-18
RPL14P1	1.79018e-22	-2.71128	0	0.699	6.18077e-18
HNRNPA1	1.82819e-22	2.37768	0.705	0	6.312e-18
PCSK1N	1.82819e-22	2.71466	0.705	0	6.312e-18
RPL22	1.8283e-22	2.63725	0.705	0	6.31238e-18
COL5A2	1.95446e-22	-2.8711	0.063	0.774	6.74797e-18
SCD5	2.79269e-22	2.89962	0.737	0.032	9.64204e-18
MT-CO3	3.06301e-22	-1.75235	0.653	1	1.05754e-17
SOX2-OT	4.42102e-22	3.18122	0.705	0.011	1.5264e-17
NCAM1	4.69828e-22	2.9347	0.705	0.011	1.62213e-17
COL6A1	4.84719e-22	-3.48757	0.189	0.806	1.67354e-17
NDUFB8	4.94959e-22	2.00281	0.695	0	1.7089e-17
ATP5MG	4.94959e-22	2.19462	0.695	0	1.7089e-17
LDHB	4.94959e-22	2.62384	0.695	0	1.7089e-17
H4C3	4.95287e-22	-2.81105	0	0.688	1.71003e-17
C1S	5.02203e-22	-3.03516	0.189	0.817	1.73391e-17
SPOCK1	7.55392e-22	3.14886	0.747	0.054	2.60807e-17
TPM4	9.69899e-22	-2.84784	0.463	0.914	3.34867e-17
RRBP1	1.29122e-21	-2.60849	0.263	0.839	4.45808e-17
SCRG1	1.32628e-21	3.24586	0.684	0	4.57913e-17
COX6A1	1.32636e-21	2.37305	0.684	0	4.57939e-17
PCDH9	1.32636e-21	3.56786	0.684	0	4.57939e-17
C1QL1	1.41215e-21	2.7305	0.695	0.011	4.87558e-17
CALD1	2.02348e-21	-3.00818	0.474	0.903	6.98626e-17
MT-ND4	2.04188e-21	-1.60552	0.705	1	7.0498e-17
MAP2	2.68238e-21	2.81259	0.716	0.032	9.26117e-17
HSPE1	3.51859e-21	2.25977	0.674	0	1.21483e-16
AC243919.1	3.67436e-21	-2.25407	0	0.667	1.26861e-16
CAST	3.86316e-21	-2.2483	0.305	0.871	1.33379e-16
SLC35F1	4.53905e-21	3.62329	0.695	0.022	1.56715e-16
TSC22D4	9.11613e-21	2.53138	0.684	0.011	3.14744e-16
OAZ1	9.24085e-21	2.33865	0.663	0	3.1905e-16
BCAN	9.24137e-21	2.31726	0.663	0	3.19068e-16
CHL1	9.24137e-21	2.88145	0.663	0	3.19068e-16
VAMP2	9.24137e-21	2.01669	0.663	0	3.19068e-16
NOVA1	1.01397e-20	3.63424	0.684	0.022	3.50084e-16
TSPAN7	1.24667e-20	2.13291	0.684	0.022	4.30425e-16
PLLP	1.77454e-20	2.29263	0.684	0.022	6.12678e-16
MT-ND2	2.11304e-20	-1.7829	0.621	0.968	7.29548e-16
PDIA3	2.27927e-20	-2.24075	0.484	0.86	7.86942e-16
SLC1A2	2.40331e-20	2.55401	0.653	0	8.29766e-16
COX8A	2.40331e-20	2.21086	0.653	0	8.29766e-16
NDUFC2	2.40331e-20	2.12987	0.653	0	8.29766e-16
FXYD6	2.40331e-20	2.2318	0.653	0	8.29766e-16
PRDX2	2.40331e-20	2.47649	0.653	0	8.29766e-16
GPM6B	4.63942e-20	2.42241	0.874	0.376	1.60181e-15
METRN	4.90572e-20	2.90139	0.747	0.086	1.69375e-15
CADM2	6.18918e-20	3.21082	0.642	0	2.13688e-15
NDUFV2	6.18918e-20	1.81737	0.642	0	2.13688e-15
RPL36A	6.18918e-20	2.23725	0.642	0	2.13688e-15
RPL26P19	6.87876e-20	-2.35096	0	0.634	2.37496e-15
AP001324.1	6.87876e-20	-2.49118	0	0.634	2.37496e-15
RPL13P12	6.87876e-20	-2.21352	0	0.634	2.37496e-15
RPS26	8.53594e-20	2.26743	0.684	0.032	2.94712e-15
TMSB10	8.72253e-20	-1.49204	0.758	0.978	3.01154e-15
TRIM9	1.38879e-19	2.42576	0.684	0.032	4.79494e-15
LHFPL3	1.57853e-19	3.98133	0.632	0	5.45002e-15
CNPY2	1.57853e-19	1.67638	0.632	0	5.45002e-15
ARPC3	1.57853e-19	2.01626	0.632	0	5.45002e-15
ADGRL3	1.88331e-19	3.5409	0.642	0.011	6.50232e-15
RPL7	2.2879e-19	2.7128	0.716	0.075	7.89921e-15
SPARC	3.29152e-19	-2.43199	0.358	0.871	1.13643e-14
LRP1B	3.98758e-19	4.42865	0.621	0	1.37675e-14
CTNND2	3.98758e-19	3.01146	0.621	0	1.37675e-14
GRIA2	3.98758e-19	2.57233	0.621	0	1.37675e-14
NCAM2	4.32823e-19	3.07964	0.632	0.011	1.49437e-14
RPL18A	5.57474e-19	2.85335	0.8	0.247	1.92473e-14
SUMO2	6.33549e-19	2.36251	0.726	0.086	2.18739e-14
PTPRZ1	6.44635e-19	3.09708	0.789	0.204	2.22567e-14
MT-CYB	8.63406e-19	-1.59116	0.768	0.968	2.981e-14
LUZP2	9.97818e-19	2.3478	0.611	0	3.44507e-14
ATP6V0C	9.97818e-19	1.85701	0.611	0	3.44507e-14
KIF5C	9.97818e-19	2.04678	0.611	0	3.44507e-14
S100A2	1.33468e-18	-2.82735	0.137	0.753	4.60813e-14
DTNA	1.35593e-18	2.18408	0.621	0.011	4.68149e-14
PDZD2	2.40048e-18	2.77612	0.653	0.054	8.28789e-14
DGKG	2.47355e-18	3.13285	0.6	0	8.54017e-14
H2AFZ	2.47355e-18	2.71835	0.6	0	8.54017e-14
PSMA2	2.47355e-18	1.76937	0.6	0	8.54017e-14
CD59	2.47355e-18	2.02108	0.6	0	8.54017e-14
LINC01578	2.47355e-18	1.63752	0.6	0	8.54017e-14
NME1	2.47355e-18	1.9726	0.6	0	8.54017e-14
UQCR11	2.47355e-18	1.99338	0.6	0	8.54017e-14
CA10	2.47355e-18	2.49087	0.6	0	8.54017e-14
ATRNL1	2.64947e-18	2.94127	0.611	0.011	9.14758e-14
MTATP6P1	2.97845e-18	-2.00443	0	0.591	1.02834e-13
PPP1CB	3.38956e-18	1.69152	0.632	0.022	1.17028e-13
COL12A1	3.98632e-18	-2.4687	0.053	0.656	1.37632e-13
CNTN1	4.18625e-18	2.44022	0.621	0.022	1.44534e-13
NPAS3	4.30647e-18	3.19221	0.621	0.022	1.48685e-13
CTSK	5.08937e-18	-2.60751	0.126	0.699	1.75716e-13
HSP90B1	5.5892e-18	-1.98926	0.505	0.892	1.92973e-13
NEDD8	6.07488e-18	1.76696	0.589	0	2.09741e-13
GFAP	6.07488e-18	3.10748	0.589	0	2.09741e-13
DDX39B	6.0752e-18	1.3466	0.589	0	2.09752e-13
BLOC1S1	6.0752e-18	1.88444	0.589	0	2.09752e-13
PSMA6	6.0752e-18	1.77826	0.589	0	2.09752e-13
SCG3	6.0752e-18	2.01358	0.589	0	2.09752e-13
CDH19	6.0752e-18	2.20344	0.589	0	2.09752e-13
GALNT13	6.0752e-18	3.02039	0.589	0	2.09752e-13
PLPPR1	6.0752e-18	1.90736	0.589	0	2.09752e-13
CCDC80	6.40167e-18	-3.19055	0.053	0.645	2.21024e-13
GPX1	7.45946e-18	-2.2582	0	0.581	2.57545e-13
PTMA	7.88441e-18	-1.47198	0.863	1	2.72217e-13
RPL31	8.07283e-18	-1.84744	0.747	0.935	2.78722e-13
APP	8.10151e-18	1.94588	0.842	0.409	2.79713e-13
MT-ND1	1.0564e-17	-1.26405	0.579	0.946	3.64732e-13
RPL9	1.0851e-17	2.51036	0.8	0.237	3.74643e-13
APOD	1.08906e-17	2.91688	0.758	0.172	3.76008e-13
IL32	1.18531e-17	-2.36361	0.032	0.624	4.09239e-13
ITGB8	1.27718e-17	1.76198	0.663	0.043	4.40959e-13
GTF2I	1.30781e-17	1.76144	0.779	0.172	4.51533e-13
SERPING1	1.45933e-17	-2.45782	0.179	0.753	5.03847e-13
NDUFA13	1.4784e-17	1.99386	0.579	0	5.10433e-13
GRID2	1.47848e-17	3.60097	0.579	0	5.10459e-13
RPL23AP42	1.85077e-17	-1.79033	0	0.57	6.38997e-13
RAB3IP	2.39264e-17	2.19042	0.589	0.011	8.26083e-13
GNG7	2.39264e-17	1.91774	0.589	0.011	8.26083e-13
DNER	3.56556e-17	1.76539	0.568	0	1.23104e-12
CCND2	3.56556e-17	2.49322	0.568	0	1.23104e-12
TMEM132B	3.56556e-17	2.05894	0.568	0	1.23104e-12
SLAIN1	3.56556e-17	1.97276	0.568	0	1.23104e-12
RTN1	3.56556e-17	1.4367	0.568	0	1.23104e-12
OLIG1	3.56556e-17	2.27728	0.568	0	1.23104e-12
BEX1	3.56556e-17	2.18222	0.568	0	1.23104e-12
SNTG1	3.56556e-17	3.24754	0.568	0	1.23104e-12
NLGN1	3.79031e-17	3.9527	0.621	0.043	1.30864e-12
OPCML	4.19385e-17	3.90013	0.579	0.011	1.44797e-12
AL590867.2	4.54958e-17	-1.69699	0	0.559	1.57079e-12
LRRC4C	4.7384e-17	3.81841	0.589	0.022	1.63598e-12
LGALS1	5.86655e-17	-2.23652	0.611	0.914	2.02548e-12
S100A11	6.94623e-17	-1.44559	0.389	0.935	2.39825e-12
AEBP1	7.96196e-17	-2.52294	0.189	0.72	2.74894e-12
LRRTM4	8.52198e-17	3.26922	0.558	0	2.9423e-12
FGF12	8.52198e-17	2.6766	0.558	0	2.9423e-12
ARL6IP1	8.52198e-17	1.91136	0.558	0	2.9423e-12
GAP43	1.00902e-16	2.50821	0.705	0.118	3.48374e-12
NTRK2	1.02367e-16	1.77581	0.568	0.011	3.53431e-12
RPL3	1.08176e-16	2.62486	0.811	0.28	3.73487e-12
SPECC1	1.08278e-16	1.5641	0.568	0.011	3.73841e-12
AC007969.1	1.10817e-16	-2.17534	0	0.548	3.82607e-12
FTH1P10	1.10817e-16	-2.26791	0	0.548	3.82607e-12
CKB	1.21129e-16	2.43458	0.568	0.011	4.1821e-12
KCNMA1	1.25015e-16	2.8056	0.632	0.065	4.31626e-12
DSTN	1.28451e-16	-2.09388	0.579	0.871	4.43489e-12
FGF14	1.31824e-16	3.41008	0.579	0.022	4.55136e-12
SLC24A2	1.74189e-16	2.74023	0.568	0.011	6.01404e-12
ITGB1	1.99443e-16	-1.93662	0.442	0.849	6.88596e-12
PPP2R2B	2.01882e-16	2.355	0.547	0	6.97018e-12
ATP5MF	2.01882e-16	1.94743	0.547	0	6.97018e-12
NDUFA11	2.01882e-16	1.68596	0.547	0	6.97018e-12
ATP5PO	2.01882e-16	1.75671	0.547	0	6.97018e-12
ARPC2	2.11402e-16	-1.92643	0.6	0.892	7.29886e-12
KHDRBS3	2.38492e-16	2.15646	0.589	0.032	8.23418e-12
DPP6	2.4077e-16	3.28744	0.558	0.011	8.31281e-12
MMP16	2.60825e-16	2.52493	0.632	0.065	9.00524e-12
NKAIN3	2.61792e-16	2.19527	0.558	0.011	9.03863e-12
RPS23P8	2.67488e-16	-1.65173	0	0.538	9.2353e-12
SORBS1	2.86577e-16	2.31533	0.6	0.032	9.89437e-12
RPL23A	2.96153e-16	2.34078	0.811	0.323	1.0225e-11
GNG5	4.74068e-16	1.79576	0.537	0	1.63677e-11
H2AFV	4.74068e-16	1.68583	0.537	0	1.63677e-11
COBL	4.74068e-16	1.61421	0.537	0	1.63677e-11
AL627171.2	4.74068e-16	1.67115	0.537	0	1.63677e-11
CSMD3	4.74068e-16	2.70677	0.537	0	1.63677e-11
LY6E	5.77551e-16	-2.43655	0.316	0.796	1.99405e-11
MMP2	5.8493e-16	-3.00232	0.105	0.634	2.01953e-11
PCOLCE	5.96761e-16	-2.02574	0.053	0.613	2.06038e-11
OPTN	6.55161e-16	-2.12442	0.221	0.742	2.26201e-11
IL1RAP	7.35428e-16	1.8139	0.653	0.075	2.53914e-11
CLASP2	1.04847e-15	1.88875	0.642	0.086	3.61993e-11
MT-CO2	1.05613e-15	-0.921997	0.842	1	3.64639e-11
PDE8B	1.1036e-15	1.91714	0.526	0	3.8103e-11
DLGAP1	1.1036e-15	2.71178	0.526	0	3.8103e-11
WDR83OS	1.1036e-15	1.59825	0.526	0	3.8103e-11
IFITM3	1.40804e-15	-1.53805	0.716	0.968	4.86139e-11
MARCKSL1	1.44311e-15	2.18548	0.705	0.151	4.98249e-11
FN1	1.47558e-15	-2.26671	0.147	0.731	5.09459e-11
ARNT2	1.56386e-15	1.49894	0.558	0.022	5.39938e-11
SEMA3E	1.73555e-15	1.69426	0.547	0.011	5.99215e-11
ANXA2	1.92495e-15	-1.87002	0.316	0.817	6.64608e-11
NTRK3	2.01515e-15	1.92414	0.537	0.011	6.95751e-11
SEMA5A	2.2079e-15	2.43392	0.737	0.269	7.623e-11
KCNMB2	2.54716e-15	3.38424	0.516	0	8.79432e-11
H2AFY	2.54716e-15	1.40027	0.516	0	8.79432e-11
TMEM14B	2.54716e-15	1.41026	0.516	0	8.79432e-11
MEGF11	2.54716e-15	2.80409	0.516	0	8.79432e-11
ABAT	2.54716e-15	1.39023	0.516	0	8.79432e-11
SHISA9	2.54716e-15	2.12712	0.516	0	8.79432e-11
TUBB3	2.54716e-15	1.50016	0.516	0	8.79432e-11
IFITM2	2.94236e-15	-1.42114	0.189	0.763	1.01588e-10
SPON2	3.06045e-15	-2.14088	0.042	0.581	1.05665e-10
PRKACB	3.16971e-15	1.62093	0.684	0.14	1.09437e-10
RPS3AP6	3.56622e-15	-1.48316	0	0.505	1.23127e-10
NFIA	3.71114e-15	1.7584	0.747	0.194	1.28131e-10
RNF180	3.78881e-15	1.42697	0.558	0.022	1.30812e-10
CSMD1	4.48264e-15	3.31319	0.526	0.011	1.54768e-10
PCDH15	5.42413e-15	2.81401	0.526	0.011	1.87273e-10
LRRC7	5.82925e-15	2.63667	0.505	0	2.01261e-10
ADGRB3	5.82925e-15	2.79829	0.505	0	2.01261e-10
ZBTB16	5.82925e-15	1.69471	0.505	0	2.01261e-10
WSCD1	5.82925e-15	1.37725	0.505	0	2.01261e-10
NXPH1	5.82925e-15	2.29664	0.505	0	2.01261e-10
CASK	5.94437e-15	1.96206	0.674	0.129	2.05235e-10
MACROH2A1	8.30983e-15	-1.71371	0	0.495	2.86905e-10
AL009174.1	8.30983e-15	-1.58371	0	0.495	2.86905e-10
PALM2AKAP2	8.30983e-15	-1.85844	0	0.495	2.86905e-10
KTN1	8.36078e-15	-2.38248	0.495	0.817	2.88664e-10
AKAP6	9.22771e-15	1.77401	0.537	0.022	3.18596e-10
NBL1	1.05285e-14	-1.95998	0.042	0.559	3.63508e-10
C18orf32	1.07297e-14	1.535	0.516	0.011	3.70455e-10
DSCAM	1.0936e-14	3.40083	0.526	0.022	3.77575e-10
PHLPP1	1.14955e-14	1.45412	0.547	0.022	3.96895e-10
POSTN	1.1663e-14	-4.7202	0.053	0.57	4.02677e-10
44991	1.32289e-14	1.18435	0.495	0	4.56742e-10
LRRTM3	1.32289e-14	1.76864	0.495	0	4.56742e-10
SELENOH	1.32289e-14	1.46159	0.495	0	4.56742e-10
TMBIM4	1.32289e-14	1.25762	0.495	0	4.56742e-10
SNRPN	1.32289e-14	1.26217	0.495	0	4.56742e-10
GCSH	1.32289e-14	1.4045	0.495	0	4.56742e-10
IL1RAPL1	1.32289e-14	2.94245	0.495	0	4.56742e-10
PANTR1	1.32289e-14	1.5617	0.495	0	4.56742e-10
CRMP1	1.32289e-14	1.23937	0.495	0	4.56742e-10
PHYHIPL	1.32289e-14	1.6915	0.495	0	4.56742e-10
SLFN5	1.42502e-14	-1.72918	0.021	0.516	4.92004e-10
MT-ND3	1.44124e-14	-1.06515	0.589	0.925	4.97602e-10
AGAP1	1.56902e-14	2.55384	0.611	0.097	5.41719e-10
AC034236.1	1.9198e-14	-1.67802	0	0.484	6.6283e-10
RPS2P5	1.9198e-14	-1.6456	0	0.484	6.6283e-10
IGFBP7	2.10173e-14	-0.837496	0.158	0.742	7.25642e-10
IGFBP4	2.11181e-14	-2.18287	0.158	0.667	7.29124e-10
CACNA1A	2.30122e-14	2.40384	0.537	0.032	7.94518e-10
EPN2	2.33141e-14	1.89913	0.716	0.183	8.04943e-10
COL8A1	2.38133e-14	-2.72431	0.137	0.624	8.22178e-10
NKAIN4	2.61452e-14	1.67282	0.505	0.011	9.02688e-10
CADM4	2.83403e-14	1.48862	0.505	0.011	9.78478e-10
PPP2CA	2.97737e-14	1.096	0.484	0	1.02797e-09
KDELR2	2.97737e-14	1.28905	0.484	0	1.02797e-09
AC068587.4	2.97737e-14	2.27894	0.484	0	1.02797e-09
TMOD2	2.97737e-14	1.34339	0.484	0	1.02797e-09
SCN1A	2.97737e-14	1.77198	0.484	0	1.02797e-09
SMOC1	2.97737e-14	2.04706	0.484	0	1.02797e-09
MSI2	3.03449e-14	1.65453	0.6	0.075	1.04769e-09
ATP10B	3.90836e-14	1.49816	0.505	0.011	1.3494e-09
ALCAM	4.00687e-14	1.96949	0.642	0.118	1.38341e-09
RPS7P1	4.39788e-14	-1.74263	0	0.473	1.51841e-09
APBA2	4.48664e-14	1.38449	0.568	0.054	1.54906e-09
KAZN	4.58582e-14	2.42872	0.621	0.108	1.5833e-09
KAT2B	4.89652e-14	1.60661	0.611	0.097	1.69057e-09
SARNP	4.96134e-14	1.28871	0.495	0.011	1.71295e-09
SPATS2L	5.68835e-14	-2.12135	0.526	0.796	1.96396e-09
RPL41	5.82817e-14	2.25872	0.905	0.645	2.01224e-09
RBM4	5.90222e-14	1.15103	0.526	0.022	2.0378e-09
DISC1	6.50172e-14	2.03412	0.505	0.022	2.24478e-09
UBE2V1	6.64601e-14	1.36877	0.474	0	2.2946e-09
POU3F3	6.64632e-14	1.17068	0.474	0	2.29471e-09
BCHE	6.64632e-14	1.32406	0.474	0	2.29471e-09
C3orf70	6.64632e-14	1.41956	0.474	0	2.29471e-09
PDCD6	6.64632e-14	1.10521	0.474	0	2.29471e-09
RMRP	6.64632e-14	1.72366	0.474	0	2.29471e-09
BSCL2	6.64632e-14	1.29768	0.474	0	2.29471e-09
BEST3	6.64632e-14	2.01193	0.474	0	2.29471e-09
MAPT	6.64632e-14	1.25199	0.474	0	2.29471e-09
BCAS1	6.64632e-14	1.32907	0.474	0	2.29471e-09
MDGA2	6.64632e-14	2.5152	0.474	0	2.29471e-09
DNM3	7.90101e-14	2.1897	0.589	0.097	2.7279e-09
MT-ND4L	8.5938e-14	-1.70217	0.463	0.817	2.9671e-09
XYLT1	1.06417e-13	2.38667	0.568	0.075	3.67415e-09
SPATA6	1.07416e-13	1.50453	0.537	0.043	3.70863e-09
PLPP3	1.12637e-13	1.55237	0.526	0.032	3.88891e-09
PREX2	1.23801e-13	1.62437	0.516	0.022	4.27434e-09
ERBB4	1.25383e-13	2.63148	0.484	0.011	4.32898e-09
PTP4A2	1.27039e-13	1.53265	0.516	0.022	4.38614e-09
PDE4B	1.36253e-13	2.29438	0.674	0.183	4.70426e-09
FEZ1	1.45232e-13	1.85443	0.611	0.086	5.01427e-09
SLC6A1	1.47167e-13	1.19419	0.463	0	5.08107e-09
ARL6IP4	1.47167e-13	1.30977	0.463	0	5.08107e-09
ST8SIA5	1.47167e-13	1.32962	0.463	0	5.08107e-09
KCNQ2	1.47167e-13	1.30813	0.463	0	5.08107e-09
IDS	1.47167e-13	1.34862	0.463	0	5.08107e-09
CTNNA2	1.47167e-13	2.23616	0.463	0	5.08107e-09
TMEFF2	1.47167e-13	1.39759	0.463	0	5.08107e-09
SORCS3	1.47167e-13	1.73613	0.463	0	5.08107e-09
ITM2A	1.47369e-13	2.19904	0.516	0.032	5.08807e-09
SOX6	1.67355e-13	2.11349	0.611	0.086	5.7781e-09
RPL37	1.67767e-13	-1.35365	0.758	0.957	5.79231e-09
EIF2S2P4	2.25093e-13	-1.54712	0	0.452	7.77158e-09
NARS1	2.25093e-13	-1.47882	0	0.452	7.77158e-09
PRKCA	2.28588e-13	2.23632	0.621	0.14	7.89224e-09
SCG2	2.40869e-13	1.58156	0.474	0.011	8.31624e-09
EIF5B	2.52386e-13	-1.80827	0.432	0.763	8.71387e-09
RPS18	2.64839e-13	2.40193	0.905	0.581	9.14384e-09
CFH	2.72828e-13	-1.83384	0.074	0.57	9.41968e-09
SERPINH1	2.85092e-13	-1.57981	0.116	0.634	9.84309e-09
DAB1	3.13744e-13	1.49624	0.474	0.011	1.08323e-08
CLMP	3.1756e-13	-1.63262	0.011	0.462	1.09641e-08
FRMD5	3.18663e-13	2.47196	0.484	0.022	1.10022e-08
PPM1B	3.23266e-13	1.08518	0.453	0	1.11611e-08
SOD2	3.23266e-13	2.88822	0.453	0	1.11611e-08
PPP1R9A	3.23266e-13	1.44887	0.453	0	1.11611e-08
FKBP1A	3.23266e-13	1.37155	0.453	0	1.11611e-08
ASTN1	3.23266e-13	1.40275	0.453	0	1.11611e-08
FMN2	3.23266e-13	1.26115	0.453	0	1.11611e-08
SORCS1	3.23266e-13	1.67696	0.453	0	1.11611e-08
SOX10	3.23266e-13	1.23985	0.453	0	1.11611e-08
ADAMTS2	3.32547e-13	-1.53811	0.021	0.484	1.14815e-08
PDGFRA	3.62368e-13	1.62991	0.684	0.151	1.25111e-08
GRIA4	3.72284e-13	1.76062	0.484	0.022	1.28535e-08
CHST11	3.8387e-13	1.99789	0.579	0.086	1.32535e-08
NLGN4X	4.6252e-13	1.55009	0.558	0.075	1.5969e-08
SNHG14	4.66717e-13	1.79736	0.526	0.054	1.61139e-08
GRIK2	4.8198e-13	2.37164	0.484	0.022	1.66408e-08
CTTNBP2	4.85722e-13	1.46207	0.516	0.043	1.677e-08
AC007238.1	5.03015e-13	-1.50394	0	0.441	1.73671e-08
RAC1P2	5.03015e-13	-1.47821	0	0.441	1.73671e-08
AC115223.1	5.03015e-13	-1.54163	0	0.441	1.73671e-08
PTPRJ	5.10484e-13	1.63763	0.516	0.043	1.7625e-08
TMEM108	5.24411e-13	1.64859	0.463	0.011	1.81058e-08
PGAM1	5.56498e-13	1.64824	0.537	0.065	1.92136e-08
CDH2	6.75165e-13	1.51338	0.537	0.065	2.33108e-08
F2R	6.91391e-13	-2.06577	0.084	0.548	2.3871e-08
JTB	7.04489e-13	1.39238	0.442	0	2.43232e-08
CNTNAP5	7.04489e-13	1.81254	0.442	0	2.43232e-08
RNF7	7.04489e-13	1.21418	0.442	0	2.43232e-08
44986	7.04489e-13	1.90796	0.442	0	2.43232e-08
HIST1H4C	7.04489e-13	2.33327	0.442	0	2.43232e-08
VKORC1	7.04489e-13	1.21276	0.442	0	2.43232e-08
ATP1B2	7.04489e-13	1.27877	0.442	0	2.43232e-08
CDH20	7.04489e-13	1.99991	0.442	0	2.43232e-08
COL20A1	7.04489e-13	1.32972	0.442	0	2.43232e-08
SCN3A	7.04489e-13	1.34536	0.442	0	2.43232e-08
RBFOX1	7.04489e-13	2.49312	0.442	0	2.43232e-08
SEZ6L	7.04489e-13	1.67599	0.442	0	2.43232e-08
KCNIP4	7.37773e-13	3.0297	0.463	0.011	2.54724e-08
RPLP2	7.3798e-13	-1.08936	0.779	0.978	2.54795e-08
ANKS1B	8.02997e-13	1.79788	0.474	0.022	2.77243e-08
LDLRAD3	1.04561e-12	1.50567	0.537	0.054	3.61008e-08
AC092691.1	1.04714e-12	2.36725	0.453	0.011	3.61537e-08
TARS1	1.11505e-12	-1.54657	0	0.43	3.84984e-08
RARS1	1.11505e-12	-1.60455	0	0.43	3.84984e-08
PSME2P2	1.11505e-12	-1.31154	0	0.43	3.84984e-08
MAGI2	1.12257e-12	2.03551	0.526	0.054	3.87577e-08
CBX3	1.5095e-12	-1.79314	0.463	0.774	5.21171e-08
SOX2	1.52333e-12	1.44793	0.432	0	5.25945e-08
VXN	1.52333e-12	1.31525	0.432	0	5.25945e-08
GDAP1	1.52333e-12	1.00715	0.432	0	5.25945e-08
TOMM5	1.52333e-12	1.33605	0.432	0	5.25945e-08
NPDC1	1.52333e-12	1.12175	0.432	0	5.25945e-08
CKLF	1.52333e-12	1.23892	0.432	0	5.25945e-08
AC124254.2	1.52333e-12	1.54723	0.432	0	5.25945e-08
AL589740.1	1.52333e-12	1.28323	0.432	0	5.25945e-08
CACNG4	1.52333e-12	1.31257	0.432	0	5.25945e-08
COX16	1.59049e-12	1.50485	0.453	0.011	5.49132e-08
CELF2	1.93627e-12	1.48941	0.663	0.151	6.68515e-08
DIO2	2.04693e-12	-3.5649	0.095	0.538	7.06724e-08
PMEPA1	2.31609e-12	-1.84477	0.168	0.634	7.99652e-08
FAM155A	2.36564e-12	2.25289	0.442	0.011	8.1676e-08
MMP1	2.45217e-12	-3.8828	0	0.419	8.46636e-08
RPS13P2	2.45217e-12	-1.23922	0	0.419	8.46636e-08
HSP90AB3P	2.45217e-12	-1.54178	0	0.419	8.46636e-08
RPS27AP16	2.45217e-12	-1.29091	0	0.419	8.46636e-08
ASTN2	2.49208e-12	1.75668	0.442	0.011	8.60416e-08
GRID1	2.53537e-12	1.449	0.453	0.011	8.75363e-08
FILIP1L	2.67045e-12	-2.15229	0.211	0.634	9.22e-08
GRM7	2.69427e-12	1.9937	0.442	0.011	9.30223e-08
TNIK	2.85315e-12	1.85295	0.516	0.054	9.8508e-08
GNG2	2.97091e-12	1.49749	0.589	0.097	1.02574e-07
44992	3.2686e-12	0.953607	0.421	0	1.12852e-07
RAD50	3.2686e-12	0.930394	0.421	0	1.12852e-07
ANKHD1	3.2686e-12	1.05891	0.421	0	1.12852e-07
TOMM6	3.2686e-12	1.63958	0.421	0	1.12852e-07
TMEM178B	3.2686e-12	1.22316	0.421	0	1.12852e-07
RALYL	3.2686e-12	1.48366	0.421	0	1.12852e-07
MTAP	3.2686e-12	1.03383	0.421	0	1.12852e-07
CTNND1	3.2686e-12	1.01075	0.421	0	1.12852e-07
DSCAML1	3.2686e-12	1.69974	0.421	0	1.12852e-07
MYRFL	3.2686e-12	1.3113	0.421	0	1.12852e-07
CHURC1	3.2686e-12	1.13613	0.421	0	1.12852e-07
SYT17	3.2686e-12	0.974031	0.421	0	1.12852e-07
C17orf49	3.2686e-12	1.13817	0.421	0	1.12852e-07
SRSF6	3.2686e-12	1.10278	0.421	0	1.12852e-07
MYT1	3.2686e-12	1.18637	0.421	0	1.12852e-07
SNAP91	3.2686e-12	1.19911	0.421	0	1.12852e-07
TMEM132C	3.2686e-12	1.97296	0.421	0	1.12852e-07
CAPZB	4.46139e-12	-1.56549	0.484	0.774	1.54034e-07
NAV2	4.77219e-12	2.52146	0.516	0.075	1.64765e-07
KANK1	4.78789e-12	1.37211	0.505	0.043	1.65307e-07
FHIT	4.98795e-12	1.57797	0.495	0.043	1.72214e-07
SGK1	5.24564e-12	1.57903	0.568	0.086	1.81111e-07
MYOF	5.33279e-12	-1.65475	0.053	0.505	1.8412e-07
RPL24P4	5.35043e-12	-1.25963	0	0.409	1.84729e-07
CALM2P2	5.35043e-12	-1.3483	0	0.409	1.84729e-07
TAGLN2	5.36389e-12	-1.54593	0.316	0.742	1.85194e-07
XAF1	5.5329e-12	-1.56412	0.084	0.57	1.91029e-07
PTPRN2	5.70655e-12	1.36442	0.484	0.032	1.97024e-07
TCEAL9	5.71768e-12	-1.65333	0.442	0.763	1.97409e-07
ZFPM2	5.75157e-12	2.15196	0.516	0.075	1.98579e-07
SLC25A4	5.93832e-12	0.977066	0.505	0.043	2.05027e-07
MICOS10	6.07302e-12	1.19526	0.463	0.022	2.09677e-07
ZDHHC14	6.23571e-12	2.00456	0.579	0.118	2.15294e-07
MYO5A	6.28798e-12	1.53081	0.589	0.14	2.17099e-07
MTSS1	6.522e-12	1.35834	0.537	0.075	2.25179e-07
FIGN	6.63636e-12	1.10984	0.442	0.011	2.29127e-07
TUBA1A	6.90501e-12	2.19055	0.874	0.505	2.38402e-07
DPP10	6.96012e-12	1.38327	0.411	0	2.40305e-07
UGT8	6.96012e-12	0.977536	0.411	0	2.40305e-07
SPOCK3	6.96012e-12	1.28925	0.411	0	2.40305e-07
COL9A1	6.96012e-12	1.18521	0.411	0	2.40305e-07
GNG10	6.96012e-12	1.21228	0.411	0	2.40305e-07
RAB5C	6.96012e-12	1.35954	0.411	0	2.40305e-07
TTYH1	6.96012e-12	1.45552	0.411	0	2.40305e-07
WNK3	6.96012e-12	1.09871	0.411	0	2.40305e-07
ARPP21	6.96012e-12	1.41866	0.411	0	2.40305e-07
KCNIP1	6.96012e-12	1.49687	0.411	0	2.40305e-07
NEBL	7.41058e-12	1.12254	0.432	0.011	2.55858e-07
CSMD2	7.44639e-12	2.04149	0.495	0.054	2.57094e-07
ATP6V0E2	7.80121e-12	1.28852	0.432	0.011	2.69345e-07
EMP1	7.86051e-12	-1.77858	0.074	0.516	2.71392e-07
DLG2	8.37066e-12	1.86114	0.505	0.065	2.89005e-07
CTSB	8.74376e-12	-1.66304	0.284	0.667	3.01887e-07
LINC00511	9.25238e-12	1.55257	0.568	0.097	3.19448e-07
PSMA7	9.73465e-12	-1.32488	0.663	0.86	3.36099e-07
CHD7	1.03405e-11	1.0613	0.474	0.032	3.57016e-07
LARS1	1.15839e-11	-1.36401	0	0.398	3.99945e-07
WARS1	1.15839e-11	-1.75664	0	0.398	3.99945e-07
RPL10P16	1.15839e-11	-1.27813	0	0.398	3.99945e-07
TMEM161B-AS1	1.22355e-11	1.15316	0.495	0.054	4.22444e-07
IGSF21	1.23974e-11	1.11478	0.421	0.011	4.28033e-07
GOLGB1	1.26986e-11	-1.64344	0.305	0.677	4.38431e-07
SHC3	1.27076e-11	1.4315	0.442	0.022	4.38742e-07
GBP2	1.27875e-11	-1.65159	0.074	0.516	4.41502e-07
FIP1L1	1.30016e-11	1.00287	0.432	0.011	4.48894e-07
KCNMB2-AS1	1.33361e-11	1.59602	0.432	0.011	4.60443e-07
BRINP3	1.36956e-11	2.05432	0.442	0.022	4.72853e-07
GATM	1.40927e-11	1.16441	0.421	0.011	4.86563e-07
PSMA1	1.46158e-11	1.04908	0.463	0.032	5.04627e-07
NTNG1	1.47097e-11	1.14054	0.4	0	5.07866e-07
KRTCAP2	1.47097e-11	1.04903	0.4	0	5.07866e-07
CSPG5	1.47097e-11	1.3113	0.4	0	5.07866e-07
STXBP5L	1.47097e-11	1.32973	0.4	0	5.07866e-07
FNIP1	1.47097e-11	1.15768	0.4	0	5.07866e-07
CYP51A1	1.47097e-11	1.28155	0.4	0	5.07866e-07
XKR4	1.47097e-11	1.43888	0.4	0	5.07866e-07
TAF10	1.47097e-11	1.36182	0.4	0	5.07866e-07
ELAVL3	1.47097e-11	1.01763	0.4	0	5.07866e-07
NLGN3	1.47097e-11	1.02534	0.4	0	5.07866e-07
PCMTD2	1.71224e-11	1.02992	0.484	0.043	5.91169e-07
PKIA	1.72881e-11	1.21237	0.421	0.011	5.96889e-07
FAM171B	1.90527e-11	0.945612	0.537	0.065	6.57814e-07
RAPGEF6	1.96349e-11	0.93456	0.421	0.011	6.77914e-07
NALCN	2.11797e-11	1.18333	0.432	0.022	7.31249e-07
RAP2A	2.2055e-11	1.1851	0.463	0.032	7.61472e-07
IQGAP1	2.28484e-11	-1.55008	0.284	0.667	7.88864e-07
OPHN1	2.37799e-11	2.02758	0.453	0.032	8.21023e-07
PDGFRB	2.37799e-11	-1.32024	0.032	0.462	8.21023e-07
PLCB1	2.46841e-11	1.86444	0.537	0.108	8.52242e-07
S100A6	2.4833e-11	-1.25718	0.842	0.935	8.57383e-07
TWIST2	2.48879e-11	-1.76113	0	0.387	8.59281e-07
NPM1P39	2.48879e-11	-1.38108	0	0.387	8.59281e-07
AC004453.1	2.48879e-11	-1.32856	0	0.387	8.59281e-07
YBX1P1	2.48879e-11	-1.24679	0	0.387	8.59281e-07
AC246787.1	2.48879e-11	-1.2292	0	0.387	8.59281e-07
HMGN1P38	2.48879e-11	-1.37737	0	0.387	8.59281e-07
WDR7	2.54603e-11	0.719992	0.453	0.022	8.79043e-07
RPS16	2.64524e-11	-1.15338	0.8	0.957	9.13295e-07
GRIA3	2.69531e-11	1.5892	0.537	0.097	9.30584e-07
DCC	2.80197e-11	1.76376	0.411	0.011	9.67409e-07
EPC2	2.87073e-11	0.967638	0.421	0.011	9.91147e-07
IGKC	3.08576e-11	1.17227	0.389	0	1.06539e-06
ST6GAL1	3.08576e-11	1.26863	0.389	0	1.06539e-06
PLAAT1	3.08576e-11	0.93943	0.389	0	1.06539e-06
LARS	3.08576e-11	0.934648	0.389	0	1.06539e-06
IGSF9B	3.08576e-11	1.15329	0.389	0	1.06539e-06
SHF	3.08576e-11	1.05907	0.389	0	1.06539e-06
NOL4	3.08576e-11	1.1962	0.389	0	1.06539e-06
GALR1	3.08576e-11	1.18763	0.389	0	1.06539e-06
ZNF704	3.14157e-11	1.17434	0.558	0.086	1.08466e-06
GNA12	3.17121e-11	1.06915	0.537	0.075	1.09489e-06
BEX4	3.23245e-11	1.24221	0.484	0.043	1.11604e-06
DNAJC6	3.26392e-11	1.17769	0.411	0.011	1.1269e-06
NPC2	3.29735e-11	-1.67658	0.116	0.559	1.13844e-06
ARHGAP21	3.32204e-11	1.27213	0.747	0.323	1.14697e-06
ADGRG1	3.35142e-11	0.980528	0.474	0.032	1.15711e-06
CTHRC1	3.50937e-11	-2.39829	0.116	0.527	1.21165e-06
CADM1	3.73632e-11	1.28664	0.495	0.054	1.29e-06
JAKMIP2	3.93377e-11	1.24303	0.432	0.022	1.35817e-06
L3MBTL4	4.17703e-11	1.5713	0.421	0.022	1.44216e-06
GUCY1A1	4.23485e-11	-1.7296	0.032	0.43	1.46212e-06
RDH11	4.23485e-11	0.9238	0.432	0.022	1.46212e-06
GPI	5.01594e-11	1.09174	0.411	0.011	1.7318e-06
STK32A	5.14371e-11	1.34365	0.411	0.011	1.77592e-06
FTH1P8	5.30687e-11	-1.67265	0	0.376	1.83225e-06
H2AJ	5.30687e-11	-1.15877	0	0.376	1.83225e-06
GABBR1	5.41048e-11	1.0747	0.432	0.022	1.86802e-06
HDAC4	5.52522e-11	1.50775	0.442	0.032	1.90764e-06
WDFY3	6.01471e-11	1.06731	0.537	0.075	2.07664e-06
PSME1	6.08326e-11	-1.48657	0.421	0.753	2.10031e-06
OLFML3	6.21946e-11	-1.77398	0.074	0.505	2.14733e-06
LMO2	6.42564e-11	1.27119	0.379	0	2.21852e-06
SARS	6.42591e-11	0.767721	0.379	0	2.21861e-06
ARPC1A	6.42591e-11	0.894892	0.379	0	2.21861e-06
STMN4	6.42591e-11	1.12569	0.379	0	2.21861e-06
UBE2W	6.42591e-11	0.771137	0.379	0	2.21861e-06
MATN2	6.42591e-11	1.10498	0.379	0	2.21861e-06
IARS	6.42591e-11	0.88715	0.379	0	2.21861e-06
BORCS7	6.42591e-11	1.02513	0.379	0	2.21861e-06
ASRGL1	6.42591e-11	0.938085	0.379	0	2.21861e-06
PLEKHB1	6.42591e-11	1.21748	0.379	0	2.21861e-06
B3GAT1	6.42591e-11	0.931559	0.379	0	2.21861e-06
ARF3	6.42591e-11	1.13953	0.379	0	2.21861e-06
ASIC1	6.42591e-11	1.04428	0.379	0	2.21861e-06
AC004158.1	6.42591e-11	0.947206	0.379	0	2.21861e-06
CMC2	6.42591e-11	1.06204	0.379	0	2.21861e-06
TECR	6.42591e-11	1.07536	0.379	0	2.21861e-06
DDT	6.42591e-11	1.3982	0.379	0	2.21861e-06
KLHL4	6.42591e-11	0.930668	0.379	0	2.21861e-06
MYADM	6.73768e-11	-1.37501	0.032	0.43	2.32625e-06
APCDD1	6.85745e-11	-2.6609	0.126	0.527	2.3676e-06
GPX8	7.07702e-11	-1.2619	0.042	0.452	2.44341e-06
DENND5A	7.11918e-11	0.96883	0.547	0.086	2.45797e-06
GAB1	7.27457e-11	1.05647	0.547	0.086	2.51162e-06
NLGN4Y	7.28841e-11	1.65082	0.547	0.118	2.5164e-06
PITPNC1	7.4397e-11	1.60603	0.495	0.075	2.56863e-06
FHL1	7.71935e-11	1.11598	0.558	0.097	2.66518e-06
UPF3A	8.09467e-11	1.1247	0.611	0.151	2.79477e-06
NPTX2	8.2863e-11	1.30274	0.4	0.011	2.86093e-06
FAM135A	8.88586e-11	1.12319	0.484	0.054	3.06793e-06
MYEF2	8.88948e-11	1.06455	0.432	0.032	3.06918e-06
TIAM1	8.88948e-11	1.39035	0.432	0.032	3.06918e-06
TNKS	9.06102e-11	1.52262	0.537	0.108	3.12841e-06
RTN3	9.34298e-11	1.18088	0.705	0.215	3.22576e-06
AGO2	9.79589e-11	0.766932	0.442	0.032	3.38213e-06
FXYD5	1.04734e-10	-1.32165	0.021	0.409	3.61604e-06
EIF3L	1.06133e-10	1.00375	0.421	0.022	3.66433e-06
ERLEC1	1.08808e-10	-1.53873	0.263	0.656	3.75672e-06
MEG3	1.09914e-10	1.40357	0.484	0.065	3.79491e-06
CAVIN3	1.10047e-10	-1.44061	0.021	0.409	3.79947e-06
GREM1	1.12317e-10	-1.61816	0	0.366	3.87786e-06
PSMC1P1	1.12317e-10	-1.15649	0	0.366	3.87786e-06
H2AZ1	1.12317e-10	-1.33687	0	0.366	3.87786e-06
HSP90AA2P	1.12317e-10	-1.30603	0	0.366	3.87786e-06
HMGN2P5	1.12317e-10	-1.41628	0	0.366	3.87786e-06
CALCRL	1.12908e-10	1.1559	0.442	0.032	3.89828e-06
SEMA6A	1.14742e-10	1.04496	0.4	0.011	3.96157e-06
ANK3	1.18258e-10	1.33353	0.411	0.022	4.08298e-06
GLDC	1.2004e-10	1.02567	0.389	0.011	4.14452e-06
SOGA1	1.20608e-10	0.784357	0.4	0.011	4.16412e-06
KCND2	1.21185e-10	1.76825	0.411	0.022	4.18403e-06
ASPN	1.28397e-10	-2.88799	0.063	0.452	4.43302e-06
LSAMP	1.29252e-10	2.61795	0.632	0.258	4.46255e-06
NRG3	1.2945e-10	1.56012	0.389	0.011	4.46938e-06
AKT3	1.2964e-10	1.55434	0.568	0.151	4.47594e-06
CCL5	1.30872e-10	-2.24228	0.011	0.387	4.5185e-06
SEC14L2	1.32743e-10	0.985509	0.389	0.011	4.58309e-06
COLGALT2	1.32851e-10	0.952357	0.368	0	4.58681e-06
ARHGEF26	1.32851e-10	0.987475	0.368	0	4.58681e-06
ATP13A4	1.32851e-10	1.14814	0.368	0	4.58681e-06
SNCA	1.32851e-10	0.913858	0.368	0	4.58681e-06
ST5	1.32851e-10	0.755327	0.368	0	4.58681e-06
FAM181B	1.32851e-10	1.2465	0.368	0	4.58681e-06
TAFA2	1.32851e-10	1.10237	0.368	0	4.58681e-06
PET100	1.32851e-10	0.990452	0.368	0	4.58681e-06
ZNF254	1.32851e-10	0.796824	0.368	0	4.58681e-06
HDAC8	1.32851e-10	1.22374	0.368	0	4.58681e-06
PLPPR5	1.32851e-10	0.979687	0.368	0	4.58681e-06
PLD5	1.32851e-10	1.04117	0.368	0	4.58681e-06
CDH10	1.32851e-10	1.32013	0.368	0	4.58681e-06
TCEAL2	1.32851e-10	1.15969	0.368	0	4.58681e-06
NFIB	1.34376e-10	1.46041	0.653	0.226	4.63946e-06
HSPA12A	1.36206e-10	1.17045	0.474	0.054	4.70266e-06
NUB1	1.37907e-10	-1.76691	0.158	0.548	4.76137e-06
SLC8A1	1.38125e-10	1.65212	0.463	0.054	4.76891e-06
AC023282.1	1.43124e-10	1.41715	0.389	0.011	4.94148e-06
CSRNP3	1.49258e-10	1.48811	0.421	0.032	5.15328e-06
CACNA1D	1.5048e-10	1.22207	0.389	0.011	5.19548e-06
SDC3	1.5805e-10	1.35097	0.495	0.075	5.45684e-06
EPSTI1	1.64324e-10	-1.79415	0.147	0.548	5.67343e-06
ADARB2	1.66316e-10	1.51397	0.411	0.022	5.74224e-06
CRYL1	1.68971e-10	1.04596	0.432	0.032	5.83389e-06
GRM5	1.73008e-10	1.45788	0.432	0.032	5.97327e-06
NR2F1-AS1	1.76236e-10	0.943469	0.421	0.022	6.08471e-06
ATXN10	1.87261e-10	1.09285	0.558	0.118	6.46536e-06
FSTL1	1.93805e-10	-1.38924	0.137	0.559	6.6913e-06
UST	2.03195e-10	1.31262	0.463	0.054	7.01551e-06
CD9	2.03396e-10	1.27764	0.705	0.237	7.02244e-06
AHNAK	2.05166e-10	-1.2458	0.084	0.505	7.08357e-06
MSRA	2.05575e-10	1.12193	0.495	0.075	7.09767e-06
MRPS28	2.08335e-10	1.06558	0.4	0.022	7.19297e-06
NRXN2	2.08878e-10	1.05071	0.432	0.032	7.21172e-06
FAP	2.18376e-10	-1.368	0.032	0.43	7.53966e-06
RAMP1	2.22404e-10	1.47575	0.463	0.054	7.67871e-06
GSTT2B	2.24249e-10	0.959765	0.389	0.011	7.74241e-06
PJA2	2.35537e-10	1.32369	0.611	0.172	8.13217e-06
CXCL9	2.3597e-10	-3.45874	0	0.355	8.14712e-06
ATP5F1EP2	2.3597e-10	-1.16068	0	0.355	8.14712e-06
RPL13AP25	2.3597e-10	-1.04511	0	0.355	8.14712e-06
PSME3IP1	2.3597e-10	-1.07392	0	0.355	8.14712e-06
Z74021.1	2.3597e-10	-1.12493	0	0.355	8.14712e-06
HDAC9	2.45785e-10	1.34376	0.379	0.011	8.48598e-06
GRIK3	2.45785e-10	1.27792	0.379	0.011	8.48598e-06
AGPAT5	2.72341e-10	0.998595	0.495	0.065	9.40285e-06
GPR37L1	2.72706e-10	1.09144	0.358	0	9.41544e-06
EPRS	2.72706e-10	0.96588	0.358	0	9.41544e-06
ARPC4	2.72706e-10	0.977073	0.358	0	9.41544e-06
CDH18	2.72706e-10	1.20963	0.358	0	9.41544e-06
TPD52	2.72706e-10	0.9771	0.358	0	9.41544e-06
GPR158	2.72706e-10	1.28245	0.358	0	9.41544e-06
CARS	2.72706e-10	0.802588	0.358	0	9.41544e-06
LRP4	2.72706e-10	0.799342	0.358	0	9.41544e-06
KLRC3	2.72706e-10	0.924423	0.358	0	9.41544e-06
LMO3	2.72706e-10	1.04039	0.358	0	9.41544e-06
ARRDC4	2.72706e-10	1.18968	0.358	0	9.41544e-06
ALDOC	2.72706e-10	1.04253	0.358	0	9.41544e-06
SMARCE1	2.72706e-10	0.748492	0.358	0	9.41544e-06
SPECC1L	2.72706e-10	0.826034	0.358	0	9.41544e-06
ATP1A2	2.72706e-10	1.00789	0.358	0	9.41544e-06
LAMB1	2.77018e-10	-1.60324	0.137	0.548	9.56431e-06
FAM114A1	2.80047e-10	-1.54005	0.295	0.656	9.66891e-06
PPFIA2	2.89873e-10	1.33144	0.421	0.032	1.00082e-05
PRKD1	2.93358e-10	1.12145	0.442	0.043	1.01285e-05
PCDH17	2.9692e-10	1.05456	0.453	0.043	1.02515e-05
CASTOR3	3.0712e-10	1.00128	0.442	0.043	1.06036e-05
PSD3	3.10403e-10	1.47211	0.589	0.172	1.0717e-05
TTTY14	3.25172e-10	1.1031	0.453	0.043	1.12269e-05
PRKCE	3.81905e-10	1.18625	0.411	0.032	1.31857e-05
NCL	3.82716e-10	-1.1534	0.6	0.892	1.32137e-05
TRAF3IP2-AS1	3.87926e-10	1.30604	0.474	0.065	1.33935e-05
PRRX2	3.89837e-10	-1.27637	0.011	0.366	1.34595e-05
MFAP4	3.89837e-10	-1.49035	0.011	0.366	1.34595e-05
MXRA8	4.15491e-10	-1.10444	0.042	0.43	1.43453e-05
ZNF91	4.15874e-10	0.91575	0.432	0.043	1.43585e-05
SELENOS	4.22985e-10	-1.53193	0.389	0.677	1.4604e-05
CLIP2	4.46389e-10	1.10182	0.537	0.108	1.5412e-05
GRIK4	4.57408e-10	1.17369	0.379	0.011	1.57925e-05
ARID5B	4.80046e-10	-1.59998	0.368	0.699	1.65741e-05
SFRP2	4.92172e-10	-1.46098	0	0.344	1.69927e-05
GARS1	4.92172e-10	-1.14151	0	0.344	1.69927e-05
RPL34P18	4.92172e-10	-1.1491	0	0.344	1.69927e-05
UCHL1	4.97138e-10	1.39904	0.526	0.108	1.71642e-05
UNC80	4.99694e-10	1.24231	0.368	0.011	1.72524e-05
BCAT1	5.27618e-10	1.20215	0.495	0.086	1.82165e-05
NOS1AP	5.55862e-10	0.905174	0.347	0	1.91917e-05
ILDR2	5.55862e-10	0.776131	0.347	0	1.91917e-05
DARS	5.55862e-10	0.857202	0.347	0	1.91917e-05
ADAM23	5.55862e-10	1.17018	0.347	0	1.91917e-05
PARL	5.55862e-10	0.84963	0.347	0	1.91917e-05
CSNK2B	5.55862e-10	0.908098	0.347	0	1.91917e-05
INSYN2A	5.55862e-10	1.03951	0.347	0	1.91917e-05
MYO16	5.55862e-10	1.01143	0.347	0	1.91917e-05
BLOC1S6	5.55862e-10	0.793242	0.347	0	1.91917e-05
MAZ	5.55862e-10	1.04477	0.347	0	1.91917e-05
NDUFA7	5.55862e-10	0.993719	0.347	0	1.91917e-05
SMIM7	5.55862e-10	0.853826	0.347	0	1.91917e-05
SMIM26	5.55862e-10	1.00606	0.347	0	1.91917e-05
STX16	5.55862e-10	0.867521	0.347	0	1.91917e-05
OLIG2	5.55862e-10	0.966738	0.347	0	1.91917e-05
IFNAR2	5.55862e-10	0.672258	0.347	0	1.91917e-05
AC064875.1	5.55862e-10	1.08262	0.347	0	1.91917e-05
GADD45A	5.57666e-10	1.70855	0.547	0.118	1.9254e-05
BMP7	5.6578e-10	0.943009	0.368	0.011	1.95341e-05
TSC22D1	6.78321e-10	1.2927	0.642	0.215	2.34197e-05
PRRX1	6.87158e-10	-1.574	0.411	0.71	2.37248e-05
HIP1R	7.06867e-10	1.01598	0.368	0.011	2.44053e-05
RPAIN	7.19497e-10	1.1542	0.484	0.075	2.48413e-05
SLC38A1	8.0679e-10	0.864226	0.463	0.054	2.78552e-05
COMT	8.37903e-10	1.35188	0.579	0.151	2.89294e-05
RFX3	8.48644e-10	1.19784	0.463	0.075	2.93003e-05
C1QBP	9.11609e-10	1.20598	0.568	0.129	3.14742e-05
PER3	9.20829e-10	1.11739	0.432	0.043	3.17925e-05
LRRC8B	9.26411e-10	0.699109	0.368	0.011	3.19853e-05
SORT1	9.63173e-10	0.935507	0.432	0.043	3.32545e-05
GLCCI1	9.76332e-10	0.946753	0.389	0.022	3.37088e-05
GBP1	9.98071e-10	-2.04727	0.232	0.613	3.44594e-05
AP3S2	9.99755e-10	0.751722	0.389	0.022	3.45176e-05
FBLN2	1.01923e-09	-1.27192	0	0.333	3.51898e-05
SARS1	1.01923e-09	-1.29521	0	0.333	3.51898e-05
EPRS1	1.01923e-09	-1.18388	0	0.333	3.51898e-05
H2AZ2	1.01923e-09	-1.2675	0	0.333	3.51898e-05
EEF1A1P5	1.01923e-09	-0.990772	0	0.333	3.51898e-05
OSBPL6	1.06415e-09	0.771702	0.411	0.032	3.67407e-05
ZNF721	1.07121e-09	0.853148	0.453	0.054	3.69847e-05
HECTD4	1.07906e-09	0.948141	0.379	0.022	3.72555e-05
EHD2	1.08777e-09	-1.09142	0.074	0.462	3.75562e-05
TARDBP	1.12519e-09	0.643623	0.337	0	3.88483e-05
LEPROT	1.12519e-09	0.801694	0.337	0	3.88483e-05
H1FX	1.12519e-09	0.961226	0.337	0	3.88483e-05
LINC00461	1.12519e-09	0.754662	0.337	0	3.88483e-05
TMED7	1.12519e-09	0.721026	0.337	0	3.88483e-05
ARFGEF3	1.12519e-09	0.846255	0.337	0	3.88483e-05
MRPS24	1.12519e-09	0.896061	0.337	0	3.88483e-05
PEG10	1.12519e-09	1.40354	0.337	0	3.88483e-05
BCAP29	1.12519e-09	0.91526	0.337	0	3.88483e-05
ZNF37A	1.12519e-09	0.830266	0.337	0	3.88483e-05
GNG3	1.12519e-09	0.996256	0.337	0	3.88483e-05
CHD4	1.12519e-09	0.719121	0.337	0	3.88483e-05
KLRC2	1.12519e-09	0.970412	0.337	0	3.88483e-05
HAP1	1.12519e-09	0.822463	0.337	0	3.88483e-05
OSBP2	1.12519e-09	1.07451	0.337	0	3.88483e-05
HS6ST3	1.12519e-09	1.52328	0.337	0	3.88483e-05
KLC1	1.12742e-09	0.874716	0.516	0.086	3.89255e-05
SREBF2	1.14867e-09	0.743765	0.505	0.075	3.9659e-05
GBP4	1.15543e-09	-1.5374	0.021	0.376	3.98923e-05
PREX1	1.16264e-09	1.1599	0.442	0.054	4.01415e-05
CHCHD3	1.17666e-09	1.07857	0.495	0.097	4.06253e-05
DDR1	1.1897e-09	1.16543	0.4	0.032	4.10755e-05
CSNK1E	1.22132e-09	0.929436	0.411	0.032	4.21673e-05
HNRNPA3	1.2279e-09	1.30766	0.663	0.237	4.23946e-05
SLC2A13	1.24834e-09	1.35179	0.484	0.075	4.31001e-05
PIAS2	1.27517e-09	0.852371	0.4	0.032	4.40265e-05
KRT17	1.29329e-09	-1.8663	0.042	0.409	4.46522e-05
NCOA1	1.31276e-09	1.44789	0.621	0.226	4.53242e-05
PRTFDC1	1.33428e-09	1.0595	0.463	0.065	4.60675e-05
S100A10	1.33517e-09	-0.834649	0.537	0.839	4.6098e-05
TRAPPC5	1.3559e-09	1.11607	0.358	0.011	4.68139e-05
TRIM2	1.41304e-09	1.28699	0.505	0.097	4.87865e-05
CALU	1.41639e-09	-1.45363	0.442	0.699	4.89023e-05
HS2ST1	1.52053e-09	0.872503	0.421	0.043	5.24977e-05
DMD	1.5335e-09	1.81449	0.453	0.075	5.29457e-05
BEX2	1.57065e-09	0.997291	0.358	0.011	5.42282e-05
CBFB	1.57911e-09	0.917666	0.474	0.075	5.45205e-05
FYN	1.59526e-09	0.884237	0.6	0.14	5.50781e-05
MLLT11	1.60952e-09	0.845662	0.358	0.011	5.55704e-05
DOCK3	1.64934e-09	1.13744	0.358	0.011	5.6945e-05
RABGEF1	1.69481e-09	0.943454	0.379	0.022	5.8515e-05
GNG11	1.70672e-09	-1.21645	0.042	0.419	5.8926e-05
DEK	1.7621e-09	-1.34199	0.442	0.774	6.08382e-05
DCLK2	1.81816e-09	0.960102	0.421	0.043	6.27739e-05
WNT5A	1.82947e-09	-2.14776	0.095	0.462	6.31641e-05
TRAPPC9	1.90808e-09	0.819848	0.474	0.065	6.58784e-05
YBX3	2.00081e-09	-1.49934	0.147	0.516	6.90799e-05
MTSS2	2.04649e-09	0.766098	0.379	0.022	7.06573e-05
ADAM22	2.05362e-09	0.906533	0.358	0.011	7.09033e-05
ANK2	2.08134e-09	1.47362	0.526	0.129	7.18603e-05
RPL7P9	2.09587e-09	-1.06041	0	0.323	7.2362e-05
RPL5P34	2.09587e-09	-1.12961	0	0.323	7.2362e-05
MT-TW	2.09587e-09	-1.19113	0	0.323	7.2362e-05
RPL7A	2.09983e-09	1.75318	0.853	0.602	7.24986e-05
DBI	2.22725e-09	2.01119	0.842	0.634	7.68981e-05
AC245297.3	2.26211e-09	0.63306	0.326	0	7.81017e-05
SCN9A	2.26211e-09	1.06248	0.326	0	7.81017e-05
MED12L	2.26211e-09	1.03298	0.326	0	7.81017e-05
STK32B	2.26211e-09	0.931103	0.326	0	7.81017e-05
AL445250.1	2.26211e-09	1.06856	0.326	0	7.81017e-05
RIMS1	2.26211e-09	0.893442	0.326	0	7.81017e-05
FUT9	2.26211e-09	0.950364	0.326	0	7.81017e-05
ZHX1	2.26211e-09	0.950897	0.326	0	7.81017e-05
SC5D	2.26211e-09	0.770457	0.326	0	7.81017e-05
ASCL1	2.26211e-09	0.949607	0.326	0	7.81017e-05
SPTSSA	2.26211e-09	0.902607	0.326	0	7.81017e-05
OIP5-AS1	2.26211e-09	0.758458	0.326	0	7.81017e-05
MT1X	2.26211e-09	1.90419	0.326	0	7.81017e-05
FAM192A	2.26211e-09	0.653398	0.326	0	7.81017e-05
EEF1A2	2.26211e-09	0.681282	0.326	0	7.81017e-05
CNKSR2	2.26211e-09	0.976256	0.326	0	7.81017e-05
GABRB1	2.26211e-09	0.92753	0.326	0	7.81017e-05
U91319.1	2.26211e-09	1.12544	0.326	0	7.81017e-05
APC	2.30241e-09	1.15942	0.495	0.108	7.94929e-05
ARHGAP22	2.52202e-09	1.01135	0.347	0.011	8.70752e-05
DOCK10	2.532e-09	1.16192	0.484	0.086	8.74197e-05
LIFR	2.58297e-09	1.06925	0.389	0.032	8.91796e-05
NELL1	2.58441e-09	1.21866	0.347	0.011	8.92293e-05
FNIP2	2.59327e-09	0.918804	0.421	0.043	8.95354e-05
MAML2	2.62473e-09	1.96017	0.6	0.226	9.06214e-05
RGS17	2.6528e-09	1.03834	0.4	0.032	9.15907e-05
DDR2	2.75396e-09	-1.20369	0.084	0.441	9.50832e-05
ARL5A	2.81296e-09	0.871859	0.453	0.065	9.71203e-05
ENOPH1	2.83054e-09	0.883443	0.389	0.032	9.77271e-05
DSP	2.88112e-09	-1.92506	0.021	0.355	9.94736e-05
NDFIP1	2.92439e-09	1.08092	0.684	0.215	0.000100967
RNF157	3.0524e-09	1.21338	0.495	0.108	0.000105387
PTPRG	3.0575e-09	2.00479	0.579	0.194	0.000105563
LINGO1	3.06523e-09	1.00056	0.347	0.011	0.00010583
NBEA	3.19055e-09	1.03362	0.411	0.043	0.000110157
CLDN10	3.21791e-09	0.804363	0.347	0.011	0.000111102
EMP3	3.26382e-09	-1.39157	0.263	0.634	0.000112687
LYPD1	3.46169e-09	0.724179	0.463	0.065	0.000119518
ZSWIM6	3.46893e-09	1.51	0.495	0.118	0.000119768
TAOK1	3.58998e-09	1.05073	0.611	0.183	0.000123948
ZMAT3	3.77729e-09	1.09024	0.547	0.129	0.000130415
LUC7L2	3.80388e-09	0.924239	0.505	0.097	0.000131333
COX7A1	3.89399e-09	-1.19304	0.053	0.419	0.000134444
THRB	4.09944e-09	0.799672	0.347	0.011	0.000141537
KIAA1958	4.16624e-09	1.02385	0.389	0.032	0.000143844
MFAP5	4.28002e-09	-1.68061	0	0.312	0.000147772
AC113935.1	4.28002e-09	-0.951503	0	0.312	0.000147772
H1-10	4.28002e-09	-1.35041	0	0.312	0.000147772
RPL10P9	4.28002e-09	-1.12242	0	0.312	0.000147772
FRG1HP	4.28002e-09	-1.1512	0	0.312	0.000147772
DYNC1I2P1	4.28002e-09	-1.05451	0	0.312	0.000147772
RPL12P4	4.28002e-09	-0.835448	0	0.312	0.000147772
PDLIM1	4.31131e-09	-1.10083	0.053	0.43	0.000148852
SENP7	4.34508e-09	0.758354	0.432	0.054	0.000150018
CREB5	4.35148e-09	1.11608	0.432	0.065	0.000150239
KIF13A	4.46886e-09	1.37068	0.611	0.204	0.000154292
ALK	4.51729e-09	1.18757	0.316	0	0.000155964
PPP3R1	4.51729e-09	0.776773	0.316	0	0.000155964
SPC25	4.51729e-09	1.07794	0.316	0	0.000155964
PCDH10	4.51729e-09	0.696622	0.316	0	0.000155964
NR3C2	4.51729e-09	0.956784	0.316	0	0.000155964
HIGD2A	4.51729e-09	1.00229	0.316	0	0.000155964
RPP21	4.51729e-09	0.858646	0.316	0	0.000155964
FMC1	4.51729e-09	0.69439	0.316	0	0.000155964
RIMS2	4.51729e-09	1.34425	0.316	0	0.000155964
CTSD	4.51729e-09	1.19138	0.316	0	0.000155964
PTPRO	4.51729e-09	0.735351	0.316	0	0.000155964
ATF7	4.51729e-09	0.604112	0.316	0	0.000155964
NGRN	4.51729e-09	0.883154	0.316	0	0.000155964
GSG1L	4.51729e-09	0.864285	0.316	0	0.000155964
SRSF1	4.51729e-09	0.769478	0.316	0	0.000155964
CHST9	4.51729e-09	1.2692	0.316	0	0.000155964
COL9A3	4.51729e-09	0.726343	0.316	0	0.000155964
GET1	4.51729e-09	0.828817	0.316	0	0.000155964
DPYSL5	4.51729e-09	0.805283	0.316	0	0.000155964
TMEM100	4.51729e-09	0.769731	0.316	0	0.000155964
RIT2	4.51729e-09	0.836997	0.316	0	0.000155964
CASP4	4.55394e-09	-1.0045	0.042	0.398	0.000157229
FAM168A	4.79293e-09	0.997812	0.537	0.129	0.000165481
ZDHHC21	4.86103e-09	0.721295	0.453	0.065	0.000167832
SAMD4A	5.10357e-09	1.31745	0.484	0.097	0.000176206
PHC2	5.25976e-09	1.06176	0.516	0.108	0.000181598
RGS7	5.26527e-09	1.20212	0.337	0.011	0.000181789
SELENOM	5.31959e-09	-1.37112	0.358	0.731	0.000183664
JAM2	5.36977e-09	0.728654	0.368	0.022	0.000185397
SLC25A27	5.3904e-09	0.856288	0.358	0.022	0.000186109
PRH1	5.39455e-09	0.889085	0.337	0.011	0.000186252
CIT	5.52691e-09	0.937464	0.337	0.011	0.000190822
PAN3	5.94891e-09	0.604926	0.421	0.043	0.000205392
CIRBP	6.05162e-09	1.38882	0.705	0.344	0.000208938
SCFD2	6.07999e-09	0.976051	0.4	0.043	0.000209918
PRUNE2	6.08867e-09	0.890484	0.337	0.011	0.000210217
CXCL14	6.09324e-09	-2.46661	0.011	0.333	0.000210375
SELENON	6.49773e-09	0.855292	0.358	0.022	0.000224341
SNX13	6.58304e-09	0.795131	0.411	0.043	0.000227286
KANSL1L	6.62624e-09	0.845803	0.421	0.054	0.000228778
ID1	6.76771e-09	-1.51794	0.084	0.462	0.000233662
DIP2C	6.86485e-09	1.38406	0.547	0.161	0.000237016
NEGR1	7.06599e-09	0.866155	0.453	0.065	0.00024396
RPTOR	7.08296e-09	0.601828	0.368	0.022	0.000244546
TCEA1	7.17543e-09	1.01463	0.474	0.086	0.000247739
USP54	7.28945e-09	0.94777	0.379	0.032	0.000251675
FAF1	7.59728e-09	1.05236	0.495	0.108	0.000262304
LANCL1	8.0085e-09	0.806424	0.358	0.022	0.000276501
CPEB2	8.26953e-09	1.11339	0.368	0.032	0.000285514
PLAT	8.54763e-09	1.01364	0.442	0.065	0.000295115
RPL10AP6	8.68085e-09	-1.03138	0	0.301	0.000299715
SETP14	8.68085e-09	-0.99942	0	0.301	0.000299715
RN7SL1	8.68085e-09	-1.08831	0	0.301	0.000299715
LARGE1	8.72652e-09	0.97874	0.442	0.065	0.000301292
MAPK10	8.82603e-09	1.0729	0.495	0.097	0.000304728
NFASC	8.96114e-09	0.737987	0.305	0	0.000309392
REEP1	8.96114e-09	0.695817	0.305	0	0.000309392
ATXN7	8.96114e-09	0.544226	0.305	0	0.000309392
HIST1H1C	8.96114e-09	1.22193	0.305	0	0.000309392
DGKB	8.96114e-09	1.00957	0.305	0	0.000309392
AC079781.5	8.96114e-09	0.789606	0.305	0	0.000309392
ZFP91	8.96114e-09	0.870217	0.305	0	0.000309392
KRT13	8.96114e-09	1.35449	0.305	0	0.000309392
MRPL12	8.96114e-09	0.828515	0.305	0	0.000309392
NARS	8.96114e-09	0.81596	0.305	0	0.000309392
ZNF559	8.96114e-09	0.605078	0.305	0	0.000309392
TMEM59L	8.96114e-09	0.904589	0.305	0	0.000309392
CDH4	8.96114e-09	0.963782	0.305	0	0.000309392
ARAP2	8.99009e-09	0.585089	0.358	0.022	0.000310392
DGKI	9.09226e-09	1.06573	0.432	0.065	0.000313919
SCG5	9.23562e-09	1.09504	0.442	0.075	0.000318869
CYFIP2	9.23958e-09	0.808183	0.411	0.054	0.000319006
DIP2B	9.55083e-09	0.912033	0.463	0.086	0.000329752
SHROOM4	9.68703e-09	1.02444	0.368	0.032	0.000334454
CACNA2D1	1.00824e-08	1.00554	0.474	0.086	0.000348103
IFI16	1.03677e-08	-1.55794	0.526	0.742	0.000357956
ELK3	1.0424e-08	-1.12053	0.116	0.473	0.000359898
TAX1BP1	1.04621e-08	-1.15248	0.453	0.753	0.000361213
LIN52	1.06521e-08	0.989742	0.326	0.011	0.000367774
RPRD1A	1.07954e-08	0.669589	0.421	0.054	0.000372721
NUP42	1.11498e-08	0.778121	0.379	0.032	0.000384959
UNC79	1.11777e-08	1.01623	0.326	0.011	0.000385921
FAM110B	1.13488e-08	0.972196	0.347	0.022	0.000391828
CDC14B	1.14268e-08	1.07174	0.432	0.065	0.00039452
DANT2	1.19182e-08	0.959772	0.379	0.032	0.000411489
RASSF2	1.22012e-08	0.883689	0.4	0.043	0.000421257
SPRY1	1.22972e-08	-2.12452	0.063	0.398	0.000424573
ID3	1.27782e-08	-1.02836	0.147	0.581	0.00044118
APTX	1.30399e-08	0.752157	0.347	0.022	0.000450216
RNF150	1.30437e-08	0.931166	0.421	0.054	0.000450347
RAP1GDS1	1.32054e-08	0.869426	0.432	0.065	0.00045593
GRIK1	1.36562e-08	1.10315	0.347	0.022	0.000471494
MPPED2	1.37116e-08	0.995599	0.358	0.032	0.000473408
GOLGA2	1.40817e-08	-1.00868	0.253	0.613	0.000486186
AKR1C3	1.41839e-08	0.712058	0.368	0.032	0.000489714
LINC01572	1.43008e-08	1.03777	0.347	0.022	0.000493748
SULF1	1.46293e-08	-1.83943	0.179	0.538	0.000505091
COL4A1	1.46817e-08	-0.651065	0.116	0.505	0.000506899
TWIST1	1.47281e-08	-1.16495	0.021	0.333	0.000508503
SGCE	1.51262e-08	0.701776	0.4	0.043	0.000522249
TM2D1	1.51973e-08	0.673209	0.442	0.065	0.000524703
DCAF16	1.53234e-08	0.67248	0.347	0.022	0.000529054
BTBD9	1.55061e-08	0.826108	0.368	0.032	0.000535364
FOXG1	1.56797e-08	0.669117	0.347	0.022	0.000541359
PGAP1	1.63665e-08	0.803512	0.411	0.054	0.00056507
MYO1B	1.66792e-08	-1.06787	0.042	0.387	0.000575867
MKLN1	1.74637e-08	1.50896	0.568	0.204	0.000602952
ADSS2	1.74889e-08	-1.02842	0	0.29	0.000603823
H1-4	1.74889e-08	-1.32363	0	0.29	0.000603823
FO393411.1	1.74889e-08	-1.03008	0	0.29	0.000603823
EIF5P1	1.74889e-08	-1.00926	0	0.29	0.000603823
SLC35F3	1.75609e-08	1.10718	0.337	0.022	0.000606306
DISP1	1.7661e-08	0.70294	0.295	0	0.000609765
SRGAP3	1.7661e-08	1.07966	0.295	0	0.000609765
HIGD1A	1.7661e-08	0.849446	0.295	0	0.000609765
RBM27	1.7661e-08	0.447129	0.295	0	0.000609765
EEF1E1	1.7661e-08	0.642028	0.295	0	0.000609765
COMMD3	1.7661e-08	0.563673	0.295	0	0.000609765
EEF1AKMT2	1.7661e-08	0.672644	0.295	0	0.000609765
ARL2	1.7661e-08	0.944594	0.295	0	0.000609765
C11orf54	1.7661e-08	0.659532	0.295	0	0.000609765
AC025159.1	1.7661e-08	0.647923	0.295	0	0.000609765
GABRB3	1.7661e-08	0.767194	0.295	0	0.000609765
CORO7	1.7661e-08	0.721823	0.295	0	0.000609765
PSENEN	1.7661e-08	0.820063	0.295	0	0.000609765
CACNG8	1.7661e-08	0.808637	0.295	0	0.000609765
CECR2	1.7661e-08	0.816082	0.295	0	0.000609765
SNRPD3	1.7661e-08	0.852214	0.295	0	0.000609765
ADD2	1.7661e-08	0.555558	0.295	0	0.000609765
VWC2	1.7661e-08	0.906008	0.295	0	0.000609765
GRIN2B	1.7661e-08	0.994388	0.295	0	0.000609765
FAIM2	1.7661e-08	0.902048	0.295	0	0.000609765
CMTM5	1.7661e-08	1.07101	0.295	0	0.000609765
AC004852.2	1.7661e-08	1.07427	0.295	0	0.000609765
LY6H	1.7661e-08	1.03796	0.295	0	0.000609765
DYRK1A	1.79744e-08	0.798576	0.484	0.086	0.000620585
IRF9	1.93533e-08	0.796548	0.411	0.054	0.000668191
OTUD7A	1.99175e-08	0.806662	0.316	0.011	0.000687671
APOL1	2.00813e-08	-1.18247	0.032	0.366	0.000693326
TMEM163	2.08954e-08	0.843067	0.316	0.011	0.000721434
TOX	2.10388e-08	0.872088	0.411	0.054	0.000726387
MAFB	2.11458e-08	-1.51383	0.032	0.355	0.000730079
FAM49B	2.14183e-08	0.914436	0.526	0.129	0.000739488
AHR	2.20965e-08	0.684621	0.347	0.022	0.000762903
GAB2	2.24502e-08	0.891946	0.316	0.011	0.000775114
PHKB	2.30839e-08	0.708828	0.379	0.043	0.000796996
HES1	2.39296e-08	-2.17759	0.105	0.441	0.000826193
HLA-E	2.4381e-08	-1.18938	0.526	0.763	0.000841778
CNN2	2.43963e-08	-0.973755	0.042	0.366	0.000842308
CENPV	2.45346e-08	1.22561	0.358	0.032	0.00084708
MICAL3	2.46988e-08	0.666489	0.316	0.011	0.000852752
CSNK1A1	2.48577e-08	0.872345	0.726	0.312	0.000858236
ATF4	2.57237e-08	-1.15776	0.347	0.656	0.000888138
B2M	2.57784e-08	-0.817577	0.968	1	0.000890025
MAN1A1	2.59025e-08	-1.1166	0.032	0.344	0.00089431
PSAT1	2.59025e-08	0.651223	0.347	0.022	0.00089431
BEX3	2.71113e-08	1.25497	0.8	0.452	0.000936046
GRIK5	2.71655e-08	0.611746	0.316	0.011	0.000937915
TAF15	2.72436e-08	0.836773	0.463	0.086	0.000940612
GPD2	2.74084e-08	0.813892	0.358	0.032	0.000946303
P2RX7	2.78185e-08	0.687727	0.316	0.011	0.000960463
PHACTR3	2.78302e-08	0.753906	0.337	0.022	0.000960867
CLASP1	2.89568e-08	0.874578	0.526	0.151	0.000999764
CD99	2.92033e-08	-1.00838	0.274	0.645	0.00100827
RCN3	2.97108e-08	-0.977625	0.042	0.366	0.0010258
TANC1	3.06627e-08	1.05543	0.516	0.14	0.00105866
CERS6	3.06992e-08	0.597634	0.453	0.075	0.00105992
PITPNM2	3.2836e-08	0.491944	0.316	0.011	0.00113369
USP24	3.32104e-08	0.687757	0.453	0.075	0.00114662
CAV1	3.33437e-08	-1.70577	0.242	0.581	0.00115123
ATP5F1E	3.38415e-08	-0.864395	0.853	0.935	0.00116841
NEU4	3.45847e-08	0.832669	0.284	0	0.00119407
ABHD6	3.45847e-08	0.622672	0.284	0	0.00119407
DANCR	3.45847e-08	0.625679	0.284	0	0.00119407
HIST1H1E	3.45847e-08	0.959861	0.284	0	0.00119407
PRKN	3.45847e-08	1.2139	0.284	0	0.00119407
ADCY1	3.45847e-08	0.604804	0.284	0	0.00119407
KRIT1	3.45847e-08	0.545317	0.284	0	0.00119407
ZNF655	3.45847e-08	0.546405	0.284	0	0.00119407
AIF1L	3.45847e-08	1.32514	0.284	0	0.00119407
SLIT1	3.45847e-08	0.690853	0.284	0	0.00119407
NDUFA9	3.45847e-08	0.693987	0.284	0	0.00119407
COX14	3.45847e-08	1.00288	0.284	0	0.00119407
ZNF506	3.45847e-08	0.632649	0.284	0	0.00119407
FAT3	3.45847e-08	0.914759	0.284	0	0.00119407
CACNG5	3.45847e-08	0.669262	0.284	0	0.00119407
PCBP1-AS1	3.49831e-08	0.549251	0.368	0.032	0.00120783
DARS1	3.50026e-08	-0.920651	0	0.28	0.0012085
RBM8B	3.50026e-08	-0.955779	0	0.28	0.0012085
FTLP3	3.50026e-08	-1.0405	0	0.28	0.0012085
MT-TV	3.50026e-08	-0.965528	0	0.28	0.0012085
SVIL	3.56309e-08	-1.2226	0.137	0.484	0.00123019
RCAN1	3.61388e-08	1.39892	0.516	0.14	0.00124773
LRRC17	3.61642e-08	-2.57417	0.032	0.333	0.00124861
SOX4	3.65311e-08	-1.88537	0.432	0.667	0.00126127
DPY19L1	3.69684e-08	0.868553	0.347	0.032	0.00127637
DOCK1	3.69856e-08	0.848919	0.547	0.151	0.00127696
NUCB2	3.72078e-08	-1.4111	0.358	0.634	0.00128464
BCL7C	3.86425e-08	0.981899	0.347	0.032	0.00133417
TAFA5	3.87126e-08	0.794067	0.432	0.075	0.00133659
PHGDH	3.88293e-08	1.01182	0.305	0.011	0.00134062
ICA1L	3.95069e-08	0.840215	0.347	0.032	0.00136402
FEM1C	4.07236e-08	0.694083	0.305	0.011	0.00140602
BTRC	4.10879e-08	1.12797	0.463	0.097	0.0014186
TTC7B	4.27073e-08	0.487572	0.305	0.011	0.00147451
INPP5F	4.32444e-08	0.863946	0.442	0.086	0.00149306
NAALADL2	4.37306e-08	1.51	0.505	0.151	0.00150984
GSK3B	4.50428e-08	0.681482	0.516	0.118	0.00155515
TBCD	4.61049e-08	0.675909	0.347	0.032	0.00159182
EXOC6	4.64087e-08	0.700443	0.358	0.032	0.00160231
YEATS2	4.68976e-08	0.628248	0.337	0.022	0.00161919
MYL9	4.73323e-08	-1.14096	0.084	0.462	0.00163419
CTSS	4.76433e-08	-1.24194	0.084	0.43	0.00164493
HIPK2	4.97326e-08	0.965703	0.495	0.118	0.00171707
SGCD	5.01168e-08	1.64754	0.474	0.129	0.00173033
STMN1	5.0213e-08	1.3917	0.663	0.269	0.00173365
TARBP1	5.04155e-08	0.621295	0.305	0.011	0.00174065
PHLDA1	5.0888e-08	1.10952	0.663	0.247	0.00175696
GPRC5B	5.10073e-08	0.755635	0.4	0.054	0.00176108
CREBZF	5.2855e-08	0.628364	0.305	0.011	0.00182487
SGMS1	5.31288e-08	1.13075	0.442	0.097	0.00183432
ACYP2	5.36355e-08	0.952865	0.463	0.097	0.00185182
PABPN1	5.40938e-08	0.809663	0.379	0.043	0.00186764
CCDC50	5.42346e-08	0.987949	0.632	0.247	0.0018725
PPIC	5.50004e-08	-0.930167	0.021	0.312	0.00189895
ASB3	5.53077e-08	1.03575	0.526	0.151	0.00190955
RPS20	5.59271e-08	-0.855892	0.674	0.914	0.00193094
PLCE1	5.74144e-08	0.783108	0.347	0.032	0.00198229
TENM1	5.80818e-08	0.743874	0.305	0.011	0.00200533
PKP4	5.92818e-08	0.834854	0.368	0.043	0.00204676
EXOC4	6.26313e-08	0.993603	0.526	0.151	0.00216241
HEBP2	6.31796e-08	-1.20766	0.2	0.559	0.00218134
NNMT	6.31974e-08	-1.44311	0.232	0.548	0.00218195
THY1	6.35819e-08	-1.53842	0.6	0.742	0.00219523
MCF2L2	6.3808e-08	0.555148	0.305	0.011	0.00220304
NCOA2	6.44286e-08	0.896986	0.411	0.065	0.00222446
RPSA	6.71719e-08	1.49709	0.779	0.441	0.00231918
SYF2	6.72292e-08	-1.44523	0.189	0.495	0.00232116
ST3GAL3	6.73002e-08	0.701812	0.274	0	0.00232361
HES6	6.73002e-08	0.650691	0.274	0	0.00232361
NRG2	6.73002e-08	0.508281	0.274	0	0.00232361
RARS	6.73002e-08	0.527747	0.274	0	0.00232361
FAM184A	6.73002e-08	0.666002	0.274	0	0.00232361
SEC61A2	6.73002e-08	0.469032	0.274	0	0.00232361
PTPMT1	6.73002e-08	0.699578	0.274	0	0.00232361
SPATA13	6.73002e-08	0.888945	0.274	0	0.00232361
UCHL3	6.73002e-08	0.663928	0.274	0	0.00232361
HEXA	6.73002e-08	0.660711	0.274	0	0.00232361
ALOX12-AS1	6.73002e-08	0.589925	0.274	0	0.00232361
DHPS	6.73002e-08	0.533933	0.274	0	0.00232361
ZNF577	6.73002e-08	0.515574	0.274	0	0.00232361
C10orf90	6.73002e-08	0.792359	0.274	0	0.00232361
HEPACAM	6.73002e-08	0.918004	0.274	0	0.00232361
SLC8A3	6.73002e-08	0.812047	0.274	0	0.00232361
IGLC1	6.73002e-08	0.663476	0.274	0	0.00232361
LINC01965	6.73002e-08	0.81201	0.274	0	0.00232361
LRPPRC	6.786e-08	0.744385	0.4	0.054	0.00234293
PXDN	6.90911e-08	-1.51196	0.211	0.505	0.00238544
FTH1P2	6.96026e-08	-1.02218	0	0.269	0.0024031
CACYBPP2	6.96026e-08	-0.925413	0	0.269	0.0024031
RPL7AP6	6.96026e-08	-0.860238	0	0.269	0.0024031
RPL24P2	6.96026e-08	-0.851448	0	0.269	0.0024031
UBA6-AS1	6.98581e-08	0.822842	0.347	0.032	0.00241192
PRRC2C	7.08407e-08	-1.18333	0.516	0.72	0.00244585
AC118549.1	7.11814e-08	0.692753	0.432	0.075	0.00245761
ST3GAL5	7.21171e-08	0.689827	0.4	0.054	0.00248992
UTY	7.28614e-08	0.680102	0.442	0.086	0.00251561
SLC9A9	7.34062e-08	0.98382	0.358	0.043	0.00253442
BTF3L4	7.35389e-08	0.755695	0.453	0.086	0.00253901
ROMO1	7.4909e-08	-1.31469	0.326	0.634	0.00258631
LRRC8D	7.61929e-08	0.617288	0.347	0.032	0.00263064
ARHGEF6	7.78615e-08	0.687782	0.347	0.032	0.00268825
SYAP1	7.9347e-08	-1.28576	0.116	0.43	0.00273953
LTBP1	8.01777e-08	-1.23492	0.105	0.43	0.00276821
KCNT2	8.16155e-08	0.993587	0.358	0.043	0.00281786
FTL	8.33594e-08	-0.339003	0.926	0.935	0.00287807
KCNMB4	8.43149e-08	1.30833	0.316	0.022	0.00291106
ANO4	8.66738e-08	0.895237	0.295	0.011	0.0029925
RAB5IF	8.71022e-08	0.965587	0.432	0.086	0.00300729
GPSM2	8.81116e-08	0.73323	0.432	0.075	0.00304214
LRRN1	8.82585e-08	0.587599	0.4	0.054	0.00304721
GNAO1	8.87409e-08	0.844347	0.295	0.011	0.00306387
TNFSF10	9.23157e-08	-1.88551	0.032	0.323	0.00318729
RUNX1	9.25114e-08	-1.61016	0.116	0.452	0.00319405
CAMTA1	9.45097e-08	1.11646	0.611	0.247	0.00326304
IKZF2	9.52327e-08	0.782523	0.295	0.011	0.003288
LINC01278	9.56782e-08	0.713634	0.389	0.054	0.00330339
RNGTT	9.61009e-08	0.649637	0.368	0.043	0.00331798
PPA2	9.78261e-08	0.631791	0.463	0.097	0.00337754
NSD2	9.79542e-08	0.742932	0.4	0.065	0.00338197
NOL8	1.04306e-07	-1.43063	0.189	0.495	0.00360127
GNG4	1.04607e-07	0.611187	0.295	0.011	0.00361167
VCAM1	1.05274e-07	-1.12619	0.021	0.301	0.00363467
HTRA3	1.05274e-07	-1.35495	0.021	0.301	0.00363467
SEC31A	1.07431e-07	-1.36872	0.358	0.624	0.00370915
PTPRD	1.08477e-07	1.28744	0.526	0.194	0.00374527
RCC2	1.1116e-07	0.663528	0.368	0.043	0.0038379
ORC4	1.14872e-07	0.450386	0.295	0.011	0.00396608
SH3D19	1.15318e-07	1.24582	0.632	0.301	0.00398146
CHPT1	1.19026e-07	0.732408	0.379	0.054	0.0041095
LMNA	1.19272e-07	-1.1695	0.474	0.71	0.00411798
SLK	1.22616e-07	-1.30118	0.232	0.527	0.00423342
ZC3H12C	1.23204e-07	0.495129	0.295	0.011	0.00425374
B4GALT6	1.23204e-07	0.433704	0.295	0.011	0.00425374
RALGAPA2	1.23204e-07	0.574109	0.295	0.011	0.00425374
RAB10	1.28137e-07	0.841909	0.653	0.258	0.00442405
ATP5F1C	1.2926e-07	1.091	0.579	0.226	0.00446284
PLEKHA2	1.29575e-07	0.702354	0.358	0.043	0.0044737
EGLN1	1.30156e-07	0.61788	0.263	0	0.00449377
SCN2A	1.30156e-07	0.687181	0.263	0	0.00449377
SCN1A-AS1	1.30156e-07	0.565952	0.263	0	0.00449377
GAD1	1.30156e-07	0.804415	0.263	0	0.00449377
ASIC4	1.30156e-07	0.506919	0.263	0	0.00449377
SATB1	1.30156e-07	0.661656	0.263	0	0.00449377
ATP8A1	1.30156e-07	0.763427	0.263	0	0.00449377
KIAA1211	1.30156e-07	0.690616	0.263	0	0.00449377
SDHA	1.30156e-07	0.535666	0.263	0	0.00449377
TXNDC5	1.30156e-07	0.490597	0.263	0	0.00449377
UMAD1	1.30156e-07	0.721676	0.263	0	0.00449377
ADGRB1	1.30156e-07	0.652334	0.263	0	0.00449377
PTGDS	1.30156e-07	2.65652	0.263	0	0.00449377
TMX2	1.30156e-07	0.705708	0.263	0	0.00449377
CAPN5	1.30156e-07	0.80414	0.263	0	0.00449377
FAM66C	1.30156e-07	0.471816	0.263	0	0.00449377
DHRS4L2	1.30156e-07	0.545583	0.263	0	0.00449377
CHMP4A	1.30156e-07	0.699292	0.263	0	0.00449377
PSMA3-AS1	1.30156e-07	0.445409	0.263	0	0.00449377
ZNF410	1.30156e-07	0.473236	0.263	0	0.00449377
MKRN3	1.30156e-07	0.65481	0.263	0	0.00449377
ABCA3	1.30156e-07	0.499833	0.263	0	0.00449377
AC005562.1	1.30156e-07	0.609693	0.263	0	0.00449377
ATCAY	1.30156e-07	0.790315	0.263	0	0.00449377
ZNF626	1.30156e-07	0.582114	0.263	0	0.00449377
ZNF580	1.30156e-07	0.638184	0.263	0	0.00449377
EIF6	1.30156e-07	0.721487	0.263	0	0.00449377
DCX	1.30156e-07	0.714754	0.263	0	0.00449377
C2orf80	1.30156e-07	0.583018	0.263	0	0.00449377
CTNNA3	1.30156e-07	0.753927	0.263	0	0.00449377
TMEM132D	1.30156e-07	0.946705	0.263	0	0.00449377
LRRC4B	1.30156e-07	0.684119	0.263	0	0.00449377
LINC02283	1.30156e-07	0.703829	0.263	0	0.00449377
TMEM9B	1.34429e-07	0.655163	0.432	0.075	0.0046413
TTC28	1.34908e-07	1.39937	0.474	0.14	0.00465783
MALAT1	1.35545e-07	-0.866131	0.737	1	0.00467983
HMCN1	1.37528e-07	-0.95136	0	0.258	0.00474831
AC098614.3	1.37528e-07	-0.965586	0	0.258	0.00474831
AC004057.1	1.37528e-07	-0.726582	0	0.258	0.00474831
STING1	1.37528e-07	-0.952518	0	0.258	0.00474831
AP001000.1	1.37528e-07	-0.828315	0	0.258	0.00474831
FRG1CP	1.37528e-07	-0.982254	0	0.258	0.00474831
BRAF	1.39168e-07	0.9578	0.474	0.129	0.00480493
ABHD2	1.4318e-07	1.01422	0.621	0.247	0.00494345
ABLIM1	1.4379e-07	0.867417	0.358	0.043	0.0049645
PVT1	1.44742e-07	0.792509	0.337	0.032	0.00499736
NETO2	1.51123e-07	0.700845	0.316	0.022	0.00521768
CSPG4	1.53408e-07	0.730695	0.411	0.065	0.00529656
CERS4	1.61535e-07	0.555485	0.316	0.022	0.00557714
TAPT1-AS1	1.62832e-07	2.10083	0.284	0.011	0.00562194
FKBP5	1.67279e-07	0.881656	0.579	0.194	0.00577546
GPHN	1.70515e-07	1.33057	0.495	0.172	0.00588721
SCD	1.7305e-07	0.711143	0.495	0.118	0.00597471
WDR20	1.74641e-07	0.663163	0.379	0.054	0.00602966
JAK1	1.78243e-07	-0.968676	0.495	0.742	0.00615403
WASF3	1.80446e-07	0.545474	0.316	0.022	0.00623009
FCHSD2	1.80525e-07	0.963576	0.505	0.14	0.0062328
HSPA1A	1.83727e-07	2.43068	0.537	0.172	0.00634335
ELMO1	1.88161e-07	0.893017	0.368	0.054	0.00649646
HDHD2	1.91788e-07	0.580206	0.284	0.011	0.00662166
AMZ1	1.9631e-07	0.740234	0.284	0.011	0.00677781
UBXN2B	1.9631e-07	0.62464	0.284	0.011	0.00677781
TOP2B	1.99326e-07	0.701813	0.495	0.118	0.00688192
MLLT10	2.00508e-07	0.780427	0.411	0.075	0.00692273
SH3RF3	2.07284e-07	0.801683	0.389	0.065	0.0071567
TUBB2A	2.0968e-07	1.2368	0.474	0.129	0.00723942
CLU	2.13739e-07	1.00282	0.726	0.29	0.00737954
TES	2.18845e-07	-1.18661	0.063	0.366	0.00755584
DYNC1I2	2.21036e-07	-1.03178	0.474	0.71	0.00763149
SELENOT	2.22822e-07	0.719525	0.421	0.075	0.00769317
SACM1L	2.25313e-07	0.671334	0.305	0.022	0.00777917
WSB2	2.25313e-07	0.800845	0.305	0.022	0.00777917
SFN	2.25759e-07	-1.90697	0.084	0.398	0.00779457
ACAP3	2.26394e-07	0.729546	0.379	0.054	0.00781648
SGK3	2.28567e-07	0.750416	0.389	0.065	0.00789149
ARHGEF3	2.29961e-07	0.917659	0.389	0.075	0.00793963
DDX3X	2.41858e-07	0.840367	0.463	0.108	0.00835038
ELOVL5	2.42006e-07	0.763515	0.379	0.065	0.00835551
SPP1	2.44575e-07	1.45131	0.453	0.108	0.00844419
PCCA	2.46402e-07	0.835262	0.442	0.108	0.00850727
ZMYM2	2.48262e-07	0.789384	0.484	0.129	0.00857149
AJAP1	2.50196e-07	0.720008	0.253	0	0.00863826
RAB13	2.50196e-07	0.940706	0.253	0	0.00863826
SYT14	2.50196e-07	0.671531	0.253	0	0.00863826
WDFY1	2.50196e-07	0.581796	0.253	0	0.00863826
KCTD8	2.50196e-07	0.892167	0.253	0	0.00863826
MFAP3L	2.50196e-07	0.701368	0.253	0	0.00863826
C5orf56	2.50196e-07	0.523277	0.253	0	0.00863826
PCDHGC3	2.50196e-07	0.63374	0.253	0	0.00863826
SNHG32	2.50196e-07	0.807089	0.253	0	0.00863826
WDR27	2.50196e-07	0.500408	0.253	0	0.00863826
AC087854.1	2.50196e-07	0.632563	0.253	0	0.00863826
UBASH3B	2.50196e-07	0.669678	0.253	0	0.00863826
PSMD9	2.50196e-07	0.602678	0.253	0	0.00863826
PRORP	2.50196e-07	0.523156	0.253	0	0.00863826
SOX8	2.50196e-07	0.665962	0.253	0	0.00863826
CTDNEP1	2.50196e-07	0.509362	0.253	0	0.00863826
SUPT4H1	2.50196e-07	0.736153	0.253	0	0.00863826
PPM1E	2.50196e-07	0.696806	0.253	0	0.00863826
IER3IP1	2.50196e-07	0.526537	0.253	0	0.00863826
NCAN	2.50196e-07	0.811007	0.253	0	0.00863826
DPF1	2.50196e-07	0.595382	0.253	0	0.00863826
MRPS6	2.50196e-07	0.650441	0.253	0	0.00863826
TMEM255A	2.50196e-07	0.637305	0.253	0	0.00863826
NAA10	2.50196e-07	0.722139	0.253	0	0.00863826
KCNH8	2.50196e-07	0.678955	0.253	0	0.00863826
CADPS	2.50196e-07	0.664277	0.253	0	0.00863826
AL512308.1	2.50196e-07	0.646107	0.253	0	0.00863826
BRINP1	2.50196e-07	0.684009	0.253	0	0.00863826
HEPN1	2.50196e-07	0.820527	0.253	0	0.00863826
RCBTB1	2.51746e-07	0.60609	0.305	0.022	0.00869177
IMMP2L	2.58501e-07	1.03328	0.337	0.043	0.00892502
ZNF708	2.59471e-07	0.676704	0.368	0.054	0.00895849
SEC62	2.60013e-07	-0.996018	0.484	0.753	0.00897721
MMP11	2.60041e-07	-2.00163	0.011	0.269	0.00897816
RAI14	2.61008e-07	-1.33036	0.179	0.484	0.00901158
MEG8	2.63454e-07	0.863926	0.347	0.043	0.00909601
SRI	2.64731e-07	1.37532	0.642	0.269	0.00914009
STEAP1	2.70059e-07	-1.05006	0	0.247	0.00932405
AC092069.1	2.70059e-07	-0.958352	0	0.247	0.00932405
AC114491.1	2.70059e-07	-0.789382	0	0.247	0.00932405
AC099336.2	2.70059e-07	-0.911199	0	0.247	0.00932405
AC012354.2	2.70059e-07	-0.7972	0	0.247	0.00932405
RPL30P4	2.70059e-07	-0.776066	0	0.247	0.00932405
FTH1P11	2.70059e-07	-0.694729	0	0.247	0.00932405
DENND2B	2.70059e-07	-0.936258	0	0.247	0.00932405
RPS7P10	2.70059e-07	-0.804618	0	0.247	0.00932405
RCN1P2	2.70059e-07	-0.931889	0	0.247	0.00932405
RPL35A	2.71392e-07	-0.811943	0.747	0.914	0.00937009
POLR2J3	2.75024e-07	0.613003	0.305	0.022	0.00949549
LSM12	2.81161e-07	0.641499	0.305	0.022	0.00970737
PAPSS2	2.88406e-07	-0.804929	0.021	0.29	0.0099575
STXBP6	2.97102e-07	0.616661	0.274	0.011	0.0102577
NRIP1	2.97316e-07	0.601244	0.326	0.032	0.0102651
UBR3	2.98738e-07	0.711819	0.411	0.075	0.0103142
CAPS2	3.04112e-07	0.546457	0.274	0.011	0.0104998
TRPC1	3.04175e-07	0.629152	0.347	0.043	0.0105019
ZNF608	3.04175e-07	0.72751	0.347	0.043	0.0105019
WWP2	3.04175e-07	0.686127	0.347	0.043	0.0105019
SGCB	3.12155e-07	0.934636	0.505	0.151	0.0107775
ACADM	3.12302e-07	0.875527	0.4	0.075	0.0107825
TNK2	3.1406e-07	0.764529	0.316	0.032	0.0108432
ZFAND3	3.20732e-07	1.04035	0.579	0.226	0.0110736
ARHGEF4	3.20855e-07	0.71303	0.305	0.022	0.0110778
SEL1L3	3.20855e-07	0.615608	0.305	0.022	0.0110778
ADGRL1	3.20855e-07	0.40043	0.305	0.022	0.0110778
DDX27	3.27029e-07	-1.12127	0.042	0.323	0.011291
MYO1C	3.29492e-07	-0.948567	0.074	0.366	0.011376
FBLN1	3.3271e-07	-1.08679	0.063	0.366	0.0114872
RHBDL3	3.33785e-07	0.615871	0.274	0.011	0.0115242
ZFP36L1	3.39512e-07	-1.22321	0.316	0.624	0.011722
TXNDC12	3.41629e-07	0.621082	0.274	0.011	0.0117951
FBXL17	3.47263e-07	0.843143	0.442	0.108	0.0119896
TTLL7	3.6553e-07	0.679678	0.347	0.043	0.0126203
HIP1	3.74045e-07	1.01601	0.579	0.204	0.0129143
SRGAP1	3.75446e-07	0.700459	0.442	0.097	0.0129627
FOXN2	3.77992e-07	0.716324	0.389	0.065	0.0130505
PI4K2B	3.82061e-07	0.684393	0.295	0.022	0.013191
EPM2A	3.83593e-07	0.646874	0.274	0.011	0.0132439
TULP4	3.88517e-07	0.618324	0.347	0.043	0.013414
GJA1	3.88753e-07	-0.895135	0.011	0.269	0.0134221
TNRC18	3.9175e-07	0.696494	0.358	0.054	0.0135256
RABGAP1L	3.96689e-07	0.916258	0.484	0.129	0.0136961
NDRG2	3.99333e-07	0.650872	0.295	0.022	0.0137874
RALBP1	3.99563e-07	-0.817206	0.263	0.57	0.0137953
AP1G1	4.00668e-07	0.398227	0.379	0.054	0.0138335
PLPP4	4.05717e-07	1.07838	0.495	0.161	0.0140078
UQCRQ	4.10446e-07	-1.09743	0.474	0.71	0.0141711
DSEL	4.13407e-07	0.901687	0.547	0.194	0.0142733
CAMK2N1	4.13743e-07	0.956757	0.684	0.28	0.0142849
SERF2	4.15987e-07	-0.65437	0.737	0.903	0.0143624
DPY19L3	4.1633e-07	0.750474	0.389	0.075	0.0143742
PTGES3	4.18423e-07	1.09982	0.611	0.28	0.0144465
CHDH	4.20706e-07	0.574588	0.274	0.011	0.0145253
GCNT1	4.24262e-07	0.870195	0.337	0.043	0.0146481
DOCK4	4.26716e-07	0.883948	0.516	0.14	0.0147328
AP1S2	4.26722e-07	0.908765	0.516	0.151	0.014733
FAM169A	4.30512e-07	0.708228	0.274	0.011	0.0148638
WBP2	4.32293e-07	0.932675	0.316	0.032	0.0149253
LINC00623	4.36168e-07	0.814133	0.295	0.022	0.0150591
PAK3	4.41544e-07	0.767025	0.316	0.032	0.0152447
TRAK1	4.42695e-07	0.646273	0.432	0.086	0.0152845
COPS5	4.50789e-07	0.550455	0.274	0.011	0.015564
ARID1B	4.51901e-07	0.999028	0.537	0.204	0.0156023
MPRIP	4.65753e-07	0.663454	0.463	0.118	0.0160806
TRAF4	4.65923e-07	0.603297	0.295	0.022	0.0160865
CLEC16A	4.70873e-07	0.508397	0.347	0.043	0.0162574
SFMBT1	4.76269e-07	0.576333	0.295	0.022	0.0164437
SLC1A3	4.77238e-07	0.943782	0.368	0.065	0.0164771
RCOR3	4.77591e-07	0.613896	0.379	0.065	0.0164893
TSNAX	4.781e-07	0.675233	0.242	0	0.0165069
IGSF11	4.781e-07	0.674075	0.242	0	0.0165069
SEMA5B	4.781e-07	0.617628	0.242	0	0.0165069
POU3F2	4.781e-07	0.502576	0.242	0	0.0165069
PDLIM2	4.781e-07	0.654405	0.242	0	0.0165069
NUP188	4.781e-07	0.507451	0.242	0	0.0165069
HNRNPUL2	4.781e-07	0.612398	0.242	0	0.0165069
SDHD	4.781e-07	0.522773	0.242	0	0.0165069
H2AFX	4.781e-07	0.827972	0.242	0	0.0165069
PKNOX2	4.781e-07	0.451505	0.242	0	0.0165069
TSFM	4.781e-07	0.4878	0.242	0	0.0165069
CCPG1	4.781e-07	0.505035	0.242	0	0.0165069
GOSR2	4.781e-07	0.449915	0.242	0	0.0165069
FBN3	4.781e-07	0.624403	0.242	0	0.0165069
TMEM205	4.781e-07	0.831415	0.242	0	0.0165069
EPS15L1	4.781e-07	0.475676	0.242	0	0.0165069
BABAM1	4.781e-07	0.556335	0.242	0	0.0165069
TTC9B	4.781e-07	0.858585	0.242	0	0.0165069
SLC9A7	4.781e-07	0.713804	0.242	0	0.0165069
SOGA3	4.781e-07	0.614469	0.242	0	0.0165069
SOX1-OT	4.781e-07	0.538478	0.242	0	0.0165069
WDFY2	4.86569e-07	0.840165	0.368	0.065	0.0167993
C12orf75	4.89066e-07	-1.28083	0.116	0.419	0.0168855
KDM6A	4.95216e-07	0.598377	0.347	0.043	0.0170978
ETFRF1	4.97631e-07	0.756805	0.295	0.022	0.0171812
ATP5MC2	5.0168e-07	1.21549	0.705	0.387	0.017321
MAPRE2	5.04111e-07	0.569739	0.411	0.075	0.0174049
COA4	5.05572e-07	0.97234	0.463	0.129	0.0174554
GPR137C	5.19915e-07	0.628127	0.295	0.022	0.0179506
SLC24A3	5.2114e-07	0.871469	0.421	0.097	0.0179929
ODC1	5.22751e-07	0.790525	0.316	0.032	0.0180485
PPP6R2	5.2608e-07	0.739409	0.453	0.108	0.0181634
YARS1	5.27086e-07	-0.781406	0	0.237	0.0181982
RPL4P4	5.27086e-07	-0.987794	0	0.237	0.0181982
RPL35P5	5.27086e-07	-0.807581	0	0.237	0.0181982
FABP5P7	5.27086e-07	-1.34729	0	0.237	0.0181982
OLFM2	5.38745e-07	0.711515	0.4	0.075	0.0186007
PPP2CB	5.41576e-07	0.8124	0.526	0.172	0.0186985
FAR2	5.4216e-07	0.845795	0.389	0.075	0.0187186
TUBGCP3	5.4316e-07	0.624219	0.295	0.022	0.0187532
CDK14	5.54254e-07	1.11563	0.526	0.194	0.0191362
NEXN	5.54413e-07	-1.21418	0.105	0.398	0.0191416
DOP1A	5.77665e-07	0.647131	0.326	0.043	0.0199445
PCCB	5.79917e-07	0.539114	0.295	0.022	0.0200222
TMCC1	5.83657e-07	0.722909	0.463	0.118	0.0201514
PTBP2	5.90194e-07	0.827067	0.453	0.118	0.020377
KLHL23	5.91137e-07	0.626982	0.389	0.065	0.0204096
ZNF678	6.05316e-07	0.591362	0.263	0.011	0.0208991
SMAD2	6.06367e-07	0.594444	0.432	0.097	0.0209354
RAB21	6.15958e-07	0.97979	0.442	0.118	0.0212666
HNRNPF	6.16226e-07	0.632117	0.474	0.118	0.0212758
JPX	6.17303e-07	0.75552	0.526	0.151	0.021313
KIAA0232	6.29818e-07	0.697947	0.568	0.183	0.0217451
UBE2S	6.34031e-07	0.995205	0.421	0.086	0.0218905
ACACA	6.41636e-07	0.969277	0.389	0.075	0.0221531
KANSL1	6.46496e-07	0.696606	0.442	0.108	0.0223209
GPR155	6.53125e-07	0.928083	0.305	0.032	0.0225498
LOXL1	6.53623e-07	-0.986069	0.032	0.29	0.022567
CRABP1	6.54957e-07	-1.52076	0.011	0.258	0.0226131
GPNMB	6.56534e-07	-0.875774	0.053	0.333	0.0226675
MFSD14C	6.59033e-07	0.764553	0.284	0.022	0.0227538
SLC4A8	6.63869e-07	0.649814	0.263	0.011	0.0229207
SMARCA4	6.70426e-07	0.801878	0.474	0.129	0.0231471
TTC19	6.90032e-07	0.636318	0.411	0.086	0.0238241
RPL23	6.97384e-07	-0.754923	0.737	0.914	0.0240779
ARL4A	6.98363e-07	0.616239	0.4	0.075	0.0241117
ARHGAP31	7.00198e-07	0.892859	0.411	0.097	0.024175
ANKRD44	7.0119e-07	0.729945	0.368	0.065	0.0242093
RUFY3	7.01596e-07	0.695105	0.516	0.151	0.0242233
SP100	7.18713e-07	-1.33185	0.168	0.473	0.0248143
MCFD2	7.21953e-07	-1.08124	0.221	0.516	0.0249261
COL7A1	7.27361e-07	-1.16856	0.021	0.28	0.0251129
PSMC1	7.33314e-07	0.636337	0.337	0.043	0.0253184
SUMO1	7.42262e-07	0.842719	0.463	0.14	0.0256273
SCN8A	7.44765e-07	0.582006	0.263	0.011	0.0257138
SPRY4-AS1	7.44765e-07	0.730881	0.263	0.011	0.0257138
MTG1	7.45835e-07	0.561242	0.316	0.032	0.0257507
DTD1	7.51082e-07	0.839823	0.474	0.14	0.0259319
FKBP14	7.58589e-07	-0.989169	0.095	0.376	0.026191
CRISPLD1	7.6826e-07	0.62809	0.326	0.043	0.026525
ERAP2	7.77447e-07	-0.99676	0.042	0.312	0.0268421
CDC14A	7.79714e-07	0.5696	0.263	0.011	0.0269204
GGT7	7.79714e-07	0.558486	0.263	0.011	0.0269204
MMP24OS	7.79714e-07	0.61234	0.263	0.011	0.0269204
MSMO1	7.79961e-07	0.90471	0.411	0.097	0.0269289
STX6	7.85474e-07	0.58302	0.284	0.022	0.0271193
RALGPS1	8.02834e-07	0.619618	0.284	0.022	0.0277186
CCSAP	8.06192e-07	0.641358	0.305	0.032	0.0278346
TBX3	8.08185e-07	-0.819351	0.011	0.258	0.0279034
TCF12	8.13162e-07	1.26278	0.621	0.355	0.0280752
AC007566.1	8.1624e-07	0.466244	0.263	0.011	0.0281815
NID2	8.16636e-07	-1.17992	0.074	0.366	0.0281952
SRSF9	8.22381e-07	0.962761	0.505	0.151	0.0283935
MTHFD2L	8.27297e-07	0.430047	0.316	0.032	0.0285633
CACNB4	8.38668e-07	0.528945	0.284	0.022	0.0289559
BLM	8.38668e-07	0.740513	0.284	0.022	0.0289559
LINC00342	8.56059e-07	0.652671	0.347	0.054	0.0295563
PACSIN2	8.60465e-07	0.642796	0.379	0.065	0.0297084
AKAP9	8.61872e-07	-1.29236	0.411	0.634	0.029757
FNTB	8.76041e-07	0.648677	0.284	0.022	0.0302462
SEC11C	8.77908e-07	1.04565	0.453	0.118	0.0303106
LRRFIP1	8.99584e-07	-1.30051	0.389	0.624	0.031059
ABCE1	9.01077e-07	0.928023	0.379	0.075	0.0311106
SOX5	9.01878e-07	1.20077	0.526	0.204	0.0311382
RNF130	9.03965e-07	0.476461	0.463	0.129	0.0312103
ADGRB2	9.0832e-07	0.550427	0.232	0	0.0313607
HFM1	9.0832e-07	0.48455	0.232	0	0.0313607
SLC35A3	9.0832e-07	0.409801	0.232	0	0.0313607
ADSS	9.0832e-07	0.542516	0.232	0	0.0313607
DCTN1	9.0832e-07	0.549903	0.232	0	0.0313607
UBE2F	9.0832e-07	0.60949	0.232	0	0.0313607
SUSD5	9.0832e-07	0.561457	0.232	0	0.0313607
IL17RB	9.0832e-07	0.414122	0.232	0	0.0313607
NPHP3	9.0832e-07	0.454151	0.232	0	0.0313607
LIN54	9.0832e-07	0.588949	0.232	0	0.0313607
HARS	9.0832e-07	0.411452	0.232	0	0.0313607
ZNF713	9.0832e-07	0.595348	0.232	0	0.0313607
NACC2	9.0832e-07	0.555241	0.232	0	0.0313607
SPATA7	9.0832e-07	0.487474	0.232	0	0.0313607
COA8	9.0832e-07	0.606556	0.232	0	0.0313607
CTXND1	9.0832e-07	0.720681	0.232	0	0.0313607
AC009041.2	9.0832e-07	0.755933	0.232	0	0.0313607
RFFL	9.0832e-07	0.546189	0.232	0	0.0313607
IL10RB	9.0832e-07	0.559125	0.232	0	0.0313607
CRYZL1	9.0832e-07	0.446859	0.232	0	0.0313607
LINC01546	9.0832e-07	0.530636	0.232	0	0.0313607
KLHL13	9.0832e-07	0.519302	0.232	0	0.0313607
TEK	9.0832e-07	0.529092	0.232	0	0.0313607
NCK1	9.14041e-07	0.681328	0.305	0.032	0.0315582
ZNF207	9.25809e-07	0.587011	0.547	0.172	0.0319645
NRBF2	9.27696e-07	-0.985425	0.126	0.419	0.0320296
GNAQ	9.31614e-07	0.872114	0.579	0.226	0.0321649
CCDC88A	9.59087e-07	0.783586	0.632	0.28	0.0331134
ZNF462	9.66627e-07	0.833035	0.453	0.108	0.0333738
EIF4E	9.72315e-07	0.703007	0.411	0.086	0.0335701
ETV5	9.81147e-07	0.662346	0.347	0.054	0.0338751
BICC1	9.83591e-07	-1.11771	0.147	0.452	0.0339595
MACROD2	9.93147e-07	1.05864	0.337	0.054	0.0342894
WAC	9.94487e-07	0.873186	0.621	0.247	0.0343357
DDHD1	1.00094e-06	0.782607	0.316	0.043	0.0345585
PAFAH1B3	1.00151e-06	0.84832	0.358	0.054	0.034578
EGFL6	1.02265e-06	-1.21104	0	0.226	0.0353079
TMSB4XP8	1.02265e-06	-0.764509	0	0.226	0.0353079
SEPTIN7P6	1.02265e-06	-0.622031	0	0.226	0.0353079
CDK17	1.03789e-06	0.586938	0.389	0.075	0.0358342
IGFBP5	1.06032e-06	-1.29878	0.053	0.333	0.0366084
PYGB	1.07077e-06	0.585542	0.442	0.108	0.0369694
SLIT3	1.07259e-06	-0.956955	0.011	0.247	0.0370322
METTL23	1.09181e-06	0.659934	0.253	0.011	0.0376958
ATE1	1.09519e-06	0.513443	0.4	0.086	0.0378125
ZBTB20	1.11105e-06	1.44608	0.726	0.495	0.0383602
HECW2	1.11203e-06	0.516187	0.284	0.022	0.0383939
BCKDHB	1.12533e-06	0.615803	0.305	0.032	0.0388533
ZNF431	1.13629e-06	0.441101	0.284	0.022	0.0392314
NAPEPLD	1.14318e-06	0.516696	0.253	0.011	0.0394695
UBE3C	1.15104e-06	0.690289	0.495	0.14	0.0397407
TET3	1.15611e-06	0.720918	0.274	0.022	0.039916
TPM2	1.16442e-06	-0.65276	0.2	0.527	0.0402027
FMNL2	1.16634e-06	0.669903	0.484	0.14	0.0402692
CKAP4	1.17045e-06	-1.22567	0.179	0.473	0.0404111
CLIP4	1.1718e-06	0.728328	0.326	0.043	0.0404574
CPNE2	1.19375e-06	0.708407	0.358	0.065	0.0412153
ASXL2	1.19813e-06	0.693443	0.4	0.086	0.0413665
FLNA	1.21158e-06	-1.05311	0.189	0.516	0.0418311
NUTM2B-AS1	1.21945e-06	0.514432	0.326	0.043	0.0421026
GNE	1.22462e-06	0.554632	0.253	0.011	0.0422813
CLUAP1	1.22462e-06	0.767222	0.253	0.011	0.0422813
NAPA	1.24397e-06	0.67164	0.326	0.043	0.0429491
FAM78B	1.25299e-06	0.515018	0.253	0.011	0.0432607
POLR2F	1.25493e-06	0.968084	0.537	0.194	0.0433279
ZFHX4	1.26072e-06	0.828581	0.411	0.097	0.0435276
SELENOW	1.26122e-06	1.17705	0.832	0.527	0.0435449
DCAF8	1.26166e-06	0.680465	0.274	0.022	0.0435599
SRSF5	1.27917e-06	0.82894	0.6	0.237	0.0441647
GPR173	1.29288e-06	0.25511	0.284	0.022	0.0446378
NLK	1.30042e-06	0.500306	0.305	0.032	0.0448984
PFDN2	1.3076e-06	0.910237	0.495	0.161	0.0451463
KIF1B	1.30862e-06	0.991269	0.611	0.301	0.0451816
LIMD1	1.3204e-06	0.49093	0.326	0.043	0.0455882
FLRT2	1.33327e-06	0.790412	0.368	0.075	0.0460326
UBE2N	1.33617e-06	0.738455	0.421	0.097	0.0461326
ZDHHC2	1.34193e-06	0.549832	0.253	0.011	0.0463315
COMMD7	1.34193e-06	0.616063	0.253	0.011	0.0463315
ARMCX4	1.34193e-06	0.420347	0.253	0.011	0.0463315
NDUFB3	1.34282e-06	0.898705	0.505	0.161	0.0463622
DTNB	1.34687e-06	0.510508	0.326	0.043	0.046502
EIF2S2	1.35316e-06	-1.03278	0.368	0.634	0.0467193
CEP70	1.35508e-06	0.599454	0.305	0.032	0.0467855
CDC7	1.37291e-06	0.459806	0.253	0.011	0.047401
ERC2	1.40457e-06	0.767161	0.253	0.011	0.0484941
PDE7A	1.41029e-06	0.708835	0.316	0.043	0.0486918
EIF3A	1.41564e-06	-1.00499	0.4	0.645	0.0488762
CDK19	1.41576e-06	0.641024	0.347	0.054	0.0488804
SPCS2	1.42817e-06	0.684765	0.579	0.226	0.0493089
USP6NL	1.43535e-06	0.581983	0.368	0.065	0.049557
EMID1	1.43693e-06	0.536433	0.253	0.011	0.0496115
TIAM2	1.43835e-06	0.852728	0.337	0.054	0.0496604
TRAPPC1	1.43883e-06	0.863761	0.316	0.043	0.0496769
SPAG16	1.44126e-06	0.602564	0.358	0.065	0.0497609
CLCN3	1.45465e-06	0.716593	0.432	0.108	0.0502234
SIK3	1.48958e-06	0.997862	0.537	0.194	0.0514291
EXOG	1.50156e-06	0.434019	0.305	0.032	0.0518429
CDS2	1.50382e-06	0.405091	0.253	0.011	0.0519209
FTO	1.51111e-06	0.754132	0.453	0.129	0.0521726
TM7SF3	1.52105e-06	0.464637	0.389	0.075	0.0525159
SPIDR	1.5236e-06	0.868435	0.442	0.129	0.0526037
GSTA4	1.52839e-06	0.656442	0.347	0.054	0.0527692
MCCC1	1.53838e-06	0.581349	0.253	0.011	0.0531141
RBM12B	1.53838e-06	0.434204	0.253	0.011	0.0531141
OMG	1.53838e-06	0.508619	0.253	0.011	0.0531141
HMGCS1	1.55396e-06	0.807434	0.337	0.054	0.053652
CCN4	1.5564e-06	-0.72674	0.011	0.247	0.0537364
RBM6	1.58491e-06	0.751213	0.474	0.14	0.0547207
INHBA	1.58767e-06	-1.74509	0.368	0.602	0.0548157
ANKFY1	1.58789e-06	0.613319	0.347	0.054	0.0548235
NCKAP5	1.58884e-06	0.896097	0.453	0.118	0.0548563
B4GALT5	1.59388e-06	0.516498	0.4	0.086	0.0550303
RPGR	1.59663e-06	0.373455	0.305	0.032	0.0551254
RIMKLB	1.6098e-06	0.32882	0.253	0.011	0.0555799
STRADA	1.6098e-06	0.371139	0.253	0.011	0.0555799
POU2F1	1.62743e-06	0.838279	0.4	0.097	0.0561887
GLIPR1	1.63946e-06	-0.879444	0.095	0.387	0.0566041
PIP4K2A	1.6558e-06	1.03864	0.432	0.118	0.0571681
ARHGAP35	1.6563e-06	0.856334	0.4	0.097	0.0571853
KCTD13	1.65668e-06	0.554171	0.295	0.032	0.0571987
SLC22A23	1.69129e-06	0.745974	0.295	0.032	0.0583933
LMAN1	1.70364e-06	-1.15492	0.347	0.581	0.05882
FBXO28	1.709e-06	0.459175	0.274	0.022	0.059005
BAMBI	1.709e-06	0.522356	0.274	0.022	0.059005
DRAXIN	1.71594e-06	0.678767	0.221	0	0.0592444
CRB1	1.71594e-06	0.531192	0.221	0	0.0592444
IFT80	1.71594e-06	0.427451	0.221	0	0.0592444
TARS	1.71594e-06	0.656005	0.221	0	0.0592444
FBXO4	1.71594e-06	0.675113	0.221	0	0.0592444
HSPA1B	1.71594e-06	1.7716	0.221	0	0.0592444
CNKSR3	1.71594e-06	0.576053	0.221	0	0.0592444
AC016831.7	1.71594e-06	0.452131	0.221	0	0.0592444
LINC-PINT	1.71594e-06	0.431362	0.221	0	0.0592444
HINT2	1.71594e-06	0.547891	0.221	0	0.0592444
FRRS1L	1.71594e-06	0.551722	0.221	0	0.0592444
H2AFY2	1.71594e-06	0.532724	0.221	0	0.0592444
LINC02821	1.71594e-06	0.915295	0.221	0	0.0592444
ZNF10	1.71594e-06	0.439655	0.221	0	0.0592444
CLN5	1.71594e-06	0.38016	0.221	0	0.0592444
DNAAF4	1.71594e-06	0.408564	0.221	0	0.0592444
LINC00324	1.71594e-06	0.818247	0.221	0	0.0592444
ZNF587	1.71594e-06	0.384873	0.221	0	0.0592444
SMOX	1.71594e-06	0.652975	0.221	0	0.0592444
RBM12	1.71594e-06	0.506935	0.221	0	0.0592444
PDE9A	1.71594e-06	0.513361	0.221	0	0.0592444
GABRA3	1.71594e-06	0.404753	0.221	0	0.0592444
EPHA5	1.71594e-06	0.487001	0.221	0	0.0592444
ASIC2	1.71594e-06	0.658855	0.221	0	0.0592444
AGTPBP1	1.76808e-06	0.322438	0.305	0.032	0.0610448
PNRC1	1.77048e-06	-1.03626	0.253	0.548	0.0611275
TNRC6C	1.7775e-06	0.804041	0.453	0.14	0.0613699
SUN1	1.78005e-06	0.424977	0.347	0.054	0.061458
FASTKD1	1.78421e-06	0.534804	0.274	0.022	0.0616016
C3	1.78617e-06	-1.12426	0.042	0.301	0.0616692
ZHX2	1.79165e-06	0.600215	0.316	0.043	0.0618584
FAM222B	1.82592e-06	0.370136	0.368	0.065	0.0630416
FAM172A	1.85009e-06	0.574415	0.547	0.194	0.0638763
TRIO	1.86529e-06	1.48792	0.558	0.29	0.0644011
NF1	1.86929e-06	0.607034	0.611	0.247	0.0645391
ARL15	1.87079e-06	0.898282	0.379	0.086	0.0645907
ATP6V0E1	1.87694e-06	-0.947628	0.4	0.656	0.0648033
FTX	1.8784e-06	1.16109	0.526	0.204	0.0648536
DELE1	1.90301e-06	0.603962	0.274	0.022	0.0657034
KLF12	1.90922e-06	0.593861	0.453	0.118	0.0659177
TRIM33	1.91166e-06	0.551944	0.442	0.108	0.0660021
STK39	1.9392e-06	0.273931	0.411	0.086	0.0669529
C5orf24	1.94288e-06	0.562506	0.358	0.065	0.0670798
DENND1A	1.94483e-06	0.763602	0.326	0.054	0.0671471
PHACTR2	1.94507e-06	-0.936884	0.084	0.376	0.0671556
SRGAP2	1.95155e-06	0.654898	0.411	0.097	0.0673791
OSTM1	1.95369e-06	0.561054	0.295	0.032	0.0674531
SLC16A10	1.9589e-06	0.634197	0.242	0.011	0.067633
SAMD11	1.97268e-06	-0.872009	0	0.215	0.0681088
FMOD	1.97268e-06	-0.812822	0	0.215	0.0681088
AC026403.1	1.97268e-06	-0.654377	0	0.215	0.0681088
AP001024.1	1.97268e-06	-0.599282	0	0.215	0.0681088
AL355032.1	1.97268e-06	-0.729109	0	0.215	0.0681088
NNT	1.98293e-06	0.663501	0.347	0.065	0.0684626
ZNF516	1.9864e-06	0.558624	0.274	0.022	0.0685824
NETO1	1.99423e-06	0.614007	0.295	0.032	0.0688528
NSA2	2.00399e-06	-1.00134	0.305	0.591	0.0691899
RICTOR	2.00526e-06	0.43224	0.4	0.086	0.0692335
ETNK1	2.03558e-06	0.579873	0.295	0.032	0.0702804
IPO9	2.04044e-06	0.585425	0.453	0.118	0.0704481
COA1	2.04577e-06	0.637865	0.484	0.151	0.0706321
XKR6	2.05854e-06	0.886958	0.347	0.065	0.0710732
KANK2	2.05854e-06	-1.18542	0.074	0.344	0.0710732
SNAP25	2.06977e-06	0.896485	0.368	0.075	0.0714607
AFAP1L2	2.07128e-06	0.465298	0.347	0.054	0.0715129
RPS25	2.07728e-06	1.17321	0.747	0.516	0.0717202
NSF	2.07775e-06	0.603225	0.295	0.032	0.0717363
PIK3CA	2.07948e-06	0.603475	0.442	0.108	0.0717963
PON2	2.0955e-06	0.68852	0.495	0.14	0.0723492
KRT6B	2.10696e-06	-1.13409	0.011	0.237	0.0727451
ZNF407	2.1463e-06	0.68798	0.368	0.075	0.0741032
COL11A1	2.14723e-06	0.87351	0.463	0.14	0.0741353
UBE2E3	2.15187e-06	0.646182	0.589	0.204	0.0742954
SLC23A2	2.15346e-06	0.602362	0.263	0.022	0.0743502
RCN2	2.1542e-06	0.81417	0.6	0.237	0.0743759
WRNIP1	2.18341e-06	0.510278	0.316	0.043	0.0753845
CEP85L	2.19428e-06	0.595141	0.337	0.054	0.0757598
AHSA1	2.20065e-06	0.656854	0.263	0.022	0.0759796
JAZF1	2.21667e-06	0.677287	0.453	0.118	0.0765328
UBXN4	2.22311e-06	-1.13169	0.547	0.72	0.076755
PRPF40A	2.23482e-06	-0.907102	0.484	0.71	0.0771595
LINC01322	2.24655e-06	0.715623	0.242	0.011	0.0775645
CMC1	2.29479e-06	0.370771	0.358	0.065	0.0792298
STX8	2.29888e-06	0.637541	0.495	0.151	0.0793712
NHLRC2	2.30678e-06	0.390436	0.274	0.022	0.0796438
EFCAB2	2.31946e-06	0.679513	0.411	0.097	0.0800815
CDK2AP1	2.32619e-06	1.02253	0.558	0.204	0.0803141
FAM49A	2.35115e-06	0.751533	0.242	0.011	0.0811757
LRIG2	2.35641e-06	0.258581	0.274	0.022	0.0813575
PLAAT3	2.42969e-06	0.945198	0.284	0.032	0.0838876
USP9Y	2.44224e-06	0.574115	0.411	0.097	0.0843207
RCAN2	2.44627e-06	0.767982	0.463	0.129	0.08446
YY1AP1	2.44667e-06	0.378971	0.295	0.032	0.0844736
LMF1	2.46041e-06	0.467332	0.242	0.011	0.0849481
CHKA	2.49698e-06	0.504928	0.295	0.032	0.0862107
CDKL1	2.49698e-06	0.403702	0.295	0.032	0.0862107
IKBIP	2.52868e-06	-1.1242	0.242	0.505	0.0873051
HNRNPL	2.54828e-06	0.441566	0.295	0.032	0.0879821
PPP6R3	2.55759e-06	0.639524	0.484	0.151	0.0883034
SYT11	2.61963e-06	0.795348	0.537	0.172	0.0904454
SUMF1	2.62961e-06	0.824106	0.389	0.097	0.09079
COL9A2	2.63349e-06	0.465789	0.242	0.011	0.0909238
MVB12B	2.63349e-06	0.540864	0.242	0.011	0.0909238
C15orf41	2.67518e-06	0.599551	0.305	0.043	0.0923633
PROX1	2.69373e-06	0.571116	0.242	0.011	0.0930038
TJP1	2.69377e-06	0.867378	0.632	0.301	0.093005
FRYL	2.69667e-06	0.821751	0.463	0.129	0.0931054
HECW1	2.70317e-06	0.463925	0.337	0.054	0.0933296
ZZEF1	2.70834e-06	0.436373	0.295	0.032	0.0935083
LYPLAL1	2.72077e-06	0.518572	0.347	0.065	0.0939373
PSMD12	2.74638e-06	0.595205	0.4	0.086	0.0948214
PAM16	2.7553e-06	0.751232	0.242	0.011	0.0951295
UBR4	2.77153e-06	0.570572	0.347	0.065	0.0956898
PLAC9	2.78283e-06	-0.839665	0.074	0.355	0.0960801
EVA1B	2.78965e-06	-0.928745	0.053	0.312	0.0963156
SSH2	2.78973e-06	0.592164	0.516	0.161	0.0963182
APBA1	2.78984e-06	0.616308	0.263	0.022	0.0963218
TBL1XR1	2.79447e-06	0.79817	0.505	0.183	0.0964817
CNTN3	2.81822e-06	0.661348	0.242	0.011	0.0973018
HNRNPA2B1	2.81992e-06	0.826461	0.8	0.548	0.0973604
TMEM258	2.83389e-06	-1.00492	0.432	0.677	0.097843
OXCT1	2.83851e-06	0.71622	0.305	0.043	0.0980023
PRTG	2.85034e-06	0.578464	0.263	0.022	0.0984107
COMMD1	2.88197e-06	0.712724	0.516	0.172	0.0995029
PID1	2.89988e-06	0.984046	0.505	0.172	0.100121
AMBRA1	2.9149e-06	0.496254	0.337	0.054	0.10064
DPF2	2.94821e-06	0.374584	0.242	0.011	0.10179
SP3	2.96017e-06	0.505895	0.432	0.108	0.102203
EMC10	3.00843e-06	0.723719	0.421	0.108	0.103869
ME3	3.01138e-06	0.641881	0.305	0.043	0.103971
RAB11FIP3	3.01138e-06	0.692021	0.305	0.043	0.103971
ZNF804A	3.01535e-06	0.60558	0.242	0.011	0.104108
LRP12	3.04611e-06	0.612908	0.284	0.032	0.10517
SUGP2	3.06304e-06	0.600498	0.463	0.14	0.105755
SH3BGRL3	3.08405e-06	-0.978851	0.653	0.774	0.10648
PELI2	3.0957e-06	0.481966	0.347	0.065	0.106882
FHOD3	3.10207e-06	1.09956	0.368	0.097	0.107102
USP4	3.13219e-06	0.476553	0.305	0.043	0.108142
UBR5	3.14129e-06	0.596196	0.484	0.151	0.108456
CEP170	3.14636e-06	0.754651	0.526	0.183	0.108631
PPIA	3.14911e-06	1.1787	0.863	0.742	0.108726
RNASEH2C	3.1521e-06	0.744041	0.411	0.108	0.108829
KANTR	3.17222e-06	0.504995	0.263	0.022	0.109524
PTPRS	3.1978e-06	0.857336	0.463	0.151	0.110407
KRT19	3.2237e-06	1.09532	0.211	0	0.111301
YARS	3.22381e-06	0.454047	0.211	0	0.111305
MFSD14A	3.22381e-06	0.427752	0.211	0	0.111305
TTLL3	3.22381e-06	0.445284	0.211	0	0.111305
TCTEX1D2	3.22381e-06	0.590803	0.211	0	0.111305
ANAPC10	3.22381e-06	0.392335	0.211	0	0.111305
WDR17	3.22381e-06	0.435006	0.211	0	0.111305
44988	3.22381e-06	0.483507	0.211	0	0.111305
SIMC1	3.22381e-06	0.516091	0.211	0	0.111305
ALDH5A1	3.22381e-06	0.394371	0.211	0	0.111305
HCG18	3.22381e-06	0.534576	0.211	0	0.111305
B3GAT2	3.22381e-06	0.566803	0.211	0	0.111305
GARS	3.22381e-06	0.532363	0.211	0	0.111305
PALM2-AKAP2	3.22381e-06	0.806519	0.211	0	0.111305
ZNF883	3.22381e-06	0.536301	0.211	0	0.111305
44993	3.22381e-06	0.623238	0.211	0	0.111305
ZNF365	3.22381e-06	0.606233	0.211	0	0.111305
DYRK4	3.22381e-06	0.466138	0.211	0	0.111305
SMARCC2	3.22381e-06	0.431869	0.211	0	0.111305
NOS1	3.22381e-06	0.606917	0.211	0	0.111305
ATP8A2	3.22381e-06	0.771675	0.211	0	0.111305
ERCC5	3.22381e-06	0.421194	0.211	0	0.111305
KCNK10	3.22381e-06	0.451817	0.211	0	0.111305
WARS	3.22381e-06	0.889527	0.211	0	0.111305
AARS	3.22381e-06	0.498833	0.211	0	0.111305
TMEM256	3.22381e-06	0.560062	0.211	0	0.111305
DLL3	3.22381e-06	0.602066	0.211	0	0.111305
HIF3A	3.22381e-06	0.561876	0.211	0	0.111305
BRSK1	3.22381e-06	0.687332	0.211	0	0.111305
AC005261.1	3.22381e-06	0.444851	0.211	0	0.111305
ZNF551	3.22381e-06	0.328869	0.211	0	0.111305
ZNF814	3.22381e-06	0.460877	0.211	0	0.111305
ZNF544	3.22381e-06	0.464743	0.211	0	0.111305
DBNDD2	3.22381e-06	1.506	0.211	0	0.111305
ZNF334	3.22381e-06	0.308718	0.211	0	0.111305
NEXMIF	3.22381e-06	0.686749	0.211	0	0.111305
SLITRK2	3.22381e-06	0.342333	0.211	0	0.111305
BRINP2	3.22381e-06	0.572839	0.211	0	0.111305
AL158077.2	3.22381e-06	0.704979	0.211	0	0.111305
MAPK8IP3	3.26088e-06	0.643928	0.326	0.054	0.112585
CPQ	3.32429e-06	-0.878202	0.063	0.333	0.114774
MAPK8	3.34155e-06	0.68231	0.432	0.118	0.11537
ARIH1	3.34525e-06	0.57081	0.484	0.151	0.115498
ACTN1	3.36976e-06	-1.12057	0.326	0.591	0.116344
CAPG	3.40648e-06	-0.677334	0.032	0.28	0.117612
ITGB5	3.43974e-06	-1.09228	0.021	0.247	0.11876
FANCL	3.58589e-06	0.458476	0.284	0.032	0.123806
ITGA6	3.59428e-06	-1.36592	0.021	0.247	0.124096
SEPTIN11	3.61331e-06	-1.12225	0.368	0.602	0.124753
TPT1-AS1	3.65102e-06	0.562598	0.347	0.065	0.126055
SRSF7	3.65636e-06	0.768298	0.611	0.269	0.126239
CST3	3.68328e-06	1.70102	0.821	0.796	0.127169
FUS	3.7181e-06	0.906049	0.621	0.269	0.128371
OLFM1	3.73577e-06	0.680019	0.305	0.043	0.128981
DSG2	3.78396e-06	-0.905599	0	0.204	0.130645
EEF1B2P6	3.78396e-06	-0.628793	0	0.204	0.130645
LOXL2	3.7885e-06	-1.04158	0.074	0.323	0.130802
HTT	3.80934e-06	0.648943	0.305	0.043	0.131521
CORO1C	3.81333e-06	0.656701	0.442	0.118	0.131659
TUSC3	3.9474e-06	0.629108	0.368	0.075	0.136288
SRPX	3.96346e-06	0.834028	0.368	0.086	0.136842
TMEM43	4.00755e-06	0.354423	0.263	0.022	0.138365
CDC26	4.00755e-06	0.641697	0.263	0.022	0.138365
ZADH2	4.00755e-06	0.620522	0.263	0.022	0.138365
TRIB2	4.01259e-06	0.62169	0.389	0.086	0.138539
SERPINF1	4.01786e-06	-1.282	0.095	0.355	0.138721
DLG1	4.06881e-06	0.664676	0.526	0.204	0.14048
PTK2	4.09632e-06	0.799953	0.537	0.215	0.141429
ZNF428	4.09903e-06	0.840728	0.442	0.14	0.141523
ITGA11	4.11338e-06	-0.968356	0.011	0.226	0.142018
KLF6	4.15293e-06	-1.14726	0.253	0.527	0.143384
FRY	4.16626e-06	0.49697	0.326	0.054	0.143844
CNTNAP2	4.19284e-06	0.947656	0.232	0.011	0.144762
BAIAP2	4.19284e-06	0.39667	0.232	0.011	0.144762
RELCH	4.1985e-06	0.532124	0.305	0.043	0.144958
KRT6A	4.22528e-06	-1.61302	0.105	0.376	0.145882
UNC50	4.24088e-06	0.723358	0.337	0.065	0.146421
UBALD2	4.26901e-06	0.738809	0.421	0.108	0.147392
FGF2	4.32535e-06	0.693107	0.326	0.054	0.149337
SPIRE1	4.33132e-06	0.623269	0.421	0.118	0.149543
TRRAP	4.33885e-06	0.454776	0.358	0.065	0.149803
COPZ2	4.3855e-06	-0.805597	0.042	0.29	0.151414
RALGAPA1	4.40719e-06	0.719671	0.411	0.108	0.152163
RAPH1	4.47966e-06	0.401406	0.284	0.032	0.154665
MT1M	4.48113e-06	0.836911	0.411	0.108	0.154715
HEY1	4.48677e-06	0.637411	0.232	0.011	0.15491
NSMCE2	4.50515e-06	0.510762	0.495	0.151	0.155545
CD248	4.53422e-06	-0.679061	0.021	0.258	0.156548
NRF1	4.57496e-06	0.340102	0.326	0.054	0.157955
COX10-AS1	4.58906e-06	0.623374	0.232	0.011	0.158442
FAR1	4.64933e-06	0.65559	0.316	0.054	0.160523
PRIM2	4.70885e-06	0.660134	0.347	0.065	0.162578
TSHZ2	4.72774e-06	-1.18364	0.147	0.43	0.16323
AC119674.1	4.80039e-06	0.477258	0.232	0.011	0.165738
SNHG29	4.82734e-06	0.772441	0.695	0.312	0.166669
NEO1	4.84422e-06	0.528643	0.358	0.075	0.167251
SEPTIN8	4.85753e-06	0.815871	0.421	0.118	0.167711
CSTB	4.85854e-06	1.50256	0.558	0.226	0.167746
TGFBI	4.87808e-06	-0.747351	0.021	0.247	0.168421
RHOU	4.90952e-06	0.440351	0.232	0.011	0.169506
CHIC1	4.90952e-06	0.380107	0.232	0.011	0.169506
BIRC6	4.95941e-06	0.68693	0.558	0.204	0.171229
POLA1	5.03531e-06	0.754905	0.295	0.043	0.173849
PDE8A	5.09149e-06	0.557938	0.379	0.086	0.175789
WASF1	5.13494e-06	0.556944	0.232	0.011	0.177289
ZDHHC15	5.13494e-06	0.414798	0.232	0.011	0.177289
TLN1	5.15798e-06	-1.27849	0.358	0.57	0.178084
DCTN6	5.15976e-06	0.800705	0.411	0.118	0.178146
SPRED2	5.18516e-06	0.543023	0.432	0.108	0.179023
CXADR	5.19316e-06	0.422358	0.305	0.043	0.179299
CEP97	5.21215e-06	0.421036	0.326	0.054	0.179955
ELMOD1	5.25134e-06	0.534036	0.232	0.011	0.181308
LINC02328	5.25134e-06	0.596629	0.232	0.011	0.181308
ZMAT1	5.25134e-06	0.419801	0.232	0.011	0.181308
CELF1	5.28799e-06	0.654562	0.442	0.129	0.182573
NUDCD2	5.29188e-06	0.631411	0.358	0.075	0.182707
KIAA1328	5.33049e-06	0.699817	0.368	0.086	0.184041
RPS6KA2	5.40412e-06	0.760382	0.453	0.14	0.186583
MIR99AHG	5.57032e-06	1.07887	0.505	0.204	0.192321
EIPR1	5.60795e-06	0.421958	0.305	0.043	0.19362
TEX2	5.61588e-06	0.292279	0.232	0.011	0.193894
CORO2B	5.61588e-06	0.384947	0.232	0.011	0.193894
ITM2C	5.62036e-06	1.33424	0.621	0.312	0.194049
LSM3	5.65357e-06	0.874043	0.516	0.194	0.195195
EXOC2	5.67716e-06	0.515265	0.337	0.065	0.19601
ID2	5.74483e-06	-1.44167	0.284	0.548	0.198346
HECTD2	5.79425e-06	0.508549	0.274	0.032	0.200052
TTBK2	5.82516e-06	0.505311	0.326	0.054	0.20112
ME1	5.91245e-06	0.555253	0.274	0.032	0.204133
ORMDL1	5.98418e-06	0.768323	0.411	0.108	0.20661
TRIT1	6.02443e-06	0.319791	0.2	0	0.207999
PSRC1	6.02443e-06	0.402198	0.2	0	0.207999
PMF1	6.02443e-06	0.519147	0.2	0	0.207999
LONRF2	6.02443e-06	0.364525	0.2	0	0.207999
SPICE1	6.02443e-06	0.39686	0.2	0	0.207999
B3GALNT1	6.02443e-06	0.419895	0.2	0	0.207999
RGS7BP	6.02443e-06	0.380636	0.2	0	0.207999
BLOC1S5	6.02443e-06	0.391558	0.2	0	0.207999
HIST1H2AC	6.02443e-06	0.576806	0.2	0	0.207999
ZSCAN26	6.02443e-06	0.265506	0.2	0	0.207999
SLC35B2	6.02443e-06	0.655848	0.2	0	0.207999
KLHL32	6.02443e-06	0.532454	0.2	0	0.207999
KIAA0408	6.02443e-06	0.475067	0.2	0	0.207999
CAMK2B	6.02443e-06	0.462387	0.2	0	0.207999
MRPS17	6.02443e-06	0.496438	0.2	0	0.207999
FAM27C	6.02443e-06	0.350831	0.2	0	0.207999
WHRN	6.02443e-06	0.347958	0.2	0	0.207999
RIC3	6.02443e-06	0.428419	0.2	0	0.207999
STK33	6.02443e-06	0.536627	0.2	0	0.207999
ERBB3	6.02443e-06	0.525494	0.2	0	0.207999
MCF2L	6.02443e-06	0.420169	0.2	0	0.207999
EML5	6.02443e-06	0.434149	0.2	0	0.207999
PRIMA1	6.02443e-06	0.494515	0.2	0	0.207999
SCAMP5	6.02443e-06	0.467603	0.2	0	0.207999
DHX33	6.02443e-06	0.420908	0.2	0	0.207999
GAS7	6.02443e-06	0.466047	0.2	0	0.207999
TOM1L1	6.02443e-06	0.380324	0.2	0	0.207999
MRPL38	6.02443e-06	0.433292	0.2	0	0.207999
CHMP1B	6.02443e-06	0.483572	0.2	0	0.207999
DOK6	6.02443e-06	0.493376	0.2	0	0.207999
SLC39A3	6.02443e-06	0.412879	0.2	0	0.207999
ZNF493	6.02443e-06	0.400752	0.2	0	0.207999
APLP1	6.02443e-06	0.678591	0.2	0	0.207999
SPRED3	6.02443e-06	0.397211	0.2	0	0.207999
AC008969.1	6.02443e-06	0.34999	0.2	0	0.207999
CFAP298	6.02443e-06	0.517123	0.2	0	0.207999
H1F0	6.02443e-06	0.59465	0.2	0	0.207999
NAP1L2	6.02443e-06	0.448106	0.2	0	0.207999
TCEAL6	6.02443e-06	0.397696	0.2	0	0.207999
AC018730.1	6.02443e-06	0.444528	0.2	0	0.207999
RAB3C	6.02443e-06	0.430683	0.2	0	0.207999
VAT1L	6.02443e-06	0.693436	0.2	0	0.207999
NKX2-2	6.02443e-06	0.543693	0.2	0	0.207999
TCEAL5	6.02443e-06	0.550214	0.2	0	0.207999
PIANP	6.02443e-06	0.494215	0.2	0	0.207999
ITGA5	6.10819e-06	-0.710364	0.042	0.28	0.210891
MSH2	6.16078e-06	0.538452	0.316	0.054	0.212707
POLR2L	6.20847e-06	-0.773048	0.421	0.677	0.214354
INTS7	6.23509e-06	0.326962	0.253	0.022	0.215273
GRAMD1C	6.23509e-06	0.532488	0.253	0.022	0.215273
SSRP1	6.25831e-06	-1.05598	0.2	0.473	0.216074
ESRRG	6.36793e-06	0.631702	0.253	0.022	0.219859
DMXL2	6.39477e-06	0.536566	0.316	0.054	0.220786
TCEAL7	6.48024e-06	0.813827	0.295	0.043	0.223737
PARP4	6.5341e-06	-0.983329	0.2	0.462	0.225596
G3BP2	6.62711e-06	0.481729	0.474	0.14	0.228808
HMGN4	6.64179e-06	0.541468	0.253	0.022	0.229315
ARMC8	6.64622e-06	0.585865	0.4	0.108	0.229468
INPP4A	6.66027e-06	0.305927	0.305	0.043	0.229953
MARK1	6.67157e-06	0.608041	0.274	0.032	0.230343
GALNT11	6.69442e-06	0.506951	0.379	0.086	0.231132
PCNX1	6.71994e-06	0.639923	0.421	0.118	0.232013
GABPB1-AS1	6.79029e-06	0.41837	0.368	0.075	0.234442
NAV1	6.83881e-06	0.938671	0.579	0.237	0.236117
WLS	6.86543e-06	0.733101	0.558	0.226	0.237036
LARP7	6.91696e-06	-1.13765	0.274	0.527	0.238815
FBXL4	6.94472e-06	0.545796	0.274	0.032	0.239773
FOCAD	6.94849e-06	0.624825	0.389	0.097	0.239903
ZMIZ1	6.95251e-06	0.811963	0.495	0.172	0.240042
CD81	6.96803e-06	1.066	0.758	0.516	0.240578
SRP19	7.04876e-06	0.598683	0.337	0.065	0.243365
IER3	7.05124e-06	-1.92729	0.053	0.301	0.243451
GALNT5	7.06352e-06	-0.700919	0.021	0.237	0.243875
DDAH1	7.10633e-06	0.645478	0.411	0.108	0.245353
KCNH1	7.11194e-06	0.644639	0.221	0.011	0.245547
PALM	7.16916e-06	0.800017	0.263	0.032	0.247522
GBP3	7.21893e-06	-0.697693	0	0.194	0.249241
FAM133DP	7.21893e-06	-0.756777	0	0.194	0.249241
FAM192BP	7.21893e-06	-0.566331	0	0.194	0.249241
AC027309.2	7.21893e-06	-0.729727	0	0.194	0.249241
SRP14P2	7.21893e-06	-0.638588	0	0.194	0.249241
SFXN4	7.2237e-06	0.519068	0.253	0.022	0.249405
C2orf27A	7.22854e-06	0.442001	0.274	0.032	0.249572
NAP1L5	7.27404e-06	0.651049	0.221	0.011	0.251143
PHC3	7.3051e-06	0.564006	0.389	0.097	0.252216
ASAP1	7.34238e-06	1.00087	0.642	0.366	0.253503
RPS6KB1	7.53263e-06	0.434868	0.253	0.022	0.260072
HUWE1	7.68446e-06	0.613159	0.484	0.161	0.265314
MED27	7.698e-06	0.404718	0.316	0.054	0.265781
MRPL17	7.7818e-06	0.750356	0.221	0.011	0.268675
MMAB	7.7818e-06	0.653317	0.221	0.011	0.268675
HEATR5B	7.82981e-06	0.357831	0.274	0.032	0.270332
RAPGEF4	7.82981e-06	0.424214	0.274	0.032	0.270332
ZEB2	7.84981e-06	0.951127	0.579	0.301	0.271023
MAP3K1	7.90825e-06	0.343087	0.347	0.065	0.27304
AGBL4	7.95847e-06	0.697152	0.221	0.011	0.274774
COBLL1	7.98749e-06	-1.09161	0.063	0.312	0.275776
SAT2	8.2065e-06	0.590829	0.389	0.097	0.283338
AP001347.1	8.31184e-06	0.527324	0.274	0.032	0.286974
INTS4	8.3612e-06	0.282086	0.253	0.022	0.288679
THADA	8.44132e-06	0.495583	0.316	0.054	0.291445
ATAD2B	8.4803e-06	0.483573	0.358	0.075	0.292791
SIPA1L1	8.52404e-06	1.0277	0.484	0.204	0.294301
SNRNP40	8.64055e-06	0.534891	0.295	0.043	0.298324
LCOR	8.67338e-06	0.675801	0.411	0.118	0.299457
INKA2	8.70421e-06	0.406813	0.221	0.011	0.300521
ZNF280D	8.77839e-06	0.491686	0.358	0.075	0.303083
VPS50	8.80675e-06	0.462373	0.295	0.043	0.304062
PXDC1	8.89068e-06	0.526981	0.337	0.065	0.30696
PLCG2	8.90082e-06	0.469076	0.221	0.011	0.30731
LPGAT1	8.92242e-06	0.505457	0.379	0.086	0.308055
RFX3-AS1	8.99881e-06	0.514555	0.274	0.032	0.310693
TMEM30A	9.08962e-06	0.802002	0.484	0.151	0.313828
TMEM170B	9.10167e-06	0.505036	0.221	0.011	0.314244
FOXC1	9.15255e-06	-0.978199	0.021	0.237	0.316001
KREMEN1	9.15255e-06	-0.81823	0.021	0.237	0.316001
PTK7	9.16191e-06	-0.962882	0.063	0.301	0.316324
HELZ	9.19933e-06	0.665123	0.379	0.097	0.317616
OTUD7B	9.25296e-06	0.428558	0.316	0.054	0.319468
ALKBH2	9.30686e-06	0.447317	0.221	0.011	0.321328
XPO6	9.3462e-06	0.42751	0.4	0.097	0.322687
VDAC2	9.35157e-06	0.851039	0.537	0.226	0.322872
LAMA4	9.42407e-06	-1.33386	0.411	0.624	0.325376
LRRTM2	9.51645e-06	0.51313	0.221	0.011	0.328565
LRBA	9.54138e-06	0.617016	0.379	0.086	0.329426
KRT5	9.54138e-06	-2.14572	0.105	0.366	0.329426
JAM3	9.62464e-06	0.452984	0.421	0.108	0.3323
DHX32	9.66224e-06	0.408464	0.242	0.022	0.333599
QDPR	9.6885e-06	0.929331	0.347	0.075	0.334505
SCAF8	9.6885e-06	0.576559	0.347	0.075	0.334505
FAM20B	9.73055e-06	0.517821	0.221	0.011	0.335957
CYP4V2	9.73055e-06	0.347308	0.221	0.011	0.335957
ENTPD1-AS1	9.83112e-06	0.767719	0.379	0.097	0.339429
KIAA0825	9.8676e-06	0.540289	0.242	0.022	0.340689
PDE6D	9.86991e-06	0.306391	0.295	0.043	0.340769
CBX4	9.94925e-06	0.49773	0.221	0.011	0.343508
SLC9A8	9.94925e-06	0.392614	0.221	0.011	0.343508
ARL6IP6	9.95783e-06	0.589703	0.305	0.054	0.343804
COL4A2	9.99672e-06	-0.464433	0.105	0.409	0.345147
MYL12B	1.00266e-05	-0.761151	0.653	0.806	0.346179
ZDHHC20	1.01388e-05	0.510746	0.316	0.054	0.350054
KLHL7	1.01435e-05	0.611635	0.305	0.054	0.350213
[truncated: 3,959 more rows]

## Sheet: B cell
	p_val	avg_log2FC	pct.1	pct.2	p_val_adj
MT-RNR1	1.5248e-87	-5.27807	0	1	5.26452e-83
MT-RNR2	1.5248e-87	-10.2585	0	1	5.26452e-83
AC005912.1	6.91221e-76	-4.42539	0	0.882	2.38651e-71
RPL6P27	6.91221e-76	-3.47481	0	0.882	2.38651e-71
PTMAP2	1.83833e-74	-3.72187	0	0.868	6.34701e-70
AC016739.1	3.13924e-70	-3.43239	0	0.824	1.08385e-65
RPL21P16	7.82904e-69	-3.49132	0	0.809	2.70305e-64
RPL13AP5	1.92194e-67	-3.37136	0	0.794	6.63569e-63
RPL14P1	1.92202e-67	-3.34187	0	0.794	6.63596e-63
RPS28P7	1.10472e-64	-2.96354	0	0.765	3.81416e-60
AC073861.1	2.58729e-63	-2.84823	0	0.75	8.93286e-59
H4C3	2.58729e-63	-3.8485	0	0.75	8.93286e-59
FAUP1	5.96594e-62	-2.8562	0	0.735	2.0598e-57
AP001324.1	1.3546e-60	-3.06124	0	0.721	4.6769e-56
RPL3P4	3.02887e-59	-2.70427	0	0.706	1.04575e-54
AC034236.1	6.66994e-58	-2.60319	0	0.691	2.30286e-53
H3-3B	6.66994e-58	-3.21578	0	0.691	2.30286e-53
HMGB1P5	6.50512e-54	-2.76923	0	0.647	2.24596e-49
AC007969.1	1.34885e-52	-2.61543	0	0.632	4.65703e-48
AC243919.1	1.34885e-52	-2.63567	0	0.632	4.65703e-48
RPL26P19	2.75569e-51	-2.5539	0	0.618	9.51428e-47
RPL13P12	2.75569e-51	-2.58238	0	0.618	9.51428e-47
KRT14	3.52437e-48	-3.13673	0.039	0.721	1.21683e-43
PTMAP5	2.15161e-47	-2.45735	0	0.574	7.42865e-43
RPL24P4	7.87604e-45	-1.79105	0	0.544	2.71928e-40
AL590867.2	7.87633e-45	-2.13536	0	0.544	2.71938e-40
RPS23P8	7.87633e-45	-2.11603	0	0.544	2.71938e-40
AL009174.1	4.95677e-41	-1.84978	0	0.5	1.71137e-36
MTATP6P1	8.89753e-40	-1.71836	0	0.485	3.07196e-35
RPL23AP42	8.89753e-40	-2.35621	0	0.485	3.07196e-35
H1-4	8.89753e-40	-2.16449	0	0.485	3.07196e-35
AC115223.1	2.7499e-37	-1.78189	0	0.456	9.49431e-33
RPS2P5	2.7499e-37	-1.93057	0	0.456	9.49431e-33
RPL7AP6	2.75e-37	-1.718	0	0.456	9.49465e-33
RPL17	3.01621e-36	3.67321	0.964	0	1.04138e-31
RPL26	4.84239e-36	3.77612	0.961	0	1.67188e-31
NARS1	8.04612e-35	-1.6643	0	0.426	2.778e-30
MT-CO1	1.40313e-34	-3.12609	0.852	1	4.84445e-30
MT-ATP8	9.10643e-34	-3.36049	0.517	0.941	3.14409e-29
AC246787.1	1.3486e-33	-1.6827	0	0.412	4.65619e-29
RPS3AP6	1.3486e-33	-1.66598	0	0.412	4.65619e-29
AC099336.2	1.34865e-33	-1.73614	0	0.412	4.65635e-29
EIF2S2P4	1.34865e-33	-1.40115	0	0.412	4.65635e-29
RPL34P18	1.34865e-33	-1.73849	0	0.412	4.65635e-29
RPL22	1.92601e-33	2.64338	0.921	0	6.64974e-29
H3F3A	1.92601e-33	2.56296	0.921	0	6.64974e-29
OAZ1	1.92601e-33	2.46953	0.921	0	6.64974e-29
RPS10	1.14123e-32	2.77079	0.909	0	3.94021e-28
RPS13P2	2.23049e-32	-1.53133	0	0.397	7.701e-28
AC244205.1	2.23049e-32	-2.54982	0	0.397	7.701e-28
RPS7P1	2.23049e-32	-1.54754	0	0.397	7.701e-28
RPL21	4.96011e-32	3.33683	0.958	0.103	1.71253e-27
RPS17	2.3947e-31	2.3664	0.888	0	8.26793e-27
RPS27AP16	3.64033e-31	-2.02084	0	0.382	1.25686e-26
SNORD3A	3.64033e-31	-2.03434	0	0.382	1.25686e-26
RPL5P34	3.64033e-31	-1.2793	0	0.382	1.25686e-26
EEF1G	3.67247e-31	2.17738	0.885	0	1.26796e-26
H1-2	5.86371e-30	-1.6491	0	0.368	2.0245e-25
H2AZ2	5.86371e-30	-1.28188	0	0.368	2.0245e-25
MT-ND5	8.5006e-30	-2.46543	0.755	0.971	2.93492e-25
RPL36A	1.05363e-29	2.32834	0.861	0	3.63777e-25
RPL7P9	9.32289e-29	-1.56356	0	0.353	3.21882e-24
MORF4L1P1	9.32289e-29	-1.41197	0	0.353	3.21882e-24
GPX1	9.32289e-29	-1.5909	0	0.353	3.21882e-24
RPL13AP25	9.32289e-29	-1.5066	0	0.353	3.21882e-24
RPL10P16	9.32289e-29	-1.50838	0	0.353	3.21882e-24
MALAT1	1.66815e-28	-1.96182	0.994	1	5.75944e-24
IGKC	5.97117e-28	10.8543	0.831	0	2.06161e-23
AC004453.1	1.4633e-27	-1.45243	0	0.338	5.05218e-23
SNORD13	1.4633e-27	-1.5376	0	0.338	5.05218e-23
PSME2P2	1.4633e-27	-1.31953	0	0.338	5.05218e-23
RPL12P4	1.4633e-27	-1.30158	0	0.338	5.05218e-23
RPL18A	1.99159e-27	2.67807	0.976	0.324	6.87615e-23
ATP5MG	6.19576e-27	1.67578	0.813	0	2.13915e-22
NME2	1.33312e-26	1.75239	0.807	0	4.60274e-22
IGLC1	1.95057e-26	9.83595	0.804	0	6.73452e-22
EPRS1	2.26752e-26	-1.35831	0	0.324	7.82885e-22
HMGN1P38	2.26768e-26	-1.40661	0	0.324	7.82939e-22
MIF	4.15483e-26	1.97969	0.798	0	1.4345e-21
AL627171.2	6.04872e-26	1.97675	0.795	0	2.08838e-21
H3F3B	1.27561e-25	2.05219	0.789	0	4.40419e-21
Z74021.1	3.47015e-25	-1.22342	0	0.309	1.1981e-20
NPM1P39	3.47026e-25	-1.14847	0	0.309	1.19814e-20
H1-10	3.47026e-25	-1.49179	0	0.309	1.19814e-20
HSP90AB3P	3.47026e-25	-1.38062	0	0.309	1.19814e-20
H2AZ1	3.47026e-25	-1.28665	0	0.309	1.19814e-20
H1-3	3.47026e-25	-1.72434	0	0.309	1.19814e-20
EEF1A1P5	3.47026e-25	-1.26394	0	0.309	1.19814e-20
NAPSB	3.47026e-25	-1.57318	0	0.309	1.19814e-20
CCL5	1.03725e-24	-3.867	0.063	0.515	3.5812e-20
ARPC3	3.35136e-24	1.59363	0.785	0.015	1.15709e-19
RPL7	4.26328e-24	1.92324	0.864	0.074	1.47194e-19
TMSB4XP8	5.24484e-24	-1.20867	0	0.294	1.81083e-19
AC007238.1	5.24502e-24	-1.12304	0	0.294	1.81089e-19
GARS1	5.24502e-24	-1.03135	0	0.294	1.81089e-19
PALM2AKAP2	5.24502e-24	-1.27377	0	0.294	1.81089e-19
FABP5P7	5.24502e-24	-1.49372	0	0.294	1.81089e-19
MT-ATP6	1.61817e-23	-1.79243	0.843	0.985	5.5869e-19
PTMA	2.04476e-23	-2.24591	0.949	0.956	7.05973e-19
MT-CYB	3.57493e-23	-1.68737	0.801	0.985	1.23428e-18
AC113935.1	7.83064e-23	-1.3107	0	0.279	2.70361e-18
ANKRD36BP2	7.8309e-23	-1.31274	0	0.279	2.7037e-18
AL031777.2	7.8309e-23	-1.3357	0	0.279	2.7037e-18
AL355032.1	7.8309e-23	-1.28199	0	0.279	2.7037e-18
PSME3IP1	7.8309e-23	-1.25653	0	0.279	2.7037e-18
GABARAP	1.1052e-22	1.3471	0.731	0	3.81582e-18
TXNDC5	1.55298e-22	2.96752	0.728	0	5.36183e-18
RPL31	2.45892e-22	-2.69223	0.843	0.912	8.48967e-18
JUN	3.02731e-22	-2.10596	0.248	0.765	1.04521e-17
FKBP11	3.05213e-22	2.59478	0.722	0	1.05378e-17
MT-ND4	5.17228e-22	-1.56875	0.885	1	1.78578e-17
RNASEK	5.9616e-22	1.25485	0.716	0	2.0583e-17
RPL21P28	1.15516e-21	-1.00885	0	0.265	3.9883e-17
MACROH2A1	1.15516e-21	-1.27655	0	0.265	3.9883e-17
H2BC5	1.15516e-21	-1.6137	0	0.265	3.9883e-17
ATP5F1EP2	1.15516e-21	-0.999184	0	0.265	3.9883e-17
HMGN2P5	1.15516e-21	-1.26201	0	0.265	3.9883e-17
RPL24P2	1.15516e-21	-1.20222	0	0.265	3.9883e-17
HNRNPA1	1.15737e-21	1.49433	0.71	0	3.99593e-17
NDUFA13	1.15737e-21	1.2474	0.71	0	3.99593e-17
PABPC1	1.50261e-21	-2.71859	0.807	0.897	5.1879e-17
RPL3	2.24573e-21	1.98754	0.961	0.426	7.75361e-17
RPS18	2.25953e-21	2.3443	0.976	0.559	7.80127e-17
MT2A	2.43115e-21	-2.31667	0.112	0.559	8.39379e-17
MT-ND2	8.13698e-21	-1.38635	0.882	0.985	2.80938e-16
TARS1	1.68395e-20	-0.986676	0	0.25	5.81402e-16
CUTALP	1.68395e-20	-1.36586	0	0.25	5.81402e-16
RPS19P1	1.68395e-20	-0.979588	0	0.25	5.81402e-16
KRTCAP2	2.12634e-20	1.1274	0.683	0	7.3414e-16
MT-CO3	7.3933e-20	-1.42372	0.737	1	2.55261e-15
NDUFV2	1.01749e-19	1.16275	0.668	0	3.51299e-15
IFNAR2	1.01749e-19	1.2248	0.668	0	3.51299e-15
SARS1	2.42652e-19	-1.2378	0	0.235	8.3778e-15
RPL10P9	2.42652e-19	-1.12463	0	0.235	8.3778e-15
H2BC4	2.42652e-19	-1.17112	0	0.235	8.3778e-15
H2BC8	2.42652e-19	-1.4103	0	0.235	8.3778e-15
HSP90AA2P	2.42652e-19	-1.0217	0	0.235	8.3778e-15
YBX1P1	2.42652e-19	-0.974849	0	0.235	8.3778e-15
KRT17	2.53116e-19	-1.2532	0.027	0.353	8.73907e-15
RPL9	4.4803e-19	2.11957	0.955	0.338	1.54687e-14
RPL41	5.0122e-19	1.90323	0.961	0.691	1.73051e-14
RPS26	5.11506e-19	1.13196	0.719	0.044	1.76602e-14
CD3D	5.12089e-19	-1.92728	0.021	0.324	1.76804e-14
H2AFZ	6.3506e-19	1.37659	0.65	0	2.19261e-14
TMBIM4	8.57452e-19	0.997995	0.647	0	2.96044e-14
COX8A	8.57455e-19	1.09549	0.647	0	2.96045e-14
MRPS24	1.15611e-18	0.995057	0.644	0	3.99158e-14
NDUFC2	1.55661e-18	0.948572	0.64	0	5.37435e-14
GNG5	2.09297e-18	1.01386	0.637	0	7.22619e-14
ANKHD1	2.09297e-18	1.34385	0.637	0	7.22619e-14
COX6A1	2.09297e-18	1.05722	0.637	0	7.22619e-14
DARS1	3.45717e-18	-0.775562	0	0.221	1.19362e-13
MARCHF1	3.45717e-18	-1.40413	0	0.221	1.19362e-13
H2AC6	3.45717e-18	-1.06767	0	0.221	1.19362e-13
RPL37P2	3.45717e-18	-1.02057	0	0.221	1.19362e-13
WARS1	3.45717e-18	-0.755859	0	0.221	1.19362e-13
GAB1	6.52768e-18	1.53645	0.701	0.044	2.25375e-13
UQCR11	6.74684e-18	0.984606	0.625	0	2.32941e-13
JTB	9.00952e-18	0.90049	0.622	0	3.11063e-13
SPCS2	1.09391e-17	1.457	0.825	0.235	3.77684e-13
ATP5F1E	1.51277e-17	-1.56087	0.903	0.912	5.22301e-13
NDUFA11	1.60007e-17	0.991828	0.616	0	5.5244e-13
CYTOR	1.60008e-17	1.42285	0.616	0	5.52442e-13
TENT5C	1.75092e-17	1.61213	0.722	0.088	6.04523e-13
44991	2.12805e-17	1.07846	0.613	0	7.3473e-13
ARL6IP4	2.82646e-17	0.904163	0.61	0	9.75865e-13
ID2	3.07401e-17	-2.42146	0.097	0.471	1.06133e-12
TP53INP1	3.76971e-17	1.52781	0.695	0.059	1.30153e-12
TNF	4.4438e-17	-1.74093	0.015	0.279	1.53427e-12
KRT6B	4.87168e-17	-1.16118	0	0.206	1.682e-12
PABPC3	4.87168e-17	-1.05029	0	0.206	1.682e-12
AC012354.2	4.87168e-17	-0.789741	0	0.206	1.682e-12
PSMC1P1	4.87168e-17	-0.792023	0	0.206	1.682e-12
SETP14	4.87168e-17	-0.7242	0	0.206	1.682e-12
H3C12	4.87168e-17	-1.07913	0	0.206	1.682e-12
CALM2P2	4.87168e-17	-1.01997	0	0.206	1.682e-12
MT-TE	4.87168e-17	-0.68424	0	0.206	1.682e-12
TPD52	6.37052e-17	1.33537	0.801	0.132	2.19949e-12
PRDX2	6.57003e-17	0.87038	0.601	0	2.26837e-12
HLA-DQA2	8.68018e-17	1.50674	0.598	0	2.99692e-12
ZFAND3	9.24265e-17	1.53815	0.695	0.074	3.19112e-12
PALM2-AKAP2	1.1453e-16	1.14093	0.595	0	3.95428e-12
POU2AF1	1.81201e-16	1.36822	0.782	0.162	6.25614e-12
ACTB	1.9513e-16	-2.44861	0.713	0.868	6.73707e-12
HSPE1	1.98612e-16	1.64032	0.589	0	6.85729e-12
CD59	4.49191e-16	0.879803	0.58	0	1.55088e-11
NDUFB8	5.88111e-16	0.937747	0.577	0	2.03051e-11
VPS13B	5.98047e-16	1.299	0.671	0.059	2.06482e-11
RPL10AP6	6.79234e-16	-0.743269	0	0.191	2.34512e-11
RPL4P4	6.79234e-16	-0.827767	0	0.191	2.34512e-11
FTH1P10	6.79234e-16	-0.72289	0	0.191	2.34512e-11
GVINP1	6.79234e-16	-1.1077	0	0.191	2.34512e-11
RN7SL1	6.79234e-16	-0.776325	0	0.191	2.34512e-11
RBM8B	6.79234e-16	-0.91086	0	0.191	2.34512e-11
MT-TV	6.79234e-16	-1.08318	0	0.191	2.34512e-11
S100A2	7.39665e-16	-2.45837	0.175	0.559	2.55377e-11
RPLP2	8.03972e-16	-1.69216	0.937	0.941	2.77579e-11
WDR83OS	1.0043e-15	0.882345	0.571	0	3.46744e-11
HLA-DRB1	1.04118e-15	-2.61637	0.338	0.691	3.59477e-11
UBR2	1.21347e-15	0.973636	0.619	0.029	4.18961e-11
CD38	1.34244e-15	1.37386	0.707	0.103	4.63492e-11
MT-ND4L	1.45611e-15	-1.96896	0.589	0.794	5.02738e-11
CD2	1.59691e-15	-2.29683	0.036	0.324	5.51349e-11
H2AFV	1.70638e-15	0.851953	0.565	0	5.89146e-11
CEP128	1.71337e-15	2.30107	0.701	0.118	5.91559e-11
CREB3L2	1.97985e-15	1.40854	0.734	0.132	6.83563e-11
CHST11	2.09041e-15	1.34085	0.755	0.118	7.21734e-11
CNPY2	2.22007e-15	0.771443	0.562	0	7.66502e-11
CD3G	2.81156e-15	-1.74057	0.027	0.294	9.70719e-11
CD69	3.67762e-15	-2.15576	0.076	0.412	1.26973e-10
DANCR	3.74397e-15	0.774798	0.556	0	1.29264e-10
SELENOH	3.74397e-15	0.893998	0.556	0	1.29264e-10
OSTC	4.55545e-15	0.896929	0.698	0.088	1.57281e-10
TOMM6	6.28288e-15	0.844413	0.55	0	2.16923e-10
CALM1	6.41628e-15	-2.04209	0.749	0.838	2.21529e-10
GBP1	7.52922e-15	-1.72548	0.039	0.324	2.59954e-10
AL450998.1	9.37423e-15	-0.749232	0	0.176	3.23655e-10
RPL30P4	9.37423e-15	-0.883774	0	0.176	3.23655e-10
RARS1	9.37423e-15	-0.635031	0	0.176	3.23655e-10
RPL15P3	9.37423e-15	-0.888249	0	0.176	3.23655e-10
H2AC8	9.37423e-15	-1.08658	0	0.176	3.23655e-10
FO393411.1	9.37423e-15	-0.717904	0	0.176	3.23655e-10
AP001024.1	9.37423e-15	-0.901261	0	0.176	3.23655e-10
RPL22P2	9.37423e-15	-0.897517	0	0.176	3.23655e-10
RPL37	9.89393e-15	-1.46962	0.958	0.956	3.41598e-10
TRAC	1.16373e-14	-1.34995	0.045	0.338	4.01789e-10
EIF4A1	1.35338e-14	0.942149	0.541	0	4.67269e-10
KDELR2	1.35339e-14	0.759643	0.541	0	4.6727e-10
RPS4X	1.54436e-14	1.47189	0.949	0.515	5.33206e-10
CXCL14	1.54783e-14	-1.21961	0.003	0.191	5.34405e-10
ARPC2	2.60939e-14	-2.42773	0.737	0.809	9.00918e-10
CARMIL1	2.70578e-14	1.3197	0.604	0.044	9.34199e-10
GLS	2.88026e-14	1.11617	0.68	0.088	9.94439e-10
PET100	2.88386e-14	0.739863	0.532	0	9.9568e-10
CD52	2.9097e-14	-2.1317	0.332	0.721	1.0046e-09
AC008014.1	3.04148e-14	1.13323	0.722	0.118	1.0501e-09
SSRP1	3.207e-14	-1.45938	0.057	0.353	1.10725e-09
GAPDH	3.47911e-14	-1.95814	0.737	0.809	1.2012e-09
CALM2	3.70216e-14	1.16083	0.529	0	1.27821e-09
PSMA2	3.70216e-14	0.861626	0.529	0	1.27821e-09
SOS1	4.21391e-14	0.983724	0.671	0.088	1.45489e-09
HLA-DMA	4.74703e-14	0.947153	0.526	0	1.63896e-09
ATP5PO	4.74703e-14	0.750303	0.526	0	1.63896e-09
CCPG1	5.95447e-14	0.735459	0.55	0.015	2.05584e-09
LDHB	6.07964e-14	0.844636	0.523	0	2.09906e-09
ATP6V0C	6.07964e-14	0.779716	0.523	0	2.09906e-09
PLCG2	6.95147e-14	1.16963	0.825	0.206	2.40006e-09
MT-CO2	7.63094e-14	-0.762941	0.906	1	2.63466e-09
COMMD3	7.77722e-14	0.65331	0.52	0	2.68516e-09
MT-ND1	8.85215e-14	-0.99161	0.767	0.926	3.05629e-09
EDEM1	1.10692e-13	0.937941	0.607	0.059	3.82175e-09
RIC1	1.16932e-13	0.758722	0.686	0.088	4.03719e-09
AC026403.1	1.28129e-13	-0.67893	0	0.162	4.42377e-09
AC025164.2	1.28133e-13	-1.00373	0	0.162	4.42391e-09
RNU5F-1	1.28133e-13	-0.661012	0	0.162	4.42391e-09
RNVU1-27	1.28133e-13	-0.610666	0	0.162	4.42391e-09
AL358472.1	1.28133e-13	-0.613689	0	0.162	4.42391e-09
AL355472.1	1.28133e-13	-0.631126	0	0.162	4.42391e-09
ADSS2	1.28133e-13	-0.737077	0	0.162	4.42391e-09
RAC1P2	1.28133e-13	-0.565357	0	0.162	4.42391e-09
STING1	1.28133e-13	-0.516913	0	0.162	4.42391e-09
AC027309.2	1.28133e-13	-0.637888	0	0.162	4.42391e-09
RPL35P5	1.28133e-13	-0.584552	0	0.162	4.42391e-09
NCF1C	1.28133e-13	-0.690963	0	0.162	4.42391e-09
EEF1B2P6	1.28133e-13	-0.751054	0	0.162	4.42391e-09
FTH1P8	1.28133e-13	-0.662589	0	0.162	4.42391e-09
RPS7P10	1.28133e-13	-0.763556	0	0.162	4.42391e-09
TARS3	1.28133e-13	-0.644098	0	0.162	4.42391e-09
FTLP3	1.28133e-13	-0.541233	0	0.162	4.42391e-09
PPIAP22	1.28133e-13	-0.685239	0	0.162	4.42391e-09
SAR1B	1.30179e-13	0.561451	0.601	0.044	4.49457e-09
CCL4L2	1.36848e-13	-1.86342	0.012	0.221	4.72482e-09
MS4A1	1.46981e-13	-2.57131	0.23	0.588	5.07466e-09
PDK1	1.58432e-13	1.14114	0.677	0.118	5.47001e-09
GNG7	1.60721e-13	0.960188	0.713	0.118	5.54905e-09
ANKRD44	1.90252e-13	1.5009	0.843	0.235	6.56863e-09
CD79B	2.05856e-13	0.854079	0.508	0	7.10737e-09
AC023424.3	2.0915e-13	0.88313	0.55	0.029	7.22112e-09
TNFRSF17	2.14539e-13	0.77699	0.538	0.015	7.40718e-09
SEL1L3	2.19001e-13	1.29788	0.87	0.324	7.56121e-09
TECR	2.7246e-13	0.761561	0.559	0.029	9.40697e-09
RPS16	3.2622e-13	-1.55142	0.94	0.897	1.12631e-08
DSP	3.44785e-13	-1.50433	0.048	0.324	1.1904e-08
RHEX	4.21538e-13	1.25552	0.526	0.015	1.4554e-08
IFI30	4.22069e-13	0.93434	0.498	0	1.45724e-08
ZBTB20	4.45525e-13	1.50031	0.855	0.309	1.53822e-08
HIGD2A	5.3498e-13	0.735914	0.495	0	1.84707e-08
FNDC3B	5.79451e-13	1.6997	0.758	0.235	2.00061e-08
ELMO1	6.54444e-13	1.24857	0.779	0.191	2.25953e-08
FTX	7.22581e-13	0.949615	0.755	0.162	2.49478e-08
CHST15	8.56184e-13	0.955641	0.637	0.088	2.95606e-08
LIME1	8.56616e-13	0.683854	0.489	0	2.95755e-08
UMAD1	8.56619e-13	0.954704	0.489	0	2.95756e-08
ATP5MF	8.56619e-13	0.773581	0.489	0	2.95756e-08
TMEM14B	1.08214e-12	0.693409	0.486	0	3.7362e-08
UBE2V1	1.08214e-12	0.709741	0.486	0	3.73621e-08
RPL37A	1.13185e-12	-1.1274	0.937	0.985	3.90783e-08
GAS6	1.13614e-12	0.659722	0.568	0.044	3.92264e-08
PSMA7	1.30209e-12	-2.33772	0.559	0.721	4.4956e-08
AC131235.2	1.34084e-12	-0.835057	0.012	0.206	4.62939e-08
H1FX	1.36553e-12	0.957912	0.483	0	4.71463e-08
NCF1	1.41465e-12	0.677378	0.562	0.044	4.88421e-08
MAN1A1	1.42367e-12	1.58873	0.713	0.176	4.91538e-08
RPL23A	1.63493e-12	1.50392	0.937	0.471	5.64475e-08
AFF1	1.63784e-12	1.04617	0.695	0.147	5.6548e-08
HSPA1B	1.72123e-12	2.2071	0.48	0	5.9427e-08
NEDD8	1.72123e-12	0.721856	0.48	0	5.9427e-08
SPCS2P4	1.73574e-12	-0.651094	0	0.147	5.99281e-08
YARS1	1.73574e-12	-0.652367	0	0.147	5.99281e-08
H2BC21	1.73574e-12	-0.714191	0	0.147	5.99281e-08
MARCHF7	1.73574e-12	-0.636174	0	0.147	5.99281e-08
RPL7P1	1.73574e-12	-0.813602	0	0.147	5.99281e-08
H2AC11	1.73574e-12	-0.578394	0	0.147	5.99281e-08
SEPTIN7P2	1.73574e-12	-0.415244	0	0.147	5.99281e-08
SEPTIN7P6	1.73574e-12	-0.626633	0	0.147	5.99281e-08
FRG1HP	1.73574e-12	-0.913628	0	0.147	5.99281e-08
AC011979.1	1.73574e-12	-0.50097	0	0.147	5.99281e-08
SRP14P2	1.73574e-12	-0.604676	0	0.147	5.99281e-08
RNU6-6P	1.73574e-12	-0.639647	0	0.147	5.99281e-08
PABPC1P4	1.73574e-12	-0.583109	0	0.147	5.99281e-08
RNU4-2	1.73574e-12	-0.743097	0	0.147	5.99281e-08
RPL5P1	1.73574e-12	-0.699319	0	0.147	5.99281e-08
KARS1	1.73574e-12	-0.540374	0	0.147	5.99281e-08
CCL3L3	1.73574e-12	-0.824793	0	0.147	5.99281e-08
MT-TW	1.73574e-12	-0.8517	0	0.147	5.99281e-08
MT-TP	1.73574e-12	-0.619639	0	0.147	5.99281e-08
IGHG4	1.86182e-12	1.57526	0.776	0.265	6.4281e-08
AC009570.2	2.31392e-12	-4.64803	0.057	0.324	7.98906e-08
OGT	2.65833e-12	0.708484	0.659	0.103	9.17813e-08
TMSB10	2.6853e-12	-1.63022	0.864	0.853	9.27126e-08
EPRS	2.72573e-12	0.651054	0.474	0	9.41086e-08
CXCL13	2.78516e-12	-1.95045	0.009	0.191	9.61605e-08
NCL	2.84639e-12	-1.87898	0.529	0.721	9.82745e-08
44992	3.42449e-12	0.767424	0.471	0	1.18234e-07
SP3	4.24262e-12	0.523998	0.58	0.059	1.46481e-07
FCHSD2	4.25758e-12	1.44171	0.87	0.294	1.46997e-07
OXR1	4.2683e-12	0.730441	0.547	0.044	1.47367e-07
RMRP	4.29773e-12	1.3086	0.468	0	1.48383e-07
ASB3	4.5635e-12	0.712299	0.595	0.074	1.57559e-07
FUT8	5.49415e-12	1.31481	0.77	0.235	1.89691e-07
MSI2	5.59366e-12	0.998202	0.74	0.191	1.93127e-07
GMDS	6.50621e-12	0.877774	0.734	0.162	2.24634e-07
LINC01484	6.54148e-12	0.654965	0.523	0.029	2.25851e-07
SPCS3	6.61675e-12	1.0085	0.773	0.279	2.2845e-07
TVP23C	6.74718e-12	0.747611	0.462	0	2.32953e-07
TRAPPC5	6.7472e-12	0.608322	0.462	0	2.32954e-07
ATM	6.86605e-12	0.880356	0.701	0.147	2.37057e-07
FKBP5	7.37254e-12	1.07367	0.716	0.162	2.54544e-07
KDM4C	7.39202e-12	0.927957	0.637	0.103	2.55217e-07
IFNG-AS1	8.03312e-12	1.27683	0.782	0.25	2.77351e-07
TRAPPC9	9.20491e-12	0.900394	0.559	0.059	3.17809e-07
IQSEC1	9.29244e-12	0.915662	0.511	0.029	3.20831e-07
RABGAP1L	9.46064e-12	1.10855	0.843	0.279	3.26638e-07
IL6ST	1.03458e-11	1.0659	0.532	0.044	3.572e-07
GZMA	1.11495e-11	-1.80949	0.015	0.206	3.84947e-07
VAMP2	1.31668e-11	0.688276	0.453	0	4.54597e-07
IL32	1.43372e-11	-1.13758	0.039	0.279	4.95006e-07
PTP4A2	1.50447e-11	0.595233	0.535	0.044	5.19432e-07
MCTP2	1.52542e-11	0.960308	0.505	0.029	5.26667e-07
CASP10	1.63802e-11	0.652689	0.574	0.074	5.65542e-07
PSMA6	1.64192e-11	0.70022	0.45	0	5.66889e-07
MCEE	1.93628e-11	0.551888	0.508	0.029	6.68521e-07
PLCL2	2.0113e-11	0.981102	0.529	0.044	6.94422e-07
HIST1H1C	2.04535e-11	1.01738	0.447	0	7.06178e-07
DUSP22	2.0465e-11	0.733086	0.529	0.044	7.06575e-07
RBM4	2.1171e-11	0.671989	0.474	0.015	7.30949e-07
PAN3	2.23449e-11	0.950171	0.634	0.118	7.71479e-07
MMP12	2.33227e-11	-0.570536	0	0.132	8.05239e-07
AC114491.1	2.33227e-11	-0.67147	0	0.132	8.05239e-07
BX679664.3	2.33227e-11	-0.578079	0	0.132	8.05239e-07
PFN1P1	2.33227e-11	-0.575547	0	0.132	8.05239e-07
RNU2-63P	2.33227e-11	-0.622936	0	0.132	8.05239e-07
RPS20P14	2.33227e-11	-0.50366	0	0.132	8.05239e-07
FAM192BP	2.33227e-11	-0.787481	0	0.132	8.05239e-07
MARCHF6	2.33227e-11	-0.429618	0	0.132	8.05239e-07
AC112191.2	2.33227e-11	-0.575089	0	0.132	8.05239e-07
H2BC11	2.33227e-11	-0.883994	0	0.132	8.05239e-07
H2BC15	2.33227e-11	-0.806347	0	0.132	8.05239e-07
RPS15AP24	2.33227e-11	-0.582226	0	0.132	8.05239e-07
CARS1	2.33227e-11	-0.57028	0	0.132	8.05239e-07
MARS1	2.33227e-11	-0.444593	0	0.132	8.05239e-07
FER1L4	2.33227e-11	-0.622636	0	0.132	8.05239e-07
PAPSS1	2.49737e-11	0.595634	0.529	0.044	8.62243e-07
COX7C	2.52871e-11	-1.39125	0.758	0.765	8.73061e-07
ERN1	2.68398e-11	1.01535	0.601	0.088	9.2667e-07
WWOX	2.68681e-11	1.29405	0.622	0.118	9.27648e-07
USP3	2.74769e-11	0.852606	0.61	0.103	9.48667e-07
SFMBT2	2.7839e-11	0.89655	0.592	0.088	9.6117e-07
ZBP1	3.04963e-11	0.618673	0.659	0.118	1.05291e-06
CHURC1	3.16407e-11	0.763417	0.441	0	1.09243e-06
FOXO3	3.32046e-11	0.888758	0.547	0.059	1.14642e-06
S100A10	3.33267e-11	-2.04197	0.251	0.544	1.15064e-06
GALNT2	3.58362e-11	0.64687	0.607	0.088	1.23728e-06
CDKAL1	3.75265e-11	0.841875	0.671	0.147	1.29564e-06
GBP2	3.75669e-11	-1.54557	0.097	0.382	1.29703e-06
LUC7L2	3.7856e-11	0.74872	0.495	0.029	1.30702e-06
ADA2	3.98733e-11	0.617407	0.52	0.044	1.37667e-06
KLHL6	4.06206e-11	0.80042	0.628	0.118	1.40247e-06
LRRK1	4.34022e-11	0.659508	0.665	0.118	1.49851e-06
BACH1	4.57432e-11	0.895819	0.619	0.118	1.57933e-06
IGHG1	4.83582e-11	1.19498	0.776	0.382	1.66962e-06
SUMO2	4.8493e-11	0.717359	0.656	0.132	1.67427e-06
C5orf56	4.87452e-11	0.720992	0.435	0	1.68298e-06
RNF7	4.87454e-11	0.506123	0.435	0	1.68298e-06
MIATNB	5.46823e-11	0.923192	0.511	0.044	1.88796e-06
CDK14	5.59922e-11	1.14027	0.77	0.235	1.93319e-06
C18orf32	6.04102e-11	0.511729	0.432	0	2.08572e-06
DARS	6.04104e-11	0.670277	0.432	0	2.08573e-06
CSNK1E	6.04104e-11	0.581342	0.432	0	2.08573e-06
SEC24A	6.50096e-11	0.560174	0.631	0.118	2.24452e-06
ZNF706	6.76644e-11	0.715923	0.707	0.191	2.33618e-06
GBF1	6.84582e-11	0.888493	0.526	0.059	2.36359e-06
GZMB	7.01116e-11	-2.26407	0.039	0.265	2.42067e-06
RAB30	7.19129e-11	0.522475	0.55	0.059	2.48286e-06
SOX4	7.27557e-11	-1.7357	0.051	0.294	2.51196e-06
CKLF	7.47907e-11	0.778745	0.429	0	2.58222e-06
PCMTD1	7.52712e-11	0.596522	0.734	0.176	2.59881e-06
MBTPS1	8.22753e-11	0.366484	0.52	0.044	2.84064e-06
MED13L	8.40686e-11	1.00402	0.858	0.324	2.90255e-06
AC078883.1	9.33861e-11	0.774238	0.523	0.059	3.22425e-06
FTH1	9.5223e-11	-1.29107	0.927	0.882	3.28767e-06
NKG7	1.05048e-10	-1.23024	0.024	0.221	3.62687e-06
MBNL2	1.07782e-10	0.762523	0.731	0.206	3.72128e-06
TBC1D1	1.08196e-10	0.943676	0.498	0.044	3.73558e-06
LINC02416	1.08661e-10	-1.00321	0.015	0.191	3.75164e-06
RAPGEF6	1.1429e-10	1.04026	0.423	0	3.94599e-06
TBCEL	1.1429e-10	0.821425	0.423	0	3.94599e-06
IER3IP1	1.1429e-10	0.454072	0.423	0	3.94599e-06
DDT	1.1429e-10	0.582078	0.423	0	3.94599e-06
AC016074.2	1.22526e-10	0.747567	0.511	0.044	4.23032e-06
LRBA	1.23479e-10	0.791442	0.625	0.118	4.26325e-06
SOD2	1.41071e-10	1.55042	0.42	0	4.87061e-06
EXOC4	1.41185e-10	0.766164	0.722	0.191	4.87456e-06
SND1	1.42921e-10	0.800905	0.719	0.191	4.93448e-06
SMYD3	1.48889e-10	0.758304	0.692	0.191	5.14054e-06
PICALM	1.6037e-10	0.635899	0.601	0.103	5.53693e-06
ARL5A	1.73057e-10	0.592961	0.52	0.059	5.97496e-06
NME1	1.73954e-10	0.555762	0.417	0	6.00592e-06
ARID1B	1.7533e-10	0.96414	0.749	0.221	6.05345e-06
CSGALNACT1	1.75936e-10	1.10803	0.529	0.074	6.07436e-06
SLC44A1	1.8461e-10	0.684528	0.544	0.074	6.37384e-06
EIF2AK3	1.90365e-10	0.565657	0.665	0.132	6.57254e-06
FBXW7	1.97177e-10	1.30486	0.813	0.368	6.80775e-06
VOPP1	2.00238e-10	1.05099	0.822	0.279	6.91343e-06
DDX39B	2.14289e-10	0.625246	0.414	0	7.39853e-06
SMIM26	2.14289e-10	0.541799	0.414	0	7.39853e-06
HLA-DRA	2.17371e-10	-1.47449	0.42	0.75	7.50496e-06
OSBPL3	2.22886e-10	0.826601	0.686	0.176	7.69536e-06
ERGIC2	2.41377e-10	0.487656	0.568	0.088	8.33379e-06
LINC02245	2.52704e-10	0.655025	0.465	0.029	8.72484e-06
PHC3	2.53829e-10	0.808825	0.541	0.074	8.76371e-06
ITPR2	2.58125e-10	0.988456	0.728	0.221	8.91203e-06
ATP2A3	2.60749e-10	0.761964	0.486	0.044	9.00263e-06
USP34	2.62726e-10	0.657124	0.695	0.162	9.07089e-06
TMEM238	2.63716e-10	0.500827	0.411	0	9.10506e-06
SEC14L1	3.0096e-10	0.835535	0.716	0.191	1.03909e-05
ATP11B	3.079e-10	0.699135	0.61	0.118	1.06306e-05
COL1A2	3.11194e-10	-0.368564	0	0.118	1.07443e-05
TPSB2	3.11194e-10	-2.56727	0	0.118	1.07443e-05
H2AC20	3.11194e-10	-0.628295	0	0.118	1.07443e-05
CACYBPP2	3.11194e-10	-0.506693	0	0.118	1.07443e-05
AC079140.2	3.11194e-10	-0.361699	0	0.118	1.07443e-05
AC004057.1	3.11194e-10	-0.601895	0	0.118	1.07443e-05
AC010343.1	3.11194e-10	-0.490363	0	0.118	1.07443e-05
H4C2	3.11194e-10	-0.52809	0	0.118	1.07443e-05
AL050331.1	3.11194e-10	-0.511565	0	0.118	1.07443e-05
AC097263.1	3.11194e-10	-0.456842	0	0.118	1.07443e-05
AL592293.2	3.11194e-10	-0.493861	0	0.118	1.07443e-05
AL161909.1	3.11194e-10	-0.253338	0	0.118	1.07443e-05
AP000942.5	3.11194e-10	-0.65345	0	0.118	1.07443e-05
C1DP1	3.11194e-10	-0.545905	0	0.118	1.07443e-05
DYNC1I2P1	3.11194e-10	-0.553582	0	0.118	1.07443e-05
AL159141.1	3.11194e-10	-0.497977	0	0.118	1.07443e-05
BCLAF1P2	3.11194e-10	-0.529128	0	0.118	1.07443e-05
NDUFA5P11	3.11194e-10	-0.486072	0	0.118	1.07443e-05
RPS7P11	3.11194e-10	-0.474225	0	0.118	1.07443e-05
NBAS	3.14716e-10	0.734294	0.511	0.059	1.08659e-05
RNASET2	3.24228e-10	0.800941	0.408	0	1.11943e-05
PIM2	3.30942e-10	0.808499	0.604	0.118	1.14261e-05
BICD1	3.45956e-10	0.707449	0.613	0.118	1.19445e-05
MANEA	3.51306e-10	0.50119	0.523	0.059	1.21292e-05
CLASP1	3.55146e-10	0.771397	0.508	0.059	1.22618e-05
RPL7A	3.72689e-10	1.06882	0.955	0.676	1.28675e-05
WAC	3.74648e-10	0.656214	0.631	0.132	1.29351e-05
DNAJB11	3.94352e-10	0.552631	0.435	0.015	1.36154e-05
ZNF37A	3.98234e-10	0.542799	0.405	0	1.37494e-05
CSNK2B	3.98236e-10	0.47858	0.405	0	1.37495e-05
RUNX1	3.98616e-10	1.40305	0.544	0.088	1.37626e-05
SERBP1	4.06407e-10	-1.73978	0.538	0.676	1.40316e-05
ERC1	4.15583e-10	0.844658	0.695	0.176	1.43484e-05
SRP19	4.65285e-10	0.571789	0.508	0.059	1.60644e-05
SSR4	4.72061e-10	1.23118	0.846	0.632	1.62984e-05
AC092069.1	4.88343e-10	-0.568839	0.003	0.132	1.68605e-05
AUH	4.88644e-10	0.786123	0.45	0.029	1.68709e-05
POLD4	4.88662e-10	0.578241	0.402	0	1.68715e-05
BLOC1S1	4.88662e-10	0.53255	0.402	0	1.68715e-05
CTLA4	4.91554e-10	-0.775694	0.006	0.147	1.69714e-05
EPS15	5.80659e-10	0.757983	0.634	0.147	2.00478e-05
TPM4	5.83079e-10	-1.94977	0.39	0.618	2.01314e-05
RPL27A	5.91318e-10	-1.3165	0.949	0.912	2.04158e-05
HIST1H4C	5.99043e-10	1.08119	0.399	0	2.06826e-05
GOLPH3	6.03362e-10	0.686682	0.48	0.044	2.08317e-05
FOXN3	6.52523e-10	0.776576	0.689	0.176	2.2529e-05
RARS2	6.86999e-10	0.412172	0.486	0.044	2.37193e-05
CASP3	6.94382e-10	0.335862	0.538	0.074	2.39742e-05
UFM1	7.00027e-10	0.337203	0.604	0.118	2.41691e-05
GOSR2	7.33653e-10	0.58162	0.396	0	2.53301e-05
HERPUD1	7.34027e-10	1.16361	0.795	0.338	2.5343e-05
PGM3	7.47055e-10	0.563551	0.48	0.044	2.57928e-05
GLG1	7.81821e-10	0.523175	0.589	0.103	2.69932e-05
XRRA1	8.14452e-10	0.581447	0.532	0.074	2.81198e-05
BTBD9	8.18425e-10	1.16325	0.523	0.074	2.82569e-05
MCL1	8.2066e-10	0.591297	0.571	0.103	2.83341e-05
TLE1	8.23946e-10	0.787888	0.474	0.044	2.84475e-05
MKLN1	8.37579e-10	0.617232	0.553	0.088	2.89183e-05
PPP3R1	8.97654e-10	0.801017	0.393	0	3.09924e-05
COX16	8.97654e-10	0.503884	0.393	0	3.09924e-05
KDM6A	9.32692e-10	0.717586	0.444	0.029	3.22021e-05
ERGIC1	9.70984e-10	0.703595	0.45	0.029	3.35242e-05
TXNDC11	1.04741e-09	0.639403	0.674	0.206	3.6163e-05
DENND5B	1.05558e-09	0.729533	0.728	0.191	3.64448e-05
CCDC88C	1.06061e-09	0.631156	0.604	0.118	3.66188e-05
TAF10	1.09727e-09	0.509702	0.39	0	3.78845e-05
SMIM7	1.09727e-09	0.532302	0.39	0	3.78845e-05
TBL1XR1	1.12709e-09	0.672155	0.634	0.147	3.8914e-05
TMEM256	1.34002e-09	0.423472	0.387	0	4.62654e-05
PUM2	1.50865e-09	0.68518	0.559	0.103	5.20877e-05
DCAF8	1.58168e-09	0.568407	0.414	0.015	5.4609e-05
HDAC8	1.63492e-09	0.667311	0.384	0	5.64473e-05
CCND2	1.63492e-09	0.676481	0.384	0	5.64474e-05
FAF1	1.65814e-09	0.885631	0.598	0.132	5.72491e-05
UBR5	1.74307e-09	0.774659	0.547	0.103	6.01813e-05
RAP1B	1.8662e-09	0.745138	0.671	0.176	6.44324e-05
SNX22	1.93805e-09	-0.791423	0.015	0.176	6.69131e-05
COMMD10	1.9411e-09	0.970602	0.486	0.059	6.70183e-05
RPL23	1.95353e-09	-1.49064	0.897	0.824	6.74477e-05
ETNK1	2.01223e-09	0.61062	0.535	0.088	6.94743e-05
CDK17	2.03087e-09	0.74126	0.438	0.029	7.01177e-05
STT3B	2.1252e-09	0.522912	0.586	0.118	7.33748e-05
RPS29	2.15253e-09	-1.19619	0.958	0.912	7.43184e-05
BCAS3	2.23725e-09	0.820367	0.595	0.132	7.72432e-05
PIP5K1B	2.34915e-09	0.641755	0.52	0.074	8.11066e-05
TBC1D22A	2.3584e-09	0.962486	0.61	0.147	8.14261e-05
FLI1	2.3906e-09	0.597323	0.541	0.088	8.25378e-05
LARGE1	2.39808e-09	1.00206	0.471	0.059	8.27961e-05
DEK	2.64371e-09	-1.62168	0.16	0.441	9.12767e-05
LINC01578	2.65337e-09	0.275967	0.489	0.059	9.16104e-05
LINC02576	2.66047e-09	0.592581	0.402	0.015	9.18554e-05
DENND1B	2.66221e-09	0.589676	0.565	0.103	9.19156e-05
PPM1B	2.95279e-09	0.708294	0.375	0	0.000101948
TOMM5	2.95279e-09	0.567	0.375	0	0.000101948
NDUFA7	2.95279e-09	0.463997	0.375	0	0.000101948
EIF3E	3.11614e-09	0.613651	0.647	0.162	0.000107588
QKI	3.48633e-09	0.753	0.52	0.088	0.000120369
TTC17	3.53348e-09	0.810094	0.55	0.103	0.000121997
CTSD	3.58929e-09	0.652194	0.372	0	0.000123924
TMEM156	3.59642e-09	0.6886	0.568	0.118	0.00012417
COPB2	3.64934e-09	0.522592	0.589	0.118	0.000125997
JPX	3.68899e-09	0.632258	0.447	0.044	0.000127366
FBXL17	3.77381e-09	0.932146	0.532	0.088	0.000130294
SH3BGRL3	3.79092e-09	-2.04535	0.613	0.706	0.000130885
SERP1	3.93287e-09	0.630665	0.795	0.279	0.000135786
MANF	3.9806e-09	0.550582	0.574	0.118	0.000137434
MTND2P28	4.12958e-09	-0.355307	0	0.103	0.000142578
CROCCP2	4.12958e-09	-0.475405	0	0.103	0.000142578
RPS15AP11	4.12958e-09	-0.538854	0	0.103	0.000142578
RPLP0P6	4.12958e-09	-0.586003	0	0.103	0.000142578
FAM133DP	4.12958e-09	-0.424343	0	0.103	0.000142578
SERBP1P5	4.12958e-09	-0.443246	0	0.103	0.000142578
LARS1	4.12958e-09	-0.623291	0	0.103	0.000142578
H2AC12	4.12958e-09	-0.501488	0	0.103	0.000142578
AL033519.3	4.12958e-09	-0.555748	0	0.103	0.000142578
AC006001.3	4.12958e-09	-0.381048	0	0.103	0.000142578
EIF5P1	4.12958e-09	-0.321968	0	0.103	0.000142578
EEF1B2P3	4.12958e-09	-0.561727	0	0.103	0.000142578
SUB1P1	4.12958e-09	-0.515235	0	0.103	0.000142578
IARS1	4.12958e-09	-0.256116	0	0.103	0.000142578
AP000769.1	4.12958e-09	-0.382081	0	0.103	0.000142578
RPL21P93	4.12958e-09	-0.401828	0	0.103	0.000142578
H2AJ	4.12958e-09	-0.49062	0	0.103	0.000142578
AC093012.1	4.12958e-09	-0.607186	0	0.103	0.000142578
RPS11P5	4.12958e-09	-0.388664	0	0.103	0.000142578
ZNF271P	4.12958e-09	-0.755435	0	0.103	0.000142578
FRG1CP	4.12958e-09	-0.303477	0	0.103	0.000142578
PRR13P5	4.12958e-09	-0.463104	0	0.103	0.000142578
C22orf46	4.12958e-09	-0.368729	0	0.103	0.000142578
DERL1	4.1388e-09	0.436951	0.601	0.132	0.000142896
ARF4	4.19854e-09	0.320949	0.619	0.132	0.000144959
IER2	4.20484e-09	-1.97685	0.311	0.559	0.000145176
TBC1D9	4.30501e-09	0.727898	0.568	0.118	0.000148635
PPP2CA	4.35901e-09	0.527242	0.369	0	0.000150499
FCRL5	4.65693e-09	0.808509	0.737	0.235	0.000160785
RHBDD1	4.74994e-09	0.455762	0.568	0.103	0.000163996
NCOA2	4.89543e-09	0.679981	0.637	0.162	0.00016902
FNIP1	5.28898e-09	0.714082	0.366	0	0.000182607
SLC39A11	5.58156e-09	0.681165	0.471	0.059	0.000192709
COPA	5.67195e-09	0.693606	0.498	0.074	0.00019583
NEDD9	5.69635e-09	0.744682	0.707	0.221	0.000196672
UQCRHL	5.86224e-09	-0.514482	0.006	0.132	0.0002024
CAMKMT	5.94142e-09	0.636879	0.622	0.147	0.000205134
EGR1	5.97177e-09	-1.62369	0.109	0.353	0.000206181
FAM214A	6.06459e-09	0.770084	0.725	0.221	0.000209386
MYDGF	6.07374e-09	0.79497	0.68	0.206	0.000209702
FGFBP1	6.39742e-09	-0.788398	0.003	0.118	0.000220877
COL17A1	6.39742e-09	-0.772825	0.003	0.118	0.000220877
SLC25A46	6.41156e-09	0.478885	0.363	0	0.000221366
AP001011.1	6.41156e-09	0.617912	0.363	0	0.000221366
LCORL	6.53392e-09	0.689433	0.547	0.103	0.00022559
ARFGEF2	7.2712e-09	0.480175	0.526	0.088	0.000251045
AC012236.1	7.38571e-09	0.47779	0.517	0.088	0.000254999
AC079793.1	7.59258e-09	0.526596	0.42	0.029	0.000262141
RPL34	7.9088e-09	-0.814222	0.964	0.926	0.000273059
NT5C2	8.15917e-09	0.303927	0.505	0.074	0.000281703
TRAM1	8.64446e-09	0.591091	0.671	0.191	0.000298459
ARID2	8.76139e-09	0.584045	0.562	0.118	0.000302496
ZNF407	9.02808e-09	0.843622	0.408	0.029	0.000311704
IRF9	9.31328e-09	0.471032	0.414	0.029	0.00032155
FOXO1	9.39508e-09	0.903195	0.456	0.059	0.000324375
SSPN	9.42661e-09	0.843647	0.495	0.074	0.000325463
ADAM17	9.46382e-09	0.557177	0.414	0.029	0.000326748
ELL2	9.63831e-09	0.532799	0.686	0.206	0.000332772
GBP4	1.01524e-08	-1.31216	0.048	0.25	0.000350523
ERBIN	1.11421e-08	0.724397	0.556	0.118	0.000384693
IARS	1.13605e-08	0.578347	0.353	0	0.000392234
TBC1D5	1.15835e-08	0.870463	0.647	0.176	0.000399932
NXPE3	1.18828e-08	0.56582	0.489	0.074	0.000410266
UAP1	1.22571e-08	0.364026	0.384	0.015	0.000423187
NUMB	1.32465e-08	0.731291	0.483	0.074	0.000457347
C12orf45	1.36102e-08	0.530737	0.502	0.088	0.000469905
RABGEF1	1.37227e-08	0.606436	0.35	0	0.00047379
PRH1	1.37227e-08	0.752058	0.35	0	0.00047379
SEC11A	1.37755e-08	0.294732	0.498	0.074	0.000475613
TTC7A	1.40028e-08	0.633496	0.48	0.074	0.000483459
UBE2H	1.41253e-08	0.46134	0.538	0.103	0.000487691
ATP8A1	1.43764e-08	0.897052	0.45	0.059	0.000496361
KIZ	1.44301e-08	0.543706	0.405	0.029	0.000498215
NUGGC	1.44986e-08	0.403583	0.465	0.059	0.000500578
IFITM3	1.55338e-08	-1.14793	0.136	0.397	0.000536319
SNHG14	1.61274e-08	0.718001	0.453	0.059	0.000556816
MYCBP2	1.62872e-08	0.594105	0.776	0.279	0.000562333
DLG1	1.6507e-08	0.761792	0.468	0.074	0.00056992
DPEP1	1.65614e-08	0.534497	0.347	0	0.000571797
GOLPH3L	1.65614e-08	0.571194	0.347	0	0.000571799
SLC33A1	1.65614e-08	0.471663	0.347	0	0.000571799
PSENEN	1.65614e-08	0.334237	0.347	0	0.000571799
EMC7	1.77208e-08	0.319835	0.378	0.015	0.000611828
MPC1	1.78564e-08	0.36404	0.435	0.044	0.000616511
DENND4A	1.82935e-08	0.676003	0.55	0.118	0.000631601
HS2ST1	1.83122e-08	0.742375	0.375	0.015	0.000632246
HERC4	1.8935e-08	0.749456	0.453	0.059	0.00065375
CHD9	1.97896e-08	0.47626	0.668	0.191	0.000683254
RICTOR	1.98319e-08	0.503607	0.514	0.088	0.000684715
SDHA	1.99698e-08	0.493352	0.344	0	0.000689476
SDHD	1.99698e-08	0.432758	0.344	0	0.000689476
FAM192A	1.99698e-08	0.49988	0.344	0	0.000689476
ABCA5	1.99698e-08	0.490961	0.344	0	0.000689476
PDCD6	1.99698e-08	0.494784	0.344	0	0.000689478
UBE2W	1.99698e-08	0.574985	0.344	0	0.000689478
COX14	1.99698e-08	0.47791	0.344	0	0.000689478
CRIP1	1.99698e-08	0.907278	0.344	0	0.000689478
VKORC1	1.99698e-08	0.368692	0.344	0	0.000689478
SETD5	2.06797e-08	0.710464	0.568	0.132	0.000713987
ST6GAL1	2.11247e-08	0.928533	0.888	0.426	0.000729353
CD74	2.13034e-08	-1.47865	0.94	0.853	0.000735522
PCNX1	2.16603e-08	0.703596	0.429	0.044	0.000747844
TRAM2	2.32099e-08	0.571321	0.502	0.088	0.000801346
XKR6	2.32099e-08	0.634926	0.502	0.088	0.000801346
FBXO11	2.35069e-08	0.562008	0.538	0.103	0.0008116
GTF2I	2.36008e-08	0.558512	0.553	0.118	0.00081484
RAPGEF1	2.40052e-08	0.738483	0.604	0.147	0.000828805
HIST1H2BJ	2.40588e-08	0.655346	0.341	0	0.000830653
MLXIP	2.40588e-08	0.534138	0.341	0	0.000830653
KRT6C	2.51772e-08	-0.917702	0.012	0.147	0.000869267
PFN1	2.52613e-08	-1.86161	0.628	0.706	0.000872171
TENT2	2.55357e-08	0.6122	0.502	0.088	0.000881644
ZNF148	2.72555e-08	0.640554	0.495	0.088	0.000941023
EIF5B	2.76105e-08	-1.73899	0.562	0.647	0.00095328
RBM33	2.80145e-08	0.34204	0.583	0.132	0.000967228
NFX1	2.86631e-08	0.610541	0.486	0.088	0.000989622
DNAJB9	2.86703e-08	0.359193	0.532	0.103	0.000989872
SEC24D	2.88653e-08	0.48625	0.616	0.162	0.000996605
BLOC1S6	2.89598e-08	0.422447	0.338	0	0.000999867
MAP2K6	2.94896e-08	0.483811	0.366	0.015	0.00101816
INPP4A	2.99816e-08	0.53877	0.495	0.088	0.00103514
RPSA	3.05009e-08	0.982692	0.915	0.441	0.00105307
SEL1L	3.06131e-08	0.484844	0.686	0.206	0.00105695
SMAD4	3.07058e-08	0.470562	0.366	0.015	0.00106015
PCCA	3.09443e-08	0.594952	0.417	0.044	0.00106838
UBE3A	3.15583e-08	0.605128	0.514	0.103	0.00108958
SNRPN	3.48293e-08	0.446339	0.335	0	0.00120252
TRAPPC1	3.48293e-08	0.43992	0.335	0	0.00120252
ATF7IP2	3.50894e-08	0.545921	0.498	0.088	0.0012115
TIGIT	3.56417e-08	-0.44452	0.021	0.176	0.00123057
DDOST	3.59817e-08	0.257919	0.453	0.059	0.0012423
SFN	3.64028e-08	-1.34236	0.097	0.324	0.00125684
RB1	3.67193e-08	0.390357	0.529	0.118	0.00126777
MXD4	3.6798e-08	0.322067	0.453	0.059	0.00127049
HSPA13	3.69459e-08	0.440164	0.441	0.059	0.00127559
UBE2E2	3.86912e-08	0.943255	0.498	0.103	0.00133585
ADAM19	3.86996e-08	0.523481	0.477	0.074	0.00133614
B2M	4.0278e-08	-0.757463	0.988	1	0.00139064
ANKRD28	4.07683e-08	0.559615	0.628	0.176	0.00140757
CUL3	4.41432e-08	0.621528	0.486	0.088	0.00152409
JSRP1	4.66403e-08	0.484672	0.393	0.029	0.0016103
ACSS1	4.76803e-08	0.478272	0.411	0.044	0.00164621
RPS20	4.80178e-08	-1.21195	0.867	0.824	0.00165786
FTO	4.91604e-08	0.726864	0.411	0.044	0.00169731
ZZEF1	4.96581e-08	0.562004	0.384	0.029	0.00171449
SS18	4.97222e-08	0.729642	0.381	0.029	0.00171671
AC079781.5	5.02493e-08	0.596293	0.329	0	0.00173491
44993	5.02493e-08	0.595346	0.329	0	0.00173491
C11orf54	5.02493e-08	0.365775	0.329	0	0.00173491
NARS	5.02493e-08	0.490761	0.329	0	0.00173491
PIAS1	5.15024e-08	0.464696	0.544	0.118	0.00177817
CNOT1	5.17712e-08	0.543281	0.462	0.074	0.00178745
MARK3	5.19205e-08	0.444787	0.523	0.103	0.00179261
UTY	5.32311e-08	0.582114	0.58	0.147	0.00183786
DYRK1A	5.40772e-08	0.706555	0.486	0.088	0.00186707
SUCLG2	5.51186e-08	0.544737	0.489	0.088	0.00190302
PDXK	5.54245e-08	0.391647	0.517	0.103	0.00191359
TRBC2	5.79616e-08	-1.60058	0.106	0.338	0.00200118
SSR3	5.85482e-08	0.637564	0.746	0.324	0.00202144
BIRC6	5.91025e-08	0.502453	0.692	0.206	0.00204057
AMBRA1	5.9471e-08	0.521951	0.411	0.044	0.0020533
ZNF638	5.96314e-08	0.370744	0.613	0.162	0.00205883
ZNF655	6.02796e-08	0.540632	0.326	0	0.00208121
CDC26	6.02796e-08	0.355962	0.326	0	0.00208121
MARS	6.02796e-08	0.404728	0.326	0	0.00208121
TMEM205	6.02796e-08	0.364748	0.326	0	0.00208121
PRDM1	6.07018e-08	0.593656	0.634	0.191	0.00209579
CAPZA1	6.30254e-08	0.420421	0.589	0.147	0.00217602
IFI16	6.71899e-08	-1.59121	0.604	0.691	0.0023198
TMEM30A	6.89068e-08	0.454836	0.35	0.015	0.00237908
TCEA1	6.96733e-08	0.512899	0.55	0.132	0.00240554
GLCCI1	7.01443e-08	0.924718	0.758	0.309	0.0024218
MDM4	7.03533e-08	0.430958	0.523	0.103	0.00242902
REEP5	7.09147e-08	0.347247	0.662	0.206	0.0024484
CALD1	7.15921e-08	-0.653171	0.006	0.118	0.00247179
NACA2	7.15921e-08	-0.451165	0.006	0.118	0.00247179
WDFY1	7.22509e-08	0.683032	0.323	0	0.00249454
SPECC1L	7.22509e-08	0.544767	0.323	0	0.00249454
PJA2	7.39084e-08	0.475898	0.565	0.132	0.00255176
WDR33	7.5648e-08	0.419521	0.517	0.103	0.00261182
CD82	7.63884e-08	-1.46497	0.115	0.353	0.00263739
LINC01871	7.63981e-08	-1.19554	0.024	0.176	0.00263772
C22orf34	7.70134e-08	0.638075	0.378	0.029	0.00265896
MTG1	7.82907e-08	0.427772	0.405	0.044	0.00270307
KLF6	7.91667e-08	-1.61285	0.142	0.382	0.00273331
BTG2	8.04815e-08	0.831619	0.782	0.353	0.00277871
KRT13	8.65274e-08	0.670018	0.32	0	0.00298745
CDK5RAP3	8.65278e-08	0.36986	0.32	0	0.00298746
MRPS6	8.65278e-08	0.559598	0.32	0	0.00298746
TMC3-AS1	8.95716e-08	0.40094	0.459	0.074	0.00309255
ZNRF2	9.10375e-08	0.509571	0.35	0.015	0.00314316
TMEM59	9.14138e-08	0.343821	0.749	0.265	0.00315615
DERL2	9.5763e-08	0.270562	0.432	0.059	0.00330631
VTI1A	9.64271e-08	0.860692	0.565	0.147	0.00332924
ORMDL1	9.78399e-08	0.346072	0.595	0.147	0.00337802
PRKD3	9.88886e-08	0.455639	0.405	0.044	0.00341423
GTF2B	1.0231e-07	0.352841	0.432	0.059	0.00353235
ISG20	1.03279e-07	0.53717	0.867	0.456	0.00356581
TENT4A	1.03539e-07	0.511531	0.317	0	0.00357479
OIP5-AS1	1.03539e-07	0.501532	0.317	0	0.0035748
ZNF215	1.06114e-07	0.454406	0.429	0.059	0.0036637
RPS19	1.07136e-07	-0.766567	0.979	0.956	0.00369899
CALU	1.08454e-07	0.290213	0.547	0.118	0.00374449
COBLL1	1.11561e-07	0.551624	0.592	0.162	0.00385176
UBE2G1	1.11628e-07	0.34694	0.559	0.132	0.00385408
NCOA3	1.12145e-07	0.782017	0.785	0.309	0.00387193
COG6	1.12514e-07	0.45072	0.341	0.015	0.00388467
MICOS10	1.12532e-07	0.344913	0.429	0.059	0.00388526
CHCHD3	1.13723e-07	0.563472	0.402	0.044	0.00392639
ESR1	1.17508e-07	0.632597	0.498	0.103	0.00405708
ACOXL	1.18333e-07	0.655675	0.498	0.103	0.00408556
TOR3A	1.22187e-07	0.432965	0.399	0.044	0.00421864
PRIM2	1.23793e-07	0.618332	0.314	0	0.00427408
TPM3	1.24781e-07	-1.63603	0.447	0.603	0.00430819
ALG13	1.26789e-07	0.566591	0.417	0.059	0.0043775
RAB5IF	1.29253e-07	0.366394	0.477	0.088	0.00446258
HELZ	1.3548e-07	0.527688	0.468	0.088	0.0046776
KDELR1	1.35777e-07	0.3401	0.647	0.176	0.00468783
COP1	1.3601e-07	0.545797	0.483	0.103	0.00469588
NSD1	1.36263e-07	0.483162	0.52	0.118	0.00470463
HIPK2	1.36339e-07	0.854562	0.662	0.221	0.00470723
FBH1	1.36836e-07	0.264047	0.559	0.132	0.00472441
PTEN	1.38134e-07	0.425975	0.456	0.074	0.00476922
FAM3C	1.4421e-07	0.286079	0.577	0.147	0.00497899
ETV6	1.45557e-07	0.643378	0.758	0.265	0.0050255
AC092821.3	1.47887e-07	0.638551	0.311	0	0.00510595
RBMX	1.4859e-07	-1.97498	0.42	0.574	0.00513023
SRBD1	1.53677e-07	0.506808	0.471	0.088	0.00530584
NEK7	1.57566e-07	0.469907	0.45	0.074	0.00544012
CSTB	1.68802e-07	0.289608	0.502	0.103	0.00582805
MON2	1.7104e-07	0.294137	0.634	0.176	0.00590532
RAB3GAP1	1.72085e-07	0.33401	0.58	0.147	0.00594142
KMT2A	1.72854e-07	0.413146	0.474	0.088	0.00596795
LY96	1.74386e-07	0.273	0.532	0.118	0.00602086
STAU2	1.7585e-07	0.483108	0.553	0.132	0.0060714
RBM27	1.76526e-07	0.487744	0.308	0	0.00609475
CHMP4A	1.76526e-07	0.418194	0.308	0	0.00609475
LYSMD3	1.78493e-07	0.344033	0.338	0.015	0.00616266
TRIM33	1.81497e-07	0.377329	0.393	0.044	0.00626635
DTWD1	1.88192e-07	0.280586	0.369	0.029	0.0064975
SLC38A1	1.92706e-07	0.622988	0.637	0.206	0.00665338
EPN2	1.95724e-07	0.441356	0.363	0.029	0.00675758
S100A4	1.96258e-07	-1.59187	0.317	0.529	0.006776
GOLGB1	1.97342e-07	-1.45712	0.511	0.632	0.00681343
RPS7	1.98895e-07	1.02731	0.934	0.647	0.00686704
ATF2	2.02145e-07	0.584716	0.332	0.015	0.00697927
PSME1	2.04924e-07	-1.60114	0.683	0.676	0.00707522
BSCL2	2.1054e-07	0.300148	0.305	0	0.0072691
METTL23	2.1054e-07	0.433117	0.305	0	0.00726912
FRYL	2.1176e-07	0.66906	0.502	0.118	0.00731124
P2RY8	2.15821e-07	0.529526	0.465	0.088	0.00745142
TBC1D4	2.18241e-07	-0.730638	0.021	0.162	0.00753499
COG5	2.23818e-07	0.47495	0.583	0.162	0.00772754
FDX1	2.26612e-07	0.378801	0.393	0.044	0.00782402
PDIA3	2.26826e-07	-1.49917	0.526	0.618	0.00783139
HBP1	2.28565e-07	0.422294	0.414	0.059	0.00789144
ZHX2	2.28583e-07	0.689521	0.438	0.074	0.00789205
RPL14	2.33305e-07	-0.924604	0.943	0.882	0.0080551
SNX25	2.38596e-07	0.566736	0.387	0.044	0.00823777
TXNDC12	2.47805e-07	0.422989	0.332	0.015	0.00855573
FOXK2	2.47805e-07	0.505145	0.332	0.015	0.00855573
MAP3K1	2.54699e-07	0.717008	0.405	0.059	0.00879373
ZNF280D	2.57662e-07	0.471392	0.332	0.015	0.00889603
SELENOI	2.61709e-07	0.374309	0.332	0.015	0.00903578
UNC50	2.63756e-07	0.282759	0.332	0.015	0.00910644
TMED10	2.65913e-07	0.441012	0.628	0.191	0.00918093
GALK2	2.68213e-07	0.332326	0.417	0.059	0.00926032
PTK2B	2.83965e-07	0.498929	0.653	0.206	0.00980419
FHIT	2.95586e-07	0.973837	0.417	0.074	0.0102054
CCDC32	2.98044e-07	0.44985	0.586	0.162	0.0102903
ZMYM6	2.98771e-07	0.474978	0.299	0	0.0103154
NSF	2.98771e-07	0.406498	0.299	0	0.0103154
MEF2B	2.98771e-07	0.34215	0.299	0	0.0103154
STX16	2.98771e-07	0.508185	0.299	0	0.0103154
IL2RG	2.98771e-07	0.459048	0.299	0	0.0103154
CPEB4	2.99735e-07	0.562423	0.692	0.235	0.0103486
WNT5B	3.03167e-07	0.48166	0.441	0.074	0.0104671
FKBP14	3.13018e-07	0.365819	0.356	0.029	0.0108072
UBA5	3.16651e-07	0.394209	0.384	0.044	0.0109327
CLTC	3.18194e-07	0.412175	0.429	0.074	0.010986
JARID2	3.18572e-07	0.454768	0.541	0.132	0.010999
FAM174A	3.19809e-07	0.29012	0.326	0.015	0.0110417
MOB4	3.24414e-07	0.63821	0.35	0.029	0.0112007
LGALS1	3.25914e-07	-2.04225	0.483	0.618	0.0112525
TSHR	3.30107e-07	0.65671	0.378	0.044	0.0113973
CTBS	3.34441e-07	0.299027	0.441	0.074	0.0115469
MEI1	3.37316e-07	0.396859	0.489	0.103	0.0116462
DUSP4	3.37383e-07	-0.474799	0.012	0.132	0.0116485
IGFLR1	3.45673e-07	0.320588	0.326	0.015	0.0119347
PMF1	3.55483e-07	0.332552	0.296	0	0.0122734
WARS	3.55483e-07	0.446332	0.296	0	0.0122734
HMGB3	3.55483e-07	0.374329	0.296	0	0.0122734
SLC30A7	3.58366e-07	0.336909	0.408	0.059	0.012373
DYM	3.64075e-07	0.509107	0.432	0.074	0.01257
ATP9B	3.74487e-07	0.467509	0.435	0.074	0.0129295
SLC30A5	3.76454e-07	0.309042	0.326	0.015	0.0129975
ITCH	3.90649e-07	0.279266	0.61	0.162	0.0134875
TBCB	3.93805e-07	-1.26348	0.145	0.368	0.0135965
SDF4	4.06248e-07	0.405484	0.375	0.044	0.0140261
STAG1	4.14075e-07	0.715028	0.689	0.25	0.0142964
KRT16	4.14314e-07	-1.25894	0.121	0.338	0.0143046
ZFAT	4.16349e-07	0.510241	0.381	0.044	0.0143749
ATF7IP	4.22574e-07	0.72826	0.526	0.132	0.0145898
MFSD14A	4.22625e-07	0.512162	0.293	0	0.0145916
SLC15A2	4.22625e-07	0.436364	0.293	0	0.0145916
HIST1H2AC	4.22625e-07	0.485422	0.293	0	0.0145916
PRDX4	4.25985e-07	0.746755	0.713	0.324	0.0147076
TPST2	4.3163e-07	0.311611	0.574	0.147	0.0149025
SPRR1B	4.32281e-07	-0.933007	0.048	0.221	0.0149249
ATE1	4.38729e-07	0.446273	0.456	0.088	0.0151476
LCOR	4.4144e-07	0.660166	0.366	0.044	0.0152411
HSPA1A	4.42464e-07	2.1212	0.644	0.25	0.0152765
PGAM1	4.51842e-07	0.394191	0.35	0.029	0.0156003
ATP6V0B	4.52465e-07	0.306738	0.598	0.176	0.0156218
LARP7	4.57275e-07	-1.91085	0.272	0.471	0.0157879
MZB1	4.64566e-07	0.950151	0.752	0.485	0.0160396
FAR1	4.7769e-07	0.482378	0.317	0.015	0.0164927
RPL27	4.83248e-07	-0.756498	0.924	0.868	0.0166846
TESK2	5.02052e-07	0.523512	0.29	0	0.0173339
SARS	5.02053e-07	0.327036	0.29	0	0.0173339
TSNAX	5.02053e-07	0.437048	0.29	0	0.0173339
PSMD9	5.02053e-07	0.29873	0.29	0	0.0173339
ARL6IP1	5.02053e-07	0.467901	0.29	0	0.0173339
PPP1CB	5.12621e-07	0.441857	0.347	0.029	0.0176987
DOCK2	5.17326e-07	0.875412	0.68	0.25	0.0178612
LAYN	5.25553e-07	-0.419695	0.009	0.118	0.0181452
CBX3	5.36218e-07	-1.9689	0.387	0.544	0.0185135
SEC61G	5.52573e-07	0.253032	0.692	0.221	0.0190781
TMEM167A	5.64562e-07	0.273374	0.408	0.059	0.0194921
IFITM2	5.7293e-07	-1.53812	0.311	0.544	0.019781
RHEB	5.88249e-07	0.31134	0.405	0.059	0.0203099
PRR13	5.95942e-07	0.458914	0.287	0	0.0205755
FKBP1A	5.95942e-07	0.429932	0.287	0	0.0205755
ATG5	6.05257e-07	0.419364	0.453	0.088	0.0208971
ZNF518A	6.21039e-07	0.408257	0.317	0.015	0.021442
TMEM19	6.22158e-07	0.293572	0.347	0.029	0.0214806
CYBC1	6.31207e-07	0.421152	0.447	0.088	0.0217931
TMCC1	6.36568e-07	0.698374	0.432	0.088	0.0219781
CD46	6.55041e-07	0.363779	0.471	0.103	0.0226159
SIPA1L3	6.55654e-07	0.68511	0.55	0.162	0.0226371
QPRT	6.56345e-07	0.29999	0.314	0.015	0.022661
HNRNPA3	6.63533e-07	0.37277	0.619	0.191	0.0229091
GIMAP7	6.6719e-07	-0.877732	0.018	0.147	0.0230354
CD3E	6.6719e-07	-0.497282	0.018	0.147	0.0230354
DNAH8	6.71661e-07	0.771747	0.314	0.015	0.0231898
TXNRD1	6.75643e-07	0.447902	0.444	0.088	0.0233272
TMEM263	6.80194e-07	0.412247	0.423	0.074	0.0234844
DNAJC8	6.88647e-07	-1.44804	0.296	0.485	0.0237762
ARFGEF1	6.88692e-07	0.406871	0.438	0.088	0.0237778
AARS	7.06838e-07	0.422637	0.284	0	0.0244043
TARSL2	7.0684e-07	0.442426	0.284	0	0.0244043
CMC2	7.0684e-07	0.419788	0.284	0	0.0244043
DOCK8	7.41141e-07	0.591049	0.785	0.309	0.0255886
TIMM17A	7.58516e-07	0.365565	0.341	0.029	0.0261885
TMEM161B-AS1	7.60466e-07	0.570494	0.308	0.015	0.0262559
LARP4B	7.61786e-07	0.643576	0.414	0.074	0.0263014
CEP192	7.64159e-07	0.410881	0.341	0.029	0.0263834
ETFB	7.66905e-07	0.311792	0.453	0.088	0.0264782
MYO1D	7.73222e-07	0.603437	0.64	0.206	0.0266963
ZNF292	7.86025e-07	0.338632	0.574	0.162	0.0271383
ABHD3	7.92164e-07	0.740525	0.39	0.059	0.0273502
S100A8	7.94793e-07	-1.59567	0.647	0.721	0.027441
KLHL24	8.05946e-07	0.553429	0.387	0.059	0.0278261
FAM30A	8.16059e-07	0.648853	0.453	0.103	0.0281752
TRBC1	8.17529e-07	-0.991887	0.03	0.176	0.028226
SIK3	8.19995e-07	0.838775	0.61	0.206	0.0283111
PDIA5	8.2083e-07	0.355875	0.311	0.015	0.02834
IFI27	8.34393e-07	-1.35999	0.193	0.426	0.0288083
SPINT2	8.37724e-07	0.387174	0.281	0	0.0289232
ERCC5	8.37726e-07	0.364719	0.281	0	0.0289233
LIMD2	8.37726e-07	0.671868	0.281	0	0.0289233
CHODL	8.37726e-07	0.818345	0.281	0	0.0289233
EIF4B	8.42616e-07	0.495054	0.517	0.132	0.0290922
SARNP	8.4424e-07	0.415327	0.335	0.029	0.0291482
PIK3CG	8.46742e-07	0.608926	0.408	0.074	0.0292346
CD8B	8.47884e-07	-0.526501	0.006	0.103	0.0292741
PVT1	8.52626e-07	1.08043	0.408	0.074	0.0294378
TMEM184B	8.59383e-07	0.453398	0.311	0.015	0.0296711
TMEM259	8.6257e-07	0.28436	0.366	0.044	0.0297811
RASA1	8.94138e-07	0.56043	0.366	0.044	0.030871
ZCCHC7	9.13643e-07	0.864769	0.619	0.206	0.0315444
HMBOX1	9.21493e-07	0.425922	0.363	0.044	0.0318155
KDM4B	9.23236e-07	0.324246	0.396	0.059	0.0318756
UTRN	9.75489e-07	0.800234	0.586	0.191	0.0336797
DPM3	9.92085e-07	0.288913	0.278	0	0.0342527
NAA35	9.92085e-07	0.491405	0.278	0	0.0342527
NECAP1	9.92085e-07	0.380108	0.278	0	0.0342527
CDRT4	9.92085e-07	0.409986	0.278	0	0.0342527
KRT15	9.92085e-07	0.674388	0.278	0	0.0342527
FOXJ3	1.0028e-06	0.271752	0.366	0.044	0.0346227
SEC61A1	1.01384e-06	0.299941	0.52	0.132	0.0350039
FIP1L1	1.02532e-06	0.531673	0.308	0.015	0.0354001
KLHDC2	1.02841e-06	0.383922	0.332	0.029	0.0355068
MBTD1	1.11544e-06	0.559032	0.302	0.015	0.0385115
DMTF1	1.12489e-06	0.502974	0.384	0.059	0.0388381
ITFG1	1.13949e-06	0.263035	0.529	0.132	0.0393421
C2orf88	1.17399e-06	0.292995	0.275	0	0.0405332
ANAPC10	1.17399e-06	0.47356	0.275	0	0.0405332
SRSF1	1.17399e-06	0.329003	0.275	0	0.0405332
SUPT4H1	1.17399e-06	0.316766	0.275	0	0.0405332
NUB1	1.19632e-06	-1.35287	0.172	0.382	0.0413042
KCNQ1OT1	1.23161e-06	0.386918	0.305	0.015	0.0425225
TCF12	1.26218e-06	0.401494	0.574	0.176	0.0435779
DIS3L2	1.31917e-06	0.527408	0.302	0.015	0.0455457
TMED5	1.36101e-06	0.460719	0.453	0.103	0.0469902
HINT2	1.3882e-06	0.346279	0.272	0	0.0479289
TARDBP	1.3882e-06	0.376195	0.272	0	0.047929
KRIT1	1.3882e-06	0.527056	0.272	0	0.047929
LINC-PINT	1.3882e-06	0.495379	0.272	0	0.047929
BABAM1	1.3882e-06	0.385132	0.272	0	0.047929
TAB2	1.43017e-06	0.523731	0.381	0.059	0.049378
DCPS	1.43698e-06	0.304668	0.36	0.044	0.0496131
RGCC	1.46787e-06	0.258717	0.36	0.044	0.0506798
RPL36	1.49515e-06	-0.739996	0.955	0.868	0.0516217
HPCAL1	1.50668e-06	0.268796	0.384	0.059	0.0520196
NCK1	1.53263e-06	0.486813	0.326	0.029	0.0529157
FABP5	1.57603e-06	0.594597	0.381	0.059	0.0544139
IMMP2L	1.58724e-06	0.8456	0.372	0.059	0.0548012
WDR7	1.61966e-06	0.494915	0.323	0.029	0.0559205
CEP85L	1.62664e-06	0.530758	0.492	0.132	0.0561612
HIST1H1D	1.64026e-06	0.454032	0.269	0	0.0566314
CADM1	1.64327e-06	0.418722	0.462	0.103	0.0567356
DNAJB6	1.65818e-06	0.899358	0.411	0.088	0.0572503
SELENOF	1.66674e-06	0.440113	0.544	0.162	0.0575457
RELCH	1.66855e-06	0.418427	0.299	0.015	0.0576085
IL1B	1.6877e-06	-1.98214	0.045	0.206	0.0582696
MTMR1	1.71904e-06	0.472961	0.296	0.015	0.0593517
PI3	1.73126e-06	-0.765399	0.015	0.132	0.0597735
FAM126B	1.78267e-06	0.462117	0.35	0.044	0.0615483
HLA-DQB1	1.79129e-06	-1.67898	0.36	0.544	0.0618461
PARVB	1.81536e-06	0.30808	0.378	0.059	0.0626772
SEC61B	1.84672e-06	0.543843	0.779	0.382	0.06376
RSL24D1	1.93204e-06	0.256195	0.432	0.088	0.0667056
OSBPL9	1.93609e-06	0.418537	0.456	0.103	0.0668454
TMED7	1.93663e-06	0.319708	0.266	0	0.066864
IFITM1	1.93663e-06	0.36271	0.266	0	0.066864
ZNF506	1.93663e-06	0.481065	0.266	0	0.066864
SNRPD3	1.93663e-06	0.436574	0.266	0	0.066864
TBCK	1.93709e-06	0.503911	0.375	0.059	0.06688
FBXW11	1.95974e-06	0.564992	0.444	0.103	0.0676621
ARHGAP15	1.98477e-06	1.11733	0.891	0.441	0.0685261
S100A11	1.99649e-06	-1.39417	0.517	0.618	0.0689307
FAM120B	2.00507e-06	0.518576	0.375	0.059	0.0692269
VPS37B	2.01315e-06	0.549205	0.293	0.015	0.0695062
UBR1	2.08041e-06	0.70905	0.372	0.059	0.0718281
OLA1	2.09481e-06	0.407514	0.372	0.059	0.0723253
BCL2L1	2.11018e-06	0.390533	0.353	0.044	0.0728559
CXCR4	2.13225e-06	0.846381	0.502	0.147	0.0736179
COMMD1	2.13463e-06	0.349801	0.468	0.118	0.0737002
TRIM44	2.20338e-06	0.292126	0.432	0.088	0.0760739
ATG7	2.21354e-06	0.646379	0.372	0.059	0.0764248
UBE2E1	2.26438e-06	0.602088	0.369	0.059	0.07818
ODF2L	2.2753e-06	0.398293	0.372	0.059	0.0785571
SRSF6	2.28485e-06	0.364821	0.263	0	0.0788868
TYMP	2.28744e-06	0.279114	0.459	0.103	0.0789762
RPS3A	2.29716e-06	1.23146	0.973	0.765	0.0793119
ZDHHC21	2.32479e-06	0.587618	0.32	0.029	0.0802656
CAND1	2.37594e-06	0.374732	0.32	0.029	0.0820318
USPL1	2.41612e-06	0.644262	0.344	0.044	0.0834189
ADNP	2.48333e-06	0.64069	0.363	0.059	0.0857393
ZNF721	2.53821e-06	0.558227	0.344	0.044	0.0876343
SEC23B	2.57417e-06	0.344095	0.344	0.044	0.0888758
TMEM131	2.57503e-06	0.348078	0.61	0.191	0.0889053
VWA8	2.58515e-06	0.520506	0.366	0.059	0.089255
MAT2A	2.60981e-06	0.387842	0.347	0.044	0.0901063
CCDC18-AS1	2.6627e-06	0.303577	0.432	0.088	0.0919323
RAD50	2.6937e-06	0.423134	0.26	0	0.0930026
YARS	2.6937e-06	0.408375	0.26	0	0.0930028
TSTD3	2.6937e-06	0.396801	0.26	0	0.0930028
POLR2J3	2.6937e-06	0.56168	0.26	0	0.0930028
RAB2B	2.73378e-06	0.277123	0.426	0.088	0.0943866
RPS25	2.73388e-06	0.914674	0.952	0.515	0.0943901
RASSF3	2.75398e-06	0.730514	0.384	0.074	0.0950838
SHPRH	2.85839e-06	0.363207	0.317	0.029	0.0986886
WDR20	2.88916e-06	0.394012	0.314	0.029	0.0997511
SETBP1	2.90976e-06	0.698059	0.408	0.088	0.100462
ARIH1	2.91816e-06	0.345267	0.523	0.147	0.100752
SPP1	2.92116e-06	0.422956	0.375	0.059	0.100856
BTD	2.98247e-06	0.315556	0.344	0.044	0.102973
CCND3	3.03427e-06	1.20812	0.483	0.147	0.104761
FNDC3A	3.03828e-06	0.38247	0.813	0.368	0.1049
FAM49A	3.08929e-06	0.537898	0.366	0.059	0.106661
DIDO1	3.10656e-06	0.43535	0.287	0.015	0.107257
NDUFA9	3.17339e-06	0.365072	0.257	0	0.109564
AC007952.4	3.17339e-06	0.290785	0.257	0	0.109564
IFIT2	3.26477e-06	-1.44502	0.042	0.191	0.112719
ITGA8	3.29284e-06	0.587064	0.284	0.015	0.113689
ARL15	3.29497e-06	0.649759	0.36	0.059	0.113762
LINC00571	3.33455e-06	0.291033	0.344	0.044	0.115129
RPS6	3.37648e-06	-0.722464	0.964	0.912	0.116576
RBM6	3.43572e-06	0.348405	0.782	0.294	0.118622
CYLD	3.46854e-06	0.358594	0.366	0.059	0.119755
SSH2	3.6812e-06	0.655109	0.613	0.221	0.127097
IRAK4	3.73576e-06	0.385073	0.254	0	0.128981
ACVR1	3.73577e-06	0.328109	0.254	0	0.128981
RAB5C	3.73577e-06	0.398311	0.254	0	0.128981
SLK	3.83357e-06	-1.11385	0.115	0.309	0.132358
SDCCAG8	3.85441e-06	0.250224	0.477	0.118	0.133077
ZMYM2	3.88875e-06	0.521518	0.483	0.132	0.134263
CAPG	3.89902e-06	-1.0472	0.106	0.294	0.134618
ATP13A3	3.95192e-06	0.347206	0.311	0.029	0.136444
ARHGAP24	3.95198e-06	1.99964	0.341	0.059	0.136446
CDR2	3.96374e-06	0.417613	0.308	0.029	0.136852
CCDC91	3.97591e-06	0.545625	0.583	0.191	0.137272
LRRFIP1	3.997e-06	-1.17762	0.32	0.515	0.138001
EPC2	4.00825e-06	0.450081	0.363	0.059	0.138389
NNT	4.01533e-06	0.459732	0.36	0.059	0.138633
KTN1	4.11009e-06	-1.55253	0.492	0.588	0.141905
DIP2B	4.1549e-06	0.547252	0.438	0.103	0.143452
CAMTA1	4.17068e-06	0.410904	0.462	0.118	0.143997
MYL6	4.19992e-06	-1.18267	0.822	0.706	0.145006
RB1CC1	4.31358e-06	0.293768	0.447	0.103	0.148931
HECA	4.3375e-06	0.386847	0.311	0.029	0.149757
RERE	4.38465e-06	0.342456	0.659	0.235	0.151384
44986	4.39464e-06	1.82826	0.251	0	0.151729
AC016831.7	4.39464e-06	0.473199	0.251	0	0.151729
PSMA3-AS1	4.39464e-06	0.416203	0.251	0	0.151729
ATXN1	4.39627e-06	0.730896	0.719	0.294	0.151786
LINC02340	4.59814e-06	0.284446	0.281	0.015	0.158755
SAT1	4.62357e-06	-1.33694	0.719	0.721	0.159633
UBE2S	4.6324e-06	0.378645	0.281	0.015	0.159938
PPP3CC	4.67253e-06	0.315428	0.514	0.147	0.161324
C1GALT1C1	4.67483e-06	0.268081	0.308	0.029	0.161403
PECAM1	4.71701e-06	0.335498	0.498	0.132	0.16286
MAPK8	4.88529e-06	0.402037	0.36	0.059	0.16867
PPP3CA	4.89602e-06	0.535668	0.598	0.206	0.16904
EDEM3	4.9092e-06	0.3687	0.411	0.088	0.169495
IFNG	4.91474e-06	-0.554616	0.018	0.132	0.169686
SURF4	4.91796e-06	0.298733	0.417	0.088	0.169797
IDE	5.0159e-06	0.334961	0.329	0.044	0.173179
CCNH	5.01756e-06	0.576814	0.432	0.103	0.173236
AC091271.1	5.06974e-06	-0.694118	0.03	0.162	0.175038
PHKB	5.08646e-06	0.445752	0.511	0.147	0.175615
RUBCN	5.12774e-06	0.305429	0.366	0.059	0.17704
AL162253.2	5.165e-06	0.491048	0.381	0.074	0.178327
TSTD1	5.16601e-06	0.389121	0.248	0	0.178362
ISCA1	5.16601e-06	0.282042	0.248	0	0.178362
ARHGEF18	5.16601e-06	0.763481	0.248	0	0.178362
NCLN	5.19415e-06	0.305122	0.302	0.029	0.179333
SRP14	5.2019e-06	-1.20899	0.795	0.706	0.179601
TRIP12	5.22719e-06	0.342126	0.508	0.147	0.180474
POU2F1	5.25259e-06	0.539438	0.356	0.059	0.181351
AC002072.1	5.27131e-06	0.54361	0.275	0.015	0.181997
CMTM3	5.34225e-06	-0.515661	0.018	0.132	0.184447
FYB1	5.34998e-06	-1.04646	0.076	0.25	0.184713
C2CD5	5.48365e-06	0.427541	0.278	0.015	0.189329
HAGH	5.56504e-06	0.273542	0.305	0.029	0.192139
ADAR	5.57509e-06	0.276149	0.468	0.118	0.192485
SGMS1	5.73049e-06	0.305263	0.414	0.088	0.197851
HIBCH	5.73913e-06	0.427788	0.36	0.059	0.198149
SOX5	5.75895e-06	0.645655	0.462	0.118	0.198834
BCL2L11	5.76073e-06	0.512755	0.459	0.118	0.198895
SLC25A42	5.84872e-06	0.452756	0.275	0.015	0.201933
AC017104.1	5.89463e-06	-0.777231	0.009	0.103	0.203518
NOLC1	5.9037e-06	-1.30779	0.112	0.294	0.203831
PABPN1	5.93599e-06	0.357395	0.275	0.015	0.204946
ACYP2	5.9412e-06	0.472139	0.459	0.118	0.205126
HSD17B4	6.0387e-06	0.402798	0.326	0.044	0.208492
PRORP	6.06844e-06	0.410748	0.245	0	0.209519
TNS3	6.15678e-06	0.449735	0.477	0.132	0.212569
GZMH	6.26204e-06	-0.436618	0.009	0.103	0.216203
MYO5A	6.52092e-06	0.447359	0.329	0.044	0.225141
YPEL5	6.5811e-06	0.292323	0.381	0.074	0.227219
IL1RN	6.63126e-06	-1.26321	0.03	0.162	0.228951
PRCP	6.64717e-06	0.397577	0.378	0.074	0.2295
PRPF40A	6.7088e-06	-1.44971	0.338	0.5	0.231628
GNAI3	6.76148e-06	0.331794	0.302	0.029	0.233447
SRPK2	6.78592e-06	0.422529	0.622	0.221	0.234291
PGGT1B	6.81371e-06	0.431717	0.272	0.015	0.23525
CCNT2	6.84247e-06	0.274728	0.332	0.044	0.236243
GOSR1	6.95577e-06	0.273464	0.302	0.029	0.240155
CD99L2	6.95577e-06	0.311876	0.302	0.029	0.240155
AVL9	7.01719e-06	0.538112	0.323	0.044	0.242275
ABCF1	7.02353e-06	-1.06178	0.221	0.412	0.242494
MIR4435-2HG	7.03558e-06	0.369241	0.48	0.132	0.24291
TAP2	7.12347e-06	0.35999	0.242	0	0.245945
DISC1	7.12348e-06	0.332051	0.242	0	0.245945
SFMBT1	7.12348e-06	0.503819	0.242	0	0.245945
ACAD11	7.12348e-06	0.354786	0.242	0	0.245945
CLK4	7.12348e-06	0.301959	0.242	0	0.245945
CARS	7.12348e-06	0.307552	0.242	0	0.245945
NUP210	7.12849e-06	0.266669	0.332	0.044	0.246118
PI4K2B	7.22233e-06	0.365512	0.326	0.044	0.249358
RALGAPA1	7.24669e-06	0.66108	0.423	0.103	0.250199
FAM92B	7.27202e-06	0.372021	0.326	0.044	0.251074
SERTAD2	7.28194e-06	0.445484	0.378	0.074	0.251416
HSPA4	7.37638e-06	0.318399	0.329	0.044	0.254677
KNTC1	7.73722e-06	0.258695	0.329	0.044	0.267135
GAK	7.77303e-06	0.389733	0.296	0.029	0.268372
HNRNPL	7.77303e-06	0.347329	0.296	0.029	0.268372
RABAC1	7.96329e-06	0.401775	0.698	0.294	0.274941
TMEM243	7.98731e-06	0.395119	0.583	0.191	0.27577
LEMD3	8.05349e-06	0.324568	0.296	0.029	0.278055
VPS39	8.10982e-06	0.386481	0.269	0.015	0.28
SPICE1	8.35608e-06	0.358413	0.239	0	0.288502
TARS	8.35608e-06	0.316624	0.239	0	0.288502
CABLES1	8.35608e-06	0.448645	0.239	0	0.288502
ZNF433-AS1	8.35608e-06	0.521258	0.239	0	0.288502
MGMT	8.37369e-06	0.527615	0.396	0.088	0.28911
TMSB4X	8.47059e-06	-1.02723	0.918	0.853	0.292456
DRAM2	8.47855e-06	0.277066	0.408	0.088	0.29273
TLK2	8.47856e-06	0.272718	0.408	0.088	0.292731
S100PBP	8.95766e-06	0.325967	0.378	0.074	0.309272
TRAPPC8	9.40658e-06	0.393557	0.296	0.029	0.324772
CSNK1G1	9.57381e-06	0.509458	0.29	0.029	0.330545
SNX13	9.71033e-06	0.484303	0.29	0.029	0.335259
CUL1	9.7802e-06	0.361501	0.347	0.059	0.337671
44988	9.79513e-06	0.804212	0.236	0	0.338187
ZFP91	9.79513e-06	0.374692	0.236	0	0.338187
AHCY	9.79513e-06	0.3785	0.236	0	0.338187
IDS	9.79513e-06	0.478631	0.236	0	0.338187
SEC22B	9.80144e-06	0.294809	0.378	0.074	0.338404
ASXL1	9.89815e-06	0.504443	0.465	0.132	0.341744
AC103591.3	1.03612e-05	-1.18019	0.094	0.265	0.357732
XBP1	1.04982e-05	0.788161	0.749	0.426	0.36246
TXNIP	1.0532e-05	0.589383	0.855	0.471	0.36363
COG3	1.05508e-05	0.276731	0.293	0.029	0.364277
ADGRG1	1.05804e-05	-0.810568	0.015	0.118	0.365298
PPP1R12B	1.09277e-05	0.32582	0.293	0.029	0.377288
CLIP4	1.10745e-05	0.275216	0.32	0.044	0.382359
SHLD1	1.12607e-05	0.524139	0.29	0.029	0.388786
AP3S2	1.12945e-05	0.420975	0.263	0.015	0.389953
ARID1A	1.13073e-05	0.303092	0.323	0.044	0.390397
NDEL1	1.13654e-05	0.319726	0.317	0.044	0.392402
ARPC4	1.14741e-05	0.394615	0.233	0	0.396154
SRP14-AS1	1.14741e-05	0.264435	0.233	0	0.396154
RFFL	1.14741e-05	0.522535	0.233	0	0.396154
KLF13	1.17121e-05	0.285321	0.731	0.279	0.404372
UBR3	1.20388e-05	0.263925	0.453	0.118	0.415653
DAPK1	1.21067e-05	0.45145	0.26	0.015	0.417997
CAMK2D	1.2139e-05	0.752941	0.387	0.088	0.419112
ARMC8	1.21958e-05	0.462538	0.26	0.015	0.421071
KRI1	1.22178e-05	-0.486644	0.033	0.162	0.421831
SEC24B	1.22395e-05	0.255791	0.263	0.015	0.42258
TUG1	1.24226e-05	0.325328	0.29	0.029	0.428901
MBD5	1.2496e-05	0.282275	0.468	0.132	0.431438
NIN	1.25781e-05	0.527981	0.344	0.059	0.434273
STX7	1.27532e-05	0.555049	0.456	0.132	0.440317
NT5DC1	1.28711e-05	0.343653	0.42	0.103	0.444387
MRPL14	1.33139e-05	0.256781	0.26	0.015	0.459676
LEPROT	1.34316e-05	0.292831	0.23	0	0.463739
PDE4DIP	1.34316e-05	0.304725	0.23	0	0.463739
RAB28	1.34316e-05	0.382703	0.23	0	0.463739
HSD17B11	1.34316e-05	0.315709	0.23	0	0.463739
HIST1H1E	1.34316e-05	0.41712	0.23	0	0.463739
IL10RB	1.34316e-05	0.452271	0.23	0	0.463739
LRPPRC	1.35095e-05	0.465181	0.26	0.015	0.46643
KDM2A	1.35462e-05	0.420759	0.538	0.176	0.467696
CD247	1.36453e-05	-0.565264	0.039	0.176	0.471119
FOXP1	1.39463e-05	1.21471	0.369	0.088	0.481511
SON	1.39752e-05	-1.32163	0.695	0.662	0.482508
VEGFB	1.41864e-05	0.331435	0.314	0.044	0.489798
PNRC1	1.43837e-05	-1.41331	0.589	0.618	0.496613
METTL15	1.46841e-05	0.457449	0.366	0.074	0.506984
RBM47	1.48941e-05	0.320955	0.393	0.088	0.514233
SEC23A	1.49711e-05	0.296511	0.314	0.044	0.516894
TOP2B	1.5036e-05	0.274144	0.444	0.118	0.519133
MCU	1.52627e-05	0.522521	0.284	0.029	0.526958
VPS8	1.5566e-05	0.439316	0.332	0.059	0.537432
FAM53B	1.57123e-05	0.586878	0.227	0	0.542483
PARL	1.57123e-05	0.279749	0.227	0	0.542484
HEXA	1.57123e-05	0.317956	0.227	0	0.542484
FANCA	1.57123e-05	0.290552	0.227	0	0.542484
RBM41	1.57123e-05	0.28212	0.227	0	0.542484
ARL8B	1.6263e-05	0.2837	0.257	0.015	0.561498
LYZ	1.6645e-05	-0.661396	0.063	0.221	0.574686
SLC9A9	1.68124e-05	0.399092	0.338	0.059	0.580466
TRRAP	1.69495e-05	0.393849	0.332	0.059	0.585198
ZNF207	1.69707e-05	0.28257	0.517	0.162	0.585931
RHBDF2	1.71629e-05	0.430682	0.335	0.059	0.592565
BTRC	1.74441e-05	0.341066	0.281	0.029	0.602275
HSP90AB1	1.75889e-05	-0.874235	0.695	0.721	0.607274
RNF114	1.77882e-05	0.259402	0.284	0.029	0.614157
KANSL1	1.81252e-05	0.439748	0.498	0.162	0.62579
BRAF	1.82556e-05	0.421143	0.462	0.132	0.630293
AGGF1	1.8368e-05	0.360441	0.224	0	0.634173
GARS	1.8368e-05	0.281588	0.224	0	0.634173
CHD4	1.8368e-05	0.400756	0.224	0	0.634173
PAM16	1.8368e-05	0.297745	0.224	0	0.634173
SLC5A3	1.8368e-05	0.503344	0.224	0	0.634173
CLOCK	1.86763e-05	0.32052	0.335	0.059	0.644817
NFATC3	1.87959e-05	0.433499	0.36	0.074	0.648947
HNRNPH1	1.88272e-05	0.439123	0.619	0.235	0.650027
GPCPD1	1.89873e-05	0.496025	0.565	0.206	0.655556
EIF6	1.90024e-05	0.265512	0.254	0.015	0.656076
COL4A4	1.90031e-05	0.290076	0.308	0.044	0.656102
RAF1	1.94625e-05	0.274854	0.363	0.074	0.671961
EIF3G	1.9636e-05	0.340251	0.462	0.132	0.677951
ACO2	2.02065e-05	0.330848	0.332	0.059	0.697649
TMEM87B	2.04147e-05	0.403683	0.305	0.044	0.704839
TXLNB	2.079e-05	0.281896	0.251	0.015	0.717795
SOS2	2.09829e-05	0.308399	0.335	0.059	0.724454
LRRC8C	2.14581e-05	0.375803	0.221	0	0.740862
H2AFY	2.14581e-05	0.417878	0.221	0	0.740862
MAD1L1	2.14581e-05	0.423983	0.221	0	0.740862
ATF7	2.14581e-05	0.370877	0.221	0	0.740862
MCCC2	2.15559e-05	0.366243	0.251	0.015	0.744237
YAF2	2.15576e-05	0.350904	0.332	0.059	0.744298
UBE2J1	2.15605e-05	0.301104	0.722	0.279	0.744398
GPATCH8	2.16871e-05	0.305564	0.492	0.147	0.74877
MTR	2.16974e-05	0.371476	0.332	0.059	0.749123
BTG1	2.17751e-05	-1.69176	0.613	0.632	0.751806
CDK11B	2.18047e-05	-1.09635	0.136	0.309	0.752828
STK4	2.18455e-05	0.490747	0.698	0.294	0.754239
CCNY	2.19975e-05	0.538451	0.423	0.118	0.759487
CUX1	2.20132e-05	0.260586	0.514	0.162	0.760026
DENND1A	2.25685e-05	0.351442	0.378	0.088	0.779202
MTFR1	2.25895e-05	0.41035	0.275	0.029	0.779927
GATAD2B	2.35613e-05	0.35844	0.432	0.118	0.813476
YIPF4	2.42309e-05	0.394951	0.302	0.044	0.836595
FAM13A	2.4263e-05	0.335525	0.248	0.015	0.837704
TM9SF3	2.44543e-05	0.259565	0.483	0.147	0.844308
SPPL3	2.45961e-05	0.32577	0.378	0.088	0.849203
HLA-DQA1	2.50424e-05	-1.66896	0.381	0.515	0.864614
KIDINS220	2.50514e-05	0.370159	0.218	0	0.864925
DDX17	2.52072e-05	0.353408	0.746	0.324	0.870304
CXCL10	2.52178e-05	-0.557175	0.012	0.103	0.87067
EEFSEC	2.5409e-05	0.357626	0.275	0.029	0.877269
MRPL42	2.55194e-05	0.325215	0.248	0.015	0.881083
TCF3	2.56478e-05	0.298255	0.356	0.074	0.885517
RPS2	2.57301e-05	-0.75223	0.961	0.941	0.888359
IGHA1	2.63762e-05	-2.60407	0.323	0.5	0.910663
FAR2	2.64817e-05	0.4316	0.275	0.029	0.914306
USP24	2.66454e-05	0.40531	0.248	0.015	0.919957
RPL5	2.68119e-05	-0.824553	0.915	0.853	0.925708
CFLAR	2.69443e-05	0.425368	0.755	0.324	0.930277
MTERF4	2.73809e-05	0.281993	0.329	0.059	0.945353
TRAF1	2.75269e-05	-0.810177	0.051	0.191	0.950393
KRT5	2.76196e-05	-1.33103	0.145	0.324	0.953593
TYW1	2.80009e-05	0.361438	0.272	0.029	0.966758
BORCS5	2.80009e-05	0.312396	0.272	0.029	0.966758
SF1	2.85568e-05	0.350852	0.45	0.132	0.985953
EMSY	2.85857e-05	0.322247	0.272	0.029	0.98695
RAP1GDS1	2.88565e-05	0.444248	0.423	0.118	0.996301
KLF12	2.90541e-05	0.56722	0.474	0.162	1
RPS15	2.91252e-05	-0.673938	0.958	0.882	1
GNA12	2.92272e-05	0.620025	0.215	0	1
BMT2	2.92272e-05	0.494622	0.215	0	1
ZNF544	2.92272e-05	0.332172	0.215	0	1
CCR2	2.93335e-05	0.268431	0.245	0.015	1
TRIO	2.97359e-05	0.808519	0.625	0.265	1
OSBPL10	2.98616e-05	0.893683	0.429	0.132	1
MAN2B1	3.01885e-05	0.268186	0.245	0.015	1
SAMSN1	3.02971e-05	-1.45067	0.356	0.5	1
ANKRD17	3.04507e-05	0.470576	0.577	0.221	1
MAGED1	3.10356e-05	0.340326	0.296	0.044	1
EEF2	3.13249e-05	0.337131	0.804	0.368	1
NUP214	3.14495e-05	0.273291	0.296	0.044	1
ATG2B	3.17038e-05	0.349912	0.269	0.029	1
CCL4	3.20675e-05	-1.5285	0.079	0.235	1
GANAB	3.25717e-05	0.268313	0.326	0.059	1
MLKL	3.27229e-05	0.285597	0.296	0.044	1
CPSF6	3.345e-05	0.409864	0.32	0.059	1
GPBP1	3.37505e-05	0.839678	0.559	0.221	1
PSMB8-AS1	3.40768e-05	0.34245	0.211	0	1
ARPC1A	3.40768e-05	0.303695	0.211	0	1
THAP5	3.40768e-05	0.31973	0.211	0	1
CTDNEP1	3.40768e-05	0.264888	0.211	0	1
DHPS	3.40768e-05	0.267357	0.211	0	1
RPRD1A	3.4179e-05	0.355292	0.293	0.044	1
ATG4C	3.42704e-05	0.332153	0.296	0.044	1
SLC12A6	3.47128e-05	0.490062	0.344	0.074	1
CTNNB1	3.47251e-05	0.42667	0.296	0.044	1
MED6	3.54303e-05	0.266786	0.242	0.015	1
GCNT1	3.54963e-05	0.512183	0.239	0.015	1
SUSD6	3.60659e-05	0.560703	0.387	0.103	1
TAGLN2	3.68017e-05	-1.32905	0.287	0.471	1
YWHAQ	3.68604e-05	0.266078	0.405	0.103	1
TNKS2	3.70258e-05	0.402828	0.366	0.088	1
C1GALT1	3.73223e-05	0.341198	0.375	0.088	1
BCL2A1	3.741e-05	-1.41904	0.13	0.309	1
ENTPD4	3.74778e-05	0.447917	0.366	0.088	1
XPO7	3.7865e-05	0.285759	0.239	0.015	1
TMEM165	3.79128e-05	0.339304	0.52	0.176	1
GPBP1L1	3.80673e-05	0.276013	0.378	0.088	1
KPNA6	3.84114e-05	0.32733	0.239	0.015	1
UBE4A	3.87369e-05	0.328493	0.32	0.059	1
SCAF8	3.94778e-05	0.398365	0.314	0.059	1
TRAF3IP2-AS1	3.97054e-05	0.321749	0.208	0	1
MED17	3.97054e-05	0.293527	0.208	0	1
AC244131.2	3.97054e-05	0.326443	0.208	0	1
POC1B	3.97054e-05	0.443743	0.208	0	1
BANP	3.97054e-05	0.406941	0.208	0	1
P2RX5	3.97054e-05	0.672523	0.208	0	1
SMARCE1	3.97054e-05	0.320954	0.208	0	1
CNOT6L	3.97252e-05	0.262538	0.495	0.162	1
TM7SF3	3.98103e-05	0.342556	0.239	0.015	1
IMMP1L	4.01208e-05	0.256181	0.296	0.044	1
PPP3CB	4.08629e-05	0.375478	0.341	0.074	1
TRAF3	4.10374e-05	0.477035	0.55	0.206	1
LAX1	4.11473e-05	0.287271	0.547	0.191	1
SLC38A9	4.15356e-05	0.412482	0.29	0.044	1
PDE7A	4.16627e-05	1.22707	0.363	0.103	1
ZFAND2A	4.22789e-05	0.606257	0.263	0.029	1
GARS-DT	4.25637e-05	0.376333	0.266	0.029	1
RPS6KA3	4.40646e-05	0.41627	0.29	0.044	1
WDR11	4.4074e-05	0.379494	0.236	0.015	1
ZFAND6	4.41324e-05	0.279879	0.502	0.162	1
AHCTF1	4.48044e-05	0.484815	0.287	0.044	1
DPYD	4.49581e-05	0.518354	0.263	0.029	1
ELP2	4.51054e-05	0.430172	0.311	0.059	1
ZBTB1	4.59888e-05	0.294555	0.347	0.074	1
ADSS	4.62339e-05	0.448736	0.205	0	1
IFT80	4.62339e-05	0.281873	0.205	0	1
HERC3	4.62339e-05	0.417816	0.205	0	1
IGHV3-30	4.6234e-05	2.76305	0.205	0	1
SET	4.80957e-05	-1.3249	0.459	0.544	1
HECTD4	4.81955e-05	0.250721	0.372	0.088	1
DDX27	4.83665e-05	-1.05399	0.148	0.324	1
GBE1	4.91138e-05	0.395777	0.263	0.029	1
EIF3L	5.12111e-05	0.369759	0.311	0.059	1
AC139887.2	5.22166e-05	0.268214	0.29	0.044	1
EEF1A1	5.25336e-05	1.23909	0.982	0.735	1
CPEB3	5.27738e-05	0.331535	0.287	0.044	1
MEF2A	5.2806e-05	0.392884	0.713	0.309	1
NLK	5.33431e-05	0.367801	0.338	0.074	1
COQ8A	5.38018e-05	0.273687	0.202	0	1
CRLS1	5.38018e-05	0.268549	0.202	0	1
MINDY3	5.4505e-05	0.257474	0.317	0.059	1
BRWD3	5.47507e-05	0.383753	0.26	0.029	1
CCNL2	5.48771e-05	0.335125	0.287	0.044	1
ZNF92	5.58337e-05	0.279625	0.233	0.015	1
MTX2	5.702e-05	0.291377	0.26	0.029	1
NFATC2	5.83128e-05	0.265133	0.341	0.074	1
MGAT5	5.83194e-05	1.23438	0.302	0.059	1
FAM117A	5.88072e-05	0.27659	0.314	0.059	1
MAU2	5.91744e-05	0.337538	0.23	0.015	1
CDC42SE2	5.94291e-05	0.443053	0.746	0.338	1
APPBP2	5.97787e-05	0.368269	0.257	0.029	1
TCEAL4	5.98831e-05	-0.676012	0.039	0.162	1
DGLUCY	6.02239e-05	0.407225	0.36	0.088	1
ZSWIM6	6.13066e-05	0.598513	0.329	0.074	1
XPO4	6.19231e-05	0.363061	0.284	0.044	1
RPS3	6.24941e-05	-0.784334	0.927	0.868	1
RPS6KC1	6.2569e-05	0.347094	0.199	0	1
TIA1	6.2569e-05	0.350237	0.199	0	1
PIK3CB	6.2569e-05	0.466834	0.199	0	1
FBXO38	6.2569e-05	0.327203	0.199	0	1
SLC25A32	6.2569e-05	0.314361	0.199	0	1
MDM2	6.26568e-05	0.321156	0.387	0.103	1
OPA1	6.34287e-05	0.300291	0.308	0.059	1
DNAJC7	6.43852e-05	0.350011	0.411	0.118	1
GRK5	6.62495e-05	0.561961	0.305	0.059	1
SPG7	6.63075e-05	0.30915	0.281	0.044	1
AC087280.2	6.66011e-05	0.314977	0.257	0.029	1
OXCT1	6.77766e-05	0.38847	0.227	0.015	1
DCP1A	6.78166e-05	0.458899	0.278	0.044	1
KIAA0319L	7.05206e-05	0.266504	0.311	0.059	1
XRCC1	7.09429e-05	-0.831002	0.097	0.25	1
PCF11	7.13767e-05	0.283222	0.302	0.059	1
WDR26	7.14151e-05	0.336439	0.329	0.074	1
WRN	7.16665e-05	0.266358	0.363	0.088	1
FANCL	7.21953e-05	0.335151	0.254	0.029	1
UBE2F	7.27195e-05	0.261755	0.196	0	1
FN3KRP	7.27195e-05	0.25323	0.196	0	1
APOBEC3C	7.27195e-05	0.270131	0.196	0	1
RPRD2	7.27335e-05	0.401348	0.302	0.059	1
SESN1	7.50139e-05	0.667463	0.248	0.029	1
SLC10A7	7.54266e-05	0.362936	0.353	0.088	1
PTGES3	7.64553e-05	0.506178	0.604	0.235	1
EXT1	7.65118e-05	0.531693	0.317	0.074	1
GSK3B	7.65471e-05	0.378628	0.356	0.088	1
RINT1	7.81361e-05	0.309584	0.224	0.015	1
PRPF8	7.94201e-05	0.353675	0.305	0.059	1
TPT1	8.05845e-05	0.730384	0.979	0.926	1
NOP56	8.13479e-05	-1.07311	0.224	0.382	1
FARS2	8.16597e-05	0.365123	0.356	0.088	1
STIP1	8.28725e-05	0.403779	0.299	0.059	1
CSTF3	8.4229e-05	0.355628	0.251	0.029	1
AC245297.3	8.44645e-05	0.57437	0.193	0	1
SNHG32	8.44645e-05	0.528922	0.193	0	1
TMX2	8.44645e-05	0.315788	0.193	0	1
PAG1	8.45843e-05	0.384835	0.402	0.118	1
NUP54	8.56458e-05	0.307925	0.224	0.015	1
LINC00158	8.72771e-05	-0.521737	0.015	0.103	1
PTAR1	8.74732e-05	0.299127	0.224	0.015	1
NUCKS1	8.82727e-05	-1.35881	0.414	0.515	1
LRCH1	8.89299e-05	0.444591	0.326	0.074	1
FRS2	8.92743e-05	0.453652	0.245	0.029	1
PHTF2	8.93372e-05	0.333194	0.36	0.088	1
LMBRD1	8.97593e-05	0.33591	0.453	0.147	1
SMARCA5	9.07615e-05	-1.18275	0.311	0.441	1
MIB1	9.29276e-05	0.292875	0.35	0.088	1
WASHC4	9.42787e-05	0.371331	0.465	0.162	1
NCOA5	9.43347e-05	0.310743	0.248	0.029	1
LINC01004	9.48247e-05	0.41314	0.347	0.088	1
ADD1	9.51482e-05	0.316664	0.402	0.118	1
INTS7	9.52476e-05	0.306873	0.221	0.015	1
ZXDC	9.52476e-05	0.286213	0.221	0.015	1
TPK1	9.76563e-05	0.556907	0.275	0.044	1
CXCR6	9.77254e-05	-0.512356	0.015	0.103	1
LARS	9.80465e-05	0.343763	0.19	0	1
EEF1AKMT2	9.80465e-05	0.284962	0.19	0	1
HNRNPUL2	9.80465e-05	0.266283	0.19	0	1
C17orf49	9.80465e-05	0.306964	0.19	0	1
TOM1L2	9.80465e-05	0.335366	0.19	0	1
CYBB	9.80465e-05	0.670686	0.19	0	1
PAK2	9.87231e-05	-1.44705	0.387	0.5	1
SCMH1	9.98655e-05	0.384874	0.272	0.044	1
ELP3	0.000100755	0.351034	0.221	0.015	1
GPS2	0.000100857	0.251601	0.248	0.029	1
ACTG1	0.000101328	-1.3142	0.601	0.632	1
TAPT1	0.000101493	0.404961	0.218	0.015	1
STX8	0.000101767	0.501254	0.366	0.103	1
CD7	0.000101862	-0.701924	0.027	0.132	1
ATP5MPL	0.000102566	-1.23116	0.556	0.574	1
NCOA1	0.000102882	0.402739	0.45	0.147	1
ANTXR2	0.000102942	0.509266	0.296	0.059	1
EBLN3P	0.000103503	0.329452	0.245	0.029	1
KRT6A	0.000103775	-1.24253	0.088	0.235	1
TNPO1	0.000104087	0.31251	0.372	0.103	1
PMS1	0.00010631	0.377143	0.245	0.029	1
SLC2A3	0.000106868	-1.02871	0.139	0.309	1
EIF3A	0.000107508	-1.28382	0.544	0.574	1
COA4	0.000110433	0.314815	0.218	0.015	1
ELOVL5	0.000110563	0.754852	0.375	0.118	1
RNF216	0.00011088	0.297313	0.302	0.059	1
ANGPTL1	0.00011121	0.290205	0.218	0.015	1
ADH5	0.000111349	0.26968	0.272	0.044	1
ATXN7	0.000113744	0.421397	0.187	0	1
RPS6KB1	0.000113744	0.312376	0.187	0	1
STRADA	0.000113744	0.453428	0.187	0	1
ARHGEF9	0.000113744	0.406081	0.187	0	1
IGLV2-14	0.000113744	3.54886	0.187	0	1
YY1AP1	0.000114373	0.316352	0.218	0.015	1
PUDP	0.000114373	0.302861	0.218	0.015	1
RTN3	0.000114374	0.255416	0.378	0.103	1
SYNGR2	0.000115113	-1.16691	0.323	0.456	1
DGCR2	0.000115176	0.359358	0.218	0.015	1
MT1E	0.000117178	-0.474049	0.021	0.118	1
SNX14	0.000117488	0.345929	0.245	0.029	1
TSPAN3	0.000117923	0.271397	0.272	0.044	1
OOEP	0.00012096	0.297543	0.272	0.044	1
KRT19	0.000123555	0.386913	0.215	0.015	1
REV3L	0.000123592	0.354689	0.344	0.088	1
STK38	0.000125369	0.295674	0.299	0.059	1
BNIP2	0.000126888	0.293891	0.269	0.044	1
EIF2S3	0.000127399	0.255549	0.369	0.103	1
SLC30A6	0.000129237	0.307854	0.293	0.059	1
BX284613.2	0.000130564	0.441849	0.242	0.029	1
GTF3C2	0.000131875	0.30057	0.184	0	1
PAOX	0.000131875	0.268216	0.184	0	1
LIN7C	0.000131875	0.258216	0.184	0	1
PACSIN2	0.000132511	0.339426	0.215	0.015	1
ANXA1	0.00013284	-0.917918	0.133	0.294	1
MAP3K4	0.000136766	0.279614	0.242	0.029	1
CHKB	0.000140118	0.283111	0.211	0.015	1
MAP2K5	0.000142147	0.454558	0.263	0.044	1
METTL25	0.000146107	0.25111	0.242	0.029	1
EPG5	0.000150257	0.266373	0.211	0.015	1
NPLOC4	0.000150908	0.291155	0.239	0.029	1
BMP2K	0.0001527	0.803367	0.347	0.103	1
SLC35A3	0.000152806	0.299396	0.181	0	1
DENND2C	0.000152806	0.290614	0.181	0	1
HSPA6	0.000152806	0.845297	0.181	0	1
MTAP	0.000152806	0.420359	0.181	0	1
AHSA1	0.000152806	0.36751	0.181	0	1
ZNF254	0.000152806	0.338453	0.181	0	1
C11orf49	0.000154435	0.373108	0.208	0.015	1
RPS6KA5	0.0001574	0.33132	0.338	0.088	1
EML6	0.000159932	0.36404	0.208	0.015	1
IRF4	0.000160082	0.422878	0.366	0.103	1
NDUFA3	0.000165198	-1.40753	0.456	0.515	1
KDM3A	0.000165612	0.25832	0.208	0.015	1
ARPC1B	0.000167543	0.490386	0.353	0.103	1
ARHGAP12	0.000170292	0.36927	0.208	0.015	1
SHLD2	0.000170832	0.32328	0.263	0.044	1
SNRPD2	0.000172812	-1.3038	0.505	0.559	1
ZFP36L1	0.000172992	-1.01424	0.269	0.441	1
CD83	0.00017354	-0.745634	0.124	0.294	1
RCOR3	0.000174171	0.293345	0.29	0.059	1
PCBP1-AS1	0.000174994	0.395519	0.284	0.059	1
SDHAF2	0.000176956	0.250457	0.178	0	1
NR2C1	0.000176956	0.290721	0.178	0	1
DDX19B	0.000176956	0.25839	0.178	0	1
RAB12	0.000176956	0.365827	0.178	0	1
RAP2C-AS1	0.000176956	0.425166	0.178	0	1
ZNF107	0.000177141	0.471547	0.284	0.059	1
PIK3CA	0.000177309	0.366081	0.314	0.074	1
MEF2C	0.000179186	-0.649443	0.858	0.794	1
DDB1	0.000180788	0.250502	0.263	0.044	1
AQR	0.000181306	0.396924	0.26	0.044	1
ZMYND11	0.000181329	0.290485	0.236	0.029	1
MPHOSPH9	0.000181927	0.288005	0.263	0.044	1
PRKCB	0.000182731	0.959995	0.586	0.279	1
ARL5B	0.000189857	0.26242	0.236	0.029	1
MRTFA	0.000195416	0.521607	0.299	0.074	1
AC092546.1	0.000196413	0.366258	0.284	0.059	1
RALGPS2	0.000196513	0.633503	0.81	0.397	1
PHYKPL	0.000196654	0.324638	0.338	0.088	1
RESF1	0.000196701	0.331302	0.574	0.25	1
CDK8	0.000201102	0.36009	0.205	0.015	1
MSL2	0.00020303	0.269829	0.26	0.044	1
LAG3	0.000204205	-0.58734	0.03	0.132	1
AC022217.3	0.000204803	0.514896	0.175	0	1
NUP205	0.000204803	0.311407	0.175	0	1
ZNF587B	0.000204803	0.267905	0.175	0	1
RBM12	0.000204803	0.337028	0.175	0	1
TAFA5	0.000204803	0.318945	0.175	0	1
ABHD17B	0.000206038	0.341418	0.205	0.015	1
ATP5ME	0.000207381	-1.24977	0.598	0.574	1
HIBADH	0.000208188	0.308562	0.205	0.015	1
RFX3	0.000208228	0.332625	0.36	0.103	1
UBE3C	0.000209382	0.303831	0.36	0.103	1
LHPP	0.00021094	0.384883	0.202	0.015	1
PI4KA	0.000212121	0.295117	0.26	0.044	1
KLC1	0.000220131	0.357158	0.281	0.059	1
FBXW8	0.000221966	0.279156	0.233	0.029	1
UQCC1	0.000224537	0.268115	0.202	0.015	1
CHD6	0.000236145	0.292492	0.429	0.147	1
BICDL1	0.000236723	-0.409261	0.03	0.132	1
ZNF512	0.000236898	0.294663	0.172	0	1
GNG10	0.000236898	0.301844	0.172	0	1
NUSAP1	0.000236898	0.258786	0.172	0	1
ALOX12-AS1	0.000236898	0.358884	0.172	0	1
ANKRD36C	0.000239202	-0.253001	0.45	0.147	1
SPRY1	0.000242698	-0.621623	0.024	0.118	1
HDAC9	0.000247843	0.527877	0.553	0.235	1
FXYD5	0.000250871	-1.20362	0.284	0.426	1
ALOX5AP	0.000252449	-1.1523	0.127	0.279	1
DYNC1I2	0.000256982	-1.35278	0.227	0.368	1
TPT1-AS1	0.000259401	0.33111	0.199	0.015	1
ANKRD13A	0.000263157	0.288411	0.305	0.074	1
WWP1	0.000264413	0.254159	0.23	0.029	1
AC118549.1	0.000264526	0.316486	0.329	0.088	1
NABP1	0.000268729	0.389029	0.254	0.044	1
HIST1H2BD	0.000273868	0.329865	0.169	0	1
GCLC	0.000273868	0.275562	0.169	0	1
STEAP1B	0.000273868	0.596938	0.169	0	1
PDHX	0.000273868	0.271202	0.169	0	1
PPP1R13B	0.000273868	0.301962	0.169	0	1
SUMF1	0.000274174	0.499683	0.224	0.029	1
NUP98	0.000275123	0.261201	0.329	0.088	1
LINC01619	0.000276747	0.535445	0.248	0.044	1
DENND6A	0.000279524	0.380665	0.196	0.015	1
NIPAL3	0.000279831	0.294503	0.199	0.015	1
WDR37	0.000282399	0.305682	0.254	0.044	1
PDSS2	0.000283478	0.338342	0.369	0.118	1
VPS41	0.000283755	0.365495	0.248	0.044	1
OPTN	0.000285649	-1.32676	0.251	0.382	1
SERINC1	0.000298957	0.275546	0.35	0.103	1
RECQL	0.000302263	-1.09262	0.193	0.338	1
PKD2	0.000303655	0.331112	0.196	0.015	1
OSER1	0.000310307	0.292338	0.224	0.029	1
ZBTB41	0.00031643	0.281396	0.166	0	1
DNM3	0.000320534	-1.32842	0.048	0.162	1
PPP1R16B	0.000320683	0.594609	0.414	0.147	1
GGA2	0.000330344	0.32749	0.299	0.074	1
EXOSC7	0.000340884	0.255535	0.193	0.015	1
KANTR	0.000343236	0.284918	0.193	0.015	1
ANKRD11	0.000350216	0.461174	0.607	0.279	1
USP32	0.000353915	0.411388	0.269	0.059	1
SIDT1	0.000354458	0.268394	0.305	0.074	1
ITPR1	0.00035995	0.722977	0.369	0.132	1
PSME4	0.000359952	0.312733	0.299	0.074	1
CHM	0.000362244	0.339182	0.245	0.044	1
STK24	0.000364577	0.369567	0.296	0.074	1
AC007319.1	0.000365407	0.426252	0.163	0	1
WDR27	0.000365407	0.401072	0.163	0	1
AC005562.1	0.000365407	0.33053	0.163	0	1
L3MBTL4	0.000365407	0.282738	0.163	0	1
ABCC1	0.000365825	0.263142	0.248	0.044	1
AFF2	0.000374694	0.459684	0.19	0.015	1
AIDA	0.000377279	0.384374	0.19	0.015	1
SLC2A6	0.000380972	-0.632749	0.066	0.191	1
LTC4S	0.000387787	0.253997	0.19	0.015	1
PACS1	0.000388379	0.52395	0.338	0.103	1
KANSL1L	0.000392455	0.351817	0.245	0.044	1
TPTE2	0.000395846	0.270564	0.19	0.015	1
ENO2	0.00039957	-0.563195	0.033	0.132	1
SPTLC1	0.000403126	0.307321	0.242	0.044	1
TTC13	0.000406836	0.328411	0.19	0.015	1
TMEM135	0.000409628	0.258665	0.19	0.015	1
HLA-DMB	0.000414844	-0.844418	0.103	0.25	1
MIEN1	0.000421019	-0.901982	0.127	0.265	1
ZDBF2	0.000421735	0.275115	0.16	0	1
ITFG2-AS1	0.000421735	0.250139	0.16	0	1
TGIF2	0.000421735	0.366123	0.16	0	1
RNF185	0.000421735	0.252924	0.16	0	1
SASH3	0.000421735	0.323197	0.16	0	1
BLCAP	0.000429676	0.266765	0.19	0.015	1
EFCAB2	0.00043005	0.261821	0.218	0.029	1
NRF1	0.000443	0.348165	0.269	0.059	1
AC026979.2	0.000448387	-0.600202	0.033	0.132	1
CEP83	0.000450066	0.306659	0.187	0.015	1
LRIG1	0.000456261	0.319538	0.187	0.015	1
PPIL2	0.000460783	0.281007	0.215	0.029	1
SPATS2	0.000477478	0.304828	0.683	0.324	1
TRAK1	0.000482503	0.360185	0.314	0.088	1
AL050309.1	0.000485069	0.275077	0.366	0.118	1
ADPGK	0.00048911	0.268008	0.266	0.059	1
SPATS2L	0.000499101	-0.925913	0.079	0.206	1
ABL1	0.000511458	0.412555	0.184	0.015	1
TARBP1	0.000518485	0.279788	0.184	0.015	1
TCP11L2	0.000518485	0.307595	0.184	0.015	1
CCDC84	0.000525602	0.314227	0.184	0.015	1
QRICH1	0.000527331	0.270801	0.263	0.059	1
PKM	0.000528883	-1.13678	0.269	0.397	1
MIR181A1HG	0.000529194	0.291502	0.184	0.015	1
ARSB	0.000529194	0.257545	0.184	0.015	1
NECAP2	0.000536448	0.251181	0.184	0.015	1
NOP58	0.000538467	-1.16863	0.375	0.471	1
CHPT1	0.000543345	0.409073	0.211	0.029	1
AKAP5	0.000548409	-0.62778	0.027	0.118	1
KIAA0513	0.000551233	0.263414	0.184	0.015	1
CELF1	0.000551907	0.337842	0.335	0.103	1
EGLN1	0.000560884	0.31597	0.154	0	1
AP1S3	0.000560884	0.447964	0.154	0	1
AC084198.2	0.000560884	0.349194	0.154	0	1
PLXNC1	0.00056374	0.376304	0.335	0.103	1
AC004687.1	0.000566113	-0.748934	0.042	0.147	1
APOE	0.000567047	0.364545	0.208	0.029	1
HLA-DPA1	0.000572784	-1.00269	0.432	0.544	1
CD53	0.000585024	0.430695	0.571	0.265	1
CD70	0.000590057	-0.631903	0.042	0.147	1
DCTN4	0.000596827	0.267541	0.208	0.029	1
APTX	0.000606323	0.259941	0.263	0.059	1
ARHGDIB	0.000606617	-1.22599	0.492	0.544	1
EXOC6	0.000613014	0.341469	0.284	0.074	1
RETREG3	0.000616173	0.291978	0.208	0.029	1
SCAI	0.000620111	0.334988	0.208	0.029	1
IGF2BP3	0.000630284	0.329014	0.181	0.015	1
MAF	0.000632901	-0.516598	0.021	0.103	1
SGO1-AS1	0.000634567	0.503314	0.181	0.015	1
GRK2	0.000642882	0.38414	0.205	0.029	1
MALT1	0.00064388	0.388927	0.353	0.118	1
PTOV1	0.000644105	-0.94264	0.142	0.279	1
RABEP2	0.000645882	0.298864	0.26	0.059	1
SLC49A4	0.000646325	0.265823	0.151	0	1
TLR6	0.000646325	0.293027	0.151	0	1
IPMK	0.000646325	0.296717	0.151	0	1
FKBP4	0.000646325	0.423052	0.151	0	1
AC018362.1	0.000646325	0.329746	0.151	0	1
ZNF266	0.000646325	0.300514	0.151	0	1
DEPDC5	0.000646325	0.441819	0.151	0	1
CBFB	0.000647153	0.250355	0.308	0.088	1
RTTN	0.000656393	0.269415	0.181	0.015	1
HCK	0.000659148	-0.871442	0.06	0.176	1
MRPS25	0.000660804	0.265071	0.208	0.029	1
SCFD2	0.000662114	0.585454	0.296	0.088	1
SNX29	0.00066273	0.333048	0.483	0.206	1
CCDC18	0.000668566	0.355207	0.178	0.015	1
YWHAB	0.000670106	-1.36331	0.556	0.544	1
PDE4D	0.000672241	0.898721	0.468	0.206	1
NUMA1	0.000706408	0.269593	0.233	0.044	1
MTOR	0.000710626	0.256487	0.178	0.015	1
MED27	0.000720923	0.272411	0.205	0.029	1
BBS9	0.000723412	0.632596	0.175	0.015	1
MANBA	0.000725271	0.445909	0.23	0.044	1
TSPAN13	0.000730117	0.270821	0.205	0.029	1
MICAL3	0.000730873	0.663813	0.227	0.044	1
ARHGAP31	0.000744402	0.320977	0.148	0	1
PRMT9	0.000744402	0.269648	0.148	0	1
MMS19	0.000744402	0.285894	0.148	0	1
LINGO1	0.000744402	0.426014	0.148	0	1
USP14	0.000754294	0.264525	0.257	0.059	1
XAF1	0.000774243	-0.903134	0.224	0.368	1
C12orf4	0.000784735	0.277574	0.254	0.059	1
MTMR4	0.000784771	0.271441	0.175	0.015	1
TGFBR2	0.000789628	0.639726	0.29	0.088	1
NHLRC3	0.000793779	0.310469	0.23	0.044	1
SBF2	0.000806381	0.383963	0.202	0.029	1
TMTC2	0.000811497	0.30713	0.202	0.029	1
FAM49B	0.000830398	0.467564	0.498	0.221	1
GRK3	0.000846785	0.783807	0.245	0.059	1
FBXO10	0.000856933	0.301848	0.145	0	1
ARHGAP45	0.000856933	0.355435	0.145	0	1
MEX3C	0.00086434	0.285696	0.202	0.029	1
KDM3B	0.000864463	0.321735	0.251	0.059	1
SPOPL	0.000866287	0.434968	0.172	0.015	1
NLRP1	0.000868225	0.286163	0.275	0.074	1
TWISTNB	0.000871174	-0.631504	0.073	0.191	1
HLA-E	0.000876201	-1.02213	0.864	0.706	1
ZC3H8	0.000877597	-0.75219	0.103	0.235	1
HLA-DPB1	0.000885752	-0.687787	0.341	0.529	1
PHF12	0.000886201	0.285188	0.227	0.044	1
LRRC8D	0.000904873	0.478978	0.196	0.029	1
AC005670.3	0.000904873	0.478424	0.196	0.029	1
BATF	0.000907752	-0.674095	0.073	0.191	1
PRKCE	0.000911577	0.823065	0.169	0.015	1
GRAMD1C	0.000914366	0.333033	0.172	0.015	1
RAD54L2	0.000933024	0.295316	0.172	0.015	1
HCST	0.000948187	-1.14159	0.148	0.279	1
CARD11	0.000951485	0.682097	0.239	0.059	1
CD79A	0.000956027	-0.961452	0.773	0.676	1
UBE2R2	0.00095876	0.268212	0.275	0.074	1
AGPS	0.000959859	0.292641	0.224	0.044	1
CEPT1	0.000977212	0.356106	0.224	0.044	1
MAP2K1	0.000984961	0.321189	0.299	0.088	1
ATL2	0.00098599	0.27168	0.142	0	1
TSPYL1	0.00098599	0.267892	0.142	0	1
CHMP7	0.00098599	0.271833	0.142	0	1
PLAT	0.00098599	0.291033	0.142	0	1
SHF	0.00098599	0.285582	0.142	0	1
CYB5A	0.00098599	0.257248	0.142	0	1
ZNF700	0.00098599	0.353572	0.142	0	1
COMTD1	0.00101287	-0.288146	0.23	0.044	1
CCL3	0.00101694	-1.35461	0.054	0.162	1
DERA	0.00102389	0.292061	0.275	0.074	1
CNOT10	0.00108646	0.329702	0.196	0.029	1
RPL35	0.0011064	-0.580324	0.931	0.824	1
NOTCH2	0.00111502	0.472652	0.19	0.029	1
CADPS2	0.00112556	0.519041	0.193	0.029	1
ST3GAL3	0.00113394	0.324493	0.139	0	1
LY75	0.00113394	0.370708	0.139	0	1
DOCK9	0.00113394	0.277873	0.139	0	1
ZNF410	0.00113394	0.252459	0.139	0	1
LTB	0.00113627	-0.986423	0.218	0.382	1
IGLV3-1	0.00113807	0.303854	0.302	0.088	1
ZNF532	0.00114606	0.254755	0.169	0.015	1
UBA52	0.00116373	-0.688208	0.921	0.779	1
SRRM1	0.00116902	-1.25847	0.508	0.515	1
LITAF	0.00117174	-0.905146	0.266	0.397	1
AGPAT5	0.0011835	0.334804	0.193	0.029	1
CMIP	0.0011966	0.325709	0.317	0.103	1
TNRC6C	0.00119821	0.383424	0.166	0.015	1
ZFY	0.00120593	0.308746	0.193	0.029	1
DGKD	0.00120669	0.397233	0.296	0.088	1
RPL35A	0.00121941	-0.495945	0.946	0.853	1
TMEM168	0.00123074	0.256558	0.166	0.015	1
RIC3	0.00124731	0.333904	0.166	0.015	1
FMNL1	0.00125538	0.388381	0.242	0.059	1
CLYBL	0.00127255	0.417674	0.166	0.015	1
IL7	0.00130347	0.374045	0.136	0	1
IGHV3-66	0.00134818	-0.331797	0.03	0.118	1
PPP4R3B	0.00135016	0.250492	0.402	0.162	1
C12orf43	0.00135272	-0.701995	0.048	0.147	1
TASOR	0.00136494	0.35784	0.239	0.059	1
POLD3	0.00136546	-0.481219	0.048	0.147	1
AKNA	0.00136821	0.264687	0.29	0.088	1
AL355076.2	0.00138037	0.516817	0.19	0.029	1
ATXN7L1	0.00138443	0.368222	0.163	0.015	1
GCFC2	0.00139371	0.308021	0.163	0.015	1
PHLDA1	0.00139795	-0.385099	0.024	0.103	1
CAPS2	0.00140305	0.267886	0.163	0.015	1
ARHGAP27	0.00142189	0.25857	0.163	0.015	1
RPLP1	0.00144051	-0.603475	0.991	0.985	1
PIAS2	0.00145977	0.258458	0.19	0.029	1
LINC01374	0.00149766	0.301539	0.133	0	1
USP36	0.00149766	0.270706	0.133	0	1
LINC02397	0.00150898	0.644566	0.211	0.044	1
KCNQ5	0.00150959	0.457097	0.163	0.015	1
NUP88	0.00151564	0.341884	0.16	0.015	1
CBWD5	0.00152479	-0.359187	0.275	0.074	1
SNRPC	0.00154106	-1.20125	0.263	0.368	1
PDIA6	0.00154386	-0.261304	0.647	0.279	1
PAFAH1B2	0.00155562	0.257182	0.218	0.044	1
IRF1	0.0015815	-1.42703	0.399	0.456	1
NDUFS8	0.00159579	-0.316339	0.441	0.162	1
USP25	0.00160625	0.359433	0.239	0.059	1
ANK3	0.00165861	0.855645	0.157	0.015	1
MRPS28	0.00168707	0.308426	0.211	0.044	1
QRSL1	0.00171496	0.413551	0.157	0.015	1
CD63	0.00171726	-0.2923	0.665	0.309	1
USP45	0.00171982	0.307003	0.16	0.015	1
MAST3	0.00172	0.348217	0.13	0	1
TTC27	0.00172	0.372449	0.13	0	1
ARHGAP35	0.00172	0.277111	0.13	0	1
IGLV3-25	0.00172	2.95492	0.13	0	1
USP1	0.00174155	-0.880008	0.13	0.25	1
SSBP1	0.00174771	-0.372453	0.474	0.191	1
SP4	0.0017849	0.304419	0.157	0.015	1
TDRD3	0.00180453	0.254642	0.236	0.059	1
CNST	0.00185258	0.291468	0.281	0.088	1
GPR183	0.00186424	-0.828858	0.175	0.309	1
IGHGP	0.00188132	-4.85814	0.033	0.118	1
RSL1D1	0.00188962	-1.25403	0.296	0.397	1
MCUB	0.0018968	0.298243	0.184	0.029	1
CASK	0.00202661	0.479224	0.278	0.088	1
SPDL1	0.00207181	-0.785007	0.051	0.147	1
LAPTM5	0.00207202	-0.640173	0.423	0.544	1
DNHD1	0.00207291	0.28998	0.154	0.015	1
UBL3	0.00208287	0.328041	0.233	0.059	1
LINC01278	0.00208475	0.294204	0.208	0.044	1
CLMN	0.00212757	0.274791	0.181	0.029	1
TMEM65	0.00215683	0.391696	0.154	0.015	1
FOXK1	0.00217111	0.274983	0.154	0.015	1
SLC23A2	0.00217618	0.342834	0.205	0.044	1
RRAS2	0.00224805	0.296205	0.181	0.029	1
SNHG3	0.00226565	0.254435	0.124	0	1
SLC25A13	0.00226565	0.289205	0.124	0	1
IGKV1-39	0.00226565	1.38221	0.124	0	1
CEBPZ	0.00228173	-1.11443	0.175	0.294	1
ARMC9	0.00230429	-0.573811	0.051	0.147	1
ARHGAP17	0.00233412	0.622697	0.148	0.015	1
GPR65	0.00234527	-0.960795	0.082	0.191	1
PCSK7	0.00234576	0.281473	0.205	0.044	1
LMO4	0.00238402	-1.3087	0.435	0.471	1
NSMAF	0.00241476	0.269737	0.178	0.029	1
CELF2	0.00245084	0.935003	0.52	0.279	1
PEAK1	0.00245604	0.346127	0.205	0.044	1
FAM193B	0.0024594	0.258674	0.178	0.029	1
CHD7	0.00251491	0.294443	0.32	0.118	1
MFSD14B	0.00252257	0.275595	0.227	0.059	1
IGHA2	0.00252288	-2.5951	0.139	0.265	1
LINC01684	0.00253549	0.286424	0.178	0.029	1
DPYSL2	0.002561	-0.809574	0.082	0.191	1
SESTD1	0.00259867	0.343463	0.121	0	1
FP671120.4	0.00259867	0.252516	0.121	0	1
KDM7A	0.00260676	0.289168	0.227	0.059	1
CAMK1D	0.00261636	0.487698	0.468	0.221	1
TULP2	0.00262068	0.273175	0.151	0.015	1
AC022182.1	0.00263038	0.434703	0.148	0.015	1
TLN1	0.00286563	-1.19572	0.263	0.368	1
RPS6KA2	0.00290311	0.426609	0.148	0.015	1
CTSZ	0.00291406	-0.277983	0.435	0.176	1
CAST	0.00293922	-1.08733	0.456	0.5	1
PSMB9	0.00294189	-1.37986	0.486	0.5	1
DAB1	0.00297944	0.283788	0.118	0	1
TMEM159	0.00300933	-0.703386	0.027	0.103	1
AC119396.1	0.00305889	0.292418	0.148	0.015	1
SETDB1	0.00311114	0.25009	0.145	0.015	1
INTS6	0.00312931	0.454765	0.338	0.132	1
GALNT10	0.003163	0.322672	0.172	0.029	1
RALB	0.00317676	-0.639685	0.063	0.162	1
SMAP2	0.00317799	0.412724	0.888	0.5	1
UBTF	0.00320952	-0.949847	0.163	0.279	1
VAMP5	0.00322783	-0.328528	0.338	0.118	1
ATP5MC1	0.00327978	-0.41522	0.52	0.221	1
LPP	0.00329431	0.39543	0.417	0.191	1
EXOSC1	0.00332321	-0.421684	0.284	0.088	1
PYHIN1	0.00338938	-0.690973	0.06	0.162	1
PPIB	0.00340876	0.488492	0.782	0.5	1
ARL6IP5	0.00343623	-1.06901	0.347	0.426	1
HSPH1	0.00345619	1.51192	0.356	0.162	1
CD96	0.00346101	-0.426795	0.069	0.176	1
ALPK1	0.00353556	0.376497	0.142	0.015	1
GRAMD4	0.00353556	0.303692	0.142	0.015	1
ATP2C1	0.00358959	0.259961	0.242	0.074	1
AC027097.2	0.00365311	0.611211	0.142	0.015	1
NAA15	0.00368693	0.272613	0.263	0.088	1
DHRSX	0.00375079	0.287499	0.266	0.088	1
BCL11B	0.00375825	-0.594572	0.054	0.147	1
ILKAP	0.00378389	0.255686	0.193	0.044	1
GNLY	0.00378961	-1.27404	0.054	0.147	1
RPS21	0.00383251	-0.561664	0.924	0.794	1
EEF1B2	0.00385662	0.437887	0.915	0.588	1
EFCAB11	0.00391202	0.356958	0.112	0	1
NPIPB5	0.00391202	0.321969	0.112	0	1
CHMP1B	0.00391202	0.303524	0.112	0	1
NRIP1	0.00391202	0.329904	0.112	0	1
TLR1	0.00393969	0.299661	0.166	0.029	1
SSBP2	0.00393969	0.353217	0.166	0.029	1
PDE3B	0.00403294	-0.346213	0.051	0.147	1
ARHGAP30	0.00407962	-0.833399	0.142	0.265	1
GPATCH11	0.0041081	-0.752252	0.109	0.221	1
SRSF11	0.00413259	-0.832515	0.677	0.588	1
XYLT1	0.00417247	0.260407	0.263	0.088	1
SPIN1	0.00417657	0.277264	0.139	0.015	1
EIF3J	0.00420856	-1.3247	0.48	0.485	1
RLF	0.00427628	0.37931	0.263	0.088	1
ATF3	0.00431052	-0.548622	0.063	0.162	1
GADD45B	0.00434765	-1.28799	0.344	0.412	1
PIP5K1A	0.00436783	0.28161	0.19	0.044	1
DENND4C	0.00437093	0.260011	0.139	0.015	1
AL365295.1	0.00448019	0.413186	0.109	0	1
BLK	0.00449765	0.993955	0.263	0.103	1
SIPA1L1	0.00465158	0.450599	0.387	0.176	1
CCDC186	0.00467708	-0.671647	0.411	0.162	1
BMF	0.00472559	-0.618627	0.221	0.059	1
IFNAR1	0.00475526	-0.3233	0.538	0.235	1
WARS2-AS1	0.00485005	0.29114	0.163	0.029	1
SMIM8	0.00485005	0.2705	0.163	0.029	1
JKAMP	0.00489925	0.251576	0.187	0.044	1
GPATCH2L	0.00490928	0.304062	0.257	0.088	1
SLC1A4	0.00493437	-0.280462	0.299	0.103	1
AL592429.2	0.00501877	0.618549	0.205	0.059	1
CCSER1	0.00506372	0.914061	0.23	0.074	1
UBB	0.00511988	-0.566318	0.867	0.721	1
SLC16A7	0.00512841	0.282588	0.211	0.059	1
AC025164.1	0.00512911	0.381894	0.106	0	1
SEMA6A-AS1	0.00512911	0.267431	0.106	0	1
IGHV7-4-1	0.00512911	2.47068	0.106	0	1
HEXD	0.00512918	0.317314	0.208	0.059	1
GPATCH4	0.00517026	-0.639461	0.079	0.176	1
IGKV4-1	0.00519228	1.93226	0.248	0.088	1
MTM1	0.00523247	0.291529	0.16	0.029	1
DTWD2	0.00527843	0.258542	0.133	0.015	1
FRMD4B	0.00530617	-0.453244	0.03	0.103	1
RAD51B	0.00532478	0.433346	0.402	0.191	1
ACTN1	0.00536046	-0.348485	0.03	0.103	1
ANP32B	0.00539848	-1.13112	0.414	0.456	1
LACTB2	0.00540389	-0.722776	0.091	0.191	1
KIAA1328	0.00552298	0.279654	0.208	0.059	1
THOC2	0.00559846	-0.969688	0.378	0.441	1
PSMD12	0.00564205	-0.286017	0.296	0.103	1
MRTFB	0.00567867	0.255985	0.184	0.044	1
PAK1	0.00568673	-0.837789	0.124	0.235	1
RBM42	0.00572184	-0.945934	0.145	0.25	1
CLPTM1L	0.00577769	-0.251767	0.598	0.279	1
C11orf58	0.00583214	-1.04764	0.544	0.515	1
PARP8	0.00586631	0.530814	0.245	0.088	1
LCLAT1	0.0058701	0.389102	0.103	0	1
DLEU2	0.00589928	0.410107	0.426	0.206	1
DSE	0.00591516	0.282174	0.205	0.059	1
BABAM2	0.00592515	0.426378	0.248	0.088	1
ATP11C	0.00604872	0.325517	0.154	0.029	1
PPARD	0.0060601	0.318437	0.157	0.029	1
FTL	0.00609531	-0.375779	0.967	0.912	1
NFIC	0.00630544	-0.542193	0.039	0.118	1
CEBPB	0.00643117	0.272787	0.233	0.074	1
RGS10	0.00658112	-0.833218	0.118	0.221	1
HNRNPM	0.00665073	-1.20291	0.465	0.471	1
DDX31	0.00671606	0.271017	0.1	0	1
BMPR1A	0.00671606	0.335649	0.1	0	1
IGHV4-61	0.00671606	0.326842	0.1	0	1
HADHA	0.00685758	-1.01555	0.311	0.382	1
NCF2	0.00688205	-0.678263	0.069	0.162	1
INPP1	0.00693157	-0.4623	0.069	0.162	1
MAP3K5	0.00736917	0.453515	0.148	0.029	1
ZNF10	0.00743251	0.268695	0.127	0.015	1
AC068051.1	0.00743251	0.275702	0.127	0.015	1
WWP2	0.00743463	0.33575	0.242	0.088	1
SAFB	0.00745464	-0.307768	0.314	0.118	1
MYO1F	0.00750916	0.285039	0.175	0.044	1
LSM3	0.00763262	-0.271122	0.486	0.221	1
GABPB1-AS1	0.00764551	0.334784	0.196	0.059	1
LINC01572	0.00792404	0.283257	0.151	0.029	1
SNTB2	0.0081078	0.288681	0.124	0.015	1
CTNND1	0.00815992	0.258131	0.124	0.015	1
TNFAIP3	0.00826096	-0.438182	0.19	0.309	1
SCAF11	0.00828413	-0.775104	0.526	0.529	1
FSCN1	0.00851664	-0.573247	0.033	0.103	1
SIGMAR1	0.00859742	-0.303855	0.033	0.103	1
SLFN5	0.00872422	-0.916489	0.136	0.235	1
SEPTIN7	0.00882665	-0.900939	0.647	0.574	1
KIAA1109	0.00889449	0.299172	0.311	0.132	1
CPD	0.00890135	-0.261998	0.151	0.029	1
CST3	0.00902113	-1.03195	0.163	0.265	1
LAP3	0.00926564	-0.313343	0.453	0.206	1
PAK1IP1	0.00930998	-0.619579	0.063	0.147	1
NAV2	0.00979295	0.276698	0.121	0.015	1
DNAJC3	0.0101999	-0.266734	0.565	0.279	1
NMT1	0.0102011	-1.21701	0.305	0.368	1
TBXAS1	0.0102046	0.313287	0.281	0.118	1
RPS13	0.0103325	-0.433319	0.927	0.824	1
[truncated: 1,410 more rows]

## Sheet: Endothelial cell
	p_val	avg_log2FC	pct.1	pct.2	p_val_adj
PALM2-AKAP2	5.9581e-26	2.12683	0.826	0	2.05709e-21
CD59	1.6832e-24	3.35696	0.783	0	5.81142e-20
H3F3B	1.6832e-24	3.36082	0.783	0	5.81142e-20
RPL17	1.6832e-24	2.48078	0.783	0	5.81142e-20
H3F3A	4.54531e-23	2.37843	0.739	0	1.56931e-18
CYTOR	4.54531e-23	2.17314	0.739	0	1.56931e-18
EIF4A1	4.54531e-23	1.84197	0.739	0	1.56931e-18
FKBP1A	4.54531e-23	2.87334	0.739	0	1.56931e-18
RPL26	1.17422e-21	2.43105	0.696	0	4.05411e-17
NME2	1.17422e-21	1.75661	0.696	0	4.05411e-17
CTNND1	2.81113e-20	2.15758	0.826	0.042	9.70571e-16
CALM2	2.90445e-20	2.08327	0.652	0	1.00279e-15
IGKC	2.90445e-20	1.32636	0.652	0	1.00279e-15
WDFY1	2.90445e-20	1.748	0.652	0	1.00279e-15
SPINK8	2.90445e-20	1.45228	0.652	0	1.00279e-15
HNRNPA1	2.90445e-20	1.53388	0.652	0	1.00279e-15
AL627171.2	2.90445e-20	1.75253	0.652	0	1.00279e-15
RNASEK	2.90445e-20	1.82828	0.652	0	1.00279e-15
CDH2	2.90445e-20	2.6086	0.652	0	1.00279e-15
UBE2V1	2.90445e-20	1.24787	0.652	0	1.00279e-15
44992	6.88484e-19	1.23752	0.609	0	2.37706e-14
44991	6.88484e-19	1.06385	0.609	0	2.37706e-14
ANKHD1	6.88484e-19	1.66422	0.609	0	2.37706e-14
RPS10	6.88484e-19	1.92809	0.609	0	2.37706e-14
MAD1L1	6.88484e-19	1.26953	0.609	0	2.37706e-14
RABGEF1	6.88484e-19	1.28122	0.609	0	2.37706e-14
BCAP29	6.88484e-19	1.24967	0.609	0	2.37706e-14
FAM53B	6.88484e-19	1.16693	0.609	0	2.37706e-14
ATF7	6.88484e-19	1.36638	0.609	0	2.37706e-14
UQCR11	6.88484e-19	1.77134	0.609	0	2.37706e-14
OAZ1	6.88484e-19	1.96297	0.609	0	2.37706e-14
MIF	6.88484e-19	2.1073	0.609	0	2.37706e-14
HDAC8	6.88484e-19	1.69551	0.609	0	2.37706e-14
RPL36A	6.88484e-19	1.85799	0.609	0	2.37706e-14
RNF7	8.67394e-19	1.48067	0.652	0.008	2.99477e-14
RPL22	1.13848e-18	2.12189	0.652	0.008	3.9307e-14
DENND4A	4.13488e-18	1.53708	0.826	0.059	1.42761e-13
LRRC8C	1.56547e-17	1.19302	0.565	0	5.40494e-13
ADSS	1.56547e-17	0.806783	0.565	0	5.40494e-13
PPM1B	1.56547e-17	1.23771	0.565	0	5.40494e-13
C2orf27A	1.56547e-17	1.51757	0.565	0	5.40494e-13
44988	1.56547e-17	2.32995	0.565	0	5.40494e-13
PPP2CA	1.56547e-17	0.940484	0.565	0	5.40494e-13
ECSCR	1.56547e-17	1.7452	0.565	0	5.40494e-13
DDX39B	1.56547e-17	1.19358	0.565	0	5.40494e-13
H2AFV	1.56547e-17	1.20054	0.565	0	5.40494e-13
UBE2W	1.56547e-17	1.24823	0.565	0	5.40494e-13
TJP2	1.56547e-17	0.916275	0.565	0	5.40494e-13
GNG10	1.56547e-17	1.06091	0.565	0	5.40494e-13
EEF1G	1.56547e-17	1.43983	0.565	0	5.40494e-13
CHD4	1.56547e-17	0.764584	0.565	0	5.40494e-13
ARPC3	1.56547e-17	1.49727	0.565	0	5.40494e-13
RPS17	1.56547e-17	1.93604	0.565	0	5.40494e-13
GABARAP	1.56547e-17	1.44861	0.565	0	5.40494e-13
GOSR2	1.56547e-17	1.04713	0.565	0	5.40494e-13
NARS	1.56547e-17	0.900197	0.565	0	5.40494e-13
IFNAR2	1.56547e-17	1.19329	0.565	0	5.40494e-13
PRRG1	1.56547e-17	1.00503	0.565	0	5.40494e-13
IDS	1.56547e-17	0.911358	0.565	0	5.40494e-13
HS2ST1	3.02388e-17	1.31022	0.609	0.008	1.04402e-12
ZFYVE28	3.30603e-17	1.49044	0.609	0.008	1.14144e-12
PRKD1	2.16391e-16	1.53945	0.609	0.017	7.47111e-12
THSD4	2.35439e-16	1.98849	0.609	0.017	8.12877e-12
KIF5C	2.6442e-16	1.97359	0.565	0.008	9.12936e-12
AC119674.1	3.41783e-16	1.48764	0.522	0	1.18004e-11
PPP3R1	3.41783e-16	0.899891	0.522	0	1.18004e-11
DARS	3.41783e-16	0.696603	0.522	0	1.18004e-11
H2AFZ	3.41783e-16	1.43046	0.522	0	1.18004e-11
H2AFY	3.41783e-16	1.0796	0.522	0	1.18004e-11
TMEM173	3.41783e-16	1.3203	0.522	0	1.18004e-11
MMS22L	3.41783e-16	0.818005	0.522	0	1.18004e-11
SOD2	3.41783e-16	1.9415	0.522	0	1.18004e-11
KIAA1324L	3.41783e-16	0.949048	0.522	0	1.18004e-11
ARHGEF10	3.41783e-16	1.53377	0.522	0	1.18004e-11
LDHB	3.41783e-16	1.35662	0.522	0	1.18004e-11
TMBIM4	3.41783e-16	1.08156	0.522	0	1.18004e-11
ARL6IP4	3.41783e-16	1.12709	0.522	0	1.18004e-11
NEDD8	3.41783e-16	1.60982	0.522	0	1.18004e-11
PRORP	3.41783e-16	0.832083	0.522	0	1.18004e-11
ATP6V0C	3.41783e-16	1.59834	0.522	0	1.18004e-11
CKLF	3.41783e-16	1.18754	0.522	0	1.18004e-11
RAB5C	3.41783e-16	1.18678	0.522	0	1.18004e-11
NDUFA11	3.41783e-16	1.01832	0.522	0	1.18004e-11
NDUFA13	3.41783e-16	1.56089	0.522	0	1.18004e-11
CRLS1	3.41783e-16	0.75514	0.522	0	1.18004e-11
SRSF6	3.41783e-16	0.966542	0.522	0	1.18004e-11
IL10RB	3.41783e-16	0.911466	0.522	0	1.18004e-11
SPECC1L	3.41783e-16	1.14339	0.522	0	1.18004e-11
HSPE1	4.12716e-16	2.3215	0.565	0.008	1.42494e-11
FHIT	4.12716e-16	1.75518	0.565	0.008	1.42494e-11
AUTS2	7.49019e-16	2.87119	0.783	0.085	2.58606e-11
CDH11	4.14298e-15	2.27797	0.652	0.042	1.43041e-10
GAB2	4.36775e-15	1.54095	0.609	0.025	1.50801e-10
SORT1	5.06652e-15	1.71333	0.565	0.017	1.74927e-10
XPR1	5.11042e-15	1.13413	0.609	0.025	1.76442e-10
SIK3	5.16073e-15	1.88633	0.652	0.042	1.7818e-10
GNG5	7.17266e-15	1.30506	0.478	0	2.47643e-10
MFSD14A	7.17266e-15	0.678026	0.478	0	2.47643e-10
RAB13	7.17266e-15	1.17533	0.478	0	2.47643e-10
EGLN1	7.17266e-15	0.678946	0.478	0	2.47643e-10
UBE2F	7.17266e-15	0.706764	0.478	0	2.47643e-10
ATXN7	7.17266e-15	0.800642	0.478	0	2.47643e-10
FNIP1	7.17266e-15	1.48296	0.478	0	2.47643e-10
TOMM6	7.17266e-15	0.768899	0.478	0	2.47643e-10
PSMA2	7.17266e-15	1.25846	0.478	0	2.47643e-10
ARPC1A	7.17266e-15	1.04483	0.478	0	2.47643e-10
CLN8	7.17266e-15	0.67259	0.478	0	2.47643e-10
CTSD	7.17266e-15	0.889809	0.478	0	2.47643e-10
ST5	7.17266e-15	1.76871	0.478	0	2.47643e-10
ARL2	7.17266e-15	0.978352	0.478	0	2.47643e-10
ATP5MG	7.17266e-15	1.04374	0.478	0	2.47643e-10
CNPY2	7.17266e-15	0.962106	0.478	0	2.47643e-10
COX6A1	7.17266e-15	1.44698	0.478	0	2.47643e-10
FAM192A	7.17266e-15	0.609034	0.478	0	2.47643e-10
NDUFV2	7.17266e-15	1.15339	0.478	0	2.47643e-10
ZNF254	7.17266e-15	0.71088	0.478	0	2.47643e-10
PPM1H	7.74304e-15	1.53083	0.522	0.008	2.67336e-10
PTP4A2	1.25271e-14	1.08035	0.565	0.017	4.32512e-10
GCNT1	1.25271e-14	1.33053	0.565	0.017	4.32512e-10
TTC7B	1.59991e-14	0.972321	0.565	0.017	5.52386e-10
PSMA1	1.69797e-14	0.645424	0.522	0.008	5.86243e-10
NPDC1	2.29772e-14	1.57487	0.696	0.059	7.9331e-10
PCCA	2.35169e-14	1.35345	0.652	0.042	8.11943e-10
ZHX2	2.40591e-14	0.900453	0.609	0.025	8.30663e-10
MT-RNR1	3.30299e-14	-5.44403	0	1	1.14039e-09
MT-RNR2	3.3032e-14	-10.218	0	1	1.14046e-09
KDM4C	4.3512e-14	1.1566	0.609	0.034	1.5023e-09
SNHG14	4.3512e-14	1.36555	0.609	0.034	1.5023e-09
MIR181A1HG	5.07822e-14	1.97394	0.696	0.068	1.75331e-09
PTMAP2	5.3219e-14	-4.79904	0	0.992	1.83744e-09
ACVR1	5.84334e-14	1.28557	0.609	0.034	2.01747e-09
NCKAP5	6.22134e-14	2.12415	0.565	0.025	2.14798e-09
SLC22A23	7.50297e-14	1.72289	0.696	0.068	2.59048e-09
METTL15	7.84236e-14	1.24629	0.565	0.025	2.70765e-09
UBR3	7.98922e-14	1.47358	0.739	0.076	2.75836e-09
PRKN	8.46993e-14	1.54089	0.565	0.025	2.92433e-09
PTMA	8.79552e-14	-2.77563	0.87	1	3.03674e-09
RFTN2	1.07258e-13	1.71587	0.739	0.085	3.70319e-09
RPRD1A	1.15126e-13	1.19795	0.565	0.025	3.97484e-09
AP3S2	1.43766e-13	0.81616	0.522	0.017	4.96365e-09
LEPROT	1.44865e-13	0.752256	0.435	0	5.0016e-09
JTB	1.44865e-13	1.03818	0.435	0	5.0016e-09
KRTCAP2	1.44865e-13	0.881179	0.435	0	5.0016e-09
TSNAX	1.44865e-13	0.641064	0.435	0	5.0016e-09
RNF103	1.44865e-13	0.880606	0.435	0	5.0016e-09
H1FX	1.44865e-13	0.705919	0.435	0	5.0016e-09
AC114757.1	1.44865e-13	1.83216	0.435	0	5.0016e-09
PDCD6	1.44865e-13	0.64303	0.435	0	5.0016e-09
LARS	1.44865e-13	0.720518	0.435	0	5.0016e-09
HSPA1B	1.44865e-13	1.79771	0.435	0	5.0016e-09
PTCHD4	1.44865e-13	1.57932	0.435	0	5.0016e-09
UMAD1	1.44865e-13	0.808838	0.435	0	5.0016e-09
ZHX1	1.44865e-13	0.650251	0.435	0	5.0016e-09
COX8A	1.44865e-13	0.895797	0.435	0	5.0016e-09
NDUFC2	1.44865e-13	1.34439	0.435	0	5.0016e-09
H2AFJ	1.44865e-13	1.75518	0.435	0	5.0016e-09
ARF3	1.44865e-13	1.2922	0.435	0	5.0016e-09
RIN3	1.44865e-13	1.25682	0.435	0	5.0016e-09
HEXA	1.44865e-13	1.02241	0.435	0	5.0016e-09
ARL6IP1	1.44865e-13	0.849746	0.435	0	5.0016e-09
KRT13	1.44865e-13	1.02001	0.435	0	5.0016e-09
SRSF1	1.44865e-13	0.630379	0.435	0	5.0016e-09
IER3IP1	1.44865e-13	0.939825	0.435	0	5.0016e-09
PET100	1.44865e-13	1.03606	0.435	0	5.0016e-09
44987	1.44865e-13	1.0202	0.435	0	5.0016e-09
WDR83OS	1.44865e-13	1.08345	0.435	0	5.0016e-09
SLC35E1	1.44865e-13	0.541183	0.435	0	5.0016e-09
BTRC	1.68976e-13	0.855604	0.522	0.017	5.83408e-09
PPP1CB	1.74268e-13	0.981027	0.609	0.034	6.01679e-09
RTN1	1.98518e-13	1.14555	0.522	0.017	6.85404e-09
TGFBR1	2.15282e-13	0.979161	0.478	0.008	7.43283e-09
SMARCE1	2.15282e-13	0.626942	0.478	0.008	7.43283e-09
TENT5A	2.33118e-13	1.51629	0.522	0.017	8.04865e-09
NOVA1	2.55689e-13	1.07842	0.478	0.008	8.82792e-09
ST6GALNAC3	2.83992e-13	3.12208	0.783	0.127	9.8051e-09
SAMD12	2.9578e-13	2.29777	0.565	0.034	1.02121e-08
ACE	3.18258e-13	1.77588	0.565	0.034	1.09882e-08
RPS26	3.91733e-13	1.7008	0.609	0.042	1.3525e-08
ZBTB16	4.0697e-13	1.8052	0.739	0.093	1.4051e-08
PABPC1	7.01923e-13	-2.75099	0.826	0.983	2.42346e-08
PIP5K1A	7.29609e-13	1.18722	0.609	0.042	2.51905e-08
RPL21	8.24663e-13	2.25896	0.696	0.085	2.84723e-08
MT-ATP8	9.28922e-13	-2.7364	0.696	0.983	3.2072e-08
PTMAP5	1.30491e-12	-3.50566	0	0.932	4.50534e-08
NEAT1	1.50218e-12	3.61481	0.957	0.373	5.18641e-08
EYA3	1.90731e-12	1.37675	0.609	0.051	6.58518e-08
ARPC4	2.81967e-12	0.751762	0.391	0	9.73521e-08
ACAD11	2.81967e-12	0.605963	0.391	0	9.73521e-08
NPHP3	2.81967e-12	0.610011	0.391	0	9.73521e-08
AGGF1	2.81967e-12	0.453568	0.391	0	9.73521e-08
RARS	2.81967e-12	0.602787	0.391	0	9.73521e-08
HIST1H2AC	2.81967e-12	2.29458	0.391	0	9.73521e-08
PBX2	2.81967e-12	0.801138	0.391	0	9.73521e-08
TPD52	2.81967e-12	0.78209	0.391	0	9.73521e-08
MTAP	2.81967e-12	0.692848	0.391	0	9.73521e-08
IARS	2.81967e-12	0.534432	0.391	0	9.73521e-08
SELENOH	2.81967e-12	1.29274	0.391	0	9.73521e-08
ZFP91	2.81967e-12	0.608589	0.391	0	9.73521e-08
PSMA6	2.81967e-12	0.757165	0.391	0	9.73521e-08
CHURC1	2.81967e-12	0.623298	0.391	0	9.73521e-08
SYNJ2BP	2.81967e-12	0.648746	0.391	0	9.73521e-08
ZNF410	2.81967e-12	0.54974	0.391	0	9.73521e-08
SMIM7	2.81967e-12	0.521492	0.391	0	9.73521e-08
DMWD	2.81967e-12	0.685447	0.391	0	9.73521e-08
ZNF544	2.81967e-12	0.541856	0.391	0	9.73521e-08
ATP5PO	2.81967e-12	0.696771	0.391	0	9.73521e-08
GET1	2.81967e-12	0.684143	0.391	0	9.73521e-08
IGLC1	2.81967e-12	6.94961	0.391	0	9.73521e-08
DISP1	2.87995e-12	1.53986	0.435	0.008	9.94333e-08
ZBTB46	3.04846e-12	1.20629	0.522	0.025	1.05251e-07
HMGB1P5	3.1139e-12	-3.59511	0	0.915	1.07511e-07
CCPG1	3.41573e-12	0.796801	0.435	0.008	1.17931e-07
KALRN	3.5117e-12	2.70483	0.609	0.059	1.21245e-07
GBE1	3.68793e-12	1.58844	0.696	0.076	1.27329e-07
SHC1	3.71912e-12	1.29538	0.435	0.008	1.28406e-07
AL353138.1	3.71912e-12	1.15876	0.435	0.008	1.28406e-07
ZNF516	4.04888e-12	0.841586	0.435	0.008	1.39792e-07
TRPS1	4.09785e-12	1.35515	0.522	0.025	1.41482e-07
ZC3H12C	4.14108e-12	1.02834	0.478	0.017	1.42975e-07
SLC7A6	4.14108e-12	1.01914	0.478	0.017	1.42975e-07
DYM	4.36576e-12	1.38873	0.739	0.093	1.50732e-07
DENND5A	4.46812e-12	1.0747	0.609	0.051	1.54266e-07
SARNP	4.47952e-12	1.15636	0.478	0.017	1.5466e-07
LARGE1	4.6068e-12	1.69322	0.652	0.068	1.59054e-07
H3-3B	4.77465e-12	-3.39944	0	0.907	1.6485e-07
GPI	4.79669e-12	0.914282	0.435	0.008	1.6561e-07
KSR1	5.23972e-12	0.859869	0.478	0.017	1.80906e-07
RANBP17	5.66587e-12	1.10252	0.478	0.017	1.9562e-07
TTLL5	5.73894e-12	1.32883	0.565	0.042	1.98142e-07
DLG1	5.7894e-12	1.61108	0.696	0.085	1.99885e-07
ZSWIM6	5.94829e-12	2.39771	0.739	0.127	2.05371e-07
POLR2J3	6.12595e-12	0.6311	0.478	0.017	2.11505e-07
WDR59	6.12595e-12	0.730332	0.478	0.017	2.11505e-07
MGAT4A	6.56336e-12	1.41101	0.696	0.093	2.26607e-07
ZDHHC21	9.08221e-12	1.26192	0.609	0.051	3.13572e-07
RPL31	1.04224e-11	-2.60048	0.652	0.983	3.59842e-07
CHST15	1.09035e-11	1.2647	0.522	0.034	3.76456e-07
FOXO1	1.25464e-11	1.0896	0.522	0.034	4.33179e-07
ATP11B	1.36978e-11	1.0858	0.652	0.068	4.7293e-07
ARHGEF2	1.45425e-11	0.924804	0.652	0.068	5.02093e-07
CPEB2	1.54747e-11	1.10641	0.522	0.034	5.3428e-07
FAM168A	1.56626e-11	0.821363	0.565	0.042	5.40767e-07
RPS28P7	1.67277e-11	-3.24448	0	0.881	5.77539e-07
RPL6P27	1.67277e-11	-3.30043	0	0.881	5.77539e-07
AHR	1.77885e-11	1.14977	0.522	0.034	6.14164e-07
AMBRA1	1.84528e-11	1.26422	0.565	0.051	6.37101e-07
DGKI	1.90691e-11	1.09837	0.522	0.034	6.5838e-07
RIN2	1.93405e-11	1.73428	0.87	0.186	6.6775e-07
RPL37	1.93737e-11	-2.2575	0.739	0.983	6.68898e-07
RICTOR	2.16177e-11	1.09258	0.652	0.076	7.46371e-07
YEATS2	2.57395e-11	1.33584	0.652	0.076	8.88682e-07
LSM12	2.69548e-11	1.15266	0.522	0.034	9.30643e-07
SYNJ1	2.69548e-11	0.974176	0.522	0.034	9.30643e-07
TMTC4	2.72774e-11	1.26509	0.652	0.076	9.41778e-07
SPP1	2.8318e-11	1.80254	0.739	0.11	9.77707e-07
LARP4B	3.21353e-11	1.52059	0.696	0.102	1.1095e-06
DCAF8	3.31304e-11	0.775651	0.522	0.034	1.14386e-06
SLCO2B1	3.37219e-11	1.22017	0.478	0.025	1.16428e-06
KRT15	3.37219e-11	1.2256	0.478	0.025	1.16428e-06
SLC27A4	3.50203e-11	1.2045	0.565	0.051	1.20911e-06
APBB2	3.55721e-11	2.52979	0.826	0.212	1.22816e-06
UNC13B	3.62678e-11	1.32287	0.478	0.025	1.25218e-06
RPL34	3.84936e-11	-2.01135	0.87	0.983	1.32903e-06
CHCHD3	3.90016e-11	0.885355	0.478	0.025	1.34657e-06
GNG7	4.09184e-11	1.41416	0.522	0.042	1.41275e-06
PHACTR1	4.1486e-11	1.85211	0.739	0.136	1.43235e-06
LRRC36	4.41352e-11	1.22641	0.435	0.017	1.52381e-06
STAT5B	5.05121e-11	1.29702	0.739	0.102	1.74398e-06
B2M	5.20396e-11	-1.8294	1	1	1.79672e-06
TARDBP	5.29794e-11	0.69724	0.348	0	1.82917e-06
SRARP	5.29794e-11	0.589689	0.348	0	1.82917e-06
SLC35A3	5.29794e-11	0.674727	0.348	0	1.82917e-06
EPRS	5.29794e-11	0.586437	0.348	0	1.82917e-06
DCBLD2	5.29794e-11	0.452913	0.348	0	1.82917e-06
ISY1	5.29794e-11	0.690585	0.348	0	1.82917e-06
IFT80	5.29794e-11	0.528359	0.348	0	1.82917e-06
ANAPC10	5.29794e-11	0.740907	0.348	0	1.82917e-06
TARS	5.29794e-11	0.36685	0.348	0	1.82917e-06
BTNL9	5.29794e-11	0.742585	0.348	0	1.82917e-06
HIST1H2BJ	5.29794e-11	1.75538	0.348	0	1.82917e-06
HCG18	5.29794e-11	0.497372	0.348	0	1.82917e-06
KDELR2	5.29794e-11	0.799717	0.348	0	1.82917e-06
ATP5MF	5.29794e-11	0.952575	0.348	0	1.82917e-06
RMRP	5.29794e-11	0.793115	0.348	0	1.82917e-06
APBA1	5.29794e-11	0.615639	0.348	0	1.82917e-06
TMEFF1	5.29794e-11	0.778033	0.348	0	1.82917e-06
44990	5.29794e-11	0.478403	0.348	0	1.82917e-06
TMX2	5.29794e-11	0.400202	0.348	0	1.82917e-06
HNRNPUL2	5.29794e-11	0.472245	0.348	0	1.82917e-06
PRH1	5.29794e-11	0.740906	0.348	0	1.82917e-06
ZIC2	5.29794e-11	0.784197	0.348	0	1.82917e-06
BIVM	5.29794e-11	0.603527	0.348	0	1.82917e-06
PSMA3-AS1	5.29794e-11	0.566078	0.348	0	1.82917e-06
BDKRB2	5.29794e-11	1.97755	0.348	0	1.82917e-06
WARS	5.29794e-11	0.761418	0.348	0	1.82917e-06
COA8	5.29794e-11	1.00713	0.348	0	1.82917e-06
LINGO1	5.29794e-11	0.630095	0.348	0	1.82917e-06
NGRN	5.29794e-11	1.0822	0.348	0	1.82917e-06
TMEM8A	5.29794e-11	0.522557	0.348	0	1.82917e-06
CRAMP1	5.29794e-11	0.415171	0.348	0	1.82917e-06
PAM16	5.29794e-11	0.569524	0.348	0	1.82917e-06
MAZ	5.29794e-11	0.520554	0.348	0	1.82917e-06
C17orf49	5.29794e-11	0.689542	0.348	0	1.82917e-06
VAMP2	5.29794e-11	0.897356	0.348	0	1.82917e-06
USP36	5.29794e-11	0.903128	0.348	0	1.82917e-06
ZNF433-AS1	5.29794e-11	0.569093	0.348	0	1.82917e-06
ZNF506	5.29794e-11	0.824795	0.348	0	1.82917e-06
STX16	5.29794e-11	0.649004	0.348	0	1.82917e-06
CFAP298	5.29794e-11	0.387579	0.348	0	1.82917e-06
DUXAP8	5.29794e-11	0.719106	0.348	0	1.82917e-06
SRPX2	5.29794e-11	0.805854	0.348	0	1.82917e-06
MAGI2	5.56809e-11	2.61132	0.435	0.017	1.92244e-06
RELCH	5.72091e-11	0.721388	0.522	0.034	1.9752e-06
NAA16	6.1065e-11	0.88473	0.609	0.059	2.10833e-06
PDXK	6.1065e-11	0.932327	0.609	0.059	2.10833e-06
PPTC7	6.18766e-11	0.726141	0.391	0.008	2.13635e-06
SUSD1	6.49687e-11	0.818075	0.435	0.017	2.24311e-06
TTYH2	6.49687e-11	0.855621	0.435	0.017	2.24311e-06
SORBS1	6.52369e-11	2.31353	0.609	0.076	2.25237e-06
PIAS2	7.21236e-11	1.39358	0.609	0.068	2.49014e-06
ZNF496	7.57662e-11	0.447147	0.435	0.017	2.61591e-06
BAALC	7.57662e-11	0.553239	0.435	0.017	2.61591e-06
STXBP5	7.64942e-11	1.31947	0.609	0.068	2.64104e-06
ZNF609	7.98342e-11	1.50837	0.739	0.136	2.75635e-06
RPL26P19	8.32485e-11	-2.95266	0	0.847	2.87424e-06
TMEM135	8.83123e-11	0.699963	0.435	0.017	3.04907e-06
BTBD9	9.22246e-11	1.55823	0.609	0.076	3.18415e-06
MICAL3	9.53255e-11	0.969274	0.435	0.017	3.29121e-06
HIPK1	9.58755e-11	0.827403	0.565	0.051	3.3102e-06
AC138150.1	1.0204e-10	0.626814	0.391	0.008	3.52302e-06
C18orf32	1.0204e-10	0.596221	0.391	0.008	3.52302e-06
HNRNPL	1.0204e-10	0.674247	0.391	0.008	3.52302e-06
EXOC6B	1.05881e-10	1.3073	0.652	0.085	3.65564e-06
SPRED2	1.07493e-10	0.996152	0.652	0.076	3.71129e-06
WDR37	1.08569e-10	0.902182	0.565	0.051	3.74844e-06
ULK4	1.09864e-10	1.13865	0.522	0.042	3.79315e-06
TPP1	1.10851e-10	0.720301	0.391	0.008	3.82726e-06
AC005912.1	1.22885e-10	-3.47037	0	0.839	4.24271e-06
AC016739.1	1.2289e-10	-3.07366	0	0.839	4.24291e-06
HACE1	1.2924e-10	0.458414	0.435	0.017	4.46213e-06
DISC1	1.29448e-10	1.50845	0.609	0.068	4.46933e-06
CTIF	1.30743e-10	1.05662	0.565	0.051	4.51402e-06
IFITM3	1.32894e-10	-2.40531	0.609	0.992	4.58829e-06
RBP1	1.39412e-10	0.472482	0.435	0.017	4.81335e-06
SLC9A1	1.4245e-10	0.868903	0.522	0.042	4.91825e-06
GFOD1	1.58215e-10	1.56222	0.565	0.059	5.46255e-06
PIEZO1	1.68738e-10	0.815749	0.696	0.093	5.82586e-06
H4C3	1.80563e-10	-3.19941	0	0.831	6.23411e-06
RPL13AP5	1.80571e-10	-2.91553	0	0.831	6.2344e-06
RPL21P16	1.80571e-10	-2.89563	0	0.831	6.2344e-06
DNAJC13	1.83576e-10	0.744754	0.652	0.085	6.33815e-06
CBX3	1.9072e-10	-2.52732	0.478	0.898	6.58479e-06
RBM4	1.96673e-10	0.866125	0.522	0.042	6.79034e-06
BCL2L13	1.96673e-10	0.770958	0.522	0.042	6.79034e-06
ATP11A	1.97168e-10	1.50865	0.783	0.178	6.80743e-06
RAB11FIP3	2.09719e-10	0.793429	0.522	0.042	7.24075e-06
AGAP1	2.22103e-10	1.95364	0.609	0.085	7.66833e-06
ARFGEF2	2.25777e-10	1.28979	0.652	0.102	7.79519e-06
AGTPBP1	2.32183e-10	1.81173	0.565	0.068	8.01635e-06
VWA8	2.38531e-10	1.25913	0.478	0.034	8.23552e-06
ARID1B	2.60169e-10	1.96531	0.739	0.169	8.98261e-06
FBXO28	2.7089e-10	0.735287	0.522	0.042	9.35274e-06
HSPA1A	2.80379e-10	2.34898	0.913	0.22	9.68036e-06
NCK2	2.89914e-10	0.544508	0.565	0.051	1.00096e-05
C18orf25	3.07696e-10	0.751326	0.522	0.042	1.06235e-05
TRAF3IP2-AS1	3.12349e-10	0.955666	0.478	0.034	1.07842e-05
IGHG4	3.43705e-10	4.47101	0.565	0.059	1.18668e-05
RPS6KC1	3.4937e-10	0.706955	0.522	0.042	1.20624e-05
RNF220	3.83934e-10	2.07817	0.522	0.051	1.32557e-05
AP001324.1	3.84535e-10	-2.65954	0	0.814	1.32765e-05
RPL5	3.94461e-10	-2.16289	0.609	0.924	1.36192e-05
HLCS	3.96538e-10	0.937731	0.522	0.042	1.36909e-05
HLA-DRB1	4.06105e-10	-3.90995	0.087	0.831	1.40212e-05
PPP6R3	4.23314e-10	1.36593	0.652	0.102	1.46153e-05
PIK3R3	4.29395e-10	2.3001	0.609	0.085	1.48253e-05
PSME4	4.34151e-10	1.10769	0.652	0.093	1.49895e-05
DENND1A	4.35148e-10	1.11513	0.565	0.059	1.50239e-05
VPS54	4.49902e-10	0.642706	0.522	0.042	1.55333e-05
RALGAPA1	4.53435e-10	1.58379	0.609	0.085	1.56553e-05
TANC2	4.55721e-10	1.40174	0.696	0.11	1.57342e-05
KAT6A	4.63019e-10	1.2301	0.87	0.246	1.59862e-05
FAM193B	4.66549e-10	0.973281	0.478	0.034	1.61081e-05
ANO2	4.73022e-10	2.63438	0.609	0.093	1.63316e-05
S100A6	4.88708e-10	-2.86298	0.609	0.924	1.68731e-05
DOCK4	5.09562e-10	2.12094	0.826	0.237	1.75931e-05
PSMA7	5.1553e-10	-2.1874	0.565	0.932	1.77992e-05
STK39	5.22136e-10	1.33441	0.522	0.051	1.80273e-05
BICD1	5.28852e-10	1.26885	0.609	0.076	1.82592e-05
NAPA	5.50352e-10	0.981987	0.435	0.025	1.90015e-05
RPLP2	5.55215e-10	-1.81373	0.826	0.975	1.91693e-05
SEC24A	5.6938e-10	0.547922	0.478	0.034	1.96584e-05
SLC10A7	5.71504e-10	0.597123	0.609	0.068	1.97317e-05
SPAAR	6.08339e-10	0.920244	0.478	0.034	2.10035e-05
NPAS2	6.67846e-10	1.87007	0.391	0.017	2.30581e-05
USP54	6.7999e-10	1.05962	0.435	0.025	2.34773e-05
MAPK9	7.29488e-10	0.881454	0.435	0.025	2.51863e-05
PLLP	7.29488e-10	0.813756	0.435	0.025	2.51863e-05
MED13	7.35507e-10	1.32261	0.783	0.178	2.53941e-05
DCLK2	7.41476e-10	0.554885	0.478	0.034	2.56002e-05
ATXN7L1	7.52867e-10	1.22146	0.522	0.051	2.59935e-05
KCNQ1OT1	7.77152e-10	1.40071	0.391	0.017	2.68319e-05
FOXK1	7.82495e-10	0.737406	0.435	0.025	2.70164e-05
BMI1	7.91873e-10	0.655925	0.478	0.034	2.73402e-05
FAUP1	8.04156e-10	-2.51156	0	0.797	2.77643e-05
ZNF708	8.26826e-10	1.10607	0.565	0.059	2.8547e-05
DENND5B	8.39251e-10	0.941433	0.435	0.025	2.8976e-05
POC1B	8.49928e-10	0.99032	0.522	0.051	2.93446e-05
TECR	9.03838e-10	0.95523	0.391	0.017	3.12059e-05
INPP5A	9.59155e-10	1.09898	0.522	0.051	3.31158e-05
AGRN	9.629e-10	0.90345	0.304	0	3.32451e-05
NPHP4	9.629e-10	0.550088	0.304	0	3.32451e-05
SNHG3	9.629e-10	0.84954	0.304	0	3.32451e-05
YARS	9.629e-10	0.497973	0.304	0	3.32451e-05
ZMYM6	9.629e-10	0.466782	0.304	0	3.32451e-05
SARS	9.629e-10	0.488374	0.304	0	3.32451e-05
SPRR3	9.629e-10	0.955937	0.304	0	3.32451e-05
PMF1	9.629e-10	0.362838	0.304	0	3.32451e-05
ABCB10	9.629e-10	0.353256	0.304	0	3.32451e-05
IFT172	9.629e-10	0.384942	0.304	0	3.32451e-05
TIA1	9.629e-10	0.362102	0.304	0	3.32451e-05
RAB11FIP5	9.629e-10	0.337131	0.304	0	3.32451e-05
AC007364.1	9.629e-10	0.567875	0.304	0	3.32451e-05
HIGD1A	9.629e-10	0.428913	0.304	0	3.32451e-05
DANCR	9.629e-10	0.683888	0.304	0	3.32451e-05
TMED7	9.629e-10	0.483334	0.304	0	3.32451e-05
HARS	9.629e-10	0.753245	0.304	0	3.32451e-05
RBM27	9.629e-10	0.345131	0.304	0	3.32451e-05
TXNDC5	9.629e-10	0.906777	0.304	0	3.32451e-05
EEF1E1	9.629e-10	0.451177	0.304	0	3.32451e-05
TMEM14B	9.629e-10	0.697122	0.304	0	3.32451e-05
WDR27	9.629e-10	0.504219	0.304	0	3.32451e-05
KRIT1	9.629e-10	0.512193	0.304	0	3.32451e-05
AC016831.7	9.629e-10	0.726777	0.304	0	3.32451e-05
RIMS2	9.629e-10	0.60121	0.304	0	3.32451e-05
SLC35D2	9.629e-10	0.435633	0.304	0	3.32451e-05
44993	9.629e-10	0.946116	0.304	0	3.32451e-05
NDUFB8	9.629e-10	0.687889	0.304	0	3.32451e-05
EEF1AKMT2	9.629e-10	0.292989	0.304	0	3.32451e-05
PTPMT1	9.629e-10	0.526286	0.304	0	3.32451e-05
SDHAF2	9.629e-10	0.569918	0.304	0	3.32451e-05
BSCL2	9.629e-10	0.428371	0.304	0	3.32451e-05
TBCEL	9.629e-10	0.63637	0.304	0	3.32451e-05
CCND2	9.629e-10	0.400593	0.304	0	3.32451e-05
NDUFA9	9.629e-10	0.257111	0.304	0	3.32451e-05
COX14	9.629e-10	1.29634	0.304	0	3.32451e-05
PSMD9	9.629e-10	0.424808	0.304	0	3.32451e-05
SCARB1	9.629e-10	0.402461	0.304	0	3.32451e-05
ZNF10	9.629e-10	0.488297	0.304	0	3.32451e-05
ERCC5	9.629e-10	0.699136	0.304	0	3.32451e-05
BCL2L2	9.629e-10	0.559748	0.304	0	3.32451e-05
SPTSSA	9.629e-10	0.426971	0.304	0	3.32451e-05
SNRPN	9.629e-10	0.421102	0.304	0	3.32451e-05
OIP5-AS1	9.629e-10	0.826357	0.304	0	3.32451e-05
SHF	9.629e-10	0.733402	0.304	0	3.32451e-05
BLOC1S6	9.629e-10	0.69123	0.304	0	3.32451e-05
PLEKHO2	9.629e-10	0.424163	0.304	0	3.32451e-05
TARSL2	9.629e-10	0.991088	0.304	0	3.32451e-05
CORO7	9.629e-10	0.715502	0.304	0	3.32451e-05
TVP23C	9.629e-10	0.704354	0.304	0	3.32451e-05
NME1	9.629e-10	0.484306	0.304	0	3.32451e-05
MTMR4	9.629e-10	0.375642	0.304	0	3.32451e-05
ZNF559	9.629e-10	0.498813	0.304	0	3.32451e-05
ZNF700	9.629e-10	0.277723	0.304	0	3.32451e-05
BABAM1	9.629e-10	0.42933	0.304	0	3.32451e-05
IRGQ	9.629e-10	0.46213	0.304	0	3.32451e-05
ZNF274	9.629e-10	0.578744	0.304	0	3.32451e-05
TMEM189	9.629e-10	0.46502	0.304	0	3.32451e-05
TNFRSF6B	9.629e-10	0.658665	0.304	0	3.32451e-05
CRYZL1	9.629e-10	0.495335	0.304	0	3.32451e-05
DDT	9.629e-10	0.39243	0.304	0	3.32451e-05
SNRPD3	9.629e-10	0.499066	0.304	0	3.32451e-05
SLC38A5	9.629e-10	1.65292	0.304	0	3.32451e-05
NAA10	9.629e-10	0.8836	0.304	0	3.32451e-05
44989	9.629e-10	1.07883	0.304	0	3.32451e-05
AC090630.1	9.629e-10	0.837654	0.304	0	3.32451e-05
ARL5A	9.64918e-10	1.20605	0.609	0.085	3.33147e-05
LRRC8D	9.92214e-10	0.746028	0.348	0.008	3.42572e-05
PABPN1	1.01879e-09	1.2647	0.522	0.051	3.51746e-05
RAI1	1.04162e-09	0.66454	0.565	0.059	3.59631e-05
PRICKLE2	1.05059e-09	1.28206	0.391	0.017	3.62725e-05
TFEB	1.09521e-09	0.935032	0.478	0.042	3.78132e-05
LINC01473	1.1092e-09	0.680199	0.435	0.025	3.82963e-05
RALGPS2	1.13243e-09	0.95687	0.391	0.017	3.90982e-05
TRAPPC5	1.16988e-09	1.01114	0.348	0.008	4.03912e-05
RPL7	1.17782e-09	1.56102	0.565	0.076	4.06654e-05
MIR29B2CHG	1.18894e-09	0.611925	0.435	0.025	4.10493e-05
KCNMB4	1.22047e-09	1.80532	0.391	0.017	4.2138e-05
IL4R	1.23901e-09	1.30173	0.696	0.127	4.27779e-05
MINDY3	1.26707e-09	0.760807	0.609	0.076	4.37469e-05
MROH1	1.26998e-09	1.03409	0.348	0.008	4.38474e-05
ZXDC	1.27425e-09	0.549302	0.435	0.025	4.39948e-05
LINC01578	1.27425e-09	0.519754	0.435	0.025	4.39948e-05
TENT2	1.29438e-09	1.15323	0.565	0.068	4.46897e-05
RNF217	1.29559e-09	1.15072	0.522	0.051	4.47316e-05
WDFY3	1.32801e-09	1.07981	0.609	0.085	4.58509e-05
SORCS2	1.36552e-09	0.682952	0.435	0.025	4.7146e-05
RCSD1	1.36899e-09	1.40703	0.565	0.068	4.72659e-05
COX16	1.37842e-09	0.575145	0.348	0.008	4.75913e-05
DCTN1	1.41703e-09	0.572428	0.391	0.017	4.89245e-05
VPS13B	1.41748e-09	1.62637	0.696	0.144	4.89401e-05
PLXND1	1.42568e-09	1.9289	0.826	0.263	4.92229e-05
COMMD10	1.43046e-09	1.21856	0.696	0.127	4.93882e-05
EXT1	1.46272e-09	3.07058	0.696	0.169	5.05018e-05
LDLRAD3	1.46679e-09	1.49292	0.652	0.119	5.06424e-05
ZRANB3	1.49586e-09	0.738258	0.348	0.008	5.16461e-05
LRP4	1.49586e-09	0.654211	0.348	0.008	5.16461e-05
KRT19	1.49586e-09	0.483776	0.348	0.008	5.16461e-05
KDM2B	1.52656e-09	0.732443	0.391	0.017	5.2706e-05
DMXL2	1.52656e-09	0.773321	0.391	0.017	5.2706e-05
RALGAPB	1.55004e-09	0.884437	0.522	0.051	5.35168e-05
LUC7L2	1.60057e-09	1.09363	0.652	0.102	5.52614e-05
ZSWIM5	1.62303e-09	0.624615	0.348	0.008	5.60369e-05
CDKL5	1.62303e-09	0.519175	0.348	0.008	5.60369e-05
RPL14P1	1.65206e-09	-2.99738	0	0.78	5.70389e-05
RPL3P4	1.65213e-09	-2.82001	0	0.78	5.70413e-05
TSGA10	1.76072e-09	0.947939	0.348	0.008	6.07907e-05
CSNK2B	1.76072e-09	0.746085	0.348	0.008	6.07907e-05
SEMA7A	1.76072e-09	0.551019	0.348	0.008	6.07907e-05
LAMA2	1.77092e-09	0.799027	0.391	0.017	6.11429e-05
JADE3	1.77092e-09	0.415975	0.391	0.017	6.11429e-05
PCNX1	1.86082e-09	1.23945	0.652	0.102	6.42468e-05
KPNA6	1.907e-09	0.538847	0.391	0.017	6.58412e-05
NPIPB5	1.90977e-09	0.314953	0.348	0.008	6.59366e-05
CPD	1.91801e-09	1.12797	0.739	0.136	6.62213e-05
NRF1	1.92891e-09	0.924447	0.478	0.042	6.65977e-05
EML1	1.92949e-09	1.28086	0.652	0.11	6.66177e-05
AC009120.2	2.05325e-09	0.559824	0.391	0.017	7.08905e-05
TMEM94	2.05325e-09	0.35743	0.391	0.017	7.08905e-05
PDE4DIP	2.2104e-09	0.506704	0.391	0.017	7.63163e-05
COG5	2.259e-09	1.02624	0.565	0.068	7.79943e-05
SRP14	2.38763e-09	-2.16099	0.739	0.966	8.24355e-05
ANKS1A	2.39631e-09	1.38315	0.565	0.076	8.2735e-05
RPL23	2.41733e-09	-2.02873	0.696	0.958	8.34608e-05
XYLT1	2.47419e-09	0.963876	0.478	0.042	8.54238e-05
ZNF75D	2.47419e-09	0.90318	0.478	0.042	8.54238e-05
PPP1R13B	2.52394e-09	1.8841	0.696	0.161	8.71417e-05
AVL9	2.63241e-09	0.94345	0.478	0.042	9.08867e-05
ABL1	2.72165e-09	1.28715	0.652	0.11	9.39676e-05
MT-CO1	2.89873e-09	-1.35034	0.957	0.992	0.000100081
ALG13	2.94861e-09	1.02604	0.609	0.093	0.000101804
BRF1	2.97897e-09	0.693204	0.478	0.042	0.000102852
FAF1	3.00102e-09	1.12072	0.652	0.11	0.000103613
ZMYM2	3.00102e-09	1.16339	0.652	0.11	0.000103613
GAB1	3.12572e-09	1.90747	0.478	0.051	0.000107919
ZNF280D	3.14325e-09	0.965016	0.565	0.068	0.000108524
PTPN14	3.22472e-09	1.44407	0.565	0.085	0.000111337
GLCE	3.22688e-09	0.979243	0.435	0.034	0.000111411
RPS16	3.31006e-09	-1.67888	0.696	0.992	0.000114283
SNX13	3.32023e-09	0.753097	0.565	0.068	0.000114634
AQP1	3.33517e-09	-3.10989	0	0.763	0.00011515
SLC39A8	3.34115e-09	1.13318	0.522	0.059	0.000115356
BCAS3	3.53992e-09	1.56357	0.783	0.186	0.000122219
FTX	3.61227e-09	1.8674	0.696	0.161	0.000124717
EXOC2	3.70378e-09	0.76145	0.565	0.068	0.000127877
RPS2	3.73045e-09	-1.7083	0.783	0.983	0.000128797
TPM4	3.76773e-09	-1.87057	0.652	0.932	0.000130085
CYTH3	3.78066e-09	0.856772	0.609	0.085	0.000130531
IQSEC1	3.90842e-09	1.80247	0.783	0.212	0.000134942
APPL2	3.98073e-09	0.887924	0.609	0.085	0.000137439
KDM4B	4.0512e-09	0.973293	0.478	0.042	0.000139872
KLF12	4.18763e-09	1.11069	0.435	0.034	0.000144582
TNK2	4.46829e-09	0.881961	0.435	0.034	0.000154272
LSS	4.46829e-09	0.748846	0.435	0.034	0.000154272
UBE2E2	4.49618e-09	1.61416	0.826	0.22	0.000155235
ARHGEF18	4.57811e-09	0.549968	0.478	0.042	0.000158064
ADAM9	4.69941e-09	0.83739	0.522	0.059	0.000162252
USP6NL	4.69941e-09	0.825316	0.522	0.059	0.000162252
AC073861.1	4.70809e-09	-2.57039	0	0.754	0.000162552
UCK2	5.0856e-09	0.82974	0.435	0.034	0.000175585
MAP4K3	5.352e-09	1.42425	0.565	0.076	0.000184783
ZNF407	5.352e-09	1.18359	0.565	0.076	0.000184783
DMTF1	5.42462e-09	0.769208	0.435	0.034	0.00018729
RRAS2	5.4956e-09	0.633469	0.478	0.042	0.000189741
FKBP5	5.54488e-09	1.60867	0.739	0.161	0.000191443
FOXO3	5.64309e-09	1.14574	0.565	0.076	0.000194833
CD74	5.68132e-09	-2.73621	0.304	0.89	0.000196153
TET3	5.78558e-09	1.07528	0.435	0.034	0.000199753
PLXNA2	5.942e-09	2.41583	0.783	0.254	0.000205153
DYRK1A	6.31153e-09	1.13612	0.609	0.085	0.000217912
RASGRF2	6.36125e-09	1.76721	0.565	0.085	0.000219628
DSTN	6.43372e-09	-1.92089	0.783	0.941	0.00022213
GAPDH	6.4821e-09	-1.60828	0.696	0.992	0.000223801
DNAJC5	6.58937e-09	0.751016	0.522	0.059	0.000227504
CHSY3	6.69909e-09	1.25516	0.565	0.085	0.000231293
ADCY1	7.01434e-09	0.743543	0.435	0.034	0.000242177
ZNF423	7.01434e-09	0.839291	0.435	0.034	0.000242177
ZNF277	7.73215e-09	1.00262	0.609	0.085	0.00026696
DENND11	7.88167e-09	1.22163	0.609	0.102	0.000272123
LMF1	7.9708e-09	0.65184	0.435	0.034	0.0002752
MBD5	8.23361e-09	1.2679	0.565	0.085	0.000284274
AL162718.1	8.44563e-09	2.03242	0.391	0.025	0.000291594
B3GALNT2	8.49545e-09	1.2138	0.435	0.034	0.000293314
LRBA	8.74804e-09	1.16364	0.522	0.068	0.000302035
NUMB	8.83391e-09	1.3888	0.783	0.203	0.000305
SMOX	9.05361e-09	0.686066	0.435	0.034	0.000312585
GPX1	9.26321e-09	-2.5269	0	0.737	0.000319822
VTI1A	9.48028e-09	1.24592	0.696	0.136	0.000327316
TFRC	9.64735e-09	1.98119	0.435	0.034	0.000333084
ZNF721	9.64735e-09	0.490724	0.435	0.034	0.000333084
TTN-AS1	9.67934e-09	0.847866	0.391	0.025	0.000334189
COL5A2	1.0054e-08	0.899114	0.565	0.076	0.000347126
HDAC9	1.02789e-08	0.725557	0.435	0.034	0.000354888
GXYLT1	1.02789e-08	0.720921	0.435	0.034	0.000354888
KLHL29	1.03602e-08	1.41729	0.391	0.025	0.000357697
MSL2	1.03602e-08	0.671927	0.391	0.025	0.000357697
CAMK2D	1.04896e-08	1.34796	0.696	0.153	0.000362165
PDGFD	1.05764e-08	2.17765	0.522	0.076	0.000365161
PCGF3	1.08772e-08	0.521681	0.522	0.059	0.000375548
MGAT5	1.08968e-08	0.98309	0.652	0.119	0.000376223
KANSL1	1.10856e-08	0.94133	0.696	0.127	0.00038274
KANSL1L	1.11562e-08	1.07822	0.565	0.076	0.000385178
GPCPD1	1.15576e-08	1.35953	0.739	0.161	0.000399037
HDAC4	1.16647e-08	0.753008	0.435	0.034	0.000402736
MCCC1	1.16647e-08	0.511072	0.435	0.034	0.000402736
TMC7	1.16647e-08	0.561054	0.435	0.034	0.000402736
AL356124.1	1.17432e-08	2.73833	0.435	0.042	0.000405446
STRN	1.2109e-08	0.956176	0.522	0.068	0.000418075
GMDS	1.22189e-08	1.68977	0.609	0.11	0.000421869
FBXL4	1.2694e-08	0.805694	0.391	0.025	0.000438273
DIP2B	1.28184e-08	1.29542	0.609	0.102	0.000442568
MFSD2A	1.29688e-08	1.02155	0.348	0.017	0.000447762
CTNNB1	1.36029e-08	1.83226	0.87	0.347	0.000469654
TARBP1	1.40896e-08	0.434962	0.435	0.034	0.000486458
SLC25A16	1.40896e-08	0.474318	0.435	0.034	0.000486458
HERC4	1.45186e-08	1.51164	0.522	0.076	0.000501268
GTF2IRD1	1.45257e-08	0.656909	0.391	0.025	0.000501516
BIRC6	1.4633e-08	1.53577	0.739	0.195	0.00050522
MYO10	1.48582e-08	1.41736	0.913	0.314	0.000512994
BRAF	1.50634e-08	1.03896	0.652	0.119	0.000520078
PSME1	1.51557e-08	-2.3648	0.261	0.814	0.000523266
AREL1	1.55354e-08	0.551656	0.391	0.025	0.000536376
AC005261.1	1.55354e-08	0.699679	0.391	0.025	0.000536376
TMEM144	1.61517e-08	2.0919	0.348	0.017	0.000557655
RAPGEF6	1.61517e-08	0.842881	0.348	0.017	0.000557655
AKT1	1.61517e-08	0.887232	0.348	0.017	0.000557655
KDM4A	1.69745e-08	0.493565	0.261	0	0.00058606
FPGT	1.69745e-08	0.399195	0.261	0	0.00058606
HFM1	1.69745e-08	0.348848	0.261	0	0.00058606
RWDD3	1.69745e-08	0.35637	0.261	0	0.00058606
HSPA6	1.69745e-08	2.14742	0.261	0	0.00058606
ZNF512	1.69745e-08	0.318433	0.261	0	0.00058606
NEK10	1.69745e-08	0.6551	0.261	0	0.00058606
SEMA3F-AS1	1.69745e-08	0.559779	0.261	0	0.00058606
AC084198.2	1.69745e-08	0.391299	0.261	0	0.00058606
TRPC1	1.69745e-08	0.425537	0.261	0	0.00058606
TRIM59	1.69745e-08	0.714185	0.261	0	0.00058606
PARL	1.69745e-08	0.295186	0.261	0	0.00058606
KCTD8	1.69745e-08	1.16237	0.261	0	0.00058606
PELO	1.69745e-08	0.266956	0.261	0	0.00058606
AC025442.2	1.69745e-08	0.274126	0.261	0	0.00058606
SH3TC2	1.69745e-08	0.603733	0.261	0	0.00058606
HIGD2A	1.69745e-08	0.727926	0.261	0	0.00058606
HIST1H1C	1.69745e-08	0.501795	0.261	0	0.00058606
EGFL8	1.69745e-08	0.539375	0.261	0	0.00058606
PAQR8	1.69745e-08	0.630447	0.261	0	0.00058606
LINC00472	1.69745e-08	1.04431	0.261	0	0.00058606
ANKRD6	1.69745e-08	0.761769	0.261	0	0.00058606
SOBP	1.69745e-08	0.960847	0.261	0	0.00058606
CNKSR3	1.69745e-08	0.511899	0.261	0	0.00058606
FGFR1OP	1.69745e-08	0.313558	0.261	0	0.00058606
MRPS24	1.69745e-08	0.691599	0.261	0	0.00058606
ZNF713	1.69745e-08	0.516651	0.261	0	0.00058606
ABCF2	1.69745e-08	0.430481	0.261	0	0.00058606
PINX1	1.69745e-08	0.516269	0.261	0	0.00058606
SAMD12-AS1	1.69745e-08	1.25009	0.261	0	0.00058606
TOMM5	1.69745e-08	0.754965	0.261	0	0.00058606
SLC25A51	1.69745e-08	0.346601	0.261	0	0.00058606
SHB	1.69745e-08	0.610694	0.261	0	0.00058606
DNAJC25	1.69745e-08	0.311392	0.261	0	0.00058606
COMMD3	1.69745e-08	0.412103	0.261	0	0.00058606
ZNF37A	1.69745e-08	0.266801	0.261	0	0.00058606
CNNM2	1.69745e-08	0.613381	0.261	0	0.00058606
PRMT3	1.69745e-08	0.394529	0.261	0	0.00058606
C2CD3	1.69745e-08	0.367733	0.261	0	0.00058606
C11orf54	1.69745e-08	0.365046	0.261	0	0.00058606
CRYAB	1.69745e-08	1.27247	0.261	0	0.00058606
TIGAR	1.69745e-08	0.515892	0.261	0	0.00058606
IRAK4	1.69745e-08	0.689885	0.261	0	0.00058606
PRR13	1.69745e-08	0.482065	0.261	0	0.00058606
CHMP4A	1.69745e-08	0.297917	0.261	0	0.00058606
SPATA7	1.69745e-08	0.555567	0.261	0	0.00058606
NUDT14	1.69745e-08	0.287179	0.261	0	0.00058606
CRIP1	1.69745e-08	0.666848	0.261	0	0.00058606
ZNF75A	1.69745e-08	0.334238	0.261	0	0.00058606
NAA60	1.69745e-08	1.03669	0.261	0	0.00058606
ITPRIPL2	1.69745e-08	0.494411	0.261	0	0.00058606
VKORC1	1.69745e-08	0.49246	0.261	0	0.00058606
DDX19B	1.69745e-08	0.500996	0.261	0	0.00058606
KARS	1.69745e-08	0.478204	0.261	0	0.00058606
DPEP1	1.69745e-08	1.11699	0.261	0	0.00058606
TUBB3	1.69745e-08	0.543371	0.261	0	0.00058606
MRPL38	1.69745e-08	0.335633	0.261	0	0.00058606
NDUFA7	1.69745e-08	0.438682	0.261	0	0.00058606
USHBP1	1.69745e-08	0.805163	0.261	0	0.00058606
FXYD3	1.69745e-08	0.323549	0.261	0	0.00058606
RAB4B	1.69745e-08	0.615162	0.261	0	0.00058606
ZNF587B	1.69745e-08	0.433273	0.261	0	0.00058606
SMIM26	1.69745e-08	0.641599	0.261	0	0.00058606
MYLK2	1.69745e-08	0.46247	0.261	0	0.00058606
RBM12	1.69745e-08	0.264079	0.261	0	0.00058606
TGIF2	1.69745e-08	0.31023	0.261	0	0.00058606
ADSL	1.69745e-08	0.338292	0.261	0	0.00058606
CHKB	1.69745e-08	0.546308	0.261	0	0.00058606
AL137139.2	1.69745e-08	0.924816	0.261	0	0.00058606
PEAK1	1.70289e-08	1.19206	0.609	0.11	0.000587939
ZNF592	1.73724e-08	0.853291	0.348	0.017	0.000599799
SMURF1	1.76283e-08	0.99454	0.522	0.068	0.000608636
GIT1	1.77427e-08	0.800236	0.609	0.093	0.000612586
RPS6KA5	1.79765e-08	0.888032	0.435	0.042	0.000620658
SNTB1	1.81792e-08	2.02349	0.565	0.102	0.000627655
ANKH	1.85694e-08	0.912063	0.565	0.085	0.000641126
SIPA1L3	1.85694e-08	1.00998	0.565	0.085	0.000641126
EFR3B	1.86824e-08	0.733224	0.348	0.017	0.000645029
ZNF141	1.89907e-08	0.683604	0.391	0.025	0.000655675
ZNF586	1.89907e-08	0.413607	0.391	0.025	0.000655675
PLPP3	1.94327e-08	1.62202	0.652	0.136	0.000670935
PDZD2	1.9555e-08	1.17997	0.304	0.008	0.000675157
USP24	1.96106e-08	0.733949	0.522	0.068	0.000677075
NFATC3	1.96615e-08	0.597222	0.565	0.076	0.000678834
CCNY	1.97764e-08	1.5495	0.783	0.263	0.000682801
RDH11	2.00881e-08	0.457705	0.348	0.017	0.000693563
NF1	2.01087e-08	1.11332	0.696	0.153	0.000694272
SLC23A2	2.03003e-08	0.620479	0.391	0.025	0.000700888
STX6	2.03351e-08	0.969431	0.478	0.051	0.000702088
NCKAP5L	2.03351e-08	0.695657	0.478	0.051	0.000702088
SLC7A11	2.07068e-08	1.88175	0.478	0.059	0.000714923
KLHL24	2.10522e-08	0.606637	0.652	0.11	0.000726847
RPL15	2.1097e-08	-1.5614	0.739	0.992	0.000728394
GPR108	2.11924e-08	0.473394	0.304	0.008	0.000731688
MAT2A	2.15833e-08	1.33791	0.565	0.085	0.000745184
KIF9-AS1	2.15963e-08	0.680528	0.348	0.017	0.000745635
NUP160	2.16974e-08	0.34626	0.391	0.025	0.000749123
STRADA	2.16974e-08	0.492361	0.391	0.025	0.000749123
CLASP1	2.24464e-08	1.03221	0.696	0.161	0.000774985
SS18	2.27768e-08	0.765327	0.609	0.102	0.000786392
SLC7A1	2.28751e-08	1.14956	0.435	0.042	0.000789785
ZDHHC20	2.29119e-08	1.51138	0.739	0.186	0.000791056
ADGRL3	2.29625e-08	0.788147	0.304	0.008	0.000792803
DNHD1	2.29625e-08	0.499437	0.304	0.008	0.000792803
CMC2	2.29625e-08	0.347209	0.304	0.008	0.000792803
ALOX12-AS1	2.29625e-08	0.490141	0.304	0.008	0.000792803
ZNF512B	2.29625e-08	0.63701	0.304	0.008	0.000792803
SGSM3	2.29625e-08	0.632818	0.304	0.008	0.000792803
TMEM164	2.29625e-08	0.703371	0.304	0.008	0.000792803
HECTD2	2.32142e-08	0.49657	0.348	0.017	0.000801495
MTMR10	2.42891e-08	0.935178	0.435	0.042	0.000838607
PALM2AKAP2	2.47776e-08	-2.47395	0	0.712	0.000855472
RPL13P12	2.47776e-08	-2.38292	0	0.712	0.000855472
RAD54L2	2.48758e-08	0.536521	0.304	0.008	0.00085886
MAML1	2.48758e-08	0.566389	0.304	0.008	0.00085886
AL512662.2	2.48758e-08	0.674816	0.304	0.008	0.00085886
NINL	2.48758e-08	0.630998	0.304	0.008	0.00085886
ELOVL7	2.49495e-08	0.548082	0.348	0.017	0.000861407
RPL18	2.53256e-08	-1.6819	0.565	0.941	0.000874392
SMAD6	2.55005e-08	1.54921	0.565	0.102	0.000880431
FOLH1	2.57879e-08	1.13221	0.435	0.042	0.000890352
STX12	2.58046e-08	0.979392	0.739	0.161	0.000890931
ATP5F1E	2.5994e-08	-1.53703	0.783	0.983	0.00089747
LENG8	2.64718e-08	0.323533	0.391	0.025	0.000913964
UBR5	2.65827e-08	1.27283	0.696	0.161	0.000917795
CSRNP3	2.69434e-08	0.747392	0.304	0.008	0.000930247
EAF1	2.69434e-08	0.394454	0.304	0.008	0.000930247
UCHL3	2.69434e-08	0.45976	0.304	0.008	0.000930247
ACSS1	2.69434e-08	0.580453	0.304	0.008	0.000930247
RNF14	2.70094e-08	0.473933	0.478	0.051	0.000932526
FBXO31	2.70094e-08	0.750773	0.478	0.051	0.000932526
MIRLET7BHG	2.73762e-08	0.857467	0.435	0.042	0.00094519
MYO1F	2.84014e-08	0.864589	0.522	0.068	0.000980588
AIDA	2.85789e-08	0.563318	0.478	0.051	0.000986714
PLEKHG5	2.88057e-08	0.451088	0.348	0.017	0.000994545
PTK2	2.88484e-08	1.8644	0.783	0.263	0.000996021
GDAP2	2.91773e-08	0.37914	0.304	0.008	0.00100738
LINC00486	2.91773e-08	0.357508	0.304	0.008	0.00100738
PI4K2B	2.91773e-08	0.512103	0.304	0.008	0.00100738
WASF1	2.91773e-08	0.57649	0.304	0.008	0.00100738
ZFAND4	2.91773e-08	0.319385	0.304	0.008	0.00100738
PHLPP2	2.91773e-08	0.394854	0.304	0.008	0.00100738
KIAA0513	2.91773e-08	0.405363	0.304	0.008	0.00100738
AATK	2.91773e-08	0.868662	0.304	0.008	0.00100738
TCF20	2.91773e-08	0.438625	0.304	0.008	0.00100738
RPL37A	2.94276e-08	-1.45811	0.652	0.983	0.00101602
C22orf34	2.99348e-08	0.731079	0.522	0.068	0.00103353
MPHOSPH9	3.02367e-08	0.524694	0.478	0.051	0.00104395
CSNK1G1	3.02367e-08	0.61971	0.478	0.051	0.00104395
FBXL20	3.02531e-08	1.05978	0.609	0.102	0.00104452
FCHSD2	3.05297e-08	1.65322	0.652	0.153	0.00105407
ATAD3C	3.09447e-08	0.391137	0.348	0.017	0.0010684
EEPD1	3.09447e-08	0.398875	0.348	0.017	0.0010684
RAP1GDS1	3.11919e-08	1.15375	0.696	0.144	0.00107693
COPS5	3.15906e-08	0.267994	0.304	0.008	0.0010907
MPPED2	3.15906e-08	0.633088	0.304	0.008	0.0010907
MED17	3.15906e-08	0.362471	0.304	0.008	0.0010907
MIPEP	3.15906e-08	0.595745	0.304	0.008	0.0010907
PROSER1	3.15906e-08	0.396412	0.304	0.008	0.0010907
BCL7C	3.15906e-08	0.334823	0.304	0.008	0.0010907
AC005562.1	3.15906e-08	0.26228	0.304	0.008	0.0010907
TMEM241	3.15906e-08	0.358945	0.304	0.008	0.0010907
NCBP1	3.19877e-08	0.652123	0.478	0.051	0.00110441
MAPK14	3.31901e-08	0.686735	0.609	0.093	0.00114592
MSANTD2	3.32375e-08	0.370223	0.348	0.017	0.00114756
NR2C2	3.32461e-08	0.654176	0.522	0.068	0.00114785
UNC5B	3.33258e-08	1.14033	0.522	0.076	0.00115061
RPS23P8	3.41149e-08	-2.23253	0	0.703	0.00117785
AC243919.1	3.41149e-08	-2.26863	0	0.703	0.00117785
NCOA1	3.45283e-08	1.22588	0.696	0.169	0.00119212
TULP4	3.59344e-08	1.12848	0.478	0.059	0.00124067
PPP1R12B	3.68529e-08	1.05347	0.435	0.042	0.00127238
POGZ	3.69115e-08	0.749884	0.522	0.068	0.00127441
PHC3	3.69115e-08	0.854171	0.522	0.068	0.00127441
VPS37B	3.88882e-08	0.860633	0.522	0.068	0.00134266
ENOSF1	3.90979e-08	0.628057	0.435	0.042	0.0013499
SRGAP2	3.92084e-08	1.39377	0.565	0.102	0.00135371
RPS3	3.96297e-08	-1.60992	0.696	0.958	0.00136825
HLA-C	3.98953e-08	-1.7257	0.783	0.915	0.00137742
HLA-E	4.03495e-08	-1.4627	0.783	0.949	0.00139311
RCOR3	4.14754e-08	0.85625	0.435	0.042	0.00143198
RPS15	4.16637e-08	-1.60601	0.609	0.941	0.00143848
ELOVL5	4.19265e-08	1.23019	0.739	0.178	0.00144756
RASA3	4.31544e-08	0.622484	0.522	0.068	0.00148995
NGLY1	4.47516e-08	0.398316	0.478	0.051	0.0015451
STARD13	4.50389e-08	1.61457	0.609	0.136	0.00155501
GNG11	4.50585e-08	-1.92479	0.478	0.89	0.00155569
USP31	4.66579e-08	0.685066	0.435	0.042	0.00161091
MBTD1	4.66579e-08	0.662081	0.435	0.042	0.00161091
GNAQ	4.72449e-08	1.39085	0.826	0.288	0.00163118
HEATR5B	4.73118e-08	0.428169	0.478	0.051	0.00163349
ANKRD44	4.78728e-08	0.863469	0.522	0.068	0.00165286
NUP98	4.78728e-08	0.79453	0.522	0.068	0.00165286
SPIDR	4.79222e-08	1.24434	0.565	0.093	0.00165456
ANO6	4.91755e-08	0.847125	0.652	0.127	0.00169783
EDEM1	4.93761e-08	0.691498	0.391	0.034	0.00170476
DVL3	4.94793e-08	0.946487	0.435	0.042	0.00170832
CHKA	4.94793e-08	0.659208	0.435	0.042	0.00170832
ATP10D	4.98049e-08	0.800853	0.478	0.059	0.00171956
TSPAN5	5.00783e-08	1.31315	0.739	0.203	0.001729
HNRNPH1	5.12778e-08	1.38607	0.739	0.178	0.00177042
CLASP2	5.24139e-08	1.50516	0.609	0.119	0.00180964
FIP1L1	5.24657e-08	0.661083	0.435	0.042	0.00181143
HIF1A	5.33941e-08	0.872814	0.652	0.119	0.00184348
SGMS1	5.53853e-08	1.40415	0.652	0.153	0.00191223
AGPAT4	5.59431e-08	1.0571	0.391	0.034	0.00193149
FMNL2	5.64579e-08	2.5178	0.522	0.093	0.00194927
RPL14	5.6515e-08	-1.7448	0.609	0.924	0.00195124
MCF2L	5.65509e-08	1.47715	0.696	0.169	0.00195248
MSI2	5.70626e-08	1.62769	0.609	0.127	0.00197014
KLHL2	5.95365e-08	0.882276	0.391	0.034	0.00205556
ARMC8	6.18013e-08	0.78735	0.478	0.059	0.00213375
TAPT1	6.25113e-08	0.574257	0.435	0.042	0.00215826
IKBKB	6.25113e-08	0.52986	0.435	0.042	0.00215826
ZFPM2	6.44932e-08	1.26829	0.522	0.076	0.00222669
NEDD4L	6.60929e-08	1.50947	0.478	0.068	0.00228192
LCOR	6.78158e-08	0.736121	0.522	0.076	0.00234141
DMXL1	6.81562e-08	0.987708	0.609	0.11	0.00235316
RALGAPA2	7.17034e-08	1.2975	0.609	0.119	0.00247563
RPTOR	7.17101e-08	0.886646	0.391	0.034	0.00247586
EHBP1	7.51517e-08	1.02415	0.739	0.161	0.00259469
XPO7	7.65769e-08	0.822824	0.478	0.059	0.0026439
SPRED1	7.67445e-08	1.22461	0.652	0.144	0.00264968
TTC28	7.91937e-08	1.85407	0.522	0.093	0.00273424
S100A10	7.92487e-08	-2.61099	0.478	0.847	0.00273614
TNKS	7.93278e-08	1.07629	0.565	0.102	0.00273887
RAPH1	8.28428e-08	0.697081	0.522	0.076	0.00286023
PDIA3	8.42088e-08	-1.85722	0.565	0.873	0.00290739
CEMIP2	8.44203e-08	1.45703	0.739	0.22	0.0029147
DPY19L3	8.62797e-08	0.580816	0.391	0.034	0.00297889
TM2D1	8.6645e-08	0.595411	0.652	0.119	0.00299151
RC3H2	8.91847e-08	0.958654	0.652	0.136	0.00307919
BTAF1	9.36678e-08	0.832129	0.565	0.085	0.00323397
SESTD1	9.5473e-08	1.06702	0.565	0.102	0.0032963
MON2	9.54798e-08	0.856246	0.565	0.102	0.00329653
PFKFB3	9.55877e-08	1.76626	0.435	0.051	0.00330026
SMG6	9.73643e-08	0.648441	0.696	0.144	0.0033616
CSKMT	9.75439e-08	1.76965	0.391	0.034	0.0033678
UBE4A	9.75439e-08	0.440836	0.391	0.034	0.0033678
GYS1	9.75439e-08	1.49353	0.391	0.034	0.0033678
MYO1D	9.9046e-08	1.57934	0.652	0.161	0.00341966
MICALL2	1.01072e-07	0.884797	0.435	0.051	0.00348963
TMCC1	1.022e-07	0.976571	0.609	0.119	0.00352856
NLK	1.0299e-07	1.28256	0.652	0.144	0.00355583
DOT1L	1.05336e-07	0.646008	0.478	0.059	0.00363683
CNOT1	1.06204e-07	0.807874	0.522	0.076	0.00366679
SPTLC1	1.07265e-07	0.714695	0.565	0.093	0.00370345
CDK17	1.08203e-07	1.08774	0.739	0.186	0.0037358
MAST2	1.10226e-07	0.495996	0.391	0.034	0.00380565
FRY	1.10251e-07	1.35508	0.565	0.11	0.00380654
PARG	1.11323e-07	0.329201	0.435	0.042	0.00384355
EPS15	1.11598e-07	1.12135	0.609	0.119	0.00385305
ANTXR1	1.1297e-07	1.20008	0.435	0.051	0.0039004
ARHGEF11	1.13547e-07	0.803785	0.348	0.025	0.00392032
RPL11	1.15852e-07	-1.55076	0.739	0.949	0.00399991
LMBR1	1.16298e-07	1.38568	0.783	0.212	0.0040153
ARHGAP18	1.16581e-07	2.00567	0.783	0.263	0.00402507
HLA-B	1.16759e-07	-1.36744	0.913	0.966	0.00403123
OGT	1.17064e-07	0.54313	0.478	0.059	0.00404176
FOXRED1	1.17151e-07	0.741726	0.391	0.034	0.00404476
MTATP6P1	1.17821e-07	-2.21107	0	0.669	0.0040679
MORF4L1P1	1.17821e-07	-2.50022	0	0.669	0.0040679
AC007969.1	1.17821e-07	-2.18578	0	0.669	0.0040679
ATXN2	1.20017e-07	1.04248	0.609	0.127	0.00414371
DOCK1	1.20123e-07	1.82802	0.783	0.28	0.00414735
SNX29	1.22096e-07	0.992503	0.696	0.161	0.00421549
RAPGEF3	1.23393e-07	0.566897	0.478	0.059	0.00426026
C2CD5	1.24497e-07	0.618312	0.391	0.034	0.00429837
SLC6A8	1.24497e-07	0.762494	0.391	0.034	0.00429837
QKI	1.27018e-07	2.43558	0.826	0.39	0.00438542
KTN1	1.27218e-07	-1.46554	0.913	0.924	0.00439233
TBL1XR1	1.27529e-07	1.7442	0.739	0.271	0.00440307
PREX1	1.28813e-07	1.33442	0.696	0.195	0.00444739
UBE2E1	1.29273e-07	1.36066	0.565	0.093	0.00446328
NME7	1.32287e-07	0.511128	0.391	0.034	0.00456734
ARPC2	1.36293e-07	-1.42312	0.783	0.924	0.00470565
NPC1	1.36534e-07	1.13059	0.478	0.068	0.00471396
C20orf194	1.38168e-07	1.14175	0.652	0.153	0.0047704
AFG1L	1.38224e-07	0.761077	0.348	0.025	0.00477232
ZMAT3	1.40548e-07	0.550732	0.391	0.034	0.00485255
HEATR3	1.40548e-07	0.390291	0.391	0.034	0.00485255
SPARCL1	1.42234e-07	-2.46666	0.609	0.898	0.00491077
SREBF2	1.5739e-07	0.700517	0.522	0.076	0.00543405
LMO7	1.57477e-07	0.867026	0.348	0.025	0.00543707
TEX2	1.58592e-07	0.428095	0.391	0.034	0.00547555
RPS2P5	1.59064e-07	-1.97411	0	0.661	0.00549184
RHOB	1.5999e-07	1.34168	0.87	0.288	0.00552383
RUFY3	1.6496e-07	1.00125	0.522	0.085	0.00569542
IRF9	1.66249e-07	0.589337	0.435	0.051	0.00573991
KDM6A	1.66249e-07	0.911798	0.435	0.051	0.00573991
VPS8	1.67464e-07	0.885157	0.478	0.068	0.00578188
DIP2C	1.67464e-07	1.13252	0.478	0.068	0.00578188
CD24	1.68053e-07	1.25663	0.348	0.025	0.00580218
SCAI	1.68053e-07	0.788039	0.348	0.025	0.00580218
SUFU	1.68053e-07	0.863842	0.348	0.025	0.00580218
IGF1R	1.76198e-07	0.820104	0.478	0.068	0.0060834
SLC20A1	1.76665e-07	1.73058	0.609	0.127	0.00609952
PTAR1	1.79313e-07	0.628559	0.348	0.025	0.00619095
ELMO1	1.80032e-07	2.23275	0.783	0.322	0.00621578
STK24	1.81085e-07	0.842091	0.565	0.102	0.00625213
TSC22D2	1.8537e-07	1.15833	0.478	0.068	0.0064001
ERMP1	1.85486e-07	0.771685	0.435	0.051	0.00640409
SLC11A2	1.85486e-07	0.702552	0.435	0.051	0.00640409
IFI27	1.88218e-07	-1.47481	0.565	0.983	0.0064984
HECW2	1.89454e-07	2.65311	0.826	0.314	0.00654109
MGA	1.91239e-07	0.619693	0.522	0.076	0.0066027
SELENOI	1.91301e-07	0.701492	0.348	0.025	0.00660485
TAF1C	1.91301e-07	0.681956	0.348	0.025	0.00660485
MTMR3	1.91301e-07	0.78162	0.348	0.025	0.00660485
CDYL2	1.94004e-07	1.15938	0.565	0.119	0.00669817
PFKP	1.95895e-07	0.714722	0.435	0.051	0.00676346
NAV1	1.97113e-07	1.2358	0.652	0.161	0.00680552
CNOT10	1.97388e-07	0.350439	0.478	0.059	0.006815
CAV1	1.98878e-07	-2.82117	0.435	0.797	0.00686646
ABCG2	1.99664e-07	0.972106	0.652	0.144	0.00689362
MAML3	2.02582e-07	2.04676	0.609	0.136	0.00699435
ZNF875	2.04062e-07	0.666974	0.348	0.025	0.00704543
SLC25A46	2.06867e-07	0.5481	0.435	0.051	0.00714228
KYNU	2.12105e-07	1.44961	0.391	0.042	0.00732312
AL590867.2	2.13914e-07	-2.06445	0	0.653	0.00738561
NACC2	2.14717e-07	0.779009	0.565	0.093	0.00741333
SPATA6	2.17644e-07	0.698104	0.348	0.025	0.00751436
SNX19	2.17644e-07	0.49553	0.348	0.025	0.00751436
ADAMTSL4-AS1	2.18432e-07	0.990132	0.435	0.051	0.00754157
AC093157.1	2.19276e-07	0.722803	0.304	0.017	0.00757073
PDE1C	2.19276e-07	1.66966	0.304	0.017	0.00757073
CCDC84	2.24698e-07	0.906393	0.391	0.042	0.00775792
PRKACB	2.24977e-07	1.15465	0.652	0.153	0.00776756
SLC37A3	2.3062e-07	0.588628	0.435	0.051	0.00796239
WDR7	2.3062e-07	0.825412	0.435	0.051	0.00796239
CSNK1E	2.3062e-07	0.561427	0.435	0.051	0.00796239
KIF26B	2.32097e-07	0.938549	0.348	0.025	0.00801338
LIFR	2.32097e-07	0.546318	0.348	0.025	0.00801338
ARFGEF3	2.32097e-07	0.804612	0.348	0.025	0.00801338
WAC	2.33458e-07	1.11348	0.87	0.288	0.00806036
RPLP1	2.3376e-07	-1.40869	0.783	0.983	0.00807078
VIM	2.37423e-07	-1.38681	0.783	0.992	0.00819726
RPL10	2.40842e-07	-1.19293	0.826	0.975	0.00831531
REPS1	2.43464e-07	0.686239	0.435	0.051	0.00840586
KATNAL1	2.43464e-07	0.664689	0.435	0.051	0.00840586
TENT4A	2.47476e-07	0.636289	0.348	0.025	0.00854435
AC005670.3	2.47476e-07	0.396198	0.348	0.025	0.00854435
PTPRK	2.47583e-07	2.08729	0.783	0.314	0.00854805
CADM1	2.5246e-07	0.983007	0.304	0.017	0.00871642
SLC26A2	2.52944e-07	0.905264	0.522	0.085	0.00873315
CAVIN1	2.62445e-07	-1.73709	0.783	0.907	0.00906116
CRPPA	2.63837e-07	0.805838	0.348	0.025	0.00910922
PDCD6IP	2.65329e-07	0.820997	0.609	0.119	0.00916075
DHRS3	2.66964e-07	0.917808	0.391	0.042	0.00921721
FAR2	2.66964e-07	0.762067	0.391	0.042	0.00921721
DGKD	2.69889e-07	0.942063	0.609	0.127	0.00931819
MACROD2	2.70821e-07	0.626431	0.304	0.017	0.00935036
UQCRQ	2.71144e-07	-1.84503	0.261	0.805	0.00936151
BCAT1	2.77348e-07	0.755789	0.478	0.068	0.00957571
TECPR2	2.77348e-07	0.75019	0.478	0.068	0.00957571
TBC1D2B	2.77348e-07	0.631614	0.478	0.068	0.00957571
KIF16B	2.82688e-07	0.633427	0.391	0.042	0.00976009
CHST1	2.8628e-07	0.626063	0.435	0.051	0.00988412
AL009174.1	2.86637e-07	-2.03416	0	0.644	0.00989644
PDK1	2.90469e-07	0.587764	0.304	0.017	0.0100287
AC118549.1	2.91283e-07	0.758041	0.522	0.085	0.0100568
CDK11A	2.91346e-07	0.340117	0.217	0	0.010059
TESK2	2.91346e-07	0.465235	0.217	0	0.010059
LRP8	2.91346e-07	0.39176	0.217	0	0.010059
RBM15	2.91346e-07	0.311062	0.217	0	0.010059
SLC39A1	2.91346e-07	0.307487	0.217	0	0.010059
PIGM	2.91346e-07	0.272137	0.217	0	0.010059
NOS1AP	2.91346e-07	0.415516	0.217	0	0.010059
GJC2	2.91346e-07	0.30717	0.217	0	0.010059
ZNF670	2.91346e-07	0.458017	0.217	0	0.010059
SOCS5	2.91346e-07	0.397957	0.217	0	0.010059
ERMN	2.91346e-07	0.989882	0.217	0	0.010059
HDAC11	2.91346e-07	0.546942	0.217	0	0.010059
AC104162.2	2.91346e-07	0.304704	0.217	0	0.010059
RAB43	2.91346e-07	0.30512	0.217	0	0.010059
AMOTL2	2.91346e-07	0.295503	0.217	0	0.010059
SERPINI1	2.91346e-07	0.78459	0.217	0	0.010059
CLDN11	2.91346e-07	1.94503	0.217	0	0.010059
UCHL1	2.91346e-07	0.354352	0.217	0	0.010059
AC093827.4	2.91346e-07	0.468164	0.217	0	0.010059
AC093817.2	2.91346e-07	0.490094	0.217	0	0.010059
SPOCK3	2.91346e-07	1.63901	0.217	0	0.010059
SDHA	2.91346e-07	0.278264	0.217	0	0.010059
PART1	2.91346e-07	0.67997	0.217	0	0.010059
TAF9	2.91346e-07	0.338368	0.217	0	0.010059
ZBED3-AS1	2.91346e-07	0.360556	0.217	0	0.010059
MSH5	2.91346e-07	0.271348	0.217	0	0.010059
TAP2	2.91346e-07	0.355409	0.217	0	0.010059
FBXO30	2.91346e-07	0.585639	0.217	0	0.010059
FAM221A	2.91346e-07	0.404934	0.217	0	0.010059
GARS	2.91346e-07	0.298321	0.217	0	0.010059
ZNF655	2.91346e-07	0.252968	0.217	0	0.010059
PILRB	2.91346e-07	0.486257	0.217	0	0.010059
AC105052.4	2.91346e-07	0.262425	0.217	0	0.010059
AC107375.1	2.91346e-07	0.322405	0.217	0	0.010059
ARHGAP39	2.91346e-07	0.449903	0.217	0	0.010059
FXN	2.91346e-07	0.433883	0.217	0	0.010059
PRUNE2	2.91346e-07	1.07223	0.217	0	0.010059
AGAP4	2.91346e-07	0.35338	0.217	0	0.010059
AL731577.2	2.91346e-07	0.640625	0.217	0	0.010059
CARS	2.91346e-07	0.365835	0.217	0	0.010059
TIMM10B	2.91346e-07	0.601706	0.217	0	0.010059
AP001160.1	2.91346e-07	0.812208	0.217	0	0.010059
H2AFX	2.91346e-07	0.415699	0.217	0	0.010059
PRDM10	2.91346e-07	0.285852	0.217	0	0.010059
FAM66C	2.91346e-07	0.368565	0.217	0	0.010059
VPS33A	2.91346e-07	0.2683	0.217	0	0.010059
SLC15A4	2.91346e-07	0.338011	0.217	0	0.010059
ZNF605	2.91346e-07	0.282696	0.217	0	0.010059
SPATA13	2.91346e-07	0.794201	0.217	0	0.010059
PLEKHH1	2.91346e-07	1.01577	0.217	0	0.010059
LINC02328	2.91346e-07	0.27968	0.217	0	0.010059
EFCAB11	2.91346e-07	0.362446	0.217	0	0.010059
AC090517.5	2.91346e-07	0.367273	0.217	0	0.010059
PCSK6	2.91346e-07	1.0742	0.217	0	0.010059
ROGDI	2.91346e-07	0.395821	0.217	0	0.010059
TMEM170A	2.91346e-07	0.272137	0.217	0	0.010059
MON1B	2.91346e-07	0.801759	0.217	0	0.010059
CTDNEP1	2.91346e-07	0.273794	0.217	0	0.010059
SENP3	2.91346e-07	0.271613	0.217	0	0.010059
CDRT4	2.91346e-07	0.402267	0.217	0	0.010059
PIGS	2.91346e-07	0.564828	0.217	0	0.010059
AARSD1	2.91346e-07	0.541038	0.217	0	0.010059
AC003102.1	2.91346e-07	0.288631	0.217	0	0.010059
RNF213-AS1	2.91346e-07	0.437839	0.217	0	0.010059
MRPL12	2.91346e-07	0.289339	0.217	0	0.010059
AC005264.1	2.91346e-07	0.328578	0.217	0	0.010059
ZNF844	2.91346e-07	1.07518	0.217	0	0.010059
ZNF20	2.91346e-07	0.532594	0.217	0	0.010059
PRDX2	2.91346e-07	0.611148	0.217	0	0.010059
MED26	2.91346e-07	0.349075	0.217	0	0.010059
EGLN2	2.91346e-07	0.566168	0.217	0	0.010059
NUP62	2.91346e-07	0.547149	0.217	0	0.010059
ZNF761	2.91346e-07	0.262607	0.217	0	0.010059
DBNDD2	2.91346e-07	0.918863	0.217	0	0.010059
SLC13A3	2.91346e-07	0.562516	0.217	0	0.010059
ZGPAT	2.91346e-07	0.382081	0.217	0	0.010059
FP671120.4	2.91346e-07	0.919654	0.217	0	0.010059
AP000695.2	2.91346e-07	0.346096	0.217	0	0.010059
H1F0	2.91346e-07	0.256983	0.217	0	0.010059
LINC01320	2.91346e-07	0.893508	0.217	0	0.010059
AP000459.2	2.91346e-07	0.276244	0.217	0	0.010059
SLC5A4	2.91346e-07	0.586557	0.217	0	0.010059
AL021937.3	2.91346e-07	0.434011	0.217	0	0.010059
DACH2	2.91346e-07	0.703822	0.217	0	0.010059
TEAD1	2.93679e-07	1.02039	0.565	0.11	0.0101396
MYO1E	2.94542e-07	2.48272	0.739	0.246	0.0101694
SPSB1	2.95813e-07	1.2839	0.522	0.093	0.0102132
ZFYVE27	2.99749e-07	0.31295	0.348	0.025	0.0103491
PIGN	2.99749e-07	0.323041	0.348	0.025	0.0103491
ARL15	3.07933e-07	1.82696	0.696	0.203	0.0106317
DAB2	3.1149e-07	0.547047	0.304	0.017	0.0107545
DLG5	3.1149e-07	0.347149	0.304	0.017	0.0107545
P4HA3	3.1149e-07	0.514131	0.304	0.017	0.0107545
RAB30	3.1149e-07	0.495485	0.304	0.017	0.0107545
POGK	3.14185e-07	0.330765	0.261	0.008	0.0108476
ALKBH3	3.19432e-07	0.281071	0.348	0.025	0.0110287
WIZ	3.19432e-07	0.291647	0.348	0.025	0.0110287
BBS9	3.20685e-07	1.02211	0.435	0.059	0.011072
SH3RF3	3.22995e-07	1.20948	0.478	0.076	0.0111517
BTBD1	3.23153e-07	0.438148	0.565	0.093	0.0111572
SETD5	3.27636e-07	1.04702	0.783	0.237	0.011312
LRMDA	3.32654e-07	2.21747	0.652	0.195	0.0114852
ME1	3.33977e-07	0.51489	0.304	0.017	0.0115309
TM6SF1	3.33977e-07	0.491117	0.304	0.017	0.0115309
AHCY	3.33977e-07	1.29937	0.304	0.017	0.0115309
S100PBP	3.36325e-07	0.441964	0.435	0.051	0.011612
TTC21B	3.36325e-07	0.458532	0.435	0.051	0.011612
TBC1D12	3.38551e-07	0.799833	0.478	0.068	0.0116888
RNF146	3.40361e-07	0.396161	0.348	0.025	0.0117513
MOSMO	3.5422e-07	0.752882	0.565	0.102	0.0122298
MTG2	3.54809e-07	0.652473	0.435	0.051	0.0122502
VSIG10	3.5578e-07	0.805288	0.478	0.068	0.0122836
FUT10	3.58026e-07	0.591241	0.304	0.017	0.0123612
ZSWIM8	3.58026e-07	0.634709	0.304	0.017	0.0123612
PTBP2	3.62262e-07	1.07899	0.609	0.136	0.0125074
PUM2	3.63426e-07	0.939084	0.652	0.153	0.0125477
SELENON	3.67467e-07	0.705193	0.261	0.008	0.0126872
LMCD1-AS1	3.67467e-07	0.936033	0.261	0.008	0.0126872
IPPK	3.67467e-07	0.47288	0.261	0.008	0.0126872
GAN	3.67467e-07	0.570192	0.261	0.008	0.0126872
OSBP2	3.67467e-07	0.637285	0.261	0.008	0.0126872
SERTAD2	3.73647e-07	0.692446	0.478	0.076	0.0129005
TATDN1	3.73853e-07	0.522834	0.478	0.068	0.0129076
NUP153	3.74273e-07	0.261261	0.435	0.051	0.0129221
METTL16	3.74273e-07	0.590665	0.435	0.051	0.0129221
TNFSF10	3.76841e-07	-2.56274	0.13	0.712	0.0130108
STING1	3.82621e-07	-1.9614	0	0.636	0.0132104
NBPF15	3.83743e-07	0.371716	0.304	0.017	0.0132491
PVR	3.83743e-07	0.383408	0.304	0.017	0.0132491
TANC1	3.93946e-07	1.46383	0.696	0.212	0.0136014
BTF3L4	3.94764e-07	0.306938	0.435	0.051	0.0136296
TBCK	3.949e-07	1.09467	0.435	0.059	0.0136343
ITGB8	3.97279e-07	0.697903	0.261	0.008	0.0137165
SPINDOC	3.97279e-07	1.1991	0.261	0.008	0.0137165
PPP3CC	4.07586e-07	1.152	0.522	0.093	0.0140723
KIDINS220	4.09695e-07	0.884783	0.609	0.136	0.0141451
EXOSC7	4.11238e-07	0.39176	0.304	0.017	0.0141984
ABCB4	4.11238e-07	0.397499	0.304	0.017	0.0141984
MAMLD1	4.11238e-07	0.510133	0.304	0.017	0.0141984
CALM1	4.14795e-07	-1.52019	0.87	0.941	0.0143212
KLHL42	4.16336e-07	0.483354	0.435	0.051	0.0143744
PAWR	4.20654e-07	0.639944	0.391	0.042	0.0145235
CCNYL1	4.26559e-07	1.34666	0.522	0.093	0.0147274
MT-ND5	4.28692e-07	-1.2614	0.87	0.975	0.014801
RAD50	4.29418e-07	0.444489	0.261	0.008	0.0148261
AL033523.1	4.29418e-07	0.63731	0.261	0.008	0.0148261
TBC1D22B	4.29418e-07	0.696105	0.261	0.008	0.0148261
NRBP2	4.29418e-07	0.400515	0.261	0.008	0.0148261
MADD	4.29418e-07	0.413587	0.261	0.008	0.0148261
SLC2A13	4.29418e-07	0.36766	0.261	0.008	0.0148261
GCH1	4.29418e-07	1.55318	0.261	0.008	0.0148261
CDH6	4.29418e-07	0.687077	0.261	0.008	0.0148261
CDS2	4.31538e-07	0.339311	0.522	0.076	0.0148993
GLS	4.32614e-07	1.5336	0.696	0.195	0.0149364
PRKCH	4.37111e-07	1.99097	0.696	0.246	0.0150917
SLC48A1	4.40629e-07	0.295093	0.304	0.017	0.0152132
CA2	4.46443e-07	1.31133	0.696	0.178	0.0154139
RNGTT	4.55416e-07	0.727336	0.478	0.068	0.0157237
ATM	4.59575e-07	1.16357	0.565	0.119	0.0158673
AGAP3	4.61284e-07	0.591988	0.565	0.102	0.0159263
AZIN2	4.64059e-07	0.831165	0.261	0.008	0.0160221
UBQLN4	4.64059e-07	0.513496	0.261	0.008	0.0160221
OSGIN2	4.64059e-07	0.278724	0.261	0.008	0.0160221
SEMA4B	4.64059e-07	0.377417	0.261	0.008	0.0160221
YY1AP1	4.72042e-07	0.306024	0.304	0.017	0.0162977
MAP2K6	4.72042e-07	0.349272	0.304	0.017	0.0162977
ZCCHC7	4.79528e-07	1.03903	0.696	0.203	0.0165562
CRTC3	4.85557e-07	0.841785	0.435	0.059	0.0167643
RPL35A	4.87094e-07	-1.44625	0.609	0.941	0.0168174
RPS14	4.87094e-07	-1.52658	0.609	0.941	0.0168174
PPP6R2	4.88728e-07	0.645041	0.522	0.093	0.0168738
RPS13	5.00664e-07	-1.4312	0.652	0.975	0.0172859
TAPT1-AS1	5.01388e-07	0.29138	0.261	0.008	0.0173109
HERC3	5.01388e-07	0.289494	0.261	0.008	0.0173109
FITM2	5.01388e-07	0.313028	0.261	0.008	0.0173109
CLCN4	5.01388e-07	0.351034	0.261	0.008	0.0173109
KHDRBS2	5.01388e-07	0.609149	0.261	0.008	0.0173109
ATRN	5.02387e-07	0.538577	0.478	0.068	0.0173454
RANBP9	5.0877e-07	0.501065	0.522	0.085	0.0175658
PANK3	5.14564e-07	0.315111	0.435	0.051	0.0177658
DIS3L2	5.27592e-07	0.546271	0.478	0.068	0.0182156
AGPS	5.34936e-07	0.706615	0.522	0.093	0.0184692
TRAPPC9	5.34936e-07	0.774816	0.522	0.093	0.0184692
ENTPD1	5.54972e-07	1.8727	0.652	0.212	0.019161
CLIP2	5.56884e-07	0.555114	0.391	0.042	0.019227
CCDC7	5.56884e-07	0.509285	0.391	0.042	0.019227
AP3S1	5.62382e-07	0.74463	0.565	0.11	0.0194168
ATF6B	5.88826e-07	0.552719	0.391	0.042	0.0203298
GNA12	5.99239e-07	0.641062	0.565	0.102	0.0206893
SKI	6.15073e-07	0.800242	0.609	0.136	0.021236
NOTCH4	6.15073e-07	1.75286	0.565	0.144	0.021236
SRGAP2B	6.2253e-07	0.607515	0.391	0.042	0.0214935
KDM3B	6.2253e-07	0.467892	0.391	0.042	0.0214935
MAN2C1	6.2253e-07	0.702934	0.391	0.042	0.0214935
DLEU2	6.24094e-07	1.62086	0.783	0.263	0.0215475
DDHD1	6.27352e-07	0.801842	0.435	0.059	0.0216599
NRIP1	6.33424e-07	0.665936	0.478	0.076	0.0218696
PREX2	6.54304e-07	2.05555	0.696	0.212	0.0225905
RAD9A	6.6015e-07	0.699777	0.435	0.059	0.0227923
DGKH	6.75717e-07	1.87546	0.652	0.195	0.0233298
RPS6	6.77133e-07	-1.32928	0.696	0.958	0.0233787
SEMA3C	6.91508e-07	0.857631	0.348	0.034	0.023875
NBAS	6.94597e-07	0.648799	0.435	0.059	0.0239817
C16orf72	6.94597e-07	0.739684	0.435	0.059	0.0239817
VAV3	7.00853e-07	1.22218	0.478	0.093	0.0241976
CDKAL1	7.28047e-07	0.724847	0.609	0.127	0.0251365
TMEM65	7.35174e-07	0.37253	0.391	0.042	0.0253826
PIK3CA	7.35215e-07	0.950354	0.652	0.153	0.025384
CC2D2B	7.5182e-07	1.50669	0.391	0.051	0.0259573
PHKB	7.56415e-07	0.982874	0.565	0.127	0.026116
PLCB4	7.73519e-07	1.36786	0.435	0.068	0.0267065
SELENOW	7.74085e-07	-1.74211	0.565	0.856	0.0267261
ZNF704	7.78533e-07	0.806871	0.348	0.034	0.0268796
RYK	7.88149e-07	0.473541	0.609	0.119	0.0272116
LPAR6	8.0058e-07	-2.16984	0.391	0.771	0.0276408
ARNT	8.16514e-07	0.493155	0.478	0.068	0.028191
FBXW4	8.16514e-07	0.287364	0.478	0.068	0.028191
ZMYM4	8.2459e-07	0.864835	0.565	0.11	0.0284698
JPX	8.25402e-07	0.780179	0.652	0.153	0.0284978
HELZ	8.31402e-07	0.960987	0.609	0.144	0.028705
ALS2	8.36631e-07	0.686069	0.391	0.051	0.0288855
FOXK2	8.41237e-07	1.05362	0.478	0.076	0.0290446
RBMS3	8.47736e-07	1.83077	0.565	0.144	0.0292689
SCFD2	8.48579e-07	1.14432	0.478	0.085	0.029298
RPL27	8.59289e-07	-1.52565	0.609	0.898	0.0296678
PKP4	8.64061e-07	2.30262	0.739	0.288	0.0298326
CASD1	8.67326e-07	0.35611	0.391	0.042	0.0299453
FAR1	8.81722e-07	0.830556	0.478	0.076	0.0304423
MSRA	8.82191e-07	0.858634	0.609	0.136	0.0304585
RPL24P4	8.90481e-07	-1.83762	0	0.61	0.0307448
KITLG	8.96655e-07	1.49933	0.435	0.068	0.0309579
ATXN1	9.08925e-07	1.60115	0.696	0.246	0.0313815
DIPK2A	9.30532e-07	0.730851	0.391	0.051	0.0321276
RBMS2	9.32519e-07	1.05564	0.696	0.195	0.0321961
NOL4L	9.61979e-07	0.447389	0.565	0.102	0.0332133
CLASRP	9.67836e-07	0.430212	0.391	0.042	0.0334155
TAOK1	9.69509e-07	0.74443	0.696	0.169	0.0334733
TMCC3	9.72459e-07	1.45049	0.652	0.161	0.0335751
RPL27A	9.75269e-07	-1.06887	0.87	1	0.0336721
SCAF8	9.76343e-07	1.00803	0.522	0.102	0.0337092
CAMKMT	9.81347e-07	0.880773	0.391	0.051	0.033882
ZNF84	9.85297e-07	0.575317	0.348	0.034	0.0340184
COG6	9.89062e-07	0.461689	0.435	0.059	0.0341483
NCOR2	1.03399e-06	0.623644	0.609	0.136	0.0356994
RGS12	1.03473e-06	0.843088	0.391	0.051	0.0357251
SLC35B3	1.03989e-06	0.530848	0.435	0.059	0.0359032
ZNF160	1.03989e-06	0.440307	0.435	0.059	0.0359032
DNAJC16	1.04472e-06	0.528037	0.348	0.034	0.03607
TPST1	1.04472e-06	0.596566	0.348	0.034	0.03607
APPBP2	1.04905e-06	0.853417	0.565	0.127	0.0362193
ABLIM3	1.06323e-06	0.644614	0.478	0.076	0.0367092
TMTC2	1.06462e-06	2.1839	0.522	0.102	0.0367571
SLC44A1	1.07681e-06	1.7974	0.696	0.195	0.0371781
LRIG2	1.07951e-06	0.39463	0.391	0.042	0.0372712
GAK	1.08962e-06	0.824434	0.609	0.127	0.0376202
POU2F1	1.09051e-06	0.687766	0.522	0.093	0.0376508
EXD3	1.09323e-06	0.486136	0.435	0.059	0.0377447
ZZEF1	1.09323e-06	0.472883	0.435	0.059	0.0377447
PICALM	1.13196e-06	1.6362	0.783	0.381	0.0390819
ABCA3	1.1399e-06	0.257135	0.391	0.042	0.0393561
ADK	1.1645e-06	0.943814	0.652	0.153	0.0402054
EIF2S2P4	1.17168e-06	-1.88492	0	0.602	0.0404533
AC034236.1	1.17168e-06	-1.87852	0	0.602	0.0404533
H2AZ1	1.17171e-06	-2.01893	0	0.602	0.0404545
MT-TV	1.17171e-06	-2.23797	0	0.602	0.0404545
GRPEL2	1.17408e-06	0.570804	0.348	0.034	0.0405364
POLR2A	1.18987e-06	0.64114	0.652	0.144	0.0410814
APC	1.2005e-06	0.667638	0.565	0.119	0.0414483
PRR5L	1.20263e-06	0.638547	0.565	0.11	0.0415218
PRKX	1.20263e-06	0.757685	0.565	0.11	0.0415218
SLC35A1	1.22244e-06	0.573927	0.478	0.076	0.042206
UBA3	1.22363e-06	0.805603	0.478	0.085	0.0422472
NCOA2	1.22363e-06	1.06655	0.478	0.085	0.0422472
DAZAP1	1.23357e-06	0.423377	0.609	0.119	0.0425904
PELI1	1.24105e-06	0.461559	0.565	0.102	0.0428485
ATP13A2	1.24373e-06	0.558846	0.522	0.093	0.0429411
PER3	1.24441e-06	0.543987	0.348	0.034	0.0429646
ARL6IP6	1.24441e-06	0.498923	0.348	0.034	0.0429646
CREBZF	1.24441e-06	0.404689	0.348	0.034	0.0429646
BCAR3	1.25807e-06	1.24566	0.478	0.093	0.0434361
ZNF618	1.26171e-06	1.0167	0.435	0.068	0.0435617
DGLUCY	1.27759e-06	0.710453	0.391	0.051	0.04411
HTT	1.28043e-06	0.790427	0.478	0.076	0.0442083
FBXW8	1.31879e-06	0.516376	0.348	0.034	0.0455324
MOV10L1	1.31879e-06	0.55278	0.348	0.034	0.0455324
SSH2	1.37871e-06	1.36044	0.652	0.186	0.0476013
SNRK	1.38087e-06	1.18874	0.609	0.161	0.0476761
SYMPK	1.47296e-06	0.504181	0.435	0.059	0.0508553
FAM49B	1.47613e-06	1.17116	0.696	0.212	0.0509648
TAB2	1.48056e-06	0.562108	0.348	0.034	0.0511179
ADAMTS7	1.48056e-06	0.673548	0.348	0.034	0.0511179
BTBD2	1.48056e-06	0.95091	0.348	0.034	0.0511179
PIGU	1.48056e-06	0.529372	0.348	0.034	0.0511179
PPIL2	1.48056e-06	0.317512	0.348	0.034	0.0511179
PDE4D	1.51482e-06	2.506	0.696	0.263	0.0523008
SH2D3C	1.53367e-06	0.620425	0.565	0.119	0.0529517
RPL23AP42	1.53633e-06	-1.87866	0	0.593	0.0530432
CAST	1.54073e-06	-1.74284	0.609	0.831	0.0531951
SCD5	1.55177e-06	1.4257	0.435	0.076	0.0535764
LARP7	1.56253e-06	-2.1786	0.304	0.72	0.0539479
KLC1	1.58307e-06	0.732627	0.652	0.161	0.0546572
SLC25A13	1.60488e-06	1.12922	0.478	0.085	0.0554099
KIF13B	1.60488e-06	0.991147	0.478	0.085	0.0554099
TNRC18	1.62564e-06	0.421698	0.435	0.059	0.0561267
SMG5	1.66133e-06	0.504266	0.348	0.034	0.0573592
TRIM16	1.66133e-06	0.51458	0.348	0.034	0.0573592
VPS35L	1.67445e-06	0.596486	0.565	0.11	0.0578119
UBE2S	1.68495e-06	1.42511	0.435	0.068	0.0581745
FBXL18	1.68806e-06	0.783509	0.478	0.076	0.0582818
CCNC	1.70519e-06	0.681397	0.522	0.102	0.0588733
ABCC5	1.70757e-06	0.270723	0.435	0.059	0.0589556
SYT1	1.72131e-06	0.971604	0.304	0.025	0.05943
HUWE1	1.74214e-06	0.556554	0.652	0.144	0.0601492
RAB12	1.74466e-06	0.554823	0.565	0.11	0.0602361
CYFIP1	1.7891e-06	0.641673	0.609	0.136	0.0617706
ZNF532	1.79612e-06	1.19269	0.609	0.161	0.0620129
LGALS1	1.80082e-06	-2.99573	0.478	0.797	0.062175
COX7C	1.8033e-06	-1.82049	0.435	0.78	0.0622609
SIK2	1.83602e-06	0.914164	0.478	0.085	0.0633903
PRPF3	1.84023e-06	1.12089	0.391	0.051	0.0635358
DOP1A	1.84023e-06	0.714345	0.391	0.051	0.0635358
OAT	1.84023e-06	1.66437	0.391	0.051	0.0635358
OPHN1	1.84023e-06	0.545851	0.391	0.051	0.0635358
MAPKAPK2	1.85598e-06	0.668703	0.522	0.102	0.0640794
IPP	1.86322e-06	0.265789	0.348	0.034	0.0643295
DDX23	1.86322e-06	0.42697	0.348	0.034	0.0643295
JARID2	1.86446e-06	1.36854	0.609	0.161	0.0643723
GOLM1	1.87766e-06	0.712088	0.565	0.119	0.064828
HMGB1	1.8784e-06	-1.39238	0.739	0.915	0.0648535
ITM2B	1.88957e-06	-1.47087	0.652	0.89	0.0652391
RABGAP1	1.92581e-06	1.10192	0.652	0.195	0.0664904
RAD51B	1.92676e-06	1.0333	0.522	0.11	0.0665233
MRTFA	1.93609e-06	0.887334	0.522	0.102	0.0668456
TTYH3	1.94481e-06	0.614034	0.435	0.068	0.0671464
RAPGEF2	1.94909e-06	1.35232	0.739	0.237	0.0672942
ABCA2	1.94957e-06	0.856085	0.304	0.025	0.0673109
CHIC1	1.94957e-06	0.50948	0.304	0.025	0.0673109
SCML1	1.9728e-06	0.335311	0.348	0.034	0.068113
RCC2	2.03968e-06	0.579482	0.435	0.068	0.0704221
SEL1L3	2.04053e-06	0.644719	0.391	0.051	0.0704513
VPS53	2.05037e-06	0.637966	0.652	0.161	0.0707911
NEK6	2.07434e-06	0.52127	0.304	0.025	0.0716187
ADIPOR2	2.08478e-06	1.38734	0.609	0.161	0.0719793
KRT14	2.08754e-06	-2.81525	0.087	0.644	0.0720744
GOLGA3	2.09066e-06	0.575195	0.522	0.093	0.0721822
SNRPB2	2.09988e-06	-1.86822	0.217	0.712	0.0725003
ANKRD13C	2.10629e-06	0.613478	0.522	0.102	0.0727219
NDST1	2.11843e-06	0.677525	0.565	0.119	0.0731409
LCLAT1	2.13899e-06	0.758158	0.435	0.068	0.0738509
SCAMP5	2.14837e-06	0.547797	0.391	0.051	0.0741747
PIP4K2A	2.18673e-06	1.82317	0.609	0.144	0.075499
TMEM63A	2.20676e-06	0.75775	0.304	0.025	0.0761906
LINC01278	2.21084e-06	0.396152	0.348	0.034	0.0763313
YWHAB	2.23143e-06	-1.38752	0.783	0.89	0.0770422
NRP2	2.2362e-06	1.73218	0.739	0.297	0.0772072
WDPCP	2.24294e-06	0.784712	0.435	0.068	0.0774397
ITGA10	2.26168e-06	0.473557	0.391	0.051	0.0780867
FLT4	2.26168e-06	0.696318	0.391	0.051	0.0780867
GTDC1	2.29398e-06	0.78266	0.478	0.085	0.0792019
ABI2	2.29398e-06	0.558795	0.478	0.085	0.0792019
EXOC4	2.30264e-06	1.32042	0.652	0.203	0.0795011
KLF7	2.34328e-06	0.681978	0.609	0.136	0.0809039
PLEKHA8	2.34728e-06	0.415744	0.304	0.025	0.0810421
HNRNPA3	2.35048e-06	1.0435	0.739	0.22	0.0811526
UBE4B	2.35173e-06	0.727477	0.435	0.068	0.0811957
ABHD5	2.35173e-06	1.94413	0.435	0.068	0.0811957
RPS20	2.40151e-06	-1.43258	0.696	0.89	0.0829147
SETBP1	2.42694e-06	1.0958	0.348	0.042	0.0837925
TBK1	2.4348e-06	0.685218	0.609	0.136	0.0840638
ELL2	2.44386e-06	1.54113	0.565	0.136	0.0843769
ZNF518A	2.46557e-06	0.78294	0.435	0.068	0.0851263
SPG11	2.46557e-06	0.585688	0.435	0.068	0.0851263
NAV2	2.47195e-06	1.47482	0.435	0.076	0.0853464
TASOR2	2.48594e-06	0.864437	0.565	0.119	0.0858295
ZBTB10	2.49637e-06	0.364421	0.304	0.025	0.0861895
ADCY9	2.49637e-06	0.564798	0.304	0.025	0.0861895
UBQLN2	2.49637e-06	0.404389	0.304	0.025	0.0861895
PIAS1	2.50851e-06	1.03985	0.609	0.161	0.0866088
UBB	2.52485e-06	-1.30703	0.652	0.915	0.0871731
RBM33	2.54044e-06	1.07259	0.565	0.136	0.0877111
SAMD8	2.58469e-06	0.560144	0.435	0.068	0.0892392
RUSC2	2.63707e-06	0.58211	0.391	0.051	0.0910475
CPEB3	2.63707e-06	0.669551	0.391	0.051	0.0910475
SHC2	2.65452e-06	0.47757	0.304	0.025	0.0916499
VASH1	2.70034e-06	0.948938	0.609	0.161	0.093232
CDK8	2.70933e-06	0.910001	0.435	0.068	0.0935424
ZNF682	2.77499e-06	0.49508	0.391	0.051	0.0958093
ATP6V0A2	2.82227e-06	0.547575	0.304	0.025	0.0974415
ZNF440	2.82227e-06	0.452701	0.304	0.025	0.0974415
ADAMTSL2	2.83608e-06	1.17738	0.609	0.153	0.0979186
MYO9A	2.83608e-06	0.939071	0.609	0.153	0.0979186
STYX	2.83973e-06	0.519709	0.435	0.068	0.0980444
PDSS2	2.86057e-06	0.732162	0.478	0.085	0.0987639
CCNH	2.89134e-06	1.34929	0.478	0.093	0.0998264
MCM3AP	2.91981e-06	0.456154	0.391	0.051	0.100809
PGD	2.94305e-06	0.660676	0.522	0.102	0.101612
BABAM2	2.96464e-06	0.878995	0.565	0.136	0.102357
PRPF8	2.98898e-06	0.746022	0.478	0.085	0.103197
ACAP3	3.00016e-06	0.380987	0.304	0.025	0.103583
MICOS10	3.00016e-06	0.644343	0.304	0.025	0.103583
ABHD17C	3.00016e-06	0.48566	0.304	0.025	0.103583
C11orf58	3.01409e-06	-1.45887	0.565	0.805	0.104064
FOXP1	3.0633e-06	1.27178	0.783	0.305	0.105764
CAPRIN1	3.07036e-06	0.604637	0.609	0.144	0.106007
ID3	3.09766e-06	-1.87345	0.435	0.831	0.10695
ABCD3	3.11881e-06	0.456285	0.435	0.068	0.10768
DPM1	3.12291e-06	0.691444	0.478	0.085	0.107821
COX7A2	3.1653e-06	-1.58668	0.435	0.797	0.109285
EIF1B-AS1	3.18878e-06	0.447867	0.304	0.025	0.110096
LARS2	3.18878e-06	0.41631	0.304	0.025	0.110096
DNAJB11	3.18878e-06	0.435519	0.304	0.025	0.110096
ADGRA2	3.18878e-06	0.468077	0.304	0.025	0.110096
POC1B-AS1	3.18878e-06	0.415992	0.304	0.025	0.110096
MAPKBP1	3.26804e-06	0.578966	0.435	0.068	0.112832
TNFRSF21	3.36042e-06	0.582628	0.348	0.042	0.116022
SFMBT1	3.38874e-06	0.281489	0.304	0.025	0.117
SAMD14	3.38874e-06	0.28037	0.304	0.025	0.117
MIATNB	3.38874e-06	0.279512	0.304	0.025	0.117
RAC1P2	3.39266e-06	-1.83279	0	0.568	0.117135
TSC2	3.40824e-06	0.748577	0.478	0.085	0.117673
PARD3B	3.43304e-06	0.914423	0.478	0.093	0.118529
RMDN2	3.45661e-06	0.539833	0.261	0.017	0.119343
COBLL1	3.47229e-06	1.29382	0.522	0.119	0.119884
SH3BGRL3	3.48522e-06	-1.48422	0.696	0.898	0.120331
GRASP	3.54011e-06	1.06577	0.609	0.153	0.122226
RIC8B	3.56012e-06	0.463495	0.478	0.085	0.122917
DDX60L	3.58296e-06	1.04274	0.478	0.093	0.123705
MOB1B	3.58729e-06	0.506226	0.435	0.068	0.123855
LIN54	3.60071e-06	0.256234	0.304	0.025	0.124318
RPRD2	3.69187e-06	0.533491	0.565	0.119	0.127465
MRPL10	3.69717e-06	0.6102	0.261	0.017	0.127648
HGSNAT	3.70004e-06	0.629787	0.609	0.144	0.127747
FUBP3	3.7596e-06	0.366482	0.391	0.051	0.129804
SH3D19	3.76941e-06	1.34435	0.565	0.153	0.130143
HSP90AB1	3.84985e-06	-1.22784	0.826	0.924	0.13292
ADAM10	3.85234e-06	1.13259	0.739	0.271	0.133006
ASXL1	3.85731e-06	0.690959	0.652	0.186	0.133177
UBXN2B	3.95373e-06	0.402918	0.261	0.017	0.136506
TRIM33	4.02509e-06	0.881968	0.522	0.11	0.13897
ADNP	4.02509e-06	0.828289	0.522	0.11	0.13897
CUL1	4.02937e-06	0.736428	0.565	0.127	0.139118
FRMD8	4.0936e-06	0.58023	0.522	0.102	0.141336
ST8SIA4	4.09949e-06	1.41614	0.565	0.161	0.141539
GOLPH3	4.17718e-06	0.757604	0.652	0.169	0.144221
NUDCD3	4.18155e-06	0.969479	0.565	0.136	0.144372
ZNF672	4.2273e-06	0.408933	0.261	0.017	0.145952
HPGD	4.2273e-06	0.657295	0.261	0.017	0.145952
POLG2	4.2273e-06	1.15252	0.261	0.017	0.145952
PPP1R16B	4.2273e-06	0.761328	0.261	0.017	0.145952
FAU	4.24578e-06	-1.12859	0.609	0.907	0.14659
AKT3	4.37066e-06	1.45365	0.739	0.271	0.150901
RPS7P1	4.38846e-06	-1.80675	0	0.559	0.151516
BAIAP2	4.39288e-06	1.44062	0.348	0.042	0.151669
MTX2	4.42211e-06	0.523651	0.478	0.085	0.152678
ETS1	4.42331e-06	2.3306	0.739	0.407	0.152719
CCNL2	4.45249e-06	0.800946	0.609	0.144	0.153727
KDM1B	4.51896e-06	0.495308	0.261	0.017	0.156022
MAP4K2	4.51896e-06	0.407406	0.261	0.017	0.156022
NIPA1	4.51896e-06	0.360506	0.261	0.017	0.156022
MMD	4.51896e-06	0.380566	0.261	0.017	0.156022
ATP9B	4.54124e-06	0.635812	0.522	0.11	0.156791
PHLPP1	4.56174e-06	1.36212	0.478	0.102	0.157499
CAMTA1	4.57779e-06	1.13964	0.739	0.237	0.158053
EIF2AK3	4.63304e-06	0.596825	0.348	0.042	0.15996
BICRAL	4.63304e-06	0.845052	0.348	0.042	0.15996
NR2C1	4.63304e-06	0.393804	0.348	0.042	0.15996
WDFY2	4.67648e-06	0.835538	0.435	0.076	0.16146
NOX4	4.69845e-06	2.63655	0.522	0.136	0.162219
WWOX	4.74304e-06	1.49526	0.565	0.161	0.163758
FEM1B	4.76315e-06	0.761593	0.391	0.059	0.164453
MAP3K7	4.82012e-06	0.62603	0.478	0.085	0.16642
NBPF1	4.82984e-06	0.465361	0.261	0.017	0.166755
CHST10	4.82984e-06	0.546445	0.261	0.017	0.166755
BCKDHB	4.82984e-06	0.357757	0.261	0.017	0.166755
GIMAP5	4.82984e-06	0.393592	0.261	0.017	0.166755
CBR4	4.85101e-06	0.495059	0.565	0.119	0.167486
SFXN5	4.88574e-06	0.571991	0.348	0.042	0.168685
PTPN9	4.88574e-06	0.473139	0.348	0.042	0.168685
MIR34AHG	4.89753e-06	0.582294	0.174	0	0.169092
ECHDC2	4.89753e-06	0.436437	0.174	0	0.169092
LRRC7	4.89753e-06	0.735093	0.174	0	0.169092
AK5	4.89753e-06	1.19326	0.174	0	0.169092
TTLL7	4.89753e-06	1.69595	0.174	0	0.169092
ATP1A1-AS1	4.89753e-06	0.541901	0.174	0	0.169092
MTX1	4.89753e-06	0.354094	0.174	0	0.169092
COLGALT2	4.89753e-06	0.559514	0.174	0	0.169092
HIST3H2A	4.89753e-06	0.753818	0.174	0	0.169092
SLC4A5	4.89753e-06	0.347848	0.174	0	0.169092
C2orf92	4.89753e-06	0.278316	0.174	0	0.169092
LRP1B	4.89753e-06	1.64529	0.174	0	0.169092
SLC6A1	4.89753e-06	0.429593	0.174	0	0.169092
QARS	4.89753e-06	0.424058	0.174	0	0.169092
ABHD14A	4.89753e-06	0.26268	0.174	0	0.169092
TWF2	4.89753e-06	0.349254	0.174	0	0.169092
MITF	4.89753e-06	0.563458	0.174	0	0.169092
CADM2	4.89753e-06	1.68988	0.174	0	0.169092
SPICE1	4.89753e-06	0.369483	0.174	0	0.169092
TF	4.89753e-06	1.703	0.174	0	0.169092
SOX2	4.89753e-06	0.340883	0.174	0	0.169092
THAP9-AS1	4.89753e-06	0.302464	0.174	0	0.169092
GRID2	4.89753e-06	0.824345	0.174	0	0.169092
HHIP	4.89753e-06	0.645319	0.174	0	0.169092
NAIP	4.89753e-06	0.288758	0.174	0	0.169092
TICAM2	4.89753e-06	0.507944	0.174	0	0.169092
TIGD6	4.89753e-06	0.519188	0.174	0	0.169092
FOXF2	4.89753e-06	0.380252	0.174	0	0.169092
HIST1H2BC	4.89753e-06	0.363844	0.174	0	0.169092
HIST1H1E	4.89753e-06	0.326388	0.174	0	0.169092
HIST1H2BD	4.89753e-06	1.72155	0.174	0	0.169092
HIST1H3D	4.89753e-06	0.371005	0.174	0	0.169092
HIST1H2BG	4.89753e-06	0.70568	0.174	0	0.169092
DAAM2	4.89753e-06	0.820081	0.174	0	0.169092
ADGRB3	4.89753e-06	1.58603	0.174	0	0.169092
AC004160.1	4.89753e-06	0.49907	0.174	0	0.169092
MRPS17	4.89753e-06	0.261213	0.174	0	0.169092
ERV3-1	4.89753e-06	0.561249	0.174	0	0.169092
AC006001.2	4.89753e-06	0.386753	0.174	0	0.169092
AC003991.1	4.89753e-06	0.303597	0.174	0	0.169092
CYP51A1	4.89753e-06	0.494008	0.174	0	0.169092
PPP1R9A	4.89753e-06	0.2819	0.174	0	0.169092
LINC-PINT	4.89753e-06	0.641651	0.174	0	0.169092
GIMAP1	4.89753e-06	0.26632	0.174	0	0.169092
SLC25A32	4.89753e-06	0.330932	0.174	0	0.169092
AL158152.1	4.89753e-06	0.513767	0.174	0	0.169092
RALGPS1	4.89753e-06	0.284703	0.174	0	0.169092
KYAT1	4.89753e-06	0.52862	0.174	0	0.169092
PTGDS	4.89753e-06	1.19372	0.174	0	0.169092
MANCR	4.89753e-06	0.287273	0.174	0	0.169092
ZNF503	4.89753e-06	0.276851	0.174	0	0.169092
POLA2	4.89753e-06	0.283357	0.174	0	0.169092
CDC42EP2	4.89753e-06	0.320432	0.174	0	0.169092
TPCN2	4.89753e-06	0.360616	0.174	0	0.169092
NCAM1	4.89753e-06	1.19063	0.174	0	0.169092
NOP2	4.89753e-06	0.310083	0.174	0	0.169092
NECAP1	4.89753e-06	0.466612	0.174	0	0.169092
FKBP11	4.89753e-06	0.403961	0.174	0	0.169092
SMARCC2	4.89753e-06	0.351605	0.174	0	0.169092
AC025159.1	4.89753e-06	0.262214	0.174	0	0.169092
GALNT4	4.89753e-06	0.322851	0.174	0	0.169092
LINC00571	4.89753e-06	0.366627	0.174	0	0.169092
CPB2-AS1	4.89753e-06	0.421166	0.174	0	0.169092
AL355075.4	4.89753e-06	0.618733	0.174	0	0.169092
TM9SF1	4.89753e-06	0.286403	0.174	0	0.169092
NRXN3	4.89753e-06	2.03138	0.174	0	0.169092
AL049840.5	4.89753e-06	0.301835	0.174	0	0.169092
AC010809.1	4.89753e-06	0.375029	0.174	0	0.169092
CHRM5	4.89753e-06	1.04716	0.174	0	0.169092
CAPN3	4.89753e-06	0.463438	0.174	0	0.169092
AC018362.1	4.89753e-06	0.266249	0.174	0	0.169092
LRRC57	4.89753e-06	0.461395	0.174	0	0.169092
ARNT2	4.89753e-06	0.438285	0.174	0	0.169092
RAMAC	4.89753e-06	0.658146	0.174	0	0.169092
EIF3C	4.89753e-06	0.26397	0.174	0	0.169092
WSCD1	4.89753e-06	0.260106	0.174	0	0.169092
OSBPL7	4.89753e-06	0.563295	0.174	0	0.169092
LINC00470	4.89753e-06	0.540322	0.174	0	0.169092
RNF125	4.89753e-06	0.266884	0.174	0	0.169092
CNDP1	4.89753e-06	1.17729	0.174	0	0.169092
PPAN	4.89753e-06	0.374968	0.174	0	0.169092
TMEM205	4.89753e-06	0.403017	0.174	0	0.169092
CHERP	4.89753e-06	0.3363	0.174	0	0.169092
BORCS8	4.89753e-06	0.745866	0.174	0	0.169092
ZNF626	4.89753e-06	0.463719	0.174	0	0.169092
HAUS5	4.89753e-06	0.842449	0.174	0	0.169092
ZNF420	4.89753e-06	0.282248	0.174	0	0.169092
TMEM91	4.89753e-06	0.416934	0.174	0	0.169092
GPR4	4.89753e-06	0.362472	0.174	0	0.169092
AKT1S1	4.89753e-06	0.353031	0.174	0	0.169092
POLD1	4.89753e-06	0.25688	0.174	0	0.169092
ZNF836	4.89753e-06	0.322492	0.174	0	0.169092
ZNF154	4.89753e-06	0.603346	0.174	0	0.169092
AC020915.2	4.89753e-06	0.417023	0.174	0	0.169092
COMMD7	4.89753e-06	0.307251	0.174	0	0.169092
MIR99AHG	4.89753e-06	0.599891	0.174	0	0.169092
MRPS6	4.89753e-06	1.1534	0.174	0	0.169092
DEPDC5	4.89753e-06	0.306512	0.174	0	0.169092
PLD5	4.89753e-06	0.44445	0.174	0	0.169092
GRIA2	4.89753e-06	0.494477	0.174	0	0.169092
AC004917.1	4.89753e-06	0.564951	0.174	0	0.169092
PLP1	4.89753e-06	4.53695	0.174	0	0.169092
ZFAND3	4.91961e-06	1.46023	0.609	0.203	0.169854
INPP5F	4.98626e-06	0.542828	0.609	0.136	0.172156
CS	4.9991e-06	0.828723	0.391	0.059	0.172599
UBR1	5.07168e-06	1.15698	0.522	0.136	0.175105
DLGAP4	5.10006e-06	0.741844	0.609	0.153	0.176085
CLTC	5.11293e-06	0.916463	0.739	0.271	0.176529
ZNF217	5.15161e-06	1.06988	0.348	0.042	0.177865
MANBA	5.16115e-06	0.316519	0.261	0.017	0.178194
ZDHHC2	5.16115e-06	0.346542	0.261	0.017	0.178194
FBXL17	5.16492e-06	0.981644	0.478	0.102	0.178324
PHF21A	5.17494e-06	0.83569	0.565	0.144	0.17867
DERA	5.18963e-06	0.452762	0.435	0.068	0.179177
SLC35E2B	5.23039e-06	0.433426	0.217	0.008	0.180585
SPECC1	5.23039e-06	0.63983	0.217	0.008	0.180585
ZNF571	5.23039e-06	0.396493	0.217	0.008	0.180585
NCALD	5.24617e-06	0.710961	0.478	0.093	0.181129
RPGR	5.24617e-06	0.856903	0.478	0.093	0.181129
THUMPD3-AS1	5.26879e-06	1.00925	0.565	0.127	0.18191
SRPK2	5.27522e-06	1.10093	0.739	0.271	0.182132
RPS29	5.31471e-06	-1.32654	0.739	0.949	0.183496
NFIA	5.32266e-06	1.17218	0.739	0.28	0.18377
FABP5	5.32878e-06	1.08097	0.522	0.11	0.183982
SLC38A9	5.43131e-06	0.520875	0.348	0.042	0.187521
NUP205	5.43131e-06	0.504395	0.348	0.042	0.187521
TTTY14	5.43131e-06	0.819121	0.348	0.042	0.187521
FAM222B	5.44564e-06	0.925599	0.565	0.136	0.188016
KCNAB2	5.51416e-06	0.465242	0.261	0.017	0.190382
ADCY3	5.51416e-06	0.826239	0.261	0.017	0.190382
EFL1	5.51416e-06	0.263886	0.261	0.017	0.190382
CCDC57	5.51416e-06	0.353177	0.261	0.017	0.190382
ZNF253	5.51416e-06	0.324859	0.261	0.017	0.190382
PHLDB1	5.57254e-06	0.782641	0.609	0.161	0.192398
FSIP2-AS1	5.64219e-06	0.391883	0.217	0.008	0.194802
COG3	5.64219e-06	0.368738	0.217	0.008	0.194802
ALKBH1	5.64219e-06	0.4269	0.217	0.008	0.194802
CLMN	5.64219e-06	0.95852	0.217	0.008	0.194802
NBEA	5.64219e-06	0.392277	0.217	0.008	0.194802
EML3	5.72551e-06	0.617355	0.348	0.042	0.197679
PDE8A	5.73326e-06	1.49541	0.609	0.195	0.197947
PHTF2	5.77004e-06	0.680319	0.522	0.11	0.199217
PREP	5.77601e-06	0.627865	0.391	0.059	0.199422
SETDB1	5.89021e-06	0.260996	0.261	0.017	0.203365
ZBTB41	5.89021e-06	0.271216	0.261	0.017	0.203365
RBM45	5.89021e-06	0.293209	0.261	0.017	0.203365
FBXO8	5.89021e-06	0.251692	0.261	0.017	0.203365
PCNX3	5.89021e-06	0.422298	0.261	0.017	0.203365
ADAMTS10	5.89021e-06	0.289299	0.261	0.017	0.203365
GPATCH8	5.89249e-06	0.683979	0.696	0.195	0.203444
EPC2	5.8928e-06	0.909667	0.609	0.153	0.203455
UTY	5.89743e-06	1.02253	0.435	0.085	0.203615
NCKAP1	5.91791e-06	0.788081	0.739	0.237	0.204322
VPS45	5.95164e-06	0.40427	0.435	0.068	0.205486
SNRNP70	5.96968e-06	0.757074	0.609	0.144	0.206109
PACS1	6.00032e-06	0.542035	0.609	0.136	0.207167
PITRM1	6.03493e-06	0.767709	0.348	0.042	0.208362
LMLN	6.08493e-06	0.25529	0.217	0.008	0.210088
CRY2	6.08493e-06	0.395381	0.217	0.008	0.210088
DENND3	6.11456e-06	0.648654	0.435	0.076	0.211111
PIK3C2B	6.23059e-06	0.468717	0.478	0.085	0.215117
PLCL2	6.23357e-06	1.0968	0.522	0.127	0.21522
TTLL3	6.29074e-06	0.266638	0.261	0.017	0.217194
PHRF1	6.29074e-06	0.404336	0.261	0.017	0.217194
AL033504.1	6.29074e-06	0.410172	0.261	0.017	0.217194
IPMK	6.35678e-06	0.871932	0.391	0.059	0.219474
CPSF6	6.36945e-06	0.480936	0.565	0.127	0.219912
KMT2D	6.51794e-06	0.299961	0.435	0.068	0.225038
SLC35E2A	6.5608e-06	0.693135	0.217	0.008	0.226518
BTBD19	6.5608e-06	0.372263	0.217	0.008	0.226518
MALL	6.5608e-06	0.417887	0.217	0.008	0.226518
TAF10	6.5608e-06	0.483332	0.217	0.008	0.226518
PRPF40B	6.5608e-06	0.375697	0.217	0.008	0.226518
NOP9	6.5608e-06	0.28347	0.217	0.008	0.226518
NKD1	6.5608e-06	0.336481	0.217	0.008	0.226518
ZNF493	6.5608e-06	0.455007	0.217	0.008	0.226518
GATAD2B	6.65439e-06	0.664749	0.652	0.178	0.22975
LGALS3	6.69332e-06	-2.22208	0.087	0.61	0.231093
RPS11	6.69825e-06	-1.29256	0.739	0.89	0.231264
TFG	6.73496e-06	0.747224	0.696	0.195	0.232531
TRAPPC8	6.98376e-06	0.590935	0.435	0.076	0.241121
SCAF4	6.98376e-06	0.741827	0.435	0.076	0.241121
MKRN1	6.99318e-06	0.394871	0.391	0.059	0.241447
ZNF189	6.99318e-06	0.57505	0.391	0.059	0.241447
RPS5	7.05134e-06	-1.36046	0.739	0.864	0.243454
WDYHV1	7.06215e-06	0.400791	0.348	0.042	0.243828
ASCC1	7.06215e-06	0.548163	0.348	0.042	0.243828
THEMIS2	7.07215e-06	0.476372	0.217	0.008	0.244173
AC079447.1	7.07215e-06	0.351245	0.217	0.008	0.244173
PDE5A	7.07215e-06	0.263596	0.217	0.008	0.244173
SYNGAP1	7.07215e-06	0.252366	0.217	0.008	0.244173
UBE3D	7.07215e-06	0.545533	0.217	0.008	0.244173
GABRR2	7.07215e-06	0.352413	0.217	0.008	0.244173
DLL1	7.07215e-06	0.347625	0.217	0.008	0.244173
LRGUK	7.07215e-06	0.525808	0.217	0.008	0.244173
IL7	7.07215e-06	0.29513	0.217	0.008	0.244173
KIAA1958	7.07215e-06	0.587687	0.217	0.008	0.244173
TRIM66	7.07215e-06	0.329909	0.217	0.008	0.244173
DCAF11	7.07215e-06	0.307741	0.217	0.008	0.244173
TOP3A	7.07215e-06	0.356772	0.217	0.008	0.244173
SP6	7.07215e-06	0.38777	0.217	0.008	0.244173
HDHD2	7.07215e-06	0.256184	0.217	0.008	0.244173
RBM38	7.07215e-06	0.562391	0.217	0.008	0.244173
TRMT2B	7.07215e-06	0.314257	0.217	0.008	0.244173
CD99	7.10986e-06	-1.41726	0.522	0.822	0.245475
NAMPT	7.19266e-06	0.821625	0.739	0.22	0.248334
AC115223.1	7.27102e-06	-1.59619	0	0.542	0.251039
RPL34P18	7.27102e-06	-1.77064	0	0.542	0.251039
AGO4	7.2989e-06	0.62097	0.435	0.076	0.252002
TMEM184B	7.31877e-06	1.12668	0.652	0.203	0.252688
LY6E	7.34148e-06	-2.12113	0.217	0.669	0.253472
TRPC4AP	7.38185e-06	0.471187	0.478	0.085	0.254866
BMP2K	7.46736e-06	1.0559	0.478	0.102	0.257818
AFF1	7.50919e-06	1.3735	0.696	0.246	0.259262
SEC24B	7.6148e-06	0.640402	0.565	0.136	0.262909
INPP5B	7.62149e-06	0.273464	0.217	0.008	0.26314
SLC16A4	7.62149e-06	0.313631	0.217	0.008	0.26314
IKZF2	7.62149e-06	0.448337	0.217	0.008	0.26314
ARL6	7.62149e-06	0.270245	0.217	0.008	0.26314
MRPL2	7.62149e-06	0.321248	0.217	0.008	0.26314
PRKAR2B	7.62149e-06	0.305792	0.217	0.008	0.26314
TBX3	7.62149e-06	0.322665	0.217	0.008	0.26314
EVI5L	7.62149e-06	0.322933	0.217	0.008	0.26314
ADGRL2	7.62958e-06	2.59842	0.609	0.203	0.263419
RIMKLB	7.69027e-06	0.537564	0.391	0.059	0.265514
SOGA1	7.69998e-06	0.33863	0.478	0.085	0.265849
NR5A2	7.75711e-06	1.70613	0.478	0.119	0.267822
ATF7IP2	7.83459e-06	0.895062	0.304	0.034	0.270497
RASSF8-AS1	7.8377e-06	0.354895	0.348	0.042	0.270604
ABHD2	7.84612e-06	0.514918	0.609	0.153	0.270895
FLI1	7.91607e-06	1.66774	0.739	0.331	0.27331
SUCLG2	7.97435e-06	0.547229	0.609	0.144	0.275322
TMEM41B	8.06326e-06	0.490006	0.391	0.059	0.278392
DYNC2H1	8.06326e-06	0.364279	0.391	0.059	0.278392
RAMP2	8.09264e-06	-1.3187	0.435	0.847	0.279407
MACF1	8.25126e-06	1.31062	0.87	0.602	0.284883
SOAT1	8.25538e-06	0.391538	0.348	0.042	0.285025
ETFDH	8.25538e-06	0.376987	0.348	0.042	0.285025
ADGRL1	8.25538e-06	0.373338	0.348	0.042	0.285025
SLC7A5	8.28608e-06	1.57427	0.304	0.034	0.286085
UBXN7	8.29194e-06	0.68019	0.478	0.093	0.286287
ERBIN	8.41252e-06	1.70669	0.739	0.305	0.290451
NNT	8.4535e-06	0.537108	0.391	0.059	0.291866
ACAD9	8.69428e-06	0.295872	0.348	0.042	0.300179
GTF2I	8.70211e-06	0.946898	0.696	0.237	0.300449
RPL19	8.77705e-06	-1.01607	0.652	0.898	0.303036
PLEKHM3	8.86176e-06	0.369463	0.391	0.059	0.305961
SHROOM2	8.86176e-06	0.556564	0.391	0.059	0.305961
FHOD1	9.00286e-06	0.647255	0.478	0.093	0.310833
SHROOM4	9.05339e-06	1.36387	0.696	0.28	0.312577
CRIP2	9.10404e-06	-1.45955	0.522	0.898	0.314326
PMEPA1	9.1205e-06	1.72013	0.696	0.297	0.314894
ARSG	9.15544e-06	0.495887	0.348	0.042	0.316101
DLG2	9.20687e-06	2.23478	0.391	0.068	0.317876
MYO6	9.24443e-06	1.30259	0.739	0.297	0.319173
SPOPL	9.28882e-06	0.902571	0.391	0.059	0.320706
EPS15L1	9.34237e-06	0.391239	0.435	0.068	0.322555
WDR44	9.49486e-06	0.538092	0.435	0.076	0.32782
XPNPEP1	9.61392e-06	0.486718	0.522	0.11	0.33193
UHRF2	9.61624e-06	0.623331	0.565	0.127	0.33201
THAP4	9.63991e-06	0.36466	0.348	0.042	0.332827
PEX14	9.7355e-06	0.68294	0.391	0.059	0.336128
ATP8A1	9.79461e-06	1.34673	0.304	0.034	0.338169
KLHL4	9.79461e-06	0.778608	0.304	0.034	0.338169
CLIC4	9.81827e-06	1.15002	0.696	0.288	0.338986
LRRC8B	1.01396e-05	0.769148	0.348	0.051	0.350079
GALNT7	1.03515e-05	0.818393	0.522	0.119	0.357397
WNT2B	1.03533e-05	0.836436	0.304	0.034	0.357459
STX5	1.0389e-05	0.510296	0.522	0.11	0.358689
GALNT18	1.0405e-05	2.30739	0.522	0.144	0.359242
TBCD	1.05133e-05	1.11299	0.652	0.203	0.362982
PDCL	1.05964e-05	0.679683	0.565	0.136	0.365851
MRTFB	1.06419e-05	1.90244	0.565	0.186	0.367421
RPRD1B	1.06912e-05	0.607857	0.391	0.059	0.369123
NEK1	1.07332e-05	0.813024	0.478	0.102	0.370573
GRB10	1.07437e-05	2.2453	0.783	0.347	0.370935
EOGT	1.07531e-05	0.7749	0.522	0.119	0.371262
PACS2	1.07531e-05	0.831265	0.522	0.119	0.371262
TMEM131	1.08044e-05	0.856059	0.565	0.153	0.373034
PDE6D	1.0817e-05	0.559496	0.435	0.076	0.373468
FOCAD	1.0817e-05	0.331838	0.435	0.076	0.373468
TTBK2	1.0817e-05	0.455926	0.435	0.076	0.373468
NBPF12	1.09424e-05	0.539813	0.304	0.034	0.377797
RCBTB2	1.10439e-05	0.354821	0.478	0.093	0.381301
RNF38	1.11375e-05	0.905868	0.565	0.144	0.384532
SH3TC1	1.1202e-05	0.468347	0.391	0.059	0.386759
MFHAS1	1.12955e-05	0.488707	0.435	0.076	0.389989
EFTUD2	1.12955e-05	0.389831	0.435	0.076	0.389989
MIB1	1.14436e-05	0.697047	0.652	0.178	0.395101
JCAD	1.15441e-05	0.926117	0.565	0.144	0.398571
ORC5	1.15634e-05	0.471206	0.304	0.034	0.399237
HIPK3	1.1648e-05	0.640638	0.609	0.161	0.402159
STAB1	1.16524e-05	0.744359	0.609	0.169	0.402311
MAPK8IP3	1.1736e-05	0.517627	0.391	0.059	0.405198
FGD5	1.18329e-05	1.11282	0.609	0.186	0.408541
CEP170	1.18508e-05	1.16619	0.565	0.169	0.409162
AUH	1.19782e-05	0.670828	0.478	0.093	0.413558
ABR	1.20491e-05	0.784345	0.522	0.119	0.416009
DOCK9	1.20533e-05	2.07724	0.739	0.339	0.416151
VEZT	1.2057e-05	1.2444	0.609	0.161	0.416281
HLA-DRA	1.2116e-05	-2.54627	0.304	0.72	0.418317
BCR	1.21257e-05	0.863207	0.652	0.195	0.418651
LEPR	1.22179e-05	0.691484	0.304	0.034	0.421836
PRKAB1	1.22179e-05	0.389469	0.304	0.034	0.421836
ADAMTS5	1.22179e-05	0.593198	0.304	0.034	0.421836
MNAT1	1.22348e-05	0.616086	0.652	0.178	0.422417
SLC39A9	1.22943e-05	0.345794	0.391	0.059	0.424474
RNF144B	1.26576e-05	0.807179	0.391	0.068	0.437015
CHM	1.28553e-05	0.341361	0.435	0.076	0.443842
PAK4	1.29077e-05	0.439955	0.304	0.034	0.445653
FARP2	1.29819e-05	0.548065	0.348	0.051	0.448214
SLC39A11	1.29819e-05	0.994076	0.348	0.051	0.448214
CACNA1C	1.29946e-05	2.23179	0.478	0.127	0.448651
HMG20A	1.30968e-05	0.640301	0.478	0.102	0.452179
CASC4	1.32595e-05	0.684642	0.522	0.127	0.457796
ARMH3	1.32895e-05	0.554938	0.435	0.085	0.458833
ECPAS	1.33167e-05	0.713005	0.565	0.144	0.459771
IRAK3	1.34194e-05	0.454847	0.435	0.076	0.463319
TDRD3	1.34194e-05	0.322708	0.435	0.076	0.463319
GOLPH3L	1.34879e-05	0.506188	0.391	0.059	0.465682
ACADSB	1.36346e-05	0.423463	0.304	0.034	0.470749
CARM1	1.36346e-05	0.659106	0.304	0.034	0.470749
CACHD1	1.36351e-05	0.735345	0.348	0.051	0.470765
LANCL1	1.36351e-05	0.770902	0.348	0.051	0.470765
SMG7	1.36556e-05	0.696792	0.565	0.136	0.471474
LEF1	1.38193e-05	1.90434	0.609	0.22	0.477126
IGFBP7	1.39195e-05	-1.15764	0.783	0.949	0.480586
KIAA0100	1.40779e-05	0.378518	0.478	0.093	0.486053
MAPK8	1.42976e-05	1.00679	0.565	0.144	0.493638
LIMD1	1.43196e-05	0.614247	0.348	0.051	0.494397
LRRC37B	1.44004e-05	0.353778	0.304	0.034	0.497189
TBC1D32	1.44873e-05	0.507658	0.391	0.068	0.500188
MFSD14C	1.47452e-05	0.713514	0.478	0.102	0.509091
PDS5A	1.48792e-05	0.631296	0.652	0.186	0.51372
TPD52L1	1.50367e-05	0.727663	0.348	0.051	0.519157
HSP90AB3P	1.51409e-05	-1.72673	0	0.517	0.522755
QDPR	1.52072e-05	0.482181	0.304	0.034	0.525042
CAMSAP1	1.52072e-05	0.466462	0.304	0.034	0.525042
LNX2	1.52072e-05	0.457069	0.304	0.034	0.525042
ADNP2	1.52072e-05	0.413538	0.304	0.034	0.525042
TXNIP	1.5253e-05	-2.2558	0.261	0.686	0.526624
SNCA	1.53373e-05	0.602123	0.478	0.102	0.529535
EPG5	1.5788e-05	0.631366	0.348	0.051	0.545097
TMED5	1.60569e-05	0.408026	0.304	0.034	0.554379
KIAA0556	1.60569e-05	0.426436	0.304	0.034	0.554379
GGA3	1.60569e-05	0.82192	0.304	0.034	0.554379
BIN1	1.65676e-05	0.633886	0.391	0.068	0.572012
BTD	1.65676e-05	0.646331	0.391	0.068	0.572012
TRAPPC6B	1.66127e-05	0.377304	0.435	0.076	0.573569
RPS23	1.66187e-05	-0.76448	0.87	0.932	0.573777
VMP1	1.68774e-05	1.1623	0.826	0.381	0.58271
MTREX	1.69323e-05	0.444919	0.565	0.136	0.584603
NDUFAF6	1.69323e-05	0.555283	0.565	0.136	0.584603
PGAP1	1.69517e-05	0.29461	0.304	0.034	0.585275
TYW1B	1.69517e-05	0.482541	0.304	0.034	0.585275
TULP3	1.69517e-05	0.308844	0.304	0.034	0.585275
ALPK3	1.70734e-05	0.506378	0.435	0.085	0.589478
ARHGEF7	1.71653e-05	0.946631	0.522	0.127	0.592648
SORBS2	1.73329e-05	1.77699	0.609	0.203	0.598436
USP34	1.74065e-05	1.08436	0.783	0.347	0.600975
TPGS2	1.75465e-05	0.641884	0.565	0.136	0.605812
PIK3CB	1.77963e-05	0.716548	0.435	0.085	0.614434
SMURF2	1.78896e-05	0.898107	0.739	0.246	0.617655
ATG4C	1.7894e-05	0.414441	0.304	0.034	0.617807
NCOA6	1.78971e-05	0.298266	0.478	0.093	0.617915
TDRP	1.80795e-05	0.9995	0.478	0.119	0.624214
TCAF1	1.80827e-05	0.340335	0.435	0.076	0.624325
TAF15	1.80847e-05	0.599151	0.609	0.169	0.624391
POM121	1.81094e-05	0.743526	0.391	0.068	0.625245
ZNF438	1.81094e-05	0.755759	0.391	0.068	0.625245
ZMYND11	1.81946e-05	0.900693	0.609	0.186	0.628185
CEP192	1.82626e-05	0.54711	0.348	0.051	0.630536
FNDC3B	1.84125e-05	1.44422	0.783	0.407	0.635711
DENND4C	1.85684e-05	0.996663	0.522	0.136	0.641094
KANK1	1.86541e-05	0.825451	0.478	0.102	0.644052
NAA30	1.86814e-05	0.507108	0.261	0.025	0.644995
ATP10A	1.86814e-05	1.00467	0.261	0.025	0.644995
CHIC2	1.87187e-05	0.906572	0.435	0.093	0.646283
TBC1D4	1.88001e-05	0.894345	0.609	0.186	0.649092
CYP27A1	1.8886e-05	0.430327	0.304	0.034	0.652058
PCSK5	1.8886e-05	0.379812	0.304	0.034	0.652058
RPS6KB1	1.8886e-05	0.385293	0.304	0.034	0.652058
INF2	1.89307e-05	0.354047	0.391	0.068	0.6536
PDE10A	1.91305e-05	0.460645	0.522	0.11	0.660501
EDIL3	1.91839e-05	1.91202	0.478	0.11	0.662344
TRAK1	1.93948e-05	0.576736	0.478	0.102	0.669626
NAA15	1.93948e-05	0.517597	0.478	0.102	0.669626
ATE1	1.93948e-05	0.580589	0.478	0.102	0.669626
TBC1D9	1.97873e-05	0.690345	0.391	0.068	0.683177
ZUP1	1.99303e-05	0.257409	0.304	0.034	0.688112
LRP12	1.99303e-05	0.276172	0.304	0.034	0.688112
IVNS1ABP	1.99985e-05	1.18768	0.87	0.347	0.690468
SESN1	2.01131e-05	0.448779	0.348	0.051	0.694426
PLBD2	2.01131e-05	0.475843	0.348	0.051	0.694426
PDZD8	2.01438e-05	0.568678	0.435	0.085	0.695486
MYO1B	2.0238e-05	2.10424	0.696	0.356	0.698738
ARL8A	2.03337e-05	0.450667	0.522	0.119	0.702041
MYSM1	2.05832e-05	1.08157	0.522	0.144	0.710656
HLA-A	2.06269e-05	-0.783904	0.783	0.975	0.712164
MAP3K4	2.06808e-05	0.836722	0.391	0.068	0.714026
RHOBTB1	2.09611e-05	0.576732	0.478	0.102	0.723704
KIAA1109	2.09729e-05	0.871915	0.696	0.22	0.724112
UBE2H	2.09874e-05	0.892335	0.565	0.153	0.72461
NRAS	2.10978e-05	0.753649	0.522	0.119	0.728422
TBC1D16	2.11041e-05	0.261921	0.348	0.051	0.728639
DDB1	2.13642e-05	0.629905	0.522	0.127	0.737619
EXOC6	2.14341e-05	0.913431	0.522	0.136	0.740033
C1GALT1	2.16127e-05	0.527253	0.391	0.068	0.746198
SLC25A37	2.17887e-05	0.567416	0.478	0.102	0.752278
CDK13	2.17939e-05	0.766428	0.565	0.144	0.752456
FTO	2.17939e-05	0.457162	0.565	0.144	0.752456
PACSIN2	2.18891e-05	0.510079	0.522	0.119	0.755744
JUND	2.20853e-05	1.01262	0.609	0.169	0.762519
PARP10	2.21414e-05	0.544655	0.348	0.051	0.764453
TPCN1	2.21414e-05	0.515099	0.348	0.051	0.764453
ZNF846	2.21414e-05	0.465799	0.348	0.051	0.764453
RPL36	2.24683e-05	-1.00819	0.739	0.966	0.775741
RPS19	2.25178e-05	-1.12107	0.913	0.958	0.777451
MKLN1	2.27076e-05	0.919936	0.652	0.203	0.784004
PBX1	2.27844e-05	0.606735	0.435	0.085	0.786656
SERF2	2.28996e-05	-1.17866	0.826	0.915	0.79063
LCORL	2.29691e-05	0.540162	0.522	0.127	0.793032
RAC1	2.33152e-05	-1.3395	0.783	0.847	0.80498
APP	2.33524e-05	1.51325	0.87	0.669	0.806266
SPIRE1	2.35042e-05	0.641337	0.478	0.119	0.811507
SMAD4	2.35976e-05	0.419589	0.391	0.068	0.81473
ERRFI1	2.3639e-05	2.1778	0.261	0.025	0.816161
ROMO1	2.36477e-05	-1.6094	0.478	0.746	0.816462
LRPPRC	2.37356e-05	0.533366	0.435	0.085	0.819495
SNTB2	2.37356e-05	0.509607	0.435	0.085	0.819495
GDI1	2.37356e-05	0.489172	0.435	0.085	0.819495
SPTAN1	2.37512e-05	1.96932	0.783	0.305	0.820033
PCNX4	2.38314e-05	0.749105	0.435	0.093	0.822804
RPL30	2.40139e-05	-0.828961	0.696	0.932	0.829103
SLC38A2	2.41103e-05	0.863588	0.783	0.28	0.832432
RPS3AP6	2.43124e-05	-1.67263	0	0.5	0.839408
JAZF1	2.43888e-05	0.987538	0.565	0.178	0.842048
RBM6	2.45132e-05	0.733825	0.739	0.263	0.846343
MBNL2	2.46225e-05	1.16042	0.783	0.381	0.850117
UBR4	2.46539e-05	0.666992	0.391	0.068	0.851202
MAP2K1	2.46539e-05	0.75074	0.391	0.068	0.851202
PSPC1	2.46884e-05	0.61812	0.522	0.127	0.852393
PAN3	2.48034e-05	0.97484	0.435	0.093	0.856361
MAP3K2	2.52062e-05	0.634672	0.609	0.169	0.870268
HSP90B1	2.52904e-05	-1.26898	0.609	0.873	0.873176
CST3	2.557e-05	-1.8062	0.435	0.788	0.882829
GIPC1	2.55933e-05	1.19807	0.522	0.127	0.883635
KIZ	2.57552e-05	0.475254	0.391	0.068	0.889224
HIVEP3	2.64607e-05	0.959027	0.348	0.059	0.913582
FLVCR2	2.65648e-05	0.340034	0.261	0.025	0.917176
RFFL	2.65648e-05	0.592802	0.261	0.025	0.917176
PFN1	2.66135e-05	-1.15836	0.739	0.941	0.918859
RUBCN	2.67964e-05	0.475183	0.348	0.051	0.925171
PITPNM2	2.67964e-05	0.781742	0.348	0.051	0.925171
DCBLD1	2.72661e-05	1.11824	0.478	0.119	0.941388
UVRAG	2.73602e-05	1.29975	0.739	0.339	0.944639
BTF3	2.73913e-05	-1.43715	0.435	0.771	0.945712
XPO6	2.79316e-05	0.386408	0.435	0.085	0.964366
SDC3	2.80979e-05	0.419235	0.348	0.051	0.970108
PARN	2.80979e-05	0.374114	0.348	0.051	0.970108
ATP9A	2.80979e-05	0.375384	0.348	0.051	0.970108
TFCP2	2.80996e-05	0.427261	0.391	0.068	0.970167
ZBTB8A	2.81538e-05	0.41981	0.261	0.025	0.972038
RAB40B	2.81538e-05	0.776039	0.261	0.025	0.972038
ATP5PF	2.82179e-05	-1.63333	0.391	0.695	0.974251
ADARB1	2.85391e-05	0.67327	0.565	0.153	0.98534
ADD1	2.8739e-05	0.752809	0.696	0.229	0.992242
AL049828.1	2.91916e-05	0.917076	0.304	0.042	1
RTCA	2.93466e-05	0.591357	0.391	0.068	1
CCNT2	2.93466e-05	0.322016	0.391	0.068	1
RAB28	2.93466e-05	0.42287	0.391	0.068	1
NEDD4	2.93552e-05	0.984209	0.478	0.119	1
DUSP16	2.96241e-05	0.619592	0.478	0.102	1
OPTN	2.98082e-05	-1.63844	0.435	0.746	1
AL139260.1	2.98329e-05	0.395845	0.261	0.025	1
C2orf68	2.98329e-05	0.696195	0.261	0.025	1
ACSL1	2.98329e-05	0.659027	0.261	0.025	1
RAB3IP	2.98329e-05	0.497316	0.261	0.025	1
GTPBP1	2.98329e-05	0.256	0.261	0.025	1
RASSF2	3.02057e-05	0.697958	0.478	0.11	1
ODR4	3.02853e-05	0.455315	0.435	0.085	1
TRRAP	3.02853e-05	0.386728	0.435	0.085	1
VAMP5	3.03901e-05	-1.70597	0.217	0.653	1
ACSS2	3.0646e-05	0.735913	0.391	0.068	1
RPS13P2	3.0669e-05	-1.53798	0	0.492	1
H2AZ2	3.06698e-05	-1.57211	0	0.492	1
CD302	3.07079e-05	0.531674	0.304	0.042	1
MXI1	3.07079e-05	0.959036	0.304	0.042	1
LATS1	3.07738e-05	0.523938	0.478	0.102	1
IFITM2	3.0886e-05	-1.20764	0.565	0.907	1
DLC1	3.09127e-05	1.52614	0.652	0.297	1
RELL1	3.09487e-05	0.810413	0.739	0.263	1
MT-ND4L	3.14106e-05	-1.16223	0.826	0.898	1
TUBGCP3	3.15317e-05	0.335054	0.435	0.085	1
PHF1	3.16069e-05	0.256937	0.261	0.025	1
PRIM2	3.16069e-05	0.393791	0.261	0.025	1
TMEM62	3.16069e-05	0.326353	0.261	0.025	1
HECTD4	3.19659e-05	0.430266	0.478	0.102	1
IREB2	3.19659e-05	0.576339	0.478	0.102	1
SF1	3.21837e-05	0.644306	0.565	0.161	1
TCF12	3.22601e-05	1.44543	0.739	0.373	1
GPBP1	3.2662e-05	1.25238	0.739	0.254	1
ITGAV	3.27016e-05	0.921359	0.609	0.195	1
STX7	3.2741e-05	0.663522	0.435	0.093	1
ITGB1	3.27988e-05	-1.1717	0.739	0.898	1
MTMR12	3.28268e-05	0.3531	0.435	0.085	1
TMEM165	3.2871e-05	1.25917	0.783	0.347	1
RASAL2	3.29984e-05	1.55053	0.739	0.331	1
MSH2	3.34808e-05	0.904394	0.261	0.025	1
IFT122	3.34808e-05	0.333045	0.261	0.025	1
RAB33B	3.34808e-05	0.356407	0.261	0.025	1
FANCC	3.34808e-05	0.295653	0.261	0.025	1
PTDSS2	3.34808e-05	0.573009	0.261	0.025	1
INTS14	3.34808e-05	0.312556	0.261	0.025	1
TMEM181	3.3783e-05	0.755716	0.478	0.11	1
TPM3	3.38769e-05	-1.11078	0.826	0.907	1
TMEM259	3.40569e-05	0.957606	0.522	0.127	1
SLC30A5	3.41705e-05	0.782821	0.435	0.085	1
STAU2	3.43956e-05	0.847552	0.565	0.161	1
STRN4	3.48804e-05	0.375779	0.391	0.068	1
CDK12	3.49397e-05	0.87715	0.565	0.153	1
NHSL1	3.52641e-05	1.05058	0.478	0.119	1
SEC14L1	3.5277e-05	1.14669	0.826	0.449	1
PLCG2	3.54193e-05	0.849499	0.435	0.093	1
SEMA6C	3.546e-05	0.344499	0.261	0.025	1
[truncated: 4,096 more rows]

## Sheet: Macrophage
	p_val	avg_log2FC	pct.1	pct.2	p_val_adj
MTATP6P1	0	-2.00838	0	0.624	0
MORF4L1P1	0	-1.63824	0	0.572	0
FTH1P2	0	-1.7232	0	0.492	0
EIF2S2P4	0	-1.33894	0	0.492	0
AC007969.1	0	-1.55764	0	0.536	0
AC016739.1	0	-2.20565	0	0.664	0
HMGB1P5	0	-2.69271	0	0.728	0
GPX1	0	-3.07458	0	0.844	0
PSMC1P1	0	-1.28598	0	0.436	0
AC073861.1	0	-1.51655	0	0.484	0
H1-10	0	-1.49338	0	0.396	0
RAC1P2	0	-1.53209	0	0.544	0
AC115223.1	0	-1.05786	0	0.384	0
HSP90AB3P	0	-1.62133	0	0.54	0
H2AZ1	0	-1.69607	0	0.436	0
MARCHF1	0	-2.09481	0	0.6	0
FTH1P10	0	-2.64857	0	0.624	0
RPL26P19	0	-1.65808	0	0.54	0
AC034236.1	0	-1.39654	0	0.5	0
PTMAP2	0	-3.46269	0	0.896	0
MACROH2A1	0	-2.69929	0	0.8	0
AC022217.4	0	-1.63876	0	0.388	0
H1-2	0	-1.67003	0	0.404	0
H4C3	0	-3.21598	0	0.72	0
H2AC6	0	-2.30539	0	0.484	0
H1-4	0	-1.44932	0	0.432	0
H2BC5	0	-1.88305	0	0.456	0
H2BC8	0	-1.89241	0	0.452	0
RPL24P4	0	-1.13446	0	0.38	0
AL590867.2	0	-1.18618	0	0.38	0
H2AZ2	0	-1.20464	0	0.376	0
RPS23P8	0	-1.20684	0	0.392	0
AL009174.1	0	-1.47357	0	0.524	0
FTH1P8	0	-1.95457	0	0.456	0
HSP90AA2P	0	-1.64927	0	0.552	0
FABP5P7	0	-2.18245	0	0.516	0
AP001324.1	0	-1.62234	0	0.48	0
RPS28P7	0	-2.26878	0	0.712	0
RPL13AP5	0	-1.83219	0	0.588	0
RPL21P16	0	-2.04144	0	0.612	0
AC005912.1	0	-2.42154	0	0.696	0
RPL14P1	0	-2.01384	0	0.612	0
RPS2P5	0	-1.25016	0	0.42	0
ATP5F1EP2	0	-1.09107	0	0.376	0
PSME2P2	0	-1.38527	0	0.468	0
PTMAP5	0	-2.30174	0	0.644	0
YBX1P1	0	-1.46405	0	0.512	0
RPL3P4	0	-1.92236	0	0.628	0
WARS1	0	-1.38822	0	0.404	0
HMGN2P5	0	-1.55252	0	0.404	0
AC243919.1	0	-1.61856	0	0.552	0
HMGN1P38	0	-1.21319	0	0.404	0
PSME3IP1	0	-1.22913	0	0.444	0
RPL13P12	0	-1.41636	0	0.492	0
CCL3L3	0	-3.70639	0	0.64	0
H3-3B	0	-3.45505	0	0.892	0
RPL6P27	0	-2.319	0	0.716	0
NARS1	0	-1.60923	0	0.512	0
FAUP1	0	-1.86212	0	0.604	0
FTLP3	0	-2.07166	0	0.528	0
MT-RNR1	0	-5.86529	0	1	0
MT-RNR2	0	-10.0421	0	1	0
MT-TW	0	-1.08657	0	0.392	0
KRT14	2.63565e-307	-2.4601	0.043	0.696	9.09985e-303
MT-TV	1.77992e-302	-1.41723	0	0.36	6.14535e-298
AL031777.2	4.58971e-299	-1.37106	0	0.356	1.58464e-294
AC007238.1	1.17895e-295	-1.10427	0	0.352	4.07045e-291
H2BC11	1.17895e-295	-1.49118	0	0.352	4.07045e-291
AC020656.1	2.97591e-292	-3.97775	0.055	0.724	1.02746e-287
EEF1A1P5	3.01671e-292	-1.03296	0	0.348	1.04155e-287
MMP12	7.6617e-290	-5.62028	0.028	0.592	2.64528e-285
SNORD3A	1.95251e-285	-1.05559	0	0.34	6.74122e-281
AC004453.1	4.93876e-282	-0.928098	0	0.336	1.70516e-277
PALM2AKAP2	1.24444e-278	-1.16311	0	0.332	4.29657e-274
RPS13P2	3.12369e-275	-1.0676	0	0.328	1.07849e-270
TMSB4XP8	3.12369e-275	-0.977614	0	0.328	1.07849e-270
H1-3	1.94564e-268	-1.3879	0	0.32	6.71751e-264
RBM8B	1.94564e-268	-0.954574	0	0.32	6.71751e-264
AC246787.1	1.94564e-268	-0.880796	0	0.32	6.71751e-264
RPL34P18	4.82799e-265	-0.947147	0	0.316	1.66691e-260
RPS3AP6	4.82799e-265	-1.04559	0	0.316	1.66691e-260
NPM1P39	1.19347e-261	-0.92015	0	0.312	4.12058e-257
RPL23AP42	2.939e-258	-1.02405	0	0.308	1.01472e-253
H3C12	2.939e-258	-1.6399	0	0.308	1.01472e-253
CALM2P2	2.939e-258	-0.872043	0	0.308	1.01472e-253
EPRS1	7.20995e-255	-0.902964	0	0.304	2.48931e-250
TARS1	4.28981e-248	-0.906655	0	0.296	1.4811e-243
RARS1	4.28981e-248	-0.873491	0	0.296	1.4811e-243
FTH1P20	1.04043e-244	-1.04989	0	0.292	3.5922e-240
H2BC15	1.04043e-244	-1.20059	0	0.292	3.5922e-240
GGTA1P	1.04043e-244	-0.929552	0	0.292	3.5922e-240
MT-TE	1.04043e-244	-0.914484	0	0.292	3.5922e-240
RPS7P1	2.51387e-241	-0.872676	0	0.288	8.67938e-237
LARS1	3.46624e-231	-0.879256	0	0.276	1.19675e-226
H2BC4	3.46624e-231	-1.21691	0	0.276	1.19675e-226
NCF1C	8.24924e-228	-0.805779	0	0.272	2.84813e-223
SARS1	1.95584e-224	-0.791137	0	0.268	6.75272e-220
H2AC8	1.95584e-224	-1.08047	0	0.268	6.75272e-220
AC027309.2	1.08709e-217	-0.662724	0	0.26	3.75328e-213
H2AJ	1.08709e-217	-0.882011	0	0.26	3.75328e-213
CMAHP	2.54849e-214	-0.909363	0	0.256	8.79891e-210
FTH1P11	2.54849e-214	-0.858615	0	0.256	8.79891e-210
RPL7AP6	5.95213e-211	-0.726303	0	0.252	2.05503e-206
Z74021.1	5.95213e-211	-0.721374	0	0.252	2.05503e-206
FO393411.1	1.38496e-207	-0.663866	0	0.248	4.78171e-203
AC243960.2	3.21054e-204	-0.705685	0	0.244	1.10847e-199
CACYBPP2	7.41478e-201	-0.712824	0	0.24	2.56003e-196
DYNC1I2P1	7.41478e-201	-0.764191	0	0.24	2.56003e-196
RPL12P4	7.41478e-201	-0.642923	0	0.24	2.56003e-196
AP001000.1	1.70609e-197	-0.773557	0	0.236	5.89043e-193
FRG1HP	3.911e-194	-0.784639	0	0.232	1.35031e-189
H3-3A	2.0325e-187	-0.710409	0	0.224	7.01742e-183
DARS1	2.0325e-187	-0.66739	0	0.224	7.01742e-183
RPL10P16	2.0325e-187	-0.612388	0	0.224	7.01742e-183
AC114491.1	4.60779e-184	-0.647089	0	0.22	1.59089e-179
RNU2-63P	4.60779e-184	-0.967475	0	0.22	1.59089e-179
SETP14	4.60779e-184	-0.563273	0	0.22	1.59089e-179
STING1	4.60779e-184	-0.743423	0	0.22	1.59089e-179
AL159141.1	4.60779e-184	-0.702496	0	0.22	1.59089e-179
RPL5P34	4.60779e-184	-0.576641	0	0.22	1.59089e-179
PABPC3	5.71955e-182	-0.678782	0.002	0.248	1.97473e-177
RPS27AP16	1.04076e-180	-0.639059	0	0.216	3.59333e-176
MTCO1P12	1.04076e-180	-0.580438	0	0.216	3.59334e-176
FAM192BP	1.04076e-180	-0.63783	0	0.216	3.59334e-176
RN7SL1	1.04076e-180	-0.851479	0	0.216	3.59334e-176
KARS1	1.04076e-180	-0.627031	0	0.216	3.59334e-176
AC113935.1	2.34214e-177	-0.552424	0	0.212	8.08646e-173
RPL7P9	2.34214e-177	-0.625427	0	0.212	8.08646e-173
ADSS2	2.34214e-177	-0.607712	0	0.212	8.08646e-173
MARCHF7	5.25143e-174	-0.636734	0	0.208	1.81311e-169
MT-TP	5.25143e-174	-0.594685	0	0.208	1.81311e-169
H2BC21	1.17315e-170	-0.591448	0	0.204	4.0504e-166
AC025164.2	1.8385e-170	-0.997224	0	0.208	6.34761e-166
AC026403.1	2.61119e-167	-0.489401	0	0.2	9.0154e-163
AC012354.2	5.79085e-164	-0.455961	0	0.196	1.99935e-159
AC098614.3	5.79085e-164	-0.55689	0	0.196	1.99935e-159
GARS1	5.79085e-164	-0.545236	0	0.196	1.99935e-159
SNORD13	5.79085e-164	-0.582813	0	0.196	1.99935e-159
SRP14P2	5.79085e-164	-0.577342	0	0.196	1.99935e-159
C1DP1	5.79085e-164	-0.685212	0	0.196	1.99935e-159
NAPSB	5.79085e-164	-0.799986	0	0.196	1.99935e-159
RPL4P4	1.27958e-160	-0.512423	0	0.192	4.41788e-156
CUTALP	1.27958e-160	-0.527235	0	0.192	4.41788e-156
CD1A	2.04886e-160	-1.37182	0	0.196	7.0739e-156
RPL10P9	6.18018e-154	-0.579793	0	0.184	2.13377e-149
EIF5P1	6.18018e-154	-0.512766	0	0.184	2.13377e-149
AC092069.1	6.65105e-153	-1.11379	0.014	0.316	2.29634e-148
RNU5F-1	1.35089e-150	-0.640499	0	0.18	4.66407e-146
RPS20P14	1.35089e-150	-0.496461	0	0.18	4.66407e-146
H2BC6	1.35089e-150	-0.495418	0	0.18	4.66407e-146
FRG1CP	1.35089e-150	-0.569167	0	0.18	4.66407e-146
PPIAP22	1.35089e-150	-0.569345	0	0.18	4.66407e-146
OAZ1	1.2025e-149	3.72052	0.982	0	4.15176e-145
RPL17	2.2218e-148	3.44411	0.978	0	7.67097e-144
RPL26	3.83242e-148	3.74048	0.977	0	1.32318e-143
H3F3A	6.60713e-148	3.55298	0.977	0	2.28118e-143
YARS1	2.94224e-147	-0.458882	0	0.176	1.01584e-142
RPL35P5	2.94224e-147	-0.511814	0	0.176	1.01584e-142
KRT6B	4.88958e-147	-0.717535	0.004	0.224	1.68818e-142
MT-ATP8	1.22073e-146	-3.23933	0.794	0.988	4.21468e-142
H3F3B	8.68077e-146	3.22119	0.969	0	2.99712e-141
ARPC3	1.70218e-145	2.93316	0.972	0.016	5.87693e-141
RPL21	2.44662e-145	3.29389	0.975	0.084	8.44721e-141
CXCL14	4.52619e-145	-0.858657	0.003	0.216	1.56271e-140
QARS1	6.38534e-144	-0.462021	0	0.172	2.2046e-139
AL355032.1	6.38534e-144	-0.476304	0	0.172	2.2046e-139
BCLAF1P2	6.38534e-144	-0.460294	0	0.172	2.2046e-139
EIF4A1	1.57384e-142	2.72296	0.958	0	5.43385e-138
IFI30	1.87927e-142	4.29156	0.958	0	6.48838e-138
ATP6V0C	3.81805e-142	2.74752	0.957	0	1.31822e-137
CTSD	1.10368e-141	4.62805	0.955	0	3.81058e-137
H2AC20	1.38084e-140	-0.500081	0	0.168	4.76749e-136
RPL21P28	1.38084e-140	-0.45457	0	0.168	4.76749e-136
AP000769.1	1.38084e-140	-0.574736	0	0.168	4.76749e-136
RPS19P1	1.38084e-140	-0.531703	0	0.168	4.76749e-136
RPL22	1.59006e-140	2.71878	0.952	0.004	5.48983e-136
HLA-DRB1	2.46352e-140	-3.59603	0.928	0.984	8.50554e-136
RPS18	3.01475e-140	3.14768	0.983	0.388	1.04087e-135
RPL36A	5.31146e-140	2.53161	0.949	0	1.83384e-135
RPL18A	1.24954e-139	3.0051	0.975	0.216	4.31415e-135
RNASEK	1.81084e-139	2.57327	0.948	0	6.25211e-135
GABARAP	1.90796e-139	2.46326	0.948	0.004	6.58741e-135
RNASET2	2.53675e-139	2.50427	0.962	0.036	8.75838e-135
RPS10	2.48324e-138	2.68829	0.944	0	8.57362e-134
RPL41	2.96879e-138	2.81686	0.988	0.532	1.025e-133
CALM2	2.82526e-137	2.28767	0.94	0	9.75449e-133
RPL15P3	2.97551e-137	-0.490464	0	0.164	1.02733e-132
TTC3P1	2.97551e-137	-0.532829	0	0.164	1.02733e-132
NAMPTP1	2.97551e-137	-0.618489	0	0.164	1.02733e-132
AC004151.1	2.97551e-137	-0.463294	0	0.164	1.02733e-132
NME2	3.35965e-137	2.50409	0.94	0	1.15995e-132
RPS17	4.48432e-136	2.53202	0.936	0	1.54826e-131
EEF1G	1.95722e-134	2.30299	0.93	0	6.7575e-130
MS4A7	2.75484e-134	2.48045	0.929	0	9.51138e-130
EEF1B2P6	6.38921e-134	-0.449672	0	0.16	2.20594e-129
WASF4P	6.38921e-134	-0.46074	0	0.16	2.20594e-129
SUB1P1	6.38921e-134	-0.540342	0	0.16	2.20594e-129
RPL13AP25	6.38921e-134	-0.523569	0	0.16	2.20594e-129
RPL22P2	6.38921e-134	-0.394459	0	0.16	2.20594e-129
HNRNPA1	6.46816e-134	2.07096	0.928	0	2.2332e-129
TPSB2	1.05331e-133	-2.3061	0	0.164	3.63665e-129
H2AFY	5.90864e-133	1.92395	0.924	0	2.04002e-128
RPL9	3.44372e-131	2.61436	0.972	0.324	1.18898e-126
SOD2	7.7729e-131	4.28257	0.921	0.02	2.68367e-126
AL590385.2	1.36712e-130	-0.461992	0	0.156	4.72011e-126
AC004057.1	1.36712e-130	-0.447549	0	0.156	4.72011e-126
SEPTIN7P6	1.36712e-130	-0.419911	0	0.156	4.72011e-126
FTH1P7	1.36712e-130	-0.480987	0	0.156	4.72011e-126
PRR13P5	1.36712e-130	-0.434777	0	0.156	4.72011e-126
ATP5MG	2.16736e-130	1.97694	0.915	0	7.48303e-126
HSPE1	4.45366e-130	3.11479	0.916	0.008	1.53767e-125
RPL7	8.09297e-130	2.32012	0.941	0.056	2.79418e-125
RPL3	2.95985e-129	2.45512	0.97	0.256	1.02192e-124
[truncated: 3,521 more rows]

## Sheet: Monocyte
	p_val	avg_log2FC	pct.1	pct.2	p_val_adj
[truncated: 4,221 more rows]

[truncated: 3 more sheets: Neutrophil, NK cell, T cell]
