# Supplementary material for: Single-cell atlas profiling revealed cellular characteristics and dynamic changes after PD-1 blockade therapy of brain metastases from laryngeal squamous cell carcinoma
Source: Mol Cell Biochem. 2024 Aug 1;480(4):2377–400. doi: 10.1007/s11010-024-05064-3 (PMC11961546; doi:10.1007/s11010-024-05064-3)
Supplement: Supplementary file 3 — Supplementary file3 (XLSX 1942 KB) [file 11010_2024_5064_MOESM3_ESM.xlsx]

## Sheet: Name 
Supplementary Data 3. Differential Genes in NeoBM Compared to PrimBM in Various Cell Types
Sheet #	Name	Description
Sheet 1	Cancer cell	Differential Genes in NeoBM Compared to PrimBM in cancer cells
Sheet 2	Fibroblast	Differential Genes in NeoBM Compared to PrimBM in fibroblasts
Sheet 3	B cell	Differential Genes in NeoBM Compared to PrimBM in B cells
Sheet 4	Endothelial cell	Differential Genes in NeoBM Compared to PrimBM in endothelial cells
Sheet 5	Macrophage	Differential Genes in NeoBM Compared to PrimBM in macrophages
Sheet 6	Monocyte	Differential Genes in NeoBM Compared to PrimBM in monocytes
Sheet 7	Neutrophil	Differential Genes in NeoBM Compared to PrimBM in neutrophils
Sheet 8	NK cell	Differential Genes in NeoBM Compared to PrimBM in NK cells
Sheet 9	T cell	Differential Genes in NeoBM Compared to PrimBM in T cells

## Sheet: Cancer cell
	p_val	avg_log2FC	pct.1	pct.2	p_val_adj
PEX14	0	-0.348768	0.114	0.579	0
CROCC	0	-0.265551	0.04	0.42	0
ARHGEF10L	0	-0.288266	0.088	0.494	0
TINAGL1	0	-0.722263	0.143	0.604	0
AL139260.1	0	-0.290552	0.009	0.363	0
HIVEP3	0	-0.569119	0.059	0.515	0
ST3GAL3	0	-0.263681	0.043	0.378	0
TESK2	0	-0.888398	0.127	0.574	0
ADGRL2	0	-0.253753	0.014	0.301	0
LINC01138	0	-0.510211	0.07	0.52	0
ADAMTSL4-AS1	0	-0.445934	0.024	0.497	0
RPS27	0	0.623647	0.997	0.961	0
NUP210L	0	-0.657704	0.007	0.456	0
AL390957.1	0	-0.294406	0.052	0.438	0
RHEX	0	-1.13976	0.034	0.574	0
HSD11B1-AS1	0	-0.327032	0.03	0.337	0
HSD11B1	0	-0.426851	0.003	0.357	0
ATP6V1C2	0	-0.476265	0.034	0.489	0
SPDYA	0	-0.289931	0.025	0.431	0
XDH	0	-0.285712	0.048	0.4	0
CAMKMT	0	-0.268808	0.075	0.455	0
PRKCE	0	-0.490861	0.112	0.548	0
AC093159.1	0	-0.25034	0.024	0.358	0
WDPCP	0	-0.298011	0.093	0.491	0
TGFA	0	-0.720538	0.145	0.612	0
EXOC6B	0	-0.87784	0.102	0.624	0
IGKC	0	-1.27148	0.001	0.427	0
NPAS2	0	-0.415273	0.077	0.451	0
TBC1D8	0	-0.398055	0.011	0.475	0
EPB41L5	0	-0.804808	0.146	0.62	0
CLASP1	0	-0.525698	0.142	0.595	0
AC010894.3	0	-0.456015	0.001	0.605	0
AC009478.1	0	-0.277087	0.001	0.343	0
SCHLAP1	0	-0.624677	0.029	0.379	0
KANSL1L	0	-0.297424	0.056	0.427	0
SNHG31	0	-0.375265	0.011	0.564	0
ATG7	0	-0.90769	0.145	0.665	0
NR2C2	0	-0.383853	0.136	0.577	0
TBC1D5	0	-0.851799	0.155	0.639	0
THRB	0	-0.330684	0.026	0.319	0
STAC	0	-0.446636	0.04	0.504	0
CACNA2D3	0	-0.748538	0.025	0.512	0
ERC2	0	-0.302263	0.009	0.292	0
ARHGEF3	0	-0.415358	0.096	0.539	0
FHIT	0	-0.373649	0.058	0.432	0
MAGI1	0	-0.387912	0.042	0.468	0
RPL24	0	0.790013	0.993	0.925	0
ZBTB20	0	-0.281509	0.007	0.314	0
AC092910.3	0	-0.279674	0.061	0.415	0
HEG1	0	-0.683721	0.062	0.553	0
SLC12A8	0	-0.461725	0.117	0.58	0
TMCC1	0	-0.457105	0.146	0.59	0
AADACL2-AS1	0	-1.29319	0.044	0.621	0
MME	0	-0.257483	0.006	0.324	0
MCF2L2	0	-0.67532	0.109	0.547	0
TPRG1	0	-0.35098	0.063	0.477	0
LINC02484	0	-0.937918	0.001	0.332	0
THEGL	0	-0.255943	0.009	0.29	0
TMPRSS11B	0	-1.50866	0.044	0.506	0
SULT1B1	0	-0.297617	0.046	0.429	0
AC093895.1	0	-0.327362	0.032	0.453	0
CCSER1	0	-0.30813	0.015	0.347	0
SPATA5	0	-0.304539	0.072	0.441	0
NOCT	0	-0.414626	0.084	0.479	0
MAML3	0	-0.818338	0.111	0.607	0
IL15	0	-0.475738	0.104	0.5	0
FAM160A1	0	-0.519151	0.088	0.557	0
AC093817.2	0	-0.55373	0.03	0.557	0
RAPGEF2	0	-0.390466	0.084	0.498	0
HPGD	0	-2.31089	0.433	0.8	0
C4orf47	0	-0.260457	0.02	0.366	0
SORBS2	0	-0.499721	0.002	0.417	0
MYO10	0	-1.23292	0.309	0.701	0
PDZD2	0	-0.497576	0.056	0.528	0
FYB1	0	-0.714636	0.045	0.415	0
ARL15	0	-0.254614	0.013	0.348	0
RASA1	0	-0.362942	0.043	0.505	0
FBXL17	0	-0.409572	0.114	0.546	0
C5orf66	0	-0.366897	0.021	0.46	0
ARHGAP26	0	-0.563126	0.095	0.492	0
GPX3	0	-0.503094	0.094	0.487	0
RANBP17	0	-0.266922	0.059	0.407	0
AC022217.3	0	-0.260304	0.001	0.281	0
MUC22	0	-0.478654	0.016	0.397	0
HSPA1A	0	1.03589	0.994	0.933	0
RPS18	0	1.02232	1	0.995	0
RPL10A	0	0.719708	0.996	0.953	0
BTBD9	0	-1.1893	0.071	0.648	0
RUNX2	0	-0.305824	0.064	0.443	0
OOEP	0	-0.973469	0.085	0.732	0
DSE	0	-0.530717	0.119	0.575	0
AL365259.1	0	-0.440181	0.002	0.512	0
NHSL1	0	-1.2313	0.291	0.69	0
PHACTR2	0	-0.423741	0.117	0.544	0
PNLDC1	0	-0.363038	0.03	0.474	0
SDK1	0	-0.366108	0.009	0.325	0
UMAD1	0	-0.329334	0.106	0.533	0
GLCCI1	0	-0.413482	0.068	0.433	0
AC005062.1	0	-0.599097	0.006	0.47	0
MACC1	0	-0.999363	0.235	0.661	0
ITGB8	0	-1.40235	0.149	0.637	0
STEAP1B	0	-0.472291	0.061	0.614	0
OSBPL3	0	-0.369355	0.047	0.49	0
NFE2L3	0	-0.699838	0.109	0.561	0
ABCA13	0	-0.319714	0.046	0.401	0
TPST1	0	-0.312597	0.034	0.431	0
RABGEF1	0	-0.668397	0.137	0.66	0
CCDC146	0	-0.386109	0.063	0.483	0
GNGT1	0	-1.25575	0.073	0.667	0
TFPI2	0	-0.508583	0.012	0.266	0
AC079781.5	0	-0.536559	0.111	0.595	0
SMURF1	0	-0.921742	0.211	0.667	0
LINC01004	0	-0.525273	0.071	0.562	0
DOCK4	0	-0.61505	0.015	0.367	0
CADPS2	0	-0.283334	0.043	0.412	0
AHCYL2	0	-0.396023	0.12	0.529	0
NRF1	0	-0.262168	0.07	0.472	0
EXOC4	0	-0.926776	0.271	0.666	0
AC009264.1	0	-0.336812	0.01	0.293	0
CLU	0	1.53493	0.969	0.738	0
AF279873.3	0	-0.335864	0.001	0.253	0
SPIDR	0	-0.554588	0.115	0.585	0
CPA6	0	-0.260217	0.008	0.325	0
RPL7	0	0.690873	0.998	0.967	0
RDH10-AS1	0	-0.34171	0.007	0.436	0
AC083837.1	0	-0.258212	0.003	0.248	0
SNX31	0	-0.793689	0.135	0.548	0
AP001207.3	0	-0.55692	0.113	0.573	0
AZIN1-AS1	0	-0.715505	0.073	0.548	0
RIMS2	0	-0.504419	0.066	0.43	0
MAL2-AS1	0	-0.272186	0.017	0.381	0
LINC01151	0	-0.294889	0.035	0.368	0
ZHX2	0	-0.357091	0.103	0.528	0
PCAT1	0	-0.399087	0.071	0.489	0
TRAPPC9	0	-0.764678	0.185	0.614	0
INVS	0	-0.330713	0.06	0.501	0
DENND1A	0	-0.34327	0.067	0.475	0
ABL1	0	-0.724382	0.128	0.553	0
PLXDC2	0	-0.867898	0.003	0.429	0
LINC01518	0	-0.471194	0.096	0.585	0
TMEM72-AS1	0	-0.47075	0	0.336	0
SRGN	0	-1.2267	0.024	0.335	0
LRMDA	0	-0.311822	0.001	0.339	0
KCNMA1	0	-0.868462	0.029	0.481	0
CPEB3	0	-0.56264	0.124	0.564	0
SORBS1	0	-0.414791	0.012	0.362	0
PNLIPRP3	0	-0.343268	0.011	0.29	0
DOCK1	0	-0.553169	0.101	0.592	0
AMPD3	0	-0.38409	0.05	0.403	0
PLEKHA7	0	-0.730901	0.182	0.704	0
ABTB2	0	-1.00965	0.055	0.525	0
MDK	0	1.17791	0.941	0.721	0
AMBRA1	0	-0.768806	0.056	0.702	0
EEF1G	0	0.67961	0.993	0.92	0
FAU	0	0.558616	0.995	0.939	0
MALAT1	0	1.13802	0.998	0.923	0
GSTP1	0	0.746818	0.997	0.958	0
FAM168A	0	-0.274168	0.069	0.439	0
RPS3	0	0.651114	0.998	0.979	0
CARD18	0	-0.284409	0.015	0.409	0
SIK3	0	-0.834053	0.185	0.639	0
RPS25	0	0.604998	0.993	0.936	0
UBASH3B	0	-0.313475	0.037	0.366	0
CD9	0	0.996732	0.994	0.948	0
LRRC23	0	-1.05313	0.118	0.581	0
LMO3	0	-0.359602	0.052	0.448	0
ITPR2	0	-0.290358	0.076	0.454	0
TMEM117	0	-0.814987	0.153	0.603	0
KRT7	0	1.4633	0.985	0.876	0
KRT5	0	1.37569	0.997	0.914	0
RPL41	0	0.684524	1	0.996	0
NACA	0	0.666653	0.996	0.949	0
AC078923.1	0	-0.291076	0.001	0.374	0
TMTC2	0	-1.40346	0.168	0.645	0
LINC01619	0	-0.625583	0.01	0.509	0
TMCC3	0	-0.372544	0.07	0.436	0
RPL6	0	0.823969	0.997	0.952	0
LINC02457	0	-0.52349	0.012	0.288	0
DLEU2	0	-0.528174	0.12	0.553	0
RPS29	0	1.08699	0.997	0.948	0
RPL36AL	0	0.807216	0.979	0.806	0
GPHN	0	-0.71791	0.137	0.551	0
RAD51B	0	-0.496533	0.064	0.513	0
TMED10	0	0.863933	0.965	0.763	0
FOS	0	1.43284	0.959	0.676	0
IGHG4	0	-0.532468	0.003	0.422	0
PWRN1	0	-0.296523	0.019	0.335	0
AC018362.1	0	-0.284889	0.034	0.417	0
SERF2	0	0.622317	0.994	0.935	0
AC025580.2	0	-0.256547	0.002	0.219	0
MIR4713HG	0	-0.499201	0.005	0.48	0
MYO1E	0	-0.928971	0.181	0.629	0
RPLP1	0	0.60882	1	0.992	0
THSD4	0	-0.274726	0.03	0.415	0
PEAK1	0	-0.334953	0.052	0.431	0
RPS17	0	0.752837	0.997	0.941	0
SLCO3A1	0	-0.620237	0.113	0.562	0
ADAMTS17	0	-0.682268	0.087	0.552	0
RAB26	0	-0.34001	0.055	0.468	0
CLEC16A	0	-0.256047	0.084	0.503	0
CDR2	0	-0.584565	0.172	0.604	0
KIAA0556	0	-0.26777	0.082	0.508	0
GDPD3	0	-0.271511	0.031	0.365	0
KIFC3	0	-0.276824	0.031	0.35	0
AC138305.1	0	-0.672213	0.02	0.469	0
CALB2	0	-0.251391	0.038	0.397	0
AC126696.1	0	-0.435425	0.004	0.35	0
CDRT1	0	-0.440452	0.036	0.41	0
AC004448.2	0	-0.453601	0.001	0.545	0
TEX14	0	-0.561446	0.012	0.465	0
BCAS3	0	-0.583496	0.112	0.6	0
RPTOR	0	-0.395793	0.102	0.519	0
LINC00470	0	-0.341611	0.047	0.471	0
CTIF	0	-0.394055	0.067	0.528	0
AC009271.1	0	-0.320927	0.064	0.432	0
TMPRSS9	0	-0.280042	0.014	0.316	0
CAPS	0	-0.668063	0.07	0.447	0
AC022146.2	0	-0.251964	0.001	0.344	0
ZSWIM4	0	-0.350931	0.087	0.526	0
ADGRE2	0	-0.417541	0.03	0.373	0
BST2	0	-0.495049	0.084	0.506	0
RPS16	0	0.768804	0.997	0.961	0
RPS19	0	0.779623	0.999	0.982	0
LIPE-AS1	0	-0.339667	0.032	0.475	0
C5AR1	0	-0.259062	0.026	0.314	0
RPL18	0	0.707104	0.997	0.974	0
TULP2	0	-0.572405	0.006	0.458	0
RPL13A	0	0.970993	0.998	0.978	0
RPS11	0	0.728175	0.996	0.961	0
AC011476.3	0	-0.270104	0.004	0.434	0
RPL28	0	0.546435	1	0.994	0
SLC24A3	0	-0.29439	0.021	0.394	0
KIZ-AS1	0	-0.474429	0.001	0.608	0
AL035458.2	0	-0.364427	0.002	0.389	0
MIR548XHG	0	-0.824726	0.133	0.55	0
NCAM2	0	-0.493508	0.038	0.367	0
AP000561.1	0	-1.00828	0.01	0.328	0
LARGE1	0	-0.642199	0.045	0.577	0
RBFOX2	0	-0.908896	0.34	0.752	0
MRTFA	0	-0.306679	0.05	0.478	0
IL1RAPL1	0	-0.444042	0.006	0.236	0
DANT2	0	-0.399395	0.022	0.484	0
LINC01285	0	-0.487692	0.062	0.478	0
TTTY14	0	-0.480038	0	0.562	0
AC012494.1	0	-0.281315	0	0.32	0
AC093865.1	0	-0.463919	0	0.455	0
AL078604.4	0	-1.16434	0	0.413	0
AGAP1	3.7935e-307	-0.26851	0.088	0.478	1.30974e-302
UBA6-AS1	1.23407e-306	-0.38605	0.123	0.54	4.26074e-302
NAALADL2	4.65031e-306	-0.64372	0.128	0.54	1.60557e-301
BCAR3	5.03845e-306	-0.256784	0.066	0.429	1.73958e-301
MAPK10	4.18145e-304	-0.667972	0.142	0.56	1.44369e-299
KLK8	2.5138e-302	-0.334845	0.018	0.271	8.67915e-298
DOCK9	1.24086e-301	-0.311728	0.118	0.537	4.28418e-297
TEAD1	4.65116e-300	-0.33158	0.088	0.472	1.60586e-295
NPC1	4.75941e-300	-0.523506	0.164	0.595	1.64324e-295
HSP90AB1	4.29628e-299	0.805709	0.998	0.974	1.48333e-294
ATP9B	1.00933e-298	-0.320259	0.099	0.493	3.48482e-294
CALML5	4.16725e-298	-1.64336	0.813	0.9	1.43878e-293
ABHD18	4.48957e-297	-0.308484	0.11	0.523	1.55007e-292
MCU	1.05136e-296	-1.20537	0.212	0.608	3.62992e-292
ABHD3	2.92192e-296	-1.25705	0.285	0.665	1.00882e-291
LRBA	2.65928e-295	-0.586044	0.177	0.596	9.18141e-291
SRGAP2	1.06526e-294	-0.292205	0.088	0.468	3.67791e-290
LINC00910	1.2914e-294	-0.45282	0.112	0.501	4.45868e-290
CDKAL1	1.18593e-293	-0.489178	0.137	0.547	4.09456e-289
GSTM3	3.89085e-293	1.24508	0.876	0.63	1.34335e-288
GLDC	6.16358e-293	-0.256401	0.043	0.343	2.12804e-288
SNCG	9.86533e-293	-0.538909	0.105	0.491	3.4061e-288
FTO	2.96114e-292	-0.296929	0.078	0.44	1.02236e-287
SERPINB9	3.51066e-292	-0.351797	0.081	0.448	1.21209e-287
MOCOS	1.41379e-290	-0.307322	0.101	0.487	4.88125e-286
EHBP1	1.10642e-289	-1.05333	0.283	0.653	3.82003e-285
INPP4B	3.20398e-288	-0.731892	0.105	0.479	1.10621e-283
ATP5MC2	8.2359e-287	0.636502	0.981	0.841	2.84353e-282
CD74	9.4293e-287	-0.639021	0.031	0.308	3.25556e-282
MAST2	4.56832e-286	-0.252347	0.08	0.442	1.57726e-281
BCL2A1	4.84919e-286	-0.767323	0.011	0.233	1.67423e-281
MYO5B	4.98857e-286	-0.83737	0.154	0.566	1.72235e-281
BLVRB	1.69241e-284	0.850296	0.963	0.796	5.84321e-280
RASSF3	2.44624e-284	-0.258134	0.087	0.463	8.44589e-280
SBF2	9.92422e-284	-0.41808	0.127	0.534	3.42643e-279
STEAP4	4.46482e-282	-0.610884	0.118	0.512	1.54152e-277
TIAM1	4.70145e-282	-0.356559	0.107	0.491	1.62322e-277
KDM4B	5.86274e-282	-0.527024	0.174	0.587	2.02417e-277
HSPA1B	1.44435e-280	0.957357	0.984	0.843	4.98676e-276
ALOX12-AS1	9.66417e-280	-0.697916	0.164	0.573	3.33665e-275
WDR37	1.07372e-279	-0.449147	0.171	0.59	3.70713e-275
PTPRK	2.487e-278	-1.86382	0.576	0.751	8.5866e-274
NCEH1	6.48373e-278	-0.413372	0.14	0.547	2.23857e-273
RPS10	1.46432e-277	0.553115	0.995	0.953	5.0557e-273
C3orf52	4.13161e-277	-0.299603	0.069	0.403	1.42648e-272
RPS15	7.28019e-277	0.509747	0.994	0.941	2.51356e-272
ZNF407	1.09875e-276	-0.293323	0.101	0.481	3.79354e-272
SCFD2	1.02315e-274	-0.27786	0.071	0.407	3.53252e-270
VPS13B	2.17782e-274	-0.756651	0.228	0.625	7.51914e-270
OPHN1	1.65379e-273	-0.299265	0.099	0.477	5.70987e-269
LRP1B	2.38953e-273	-0.2531	0.004	0.191	8.2501e-269
PAN3	4.6558e-273	-0.283774	0.116	0.515	1.60746e-268
TRIO	1.57859e-272	-0.663347	0.183	0.576	5.45022e-268
FBXL20	1.88492e-271	-0.334333	0.128	0.531	6.50787e-267
BMP7	2.04182e-271	0.692725	0.887	0.633	7.04959e-267
VTI1A	2.13935e-271	-0.562748	0.208	0.625	7.38634e-267
GALNT14	3.27537e-271	-0.839102	0.212	0.611	1.13085e-266
SPP1	1.24212e-270	-1.54515	0.183	0.636	4.28853e-266
BRIP1	2.10805e-268	-0.330352	0.078	0.41	7.27825e-264
KANK1	5.59722e-268	-0.336279	0.105	0.474	1.9325e-263
RPS14	1.13357e-267	0.500798	0.995	0.967	3.91375e-263
CALM1	2.90284e-267	0.739083	0.987	0.86	1.00223e-262
JUN	6.81838e-266	0.998154	0.963	0.708	2.35411e-261
HLA-DRA	1.00561e-265	-0.482788	0.032	0.295	3.47199e-261
RPL27A	5.76012e-265	0.509839	0.993	0.944	1.98874e-260
SPRED2	9.83428e-265	-0.514386	0.177	0.576	3.39538e-260
BRAF	1.1731e-263	-0.485473	0.179	0.595	4.05023e-259
PHACTR1	5.90182e-263	-0.353063	0.019	0.248	2.03766e-258
USP6NL	1.53621e-262	-0.779444	0.228	0.635	5.30393e-258
IRAK2	2.52907e-262	-0.288967	0.083	0.434	8.73187e-258
COG5	3.26531e-261	-0.59183	0.229	0.634	1.12738e-256
MBD5	2.56171e-260	-0.38237	0.134	0.526	8.84458e-256
CAP2	3.72812e-260	-0.349308	0.121	0.498	1.28717e-255
HSP90AA1	7.58732e-260	0.870595	0.998	0.961	2.6196e-255
IMMP2L	8.61287e-260	-0.401557	0.112	0.478	2.97368e-255
RPL15	4.45577e-259	0.453523	0.999	0.993	1.5384e-254
GPR89B	1.06214e-258	-0.30513	0.117	0.492	3.66716e-254
RPS21	1.32608e-258	0.489852	0.999	0.982	4.57841e-254
HIVEP2	2.11755e-258	-0.690144	0.21	0.615	7.31104e-254
WWP2	3.9169e-258	-0.256112	0.126	0.526	1.35235e-253
RABGAP1L	9.31699e-258	-1.13072	0.405	0.696	3.21678e-253
ERG	6.27859e-257	-0.298367	0.096	0.451	2.16775e-252
AFF1	7.94544e-257	-0.795179	0.295	0.66	2.74324e-252
BMT2	1.51935e-256	-0.306271	0.129	0.52	5.24571e-252
RICTOR	3.20069e-256	-0.401088	0.177	0.596	1.10507e-251
RPL30	3.51645e-256	0.47209	0.999	0.993	1.21409e-251
TAF4B	1.06364e-255	-0.580584	0.109	0.457	3.67233e-251
ZSWIM6	4.09236e-255	-0.974686	0.273	0.646	1.41293e-250
RPL10	3.41509e-254	0.540354	0.999	0.985	1.17909e-249
TBC1D22A	2.77479e-253	-0.374352	0.165	0.577	9.58025e-249
PPP1R13B	2.87134e-253	-0.67057	0.207	0.597	9.91359e-249
NEDD4L	1.21772e-252	-0.82247	0.253	0.628	4.2043e-248
SLC39A11	8.2009e-251	-0.488457	0.196	0.59	2.83144e-246
CD109	1.37133e-250	-0.305182	0.108	0.472	4.73466e-246
RPL18A	1.37474e-250	0.488838	0.999	0.987	4.74642e-246
NR6A1	3.7007e-249	-0.476647	0.154	0.544	1.2777e-244
LYN	1.09188e-247	-0.594857	0.16	0.564	3.76983e-243
RPL37A	1.1493e-247	0.469493	0.994	0.933	3.96807e-243
MBOAT2	1.37553e-246	-0.909577	0.231	0.628	4.74914e-242
AC068633.1	1.69214e-246	-0.267067	0.01	0.202	5.84229e-242
PARD3	2.40747e-246	-1.23085	0.483	0.716	8.31203e-242
ZFP36L1	1.65413e-245	0.907107	0.967	0.746	5.71106e-241
GBP5	2.0603e-245	-0.401821	0.139	0.525	7.1134e-241
UBE2H	2.88628e-245	-1.46247	0.678	0.786	9.96517e-241
TMEM178B	2.4213e-244	-0.333479	0.102	0.447	8.35977e-240
WNT9A	2.71264e-244	-0.316566	0.079	0.398	9.36566e-240
PHLPP1	4.72679e-244	-0.507205	0.164	0.542	1.63197e-239
RPS8	5.96187e-244	0.475079	0.998	0.981	2.05839e-239
ERC1	1.23527e-243	-0.667241	0.238	0.603	4.26491e-239
SLC45A4	5.47722e-243	-0.712053	0.202	0.584	1.89106e-238
RPS6	7.91223e-243	0.592164	0.996	0.946	2.73178e-238
GAREM1	7.38102e-242	-0.396202	0.162	0.559	2.54837e-237
NXN	4.35611e-241	-1.19367	0.417	0.711	1.50399e-236
NCOA2	5.13871e-241	-0.690343	0.262	0.647	1.77419e-236
SIPA1L3	7.90399e-241	-0.283106	0.118	0.489	2.72893e-236
MYO1D	9.35406e-239	-0.403393	0.182	0.582	3.22958e-234
STAG1	1.37018e-238	-0.692054	0.281	0.655	4.73067e-234
SIPA1L1	2.83559e-238	-0.631479	0.204	0.593	9.79016e-234
PATJ	1.50646e-237	-0.888866	0.338	0.662	5.20121e-233
SUPT3H	1.62324e-237	-0.28093	0.12	0.492	5.60441e-233
LRRK1	4.13434e-237	-0.264747	0.106	0.464	1.42742e-232
RAI14	1.07313e-236	-0.418768	0.165	0.556	3.70508e-232
PTPN4	1.45248e-236	-0.27552	0.111	0.468	5.01484e-232
LINC02542	1.4527e-236	-0.309857	0.108	0.461	5.0156e-232
FGFBP1	1.33398e-234	1.17945	0.666	0.237	4.6057e-230
GTF2IRD1	3.36308e-234	-0.299795	0.141	0.529	1.16114e-229
ECH1	4.47437e-234	0.614861	0.932	0.727	1.54482e-229
RHCG	3.0878e-233	-1.65531	0.483	0.763	1.06609e-228
RPL3	8.03283e-233	0.540739	0.993	0.939	2.77342e-228
MIR4435-2HG	3.67459e-232	-0.355226	0.127	0.502	1.26869e-227
ARHGEF4	3.6617e-231	-0.342714	0.133	0.503	1.26424e-226
SNX29	4.76543e-231	-0.312549	0.126	0.489	1.64531e-226
PRKAR2B	6.09734e-231	-0.473821	0.157	0.528	2.10517e-226
DYNLL1	7.02639e-231	0.521671	0.99	0.919	2.42593e-226
USP32	7.11761e-231	-0.447517	0.173	0.562	2.45743e-226
TRIM29	1.44816e-230	0.609042	0.944	0.733	4.99991e-226
WDFY3	1.94539e-230	-0.278132	0.128	0.508	6.71666e-226
LMBR1	2.4421e-230	-0.397726	0.178	0.564	8.43159e-226
ZFAND3	2.48354e-230	-1.15137	0.561	0.746	8.57469e-226
FN1	9.52431e-230	-0.364753	0.01	0.192	3.28836e-225
SEMA3C	1.29174e-229	-0.539363	0.102	0.436	4.45985e-225
RPL8	1.43646e-229	0.434454	0.999	0.988	4.95953e-225
COX6A1	2.65753e-229	0.493433	0.987	0.877	9.17539e-225
FOSB	2.91569e-229	0.908577	0.933	0.628	1.00667e-224
CDK19	1.65424e-228	-0.50103	0.209	0.593	5.71143e-224
EIF6	3.43338e-227	0.549468	0.964	0.784	1.18541e-222
TET3	1.30211e-226	-0.277169	0.125	0.503	4.49568e-222
LAPTM5	3.71546e-225	-0.409699	0.014	0.207	1.2828e-220
HLA-B	1.13066e-223	-0.930175	0.179	0.587	3.90372e-219
DBI	2.65721e-223	0.809448	0.985	0.896	9.17427e-219
AC092957.1	7.64793e-223	-0.329846	0	0.138	2.64052e-218
ZFAS1	7.87581e-222	0.523285	0.994	0.913	2.7192e-217
TYROBP	1.5746e-221	-0.490212	0.017	0.216	5.43646e-217
PRKCA	1.67514e-221	-0.499517	0.111	0.434	5.78359e-217
CSF3R	3.62818e-221	-0.283617	0.003	0.154	1.25266e-216
FMN1	4.78343e-221	-0.278922	0.087	0.407	1.65153e-216
ARNTL2	5.55502e-221	-0.395128	0.153	0.532	1.91793e-216
POU2F1	1.24798e-220	-0.433286	0.166	0.537	4.30878e-216
FOXP1	5.12445e-220	-0.678769	0.267	0.626	1.76927e-215
C15orf48	1.35513e-219	-2.78691	0.229	0.587	4.67873e-215
RPL29	2.77102e-219	0.480891	0.993	0.94	9.56722e-215
GBP4	5.18049e-219	-0.264029	0.054	0.324	1.78862e-214
ATP5MPL	1.02814e-217	0.540422	0.974	0.83	3.54976e-213
RPL13	4.02064e-217	0.462402	0.998	0.979	1.38817e-212
RPL4	8.14373e-217	0.546304	0.987	0.869	2.8117e-212
NF1	1.75486e-216	-0.334314	0.176	0.563	6.05882e-212
PCDH11X	2.04823e-216	-0.338181	0.03	0.252	7.07173e-212
IGF2BP2	1.01377e-215	-0.315588	0.122	0.468	3.50013e-211
BRD2	1.38054e-215	0.61152	0.925	0.702	4.76646e-211
PSD3	2.97985e-215	-0.512069	0.193	0.559	1.02882e-210
IER3	1.09927e-214	0.85017	0.928	0.71	3.79535e-210
STXBP5	3.0241e-214	-0.435253	0.18	0.556	1.0441e-209
ROMO1	3.20578e-214	0.514089	0.948	0.766	1.10683e-209
MIB1	3.70042e-214	-0.680153	0.286	0.628	1.27761e-209
COTL1	4.50884e-214	-0.696179	0.229	0.604	1.55672e-209
RPP21	8.78069e-214	0.514352	0.922	0.735	3.03162e-209
FBXW7	1.40596e-212	-0.430445	0.18	0.555	4.85421e-208
NUPR1	1.81569e-212	0.743015	0.807	0.506	6.26887e-208
SBSN	6.67788e-212	-0.470318	0.023	0.227	2.30561e-207
MAFB	1.49163e-211	0.674379	0.933	0.645	5.15001e-207
BHLHE22	3.17618e-211	-0.251753	0.079	0.375	1.09661e-206
FGD4	9.42119e-211	-0.512084	0.201	0.577	3.25276e-206
TRAPPC8	1.34683e-210	-0.258546	0.15	0.537	4.65007e-206
WDR27	1.54429e-210	-0.310749	0.139	0.494	5.33182e-206
DLEU1	2.85223e-210	-0.733614	0.244	0.583	9.84762e-206
CECR2	1.12423e-209	-0.478608	0.218	0.593	3.88152e-205
SLC44A5	1.28459e-209	-0.265413	0.112	0.451	4.43517e-205
SCLT1	2.02172e-209	-0.317156	0.133	0.478	6.98019e-205
EIF5	3.12405e-209	0.554612	0.972	0.802	1.07861e-204
BABAM2	1.13587e-208	-0.493711	0.244	0.622	3.92171e-204
MRPL14	9.34058e-208	0.555746	0.957	0.781	3.22493e-203
MAL	9.72814e-208	-2.23413	0.302	0.66	3.35874e-203
PTPRC	1.67527e-207	-0.408796	0.008	0.168	5.78404e-203
B4GALNT3	1.98814e-207	-0.410841	0.134	0.476	6.86425e-203
EPCAM	2.01701e-207	0.639691	0.938	0.735	6.96393e-203
BMPR1A	6.73358e-207	-0.280321	0.157	0.529	2.32484e-202
ITGA2	4.59368e-206	-0.534418	0.2	0.566	1.58601e-201
POU2F2	4.94393e-206	-0.435404	0.119	0.44	1.70694e-201
PDSS2	8.62916e-206	-0.278488	0.156	0.524	2.9793e-201
NDUFV2	1.83968e-205	0.446753	0.87	0.664	6.35168e-201
NEBL	4.1837e-205	-0.57815	0.237	0.611	1.44446e-200
NDUFC2	1.83546e-204	0.55767	0.966	0.803	6.33713e-200
NFAT5	8.61535e-204	-0.88594	0.378	0.679	2.97454e-199
RARRES1	1.44474e-203	-0.336683	0.014	0.192	4.98809e-199
MBP	1.60357e-203	-0.776573	0.339	0.651	5.53648e-199
SOX15	4.27485e-203	0.542287	0.828	0.613	1.47593e-198
DIAPH2	4.73262e-203	-0.285552	0.109	0.429	1.63399e-198
LIMA1	1.35982e-202	0.592235	0.765	0.506	4.69492e-198
CLASP2	1.66341e-202	-0.318732	0.162	0.536	5.7431e-198
AHR	1.91416e-202	-0.832243	0.283	0.639	6.60884e-198
RYR3	2.95739e-202	-0.712632	0.148	0.478	1.02107e-197
CDKN1A	3.05418e-202	0.658296	0.832	0.532	1.05449e-197
C1QB	2.01892e-201	-0.416484	0.017	0.201	6.97051e-197
DPYD	5.81285e-201	-0.825501	0.3	0.646	2.00695e-196
LMTK2	1.24135e-200	-0.357289	0.181	0.56	4.28589e-196
CLIC1	4.26502e-200	0.564232	0.985	0.86	1.47254e-195
KRT19	2.07023e-199	0.537973	1	0.988	7.14767e-195
SAA1	3.15463e-199	-0.441454	0.008	0.166	1.08917e-194
THADA	7.43833e-199	-0.251427	0.124	0.468	2.56816e-194
MID1	1.60591e-198	-0.417187	0.167	0.518	5.54455e-194
CLIP4	6.43135e-198	-0.397559	0.185	0.548	2.22049e-193
INTS12	2.05292e-197	-0.431965	0.193	0.553	7.0879e-193
MCTP1	2.33233e-197	-0.271688	0.003	0.141	8.0526e-193
FNDC3B	6.24035e-197	-1.21743	0.595	0.747	2.15454e-192
PTPRJ	2.37265e-196	-0.263735	0.045	0.285	8.19181e-192
FXYD5	2.56799e-196	-0.908925	0.478	0.752	8.86623e-192
IL1RN	5.24633e-196	-1.0232	0.176	0.529	1.81135e-191
PTPN6	5.51732e-196	-0.321644	0.188	0.56	1.90491e-191
SND1	1.29986e-195	-0.687116	0.389	0.682	4.48788e-191
C7orf50	1.5729e-195	-0.833666	0.346	0.656	5.43061e-191
SGK1	2.78086e-195	0.785009	0.882	0.666	9.60121e-191
AC105460.1	4.62044e-195	0.581684	0.646	0.251	1.59525e-190
NLRP1	3.01341e-194	-0.342873	0.123	0.446	1.04041e-189
JMJD1C	5.4355e-194	-1.28119	0.7	0.748	1.87666e-189
EEF1A1	1.30371e-193	0.455789	0.999	0.988	4.50117e-189
ASB3	1.82778e-193	-0.320387	0.198	0.573	6.31059e-189
ZNF251	2.60241e-193	-0.269747	0.144	0.493	8.9851e-189
CXCL13	5.60213e-193	-0.472599	0.011	0.172	1.93419e-188
ZMYM2	4.00173e-192	-0.456497	0.204	0.573	1.38164e-187
ARL13B	7.24166e-192	-0.88083	0.455	0.699	2.50026e-187
FAM120B	1.115e-191	-0.267359	0.161	0.528	3.84966e-187
SCD	1.34766e-191	0.84115	0.872	0.639	4.65294e-187
PDZK1IP1	1.35644e-191	-0.909243	0.305	0.655	4.68324e-187
PCNX1	1.68071e-191	-0.299104	0.104	0.423	5.80281e-187
SMYD3	4.94257e-191	-0.495443	0.179	0.52	1.70647e-186
RERE	2.51746e-190	-0.879307	0.459	0.687	8.6918e-186
LARP4B	3.09526e-190	-0.696454	0.397	0.685	1.06867e-185
DLG1	5.07782e-190	-0.841037	0.67	0.76	1.75317e-185
MYO9B	2.87997e-189	-0.424837	0.208	0.594	9.94337e-185
PGBD5	3.26943e-189	-0.537058	0.157	0.481	1.1288e-184
MT-ATP6	5.32356e-189	0.952362	0.993	0.861	1.83801e-184
CHURC1	6.07415e-189	0.465623	0.888	0.699	2.09716e-184
ZCCHC7	2.61744e-188	-0.413951	0.232	0.594	9.03696e-184
SLC25A6	4.70413e-188	0.458097	0.922	0.729	1.62415e-183
RPS5	8.07152e-188	0.45005	0.998	0.974	2.78677e-183
CCL4	1.26449e-187	-0.561191	0.009	0.162	4.36579e-183
IFI6	2.28048e-187	-0.40232	0.09	0.39	7.8736e-183
FAF1	2.5896e-187	-0.883109	0.453	0.688	8.94084e-183
SAMSN1	7.87532e-187	-0.399034	0.005	0.145	2.71903e-182
SPSB1	1.70802e-186	-0.428844	0.174	0.503	5.89712e-182
STIM1	2.96291e-186	-0.254822	0.152	0.511	1.02298e-181
RPL38	3.39964e-186	0.360303	0.994	0.929	1.17376e-181
ARHGAP15	4.54168e-186	-0.263146	0	0.118	1.56806e-181
RPS27A	4.9422e-186	0.382236	1	0.995	1.70634e-181
ICAM1	1.62388e-185	-0.415071	0.084	0.369	5.60661e-181
VIM	1.71162e-185	-0.554145	0.019	0.199	5.90955e-181
RPL35	3.23693e-184	0.351433	0.998	0.966	1.11758e-179
AC104041.1	3.19457e-183	-0.252576	0.095	0.39	1.10296e-178
FCHSD2	5.53276e-183	-0.267528	0.15	0.499	1.91024e-178
TRAK1	6.16812e-183	-0.406764	0.183	0.529	2.12961e-178
RTKN2	9.02636e-183	-1.29374	0.714	0.812	3.11644e-178
FGGY	1.76409e-182	-0.298891	0.175	0.538	6.09071e-178
ABCF1	3.02887e-182	0.466385	0.878	0.689	1.04575e-177
LCP2	6.23167e-182	-0.341841	0.004	0.136	2.15155e-177
PROS1	8.72298e-182	-0.956235	0.495	0.716	3.0117e-177
TMEM51	1.22698e-181	-0.386764	0.212	0.576	4.23627e-177
NTN4	1.26477e-181	-0.255575	0.083	0.362	4.36674e-177
TXNRD1	1.72443e-181	-0.677606	0.516	0.766	5.95377e-177
ATF3	1.96828e-181	0.687295	0.854	0.59	6.79568e-177
MAP4K3	4.40246e-181	-0.301064	0.189	0.559	1.51999e-176
GPR89A	1.09348e-180	-0.251141	0.138	0.469	3.77536e-176
FAM135A	1.13032e-180	-0.271277	0.171	0.532	3.90253e-176
ATP2C1	1.81137e-179	-0.555334	0.277	0.607	6.25395e-175
LY6D	1.88501e-179	0.965616	0.976	0.851	6.50818e-175
PSMA3	5.75652e-179	0.449291	0.853	0.672	1.9875e-174
GLUL	6.83653e-179	0.639835	0.868	0.673	2.36038e-174
NCCRP1	1.5394e-178	-0.715756	0.324	0.649	5.31492e-174
USP25	5.32765e-178	-0.337581	0.166	0.516	1.83943e-173
PPP1R14B	3.67698e-177	0.523272	0.978	0.813	1.26951e-172
MET	4.65401e-177	-0.295447	0.15	0.49	1.60684e-172
VPS54	4.87864e-177	-0.282353	0.17	0.526	1.6844e-172
NCOA1	9.82302e-177	-0.485309	0.277	0.626	3.39149e-172
RPL26	1.12033e-176	0.43908	0.997	0.97	3.86804e-172
ZDHHC11	1.36516e-176	-0.274038	0.156	0.49	4.71335e-172
DNAJB1	2.36888e-176	0.692177	0.987	0.887	8.1788e-172
CD24	2.65984e-176	-0.907412	0.996	0.979	9.18337e-172
VAMP8	4.37209e-176	-0.740403	0.921	0.85	1.50951e-171
SH3D19	4.9091e-176	-0.256786	0.172	0.533	1.69492e-171
NDUFA12	6.67826e-176	0.431058	0.9	0.713	2.30574e-171
COX14	2.03213e-175	0.497718	0.899	0.724	7.01612e-171
TOMM6	2.33013e-175	0.555291	0.97	0.834	8.04501e-171
PSME1	3.54052e-175	0.460545	0.923	0.75	1.2224e-170
AQP9	3.90392e-175	-0.461456	0.001	0.114	1.34787e-170
EXT1	2.55884e-174	-1.44418	0.437	0.66	8.83466e-170
RPL11	4.42945e-174	0.39338	0.999	0.985	1.52931e-169
C1QA	1.58154e-173	-0.346031	0.016	0.177	5.46042e-169
PLP2	3.328e-173	0.49501	0.948	0.754	1.14903e-168
PSMA6	3.38496e-173	0.475463	0.951	0.768	1.16869e-168
YBX3	3.98869e-173	0.462542	0.969	0.808	1.37713e-168
PFDN5	6.17266e-173	0.419867	0.987	0.88	2.13117e-168
ALOX5AP	2.06896e-172	-0.353206	0.006	0.139	7.14328e-168
PPP6R3	3.68166e-172	-0.581491	0.368	0.676	1.27113e-167
ATP5PF	6.32469e-172	0.438886	0.968	0.809	2.18366e-167
RBM47	9.11737e-172	-0.896813	0.449	0.691	3.14786e-167
NCALD	1.11639e-171	-0.310007	0.135	0.459	3.85444e-167
MFSD14C	6.16445e-171	-0.261094	0.196	0.562	2.12834e-166
TMSB10	5.19762e-170	-0.712718	0.989	0.967	1.79453e-165
FCER1G	5.73168e-170	-0.404142	0.009	0.148	1.97892e-165
STK3	8.11006e-170	-0.99643	0.59	0.719	2.80008e-165
ETV6	1.21581e-169	-0.673248	0.357	0.667	4.1977e-165
CCNYL1	1.33552e-169	-0.533726	0.315	0.635	4.61101e-165
HINT1	2.43096e-169	0.437148	0.985	0.876	8.39312e-165
TXNIP	2.86004e-169	-0.882915	0.206	0.553	9.87457e-165
RPL9	1.5684e-168	0.401406	0.993	0.942	5.41505e-164
APOC1	4.85722e-168	-0.461946	0.073	0.33	1.677e-163
GATAD2B	6.81563e-168	-0.369935	0.223	0.585	2.35316e-163
RPL7A	8.73435e-168	0.4072	0.998	0.983	3.01562e-163
BASP1	1.21414e-167	-0.552883	0.166	0.489	4.19196e-163
METAP2	1.23759e-167	0.414176	0.89	0.697	4.27292e-163
NEDD8	1.75271e-167	0.419253	0.957	0.795	6.05139e-163
DYM	2.87921e-167	-0.398642	0.244	0.593	9.94074e-163
TCF12	3.78907e-167	-0.322276	0.176	0.516	1.30821e-162
TPD52	1.58797e-166	0.482804	0.941	0.729	5.48261e-162
UBAP1	1.70951e-166	-0.390363	0.213	0.581	5.90227e-162
ERN1	1.91097e-166	-0.387658	0.202	0.564	6.5978e-162
CYB5R4	5.72265e-166	-0.370381	0.251	0.624	1.9758e-161
NOP53	1.85264e-165	0.397368	0.875	0.69	6.39642e-161
BANP	1.8953e-165	-0.355465	0.2	0.543	6.54371e-161
PLD1	1.93738e-165	-0.466333	0.236	0.58	6.68899e-161
NR4A1	2.22205e-165	0.650918	0.778	0.492	7.67186e-161
FNIP1	2.56e-165	-0.297371	0.172	0.526	8.83864e-161
PTPRS	4.44392e-165	-0.429226	0.268	0.615	1.53431e-160
NIT2	1.26268e-164	0.421354	0.793	0.625	4.35954e-160
FOXP2	1.41164e-164	-0.368631	0.131	0.429	4.87383e-160
FTX	1.88628e-164	-0.485864	0.238	0.572	6.51256e-160
SLC27A4	2.17865e-164	-0.299399	0.206	0.579	7.522e-160
CAPN14	2.62054e-164	-0.620331	0.086	0.342	9.04768e-160
FXYD3	2.62447e-164	0.56157	0.991	0.917	9.06126e-160
CLDN1	2.65298e-164	-0.978861	0.252	0.576	9.15967e-160
AR	3.98355e-164	-0.378155	0.18	0.507	1.37536e-159
EYA2	7.19261e-164	-0.60671	0.311	0.634	2.48332e-159
IL34	1.00745e-163	-0.302224	0.171	0.502	3.47831e-159
PSMB5	1.45797e-163	0.47027	0.951	0.774	5.03378e-159
RPS3A	3.66453e-163	0.397263	0.995	0.97	1.26521e-158
LPP	9.62289e-163	-1.11883	0.698	0.749	3.3224e-158
DUSP10	4.54302e-162	-0.873342	0.397	0.67	1.56852e-157
PRKCH	6.3794e-162	-0.462353	0.241	0.597	2.20255e-157
PLPP5	3.29447e-161	0.477095	0.926	0.732	1.13745e-156
DUS2	5.5443e-161	-0.320434	0.148	0.461	1.91423e-156
MYL6	8.7043e-161	0.408595	0.993	0.949	3.00525e-156
BMP2K	9.51824e-161	-0.298762	0.188	0.535	3.28627e-156
PRKD2	1.7343e-160	-0.275831	0.193	0.533	5.98786e-156
PTK2	1.08019e-159	-0.979688	0.771	0.78	3.72947e-155
HEBP2	1.76841e-159	-0.756819	0.95	0.882	6.10561e-155
CLDN3	4.08109e-159	-0.646564	0.19	0.505	1.40904e-154
RPS4X	4.29956e-159	0.394859	0.997	0.977	1.48447e-154
USPL1	1.78119e-158	-0.330793	0.139	0.444	6.14973e-154
TMPRSS11E	1.79464e-158	-1.46179	0.264	0.584	6.19619e-154
FAM107B	1.82512e-157	-0.638027	0.37	0.667	6.30142e-153
ARAP2	1.0263e-156	-0.25441	0.168	0.505	3.5434e-152
PFKFB3	1.64156e-156	-0.528903	0.22	0.557	5.66764e-152
MBTD1	1.80863e-156	-0.25449	0.16	0.492	6.24446e-152
ARFGEF3	2.27465e-156	-0.283012	0.2	0.551	7.85346e-152
SARAF	3.05245e-156	0.414251	0.953	0.763	1.05389e-151
PIBF1	4.25811e-156	-0.288065	0.196	0.537	1.47015e-151
TMEM241	4.28713e-156	-0.260939	0.144	0.455	1.48018e-151
NDUFB9	4.54112e-156	0.480637	0.981	0.864	1.56787e-151
TCF7L2	6.0065e-156	-0.380199	0.177	0.492	2.07381e-151
CSRP2	6.7981e-156	0.650391	0.824	0.592	2.34711e-151
RASAL2	1.15977e-155	-0.585264	0.333	0.638	4.00421e-151
LINC00511	1.42665e-155	-1.03288	0.382	0.629	4.92564e-151
GNLY	1.73259e-154	-0.401894	0.004	0.12	5.98194e-150
ERBIN	3.8935e-154	-0.468725	0.279	0.623	1.34427e-149
TMEM238	1.21316e-153	0.449056	0.97	0.809	4.18856e-149
KAZN	1.24754e-153	-0.384085	0.25	0.582	4.30727e-149
PLEK	1.31246e-153	-0.349004	0.005	0.121	4.53139e-149
OASL	3.15551e-153	-0.266648	0.028	0.205	1.08947e-148
ELF2	4.25264e-153	-0.71831	0.473	0.701	1.46827e-148
PTPN12	4.76849e-153	-0.537903	0.313	0.648	1.64637e-148
RPRD1A	5.23015e-153	-0.354137	0.238	0.587	1.80576e-148
ADIRF	1.00044e-152	-1.6182	0.875	0.895	3.4541e-148
DENND4A	1.1956e-152	-0.256105	0.145	0.457	4.12792e-148
ZNF32	1.41243e-152	0.397755	0.735	0.556	4.87656e-148
SGMS2	2.52563e-152	-0.365048	0.145	0.437	8.72001e-148
RTRAF	2.83509e-152	0.381068	0.945	0.763	9.78842e-148
HMMR	4.22278e-152	-0.328027	0.07	0.301	1.45796e-147
LINC01133	1.1668e-151	0.539069	0.579	0.283	4.02848e-147
RAPGEF5	1.65533e-151	-0.604858	0.295	0.611	5.71518e-147
MRPL52	1.99761e-151	0.403182	0.871	0.693	6.89693e-147
GBF1	2.90555e-151	-0.393159	0.227	0.565	1.00317e-146
RGS10	2.95429e-151	-0.75416	0.49	0.73	1.02e-146
MKLN1	3.63841e-151	-0.362787	0.258	0.607	1.2562e-146
MAML2	7.45907e-151	-0.442028	0.15	0.455	2.57532e-146
HS2ST1	1.1164e-150	-0.26745	0.201	0.54	3.85448e-146
RPS24	1.41925e-150	0.349109	0.999	0.99	4.90011e-146
RPL36	3.54697e-150	0.335671	0.997	0.964	1.22463e-145
PACSIN2	3.94412e-150	-0.256388	0.153	0.48	1.36175e-145
STRBP	4.44306e-150	-0.370688	0.269	0.608	1.53401e-145
EIF4G3	8.10395e-150	-0.646939	0.361	0.641	2.79797e-145
RALBP1	9.79273e-150	0.380622	0.786	0.627	3.38104e-145
FBXO11	1.12154e-149	-0.614545	0.358	0.642	3.87224e-145
KCMF1	1.17344e-149	-0.625284	0.627	0.744	4.05143e-145
TBL1X	1.99452e-149	-0.460638	0.261	0.579	6.88628e-145
LGALS1	5.1452e-149	-0.590073	0.057	0.273	1.77643e-144
RPS23	6.1169e-149	0.376295	0.994	0.954	2.11192e-144
SGMS1	7.41968e-149	-1.06073	0.64	0.724	2.56172e-144
MAGI3	9.26023e-149	-0.933725	0.423	0.653	3.19719e-144
BAIAP2L1	2.11362e-148	-0.526117	0.369	0.657	7.29747e-144
CXCL8	6.05047e-148	-1.62155	0.206	0.529	2.08899e-143
ZNF706	6.05446e-148	0.426727	0.984	0.834	2.09036e-143
FRYL	6.96526e-148	-0.420368	0.269	0.6	2.40483e-143
FRK	9.30686e-148	-0.284514	0.202	0.545	3.21329e-143
ALDH1A3	9.43444e-148	-0.507934	0.19	0.514	3.25733e-143
GYS1	1.30798e-147	-0.303764	0.193	0.526	4.51594e-143
RDX	1.06193e-146	0.417783	0.82	0.627	3.66642e-142
RPL19	2.0259e-146	0.335225	0.998	0.987	6.99462e-142
ZNF609	5.10686e-146	-0.299617	0.202	0.533	1.76319e-141
FAM172A	8.17388e-146	-0.259344	0.176	0.503	2.82212e-141
TRMT10C	9.01446e-146	0.422928	0.74	0.58	3.11233e-141
ACTB	9.10655e-146	-0.536848	0.996	0.972	3.14413e-141
PICALM	2.19502e-145	-0.609851	0.354	0.668	7.57854e-141
KDM6A	2.98526e-145	-0.303708	0.206	0.541	1.03069e-140
RPL21	4.96161e-145	0.335619	0.992	0.933	1.71305e-140
ATP1B3	5.55019e-145	0.528358	0.933	0.758	1.91626e-140
KDM3A	6.08624e-145	-0.254087	0.198	0.547	2.10134e-140
ATG101	7.83672e-145	0.385939	0.751	0.631	2.70571e-140
NUDT8	9.70823e-145	0.448924	0.797	0.597	3.35186e-140
MCTP2	3.66128e-144	-0.453206	0.227	0.55	1.26409e-139
SFN	9.00729e-144	0.647985	0.984	0.849	3.10986e-139
SEC24B	1.02454e-143	-0.258319	0.205	0.554	3.53733e-139
RPL36A	1.35184e-143	0.382297	0.991	0.913	4.66736e-139
FAM117A	1.41521e-143	-0.376002	0.153	0.434	4.88616e-139
PRPF4B	1.77989e-143	0.412097	0.834	0.658	6.14523e-139
MIR205HG	2.25689e-143	0.647104	0.985	0.843	7.79215e-139
CCL3	1.2094e-142	-0.379701	0.01	0.137	4.17556e-138
KRTDAP	1.24266e-142	-0.61926	0.016	0.157	4.29042e-138
CDC42EP1	2.37842e-142	-0.363926	0.29	0.628	8.21172e-138
OCLN	2.40498e-142	-0.298745	0.201	0.521	8.30342e-138
ESYT2	2.59565e-142	-0.53994	0.356	0.669	8.96173e-138
SCNN1B	3.37598e-142	-0.279421	0.119	0.398	1.16559e-137
CDC42BPA	4.88737e-142	-0.3455	0.237	0.563	1.68741e-137
PUM2	1.94132e-141	-0.498931	0.336	0.648	6.70261e-137
VPS53	1.96609e-141	-0.356648	0.271	0.597	6.78812e-137
KIF13B	2.11913e-141	-0.313816	0.202	0.532	7.31652e-137
DNPH1	2.13322e-141	0.429639	0.843	0.645	7.36514e-137
ACOT7	3.52896e-141	-0.543128	0.271	0.563	1.21841e-136
LMO7	3.84437e-141	-1.19942	0.318	0.632	1.32731e-136
RPL5	4.71626e-141	0.384831	0.997	0.962	1.62834e-136
RPS26	4.90662e-141	0.454821	0.98	0.881	1.69406e-136
RPL23	1.00711e-140	0.436669	0.985	0.896	3.47713e-136
TNFAIP3	1.06553e-140	-0.721554	0.223	0.544	3.67885e-136
AIF1	1.15047e-140	-0.297853	0.007	0.123	3.97211e-136
C1orf35	1.20093e-140	0.357455	0.874	0.691	4.14633e-136
F3	1.51305e-140	-0.391585	0.08	0.318	5.22396e-136
WWTR1	3.96523e-140	-0.250762	0.178	0.496	1.36903e-135
LMTK3	6.07564e-140	-0.290851	0.244	0.59	2.09768e-135
IGF2R	6.99603e-140	-0.442495	0.278	0.614	2.41545e-135
FOXQ1	8.66935e-140	0.481084	0.435	0.124	2.99318e-135
HDAC8	1.31484e-139	-0.259556	0.204	0.535	4.53963e-135
TMBIM6	2.48862e-139	0.402725	0.988	0.875	8.5922e-135
ZNF83	2.70478e-139	-0.262012	0.162	0.461	9.33852e-135
SLC25A3	4.28665e-139	0.424428	0.964	0.797	1.48001e-134
LEMD1	8.17394e-139	-0.421174	0.192	0.506	2.82214e-134
DDR1	8.77205e-139	0.403899	0.82	0.657	3.02864e-134
SCAND1	9.75675e-139	0.383541	0.838	0.671	3.36862e-134
ARF6	1.04545e-138	0.394843	0.867	0.683	3.60951e-134
RPS28	1.39637e-138	0.305055	0.997	0.98	4.8211e-134
SRD5A1	2.19297e-138	-0.780443	0.416	0.658	7.57144e-134
PABPC4	4.46547e-138	0.355496	0.879	0.699	1.54175e-133
DSG3	4.98294e-138	-1.14131	0.926	0.837	1.72041e-133
SERPINB2	1.06492e-137	-1.14574	0.228	0.517	3.67673e-133
IKZF2	2.54067e-137	-0.358	0.217	0.541	8.77193e-133
SERPINH1	2.11315e-136	0.44661	0.845	0.661	7.29588e-132
UQCRB	5.45606e-136	0.378787	0.988	0.88	1.88376e-131
ZNF638	6.0257e-136	-0.517559	0.347	0.647	2.08043e-131
CXCL6	9.75085e-136	-0.408151	0.184	0.488	3.36658e-131
FKBP3	1.18122e-135	0.343222	0.783	0.613	4.07826e-131
CCDC59	3.31977e-135	0.341193	0.829	0.673	1.14618e-130
STAU2	4.4731e-135	-0.621533	0.434	0.667	1.54438e-130
RPL17	8.83517e-135	0.358911	0.997	0.978	3.05043e-130
PDLIM5	1.21286e-134	-0.789107	0.551	0.717	4.18751e-130
HECTD4	1.50856e-134	-0.267471	0.217	0.563	5.20846e-130
COX4I1	2.06761e-134	0.343652	0.993	0.939	7.13862e-130
LSP1	3.81009e-134	0.380626	0.702	0.448	1.31547e-129
44991	8.08656e-134	-0.765756	0.573	0.698	2.79196e-129
DAD1	1.21466e-133	0.401085	0.946	0.765	4.19372e-129
UQCC2	2.7169e-133	0.349924	0.757	0.62	9.38037e-129
MYL12B	2.96423e-133	-0.568554	0.974	0.882	1.02343e-128
SNRPE	5.30804e-133	0.421769	0.952	0.778	1.83265e-128
AHSA1	5.53128e-133	0.392805	0.862	0.687	1.90973e-128
VPS13D	7.98916e-133	-0.25288	0.214	0.549	2.75834e-128
COX16	9.71285e-133	0.368683	0.886	0.72	3.35346e-128
ARID1B	1.34769e-132	-0.807071	0.516	0.676	4.65305e-128
EIF4A2	2.06512e-132	0.369261	0.976	0.814	7.13003e-128
NFATC3	2.29437e-132	-0.375974	0.204	0.513	7.92155e-128
PPP2R3A	1.94287e-131	-0.299987	0.226	0.541	6.70797e-127
SERTAD1	2.61471e-131	0.442126	0.779	0.581	9.02756e-127
GPX2	6.91901e-131	0.517455	0.654	0.403	2.38886e-126
RNGTT	2.59508e-130	-0.282375	0.199	0.522	8.95978e-126
KTN1	7.26021e-130	0.384552	0.942	0.73	2.50666e-125
CENPA	7.39694e-130	-0.387952	0.126	0.384	2.55387e-125
PNN	1.50598e-129	0.457766	0.82	0.641	5.19953e-125
USP31	2.70323e-129	-0.304637	0.222	0.548	9.33319e-125
PKP1	2.73681e-129	0.399323	0.88	0.673	9.44913e-125
CRCT1	3.44165e-129	-1.41085	0.005	0.107	1.18826e-124
RPL34	3.47123e-129	0.321862	0.995	0.958	1.19848e-124
PELI1	6.0577e-129	-0.448518	0.24	0.567	2.09148e-124
PPL	8.25415e-129	-0.678037	0.358	0.654	2.84983e-124
MAPK8	9.48303e-129	-0.600726	0.375	0.65	3.27411e-124
RASA2	2.1129e-128	-0.355348	0.237	0.57	7.29499e-124
SPCS2	3.4884e-128	0.397608	0.961	0.755	1.20441e-123
ANXA1	4.64927e-128	-1.50649	0.922	0.904	1.60521e-123
VOPP1	6.4535e-128	-0.279352	0.261	0.599	2.22814e-123
DENND5A	4.31687e-127	-0.289634	0.134	0.413	1.49044e-122
ZC3H3	4.89543e-127	-0.463109	0.206	0.519	1.6902e-122
ARC	1.15545e-126	0.480128	0.644	0.362	3.98932e-122
GFPT2	1.48244e-126	-0.261657	0.095	0.322	5.11826e-122
EHMT1	1.95951e-126	-0.529473	0.383	0.648	6.7654e-122
ECHDC3	2.20381e-126	-0.296578	0.255	0.585	7.60887e-122
PNP	3.70515e-126	0.388922	0.78	0.61	1.27924e-121
HAP1	6.5649e-126	-0.333244	0.225	0.526	2.2666e-121
TANC2	6.63135e-126	-0.283822	0.168	0.455	2.28954e-121
RCN2	1.14194e-125	0.405027	0.925	0.71	3.94265e-121
MYC	1.16264e-125	0.528288	0.836	0.577	4.01411e-121
SLC20A2	1.40111e-125	-0.868749	0.649	0.738	4.83746e-121
TXN	1.85712e-125	0.460073	0.99	0.925	6.41189e-121
NEAT1	1.87128e-125	0.652087	0.993	0.84	6.46077e-121
KRT8	1.91766e-124	0.522619	0.975	0.836	6.62093e-120
GRHL2	4.74057e-124	-0.614397	0.324	0.599	1.63673e-119
NRARP	5.74635e-124	0.521857	0.86	0.614	1.98398e-119
KRT23	1.79179e-123	-0.261532	0.008	0.113	6.18632e-119
HERC4	3.90862e-123	-0.54398	0.392	0.646	1.34949e-118
C12orf57	6.96436e-123	0.376401	0.849	0.687	2.40452e-118
SCAPER	1.9873e-122	-0.282092	0.214	0.52	6.86134e-118
EYA3	2.38086e-122	-0.261894	0.21	0.539	8.22017e-118
AKAP13	2.5823e-122	-0.824348	0.629	0.719	8.91564e-118
RPS13	4.64465e-122	0.341123	0.989	0.934	1.60361e-117
CWC15	4.77066e-122	0.298054	0.839	0.688	1.64712e-117
NAPRT	1.18184e-121	0.33671	0.857	0.696	4.08041e-117
NT5C2	2.42421e-121	-0.667302	0.473	0.695	8.36982e-117
RPLP0	3.72606e-121	0.322784	0.998	0.973	1.28646e-116
SLIRP	7.64073e-121	0.375036	0.861	0.707	2.63804e-116
G0S2	8.41461e-121	-1.30561	0.312	0.611	2.90523e-116
SOCS3	1.10674e-120	0.385364	0.756	0.485	3.82114e-116
GSK3B	2.68958e-120	-0.816223	0.565	0.695	9.28604e-116
SLPI	2.88094e-120	-1.78943	0.829	0.843	9.94672e-116
RPS9	4.24376e-120	0.28741	0.993	0.965	1.4652e-115
RECQL	5.91743e-120	1.01984	0.707	0.551	2.04305e-115
GIPC2	6.57221e-120	-0.254356	0.228	0.537	2.26912e-115
MEIS1	6.87819e-120	-0.512356	0.28	0.571	2.37476e-115
ATXN7L3B	8.44128e-120	0.332375	0.699	0.565	2.91444e-115
OSBPL1A	1.00413e-119	-0.42434	0.305	0.601	3.46686e-115
WDR83OS	1.16794e-119	0.353911	0.972	0.825	4.03243e-115
IL1B	1.70535e-119	-0.336727	0.03	0.182	5.88789e-115
RBM25	3.56495e-119	0.371841	0.896	0.693	1.23083e-114
SMARCA4	5.93241e-119	-0.46298	0.37	0.651	2.04822e-114
FAM126A	6.24601e-119	-0.312187	0.214	0.509	2.1565e-114
MT-ND3	1.18228e-118	0.569711	0.978	0.803	4.08193e-114
CBFA2T2	1.48815e-118	-0.326038	0.244	0.556	5.13798e-114
FKBP5	1.54025e-118	-0.405893	0.202	0.49	5.31785e-114
HACD3	3.43423e-118	0.375035	0.837	0.655	1.1857e-113
TRAF3	3.77121e-118	-0.323831	0.244	0.551	1.30205e-113
KRT6C	6.8479e-118	0.915315	0.648	0.419	2.3643e-113
ASCC1	9.1397e-118	-0.367289	0.303	0.599	3.15557e-113
SLC5A3	1.04184e-117	0.409763	0.72	0.539	3.59707e-113
GRHL3	1.07648e-117	-0.368143	0.248	0.548	3.71666e-113
RPL31	1.2504e-117	0.331697	0.988	0.911	4.31713e-113
ANKS1A	1.53589e-117	-0.36845	0.293	0.605	5.30283e-113
SNX6	3.13612e-117	0.323462	0.912	0.724	1.08278e-112
PSMC1	1.1051e-116	0.32477	0.872	0.711	3.81548e-112
CAMK2D	2.28451e-116	-1.10701	0.693	0.734	7.88749e-112
USP34	2.28572e-116	-0.599778	0.493	0.679	7.89167e-112
MRTFB	2.45432e-116	-0.260923	0.213	0.522	8.47378e-112
MED13	3.52988e-116	-0.558765	0.392	0.651	1.21872e-111
CERS6	4.45992e-116	-0.672287	0.459	0.654	1.53983e-111
ZFP36	8.7617e-116	0.400625	0.87	0.675	3.02506e-111
EVI5	9.86978e-116	-0.320318	0.279	0.58	3.40764e-111
COX6C	1.99219e-115	0.349943	0.99	0.925	6.87823e-111
AGPAT4	4.27355e-115	-0.412484	0.142	0.394	1.47549e-110
ACACA	4.40896e-115	-0.258516	0.21	0.514	1.52224e-110
RAB7A	4.63735e-115	-0.561232	0.865	0.804	1.60109e-110
NOL7	5.26461e-115	0.330602	0.925	0.755	1.81766e-110
BLZF1	7.12376e-115	-0.252588	0.237	0.557	2.45955e-110
MCL1	9.39786e-115	0.394775	0.926	0.718	3.2447e-110
DDX5	9.65247e-115	0.400101	0.978	0.837	3.33261e-110
TAB2	1.14785e-114	-0.2887	0.268	0.601	3.96306e-110
MPRIP	1.49423e-114	-0.375265	0.259	0.585	5.15898e-110
LINC00243	2.02251e-114	-0.783724	0.307	0.571	6.98293e-110
VPS8	2.20992e-114	-0.366056	0.299	0.6	7.62997e-110
FAM49B	3.54097e-114	-0.634896	0.855	0.804	1.22256e-109
CTSL	4.06124e-114	-0.404541	0.158	0.434	1.40218e-109
PSME2	4.40056e-114	0.416129	0.877	0.719	1.51934e-109
CSNK2B	6.957e-114	0.325093	0.914	0.752	2.40197e-109
ANKRD28	8.01426e-114	-0.378846	0.311	0.622	2.767e-109
RAB31	8.12466e-114	-0.277168	0.205	0.514	2.80512e-109
JUND	8.19672e-114	0.407957	0.96	0.764	2.83e-109
HMGN1	2.10153e-113	0.352399	0.974	0.829	7.25573e-109
COX5A	4.05017e-113	0.333214	0.955	0.817	1.39836e-108
ARID5B	7.43015e-113	0.412521	0.832	0.631	2.56533e-108
CAB39	1.44218e-112	-0.368035	0.301	0.61	4.97929e-108
CEP72	1.94775e-112	-0.387242	0.229	0.517	6.7248e-108
PPARD	2.87388e-112	-0.319978	0.256	0.582	9.92235e-108
ACOT13	3.51176e-112	0.363663	0.678	0.543	1.21247e-107
PPP3CA	4.06131e-112	-0.668574	0.537	0.689	1.40221e-107
SLC9A3R1	4.46955e-112	0.393217	0.892	0.701	1.54316e-107
ZNRD2	5.37244e-112	0.316489	0.736	0.614	1.85489e-107
BTF3	5.62842e-112	0.336035	0.973	0.837	1.94327e-107
GBP2	6.49865e-112	-0.807452	0.523	0.701	2.24372e-107
GADD45GIP1	6.79752e-112	0.310543	0.911	0.741	2.34691e-107
UTRN	1.02052e-111	-0.260158	0.205	0.508	3.52343e-107
SNRPC	1.02367e-111	0.327021	0.908	0.751	3.53432e-107
SRP14	1.15039e-111	0.30789	0.986	0.897	3.97185e-107
SLMAP	5.29135e-111	-0.29166	0.255	0.573	1.82689e-106
BIRC6	5.35637e-111	-0.597174	0.478	0.678	1.84934e-106
SESTD1	7.63523e-111	-0.418996	0.287	0.586	2.63614e-106
CBLB	8.18927e-111	-0.429655	0.258	0.559	2.82743e-106
FDX1	2.97581e-110	0.282637	0.722	0.601	1.02743e-105
CYTH1	4.97043e-110	-0.45976	0.391	0.655	1.71609e-105
ATL2	5.43735e-110	-0.384944	0.338	0.626	1.8773e-105
RSRC2	8.63191e-110	0.316599	0.87	0.689	2.98025e-105
REPS1	1.03166e-109	-0.290049	0.245	0.566	3.56192e-105
CLIC4	1.40345e-109	-0.582922	0.442	0.672	4.84556e-105
PTPN13	1.62434e-109	-1.06029	0.614	0.715	5.60819e-105
HSPA8	1.76044e-109	0.433023	0.971	0.832	6.07809e-105
UBE2E2	2.55711e-109	-0.873964	0.708	0.729	8.82868e-105
RBM6	2.67606e-109	-0.272504	0.226	0.529	9.23936e-105
RPL39	2.79464e-109	0.283311	0.997	0.981	9.64878e-105
VTI1B	3.0025e-109	0.270023	0.786	0.658	1.03664e-104
DYRK1A	3.36117e-109	-0.348362	0.267	0.578	1.16048e-104
RSL24D1	3.9969e-109	0.316435	0.887	0.711	1.37997e-104
HSP90B1	6.4384e-109	0.501078	0.97	0.79	2.22292e-104
CD14	1.82934e-108	-0.374932	0.211	0.492	6.31597e-104
LY6E	1.90486e-108	-0.828172	0.883	0.854	6.57674e-104
ATP5MG	3.06133e-108	0.307629	0.977	0.863	1.05696e-103
RPS27L	4.47754e-108	0.254701	0.805	0.656	1.54591e-103
NORAD	6.64696e-108	0.390423	0.835	0.667	2.29493e-103
SPINK5	6.86653e-108	-0.469821	0.136	0.389	2.37074e-103
DNM2	6.88844e-108	-0.367085	0.316	0.627	2.3783e-103
SSH2	1.624e-107	-0.379512	0.287	0.593	5.60701e-103
SMG6	2.53101e-107	-0.310276	0.272	0.572	8.73857e-103
RELCH	3.19954e-107	-0.334667	0.307	0.605	1.10467e-102
EGR1	5.87411e-107	0.417025	0.734	0.495	2.0281e-102
ACSL1	6.8436e-107	-0.361452	0.235	0.55	2.36282e-102
TFG	1.01198e-106	0.298721	0.84	0.692	3.49395e-102
SNRPD2	1.31621e-106	0.32488	0.985	0.888	4.54436e-102
STRN	3.15359e-106	-0.376083	0.312	0.621	1.08881e-101
EIF3M	3.52982e-106	0.296121	0.905	0.722	1.21871e-101
SELENOH	4.06457e-106	0.279125	0.974	0.853	1.40333e-101
CHCHD3	5.17019e-106	-0.453105	0.449	0.681	1.78506e-101
EPB41	5.87383e-106	-0.292482	0.239	0.535	2.028e-101
ERO1B	6.41575e-106	-0.30981	0.204	0.491	2.2151e-101
CREBBP	6.60737e-106	-0.384342	0.325	0.625	2.28126e-101
C1S	1.03191e-105	-0.265523	0.187	0.46	3.56276e-101
RHOB	1.46107e-105	0.317555	0.8	0.58	5.04447e-101
HS6ST1	2.93679e-105	-0.292024	0.281	0.587	1.01395e-100
CUL1	3.21722e-105	-0.409022	0.376	0.644	1.11078e-100
PIK3CB	3.32172e-105	-0.404767	0.357	0.631	1.14686e-100
ERH	1.93541e-104	0.355058	0.941	0.777	6.68221e-100
MTFR1	2.1016e-104	-0.334716	0.299	0.599	7.25598e-100
MSI2	2.58631e-104	-0.309548	0.245	0.542	8.92948e-100
GRHL1	3.79302e-104	-0.728956	0.577	0.706	1.30958e-99
MAP1LC3A	3.95366e-104	-0.340526	0.236	0.541	1.36504e-99
EIF2S2	4.43011e-104	0.331587	0.953	0.784	1.52954e-99
ATP13A4	6.75692e-104	-0.263711	0.083	0.283	2.33289e-99
ZNF22	8.13991e-104	0.331008	0.718	0.553	2.81038e-99
CLCA4	1.79795e-103	-0.285607	0.03	0.168	6.20762e-99
MED13L	1.8094e-103	-0.531642	0.387	0.639	6.24714e-99
SPINT2	5.9876e-103	0.354145	0.992	0.913	2.06728e-98
DDX24	7.68372e-103	0.283898	0.746	0.602	2.65288e-98
PI4K2B	1.14168e-102	-0.302299	0.244	0.529	3.94177e-98
EEF1D	3.06229e-102	0.292795	0.989	0.91	1.05728e-97
SNHG32	4.33798e-102	0.278506	0.84	0.701	1.49773e-97
TENT4A	4.45948e-102	-0.323083	0.285	0.574	1.53968e-97
RMND5A	5.55904e-102	-0.441815	0.369	0.66	1.91931e-97
GADD45B	6.06651e-102	0.362185	0.82	0.619	2.09452e-97
TJP2	1.04596e-101	-0.26398	0.253	0.56	3.61128e-97
RPL32	1.21796e-101	0.267964	0.999	0.99	4.20514e-97
SERINC5	1.24567e-101	-0.44482	0.385	0.636	4.30081e-97
AFF4	1.3714e-101	-0.398986	0.345	0.637	4.73489e-97
MLEC	2.05874e-101	0.302808	0.853	0.692	7.10799e-97
SOS1	3.8641e-101	-0.523698	0.419	0.649	1.33412e-96
RPL35A	7.06193e-101	0.257511	0.998	0.974	2.4382e-96
GMDS	7.47693e-101	-0.555545	0.439	0.666	2.58149e-96
TMEM40	1.39614e-100	0.318216	0.812	0.63	4.82031e-96
ATP5PO	2.55738e-100	0.288037	0.908	0.753	8.8296e-96
IFITM2	2.90925e-100	-0.69978	0.139	0.386	1.00445e-95
OGDH	3.5162e-100	-0.370543	0.338	0.61	1.214e-95
MOB1A	5.23859e-100	-0.495103	0.663	0.75	1.80867e-95
BTG3	5.29199e-100	0.375259	0.75	0.626	1.82711e-95
R3HDM2	5.94334e-100	-0.304762	0.312	0.605	2.052e-95
ATP5MC1	6.01557e-100	0.393891	0.924	0.767	2.07694e-95
RALB	9.41336e-100	-0.289646	0.285	0.594	3.25006e-95
RPL14	1.75285e-99	0.294269	0.997	0.967	6.05188e-95
LY6K	2.67001e-99	0.342097	0.843	0.679	9.21848e-95
RAB27B	3.84719e-99	-0.569711	0.404	0.639	1.32828e-94
XPR1	4.27162e-99	-0.271466	0.226	0.511	1.47482e-94
ITPR1	4.42976e-99	-0.335257	0.221	0.505	1.52942e-94
ANLN	4.95936e-99	-0.462064	0.161	0.387	1.71227e-94
RC3H1	1.2681e-98	-0.56859	0.5	0.669	4.37824e-94
ABCA1	1.27439e-98	-0.373073	0.226	0.502	4.39994e-94
SLC39A4	1.53535e-98	0.33647	0.911	0.752	5.30096e-94
ADK	2.38877e-98	-0.625908	0.535	0.679	8.24748e-94
PRRG4	2.44405e-98	0.385797	0.888	0.697	8.43832e-94
SS18	5.15291e-98	-0.300862	0.311	0.611	1.77909e-93
HECA	6.23939e-98	-0.377431	0.301	0.618	2.15421e-93
CFLAR	1.39934e-97	-0.457578	0.331	0.639	4.83137e-93
GALM	2.21538e-97	-0.356692	0.308	0.59	7.64881e-93
NSUN3	1.57342e-96	-0.333791	0.363	0.645	5.4324e-92
ASAP1	1.57508e-96	-0.662316	0.488	0.655	5.43811e-92
YES1	2.3888e-96	-0.589918	0.639	0.724	8.24757e-92
ARID2	2.97087e-96	-0.290836	0.278	0.568	1.02572e-91
HSPA6	3.25853e-96	0.862215	0.872	0.69	1.12504e-91
EIF1AX	3.39219e-96	0.296907	0.92	0.735	1.17119e-91
ANXA3	4.60478e-96	-0.307828	0.149	0.386	1.58985e-91
NSMCE2	5.40833e-96	-0.557886	0.514	0.672	1.86728e-91
DKK1	7.57371e-96	-0.370075	0.164	0.406	2.6149e-91
AC020916.1	8.60493e-96	0.38548	0.624	0.469	2.97094e-91
RNF111	1.09115e-95	-0.267478	0.26	0.562	3.76732e-91
TMEM14C	1.14768e-95	0.323256	0.936	0.754	3.96248e-91
PHB2	1.52164e-95	0.258914	0.887	0.723	5.25362e-91
PLAT	2.11663e-95	-1.28805	0.801	0.813	7.30787e-91
COP1	3.73504e-95	-0.49328	0.42	0.665	1.28956e-90
DIP2B	4.16264e-95	-0.437283	0.336	0.604	1.43719e-90
NUP98	6.32084e-95	-0.276308	0.251	0.556	2.18233e-90
SPRR2E	1.21858e-94	-1.83261	0.088	0.27	4.20728e-90
MYL12A	2.05953e-94	-0.652222	0.931	0.839	7.11073e-90
GK	4.54249e-94	-0.41849	0.103	0.313	1.56834e-89
ETFA	5.33013e-94	0.274356	0.855	0.701	1.84028e-89
DYNC1I2	7.00923e-94	0.269075	0.909	0.736	2.42001e-89
AQP3	8.41778e-94	0.492873	0.624	0.384	2.90632e-89
TIMM8B	8.57012e-94	0.263184	0.854	0.704	2.95892e-89
TMEM123	8.76465e-94	0.313689	0.894	0.702	3.02608e-89
C15orf61	1.72429e-93	0.285578	0.689	0.583	5.95328e-89
AP3B1	2.48189e-93	-0.251857	0.251	0.553	8.56896e-89
C8orf82	2.72696e-93	0.264648	0.803	0.66	9.41512e-89
CUX1	3.07388e-93	-0.732219	0.684	0.714	1.06129e-88
SNRPF	3.27427e-93	0.306712	0.936	0.767	1.13048e-88
CMIP	5.54723e-93	-0.692158	0.6	0.698	1.91524e-88
SERPINB4	7.43348e-93	-0.862866	0.201	0.437	2.56648e-88
TRIB1	9.27239e-93	0.387989	0.589	0.401	3.20139e-88
GAN	9.293e-93	-0.41007	0.296	0.555	3.2085e-88
TSPAN3	9.73609e-93	0.316707	0.569	0.421	3.36148e-88
PRDX4	1.36514e-92	0.289113	0.857	0.675	4.7133e-88
BACH1	1.90893e-92	-0.474489	0.391	0.642	6.59078e-88
PRSS27	2.74085e-92	-0.52603	0.294	0.574	9.46307e-88
APEX1	2.86707e-92	0.271475	0.82	0.65	9.89885e-88
CCL20	2.92439e-92	-0.34614	0.089	0.283	1.00968e-87
PPP3R1	4.15646e-92	-0.326881	0.318	0.611	1.43506e-87
SRSF5	7.05803e-92	0.296283	0.908	0.742	2.43686e-87
IER2	7.49016e-92	0.346343	0.952	0.777	2.58605e-87
GTF3C6	1.04284e-91	0.274068	0.82	0.667	3.60051e-87
SVIL	1.2091e-91	-0.955432	0.531	0.67	4.17456e-87
EIF2B3	2.07874e-91	-0.45171	0.32	0.565	7.17707e-87
SOX9	5.13023e-91	-0.314064	0.247	0.514	1.77126e-86
VRK2	8.82701e-91	-0.318799	0.335	0.616	3.04761e-86
PHLDB3	9.1199e-91	-0.33118	0.334	0.634	3.14874e-86
HES1	2.28267e-90	0.416285	0.934	0.759	7.88113e-86
KMT2C	1.02711e-89	-0.606005	0.497	0.668	3.5462e-85
MAOA	1.05216e-89	0.290354	0.771	0.603	3.63268e-85
DSP	1.11925e-89	0.530397	0.986	0.818	3.86431e-85
ITCH	1.33046e-89	-0.304672	0.309	0.605	4.59353e-85
RPS7	2.53427e-89	0.272085	0.993	0.956	8.74983e-85
TBCD	3.84027e-89	-0.395508	0.384	0.637	1.32589e-84
CPM	3.98467e-89	-0.314971	0.24	0.507	1.37575e-84
CLTB	7.63341e-89	0.279579	0.881	0.726	2.63551e-84
SLC12A6	1.04558e-88	-0.282155	0.238	0.526	3.60996e-84
ID1	1.23408e-88	0.491162	0.8	0.605	4.26077e-84
TMEM70	1.29679e-88	0.271735	0.763	0.651	4.47729e-84
PPM1B	2.63509e-88	-0.258351	0.276	0.574	9.09793e-84
COA4	2.77536e-88	0.256898	0.872	0.701	9.58221e-84
BANF1	3.12277e-88	0.26544	0.92	0.757	1.07817e-83
DSC3	5.60254e-88	-0.731784	0.814	0.77	1.93433e-83
CCND3	8.80291e-88	-0.282077	0.252	0.545	3.03929e-83
CRISPLD2	9.43206e-88	-0.300509	0.127	0.331	3.25651e-83
NIPBL	1.22146e-87	-0.541073	0.515	0.683	4.21721e-83
AC023157.3	1.59973e-87	0.387837	0.584	0.435	5.52322e-83
PPFIBP1	1.80804e-87	-0.291161	0.3	0.589	6.24243e-83
CXCL17	2.03366e-87	0.402941	0.839	0.674	7.0214e-83
RNASE1	2.56407e-87	-0.253239	0.049	0.196	8.8527e-83
DYNC1H1	5.56983e-87	0.310866	0.77	0.622	1.92304e-82
ATP5MC3	6.69841e-87	0.32798	0.99	0.917	2.31269e-82
RCC1	1.16532e-86	-0.306684	0.32	0.593	4.02338e-82
SOD1	1.21763e-86	0.352218	0.974	0.859	4.20398e-82
AFDN	1.29768e-86	-0.673266	0.518	0.692	4.48036e-82
NDUFS8	1.40188e-86	0.252805	0.901	0.753	4.84013e-82
MARK4	1.46179e-86	-0.275386	0.321	0.61	5.04698e-82
NUCKS1	1.55262e-86	0.34981	0.975	0.845	5.36058e-82
SRPK2	1.57947e-86	-0.601225	0.62	0.691	5.45328e-82
TUBB4B	1.95242e-86	0.338551	0.948	0.798	6.74092e-82
ZNF33B	2.00919e-86	-0.311647	0.299	0.579	6.93692e-82
JARID2	2.24697e-86	-0.629085	0.517	0.676	7.7579e-82
KHDRBS3	2.24982e-86	-0.258422	0.187	0.427	7.76773e-82
PSEN1	2.54775e-86	-0.335531	0.275	0.56	8.79636e-82
FNBP1	2.71193e-86	-0.319585	0.276	0.571	9.36321e-82
DMAC1	3.05028e-86	0.253924	0.632	0.504	1.05314e-81
VAMP5	5.76436e-86	-0.65362	0.471	0.69	1.9902e-81
ARPC3	7.61933e-86	0.290804	0.985	0.899	2.63065e-81
RAP1GDS1	8.58689e-86	-0.349294	0.347	0.603	2.96471e-81
TXNDC5	1.12009e-85	0.251331	0.742	0.61	3.86721e-81
MYO9A	1.12452e-85	-0.252139	0.258	0.531	3.8825e-81
FBLN1	1.84309e-85	-0.303973	0.338	0.608	6.36344e-81
PLS3	1.85332e-85	-0.711259	0.83	0.797	6.39876e-81
TOMM20	3.8853e-85	0.312313	0.982	0.853	1.34144e-80
CCL5	6.80215e-85	-0.31689	0.018	0.118	2.34851e-80
KLF4	9.586e-85	0.298906	0.786	0.576	3.30966e-80
PIAS1	1.00811e-84	-0.265952	0.307	0.605	3.48059e-80
ITSN2	2.41523e-84	-0.429054	0.432	0.659	8.33883e-80
ZNRF2	2.42892e-84	-0.435139	0.439	0.642	8.3861e-80
ARHGAP32	2.48332e-84	-0.571204	0.52	0.673	8.57391e-80
PHLDB2	2.6224e-84	-0.343384	0.16	0.386	9.05409e-80
JUNB	5.85715e-84	0.385368	0.95	0.763	2.02224e-79
IGFBP3	6.63344e-84	0.867636	0.574	0.343	2.29026e-79
MYO6	1.03314e-83	-0.642425	0.504	0.682	3.56701e-79
TNFRSF18	1.03577e-83	0.276071	0.358	0.143	3.57612e-79
KRT13	1.57871e-83	-0.700313	0.947	0.971	5.45066e-79
RBPMS	1.8978e-83	-0.428176	0.39	0.631	6.55235e-79
RTF1	1.94667e-83	0.27397	0.877	0.695	6.72106e-79
RABGAP1	4.67762e-83	-0.257832	0.303	0.586	1.61499e-78
BTG1	6.62209e-83	0.343471	0.924	0.732	2.28634e-78
STK40	1.25163e-82	-0.354501	0.361	0.622	4.32139e-78
RAB5IF	1.45208e-82	0.296781	0.977	0.874	5.01346e-78
FAM241A	1.47091e-82	-0.277187	0.191	0.424	5.07847e-78
PVT1	1.9646e-82	-0.760455	0.458	0.6	6.78298e-78
NFE2L1	2.1649e-82	0.278279	0.753	0.602	7.47453e-78
TMPRSS2	2.74283e-82	-0.467261	0.16	0.389	9.46989e-78
MT-ND4	4.06633e-82	0.436206	0.991	0.845	1.40394e-77
ADIPOR2	4.53216e-82	-0.264714	0.282	0.561	1.56477e-77
PYURF	5.40752e-82	0.275101	0.877	0.712	1.867e-77
TFCP2L1	7.16341e-82	-0.37302	0.269	0.512	2.47324e-77
PGD	7.90065e-82	0.272197	0.848	0.698	2.72778e-77
NFKB1	9.28126e-82	-0.515095	0.369	0.623	3.20445e-77
CHRNA7	1.13359e-81	-0.258035	0.066	0.219	3.91383e-77
SCEL	1.2544e-81	-0.598868	0.116	0.306	4.33095e-77
MYH14	1.68288e-81	-0.301238	0.297	0.562	5.8103e-77
MORF4L1	1.94461e-81	0.261309	0.94	0.768	6.71397e-77
VPS29	2.42528e-81	0.280372	0.933	0.777	8.3735e-77
RYBP	2.93074e-81	-0.356359	0.339	0.593	1.01187e-76
MAP4	1.30293e-80	-0.336446	0.343	0.599	4.4985e-76
LSM2	1.59498e-80	0.273963	0.817	0.662	5.50683e-76
MUC16	4.02046e-80	-0.429109	0.132	0.339	1.3881e-75
AMN	4.57804e-80	0.304342	0.553	0.446	1.58061e-75
ERGIC2	1.61403e-79	0.258346	0.771	0.644	5.5726e-75
TNRC6B	1.99055e-79	-0.260988	0.26	0.534	6.87257e-75
AEBP2	3.45609e-79	-0.285303	0.297	0.555	1.19325e-74
CLIC3	5.28889e-79	-0.967626	0.619	0.747	1.82604e-74
ANKIB1	5.29268e-79	-0.330356	0.348	0.605	1.82735e-74
NLRP7	7.15132e-79	-0.417793	0.316	0.563	2.46906e-74
TOM1L2	1.39825e-78	-0.377041	0.36	0.606	4.8276e-74
KIF1B	3.31178e-78	-0.466116	0.46	0.659	1.14343e-73
HSD17B8	4.68756e-78	0.310071	0.562	0.456	1.61843e-73
LYPD3	5.31293e-78	0.352607	0.868	0.695	1.83434e-73
MT-ND5	6.81601e-78	0.302793	0.976	0.767	2.3533e-73
BX255925.1	1.07753e-77	0.368952	0.454	0.262	3.72029e-73
NDUFB2	1.51272e-77	0.280472	0.953	0.802	5.22282e-73
S100A7	1.88839e-77	-2.04416	0.493	0.702	6.51987e-73
SLC1A5	3.05757e-77	0.284341	0.714	0.576	1.05566e-72
GAS5	3.50094e-77	0.315229	0.983	0.882	1.20873e-72
AHNAK	5.31319e-77	0.341052	0.895	0.693	1.83443e-72
MIA2	6.64004e-77	0.284689	0.663	0.568	2.29254e-72
NSUN2	8.07425e-77	-0.318581	0.368	0.621	2.78771e-72
LIMK2	1.82188e-76	-0.267364	0.215	0.492	6.29022e-72
SMAD3	2.38556e-76	-0.328246	0.284	0.539	8.23638e-72
CD47	4.66809e-76	0.326173	0.909	0.719	1.6117e-71
FABP5	4.84563e-76	0.483739	0.997	0.956	1.673e-71
ITFG2	5.65943e-76	-0.33907	0.233	0.464	1.95398e-71
SOX4	6.0872e-76	0.475592	0.807	0.642	2.10167e-71
NMT1	1.16947e-75	0.252403	0.819	0.667	4.03771e-71
RIOK3	1.39639e-75	-0.514702	0.711	0.748	4.82116e-71
PPP1R15A	1.71126e-75	0.285857	0.884	0.658	5.90828e-71
UBE4B	1.73776e-75	-0.28442	0.322	0.599	5.9998e-71
PHLDA2	1.93389e-75	0.453298	0.912	0.75	6.67694e-71
KIF14	3.09619e-75	-0.283645	0.116	0.296	1.06899e-70
KIF2C	3.43093e-75	-0.266846	0.118	0.302	1.18456e-70
TGOLN2	5.31949e-75	-0.258258	0.328	0.617	1.83661e-70
CPNE3	6.30012e-75	0.269205	0.93	0.732	2.17518e-70
COBLL1	8.20316e-75	-0.866534	0.74	0.745	2.83222e-70
NUMB	8.50826e-75	-0.346961	0.278	0.559	2.93756e-70
NCK2	9.90478e-75	-0.469184	0.497	0.681	3.41973e-70
ZNF267	1.06346e-74	-0.261104	0.28	0.57	3.67172e-70
CTBP2	5.84398e-74	-0.555138	0.492	0.655	2.01769e-69
ERG28	7.30936e-74	0.25825	0.632	0.552	2.52363e-69
CGAS	8.15722e-74	-0.456377	0.373	0.588	2.81636e-69
RPSA	1.01725e-73	0.28649	0.997	0.962	3.51214e-69
RAN	1.14926e-73	0.306427	0.981	0.868	3.96795e-69
TRIM24	1.20684e-73	-0.291456	0.337	0.58	4.16674e-69
PLEKHA2	1.33963e-73	-0.433523	0.349	0.614	4.6252e-69
TMEM179B	1.54459e-73	0.256905	0.823	0.675	5.33284e-69
LYPD2	2.94547e-73	-0.775397	0.031	0.141	1.01695e-68
HMGA1	5.68882e-73	0.265809	0.975	0.864	1.96412e-68
PPM1L	5.88829e-73	-0.257338	0.239	0.486	2.03299e-68
EEF1B2	6.60573e-73	0.337471	0.988	0.913	2.28069e-68
SPRR2D	6.62524e-73	-1.94471	0.418	0.62	2.28743e-68
VSNL1	7.03537e-73	-0.454442	0.335	0.559	2.42903e-68
RCOR1	8.42654e-73	-0.454551	0.392	0.616	2.90935e-68
ELOVL5	1.00104e-72	-0.626648	0.411	0.592	3.45621e-68
HBP1	1.04984e-72	-0.331272	0.412	0.658	3.62469e-68
OTUD7B	1.37047e-72	-0.266407	0.29	0.562	4.73167e-68
UBAP2	1.4844e-72	-0.269468	0.286	0.559	5.12505e-68
ANKH	1.62531e-72	-0.272542	0.261	0.506	5.61155e-68
RCAN3	3.13734e-72	-0.2612	0.273	0.558	1.0832e-67
TPGS2	3.71747e-72	-0.33402	0.358	0.596	1.28349e-67
PLAUR	4.08047e-72	-0.941649	0.596	0.725	1.40882e-67
GSTA1	4.40764e-72	0.565018	0.227	0.036	1.52178e-67
HLA-A	4.89739e-72	-0.580701	0.404	0.675	1.69087e-67
TM4SF1	5.26729e-72	-0.789447	0.365	0.586	1.81858e-67
PLXNA2	6.86361e-72	-0.307232	0.308	0.554	2.36973e-67
SEMA4B	1.39523e-71	0.274377	0.774	0.609	4.81718e-67
MIDN	2.18376e-71	0.275168	0.693	0.573	7.53967e-67
KMT2E	3.07901e-71	-0.479425	0.503	0.667	1.06306e-66
KANSL1	3.9176e-71	-0.357884	0.348	0.611	1.35259e-66
KDELR1	4.06319e-71	0.258292	0.944	0.771	1.40286e-66
PLEKHF2	6.65764e-71	0.28913	0.671	0.582	2.29862e-66
SETD5	1.0605e-70	-0.538388	0.709	0.726	3.6615e-66
SLURP1	1.07326e-70	-0.289842	0.096	0.267	3.70555e-66
WDR72	1.11281e-70	0.302569	0.608	0.52	3.84209e-66
REXO2	1.36495e-70	0.271788	0.921	0.754	4.71263e-66
UBA6	1.91877e-70	-0.482098	0.512	0.676	6.62475e-66
DAPP1	2.09353e-70	-0.561541	0.407	0.624	7.22812e-66
MT-ATP8	2.41036e-70	-0.887643	0.766	0.707	8.32202e-66
CNN3	2.54884e-70	-0.648503	0.443	0.648	8.80011e-66
EVPL	4.69812e-70	-0.375918	0.366	0.611	1.62207e-65
SNHG8	5.07495e-70	0.273746	0.945	0.792	1.75218e-65
PSME4	6.93342e-70	-0.440319	0.481	0.659	2.39383e-65
BAG2	8.15165e-70	0.250238	0.409	0.243	2.81444e-65
C1orf53	9.34044e-70	0.266542	0.566	0.483	3.22488e-65
VEGFA	2.79559e-69	0.363126	0.754	0.6	9.65205e-65
ALDH3A1	2.97685e-69	0.270131	0.3	0.113	1.02779e-64
SKA2	5.63958e-69	-0.303351	0.281	0.527	1.94712e-64
CEP55	6.18687e-69	-0.335971	0.146	0.328	2.13608e-64
PDLIM1	9.16238e-69	0.384013	0.932	0.752	3.1634e-64
SULT2B1	1.15941e-68	-0.340208	0.231	0.474	4.00296e-64
N4BP1	1.9987e-68	-0.450076	0.496	0.672	6.90069e-64
MAP4K4	3.27787e-68	-0.451067	0.346	0.588	1.13172e-63
PEBP1	3.47803e-68	0.283994	0.955	0.805	1.20082e-63
UBR5	5.96683e-68	-0.495334	0.496	0.673	2.06011e-63
PDIA3	7.23353e-68	0.261843	0.964	0.794	2.49745e-63
ATF6	7.26811e-68	-0.298367	0.341	0.603	2.50939e-63
NDUFA4	8.72733e-68	0.319153	0.975	0.865	3.0132e-63
MALT1	9.96604e-68	-0.32811	0.363	0.608	3.44088e-63
GNAQ	1.12439e-67	-0.256802	0.265	0.523	3.88209e-63
ECT2	1.65795e-67	-0.430358	0.279	0.506	5.72423e-63
DENND1B	1.84318e-67	-0.516684	0.482	0.63	6.36377e-63
RSRP1	2.21257e-67	0.274431	0.854	0.69	7.63913e-63
DGUOK	2.41001e-67	-0.441958	0.676	0.735	8.32082e-63
SQSTM1	3.27116e-67	-0.625277	0.803	0.785	1.1294e-62
ANKRD17	5.57337e-67	-0.536649	0.564	0.679	1.92426e-62
PSMA4	6.42775e-67	0.264971	0.945	0.796	2.21925e-62
BNIP3L	7.38452e-67	0.282567	0.686	0.594	2.54958e-62
C18orf25	9.76379e-67	-0.295852	0.334	0.591	3.37105e-62
WDR70	1.51745e-66	-0.271821	0.338	0.585	5.23914e-62
KCNQ1OT1	2.12918e-66	0.410897	0.679	0.509	7.35119e-62
FOXC1	4.2516e-66	0.310615	0.601	0.489	1.46791e-61
ZDHHC13	4.29896e-66	-0.316333	0.282	0.536	1.48426e-61
GJB6	4.77622e-66	-0.285445	0.262	0.498	1.64904e-61
SLC3A2	5.82e-66	0.376648	0.924	0.774	2.00941e-61
CAMK2G	7.34233e-66	-0.378366	0.441	0.653	2.53501e-61
ADD3	1.74755e-65	-0.583506	0.547	0.662	6.0336e-61
QKI	1.89115e-65	-0.493918	0.421	0.638	6.52939e-61
SREBF1	2.19168e-65	0.251116	0.718	0.605	7.56699e-61
MPZL2	2.74457e-65	0.302852	0.953	0.743	9.47591e-61
MROH1	2.83761e-65	-0.281283	0.385	0.624	9.79715e-61
KPNA1	2.84177e-65	-0.365966	0.428	0.646	9.81149e-61
FARS2	4.52975e-65	-0.277389	0.293	0.526	1.56394e-60
RACK1	8.15542e-65	0.258705	0.987	0.905	2.81574e-60
IFIH1	1.25163e-64	-0.259478	0.242	0.508	4.32139e-60
NUCB2	2.56783e-64	0.309933	0.713	0.63	8.86569e-60
GPATCH8	4.25358e-64	-0.265886	0.324	0.583	1.46859e-59
CENPE	5.91808e-64	-0.405899	0.154	0.338	2.04328e-59
NFE2L2	5.92591e-64	0.279876	0.94	0.764	2.04598e-59
DUSP2	5.40335e-63	0.417435	0.571	0.428	1.86556e-58
SORD	8.03902e-63	0.261213	0.511	0.41	2.77555e-58
LGALS7	9.25166e-63	0.332907	0.303	0.126	3.19423e-58
EIF5B	9.5134e-63	0.281218	0.922	0.749	3.28459e-58
B4GALT5	1.10257e-62	-0.396717	0.374	0.607	3.80672e-58
ATP11B	1.58417e-62	-0.486913	0.623	0.704	5.46949e-58
ELL2	2.01477e-62	-0.459679	0.416	0.616	6.95619e-58
TP53BP2	3.66293e-62	-0.274105	0.323	0.56	1.26466e-57
COPZ2	5.24259e-62	0.292904	0.625	0.539	1.81006e-57
TMEM14A	7.71062e-62	0.274541	0.699	0.582	2.66217e-57
SAMD12	1.11266e-61	-0.542377	0.408	0.602	3.84155e-57
GOLPH3	1.4137e-61	-0.315478	0.431	0.655	4.88096e-57
MACF1	2.80842e-61	-0.617692	0.572	0.672	9.69637e-57
FOXO3	3.35105e-61	-0.508264	0.436	0.65	1.15698e-56
TNPO3	4.03623e-61	-0.269906	0.383	0.622	1.39355e-56
SOWAHC	4.14941e-61	0.253767	0.508	0.405	1.43263e-56
TOP2A	4.60312e-61	-0.566801	0.177	0.358	1.58927e-56
HIVEP1	6.54106e-61	-0.266635	0.27	0.511	2.25837e-56
PRDM1	6.78482e-61	-0.304315	0.224	0.438	2.34253e-56
ITFG1	8.37277e-61	-0.268861	0.368	0.608	2.89078e-56
CASK	8.80127e-61	-0.486143	0.454	0.622	3.03873e-56
ZFPM2-AS1	8.88876e-61	-0.493512	0.354	0.549	3.06893e-56
YPEL3	1.00173e-60	-0.279766	0.318	0.59	3.45857e-56
ITGB3BP	1.07884e-60	-0.287952	0.336	0.572	3.72481e-56
PALLD	1.36149e-60	-0.405685	0.28	0.486	4.70067e-56
GRASP	1.52407e-60	0.477914	0.43	0.293	5.26201e-56
DST	1.58621e-60	0.623466	0.853	0.678	5.47656e-56
OPA1	4.88763e-60	-0.423916	0.543	0.681	1.6875e-55
CTNNA1	5.99034e-60	-0.360533	0.535	0.678	2.06822e-55
PHLDA1	6.88173e-60	-0.414553	0.432	0.636	2.37599e-55
NAA20	7.15215e-60	-0.467245	0.788	0.757	2.46935e-55
CDK13	1.14642e-59	-0.378301	0.458	0.645	3.95811e-55
PPP1CB	1.23989e-59	-0.580615	0.87	0.801	4.28084e-55
TMC4	1.63231e-59	-0.29885	0.412	0.634	5.6357e-55
CCT5	2.9344e-59	-0.499935	0.936	0.865	1.01313e-54
KIF2A	3.25567e-59	-0.262963	0.348	0.59	1.12405e-54
PACS1	4.30027e-59	-0.31652	0.372	0.596	1.48471e-54
RNF181	4.77483e-59	-0.445051	0.749	0.765	1.64856e-54
CCPG1	4.81251e-59	0.33025	0.579	0.502	1.66157e-54
ITPKC	7.00612e-59	-0.345054	0.41	0.615	2.41893e-54
DCAF6	8.50883e-59	-0.294458	0.371	0.596	2.93776e-54
TRIP13	1.14099e-58	-0.400955	0.306	0.511	3.93939e-54
HIBCH	1.1876e-58	-0.534537	0.506	0.629	4.10031e-54
LDHB	1.3614e-58	0.259385	0.816	0.645	4.70038e-54
KRT6A	2.76916e-58	0.53785	0.987	0.906	9.5608e-54
ATF7IP	3.25644e-58	-0.288497	0.334	0.579	1.12432e-53
NDFIP2	4.16249e-58	-0.501372	0.804	0.753	1.43714e-53
P4HA1	6.14435e-58	-0.422012	0.49	0.654	2.1214e-53
PPIB	6.79507e-58	0.289454	0.974	0.832	2.34606e-53
CARMIL1	1.54855e-57	-0.336533	0.4	0.6	5.34651e-53
AHI1	1.85632e-57	-0.347573	0.364	0.58	6.40914e-53
HMOX1	3.08879e-57	-0.269864	0.151	0.339	1.06644e-52
PLSCR1	3.5794e-57	-0.447359	0.493	0.682	1.23583e-52
NEK7	5.06935e-57	-0.288788	0.379	0.616	1.75024e-52
SNRPG	6.83799e-57	-0.426786	0.899	0.828	2.36089e-52
BCL6	7.20866e-57	-0.379493	0.37	0.607	2.48886e-52
SENP5	7.56818e-57	-0.44295	0.577	0.68	2.61299e-52
GPSM2	7.83397e-57	-0.257246	0.293	0.54	2.70476e-52
CBR1	7.92616e-57	0.325954	0.861	0.701	2.73659e-52
NEK2	1.22516e-56	-0.289861	0.118	0.272	4.22998e-52
LYST	1.36859e-56	-0.289977	0.321	0.583	4.72519e-52
DEPDC1	1.37753e-56	-0.289055	0.111	0.262	4.75606e-52
RAB3IP	1.54269e-56	-0.28136	0.33	0.57	5.32629e-52
MBD2	2.50238e-56	-0.448971	0.845	0.772	8.63971e-52
FABP6	3.07812e-56	-0.416374	0.281	0.496	1.06275e-51
KHDC1L	4.114e-56	0.32389	0.512	0.393	1.4204e-51
FAM3C	4.23067e-56	-0.658174	0.83	0.78	1.46068e-51
MYOF	5.11522e-56	-0.338771	0.339	0.563	1.76608e-51
UBE3C	5.56043e-56	-0.342853	0.422	0.63	1.91979e-51
LAMB3	1.36709e-55	0.27966	0.875	0.696	4.72e-51
SELENOW	2.86206e-55	0.27041	0.98	0.87	9.88155e-51
AGFG1	4.4345e-55	-0.39148	0.508	0.669	1.53106e-50
ATP1B1	7.49011e-55	-0.407574	0.386	0.618	2.58603e-50
ME1	8.83881e-55	-0.68722	0.562	0.665	3.05169e-50
GGCT	1.2118e-54	-0.582683	0.852	0.811	4.18387e-50
DNAJB4	1.74545e-54	0.314213	0.709	0.547	6.02635e-50
RAB4B	1.76623e-54	-0.332852	0.389	0.58	6.0981e-50
CALR	3.30719e-54	0.290231	0.972	0.841	1.14184e-49
DENND2C	3.74158e-54	-0.610573	0.525	0.644	1.29182e-49
TCEAL9	5.73276e-54	-0.274902	0.364	0.587	1.97929e-49
MT-ND1	6.45643e-54	0.271385	0.984	0.821	2.22915e-49
HSBP1L1	8.47277e-54	-0.318476	0.413	0.636	2.92531e-49
ADAM10	1.96362e-53	-0.329496	0.445	0.658	6.77959e-49
TINCR	2.15692e-53	-0.400866	0.531	0.674	7.44697e-49
ECPAS	2.40681e-53	-0.27888	0.37	0.607	8.30975e-49
RDH10	3.84747e-53	-0.961722	0.811	0.762	1.32838e-48
SMAD2	1.3919e-52	-0.27746	0.459	0.647	4.80568e-48
ACAP2	1.71964e-52	-0.493421	0.866	0.767	5.93721e-48
TET2	1.91544e-52	-0.300589	0.312	0.56	6.61324e-48
STK24	1.9774e-52	-0.353126	0.503	0.675	6.82718e-48
CAMTA1	2.35067e-52	-0.363993	0.835	0.774	8.11591e-48
UBB	3.01176e-52	0.262233	0.993	0.956	1.03984e-47
NEFM	3.82825e-52	0.311058	0.235	0.077	1.32174e-47
CUL3	1.05324e-51	-0.265946	0.39	0.634	3.63643e-47
CXCL1	1.10427e-51	-0.839933	0.292	0.485	3.8126e-47
ELF1	1.42496e-51	-0.419564	0.486	0.642	4.91981e-47
UBE2D2	1.57913e-51	-0.414973	0.834	0.77	5.45212e-47
MEF2A	1.58585e-51	-0.342265	0.428	0.633	5.47529e-47
S100A2	2.3112e-51	-0.45159	0.837	0.873	7.97965e-47
CDC20	4.33395e-51	-0.411134	0.195	0.366	1.49634e-46
FOXA1	5.46295e-51	0.267988	0.542	0.474	1.88614e-46
ZNF148	7.87081e-51	-0.386709	0.54	0.668	2.71748e-46
SLC16A3	1.2485e-50	-0.406082	0.509	0.667	4.31057e-46
HOOK3	1.77522e-50	-0.384667	0.436	0.646	6.12911e-46
SMG1	2.16745e-50	-0.285949	0.398	0.617	7.48335e-46
MED10	2.18097e-50	-0.46064	0.631	0.729	7.53e-46
C9orf16	3.76604e-50	-0.526766	0.898	0.824	1.30026e-45
SPAG9	4.51758e-50	-0.587014	0.678	0.727	1.55974e-45
FDPS	5.3403e-50	0.253355	0.796	0.706	1.84379e-45
CNOT4	5.47003e-50	-0.352198	0.517	0.667	1.88858e-45
STMP1	7.17155e-50	-0.395199	0.924	0.811	2.47605e-45
MBNL1	1.04289e-49	-0.492092	0.575	0.687	3.60067e-45
PADI3	1.21149e-49	-0.318044	0.337	0.55	4.18279e-45
CTNNB1	1.59824e-49	-0.453748	0.595	0.695	5.51807e-45
AURKA	1.60971e-49	-0.370062	0.196	0.375	5.55768e-45
UBAC2	3.76697e-49	-0.264107	0.368	0.617	1.30058e-44
RNF216	4.16637e-49	-0.251177	0.345	0.573	1.43848e-44
CDH3	7.58635e-49	-0.476934	0.554	0.669	2.61926e-44
CDYL	1.4455e-48	-0.373796	0.501	0.666	4.99074e-44
IER5	2.41931e-48	0.28948	0.936	0.757	8.3529e-44
CERS4	3.12439e-48	-0.407294	0.492	0.65	1.07873e-43
CAPZB	6.78214e-48	-0.338318	0.878	0.801	2.3416e-43
MTHFD1L	8.80825e-48	-0.278795	0.32	0.53	3.04114e-43
AIG1	9.47877e-48	-0.41161	0.683	0.715	3.27264e-43
GNG12	1.44158e-47	-0.353302	0.668	0.714	4.97721e-43
EPS8L1	1.48089e-47	-0.581379	0.361	0.582	5.11293e-43
BAIAP2	1.50547e-47	-0.377348	0.523	0.653	5.19779e-43
OSR2	2.02048e-47	0.260999	0.591	0.492	6.97592e-43
NMB	2.39078e-47	0.2519	0.923	0.775	8.25441e-43
VDAC2	3.50444e-47	0.266533	0.979	0.859	1.20994e-42
STK4	9.06895e-47	-0.263763	0.313	0.563	3.13115e-42
ASH1L	1.91482e-46	-0.417904	0.551	0.665	6.61112e-42
MT-CO1	3.46856e-46	0.281943	0.992	0.852	1.19756e-41
XRN1	6.79353e-46	-0.308397	0.481	0.652	2.34553e-41
FAM214A	6.97257e-46	-0.286524	0.356	0.59	2.40735e-41
PTN	1.77271e-45	0.546266	0.403	0.268	6.12046e-41
NUSAP1	1.89326e-45	-0.372266	0.254	0.44	6.53668e-41
TLK1	2.30049e-45	-0.276413	0.401	0.627	7.94269e-41
SIPA1L2	3.06716e-45	-0.301733	0.381	0.57	1.05897e-40
APOE	4.06202e-45	-0.802532	0.425	0.665	1.40245e-40
RNF13	5.03793e-45	-0.348128	0.48	0.66	1.7394e-40
GLRX	6.11075e-45	-0.643257	0.342	0.53	2.1098e-40
USP53	6.44911e-45	-0.483365	0.589	0.682	2.22662e-40
MANBA	6.9481e-45	-0.258649	0.352	0.568	2.3989e-40
S100A9	7.92598e-45	-0.499609	0.999	0.998	2.73652e-40
ANKRD22	1.26539e-44	-0.302626	0.335	0.539	4.3689e-40
SMC6	1.76844e-44	-0.565112	0.504	0.618	6.10571e-40
SH3PXD2A	1.84751e-44	-0.656063	0.774	0.722	6.37872e-40
ARF5	2.51308e-44	-0.3918	0.753	0.723	8.67666e-40
IPMK	3.90804e-44	-0.330341	0.507	0.658	1.34929e-39
C5orf38	1.04102e-43	-0.475336	0.74	0.76	3.59421e-39
RDH13	1.30657e-43	-0.270606	0.395	0.612	4.51106e-39
ADAM17	1.42402e-43	-0.32836	0.494	0.648	4.91656e-39
ATP8B1	1.49112e-43	-0.345198	0.484	0.634	5.14825e-39
CCNA2	1.75106e-43	-0.286027	0.16	0.307	6.04572e-39
UBR3	2.76033e-43	-0.388729	0.459	0.633	9.53032e-39
SPTAN1	3.43427e-43	-0.325457	0.45	0.636	1.18571e-38
LITAF	5.09127e-43	-0.587702	0.534	0.679	1.75781e-38
DEK	1.02984e-42	0.320283	0.931	0.789	3.55561e-38
FOXK2	1.30601e-42	-0.317022	0.45	0.632	4.50912e-38
S100A8	1.6084e-42	-0.523428	0.999	0.996	5.55317e-38
AGTRAP	1.81143e-42	-0.389193	0.726	0.733	6.25415e-38
ACOX1	5.69736e-42	-0.260621	0.413	0.623	1.96707e-37
YWHAQ	7.33625e-42	-0.357978	0.928	0.831	2.53291e-37
KYNU	8.95727e-42	-0.300814	0.372	0.596	3.09259e-37
KIF20B	9.73825e-42	-0.327696	0.217	0.379	3.36223e-37
SORT1	1.39556e-41	-0.302141	0.423	0.632	4.81831e-37
MAST4	1.79244e-41	-0.368093	0.401	0.562	6.18858e-37
MT-CYB	2.15924e-41	0.28715	0.987	0.834	7.45498e-37
RNF213	2.85737e-41	-0.37813	0.46	0.648	9.86535e-37
GATAD2A	6.00618e-41	-0.294651	0.459	0.633	2.07369e-36
YWHAG	6.66189e-41	-0.398937	0.632	0.698	2.30008e-36
TACSTD2	7.33585e-41	-0.533285	0.993	0.906	2.53277e-36
MAP7	1.05028e-40	-0.31223	0.469	0.636	3.62621e-36
NUF2	1.13172e-40	-0.285385	0.169	0.312	3.90739e-36
MAP3K8	1.4297e-40	-0.568041	0.566	0.668	4.93619e-36
RPA3	1.70878e-40	-0.432765	0.552	0.696	5.89973e-36
SOX18	1.72385e-40	0.278295	0.532	0.448	5.95176e-36
MORC4	1.73071e-40	-0.40607	0.387	0.556	5.97545e-36
BACE2	1.999e-40	-0.256482	0.426	0.624	6.90175e-36
SHOC2	2.52954e-40	-0.262767	0.422	0.622	8.7335e-36
SPATS2L	2.53353e-40	-0.349805	0.443	0.607	8.74728e-36
CDKN3	2.6346e-40	-0.272195	0.224	0.394	9.09622e-36
SERPINB3	2.76303e-40	-0.828982	0.383	0.546	9.53965e-36
IGFBP2	3.16246e-40	0.520509	0.947	0.78	1.09187e-35
MTSS1	5.334e-40	-0.37058	0.393	0.576	1.84162e-35
TPX2	5.34577e-40	-0.345453	0.226	0.386	1.84568e-35
BIRC5	6.03578e-40	-0.410227	0.312	0.485	2.08391e-35
CAPNS2	6.5464e-40	0.253741	0.404	0.304	2.26021e-35
CTSB	7.50307e-40	-0.476641	0.848	0.804	2.59051e-35
TANK	1.17827e-39	-0.388829	0.585	0.684	4.06808e-35
HLA-C	1.63463e-39	-0.49526	0.566	0.71	5.64374e-35
MT-CO2	1.99624e-39	0.290182	0.994	0.875	6.89222e-35
KRT14	2.02839e-39	0.746465	0.684	0.562	7.0032e-35
TBL1XR1	2.03251e-39	-0.557962	0.825	0.75	7.01744e-35
MARK1	2.25073e-39	-0.257225	0.28	0.462	7.77086e-35
TJP1	3.87206e-39	-0.457239	0.656	0.689	1.33687e-34
TMEM141	5.86337e-39	-0.438563	0.794	0.772	2.02439e-34
NUDT1	6.53324e-39	-0.292128	0.372	0.56	2.25567e-34
HSPA4L	6.71055e-39	-0.390165	0.447	0.59	2.31688e-34
PSCA	1.00778e-38	-0.513172	0.126	0.256	3.47947e-34
ABI1	1.17159e-38	-0.402115	0.638	0.699	4.04504e-34
SLC2A1	1.51793e-38	0.340053	0.957	0.765	5.24081e-34
GALNT1	4.62901e-38	-0.286663	0.484	0.658	1.59821e-33
LBH	9.56849e-38	0.349041	0.295	0.174	3.30362e-33
ANGPTL4	1.19211e-37	-0.326954	0.32	0.522	4.11589e-33
HSF1	1.6448e-37	-0.256249	0.481	0.66	5.67885e-33
DSG2	2.04114e-37	-0.334962	0.581	0.682	7.04723e-33
CALML3	2.25054e-37	-0.456552	0.972	0.925	7.77021e-33
SUCLG1	4.3517e-37	-0.333264	0.559	0.689	1.50247e-32
EXOC3	5.32004e-37	-0.373656	0.909	0.812	1.8368e-32
LAMC2	7.43357e-37	-0.449164	0.468	0.639	2.56651e-32
FAM83D	1.19606e-36	-0.26275	0.31	0.486	4.12952e-32
NIBAN2	1.22935e-36	-0.644491	0.573	0.696	4.24446e-32
CBX3	1.28082e-36	-0.402839	0.929	0.844	4.42217e-32
UBE2C	2.30353e-36	-0.706229	0.227	0.365	7.95316e-32
TRIM33	3.73991e-36	-0.251579	0.405	0.609	1.29124e-31
AC022075.1	7.39455e-36	0.345211	0.344	0.239	2.55304e-31
SNAP23	7.95897e-36	-0.320238	0.425	0.631	2.74791e-31
MAP2K1	1.21371e-35	-0.354899	0.471	0.627	4.19046e-31
CMTM6	1.34975e-35	-0.395619	0.683	0.707	4.66016e-31
UGCG	2.21363e-35	-0.515573	0.676	0.712	7.64278e-31
NET1	2.75798e-35	-0.50256	0.711	0.713	9.52219e-31
ANKHD1	2.87868e-35	-0.296345	0.423	0.623	9.93895e-31
OSBPL9	3.18025e-35	-0.257579	0.475	0.649	1.09801e-30
RRM2	3.57858e-35	-0.317733	0.181	0.323	1.23554e-30
ZFAND6	6.36234e-35	-0.381162	0.691	0.721	2.19666e-30
ANXA11	9.32449e-35	-0.58108	0.768	0.758	3.21937e-30
DNAJC5	9.5572e-35	-0.484679	0.695	0.73	3.29972e-30
SPEN	1.12034e-34	-0.38478	0.523	0.647	3.86808e-30
PPDPF	4.03246e-34	-0.420539	0.973	0.866	1.39225e-29
OXSR1	4.58255e-34	-0.253442	0.407	0.622	1.58217e-29
HOPX	7.43054e-34	-1.63065	0.383	0.519	2.56547e-29
MARCKSL1	1.07557e-33	-0.528536	0.555	0.658	3.71351e-29
NPLOC4	1.61298e-33	-0.344697	0.656	0.707	5.56898e-29
TSPAN13	1.92301e-33	-0.331053	0.55	0.672	6.63939e-29
CLDN4	2.5511e-33	-0.668769	0.774	0.746	8.80792e-29
IL13RA1	2.92272e-33	-0.319096	0.54	0.675	1.0091e-28
ANKRD39	2.97034e-33	-0.257168	0.437	0.618	1.02554e-28
ASCC3	4.27695e-33	-0.314463	0.475	0.615	1.47666e-28
GPBP1L1	6.49835e-33	-0.325659	0.531	0.678	2.24362e-28
IGFBP5	6.52177e-33	0.417199	0.248	0.129	2.25171e-28
AAK1	8.88889e-33	-0.270892	0.525	0.655	3.06898e-28
DNAJC1	9.90365e-33	-0.28267	0.556	0.661	3.41933e-28
MYH9	9.92222e-33	-0.349496	0.556	0.665	3.42575e-28
JUP	2.52807e-32	-0.317164	0.969	0.862	8.72842e-28
IGF2BP3	2.77858e-32	-0.452914	0.649	0.677	9.59334e-28
UBQLN1	3.11574e-32	-0.280263	0.577	0.673	1.07574e-27
ATP5IF1	1.77554e-31	-0.411868	0.915	0.839	6.13023e-27
PCYT1A	1.86815e-31	-0.423441	0.696	0.706	6.44999e-27
NAMPT	2.47318e-31	-0.732171	0.84	0.798	8.53891e-27
TAOK3	2.64445e-31	-0.416683	0.595	0.681	9.13024e-27
MAP3K5	2.72603e-31	-0.444087	0.469	0.605	9.41188e-27
STAT3	2.86954e-31	-0.375904	0.748	0.743	9.90738e-27
PRDM2	3.00581e-31	-0.280752	0.461	0.626	1.03778e-26
RBP1	3.95423e-31	-0.362455	0.46	0.611	1.36524e-26
DAP	4.32656e-31	-0.297894	0.499	0.671	1.49379e-26
TK1	4.69453e-31	-0.323743	0.341	0.516	1.62084e-26
SEC31A	7.33928e-31	-0.347681	0.635	0.707	2.53396e-26
NPEPPS	9.15415e-31	-0.424793	0.614	0.688	3.16056e-26
RAP1A	1.35299e-30	-0.294705	0.537	0.685	4.67133e-26
NIBAN1	1.64988e-30	-0.416471	0.514	0.627	5.69639e-26
WAC	2.37043e-30	-0.326152	0.678	0.693	8.18414e-26
PRSS8	3.08511e-30	-0.311054	0.417	0.604	1.06517e-25
CRABP2	3.90695e-30	-0.722582	0.741	0.753	1.34891e-25
MRPL36	5.09622e-30	-0.281557	0.968	0.886	1.75952e-25
LIMCH1	6.25592e-30	-0.293904	0.472	0.61	2.15992e-25
PIK3R3	9.0553e-30	-0.326795	0.402	0.559	3.12643e-25
TRNAU1AP	2.24651e-29	-0.263972	0.487	0.626	7.7563e-25
EPHX3	2.99731e-29	-0.412627	0.623	0.705	1.03485e-24
ATP13A3	6.56088e-29	-0.352734	0.531	0.661	2.26521e-24
VCL	6.63078e-29	-0.339935	0.564	0.656	2.28934e-24
IL32	1.27578e-28	-0.284139	0.078	0.173	4.40475e-24
UBALD2	2.31228e-28	-0.421486	0.817	0.791	7.98339e-24
CRYBG1	3.08477e-28	-0.293095	0.489	0.62	1.06505e-23
GNB4	3.24327e-28	-0.335076	0.504	0.612	1.11977e-23
HDAC1	1.66081e-27	-0.350013	0.8	0.749	5.73411e-23
OGFRL1	1.82379e-27	-0.256737	0.427	0.604	6.29682e-23
OSBPL8	2.13693e-27	-0.393745	0.597	0.665	7.37795e-23
ADAM9	2.44627e-27	-0.493892	0.633	0.7	8.44601e-23
STT3B	3.44867e-27	-0.336152	0.684	0.705	1.19069e-22
SKIL	4.84047e-27	-0.342058	0.597	0.679	1.67122e-22
CHCHD2	4.98109e-27	-0.251093	0.988	0.951	1.71977e-22
MT2A	5.67584e-27	-0.359474	0.205	0.356	1.95964e-22
S100A4	7.58779e-27	-0.34402	0.345	0.549	2.61976e-22
SURF4	8.34258e-27	-0.300072	0.626	0.703	2.88036e-22
HMGB2	1.16107e-26	-0.486744	0.394	0.549	4.00873e-22
CLPTM1L	1.17691e-26	-0.320377	0.936	0.823	4.06341e-22
PRSS22	1.29156e-26	-0.624066	0.419	0.603	4.45923e-22
ATP1A1	2.12041e-26	-0.416352	0.867	0.781	7.32093e-22
HAS3	2.36263e-26	0.260096	0.639	0.525	8.1572e-22
UBE2E3	5.2277e-26	-0.338503	0.733	0.718	1.80492e-21
NCOA3	5.78556e-26	-0.42202	0.745	0.713	1.99752e-21
ATP6V0B	7.12284e-26	-0.324184	0.946	0.842	2.45923e-21
ARPC1A	7.18923e-26	-0.299693	0.896	0.784	2.48215e-21
NECTIN2	7.39237e-26	-0.380368	0.675	0.71	2.55229e-21
PYCARD	7.81721e-26	-0.384045	0.569	0.674	2.69897e-21
CERS3	1.21293e-25	-0.318934	0.47	0.608	4.18777e-21
ANKRD11	1.34034e-25	-0.269901	0.499	0.625	4.62765e-21
CDK1	2.10623e-25	-0.594392	0.321	0.446	7.27198e-21
SOD2	2.2058e-25	-0.950484	0.817	0.824	7.61573e-21
UBE2D3	2.26685e-25	-0.27583	0.944	0.825	7.82651e-21
RHEB	4.30616e-25	-0.333015	0.926	0.818	1.48674e-20
CAPZA2	5.17058e-25	-0.282558	0.7	0.71	1.7852e-20
MARK3	6.84817e-25	-0.268595	0.473	0.63	2.3644e-20
ZWINT	2.22613e-24	-0.425571	0.396	0.52	7.68592e-20
COPA	4.6687e-24	-0.3153	0.6	0.667	1.61192e-19
MRPL19	6.06617e-24	-0.25541	0.615	0.69	2.09441e-19
EHF	8.35571e-24	-0.378265	0.725	0.72	2.88489e-19
SEPTIN9	1.14082e-23	-0.37467	0.807	0.749	3.93878e-19
ATP6V1F	1.5161e-23	-0.303782	0.942	0.834	5.23449e-19
PRXL2A	1.70344e-23	-0.37665	0.892	0.806	5.8813e-19
WDR26	1.97874e-23	-0.259663	0.532	0.656	6.8318e-19
SNRPD1	2.28184e-23	-0.361629	0.898	0.806	7.87829e-19
UBE2D1	4.24496e-23	-0.377048	0.798	0.741	1.46561e-18
UBE2G1	4.79858e-23	-0.341744	0.794	0.735	1.65676e-18
PHACTR4	5.49094e-23	-0.338799	0.537	0.642	1.8958e-18
CXCL14	6.35387e-23	-0.502926	0.042	0.103	2.19374e-18
LRATD1	6.84305e-23	-0.324206	0.561	0.64	2.36263e-18
CDH1	1.03369e-22	-0.544728	0.798	0.711	3.56892e-18
SS18L2	1.05128e-22	-0.317163	0.613	0.695	3.62963e-18
HBA2	1.52173e-22	-0.913986	0.247	0.16	5.25392e-18
LCN2	2.75901e-22	-1.44133	0.548	0.642	9.52577e-18
CCNG2	3.17982e-22	-0.26708	0.527	0.642	1.09786e-17
LRRFIP2	3.35826e-22	-0.305401	0.613	0.681	1.15947e-17
TMPRSS11D	4.51491e-22	-0.412718	0.372	0.508	1.55882e-17
ASPM	6.85757e-22	-0.330642	0.21	0.321	2.36765e-17
FUT3	8.58183e-22	-0.26029	0.487	0.635	2.96296e-17
ACBD5	1.30716e-21	-0.29286	0.545	0.661	4.51309e-17
WASL	1.97526e-21	-0.349995	0.605	0.682	6.81978e-17
IFI30	2.02695e-21	-0.386828	0.411	0.6	6.99823e-17
INTS6	2.09625e-21	-0.380578	0.512	0.617	7.2375e-17
HBA1	2.17726e-21	-0.562873	0.264	0.182	7.51721e-17
GLUD1	6.33769e-21	-0.260149	0.544	0.644	2.18815e-16
ITGB1	9.32901e-21	-0.325858	0.895	0.778	3.22094e-16
ATP6V0C	1.02037e-20	-0.322928	0.948	0.845	3.52294e-16
MUC4	1.3657e-20	-0.457919	0.15	0.249	4.71522e-16
MRPS24	1.42941e-20	-0.265941	0.937	0.832	4.93519e-16
ETHE1	1.54398e-20	-0.372796	0.855	0.761	5.33073e-16
HSPA4	1.74048e-20	-0.287644	0.623	0.686	6.00918e-16
TFRC	2.43715e-20	-0.519309	0.826	0.756	8.4145e-16
EZH2	2.63924e-20	-0.364366	0.539	0.629	9.11224e-16
LSR	3.40899e-20	-0.321935	0.706	0.716	1.17699e-15
S100A13	3.616e-20	-0.36948	0.824	0.777	1.24846e-15
GIPC1	7.48577e-20	-0.275634	0.888	0.792	2.58454e-15
GPBP1	7.51277e-20	-0.498083	0.711	0.7	2.59386e-15
OXR1	8.41132e-20	-0.276439	0.581	0.674	2.90409e-15
SERINC2	8.65035e-20	-0.277756	0.724	0.737	2.98662e-15
PRNP	1.08803e-19	-0.258706	0.466	0.589	3.75652e-15
UBE2B	1.10508e-19	-0.29035	0.748	0.729	3.8154e-15
ATP6V1A	1.20359e-19	-0.27195	0.539	0.656	4.15553e-15
FAM83B	1.26809e-19	-0.31785	0.485	0.579	4.3782e-15
UBE2R2	1.26951e-19	-0.25179	0.487	0.642	4.3831e-15
ASPH	1.42641e-19	-0.25235	0.452	0.59	4.92483e-15
PSAP	1.60042e-19	-0.359086	0.947	0.838	5.5256e-15
MYLK	2.34334e-19	0.256735	0.348	0.278	8.09063e-15
LDHA	2.35738e-19	0.265475	0.98	0.855	8.13909e-15
SLURP2	3.00315e-19	-0.920918	0.249	0.361	1.03687e-14
PTHLH	3.48886e-19	0.287405	0.112	0.042	1.20457e-14
SPRR2A	6.38279e-19	-1.33817	0.771	0.774	2.20372e-14
S100A14	6.56531e-19	-0.370541	0.989	0.953	2.26674e-14
ECM1	7.47351e-19	-0.314789	0.196	0.311	2.5803e-14
CYP7B1	7.92815e-19	-0.33797	0.462	0.566	2.73727e-14
HIST1H1C	1.19376e-18	-0.378795	0.459	0.604	4.12157e-14
ACTR2	1.78195e-18	-0.257959	0.902	0.793	6.15236e-14
NAA15	1.89109e-18	-0.256075	0.494	0.605	6.52916e-14
LLGL2	2.14756e-18	-0.280571	0.66	0.703	7.41466e-14
CKLF	3.98939e-18	-0.322308	0.693	0.741	1.37738e-13
CCNB1	5.14342e-18	-0.402575	0.328	0.447	1.77582e-13
TYMP	6.21379e-18	-0.424902	0.776	0.78	2.14537e-13
RAB1A	1.37472e-17	-0.30453	0.77	0.752	4.74636e-13
OLA1	1.78006e-17	-0.260923	0.929	0.808	6.14584e-13
CNFN	2.14174e-17	-2.59829	0.629	0.714	7.39457e-13
CCT7	2.38563e-17	-0.281811	0.681	0.71	8.23662e-13
CENPF	2.41742e-17	-0.428778	0.3	0.402	8.34639e-13
PBX1	7.77877e-17	-0.279923	0.406	0.529	2.6857e-12
UBE2E1	1.05007e-16	-0.251616	0.823	0.755	3.62546e-12
ALCAM	1.07837e-16	-0.294796	0.38	0.514	3.72319e-12
LRRFIP1	1.13112e-16	-0.263118	0.571	0.663	3.9053e-12
SMC4	1.39799e-16	-0.42727	0.528	0.639	4.82669e-12
TPRKB	1.40266e-16	-0.276808	0.582	0.673	4.84281e-12
ARL8B	1.58076e-16	-0.288299	0.773	0.738	5.45773e-12
MKI67	1.76959e-16	-0.280216	0.236	0.334	6.10968e-12
S100A12	1.97468e-16	-0.556936	0.447	0.56	6.81778e-12
BID	2.58283e-16	-0.275998	0.841	0.771	8.9175e-12
MCCC1	2.63134e-16	-0.260354	0.548	0.655	9.08497e-12
NCKAP1	3.35455e-16	-0.282384	0.8	0.733	1.15819e-11
ATOX1	3.72789e-16	-0.294828	0.619	0.698	1.28709e-11
COA1	3.76473e-16	-0.275041	0.588	0.648	1.29981e-11
FXR1	5.19078e-16	-0.298659	0.906	0.787	1.79217e-11
ERRFI1	6.42095e-16	-0.299643	0.532	0.601	2.2169e-11
GNAI1	6.61182e-16	-0.270816	0.51	0.607	2.2828e-11
CYB5A	6.88149e-16	-0.378058	0.899	0.8	2.3759e-11
TMOD3	7.01548e-16	-0.321581	0.811	0.744	2.42216e-11
A2ML1	9.43437e-16	-0.533716	0.78	0.735	3.25731e-11
HDLBP	1.10198e-15	-0.263356	0.626	0.695	3.80468e-11
CKS1B	1.35517e-15	-0.535719	0.752	0.772	4.67885e-11
MTPN	1.89146e-15	-0.251461	0.953	0.825	6.53046e-11
KPNA2	1.9294e-15	-0.473516	0.454	0.575	6.66143e-11
DNAJB6	3.20071e-15	-0.315306	0.954	0.836	1.10508e-10
ANK3	4.51519e-15	-0.459798	0.46	0.546	1.55891e-10
TAX1BP1	6.01805e-15	-0.346399	0.935	0.808	2.07779e-10
ARIH1	9.77094e-15	-0.311379	0.634	0.675	3.37351e-10
PTTG1	1.4774e-14	-0.41021	0.374	0.478	5.10088e-10
EFHD2	2.5295e-14	-0.314798	0.703	0.721	8.73336e-10
ANKRD36C	2.6431e-14	-0.395172	0.315	0.422	9.12558e-10
SP3	2.71633e-14	-0.289836	0.634	0.681	9.37839e-10
RSRC1	4.61068e-14	-0.281634	0.706	0.716	1.59188e-09
CD99	4.63288e-14	-0.258397	0.632	0.691	1.59955e-09
RAD23B	5.45743e-14	-0.263684	0.81	0.74	1.88423e-09
S100A6	9.4287e-14	-0.306999	0.997	0.993	3.25535e-09
TRPS1	1.03676e-13	-0.509615	0.647	0.65	3.57953e-09
HMGB1	1.2286e-13	-0.282347	0.976	0.902	4.24185e-09
MAD2L1	1.23634e-13	-0.338424	0.372	0.461	4.26858e-09
CTSD	1.30397e-13	-0.263576	0.971	0.871	4.50209e-09
LSM4	1.33707e-13	-0.334554	0.845	0.786	4.61638e-09
ISG15	1.39406e-13	-0.94191	0.557	0.685	4.81315e-09
SLC7A5	4.44352e-13	-0.339876	0.694	0.705	1.53417e-08
PROM2	6.23365e-13	-0.278134	0.601	0.665	2.15223e-08
B3GNT5	7.23202e-13	-0.429542	0.803	0.73	2.49693e-08
BSG	7.47857e-13	-0.283833	0.872	0.777	2.58205e-08
OAT	1.05062e-12	-0.257927	0.528	0.621	3.62738e-08
REEP3	1.96597e-12	-0.255023	0.893	0.769	6.78772e-08
BUD23	2.02866e-12	-0.274107	0.681	0.693	7.00416e-08
PKN2	2.06107e-12	-0.348939	0.755	0.703	7.11606e-08
H1FX	2.2185e-12	-0.25099	0.586	0.671	7.6596e-08
CDK6	2.37771e-12	-0.296446	0.537	0.625	8.20927e-08
RBMS1	2.80892e-12	-0.358485	0.728	0.699	9.69806e-08
APP	5.4142e-12	-0.332225	0.865	0.74	1.86931e-07
CYB5R1	7.31737e-12	-0.283585	0.681	0.701	2.52639e-07
CLSTN1	7.45951e-12	-0.353723	0.756	0.709	2.57547e-07
GSTK1	8.58265e-12	-0.26389	0.621	0.688	2.96324e-07
YTHDC1	8.91645e-12	-0.282493	0.668	0.68	3.07849e-07
CLTC	1.22098e-11	-0.270842	0.836	0.75	4.21555e-07
VAV3	1.94192e-11	-0.25183	0.389	0.498	6.70467e-07
TBCB	2.62308e-11	-0.2695	0.663	0.696	9.05645e-07
BZW2	3.1603e-11	-0.307123	0.69	0.67	1.09112e-06
PUM1	3.42477e-11	-0.267088	0.672	0.675	1.18244e-06
ITGA6	4.29013e-11	-0.410754	0.735	0.686	1.48121e-06
LRPPRC	8.11679e-11	-0.250597	0.618	0.651	2.8024e-06
TSPAN5	8.77758e-11	-0.307166	0.621	0.643	3.03055e-06
TPD52L1	1.36977e-10	-0.27176	0.863	0.762	4.72925e-06
SPPL3	1.43748e-10	-0.307971	0.639	0.662	4.96304e-06
RNF149	8.27902e-10	-0.300504	0.591	0.675	2.85841e-05
HOTAIRM1	1.05004e-09	-0.293432	0.627	0.676	3.62536e-05
HDGF	1.09566e-09	-0.285114	0.725	0.736	3.78288e-05
ARL6IP1	2.4763e-09	-0.350177	0.899	0.789	8.54968e-05
PPP1R2	5.35249e-09	-0.253502	0.811	0.747	0.0001848
NCOA7	6.83867e-09	-0.352661	0.545	0.592	0.000236112
CYBA	7.72832e-09	-0.308572	0.882	0.794	0.000266828
MOB4	8.40073e-09	-0.253427	0.75	0.714	0.000290043
EMP1	9.15595e-09	-0.823068	0.768	0.709	0.000316118
WTAP	9.72424e-09	-0.266802	0.698	0.719	0.000335739
CALM2	2.38874e-08	-0.415652	0.897	0.833	0.000824737
KDM2A	3.50834e-08	-0.2616	0.637	0.685	0.00121129
H2AFZ	3.7869e-08	-0.315775	0.977	0.916	0.00130747
ZC3HAV1	5.72351e-08	-0.303175	0.532	0.635	0.0019761
SDCBP	6.91387e-08	-0.340433	0.758	0.734	0.00238708
UPP1	8.45713e-08	-0.278868	0.637	0.675	0.00291991
PLBD1	9.71796e-08	-0.283454	0.883	0.737	0.00335522
CKS2	1.32081e-07	-0.486399	0.532	0.602	0.00456021
TNFRSF21	1.79434e-07	-0.274664	0.606	0.646	0.00619514
ATF7IP2	2.27068e-07	-0.389926	0.653	0.653	0.00783975
JPT1	2.96033e-07	-0.360961	0.851	0.771	0.0102208
NFIA	3.86918e-07	-0.322059	0.582	0.588	0.0133587
CARHSP1	5.69341e-07	-0.300019	0.875	0.786	0.0196571
FBXO32	6.89103e-07	-0.350392	0.714	0.689	0.023792
KIAA1217	7.21319e-07	-0.365304	0.573	0.585	0.0249043
IFRD1	8.79581e-07	-0.283692	0.699	0.699	0.0303684
RAB11FIP1	1.11913e-06	-0.361055	0.976	0.872	0.0386391
QSOX1	1.19924e-06	-0.260131	0.495	0.619	0.0414049
SAMD9	8.58683e-06	-0.66601	0.63	0.659	0.296469
NDUFA4L2	3.34807e-05	0.67473	0.517	0.536	1
H2AFV	3.40081e-05	-0.261379	0.907	0.818	1
ARID4B	6.70107e-05	-0.259654	0.718	0.694	1
TSPAN6	7.12891e-05	-0.267661	0.66	0.648	1
S100A10	7.63872e-05	-0.260071	0.919	0.86	1
CEACAM5	8.61905e-05	-0.574607	0.279	0.318	1
RAD21	0.000189256	-0.297516	0.812	0.767	1
TMPRSS11A	0.00111722	-0.418566	0.854	0.734	1
MYCBP2	0.00119813	-0.252095	0.684	0.651	1
FTH1	0.00180739	-0.284575	0.997	0.99	1
MUC20	0.00356222	-0.302316	0.634	0.611	1
STMN1	0.00655242	-0.34418	0.555	0.578	1
B2M	0.00710181	-0.40614	0.977	0.93	1
HSPH1	0.0256857	-0.345869	0.872	0.76	1
GLTP	0.0677005	-0.252513	0.783	0.707	1
CLCA2	0.0765331	-0.252227	0.796	0.687	1
NRIP1	0.171567	-0.376938	0.734	0.655	1
AGR2	0.283001	0.335893	0.259	0.303	1
UBE2S	0.321731	-0.287765	0.934	0.845	1
SPRR3	0.507316	-0.63237	0.823	0.761	1
LCP1	0.571492	-0.268803	0.393	0.422	1
SERPINB1	0.575077	-0.288194	0.802	0.743	1
S100P	0.636577	-0.698165	0.49	0.509	1
MUC1	0.644747	-0.395359	0.612	0.617	1
AKR1B10	0.71064	-0.250938	0.56	0.534	1
KRT17	0.865807	-0.338054	0.526	0.526	1
SPINT1	0.903721	-0.332532	0.793	0.73	1

## Sheet: Fibroblast
	p_val	avg_log2FC	pct.1	pct.2	p_val_adj
CLDN7	1.07249e-18	2.85209	1	0.011	3.70287e-14
CDH3	1.94004e-17	1.68308	0.75	0	6.69817e-13
KRTCAP3	1.11226e-15	2.45753	1	0.021	3.84019e-11
EAF2	1.69913e-13	2.24061	0.75	0.011	5.86642e-09
PRSS8	1.69913e-13	1.67366	0.75	0.011	5.86642e-09
FAM83A	2.50812e-13	1.89624	0.75	0.011	8.65955e-09
PKP1	5.55419e-12	1.82899	0.5	0	1.91764e-07
LAD1	5.55419e-12	0.8495	0.5	0	1.91764e-07
OTX1	5.55419e-12	0.8495	0.5	0	1.91764e-07
EGFL7	5.55419e-12	1.4805	0.5	0	1.91764e-07
MPZL2	5.55419e-12	1.15221	0.5	0	1.91764e-07
JAG2	5.55419e-12	1.50075	0.5	0	1.91764e-07
PRSS21	5.55419e-12	1.12637	0.5	0	1.91764e-07
DSG2	5.55419e-12	1.15221	0.5	0	1.91764e-07
LSR	5.55419e-12	0.8495	0.5	0	1.91764e-07
DMKN	5.55419e-12	0.8495	0.5	0	1.91764e-07
C19orf33	5.55419e-12	1.87626	0.5	0	1.91764e-07
MAGEA3	5.55419e-12	1.7494	0.5	0	1.91764e-07
AC136616.1	5.55419e-12	1.50075	0.5	0	1.91764e-07
PHLDA2	8.83697e-12	2.86801	1	0.042	3.05105e-07
F11R	3.84231e-11	2.22127	1	0.053	1.3266e-06
ELF3	4.88495e-11	2.45573	1	0.053	1.68658e-06
IER3	6.2028e-11	3.21509	1	0.053	2.14158e-06
CALML5	7.86639e-11	2.22128	1	0.053	2.71595e-06
RAB11FIP1	2.90818e-10	2.32127	1	0.063	1.00408e-05
SPINT2	1.52452e-09	2.87022	1	0.074	5.26354e-05
MAL2	1.62201e-09	3.11018	1	0.063	5.60014e-05
CRABP2	2.04453e-09	2.36682	0.75	0.032	7.05893e-05
FGFR3	4.48264e-09	1.57568	0.75	0.032	0.000154768
SFN	8.80575e-09	3.01952	1	0.084	0.000304027
RAB25	2.2053e-08	1.64369	0.5	0.011	0.000761402
IRX2	2.2053e-08	2.27646	0.5	0.011	0.000761402
FOXQ1	2.2053e-08	1.1076	0.5	0.011	0.000761402
MAP11	2.2053e-08	0.838817	0.5	0.011	0.000761402
OSR2	2.2053e-08	1.46181	0.5	0.011	0.000761402
AC023157.3	2.2053e-08	0.838817	0.5	0.011	0.000761402
KRT8	2.2053e-08	2.72657	0.5	0.011	0.000761402
BCAM	2.2053e-08	1.49134	0.5	0.011	0.000761402
AC026741.1	3.10817e-08	1.46552	0.5	0.011	0.00107313
MAFA	3.10817e-08	1.70567	0.5	0.011	0.00107313
KLF4	3.10817e-08	1.43677	0.5	0.011	0.00107313
PITX1	3.42271e-08	1.7253	0.75	0.042	0.00118173
CALML3	3.90271e-08	2.76972	1	0.095	0.00134745
KLF5	4.36546e-08	1.3743	0.5	0.011	0.00150722
TMEM91	4.36546e-08	0.821463	0.5	0.011	0.00150722
TFAP2C	4.36546e-08	1.37728	0.5	0.011	0.00150722
KRT6A	5.30865e-08	3.08847	1	0.105	0.00183286
S100A2	4.56709e-07	3.57763	1	0.137	0.0157683
S100A14	4.83823e-07	3.64189	1	0.126	0.0167045
ANGPTL4	5.18037e-07	1.42252	0.75	0.053	0.0178858
ALG3	5.75632e-07	1.98148	1	0.116	0.0198743
MIR205HG	6.33647e-07	3.38615	1	0.147	0.0218773
TSTA3	7.44289e-07	2.12122	1	0.126	0.0256973
FXYD3	8.76843e-07	4.09906	0.75	0.063	0.0302739
CSTA	1.03284e-06	3.18202	1	0.116	0.0356599
LY6D	1.24363e-06	4.28568	1	0.147	0.0429377
AL645728.1	1.42056e-06	0.880745	0.25	0	0.0490462
ARHGEF16	1.42056e-06	0.817564	0.25	0	0.0490462
DHRS3	1.42056e-06	0.506564	0.25	0	0.0490462
WNT4	1.42056e-06	1.26858	0.25	0	0.0490462
SYTL1	1.42056e-06	0.506564	0.25	0	0.0490462
GJB5	1.42056e-06	0.465937	0.25	0	0.0490462
IVL	1.42056e-06	1.26858	0.25	0	0.0490462
EFNA4	1.42056e-06	0.506564	0.25	0	0.0490462
EFNA3	1.42056e-06	0.465937	0.25	0	0.0490462
NECTIN4	1.42056e-06	0.465937	0.25	0	0.0490462
NR1I3	1.42056e-06	0.465937	0.25	0	0.0490462
LAMC2	1.42056e-06	1.933	0.25	0	0.0490462
RGS1	1.42056e-06	1.26858	0.25	0	0.0490462
AC244034.2	1.42056e-06	0.506564	0.25	0	0.0490462
AC092803.4	1.42056e-06	1.26858	0.25	0	0.0490462
AL133245.1	1.42056e-06	0.506564	0.25	0	0.0490462
AC009236.1	1.42056e-06	0.465937	0.25	0	0.0490462
TCF7L1	1.42056e-06	0.506564	0.25	0	0.0490462
GPAT2	1.42056e-06	1.17759	0.25	0	0.0490462
GLB1L	1.42056e-06	0.506564	0.25	0	0.0490462
AC069277.1	1.42056e-06	1.26858	0.25	0	0.0490462
AC090948.4	1.42056e-06	0.465937	0.25	0	0.0490462
NBEAL2	1.42056e-06	1.26858	0.25	0	0.0490462
CAMP	1.42056e-06	1.57579	0.25	0	0.0490462
ERC2-IT1	1.42056e-06	0.506564	0.25	0	0.0490462
DNASE1L3	1.42056e-06	1.57579	0.25	0	0.0490462
AC072022.2	1.42056e-06	0.506564	0.25	0	0.0490462
MUC4	1.42056e-06	0.880745	0.25	0	0.0490462
AFAP1-AS1	1.42056e-06	0.506564	0.25	0	0.0490462
AREG	1.42056e-06	1.17759	0.25	0	0.0490462
ADH1C	1.42056e-06	0.506564	0.25	0	0.0490462
AC093916.1	1.42056e-06	0.506564	0.25	0	0.0490462
TERT	1.42056e-06	0.506564	0.25	0	0.0490462
AC091891.1	1.42056e-06	0.465937	0.25	0	0.0490462
PCDHB8	1.42056e-06	0.506564	0.25	0	0.0490462
TLX3	1.42056e-06	0.506564	0.25	0	0.0490462
AC008378.1	1.42056e-06	0.465937	0.25	0	0.0490462
AL031058.1	1.42056e-06	1.26858	0.25	0	0.0490462
TFAP2A-AS1	1.42056e-06	0.506564	0.25	0	0.0490462
HIST1H2BL	1.42056e-06	0.506564	0.25	0	0.0490462
HSD17B8	1.42056e-06	0.506564	0.25	0	0.0490462
GRM4	1.42056e-06	0.506564	0.25	0	0.0490462
C6orf132	1.42056e-06	0.506564	0.25	0	0.0490462
HOXA10-AS	1.42056e-06	0.506564	0.25	0	0.0490462
STEAP1	1.42056e-06	1.26858	0.25	0	0.0490462
CLEC2L	1.42056e-06	0.465937	0.25	0	0.0490462
ARHGEF5	1.42056e-06	0.506564	0.25	0	0.0490462
SOX7	1.42056e-06	0.465937	0.25	0	0.0490462
AC069185.1	1.42056e-06	0.506564	0.25	0	0.0490462
DMTN	1.42056e-06	1.26858	0.25	0	0.0490462
AC105046.1	1.42056e-06	0.506564	0.25	0	0.0490462
RNF122	1.42056e-06	1.26858	0.25	0	0.0490462
AC090136.3	1.42056e-06	0.506564	0.25	0	0.0490462
CASC19	1.42056e-06	0.465937	0.25	0	0.0490462
CASC8	1.42056e-06	0.465937	0.25	0	0.0490462
LY6K	1.42056e-06	1.26858	0.25	0	0.0490462
SLURP1	1.42056e-06	0.465937	0.25	0	0.0490462
IQANK1	1.42056e-06	0.465937	0.25	0	0.0490462
EPPK1	1.42056e-06	1.26858	0.25	0	0.0490462
BARX1	1.42056e-06	0.465937	0.25	0	0.0490462
FBP1	1.42056e-06	0.465937	0.25	0	0.0490462
AL356056.2	1.42056e-06	0.506564	0.25	0	0.0490462
AC023283.1	1.42056e-06	0.465937	0.25	0	0.0490462
VAX1	1.42056e-06	0.506564	0.25	0	0.0490462
AL391988.1	1.42056e-06	0.506564	0.25	0	0.0490462
SLC22A18AS	1.42056e-06	0.506564	0.25	0	0.0490462
SAA1	1.42056e-06	0.506564	0.25	0	0.0490462
CST6	1.42056e-06	0.506564	0.25	0	0.0490462
RHOD	1.42056e-06	0.880745	0.25	0	0.0490462
KLHL35	1.42056e-06	0.465937	0.25	0	0.0490462
MMP7	1.42056e-06	0.506564	0.25	0	0.0490462
MMP10	1.42056e-06	0.506564	0.25	0	0.0490462
MMP13	1.42056e-06	0.506564	0.25	0	0.0490462
BARX2	1.42056e-06	0.506564	0.25	0	0.0490462
VWF	1.42056e-06	1.26858	0.25	0	0.0490462
NANOG	1.42056e-06	0.506564	0.25	0	0.0490462
GPRC5A	1.42056e-06	0.506564	0.25	0	0.0490462
PLBD1-AS1	1.42056e-06	1.26858	0.25	0	0.0490462
KRT81	1.42056e-06	1.26858	0.25	0	0.0490462
HOXC11	1.42056e-06	0.506564	0.25	0	0.0490462
C12orf56	1.42056e-06	0.465937	0.25	0	0.0490462
LRRIQ1	1.42056e-06	0.506564	0.25	0	0.0490462
WDR66	1.42056e-06	0.880745	0.25	0	0.0490462
AL606834.1	1.42056e-06	0.506564	0.25	0	0.0490462
LINC00519	1.42056e-06	0.506564	0.25	0	0.0490462
PLEK2	1.42056e-06	1.57579	0.25	0	0.0490462
AL135818.3	1.42056e-06	0.506564	0.25	0	0.0490462
GPR176-DT	1.42056e-06	0.506564	0.25	0	0.0490462
LTK	1.42056e-06	0.465937	0.25	0	0.0490462
CTSH	1.42056e-06	0.506564	0.25	0	0.0490462
ZG16B	1.42056e-06	1.57579	0.25	0	0.0490462
KREMEN2	1.42056e-06	0.465937	0.25	0	0.0490462
ITGAD	1.42056e-06	0.465937	0.25	0	0.0490462
IRX5	1.42056e-06	0.880745	0.25	0	0.0490462
PDP2	1.42056e-06	0.506564	0.25	0	0.0490462
C16orf74	1.42056e-06	0.506564	0.25	0	0.0490462
YBX2	1.42056e-06	0.506564	0.25	0	0.0490462
TNK1	1.42056e-06	0.465937	0.25	0	0.0490462
ALDH3A1	1.42056e-06	0.506564	0.25	0	0.0490462
AC244153.1	1.42056e-06	1.26858	0.25	0	0.0490462
KRTAP4-1	1.42056e-06	0.465937	0.25	0	0.0490462
AC002401.4	1.42056e-06	0.506564	0.25	0	0.0490462
TMEM92	1.42056e-06	0.506564	0.25	0	0.0490462
TEPSIN	1.42056e-06	0.465937	0.25	0	0.0490462
SERPINB2	1.42056e-06	1.26858	0.25	0	0.0490462
AC090360.1	1.42056e-06	0.506564	0.25	0	0.0490462
LRG1	1.42056e-06	0.506564	0.25	0	0.0490462
AC104532.2	1.42056e-06	0.465937	0.25	0	0.0490462
DAND5	1.42056e-06	0.506564	0.25	0	0.0490462
PLVAP	1.42056e-06	1.26858	0.25	0	0.0490462
AC092364.1	1.42056e-06	0.506564	0.25	0	0.0490462
AC006504.1	1.42056e-06	0.506564	0.25	0	0.0490462
RGS9BP	1.42056e-06	0.506564	0.25	0	0.0490462
SYNE4	1.42056e-06	0.506564	0.25	0	0.0490462
CYP2S1	1.42056e-06	0.465937	0.25	0	0.0490462
CEACAM6	1.42056e-06	1.26858	0.25	0	0.0490462
ZNF574	1.42056e-06	0.465937	0.25	0	0.0490462
CBLC	1.42056e-06	0.506564	0.25	0	0.0490462
ZNF888	1.42056e-06	0.465937	0.25	0	0.0490462
AC010328.1	1.42056e-06	0.506564	0.25	0	0.0490462
ZNF525	1.42056e-06	0.506564	0.25	0	0.0490462
TMEM74B	1.42056e-06	1.26858	0.25	0	0.0490462
PTK6	1.42056e-06	0.506564	0.25	0	0.0490462
C20orf204	1.42056e-06	1.26858	0.25	0	0.0490462
RIPK4	1.42056e-06	1.26858	0.25	0	0.0490462
EGFL6	1.42056e-06	0.817564	0.25	0	0.0490462
FTHL17	1.42056e-06	0.465937	0.25	0	0.0490462
MAGEA11	1.42056e-06	1.26858	0.25	0	0.0490462
LAMB3	1.44852e-06	1.4493	0.5	0.021	0.0500115
PPIC	1.44852e-06	2.38493	0.5	0.021	0.0500115
CLDN4	1.44852e-06	1.46655	0.5	0.021	0.0500115
TRIM29	1.44852e-06	2.05913	0.5	0.021	0.0500115
TGIF2	1.44852e-06	0.823511	0.5	0.021	0.0500115
KRT7	1.50525e-06	3.34452	0.75	0.063	0.0519704
AKR1C2	1.87806e-06	2.0107	0.5	0.021	0.0648419
RASIP1	1.87806e-06	2.37751	0.5	0.021	0.0648419
IRF6	2.42861e-06	0.756945	0.5	0.021	0.0838504
SOWAHC	2.42861e-06	0.81456	0.5	0.021	0.0838504
FXYD5	2.42861e-06	1.09201	0.5	0.021	0.0838504
KRT15	2.46442e-06	4.76738	1	0.179	0.0850867
CXCL8	2.70426e-06	0.482847	1	0.137	0.0933672
KRT19	7.49527e-06	4.87417	1	0.211	0.258782
PERP	9.09732e-06	3.09577	1	0.179	0.314094
HDAC1	1.63082e-05	2.01052	1	0.189	0.563058
NUPR1	1.71819e-05	1.33305	0.75	0.074	0.593223
LTBR	1.82853e-05	1.61512	0.5	0.032	0.631318
LYPD3	1.82853e-05	2.03897	0.5	0.032	0.631318
ATF5	1.82853e-05	0.808711	0.5	0.032	0.631318
SPRR3	1.87571e-05	2.51925	1	0.158	0.647608
EPCAM	2.25487e-05	1.5793	0.5	0.032	0.778517
BLVRB	2.29458e-05	2.24298	0.75	0.084	0.792227
KLF11	2.77479e-05	0.785705	0.5	0.032	0.958023
NRARP	2.77479e-05	0.78962	0.5	0.032	0.958023
PMAIP1	2.77479e-05	1.25546	0.5	0.032	0.958023
FOSB	2.85307e-05	2.48364	0.75	0.095	0.985051
HSPA1B	2.91828e-05	2.80166	1	0.221	1
KRT5	3.35552e-05	4.04165	0.75	0.105	1
RNASEL	3.40743e-05	1.60271	0.5	0.032	1
MECOM	3.40743e-05	1.31753	0.5	0.032	1
KRT6C	3.40743e-05	1.28361	0.5	0.032	1
WFDC2	3.40743e-05	2.93592	0.5	0.032	1
ID1	4.06366e-05	1.47468	0.75	0.084	1
NOL3	4.17554e-05	0.694711	0.5	0.032	1
PLTP	7.32559e-05	1.57378	0.75	0.095	1
TEDC2	0.000120179	1.68389	0.5	0.042	1
KRT17	0.000120179	2.0706	0.5	0.042	1
DSC3	0.000120179	1.05989	0.5	0.042	1
NAPRT	0.000143075	1.40233	0.5	0.042	1
YIPF2	0.000143075	1.06685	0.5	0.042	1
BCL3	0.000143075	1.38805	0.5	0.042	1
KRT13	0.000201079	2.79995	1	0.305	1
DOLPP1	0.000201721	0.750303	0.5	0.042	1
KDM6B	0.000201721	0.6511	0.5	0.042	1
ADAMTS1	0.000238186	1.39421	0.75	0.126	1
GAS5	0.000264126	2.65951	1	0.389	1
EXOC3	0.000266195	1.51872	0.75	0.126	1
TRAPPC2B	0.000266195	1.40363	0.75	0.126	1
TMEM173	0.00028242	0.607017	0.5	0.042	1
SLC39A4	0.00028242	0.847169	0.5	0.042	1
IL17RE	0.000345036	2.02264	0.5	0.053	1
TFRC	0.000366586	1.61392	0.75	0.137	1
EIF4A2	0.000391839	2.36672	1	0.453	1
PYCARD	0.000401771	1.60399	0.5	0.053	1
MAF1	0.000501684	1.75381	0.75	0.137	1
ZFP36	0.000501684	1.90235	0.75	0.137	1
VAMP8	0.000510397	1.49307	0.75	0.126	1
PLP2	0.000536973	2.32891	0.75	0.147	1
RUSC1	0.000542302	1.31774	0.5	0.053	1
JUP	0.000542302	1.30189	0.5	0.053	1
RAB5IF	0.000610806	2.29205	1	0.432	1
TAX1BP3	0.00061616	1.45318	0.75	0.137	1
TRA2B	0.000622452	1.92714	1	0.484	1
PDLIM1	0.000628623	1.56332	0.5	0.053	1
KRT18	0.000628623	1.26515	0.5	0.053	1
RGS2	0.000682108	1.24415	0.75	0.137	1
CDK1	0.000682108	1.66946	0.75	0.137	1
CEBPB	0.000754568	1.10978	0.75	0.137	1
RPL8	0.00078444	2.59593	1	0.821	1
VDAC3	0.000851321	1.61855	1	0.368	1
TXNDC17	0.000872918	2.35135	1	0.421	1
CRTC2	0.000876165	1.41674	0.5	0.063	1
CHCHD7	0.000876165	1.99029	0.5	0.063	1
EIF4B	0.000885273	1.6797	1	0.347	1
CRYAB	0.000904296	1.02249	1	0.242	1
MYCL	0.000907568	1.2593	0.25	0.011	1
AL160006.1	0.000907568	0.44737	0.25	0.011	1
OVGP1	0.000907568	0.446637	0.25	0.011	1
FAM72D	0.000907568	0.456156	0.25	0.011	1
AL359962.3	0.000907568	0.445584	0.25	0.011	1
AL162431.1	0.000907568	0.499435	0.25	0.011	1
GPR35	0.000907568	0.458613	0.25	0.011	1
STAB1	0.000907568	1.24251	0.25	0.011	1
ACTRT3	0.000907568	0.500388	0.25	0.011	1
C4orf36	0.000907568	1.5651	0.25	0.011	1
NPNT	0.000907568	1.23191	0.25	0.011	1
AC012640.2	0.000907568	0.49001	0.25	0.011	1
MARVELD2	0.000907568	1.24989	0.25	0.011	1
LINC01011	0.000907568	0.449176	0.25	0.011	1
TFAP2A	0.000907568	0.446749	0.25	0.011	1
EGFL8	0.000907568	0.500388	0.25	0.011	1
MAPK13	0.000907568	1.56931	0.25	0.011	1
GSTA1	0.000907568	0.794324	0.25	0.011	1
AC000065.2	0.000907568	0.499429	0.25	0.011	1
SH2B2	0.000907568	0.454661	0.25	0.011	1
AC005070.3	0.000907568	0.500388	0.25	0.011	1
AKR1B10	0.000907568	1.52183	0.25	0.011	1
AC083880.1	0.000907568	0.45534	0.25	0.011	1
TEX15	0.000907568	1.56519	0.25	0.011	1
SLURP2	0.000907568	0.456907	0.25	0.011	1
LCN2	0.000907568	0.500388	0.25	0.011	1
ASS1	0.000907568	0.850865	0.25	0.011	1
LRRC26	0.000907568	0.493637	0.25	0.011	1
IL15RA	0.000907568	0.500388	0.25	0.011	1
CH25H	0.000907568	0.500388	0.25	0.011	1
PRAP1	0.000907568	0.491646	0.25	0.011	1
EXPH5	0.000907568	1.25731	0.25	0.011	1
MPZL3	0.000907568	0.492184	0.25	0.011	1
SLC6A13	0.000907568	1.26124	0.25	0.011	1
SINHCAF	0.000907568	0.844274	0.25	0.011	1
DDN-AS1	0.000907568	0.443047	0.25	0.011	1
KRT6B	0.000907568	0.447247	0.25	0.011	1
TARBP2	0.000907568	0.458808	0.25	0.011	1
GLS2	0.000907568	0.482434	0.25	0.011	1
TMEM119	0.000907568	1.55744	0.25	0.011	1
NRAV	0.000907568	1.53191	0.25	0.011	1
SIX1	0.000907568	0.497149	0.25	0.011	1
PGF	0.000907568	0.871329	0.25	0.011	1
LINC01220	0.000907568	0.454673	0.25	0.011	1
SPINT1-AS1	0.000907568	0.495967	0.25	0.011	1
AC048382.6	0.000907568	1.55744	0.25	0.011	1
AMDHD2	0.000907568	1.24251	0.25	0.011	1
AC007220.1	0.000907568	1.26396	0.25	0.011	1
AC092338.2	0.000907568	1.56961	0.25	0.011	1
HAS3	0.000907568	1.5062	0.25	0.011	1
DOC2B	0.000907568	1.47548	0.25	0.011	1
AC002094.4	0.000907568	0.484383	0.25	0.011	1
KRT14	0.000907568	1.21454	0.25	0.011	1
HSD17B1	0.000907568	0.495301	0.25	0.011	1
ARHGAP27	0.000907568	1.24986	0.25	0.011	1
LLGL2	0.000907568	0.866144	0.25	0.011	1
STAP2	0.000907568	0.496637	0.25	0.011	1
FUT3	0.000907568	1.23211	0.25	0.011	1
TGFBR3L	0.000907568	0.500388	0.25	0.011	1
THSD8	0.000907568	0.500086	0.25	0.011	1
HPN	0.000907568	0.461317	0.25	0.011	1
ETV2	0.000907568	0.495881	0.25	0.011	1
AC011455.6	0.000907568	0.499222	0.25	0.011	1
LRFN1	0.000907568	0.443016	0.25	0.011	1
SLC1A5	0.000907568	0.796173	0.25	0.011	1
RALY-AS1	0.000907568	0.446749	0.25	0.011	1
LAMA5	0.000907568	0.874267	0.25	0.011	1
BX640514.2	0.000907568	1.49072	0.25	0.011	1
SLC37A1	0.000907568	0.454661	0.25	0.011	1
SREBF2-AS1	0.000907568	0.443016	0.25	0.011	1
GPR143	0.000907568	0.458808	0.25	0.011	1
SLC10A3	0.000907568	0.499241	0.25	0.011	1
RPS21	0.000942432	3.1684	1	0.684	1
SSBP1	0.000969829	1.83784	1	0.463	1
FGFR2	0.00097033	0.691232	0.5	0.053	1
UBB	0.000986404	1.91078	1	0.779	1
RFLNB	0.00100209	1.38125	0.5	0.063	1
HSPB1	0.00103292	2.96766	1	0.505	1
UBA52	0.00105095	2.00511	1	0.779	1
TMEM160	0.00107893	1.56609	1	0.337	1
RPL37	0.00110006	2.25115	1	0.758	1
IER2	0.00113054	1.90598	0.75	0.179	1
TMEM238	0.00114459	1.54096	0.5	0.063	1
CNKSR1	0.00117534	0.441807	0.25	0.011	1
UBXN11	0.00117534	0.422063	0.25	0.011	1
PCAT6	0.00117534	0.420382	0.25	0.011	1
IBA57	0.00117534	0.359738	0.25	0.011	1
CXCL2	0.00117534	0.478027	0.25	0.011	1
SHROOM3	0.00117534	0.478809	0.25	0.011	1
AC026748.3	0.00117534	0.435005	0.25	0.011	1
CXCL14	0.00117534	0.905978	0.25	0.011	1
AL133334.1	0.00117534	0.417655	0.25	0.011	1
DEFB1	0.00117534	0.811154	0.25	0.011	1
AC103706.1	0.00117534	0.416447	0.25	0.011	1
GSDMD	0.00117534	0.352939	0.25	0.011	1
ZNF707	0.00117534	0.434202	0.25	0.011	1
CLIC3	0.00117534	0.458283	0.25	0.011	1
MSMB	0.00117534	0.438181	0.25	0.011	1
PWWP2B	0.00117534	0.439287	0.25	0.011	1
SLC15A3	0.00117534	1.18351	0.25	0.011	1
MIR194-2HG	0.00117534	0.421493	0.25	0.011	1
GJB6	0.00117534	1.13639	0.25	0.011	1
HS3ST3B1	0.00117534	0.432388	0.25	0.011	1
RNF43	0.00117534	0.442106	0.25	0.011	1
AC087741.1	0.00117534	0.480491	0.25	0.011	1
SERPINB3	0.00117534	1.37067	0.25	0.011	1
STXBP2	0.00117534	0.439014	0.25	0.011	1
PRX	0.00117534	0.478527	0.25	0.011	1
TMEM191C	0.00117534	0.422277	0.25	0.011	1
GABRE	0.00117534	0.396345	0.25	0.011	1
PSMB1	0.0011767	1.85245	1	0.632	1
SRSF10	0.00118353	1.57689	1	0.347	1
ZFP36L1	0.0011853	1.608	1	0.316	1
RPS15A	0.00124234	1.97993	1	0.863	1
NR4A1	0.00130562	1.8198	0.5	0.063	1
RPS12	0.00131293	2.15275	1	0.842	1
DNAJB1	0.00132541	2.12565	1	0.411	1
NDUFA3	0.00132541	2.0279	1	0.411	1
MT-ND1	0.00133425	2.59627	1	0.579	1
SDC1	0.00134517	2.16036	0.75	0.168	1
BRD9	0.00134981	1.87599	0.75	0.179	1
PABPC1	0.00136658	2.26558	1	0.526	1
S100A11	0.00141832	2.21713	1	0.389	1
MDK	0.00148618	1.69344	1	0.358	1
TMUB1	0.00148734	0.711082	0.5	0.063	1
COMTD1	0.00148734	1.49568	0.5	0.063	1
NQO1	0.00148734	1.16092	0.5	0.063	1
RPL19	0.00149064	2.05192	1	0.853	1
CSTB	0.00151892	2.40907	1	0.558	1
MT-ATP6	0.00154952	2.79532	1	0.726	1
RPS4X	0.0015575	2.0199	1	0.811	1
S100A9	0.00157787	2.90376	1	0.653	1
RPL36	0.00161156	1.91178	1	0.768	1
HSPA1A	0.00161245	2.4863	1	0.537	1
RPS3	0.00164615	2.12479	1	0.8	1
SLC3A2	0.00165684	1.87921	1	0.305	1
SLC2A1	0.00169212	0.658669	0.5	0.063	1
EXOSC5	0.00169212	0.629	0.5	0.063	1
RPL22	0.00170926	2.15382	1	0.705	1
RPL28	0.00181302	2.30956	1	0.926	1
RXRB	0.00182119	0.747189	0.5	0.074	1
SYF2	0.00188643	1.62773	0.75	0.189	1
SCPEP1	0.00191037	1.71533	0.75	0.179	1
RAD23A	0.0019378	1.52589	1	0.347	1
YWHAZ	0.00194137	2.39103	1	0.632	1
HMGA1	0.00204595	1.27442	1	0.337	1
ABRACL	0.00205403	1.37835	0.5	0.074	1
RNASET2	0.00208228	1.26952	0.75	0.158	1
S100A8	0.00210525	2.70914	1	0.642	1
SNHG1	0.00217828	1.44349	0.75	0.2	1
IARS2	0.00226453	1.40493	0.75	0.179	1
CD9	0.00231357	1.64077	1	0.705	1
ORMDL2	0.00231389	1.43699	0.5	0.074	1
RPL35	0.00234698	1.74569	1	0.789	1
DNAJA1	0.00235314	1.53283	1	0.558	1
RPL38	0.00236804	1.91425	1	0.726	1
HSPA6	0.00246331	2.00504	0.75	0.179	1
ADAM15	0.00247202	0.889955	0.5	0.063	1
CD24	0.00248034	2.85473	0.75	0.211	1
MGST1	0.0024831	0.631957	0.75	0.158	1
ZFAS1	0.00249947	2.16562	1	0.537	1
QKI	0.00255838	-3.55571	0	0.895	1
MT-ND5	0.00258025	1.80306	1	0.547	1
SLPI	0.00260355	1.69101	0.5	0.074	1
PFN2	0.00267794	1.59165	0.75	0.179	1
HSP90AB1	0.00271264	1.52898	1	0.853	1
TIMM17A	0.00277591	1.88639	0.75	0.2	1
CKS1B	0.00290418	1.90791	0.75	0.211	1
CEP55	0.00292601	1.2776	0.5	0.074	1
LDB1	0.00292601	1.33266	0.5	0.074	1
MT-CYB	0.00292874	1.94624	1	0.768	1
RPL18A	0.0029851	2.08497	1	0.8	1
SNRPD2	0.00300083	1.75883	1	0.558	1
HSPH1	0.00303583	0.669933	1	0.326	1
RPS24	0.00307346	1.60409	1	0.895	1
RPL30	0.00317914	2.15839	1	0.811	1
EFNA1	0.00328453	1.24751	0.5	0.074	1
TRIM59	0.00328453	0.685716	0.5	0.074	1
EML3	0.00328453	1.30177	0.5	0.074	1
RPS5	0.00331124	2.07362	1	0.779	1
MT-ND4	0.00349031	1.94021	1	0.705	1
NUDT1	0.00351991	1.63857	0.75	0.2	1
TUBA1C	0.00360631	2.53089	0.75	0.232	1
RPL15	0.00364966	1.80114	1	0.895	1
GSTP1	0.00366146	1.46493	1	0.758	1
DNTTIP1	0.00366748	1.92832	0.5	0.084	1
UPP1	0.00368265	0.471327	0.5	0.074	1
FBXO32	0.00380754	0.675155	0.75	0.147	1
VDAC2	0.00381379	1.71396	1	0.537	1
VPS25	0.00392896	1.21183	0.75	0.189	1
SYPL1	0.00395602	1.64624	0.75	0.211	1
GRN	0.00401497	1.79409	0.75	0.253	1
RPL39	0.00407028	1.96801	1	0.747	1
TOMM40	0.00408117	1.5324	0.75	0.221	1
TACSTD2	0.00408594	1.54228	0.5	0.084	1
NUDT8	0.00408594	1.26991	0.5	0.084	1
CBX3	0.00424642	1.56397	1	0.463	1
CRIP2	0.00425047	1.51731	0.75	0.189	1
HSPA8	0.00428217	1.95504	1	0.611	1
EEF1D	0.00434287	1.90719	1	0.653	1
EDF1	0.00434718	1.30259	1	0.589	1
NDRG1	0.00439697	1.96131	0.75	0.221	1
MT3	0.00444904	-4.53619	0	0.842	1
SPRR2A	0.00454729	2.18546	0.5	0.084	1
ZFYVE19	0.00454729	1.55438	0.5	0.084	1
HSPA2	0.00461319	0.352996	0.5	0.074	1
UBC	0.00479341	1.73538	1	0.853	1
RPL7A	0.00479354	1.75866	1	0.853	1
HOOK2	0.00483918	1.48332	0.75	0.232	1
GPM6B	0.00505187	-3.29571	0.25	0.874	1
MT-CO2	0.00505187	1.9102	1	0.842	1
SERPINB1	0.00505534	1.30763	0.5	0.084	1
ZDHHC8	0.00505534	0.903094	0.5	0.084	1
SELENOP	0.00509588	1.21825	0.75	0.221	1
SNHG29	0.00513142	1.79277	1	0.695	1
MXD1	0.00517143	1.32948	0.75	0.2	1
TMEM161A	0.00561416	1.17968	0.5	0.084	1
RPS19	0.0056675	2.39283	1	0.863	1
RPL11	0.00568898	1.68235	1	0.884	1
RPS28	0.0059703	1.97375	1	0.853	1
JUNB	0.00600164	2.11196	0.75	0.232	1
PRRG4	0.00622813	0.469139	0.5	0.084	1
ID3	0.00630622	0.370162	0.75	0.147	1
CNIH4	0.0065228	2.16513	0.75	0.284	1
BEX3	0.00674369	-3.12134	0	0.8	1
RAB31	0.00674386	-2.80885	0	0.8	1
NRCAM	0.00745549	-4.35726	0	0.789	1
PTPRZ1	0.00745549	-4.87836	0	0.789	1
SAT1	0.00747506	1.24376	1	0.442	1
MT-CO3	0.00756182	1.3328	1	0.653	1
MT-ND3	0.00762115	1.09022	1	0.589	1
DHRS4	0.00764043	0.671175	0.5	0.084	1
SCRN2	0.00764043	0.527084	0.5	0.084	1
HIBADH	0.00794143	1.22769	0.75	0.232	1
POLB	0.00794351	1.21838	0.5	0.095	1
SLC39A7	0.00800828	1.16081	0.75	0.242	1
RPLP0	0.00809058	1.31913	1	0.8	1
TRMT112	0.00816211	1.16669	1	0.421	1
PMP2	0.00823027	-4.28872	0	0.779	1
RPS8	0.0082443	1.69604	1	0.863	1
MCUR1	0.00825374	1.07553	0.75	0.211	1
RPS17	0.00839825	1.19105	1	0.768	1
FNDC10	0.00846406	0.481175	0.25	0.021	1
GPR157	0.00846406	1.56142	0.25	0.021	1
C1QC	0.00846406	1.54841	0.25	0.021	1
SYDE2	0.00846406	0.472671	0.25	0.021	1
AL445524.1	0.00846406	1.23491	0.25	0.021	1
RGPD2	0.00846406	0.477073	0.25	0.021	1
LINC01807	0.00846406	0.434901	0.25	0.021	1
STX19	0.00846406	1.254	0.25	0.021	1
SLC15A2	0.00846406	1.2425	0.25	0.021	1
ITGB5	0.00846406	1.25	0.25	0.021	1
NIPAL1	0.00846406	0.451502	0.25	0.021	1
CXCL1	0.00846406	1.18082	0.25	0.021	1
LEF1	0.00846406	1.18851	0.25	0.021	1
C5orf38	0.00846406	0.432026	0.25	0.021	1
AC008393.1	0.00846406	1.23406	0.25	0.021	1
HIST1H2BN	0.00846406	0.449432	0.25	0.021	1
REEP4	0.00846406	1.5581	0.25	0.021	1
AC138356.3	0.00846406	0.465486	0.25	0.021	1
GINS4	0.00846406	1.49414	0.25	0.021	1
HAS2-AS1	0.00846406	1.55004	0.25	0.021	1
CAVIN3	0.00846406	1.17734	0.25	0.021	1
PITPNM1	0.00846406	1.24272	0.25	0.021	1
UNC93B1	0.00846406	1.48888	0.25	0.021	1
RAB38	0.00846406	1.23101	0.25	0.021	1
IL18	0.00846406	1.25273	0.25	0.021	1
SOCS2	0.00846406	0.487931	0.25	0.021	1
AL445223.1	0.00846406	0.486069	0.25	0.021	1
GPX2	0.00846406	1.25118	0.25	0.021	1
BBOF1	0.00846406	0.488798	0.25	0.021	1
AC011933.2	0.00846406	0.484113	0.25	0.021	1
LRRC45	0.00846406	1.24466	0.25	0.021	1
IMPA2	0.00846406	0.438333	0.25	0.021	1
AC008982.2	0.00846406	0.480038	0.25	0.021	1
TNNT1	0.00846406	0.482818	0.25	0.021	1
C19orf18	0.00846406	1.54104	0.25	0.021	1
LIME1	0.00846406	0.436488	0.25	0.021	1
KREMEN1	0.00846406	1.20584	0.25	0.021	1
MORC2-AS1	0.00846406	1.50738	0.25	0.021	1
AL022238.2	0.00846406	0.49035	0.25	0.021	1
DDX5	0.00852742	-2.24693	0.25	0.832	1
MRPL27	0.00858296	1.643	0.75	0.263	1
RPL41	0.00873854	1.38423	1	0.905	1
RPL35A	0.00873928	2.09236	1	0.747	1
RPL13	0.00875166	1.22597	1	0.926	1
C1orf61	0.00907249	-3.68662	0	0.768	1
HLA-B	0.00911014	-2.85647	0.25	0.874	1
NEAT1	0.00913299	1.54493	1	0.6	1
CLK3	0.00961653	0.671878	0.5	0.095	1
RPL34	0.00969385	1.44341	1	0.905	1
ERMARD	0.009705	1.57928	0.5	0.105	1
SPSB3	0.009705	0.689978	0.5	0.105	1
PPAN	0.009705	1.54828	0.5	0.105	1
PSMD9	0.00980906	1.41612	0.75	0.253	1
HLA-C	0.00996815	-2.96077	0.25	0.832	1
APOD	0.0099866	-4.00607	0	0.758	1
GPM6A	0.0099866	-3.21458	0	0.758	1
VCAN	0.0099866	-3.35684	0	0.758	1
EPHB2	0.0100782	0.415601	0.25	0.021	1
LDLRAP1	0.0100782	0.410838	0.25	0.021	1
PAIP2B	0.0100782	0.362061	0.25	0.021	1
FAHD2B	0.0100782	0.428545	0.25	0.021	1
ITGA6	0.0100782	0.43815	0.25	0.021	1
CXCL6	0.0100782	1.29761	0.25	0.021	1
EFNA5	0.0100782	0.428367	0.25	0.021	1
DSP	0.0100782	0.435489	0.25	0.021	1
TREM1	0.0100782	1.08647	0.25	0.021	1
EGR3	0.0100782	0.413515	0.25	0.021	1
AC011632.1	0.0100782	0.374954	0.25	0.021	1
EGR2	0.0100782	0.401468	0.25	0.021	1
C10orf99	0.0100782	1.36706	0.25	0.021	1
RNLS	0.0100782	0.40989	0.25	0.021	1
ADM	0.0100782	0.361322	0.25	0.021	1
EHF	0.0100782	0.432282	0.25	0.021	1
AL133330.1	0.0100782	0.474958	0.25	0.021	1
ST14	0.0100782	0.431867	0.25	0.021	1
HHIPL1	0.0100782	0.433449	0.25	0.021	1
ANKRD9	0.0100782	0.449202	0.25	0.021	1
NPW	0.0100782	0.350477	0.25	0.021	1
EPS8L1	0.0100782	0.428289	0.25	0.021	1
NKILA	0.0100782	0.420419	0.25	0.021	1
LINC00649	0.0100782	0.450427	0.25	0.021	1
ABCD1	0.0100782	0.452165	0.25	0.021	1
SEM1	0.0102096	1.26609	1	0.547	1
PCNA	0.0104249	1.34823	0.75	0.232	1
EIF6	0.0104332	1.53294	0.75	0.263	1
DDIT4	0.0104722	1.59049	0.75	0.253	1
NPM1	0.010757	1.41016	1	0.747	1
DANCR	0.0109129	1.69671	0.75	0.284	1
HTRA1	0.010977	-2.45308	0	0.747	1
SPOCK1	0.0109772	-3.44549	0	0.747	1
BAALC	0.0109772	-2.79004	0	0.747	1
ARHGAP21	0.0109772	-2.36828	0	0.747	1
EID1	0.0109772	-2.76277	0	0.747	1
SNX17	0.0111246	1.24216	0.75	0.263	1
C19orf48	0.0116202	1.31155	0.5	0.105	1
RPS14	0.0118617	1.1878	1	0.884	1
PNRC1	0.0119192	1.22673	0.75	0.253	1
CLCA2	0.0119609	1.03564	0.25	0.021	1
HCAR2	0.0119609	0.32994	0.25	0.021	1
TC2N	0.0119609	0.382045	0.25	0.021	1
TNFAIP2	0.0119609	0.403494	0.25	0.021	1
WDR72	0.0119609	0.333769	0.25	0.021	1
WDR24	0.0119609	0.330981	0.25	0.021	1
CDH1	0.0119609	0.739434	0.25	0.021	1
SCD5	0.0120492	-3.10109	0	0.737	1
SEMA5A	0.0120492	-3.28992	0	0.737	1
TUBB2B	0.0120492	-3.54156	0	0.737	1
AGTRAP	0.0124961	1.68692	0.5	0.116	1
RPL10A	0.0126082	1.98722	1	0.758	1
RNF181	0.0126442	1.25755	0.75	0.221	1
TPMT	0.0126982	1.5217	0.5	0.105	1
BAG4	0.0126982	0.749501	0.5	0.105	1
MLST8	0.0126982	1.16986	0.5	0.105	1
EML2	0.0126982	1.21244	0.5	0.105	1
PSMA7	0.0129284	1.38082	1	0.663	1
NEDD8	0.0129544	1.20092	1	0.589	1
FTL	0.01316	0.590548	1	0.926	1
ANXA5	0.0132072	-2.46544	0	0.726	1
NRXN1	0.0132075	-3.82487	0	0.726	1
ZBTB20	0.0132075	-3.47364	0	0.726	1
FABP7	0.0132075	-3.51254	0	0.726	1
POLR2I	0.0133135	2.15182	0.75	0.337	1
SRPRB	0.013314	1.49275	0.75	0.274	1
RPL5	0.0135136	1.36217	1	0.8	1
RAB13	0.0135407	0.919972	0.75	0.253	1
NME2	0.0138546	1.0957	1	0.747	1
RPL31	0.0138549	1.13372	1	0.747	1
IFFO2	0.0138637	1.2477	0.5	0.105	1
HES1	0.0138637	1.20946	0.5	0.105	1
TMEM109	0.0138637	1.29279	0.5	0.105	1
SYS1	0.0138637	1.17005	0.5	0.105	1
FAU	0.0139373	1.36699	1	0.758	1
TRMT10C	0.0139683	1.40713	0.75	0.284	1
CENPX	0.0143138	1.30246	0.75	0.263	1
RBM42	0.0144224	1.28044	0.75	0.253	1
IFI6	0.0144568	-3.38572	0	0.716	1
TNR	0.0144571	-3.95761	0	0.716	1
MAP2	0.0144571	-2.98511	0	0.716	1
RPS27A	0.0145115	1.27604	1	0.905	1
UCKL1	0.0147989	1.27379	0.5	0.116	1
EIF4EBP1	0.0150549	1.92981	0.75	0.274	1
ANKRD39	0.0151226	1.45851	0.5	0.105	1
DHX16	0.0151226	0.633975	0.5	0.105	1
CNN3	0.0158031	-2.59532	0	0.705	1
GAP43	0.0158035	-2.98611	0	0.705	1
SOX2-OT	0.0158035	-3.19848	0	0.705	1
RTN3	0.0158035	-1.96153	0	0.705	1
NCAM1	0.0158035	-2.96331	0	0.705	1
NSD3	0.0158239	1.19488	1	0.558	1
RPL32	0.0159257	1.50049	1	0.863	1
RPL17	0.0159257	1.43314	1	0.863	1
TOM1L2	0.0159983	1.1434	0.75	0.274	1
PILRB	0.0160847	1.23148	0.5	0.116	1
BID	0.0160847	1.27573	0.5	0.116	1
CYBA	0.0164358	0.917231	0.75	0.221	1
EXOSC4	0.0164812	1.12133	0.5	0.105	1
B3GNT5	0.0168316	1.69107	0.5	0.126	1
CSTF1	0.0168316	1.33264	0.5	0.126	1
RPL13A	0.0172107	1.25804	1	0.789	1
C1QL1	0.0172516	-2.74858	0	0.695	1
SLC35F1	0.0172519	-3.75078	0	0.695	1
RPL7	0.0173688	1.24986	1	0.716	1
CTSZ	0.0173781	0.95425	0.75	0.253	1
SERPINH1	0.0174678	1.63139	0.5	0.116	1
EIF1	0.0174789	1.27225	1	0.842	1
SRD5A3	0.0179458	1.10347	0.5	0.105	1
NCOA3	0.018042	1.29247	0.75	0.274	1
PNP	0.0182239	1.45053	0.5	0.126	1
PAXX	0.0186809	1.13528	0.75	0.232	1
SCRG1	0.0188078	-3.24586	0	0.684	1
PRKACB	0.0188081	-2.00004	0	0.684	1
PCDH9	0.0188081	-3.56786	0	0.684	1
TRIM9	0.0188081	-2.65224	0	0.684	1
PLLP	0.0188081	-2.36679	0	0.684	1
TSPAN7	0.0188081	-2.19071	0	0.684	1
NOVA1	0.0188081	-3.7509	0	0.684	1
HEXD	0.018954	0.807973	0.5	0.116	1
METRNL	0.018954	1.14625	0.5	0.116	1
GHITM	0.0191585	1.38079	0.75	0.305	1
API5	0.0192848	1.53156	0.75	0.326	1
TTC3	0.0193915	-1.78665	0.25	0.768	1
ZFAND1	0.0195232	0.799696	0.5	0.105	1
TMSB10	0.0196116	0.728099	1	0.758	1
CTSD	0.0197979	2.05696	0.75	0.316	1
TOMM20	0.0199517	1.03803	1	0.611	1
ZNF655	0.0199663	1.13667	0.75	0.284	1
MT2A	0.0199776	-3.70903	0.25	0.779	1
PDE4B	0.0204778	-3.31508	0	0.674	1
POLR3K	0.0205496	1.35208	0.5	0.116	1
ECH1	0.0207823	1.3903	0.75	0.358	1
FOS	0.0210998	1.87101	0.75	0.4	1
TUFM	0.0212028	1.47946	0.75	0.368	1
RPL18	0.0212299	1.36836	1	0.863	1
NRBF2	0.0213139	1.43221	0.5	0.126	1
BRCC3	0.0213139	0.635767	0.5	0.126	1
NFKBIA	0.0215614	1.49528	0.75	0.326	1
DKC1	0.0218429	1.89732	0.5	0.137	1
APOE	0.0221379	0.334908	0.75	0.253	1
BCL2L11	0.0222612	0.55015	0.5	0.116	1
SERTAD1	0.0222612	0.780052	0.5	0.116	1
CHL1	0.0222667	-2.88145	0	0.663	1
ITGB8	0.0222667	-1.95135	0	0.663	1
CELF2	0.0222667	-2.23901	0	0.663	1
PHLDA1	0.0222667	-2.21907	0	0.663	1
COX4I1	0.0223614	1.10909	1	0.737	1
COX6B1	0.0224149	1.4195	1	0.674	1
TXNDC12	0.0228249	1.27047	0.75	0.274	1
RPL29	0.0228993	1.11186	1	0.789	1
NEDD9	0.0232408	1.12447	0.75	0.295	1
TUBA1A	0.0232726	-2.65777	0.5	0.874	1
RPS11	0.0236867	1.25663	1	0.758	1
CLPTM1L	0.0240166	1.09212	0.75	0.305	1
NPC2	0.0240954	0.845772	0.5	0.116	1
RUNX1	0.0240954	0.60952	0.5	0.116	1
RPS23	0.0241503	1.05666	1	0.811	1
IL1RAP	0.0241809	-2.2507	0	0.653	1
PDZD2	0.0241809	-2.9018	0	0.653	1
NFIB	0.0241809	-2.30542	0	0.653	1
SLC1A2	0.0241809	-2.55401	0	0.653	1
FXYD6	0.0241809	-2.2318	0	0.653	1
RPS15	0.0242177	1.09049	1	0.821	1
JUN	0.0243125	2.40971	0.75	0.442	1
H2AFZ	0.0250173	1.16238	1	0.6	1
CHCHD1	0.0251181	0.972469	0.75	0.284	1
TRIM16	0.0253441	1.5137	0.5	0.137	1
NFIA	0.0254055	-2.09734	0.25	0.747	1
CACYBP	0.0254142	1.40735	0.75	0.326	1
PGLS	0.0261323	1.36319	0.75	0.316	1
CLASP2	0.0262265	-2.15691	0	0.642	1
CADM2	0.0262265	-3.21082	0	0.642	1
ADGRL3	0.0262265	-3.57582	0	0.642	1
RPL12	0.0264009	1.3046	1	0.8	1
SLC25A5	0.0266729	1.03977	1	0.547	1
CREG1	0.0268021	1.10736	0.5	0.126	1
ZC3H12A	0.0268444	1.37728	0.25	0.032	1
GLMP	0.0268444	1.23906	0.25	0.032	1
LIPT1	0.0268444	0.421796	0.25	0.032	1
MAP3K2-DT	0.0268444	0.409198	0.25	0.032	1
FSIP2	0.0268444	0.465521	0.25	0.032	1
TATDN2	0.0268444	0.474905	0.25	0.032	1
TNFSF10	0.0268444	0.742041	0.25	0.032	1
TLR3	0.0268444	1.54104	0.25	0.032	1
GPER1	0.0268444	1.22261	0.25	0.032	1
ZNF395	0.0268444	0.431843	0.25	0.032	1
FANCG	0.0268444	1.24257	0.25	0.032	1
COL5A1	0.0268444	1.16996	0.25	0.032	1
NPM3	0.0268444	1.17404	0.25	0.032	1
MEN1	0.0268444	0.423725	0.25	0.032	1
IPO4	0.0268444	1.16567	0.25	0.032	1
THAP10	0.0268444	0.467772	0.25	0.032	1
PPL	0.0268444	1.1739	0.25	0.032	1
ZNF689	0.0268444	1.52678	0.25	0.032	1
TMC6	0.0268444	0.453275	0.25	0.032	1
ZNF20	0.0268444	0.470255	0.25	0.032	1
NFKBID	0.0268444	0.815943	0.25	0.032	1
ZFP28	0.0268444	0.461284	0.25	0.032	1
MMP9	0.0268444	1.73681	0.25	0.032	1
MOCS3	0.0268444	1.51331	0.25	0.032	1
CU638689.4	0.0268444	0.478923	0.25	0.032	1
COX6C	0.0272593	1.00123	1	0.684	1
TK1	0.0272699	1.50588	0.5	0.137	1
BLVRA	0.0274983	2.31789	0.5	0.147	1
DCXR	0.0281003	1.37145	0.75	0.284	1
PPP1CB	0.0284099	-1.75352	0	0.632	1
CCDC88A	0.0284099	-1.87734	0	0.632	1
LSAMP	0.0284099	-3.75378	0	0.632	1
SPARCL1	0.0284099	-2.38058	0	0.632	1
SH3D19	0.0284099	-2.17858	0	0.632	1
LHFPL3	0.0284099	-3.98133	0	0.632	1
KCNMA1	0.0284099	-3.04142	0	0.632	1
EIF4G2	0.0284099	-1.80276	0	0.632	1
NCAM2	0.0284099	-3.11645	0	0.632	1
MMP16	0.0284099	-2.83049	0	0.632	1
KLF10	0.0288845	1.14838	0.5	0.126	1
B2M	0.0294874	-2.19511	1	0.968	1
YBX3	0.0295072	1.40602	0.5	0.147	1
RPL3	0.030341	0.99173	1	0.811	1
NT5C3B	0.0304049	0.491366	0.5	0.116	1
FUCA1	0.0306426	0.368053	0.25	0.032	1
CCDC24	0.0306426	0.426855	0.25	0.032	1
MR1	0.0306426	0.449865	0.25	0.032	1
EPHB3	0.0306426	0.412728	0.25	0.032	1
FANK1	0.0306426	0.453022	0.25	0.032	1
MEX3B	0.0306426	0.407672	0.25	0.032	1
ZNF646	0.0306426	0.456792	0.25	0.032	1
CRNDE	0.0306426	0.426776	0.25	0.032	1
PLA2G15	0.0306426	0.436744	0.25	0.032	1
FAM20A	0.0306426	1.12302	0.25	0.032	1
NPB	0.0306426	0.297729	0.25	0.032	1
ZNF750	0.0306426	0.71371	0.25	0.032	1
AL035071.1	0.0306426	0.404019	0.25	0.032	1
RGS19	0.0306426	0.365317	0.25	0.032	1
ANOS1	0.0306426	0.407543	0.25	0.032	1
AC107419.1	0.0306426	0.40366	0.25	0.032	1
KAZN	0.0307373	-2.95257	0	0.621	1
LRP1B	0.0307373	-4.42865	0	0.621	1
ITM2C	0.0307373	-2.24383	0	0.621	1
NLGN1	0.0307373	-4.25469	0	0.621	1
CTNND2	0.0307373	-3.01146	0	0.621	1
CNTN1	0.0307373	-2.51043	0	0.621	1
NPAS3	0.0307373	-3.30858	0	0.621	1
TCF12	0.0307373	-2.47916	0	0.621	1
PRKCA	0.0307373	-2.76218	0	0.621	1
DTNA	0.0307373	-2.2174	0	0.621	1
RPS4Y1	0.0307373	-1.92658	0	0.621	1
GRIA2	0.0307373	-2.57233	0	0.621	1
IGFBP2	0.0311048	0.960554	0.5	0.126	1
MANEA	0.031503	1.13606	0.5	0.137	1
CD44	0.031503	1.56887	0.5	0.137	1
S100A7	0.0316412	2.11747	0.5	0.147	1
RPS18	0.0321825	2.53061	1	0.905	1
FEZ1	0.0332146	-2.26617	0	0.611	1
EIF4G3	0.0332152	-2.0746	0	0.611	1
SERPINE2	0.0332152	-1.82559	0	0.611	1
AGAP1	0.0332152	-2.93793	0	0.611	1
KAT2B	0.0332152	-1.83955	0	0.611	1
BASP1	0.0332152	-1.889	0	0.611	1
PJA2	0.0332152	-1.94684	0	0.611	1
ZEB1	0.0332152	-2.68743	0	0.611	1
ATRNL1	0.0332152	-2.95852	0	0.611	1
SOX6	0.0332152	-2.77519	0	0.611	1
LUZP2	0.0332152	-2.3478	0	0.611	1
LIMA1	0.0332152	-1.92241	0	0.611	1
UPF3A	0.0332152	-1.62194	0	0.611	1
CHD9	0.0332152	-1.88635	0	0.611	1
TAOK1	0.0332152	-1.70251	0	0.611	1
NF1	0.0332152	-1.68738	0	0.611	1
SULF2	0.0332152	-1.64506	0	0.611	1
ATRX	0.0332152	-1.69363	0	0.611	1
KIF5C	0.0332152	-2.04678	0	0.611	1
HIST1H3B	0.03347	1.26048	0.5	0.126	1
BAG3	0.03347	0.512347	0.5	0.126	1
RPLP1	0.0336396	1.69023	1	0.905	1
ZNF675	0.033823	1.09264	0.5	0.137	1
WDR74	0.0339061	0.977588	0.5	0.147	1
IGFBP3	0.0341619	0.626251	0.75	0.295	1
RBP7	0.0348933	0.72292	0.25	0.032	1
TMEM37	0.0348933	0.406444	0.25	0.032	1
RREB1	0.0348933	0.308429	0.25	0.032	1
CASC9	0.0348933	0.405605	0.25	0.032	1
DENND3	0.0348933	0.370346	0.25	0.032	1
AQP3	0.0348933	0.355431	0.25	0.032	1
PHYH	0.0348933	0.372976	0.25	0.032	1
STAT6	0.0348933	0.417083	0.25	0.032	1
NOC4L	0.0348933	0.315533	0.25	0.032	1
AP1G2	0.0348933	0.364087	0.25	0.032	1
SOCS1	0.0348933	0.365221	0.25	0.032	1
AC009113.1	0.0348933	0.382289	0.25	0.032	1
TLCD1	0.0348933	0.420231	0.25	0.032	1
ARRDC2	0.0348933	0.397732	0.25	0.032	1
BBC3	0.0348933	0.378645	0.25	0.032	1
TRMT2B	0.0348933	0.408166	0.25	0.032	1
METRN	0.0349007	-2.67513	0.25	0.747	1
LSM2	0.0349334	1.1992	0.75	0.326	1
RPL10	0.0352019	1.22949	1	0.937	1
HLA-A	0.0357401	-2.36029	0.75	0.863	1
GOLM1	0.0358497	-1.58956	0	0.6	1
GNAI2	0.0358503	-1.73932	0	0.6	1
DGKG	0.0358503	-3.13285	0	0.6	1
FYN	0.0358503	-1.69422	0	0.6	1
DPYSL2	0.0358503	-2.11179	0	0.6	1
SLC44A1	0.0358503	-1.74712	0	0.6	1
SORBS1	0.0358503	-2.56487	0	0.6	1
LRP1	0.0358503	-1.7197	0	0.6	1
THY1	0.0358503	-1.9038	0	0.6	1
CA10	0.0358503	-2.49087	0	0.6	1
ANP32B	0.0359812	1.6801	0.75	0.316	1
MT-CO1	0.0362314	0.931201	1	0.811	1
HTATIP2	0.0362876	1.35714	0.5	0.137	1
NCAPD2	0.0363082	1.21287	0.5	0.147	1
TMED1	0.0363082	1.33962	0.5	0.147	1
UBE2M	0.0363083	1.09469	0.75	0.347	1
FABP5	0.0364694	1.56196	1	0.842	1
H3F3A	0.0366991	0.679794	1	0.895	1
DNAJC7	0.0374317	1.39308	0.75	0.368	1
RPL26	0.0376333	1.15409	1	0.789	1
HNRNPA2B1	0.0377466	0.653891	1	0.8	1
TRIR	0.0378354	1.9055	0.75	0.505	1
SAR1A	0.0378979	1.00053	0.75	0.316	1
LAPTM4A	0.0379189	1.34275	1	0.484	1
MRPL55	0.0379932	0.977562	0.75	0.295	1
RPP30	0.0380628	1.37579	0.5	0.168	1
ASPSCR1	0.0385604	1.28156	0.5	0.158	1
GFAP	0.0386486	-3.10748	0	0.589	1
RERE	0.0386493	-1.94019	0	0.589	1
DNM3	0.0386493	-2.54049	0	0.589	1
SPTBN1	0.0386493	-1.7776	0	0.589	1
ITGAV	0.0386493	-1.53122	0	0.589	1
STAT1	0.0386493	-1.83678	0	0.589	1
LPP	0.0386493	-2.07258	0	0.589	1
SRPK2	0.0386493	-1.68825	0	0.589	1
PSD3	0.0386493	-2.06827	0	0.589	1
KHDRBS3	0.0386493	-2.26441	0	0.589	1
LRRC4C	0.0386493	-3.87111	0	0.589	1
CBX5	0.0386493	-1.71487	0	0.589	1
RAB3IP	0.0386493	-2.23662	0	0.589	1
GNG2	0.0386493	-1.88803	0	0.589	1
SCG3	0.0386493	-2.01358	0	0.589	1
MYO5A	0.0386493	-1.92113	0	0.589	1
TSPAN3	0.0386493	-1.76658	0	0.589	1
CDH19	0.0386493	-2.20344	0	0.589	1
GNG7	0.0386493	-1.93823	0	0.589	1
GALNT13	0.0386493	-3.02039	0	0.589	1
PLPPR1	0.0386493	-1.90736	0	0.589	1
TMEM251	0.0388539	1.30409	0.5	0.147	1
MTA1	0.0388539	0.631551	0.5	0.147	1
SVIL	0.0389037	0.303803	0.5	0.137	1
JOSD2	0.0389037	0.731729	0.5	0.137	1
OTUD6B-AS1	0.0389433	1.11282	0.75	0.284	1
SEPTIN7	0.0391754	-1.69772	0.5	0.8	1
PDCD10	0.0393296	1.04015	0.75	0.368	1
SOX4	0.0394352	1.47667	0.75	0.432	1
CYC1	0.0394352	1.33481	0.75	0.432	1
PHLDB2	0.0396376	0.361495	0.25	0.032	1
MAFB	0.0396376	0.258018	0.25	0.032	1
PTN	0.0397031	-1.79337	0.5	0.853	1
SH3BGRL3	0.0398464	0.89223	1	0.653	1
RPS2	0.0400199	1.37476	1	0.895	1
H3F3B	0.0400877	1.05432	1	0.926	1
SERF2	0.04024	0.738202	1	0.737	1
DAD1	0.0403511	0.765653	1	0.579	1
TMBIM6	0.041076	0.806169	1	0.695	1
ATF6B	0.041171	0.597427	0.5	0.158	1
CENPW	0.041171	1.90928	0.5	0.158	1
TM2D2	0.041171	1.45171	0.5	0.158	1
KLHDC4	0.0415496	1.01423	0.5	0.147	1
NAV1	0.0416189	-1.87612	0	0.579	1
ZEB2	0.0416189	-2.066	0	0.579	1
PTPRG	0.0416189	-2.88721	0	0.579	1
OCIAD1	0.0416189	-1.51128	0	0.579	1
GRID2	0.0416189	-3.60097	0	0.579	1
PIK3R1	0.0416189	-1.71138	0	0.579	1
ZDHHC14	0.0416189	-2.47619	0	0.579	1
HIP1	0.0416189	-1.84392	0	0.579	1
PRKDC	0.0416189	-1.81963	0	0.579	1
GNAQ	0.0416189	-1.71083	0	0.579	1
CHST11	0.0416189	-2.33075	0	0.579	1
OPCML	0.0416189	-3.91644	0	0.579	1
FGF14	0.0416189	-3.46434	0	0.579	1
AC011447.3	0.0416783	0.576298	0.5	0.137	1
TSPO	0.042196	1.71007	0.75	0.347	1
RPS16	0.0429603	1.15584	1	0.8	1
ZBTB10	0.0432453	0.887667	0.5	0.168	1
PSMC3	0.0433714	1.22139	0.75	0.368	1
PSMB2	0.043859	1.22062	0.75	0.379	1
NOB1	0.0444021	0.597155	0.5	0.147	1
RPS26	0.0444805	1.27026	1	0.684	1
AKT3	0.0447662	-2.02504	0	0.568	1
BZW1	0.0447662	-1.64079	0	0.568	1
DNER	0.0447662	-1.76539	0	0.568	1
KIAA0232	0.0447662	-1.46943	0	0.568	1
SLC24A2	0.0447662	-2.81293	0	0.568	1
NTRK2	0.0447662	-1.79335	0	0.568	1
CCND2	0.0447662	-2.49322	0	0.568	1
TMEM132B	0.0447662	-2.05894	0	0.568	1
SLAIN1	0.0447662	-1.97276	0	0.568	1
RTN1	0.0447662	-1.4367	0	0.568	1
XYLT1	0.0447662	-2.62838	0	0.568	1
SPECC1	0.0447662	-1.58263	0	0.568	1
AP2B1	0.0447662	-1.45686	0	0.568	1
OLIG1	0.0447662	-2.27728	0	0.568	1
BEX1	0.0447662	-2.18222	0	0.568	1
SNTG1	0.0447662	-3.24754	0	0.568	1
SELENOW	0.0449416	-2.18446	0.5	0.832	1
SPEN	0.0450489	0.907213	0.75	0.326	1
C1orf35	0.0460527	1.53684	0.5	0.168	1
BRD2	0.0464382	0.984199	0.75	0.389	1
LDHB	0.0467467	-2.11727	0.25	0.695	1
LRRC40	0.0468431	0.55031	0.5	0.158	1
STK19	0.0468431	0.894061	0.5	0.158	1
SNHG17	0.0468431	0.565783	0.5	0.158	1
COX5B	0.0473783	0.601836	1	0.653	1
PPP1R15A	0.047418	0.509309	0.5	0.147	1
POP4	0.0477319	0.359603	0.5	0.137	1
CLIC1	0.0478413	1.14129	0.75	0.305	1
GLUL	0.0479979	0.347077	0.75	0.284	1
WLS	0.048098	-1.6236	0	0.558	1
CDC42BPA	0.048098	-1.642	0	0.558	1
LRRTM4	0.048098	-3.26922	0	0.558	1
SCARB2	0.048098	-1.5936	0	0.558	1
RNF180	0.048098	-1.53837	0	0.558	1
REV3L	0.048098	-1.69393	0	0.558	1
DPP6	0.048098	-3.30477	0	0.558	1
ZNF704	0.048098	-1.47092	0	0.558	1
CDK2AP1	0.048098	-1.79313	0	0.558	1
ARNT2	0.048098	-1.56811	0	0.558	1
TNRC6A	0.048098	-1.7499	0	0.558	1
NCOR1	0.048098	-1.35708	0	0.558	1
SPAG9	0.048098	-1.59923	0	0.558	1
ZHX3	0.048098	-1.61495	0	0.558	1
ATXN10	0.048098	-1.49651	0	0.558	1
FHL1	0.048098	-1.5589	0	0.558	1
NKAIN3	0.048098	-2.21379	0	0.558	1
NLGN4X	0.048098	-1.73371	0	0.558	1
ATP5MF	0.0482488	0.742788	1	0.547	1
MAP1B	0.0487799	-2.71856	0.25	0.695	1
AC097376.3	0.049012	0.613477	0.5	0.168	1
BUD23	0.0497363	1.09315	0.75	0.326	1
P4HB	0.0499542	1.90535	0.75	0.474	1
SLC39A1	0.0506044	0.921819	0.5	0.147	1
CKAP4	0.0509216	1.60032	0.5	0.179	1
BCL7C	0.0512858	0.955607	0.75	0.347	1
S100B	0.0514235	-2.69525	0.25	0.747	1
SEPTIN2	0.0515725	-1.6785	0.25	0.684	1
UBXN4	0.0516215	-1.39677	0	0.547	1
NCKAP1	0.0516215	-1.31814	0	0.547	1
TBL1XR1	0.0516215	0.951231	1	0.505	1
GAB1	0.0516215	-1.54509	0	0.547	1
FAM172A	0.0516215	-1.32326	0	0.547	1
UBE2D2	0.0516215	-1.60329	0	0.547	1
PPP2R2B	0.0516215	-2.355	0	0.547	1
SEMA3E	0.0516215	-1.78534	0	0.547	1
DIP2C	0.0516215	-1.97178	0	0.547	1
DENND5A	0.0516215	-1.29606	0	0.547	1
TEAD1	0.0516215	-1.5694	0	0.547	1
PPP1R12A	0.0516215	-1.63826	0	0.547	1
MED13L	0.0516215	-1.56253	0	0.547	1
TAOK3	0.0516215	-1.83371	0	0.547	1
PHLPP1	0.0516215	-1.59691	0	0.547	1
CALM3	0.0516215	-1.94743	0	0.547	1
NLGN4Y	0.0516215	-2.08151	0	0.547	1
MARS	0.0521293	0.558363	0.5	0.168	1
SRGN	0.0531588	0.480402	0.5	0.158	1
HGS	0.0531588	0.616515	0.5	0.158	1
CBR3	0.0531588	0.731853	0.5	0.158	1
HNRNPM	0.0533383	1.17284	0.75	0.537	1
RPS6	0.0534283	0.831141	1	0.842	1
ANXA2	0.0538957	0.830244	0.75	0.316	1
IER5L	0.0539683	0.664695	0.5	0.147	1
ADCY3	0.0540689	1.23818	0.5	0.179	1
KRT16	0.0540689	2.26963	0.5	0.179	1
ZNF428	0.0545935	1.13221	0.75	0.442	1
RHBDL2	0.0548588	1.47183	0.25	0.042	1
BEND5	0.0548588	0.433407	0.25	0.042	1
PBXIP1	0.0548588	1.19824	0.25	0.042	1
AL592295.4	0.0548588	0.409731	0.25	0.042	1
KLHDC8B	0.0548588	1.19725	0.25	0.042	1
TP63	0.0548588	1.14147	0.25	0.042	1
TMPRSS11A	0.0548588	1.17688	0.25	0.042	1
CEP72	0.0548588	0.426651	0.25	0.042	1
ARSK	0.0548588	0.454557	0.25	0.042	1
GRK6	0.0548588	0.428566	0.25	0.042	1
AL031775.1	0.0548588	0.427613	0.25	0.042	1
HIST1H1A	0.0548588	1.39794	0.25	0.042	1
FKBPL	0.0548588	0.822322	0.25	0.042	1
AL109615.4	0.0548588	1.2098	0.25	0.042	1
SLC29A1	0.0548588	0.438156	0.25	0.042	1
BAIAP2L1	0.0548588	1.41497	0.25	0.042	1
FZD6	0.0548588	0.46672	0.25	0.042	1
MARVELD1	0.0548588	1.2184	0.25	0.042	1
RGS10	0.0548588	0.40344	0.25	0.042	1
STARD10	0.0548588	1.23532	0.25	0.042	1
CD163	0.0548588	1.50023	0.25	0.042	1
RNF31	0.0548588	0.472492	0.25	0.042	1
TRPV1	0.0548588	1.18499	0.25	0.042	1
MYBBP1A	0.0548588	1.15153	0.25	0.042	1
CNTROB	0.0548588	0.39798	0.25	0.042	1
CYB561	0.0548588	1.41209	0.25	0.042	1
SLC25A19	0.0548588	0.428759	0.25	0.042	1
SYNGR2	0.0548588	0.754127	0.25	0.042	1
ENGASE	0.0548588	1.19882	0.25	0.042	1
CNN2	0.0548588	1.14419	0.25	0.042	1
LTBP4	0.0548588	1.1682	0.25	0.042	1
ZNF772	0.0548588	0.417186	0.25	0.042	1
MHENCR	0.0548588	1.1682	0.25	0.042	1
NKRF	0.0548588	1.53786	0.25	0.042	1
SPATA6	0.055344	-1.63459	0	0.537	1
SYT11	0.055344	-1.562	0	0.537	1
FAM171B	0.055344	-1.1798	0	0.537	1
WDFY3	0.055344	-1.6467	0	0.537	1
ZFR	0.055344	-1.42132	0	0.537	1
GNA12	0.055344	-1.3655	0	0.537	1
COBL	0.055344	-1.61421	0	0.537	1
CLIP2	0.055344	-1.38827	0	0.537	1
TNKS	0.055344	-1.9133	0	0.537	1
NAP1L4	0.055344	-1.52967	0	0.537	1
LDLRAD3	0.055344	-1.81802	0	0.537	1
FAM168A	0.055344	-1.38177	0	0.537	1
AKAP6	0.055344	-1.85339	0	0.537	1
AL627171.2	0.055344	-1.67115	0	0.537	1
PEAK1	0.055344	-1.59463	0	0.537	1
NTRK3	0.055344	-1.95709	0	0.537	1
CDH2	0.055344	-1.66522	0	0.537	1
CACNA1A	0.055344	-2.51451	0	0.537	1
PLCB1	0.055344	-2.18071	0	0.537	1
CSMD3	0.055344	-2.70677	0	0.537	1
GRIA3	0.055344	-1.98206	0	0.537	1
RPL39L	0.0554107	0.807966	0.5	0.168	1
RRM2B	0.0554107	1.39267	0.5	0.168	1
TCF4	0.0558233	-1.90282	0.25	0.653	1
CHCHD2	0.0563969	0.75669	1	0.737	1
ALCAM	0.0588673	-2.13993	0.25	0.642	1
CSMD1	0.0592717	-3.41112	0	0.526	1
PLPP3	0.0592726	-1.64612	0	0.526	1
ASB3	0.0592726	-1.59052	0	0.526	1
CLASP1	0.0592726	-1.58184	0	0.526	1
SPATS2L	0.0592726	-1.38879	0	0.526	1
TRIP12	0.0592726	-1.20429	0	0.526	1
DLG1	0.0592726	-1.40887	0	0.526	1
ANK2	0.0592726	-1.9772	0	0.526	1
KIF2A	0.0592726	-1.3676	0	0.526	1
PDE8B	0.0592726	-1.91714	0	0.526	1
DPYSL3	0.0592726	-1.3956	0	0.526	1
MAGI2	0.0592726	-2.27341	0	0.526	1
CDK14	0.0592726	-1.80399	0	0.526	1
EXOC4	0.0592726	-1.63301	0	0.526	1
PCDH15	0.0592726	-2.90255	0	0.526	1
PTPRE	0.0592726	-1.61282	0	0.526	1
SOX5	0.0592726	-2.39879	0	0.526	1
SNHG14	0.0592726	-1.96372	0	0.526	1
BMERB1	0.0592726	-1.49417	0	0.526	1
WWOX	0.0592726	-1.86993	0	0.526	1
ANKRD11	0.0592726	-1.2565	0	0.526	1
DLGAP1	0.0592726	-2.71178	0	0.526	1
FTX	0.0592726	-2.06654	0	0.526	1
PTPRD	0.0592726	-1.94997	0	0.526	1
DSCAM	0.0592726	-3.48365	0	0.526	1
TAGLN2	0.0593883	0.754147	0.75	0.316	1
RAB11A	0.0596641	1.74388	0.75	0.442	1
YEATS4	0.0608517	1.2062	0.5	0.179	1
NBL1	0.0610458	1.06701	0.25	0.042	1
HIST2H2BE	0.0610458	0.409018	0.25	0.042	1
ADAMTS4	0.0610458	1.03514	0.25	0.042	1
Z99127.4	0.0610458	0.410564	0.25	0.042	1
ZNF669	0.0610458	0.444188	0.25	0.042	1
INO80B	0.0610458	0.415982	0.25	0.042	1
HPGD	0.0610458	1.23171	0.25	0.042	1
AL391422.4	0.0610458	0.4051	0.25	0.042	1
LY6G5B	0.0610458	0.408931	0.25	0.042	1
BAK1	0.0610458	1.09438	0.25	0.042	1
CCDC28A	0.0610458	0.433733	0.25	0.042	1
SRRM3	0.0610458	0.425696	0.25	0.042	1
GNG11	0.0610458	1.03152	0.25	0.042	1
LACTB2	0.0610458	0.685442	0.25	0.042	1
GLI4	0.0610458	0.325254	0.25	0.042	1
PYCR3	0.0610458	0.416329	0.25	0.042	1
CASP1	0.0610458	0.678985	0.25	0.042	1
B4GALNT3	0.0610458	0.35017	0.25	0.042	1
WNT5B	0.0610458	0.373687	0.25	0.042	1
ITGA5	0.0610458	1.03221	0.25	0.042	1
CEP170B	0.0610458	0.431236	0.25	0.042	1
ARID3B	0.0610458	0.444595	0.25	0.042	1
CHTF18	0.0610458	0.446674	0.25	0.042	1
USP43	0.0610458	0.425035	0.25	0.042	1
SLC25A10	0.0610458	0.423575	0.25	0.042	1
CCNE1	0.0610458	0.345652	0.25	0.042	1
RINL	0.0610458	0.387348	0.25	0.042	1
RELB	0.0610458	0.439025	0.25	0.042	1
NANP	0.0610458	0.410044	0.25	0.042	1
DDX27	0.0610458	0.383203	0.25	0.042	1
KDELR1	0.0613029	1.64013	0.75	0.389	1
MT-ND2	0.0613547	2.39816	0.75	0.621	1
LAPTM4B	0.0622667	1.23874	0.75	0.432	1
AP2S1	0.0623424	1.81565	0.75	0.442	1
RPL36A	0.0624524	1.54754	0.75	0.642	1
ADIPOR1	0.0624909	0.723388	0.5	0.168	1
OSTF1	0.0624909	1.28445	0.5	0.168	1
EGLN2	0.0624909	0.951686	0.5	0.168	1
AP1S2	0.0634139	-1.47189	0	0.516	1
PHC2	0.0634149	-1.43583	0	0.516	1
TANC1	0.0634149	-1.62253	0	0.516	1
TNIK	0.0634149	-2.1649	0	0.516	1
KCNMB2	0.0634149	-3.38424	0	0.516	1
PALLD	0.0634149	-1.33202	0	0.516	1
FER	0.0634149	-1.34275	0	0.516	1
DOCK4	0.0634149	-1.65017	0	0.516	1
CTTNBP2	0.0634149	-1.57387	0	0.516	1
TRIM24	0.0634149	-1.51187	0	0.516	1
ZFPM2	0.0634149	-2.44229	0	0.516	1
PSIP1	0.0634149	-1.54688	0	0.516	1
USP47	0.0634149	-1.14793	0	0.516	1
NAV2	0.0634149	-2.71675	0	0.516	1
PTPRJ	0.0634149	-1.73183	0	0.516	1
OSBPL8	0.0634149	-1.35243	0	0.516	1
FNDC3A	0.0634149	-1.58912	0	0.516	1
KLC1	0.0634149	-1.21952	0	0.516	1
MEGF11	0.0634149	-2.80409	0	0.516	1
CHD2	0.0634149	-1.29398	0	0.516	1
ABAT	0.0634149	-1.39023	0	0.516	1
SHISA9	0.0634149	-2.12712	0	0.516	1
MT1E	0.0634149	-1.6299	0	0.516	1
TUBB3	0.0634149	-1.50016	0	0.516	1
SSH2	0.0634149	-1.49207	0	0.516	1
KPNB1	0.0634149	-1.49184	0	0.516	1
PRKAR1A	0.0634149	-1.40859	0	0.516	1
RCAN1	0.0634149	-1.83591	0	0.516	1
TNRC6B	0.0634149	-1.59621	0	0.516	1
ST13	0.0634149	-1.53447	0	0.516	1
ITM2A	0.0634149	-2.34499	0	0.516	1
PREX2	0.0634149	-1.81235	0	0.516	1
CST3	0.0637834	-2.73608	0.75	0.821	1
PRDX1	0.063882	1.5008	1	0.663	1
PHLDA3	0.0639544	0.98653	0.5	0.158	1
NKIRAS2	0.0651966	0.519788	0.5	0.147	1
ATP5F1E	0.0654982	0.715738	1	0.853	1
NDFIP1	0.0660576	-1.44708	0.25	0.684	1
MBD4	0.0662162	1.45305	0.5	0.189	1
KPNA2	0.0663023	1.57133	0.5	0.168	1
SET	0.0665827	1.12672	0.75	0.579	1
PSMD12	0.0673921	0.907018	0.75	0.4	1
BOLA3	0.0676635	1.24845	0.5	0.2	1
SNHG25	0.0676635	1.55914	0.5	0.2	1
HMGN1	0.0677297	1.09984	0.75	0.558	1
PHACTR4	0.0677783	-1.21263	0	0.505	1
LRRC7	0.0677783	-2.63667	0	0.505	1
DISC1	0.0677783	-2.08562	0	0.505	1
PID1	0.0677783	-1.8481	0	0.505	1
MGLL	0.0677783	-1.52906	0	0.505	1
NAALADL2	0.0677783	-2.03065	0	0.505	1
SGCB	0.0677783	-1.4968	0	0.505	1
PPP3CA	0.0677783	-1.4986	0	0.505	1
TRIM2	0.0677783	-1.70332	0	0.505	1
SLC25A4	0.0677783	-1.13108	0	0.505	1
ATP10B	0.0677783	-1.56332	0	0.505	1
ADGRB3	0.0677783	-2.79829	0	0.505	1
ANKIB1	0.0677783	-1.23339	0	0.505	1
KANK1	0.0677783	-1.54405	0	0.505	1
CLTA	0.0677783	-1.38032	0	0.505	1
FCHSD2	0.0677783	-1.57544	0	0.505	1
DLG2	0.0677783	-2.09322	0	0.505	1
ZBTB16	0.0677783	-1.69471	0	0.505	1
MAP4K5	0.0677783	-1.54444	0	0.505	1
DDX24	0.0677783	-1.34599	0	0.505	1
SPRED1	0.0677783	-1.41243	0	0.505	1
WSCD1	0.0677783	-1.37725	0	0.505	1
TANC2	0.0677783	-2.041	0	0.505	1
CADM4	0.0677783	-1.51243	0	0.505	1
NKAIN4	0.0677783	-1.70116	0	0.505	1
MIR99AHG	0.0677783	-1.89058	0	0.505	1
SREBF2	0.0677783	-1.18436	0	0.505	1
NXPH1	0.0677783	-2.29664	0	0.505	1
TRNP1	0.0677999	0.349714	0.25	0.042	1
POU3F1	0.0677999	0.369437	0.25	0.042	1
CCN1	0.0677999	1.14895	0.25	0.042	1
SLC27A3	0.0677999	0.4242	0.25	0.042	1
PYGO2	0.0677999	0.264912	0.25	0.042	1
BHLHE40	0.0677999	0.329671	0.25	0.042	1
CEP19	0.0677999	0.356703	0.25	0.042	1
THG1L	0.0677999	0.380154	0.25	0.042	1
ID4	0.0677999	0.32236	0.25	0.042	1
MAP3K8	0.0677999	0.318856	0.25	0.042	1
CASP4	0.0677999	0.262681	0.25	0.042	1
SBNO1-AS1	0.0677999	0.415196	0.25	0.042	1
DECR2	0.0677999	0.336665	0.25	0.042	1
RPUSD1	0.0677999	0.377391	0.25	0.042	1
CENPBD1	0.0677999	0.341341	0.25	0.042	1
ITGA2B	0.0677999	0.418401	0.25	0.042	1
SHKBP1	0.0677999	0.385584	0.25	0.042	1
SLC35A2	0.0677999	0.359167	0.25	0.042	1
SDE2	0.0679326	0.395128	0.5	0.158	1
POLE4	0.0679326	1.03439	0.5	0.158	1
CKS2	0.0679326	0.37671	0.5	0.158	1
DNPH1	0.0679513	0.818558	0.75	0.347	1
RANBP1	0.0679837	0.912495	0.75	0.453	1
ANXA1	0.0688605	2.02844	0.5	0.211	1
DPY30	0.0692034	1.05331	0.75	0.368	1
NDUFS6	0.0693441	1.17908	0.75	0.621	1
IER5	0.0700449	1.70889	0.5	0.189	1
TMEM242	0.0700449	1.14316	0.5	0.189	1
RHBDD2	0.0703033	0.73688	0.5	0.168	1
JOSD1	0.0703033	0.482009	0.5	0.168	1
S100A6	0.0707882	1.011	1	0.842	1
EIF4G1	0.0714855	1.26923	0.5	0.2	1
SDC3	0.0723704	-1.53692	0	0.495	1
CSMD2	0.0723704	-2.2709	0	0.495	1
NRDC	0.0723704	-1.29404	0	0.495	1
MAN1A2	0.0723704	-1.422	0	0.495	1
EHBP1	0.0723704	-1.69381	0	0.495	1
GIGYF2	0.0723704	-1.22098	0	0.495	1
TOP2B	0.0723704	-1.26588	0	0.495	1
FHIT	0.0723704	-1.83432	0	0.495	1
ARL6IP5	0.0723704	-1.32549	0	0.495	1
ZNF148	0.0723704	-1.29176	0	0.495	1
MAPK10	0.0723704	-1.58101	0	0.495	1
ZSWIM6	0.0723704	-1.85273	0	0.495	1
TMEM161B-AS1	0.0723704	-1.2866	0	0.495	1
APC	0.0723704	-1.44957	0	0.495	1
AFF4	0.0723704	-1.22563	0	0.495	1
PTPN12	0.0723704	-1.26714	0	0.495	1
CHCHD3	0.0723704	-1.30541	0	0.495	1
HIPK2	0.0723704	-1.3517	0	0.495	1
KMT2C	0.0723704	-1.52888	0	0.495	1
UBE3C	0.0723704	-1.26646	0	0.495	1
AGPAT5	0.0723704	-1.23157	0	0.495	1
MSRA	0.0723704	-1.43889	0	0.495	1
NSMCE2	0.0723704	-1.38017	0	0.495	1
CCNY	0.0723704	-1.24923	0	0.495	1
LRRTM3	0.0723704	-1.76864	0	0.495	1
ZMIZ1	0.0723704	-1.37112	0	0.495	1
ZCCHC24	0.0723704	-1.40261	0	0.495	1
TM9SF3	0.0723704	-1.18028	0	0.495	1
PLPP4	0.0723704	-1.53479	0	0.495	1
CADM1	0.0723704	-1.65877	0	0.495	1
BCAT1	0.0723704	-1.44103	0	0.495	1
SARNP	0.0723704	-1.30593	0	0.495	1
FERMT2	0.0723704	-1.27384	0	0.495	1
LGALS3	0.0723704	-2.43154	0	0.495	1
GPHN	0.0723704	-1.92979	0	0.495	1
ITFG1	0.0723704	-1.3196	0	0.495	1
PITPNC1	0.0723704	-1.84931	0	0.495	1
RNF157	0.0723704	-1.58385	0	0.495	1
MAPK1	0.0723704	-1.35598	0	0.495	1
IL1RAPL1	0.0723704	-2.94245	0	0.495	1
PANTR1	0.0723704	-1.5617	0	0.495	1
CRMP1	0.0723704	-1.23937	0	0.495	1
PHYHIPL	0.0723704	-1.6915	0	0.495	1
LSM3	0.072519	1.42952	0.75	0.516	1
HNRNPA1	0.073697	0.960588	1	0.705	1
CCT8	0.0739096	1.44365	0.75	0.463	1
EEF1A1	0.0739627	0.699066	1	0.895	1
UBE2I	0.0740503	1.10205	0.75	0.432	1
FUCA2	0.0745003	0.469754	0.5	0.168	1
ARMC10	0.0745003	0.561013	0.5	0.168	1
PSMB8	0.0751106	1.0032	0.75	0.526	1
TSC22D1	0.0751307	-1.57312	0.25	0.642	1
EIF5A2	0.0751569	0.379096	0.25	0.042	1
ZNF385A	0.0751569	0.319779	0.25	0.042	1
ZNF32	0.0765363	0.94329	0.5	0.179	1
ITGB4	0.0765363	0.986996	0.5	0.179	1
AKAP8	0.0765363	0.540156	0.5	0.179	1
AHCYL1	0.0771989	-1.46676	0	0.484	1
AAK1	0.0771989	-1.17419	0	0.484	1
FMNL2	0.0771989	-1.54117	0	0.484	1
SF3B1	0.0771989	-1.07683	0	0.484	1
ERBB4	0.0771989	-2.69169	0	0.484	1
DOCK10	0.0771989	-1.49714	0	0.484	1
NDUFA10	0.0771989	-1.23016	0	0.484	1
NIPBL	0.0771989	-1.21023	0	0.484	1
IL6ST	0.0771989	-1.37701	0	0.484	1
PPP2CA	0.0771989	-1.096	0	0.484	1
ATXN1	0.0771989	-1.56116	0	0.484	1
FAM135A	0.0771989	-1.39666	0	0.484	1
AIG1	0.0771989	-1.24905	0	0.484	1
AKAP12	0.0771989	-1.61821	0	0.484	1
SYNE1	0.0771989	-1.4081	0	0.484	1
UBE2H	0.0771989	-1.29143	0	0.484	1
PTPRN2	0.0771989	-1.53293	0	0.484	1
NDUFB6	0.0771989	-1.40309	0	0.484	1
SPTAN1	0.0771989	-1.35097	0	0.484	1
RAB6A	0.0771989	-1.22648	0	0.484	1
GRIA4	0.0771989	-1.82558	0	0.484	1
SLC2A13	0.0771989	-1.75997	0	0.484	1
ZMYM2	0.0771989	-1.25236	0	0.484	1
ANKRD10	0.0771989	-1.48213	0	0.484	1
SAMD4A	0.0771989	-1.75214	0	0.484	1
SIPA1L1	0.0771989	-1.67233	0	0.484	1
MEG3	0.0771989	-1.61876	0	0.484	1
FRMD5	0.0771989	-2.51482	0	0.484	1
TMOD2	0.0771989	-1.34339	0	0.484	1
RPAIN	0.0771989	-1.37698	0	0.484	1
USP9X	0.0771989	-1.2187	0	0.484	1
HUWE1	0.0771989	-1.15508	0	0.484	1
SCN1A	0.0771989	-1.77198	0	0.484	1
GRIK2	0.0771989	-2.50095	0	0.484	1
SMOC1	0.0771989	-2.04706	0	0.484	1
MEA1	0.0775623	1.73568	0.5	0.221	1
RPS27	0.0776251	1.54361	0.75	0.747	1
FRG1	0.0782477	1.27149	0.5	0.189	1
SSR1	0.0784908	0.765644	0.75	0.358	1
EIF4A3	0.0784908	0.984591	0.75	0.358	1
FCGRT	0.0788997	0.875137	0.5	0.168	1
VAMP2	0.0794284	-1.51013	0.25	0.663	1
MRPS22	0.0796603	1.41929	0.5	0.2	1
NCOA1	0.0798719	-1.75311	0.25	0.621	1
PPIB	0.0800419	-1.64329	0.25	0.747	1
ACAA1	0.0809343	0.887554	0.5	0.179	1
MFHAS1	0.0809343	0.472118	0.5	0.179	1
PSMB10	0.0809343	1.19312	0.5	0.179	1
PTPRF	0.0811029	0.412193	0.5	0.158	1
MAP4K4	0.0822067	-1.33686	0.25	0.632	1
POU3F3	0.0822718	-1.17068	0	0.474	1
RBM6	0.0822718	-1.21294	0	0.474	1
BCHE	0.0822718	-1.32406	0	0.474	1
C3orf70	0.0822718	-1.41956	0	0.474	1
FBXL5	0.0822718	-1.16671	0	0.474	1
G3BP2	0.0822718	-1.06158	0	0.474	1
ERBIN	0.0822718	-1.35451	0	0.474	1
TNPO1	0.0822718	-1.24284	0	0.474	1
RHOBTB3	0.0822718	-1.32143	0	0.474	1
PAIP2	0.0822718	-1.01594	0	0.474	1
SGCD	0.0822718	-2.19027	0	0.474	1
TUBB2A	0.0822718	-1.67971	0	0.474	1
CACNA2D1	0.0822718	-1.33428	0	0.474	1
KAT6A	0.0822718	-1.21236	0	0.474	1
CHD7	0.0822718	-1.4676	0	0.474	1
VPS13B	0.0822718	-1.37675	0	0.474	1
TRAPPC9	0.0822718	-1.16259	0	0.474	1
UBE2R2	0.0822718	-1.11064	0	0.474	1
RMRP	0.0822718	-1.72366	0	0.474	1
FRMD4A	0.0822718	-1.43742	0	0.474	1
HSPA12A	0.0822718	-1.34383	0	0.474	1
BSCL2	0.0822718	-1.29768	0	0.474	1
BEST3	0.0822718	-2.01193	0	0.474	1
ANKS1B	0.0822718	-1.83659	0	0.474	1
UBL3	0.0822718	-1.43768	0	0.474	1
MAPT	0.0822718	-1.25199	0	0.474	1
PSMC5	0.0822718	-1.31872	0	0.474	1
DTD1	0.0822718	-1.26819	0	0.474	1
BCAS1	0.0822718	-1.32907	0	0.474	1
TTC28	0.0822718	-1.9119	0	0.474	1
DAB1	0.0822718	-1.52706	0	0.474	1
SCG2	0.0822718	-1.59878	0	0.474	1
MDGA2	0.0822718	-2.5152	0	0.474	1
PPP1R35	0.0826332	1.20093	0.5	0.189	1
TMEM189	0.0826332	1.43277	0.5	0.189	1
NTM	0.0826531	-2.06412	0.25	0.695	1
MARCKS	0.0830507	-1.50485	0.25	0.8	1
PSMB7	0.083181	1.36529	0.75	0.484	1
DDR1	0.0836937	1.09934	0.75	0.4	1
SERPINB6	0.0839978	1.06684	0.75	0.442	1
TMEM14A	0.0840241	0.820709	0.5	0.2	1
PSAP	0.0864303	-1.37249	0.5	0.737	1
RTCB	0.0865955	1.64995	0.5	0.232	1
COL6A1	0.0872159	1.56195	0.5	0.189	1
CAMTA1	0.0872697	-1.49479	0.25	0.611	1
PSME2	0.0874867	1.20544	0.75	0.411	1
PRMT2	0.0875957	-1.38284	0	0.463	1
ERI3	0.0875969	-1.06182	0	0.463	1
GNG12	0.0875969	-1.2383	0	0.463	1
ZRANB2	0.0875969	-1.20222	0	0.463	1
COL11A1	0.0875969	-1.48558	0	0.463	1
GATAD2B	0.0875969	-1.07764	0	0.463	1
SMYD3	0.0875969	-1.526	0	0.463	1
FEZ2	0.0875969	-1.17362	0	0.463	1
SLC8A1	0.0875969	-1.89638	0	0.463	1
ACYP2	0.0875969	-1.36498	0	0.463	1
LYPD1	0.0875969	-1.15809	0	0.463	1
MBD5	0.0875969	-1.63656	0	0.463	1
ABI2	0.0875969	-1.30057	0	0.463	1
RAMP1	0.0875969	-1.68558	0	0.463	1
SLC6A1	0.0875969	-1.19419	0	0.463	1
TMCC1	0.0875969	-1.22612	0	0.463	1
TMEM108	0.0875969	-1.66711	0	0.463	1
FRYL	0.0875969	-1.30455	0	0.463	1
PPA2	0.0875969	-0.955788	0	0.463	1
PAM	0.0875969	-1.41157	0	0.463	1
RCAN2	0.0875969	-1.24494	0	0.463	1
UST	0.0875969	-1.4991	0	0.463	1
PHF14	0.0875969	-1.48685	0	0.463	1
NIPSNAP2	0.0875969	-1.2463	0	0.463	1
TPST1	0.0875969	-1.49316	0	0.463	1
RFX3	0.0875969	-1.417	0	0.463	1
AOPEP	0.0875969	-1.28501	0	0.463	1
ZMYND11	0.0875969	-1.12546	0	0.463	1
PRTFDC1	0.0875969	-1.29534	0	0.463	1
PARD3	0.0875969	-1.48684	0	0.463	1
CREM	0.0875969	-1.24031	0	0.463	1
BTRC	0.0875969	-1.51808	0	0.463	1
SBF2	0.0875969	-1.38666	0	0.463	1
PICALM	0.0875969	-1.29085	0	0.463	1
ATF7IP	0.0875969	-1.37127	0	0.463	1
BICD1	0.0875969	-1.34893	0	0.463	1
SLC38A1	0.0875969	-1.06954	0	0.463	1
RAP2A	0.0875969	-1.28929	0	0.463	1
SNX1	0.0875969	-1.10902	0	0.463	1
MPRIP	0.0875969	-1.08766	0	0.463	1
TAF15	0.0875969	-1.14497	0	0.463	1
ST8SIA5	0.0875969	-1.32962	0	0.463	1
PTPRS	0.0875969	-1.34362	0	0.463	1
SUGP2	0.0875969	-1.01628	0	0.463	1
PRNP	0.0875969	-1.27923	0	0.463	1
KCNQ2	0.0875969	-1.30813	0	0.463	1
CTNNA2	0.0875969	-2.23616	0	0.463	1
TMEFF2	0.0875969	-1.39759	0	0.463	1
KCNIP4	0.0875969	-3.12763	0	0.463	1
SORCS3	0.0875969	-1.73613	0	0.463	1
MED31	0.0885794	1.19694	0.5	0.2	1
THAP3	0.0896417	1.14059	0.25	0.053	1
HSPG2	0.0896417	1.19841	0.25	0.053	1
C1QA	0.0896417	1.46157	0.25	0.053	1
EPB41	0.0896417	0.79993	0.25	0.053	1
ZNF385D	0.0896417	0.451845	0.25	0.053	1
LMLN	0.0896417	1.16856	0.25	0.053	1
AC026689.1	0.0896417	0.39777	0.25	0.053	1
CARMIL1	0.0896417	1.42634	0.25	0.053	1
LINC00240	0.0896417	0.440882	0.25	0.053	1
ETV7	0.0896417	0.470925	0.25	0.053	1
DTX2	0.0896417	1.76996	0.25	0.053	1
ADCK5	0.0896417	0.428625	0.25	0.053	1
AC016821.1	0.0896417	0.415741	0.25	0.053	1
PACSIN3	0.0896417	1.15191	0.25	0.053	1
NXF1	0.0896417	1.20262	0.25	0.053	1
IRAK4	0.0896417	1.06574	0.25	0.053	1
MYO1D	0.0896417	1.07884	0.25	0.053	1
TACO1	0.0896417	1.10664	0.25	0.053	1
ZNF433	0.0896417	1.18762	0.25	0.053	1
RPF2	0.0903454	0.418636	0.5	0.179	1
ALG13	0.0904616	1.47342	0.5	0.221	1
SERP1	0.0905316	0.753365	0.75	0.474	1
KIF13A	0.0907238	-1.82509	0.25	0.611	1
HNRNPA3	0.0909706	0.533238	1	0.663	1
RNF7	0.0911972	0.921425	0.75	0.442	1
MAML2	0.0916064	-2.50423	0.25	0.6	1
SRSF8	0.0920015	0.705625	0.5	0.189	1
SRSF4	0.0931824	-1.12053	0	0.453	1
RBBP4	0.0931824	-1.03392	0	0.453	1
USP24	0.0931824	-1.30848	0	0.453	1
PTBP2	0.0931824	-1.24015	0	0.453	1
C1orf21	0.0931824	-1.23138	0	0.453	1
PPM1B	0.0931824	-1.08518	0	0.453	1
XPO1	0.0931824	-1.08364	0	0.453	1
NCKAP5	0.0931824	-1.78537	0	0.453	1
TBC1D5	0.0931824	-1.29804	0	0.453	1
LRRFIP2	0.0931824	-1.21429	0	0.453	1
SETD2	0.0931824	-1.14306	0	0.453	1
MAGI1	0.0931824	-1.37789	0	0.453	1
ZNF721	0.0931824	-1.07242	0	0.453	1
PTPN13	0.0931824	-1.42418	0	0.453	1
MYO6	0.0931824	-1.28196	0	0.453	1
RPS6KA2	0.0931824	-1.46843	0	0.453	1
JAZF1	0.0931824	-1.29501	0	0.453	1
CDK6	0.0931824	-1.20075	0	0.453	1
POLR2J	0.0931824	-1.46131	0	0.453	1
ZDHHC21	0.0931824	-1.08829	0	0.453	1
ZNF462	0.0931824	-1.50697	0	0.453	1
CCSER2	0.0931824	-1.11024	0	0.453	1
GRID1	0.0931824	-1.54008	0	0.453	1
PTEN	0.0931824	-1.24967	0	0.453	1
ARHGAP32	0.0931824	-1.35178	0	0.453	1
ATXN2	0.0931824	-1.14724	0	0.453	1
PCDH17	0.0931824	-1.22908	0	0.453	1
KLF12	0.0931824	-1.20268	0	0.453	1
MNAT1	0.0931824	-1.02462	0	0.453	1
DICER1	0.0931824	-1.00903	0	0.453	1
HACD3	0.0931824	-1.24726	0	0.453	1
ANP32A	0.0931824	-1.23596	0	0.453	1
FTO	0.0931824	-1.26209	0	0.453	1
CDH13	0.0931824	-1.63292	0	0.453	1
COTL1	0.0931824	-1.64554	0	0.453	1
JPT1	0.0931824	-1.46653	0	0.453	1
TNRC6C	0.0931824	-1.20998	0	0.453	1
WDR7	0.0931824	-0.992316	0	0.453	1
SEC11C	0.0931824	-1.46911	0	0.453	1
NFIX	0.0931824	-1.40372	0	0.453	1
FKBP1A	0.0931824	-1.37155	0	0.453	1
APOL6	0.0931824	-1.3762	0	0.453	1
PPP6R2	0.0931824	-1.20507	0	0.453	1
DMD	0.0931824	-2.07952	0	0.453	1
OPHN1	0.0931824	-2.22138	0	0.453	1
SH3BGRL	0.0931824	-1.44196	0	0.453	1
TTTY14	0.0931824	-1.39663	0	0.453	1
NEGR1	0.0931824	-1.38048	0	0.453	1
ASTN1	0.0931824	-1.40275	0	0.453	1
FMN2	0.0931824	-1.26115	0	0.453	1
AC092691.1	0.0931824	-2.38479	0	0.453	1
SORCS1	0.0931824	-1.67696	0	0.453	1
SOX10	0.0931824	-1.23985	0	0.453	1
SMIM13	0.0933317	0.725538	0.5	0.2	1
PRMT1	0.09394	0.73196	0.75	0.368	1
KIF1B	0.0942869	-1.4374	0.25	0.611	1
HCG18	0.0943647	1.16612	0.5	0.211	1
ETFB	0.094919	0.905134	0.75	0.4	1
CD47	0.0951122	0.911697	0.75	0.421	1
ARPC1B	0.0953709	1.43798	0.5	0.179	1
ANXA4	0.0962742	0.365175	0.5	0.158	1
ACTG1	0.0963104	0.80447	1	0.874	1
TUBB	0.0967784	0.572577	1	0.716	1
SMC4	0.0969958	1.15027	0.5	0.189	1
WRAP73	0.0980622	0.316651	0.25	0.053	1
SPEG	0.0980622	0.399797	0.25	0.053	1
WDR55	0.0980622	0.398408	0.25	0.053	1
F12	0.0980622	0.333405	0.25	0.053	1
TRIM41	0.0980622	0.425793	0.25	0.053	1
ZSCAN16	0.0980622	0.38755	0.25	0.053	1
COL12A1	0.0980622	1.09042	0.25	0.053	1
COL1A2	0.0980622	1.0698	0.25	0.053	1
ST3GAL1	0.0980622	0.324829	0.25	0.053	1
THEM6	0.0980622	0.426684	0.25	0.053	1
ZNF34	0.0980622	0.38222	0.25	0.053	1
LRFN4	0.0980622	1.07608	0.25	0.053	1
RHCG	0.0980622	0.441737	0.25	0.053	1
ZNF598	0.0980622	0.400394	0.25	0.053	1
AC130650.2	0.0980622	0.372	0.25	0.053	1
PLSCR3	0.0980622	0.425203	0.25	0.053	1
WIPI1	0.0980622	0.42288	0.25	0.053	1
ALDH16A1	0.0980622	0.424233	0.25	0.053	1
CTU1	0.0980622	0.342106	0.25	0.053	1
ODF2L	0.0982864	0.646249	0.5	0.2	1
YIF1A	0.0982864	1.07418	0.5	0.2	1
ARC	0.0986537	0.657756	0.5	0.168	1
IRAK1	0.0986537	0.391717	0.5	0.168	1
DEK	0.0988845	1.13859	0.75	0.442	1
TM2D1	0.0990366	-1.08809	0	0.442	1
BRINP3	0.0990366	-2.18092	0	0.442	1
FBXO11	0.0990366	-1.10575	0	0.442	1
ANTXR1	0.0990366	-1.32312	0	0.442	1
SUCLG1	0.0990366	-1.10449	0	0.442	1
CNTNAP5	0.0990366	-1.81254	0	0.442	1
FIGN	0.0990366	-1.25025	0	0.442	1
CALCRL	0.0990366	-1.33248	0	0.442	1
HDAC4	0.0990366	-1.64974	0	0.442	1
GOLIM4	0.0990366	-1.06473	0	0.442	1
PIK3CA	0.0990366	-1.06844	0	0.442	1
AFAP1	0.0990366	-1.26097	0	0.442	1
PDGFC	0.0990366	-1.32112	0	0.442	1
44986	0.0990366	-1.90796	0	0.442	1
SPCS3	0.0990366	-1.46372	0	0.442	1
FBXL17	0.0990366	-1.17352	0	0.442	1
HNRNPA0	0.0990366	-1.21145	0	0.442	1
FBXW11	0.0990366	-1.03935	0	0.442	1
PDAP1	0.0990366	-1.27652	0	0.442	1
CASTOR3	0.0990366	-1.14274	0	0.442	1
CALU	0.0990366	-1.33201	0	0.442	1
SPIDR	0.0990366	-1.45231	0	0.442	1
SHC3	0.0990366	-1.47884	0	0.442	1
ASTN2	0.0990366	-1.78508	0	0.442	1
INPP5F	0.0990366	-1.09403	0	0.442	1
CELF1	0.0990366	-1.14691	0	0.442	1
SRGAP1	0.0990366	-1.16888	0	0.442	1
CORO1C	0.0990366	-1.08725	0	0.442	1
UGGT2	0.0990366	-1.32083	0	0.442	1
PCCA	0.0990366	-1.20744	0	0.442	1
PRKD1	0.0990366	-1.32391	0	0.442	1
ARHGAP5	0.0990366	-1.30645	0	0.442	1
ZNF609	0.0990366	-1.25437	0	0.442	1
AKAP13	0.0990366	-1.07255	0	0.442	1
MEF2A	0.0990366	-1.15678	0	0.442	1
NFAT5	0.0990366	-1.22125	0	0.442	1
ATP1B2	0.0990366	-1.27877	0	0.442	1
MYH10	0.0990366	-1.33609	0	0.442	1
USP22	0.0990366	-1.10311	0	0.442	1
PSMG2	0.0990366	-1.08583	0	0.442	1
CDH20	0.0990366	-1.99991	0	0.442	1
PYGB	0.0990366	-1.15222	0	0.442	1
PREX1	0.0990366	-1.37652	0	0.442	1
COL20A1	0.0990366	-1.32972	0	0.442	1
LARGE1	0.0990366	-1.38066	0	0.442	1
NBDY	0.0990366	-1.17031	0	0.442	1
UTY	0.0990366	-0.999184	0	0.442	1
SCN3A	0.0990366	-1.34536	0	0.442	1
GRM7	0.0990366	-2.02987	0	0.442	1
FAM155A	0.0990366	-2.2692	0	0.442	1
RBFOX1	0.0990366	-2.49312	0	0.442	1
SEZ6L	0.0990366	-1.67599	0	0.442	1
TOMM6	0.0990676	0.89733	0.75	0.421	1
DST	0.0999792	-1.51383	0.25	0.663	1
RRAGB	0.0999821	1.36777	0.5	0.221	1
DCTN1	0.100439	1.58439	0.5	0.232	1
SLK	0.100439	1.13141	0.5	0.232	1
NAA20	0.100439	2.05627	0.5	0.232	1
ZWINT	0.100618	0.752395	0.5	0.179	1
LMO4	0.101169	-1.34917	0.25	0.653	1
NRBP1	0.102205	0.33835	0.5	0.189	1
POLG2	0.102205	0.382182	0.5	0.189	1
SEC11A	0.102368	0.849092	0.75	0.537	1
RPL6	0.10273	1.46984	0.75	0.811	1
UQCC2	0.102861	0.727297	0.75	0.389	1
PLAU	0.103449	1.54983	0.5	0.2	1
DTWD1	0.103449	0.517427	0.5	0.2	1
CFAP20	0.103449	1.02751	0.5	0.2	1
ITGA3	0.103449	1.04232	0.5	0.2	1
GDI2	0.103822	1.48988	0.75	0.516	1
PRKCI	0.104382	1.27581	0.5	0.211	1
DHRS4-AS1	0.104382	0.994792	0.5	0.211	1
RPS29	0.104418	1.85252	0.75	0.8	1
PER3	0.105168	-1.29788	0	0.432	1
GPSM2	0.105168	-1.14164	0	0.432	1
SORT1	0.105168	-1.06752	0	0.432	1
ACBD6	0.105168	-1.13699	0	0.432	1
DDX1	0.105168	-1.00458	0	0.432	1
SPRED2	0.105168	-1.07136	0	0.432	1
R3HDM1	0.105168	-1.21764	0	0.432	1
ACSL3	0.105168	-1.15738	0	0.432	1
TRAK1	0.105168	-1.12009	0	0.432	1
PBRM1	0.105168	-1.2436	0	0.432	1
SENP7	0.105168	-0.936309	0	0.432	1
KCNMB2-AS1	0.105168	-1.86958	0	0.432	1
FXR1	0.105168	-0.972444	0	0.432	1
SOX2	0.105168	-1.44793	0	0.432	1
FIP1L1	0.105168	-1.09509	0	0.432	1
CLCN3	0.105168	-1.17597	0	0.432	1
NDUFAF2	0.105168	-1.08028	0	0.432	1
JAKMIP2	0.105168	-1.32478	0	0.432	1
DCTN4	0.105168	-0.925874	0	0.432	1
GABBR1	0.105168	-1.14578	0	0.432	1
CREB5	0.105168	-1.33671	0	0.432	1
SND1	0.105168	-0.955154	0	0.432	1
DGKI	0.105168	-1.32723	0	0.432	1
ATP6V0E2	0.105168	-1.31571	0	0.432	1
RARRES2	0.105168	-1.44434	0	0.432	1
FGFR1	0.105168	-1.1453	0	0.432	1
VXN	0.105168	-1.31525	0	0.432	1
ARFGEF1	0.105168	-0.996173	0	0.432	1
GDAP1	0.105168	-1.00715	0	0.432	1
SPIN1	0.105168	-1.02771	0	0.432	1
CDC14B	0.105168	-1.28755	0	0.432	1
RAD23B	0.105168	-1.05165	0	0.432	1
NEBL	0.105168	-1.14683	0	0.432	1
PIP4K2A	0.105168	-1.46196	0	0.432	1
MAPK8	0.105168	-1.07806	0	0.432	1
TMEM9B	0.105168	-1.00478	0	0.432	1
RCN1	0.105168	-1.10645	0	0.432	1
NRXN2	0.105168	-1.16744	0	0.432	1
GRM5	0.105168	-1.64291	0	0.432	1
ETV6	0.105168	-1.21535	0	0.432	1
DENND5B	0.105168	-1.0061	0	0.432	1
CRYL1	0.105168	-1.13269	0	0.432	1
GTF3A	0.105168	-1.03005	0	0.432	1
NIN	0.105168	-1.09058	0	0.432	1
MYEF2	0.105168	-1.13894	0	0.432	1
CKLF	0.105168	-1.23892	0	0.432	1
PMP22	0.105168	-1.08012	0	0.432	1
MXRA7	0.105168	-1.3669	0	0.432	1
MIB1	0.105168	-1.1736	0	0.432	1
SMAD2	0.105168	-1.0379	0	0.432	1
AC124254.2	0.105168	-1.54723	0	0.432	1
BRD4	0.105168	-0.944698	0	0.432	1
ZNF91	0.105168	-1.00165	0	0.432	1
TIAM1	0.105168	-1.47757	0	0.432	1
SH3KBP1	0.105168	-1.29517	0	0.432	1
STAG2	0.105168	-1.14626	0	0.432	1
AL589740.1	0.105168	-1.28323	0	0.432	1
NALCN	0.105168	-1.21698	0	0.432	1
CDH11	0.105168	-1.09798	0	0.432	1
CACNG4	0.105168	-1.31257	0	0.432	1
TAFA5	0.105168	-1.0742	0	0.432	1
CHTOP	0.105428	0.789288	0.5	0.232	1
MAZ	0.105431	0.874706	0.75	0.347	1
RPL4	0.10648	1.74113	0.75	0.463	1
MTHFR	0.107103	0.267878	0.25	0.053	1
FBLIM1	0.107103	0.399425	0.25	0.053	1
SPRR1B	0.107103	0.729464	0.25	0.053	1
FLAD1	0.107103	0.384865	0.25	0.053	1
IGFBP5	0.107103	0.332958	0.25	0.053	1
HIST1H2BD	0.107103	1.06569	0.25	0.053	1
BRF2	0.107103	0.983909	0.25	0.053	1
TAF6L	0.107103	0.378549	0.25	0.053	1
FBRS	0.107103	0.351905	0.25	0.053	1
RILP	0.107103	0.412553	0.25	0.053	1
RAB3D	0.107103	0.328743	0.25	0.053	1
YWHAQ	0.107407	-1.25772	0.25	0.632	1
TJP1	0.107407	-1.28578	0.25	0.632	1
CYBC1	0.107634	0.941441	0.5	0.189	1
TMED10	0.108556	0.945664	1	0.589	1
MIA2	0.108825	0.938231	0.5	0.2	1
MALAT1	0.108846	0.945237	1	0.737	1
CNPY2	0.11146	-1.16982	0.25	0.632	1
IGSF21	0.111585	-1.13232	0	0.421	1
PUM1	0.111585	-1.16888	0	0.421	1
SGIP1	0.111585	-1.13586	0	0.421	1
HS2ST1	0.111585	-0.986809	0	0.421	1
PDE4DIP	0.111585	-0.959325	0	0.421	1
TMCO1	0.111585	-1.12869	0	0.421	1
PCNX2	0.111585	-1.21967	0	0.421	1
SDCCAG8	0.111585	-1.11904	0	0.421	1
KIDINS220	0.111585	-1.04735	0	0.421	1
EIF2AK2	0.111585	-1.20399	0	0.421	1
SOS1	0.111585	-0.978096	0	0.421	1
EPC2	0.111585	-1.09513	0	0.421	1
44992	0.111585	-0.953607	0	0.421	1
CSRNP3	0.111585	-1.58394	0	0.421	1
CREB1	0.111585	-0.864322	0	0.421	1
KANSL1L	0.111585	-1.00757	0	0.421	1
FGD5-AS1	0.111585	-1.06697	0	0.421	1
SMARCC1	0.111585	-1.04828	0	0.421	1
APPL1	0.111585	-1.00359	0	0.421	1
RNF150	0.111585	-1.27591	0	0.421	1
DCLK2	0.111585	-1.1097	0	0.421	1
FNIP2	0.111585	-1.12222	0	0.421	1
CBR4	0.111585	-0.928065	0	0.421	1
ZFYVE16	0.111585	-0.949551	0	0.421	1
NR2F1-AS1	0.111585	-1.06154	0	0.421	1
TTC37	0.111585	-1.0572	0	0.421	1
RAPGEF6	0.111585	-0.967604	0	0.421	1
RAD50	0.111585	-0.930394	0	0.421	1
SEPTIN8	0.111585	-1.17067	0	0.421	1
ANKHD1	0.111585	-1.05891	0	0.421	1
ZNF292	0.111585	-1.06247	0	0.421	1
ETV1	0.111585	-1.1964	0	0.421	1
TNS3	0.111585	-1.2031	0	0.421	1
CNOT4	0.111585	-0.959603	0	0.421	1
TMEM178B	0.111585	-1.22316	0	0.421	1
STAU2	0.111585	-1.20582	0	0.421	1
PKIA	0.111585	-1.24479	0	0.421	1
RALYL	0.111585	-1.48366	0	0.421	1
SMARCA2	0.111585	-1.13228	0	0.421	1
MTAP	0.111585	-1.03383	0	0.421	1
CAMK1D	0.111585	-1.24191	0	0.421	1
MICU1	0.111585	-1.01401	0	0.421	1
DSCAML1	0.111585	-1.69974	0	0.421	1
KMT2A	0.111585	-0.940145	0	0.421	1
JAM3	0.111585	-0.939771	0	0.421	1
DNM1L	0.111585	-0.950963	0	0.421	1
ARID2	0.111585	-1.03278	0	0.421	1
MYRFL	0.111585	-1.3113	0	0.421	1
PPFIA2	0.111585	-1.46868	0	0.421	1
SPPL3	0.111585	-1.12901	0	0.421	1
PAN3	0.111585	-1.025	0	0.421	1
LHFPL6	0.111585	-1.31371	0	0.421	1
VPS36	0.111585	-0.827801	0	0.421	1
MRPL52	0.111585	-0.927373	0	0.421	1
PCNX1	0.111585	-1.158	0	0.421	1
GATM	0.111585	-1.18491	0	0.421	1
PIAS1	0.111585	-0.964704	0	0.421	1
LITAF	0.111585	-1.34609	0	0.421	1
SYT17	0.111585	-0.974031	0	0.421	1
MED13	0.111585	-0.975682	0	0.421	1
UBALD2	0.111585	-1.16864	0	0.421	1
L3MBTL4	0.111585	-1.60472	0	0.421	1
SPIRE1	0.111585	-0.945242	0	0.421	1
RPRD1A	0.111585	-1.01384	0	0.421	1
TMEM230	0.111585	-1.23232	0	0.421	1
SLC24A3	0.111585	-1.42795	0	0.421	1
MYT1	0.111585	-1.18637	0	0.421	1
SNAP91	0.111585	-1.19911	0	0.421	1
TMEM132C	0.111585	-1.97296	0	0.421	1
NDUFB9	0.111592	1.73487	0.75	0.432	1
APP	0.112987	-0.998906	0.75	0.842	1
TRNAU1AP	0.113288	0.41832	0.5	0.189	1
SLC39A9	0.114419	1.05075	0.5	0.2	1
NENF	0.114601	0.980231	0.75	0.474	1
RTN4	0.114798	-1.26023	0.5	0.705	1
RSBN1	0.115227	1.22716	0.5	0.211	1
VPS4B	0.115227	1.02632	0.5	0.211	1
TUBB4B	0.115477	1.03728	0.75	0.453	1
MRPL1	0.115742	1.115	0.5	0.221	1
XRCC5	0.116031	-1.21119	0.25	0.589	1
LY96	0.116792	0.297511	0.25	0.053	1
POSTN	0.116792	0.409472	0.25	0.053	1
PIGH	0.116792	0.397467	0.25	0.053	1
HOMER2	0.116792	0.330776	0.25	0.053	1
AC020916.1	0.116792	0.271845	0.25	0.053	1
JAK3	0.116792	0.297699	0.25	0.053	1
RYR1	0.116792	0.355621	0.25	0.053	1
CDC42EP5	0.116792	0.365234	0.25	0.053	1
EPN2	0.116886	-1.37144	0.25	0.716	1
ARGLU1	0.11808	-1.1583	0.25	0.611	1
MKLN1	0.118084	-1.83198	0.25	0.568	1
DNAJC6	0.118297	-1.20472	0	0.411	1
DDAH1	0.118297	-1.23978	0	0.411	1
PBX1	0.118297	-1.20115	0	0.411	1
PRRX1	0.118297	-1.14651	0	0.411	1
ATP2B4	0.118297	-0.988143	0	0.411	1
SRGAP2	0.118297	-0.952322	0	0.411	1
EFCAB2	0.118297	-0.981131	0	0.411	1
PRKCE	0.118297	-1.26352	0	0.411	1
LIMS1	0.118297	-1.322	0	0.411	1
DPP10	0.118297	-1.38327	0	0.411	1
UBR3	0.118297	-1.02093	0	0.411	1
WIPF1	0.118297	-1.02093	0	0.411	1
OSBPL6	0.118297	-0.963231	0	0.411	1
ORMDL1	0.118297	-1.07185	0	0.411	1
BMPR2	0.118297	-0.981871	0	0.411	1
AGFG1	0.118297	-0.985164	0	0.411	1
ARHGAP31	0.118297	-1.19257	0	0.411	1
KLF3	0.118297	-0.99256	0	0.411	1
UGT8	0.118297	-0.977536	0	0.411	1
MSMO1	0.118297	-1.2221	0	0.411	1
SPOCK3	0.118297	-1.28925	0	0.411	1
MYO10	0.118297	-0.992858	0	0.411	1
TENT2	0.118297	-0.789524	0	0.411	1
SERINC5	0.118297	-1.01947	0	0.411	1
CYFIP2	0.118297	-0.994486	0	0.411	1
CDYL	0.118297	-1.11383	0	0.411	1
COL9A1	0.118297	-1.18521	0	0.411	1
PHIP	0.118297	-1.00325	0	0.411	1
FOXO3	0.118297	-1.2271	0	0.411	1
SNX13	0.118297	-0.996796	0	0.411	1
CDK13	0.118297	-1.07187	0	0.411	1
RSBN1L	0.118297	-0.916033	0	0.411	1
KCND2	0.118297	-1.8388	0	0.411	1
DLC1	0.118297	-1.46678	0	0.411	1
TOX	0.118297	-1.29124	0	0.411	1
NCOA2	0.118297	-1.18022	0	0.411	1
ZFHX4	0.118297	-1.16479	0	0.411	1
MLLT10	0.118297	-1.03382	0	0.411	1
SMC3	0.118297	-1.00401	0	0.411	1
CUL5	0.118297	-1.10393	0	0.411	1
EPS8	0.118297	-1.07432	0	0.411	1
PPFIBP1	0.118297	-1.06007	0	0.411	1
CPSF6	0.118297	-0.996135	0	0.411	1
SPART	0.118297	-0.979435	0	0.411	1
DNAJC15	0.118297	-1.16185	0	0.411	1
RB1	0.118297	-1.03976	0	0.411	1
KPNA3	0.118297	-0.884039	0	0.411	1
ARHGEF7	0.118297	-0.973432	0	0.411	1
IRF9	0.118297	-0.979598	0	0.411	1
STRN3	0.118297	-0.891679	0	0.411	1
IFI27L2	0.118297	-1.33287	0	0.411	1
PPP2R5C	0.118297	-1.05763	0	0.411	1
ZFAND6	0.118297	-1.05759	0	0.411	1
MT1M	0.118297	-1.36	0	0.411	1
ARL2BP	0.118297	-1.36409	0	0.411	1
RABEP1	0.118297	-1.06128	0	0.411	1
TTC19	0.118297	-0.846829	0	0.411	1
APPBP2	0.118297	-1.08924	0	0.411	1
MAPRE2	0.118297	-1.04633	0	0.411	1
GALNT1	0.118297	-1.1048	0	0.411	1
DCC	0.118297	-1.80156	0	0.411	1
ZNF532	0.118297	-1.00013	0	0.411	1
TTYH1	0.118297	-1.45552	0	0.411	1
WNK3	0.118297	-1.09871	0	0.411	1
ARMCX3	0.118297	-1.08647	0	0.411	1
USP9Y	0.118297	-0.950056	0	0.411	1
ARPP21	0.118297	-1.41866	0	0.411	1
STK32A	0.118297	-1.43587	0	0.411	1
KCNIP1	0.118297	-1.49687	0	0.411	1
ADARB2	0.118297	-1.646	0	0.411	1
NBEA	0.118297	-1.19577	0	0.411	1
ATP5PB	0.118483	1.4838	0.75	0.484	1
MARCKSL1	0.119004	-1.69692	0.5	0.705	1
TRIO	0.119042	-2.1017	0.25	0.558	1
PIGX	0.119175	0.361543	0.5	0.189	1
EFHC1	0.119175	0.472925	0.5	0.189	1
IGFBP7	0.119942	-1.54747	0.5	0.158	1
RPL22L1	0.120373	0.933029	0.75	0.442	1
NPDC1	0.120654	0.936241	0.75	0.432	1
DNAJB6	0.120882	0.619853	0.75	0.389	1
REST	0.120972	0.337867	0.5	0.211	1
ANAPC10	0.120972	0.457165	0.5	0.211	1
ASCC1	0.120972	0.446213	0.5	0.211	1
HEXIM1	0.120972	0.850667	0.5	0.211	1
ARF6	0.121409	0.677707	0.5	0.221	1
NSMCE4A	0.121578	1.06449	0.5	0.232	1
C11orf58	0.122982	-1.20707	0.25	0.642	1
EEF1G	0.123007	1.42997	0.75	0.737	1
FGF12	0.123527	-2.17004	0.25	0.558	1
ATP5PD	0.124682	0.89961	0.75	0.453	1
ZCCHC17	0.125312	-1.02419	0	0.4	1
ACADM	0.125312	-1.09573	0	0.4	1
NTNG1	0.125312	-1.14054	0	0.4	1
DAP3	0.125312	-0.884114	0	0.4	1
POU2F1	0.125312	-1.1653	0	0.4	1
RC3H1	0.125312	-0.804486	0	0.4	1
ITGB1BP1	0.125312	-0.815372	0	0.4	1
ROCK2	0.125312	-0.889291	0	0.4	1
NBAS	0.125312	-1.13412	0	0.4	1
ASXL2	0.125312	-0.946507	0	0.4	1
MAP4K3	0.125312	-0.932082	0	0.4	1
ST3GAL5	0.125312	-1.04348	0	0.4	1
KRCC1	0.125312	-0.9006	0	0.4	1
LRRN1	0.125312	-0.805944	0	0.4	1
ANKRD28	0.125312	-1.0398	0	0.4	1
CSPG5	0.125312	-1.3113	0	0.4	1
STXBP5L	0.125312	-1.32973	0	0.4	1
NSD2	0.125312	-1.15451	0	0.4	1
RGS12	0.125312	-0.887963	0	0.4	1
PCDH7	0.125312	-1.28207	0	0.4	1
SCFD2	0.125312	-1.19536	0	0.4	1
PKD2	0.125312	-1.01149	0	0.4	1
PAPSS1	0.125312	-0.896861	0	0.4	1
RICTOR	0.125312	-0.827595	0	0.4	1
DHX29	0.125312	-0.754895	0	0.4	1
PDE4D	0.125312	-1.35157	0	0.4	1
COMMD10	0.125312	-1.01245	0	0.4	1
SEMA6A	0.125312	-1.15443	0	0.4	1
FNIP1	0.125312	-1.15768	0	0.4	1
UBE2B	0.125312	-1.0912	0	0.4	1
CAMLG	0.125312	-1.19749	0	0.4	1
CTNNA1	0.125312	-1.07423	0	0.4	1
GALNT10	0.125312	-0.878838	0	0.4	1
ATP6V0E1	0.125312	-0.984421	0	0.4	1
FARS2	0.125312	-1.06668	0	0.4	1
SMAP1	0.125312	-0.928233	0	0.4	1
SERINC1	0.125312	-1.10694	0	0.4	1
MAP3K5	0.125312	-1.28543	0	0.4	1
RGS17	0.125312	-1.20383	0	0.4	1
ARL4A	0.125312	-0.937223	0	0.4	1
SGCE	0.125312	-0.88623	0	0.4	1
NPTX2	0.125312	-1.35308	0	0.4	1
HMBOX1	0.125312	-0.844218	0	0.4	1
XKR4	0.125312	-1.43888	0	0.4	1
NDUFA8	0.125312	-0.851255	0	0.4	1
RAB18	0.125312	-0.983577	0	0.4	1
GLUD1	0.125312	-0.881683	0	0.4	1
ARHGAP42	0.125312	-1.21451	0	0.4	1
UBE3A	0.125312	-1.06275	0	0.4	1
ADAM10	0.125312	-1.00774	0	0.4	1
WDR61	0.125312	-1.15902	0	0.4	1
IGF1R	0.125312	-1.0881	0	0.4	1
PDXDC1	0.125312	-1.00113	0	0.4	1
GPRC5B	0.125312	-0.969192	0	0.4	1
XPO6	0.125312	-0.882639	0	0.4	1
GPATCH8	0.125312	-1.01682	0	0.4	1
PIAS2	0.125312	-0.923954	0	0.4	1
OLFM2	0.125312	-1.03949	0	0.4	1
ELAVL3	0.125312	-1.01763	0	0.4	1
ARHGAP35	0.125312	-1.14094	0	0.4	1
RASSF2	0.125312	-1.23945	0	0.4	1
SOGA1	0.125312	-0.855507	0	0.4	1
SAMHD1	0.125312	-0.864668	0	0.4	1
B4GALT5	0.125312	-0.845592	0	0.4	1
PITPNB	0.125312	-0.824143	0	0.4	1
TUG1	0.125312	-0.883868	0	0.4	1
NLGN3	0.125312	-1.02534	0	0.4	1
LINC00632	0.125312	-1.11488	0	0.4	1
TMEM106C	0.126285	0.925968	0.5	0.2	1
IAH1	0.126824	1.32692	0.5	0.253	1
RFC4	0.126939	0.871131	0.5	0.211	1
SRSF7	0.126982	-1.28383	0.25	0.611	1
PABPC4	0.127209	1.0543	0.5	0.242	1
IRF2BP2	0.127209	1.28624	0.5	0.242	1
BZW2	0.127291	1.2064	0.5	0.221	1
WDR73	0.127291	0.506315	0.5	0.221	1
MYSM1	0.127372	0.953664	0.5	0.232	1
EIF5A	0.127735	1.2662	0.75	0.484	1
MSI2	0.128247	-1.4054	0.25	0.6	1
[truncated: 6,358 more rows]

## Sheet: B cell
	p_val	avg_log2FC	pct.1	pct.2	p_val_adj
C1QTNF12	1.15876e-25	0.52763	0.333	0	4.00074e-21
SPATA21	1.15876e-25	0.52763	0.333	0	4.00074e-21
CACHD1	1.15876e-25	0.52763	0.333	0	4.00074e-21
LINC01133	1.15876e-25	0.52763	0.333	0	4.00074e-21
EGR4	1.15876e-25	0.52763	0.333	0	4.00074e-21
IL1RL2	1.15876e-25	0.52763	0.333	0	4.00074e-21
SPEG	1.15876e-25	0.52763	0.333	0	4.00074e-21
LINC01238	1.15876e-25	1.5208	0.333	0	4.00074e-21
FAM3D	1.15876e-25	0.52763	0.333	0	4.00074e-21
SUCNR1	1.15876e-25	0.52763	0.333	0	4.00074e-21
LINC00887	1.15876e-25	0.52763	0.333	0	4.00074e-21
SHISA3	1.15876e-25	0.52763	0.333	0	4.00074e-21
AC105460.1	1.15876e-25	1.21703	0.333	0	4.00074e-21
AC096564.2	1.15876e-25	0.52763	0.333	0	4.00074e-21
LINC01511	1.15876e-25	0.52763	0.333	0	4.00074e-21
CCNO	1.15876e-25	0.52763	0.333	0	4.00074e-21
PCDHB4	1.15876e-25	0.52763	0.333	0	4.00074e-21
MDFI	1.15876e-25	0.52763	0.333	0	4.00074e-21
GSTA1	1.15876e-25	0.52763	0.333	0	4.00074e-21
LINC02848	1.15876e-25	1.66455	0.333	0	4.00074e-21
DYNC1I1	1.15876e-25	0.52763	0.333	0	4.00074e-21
KDM7A-DT	1.15876e-25	1.5208	0.333	0	4.00074e-21
VLDLR	1.15876e-25	0.52763	0.333	0	4.00074e-21
LINC02632	1.15876e-25	0.52763	0.333	0	4.00074e-21
ANXA8L1	1.15876e-25	0.52763	0.333	0	4.00074e-21
HOXC10	1.15876e-25	0.52763	0.333	0	4.00074e-21
AC022506.2	1.15876e-25	0.913124	0.333	0	4.00074e-21
AC004477.3	1.15876e-25	0.52763	0.333	0	4.00074e-21
COL1A1	1.15876e-25	0.52763	0.333	0	4.00074e-21
AC090360.1	1.15876e-25	1.66455	0.333	0	4.00074e-21
AC007292.2	1.15876e-25	0.52763	0.333	0	4.00074e-21
NANOS3	1.15876e-25	0.52763	0.333	0	4.00074e-21
AC022144.1	1.15876e-25	0.52763	0.333	0	4.00074e-21
AC010624.5	1.15876e-25	0.52763	0.333	0	4.00074e-21
AC012313.8	1.15876e-25	0.52763	0.333	0	4.00074e-21
AP000265.1	1.15876e-25	0.52763	0.333	0	4.00074e-21
LIF	1.15876e-25	0.52763	0.333	0	4.00074e-21
EPCAM	2.02894e-15	2.27387	0.667	0.015	7.00512e-11
CD164L2	1.6916e-13	0.526188	0.333	0.003	5.84043e-09
PPM1J	1.6916e-13	0.525764	0.333	0.003	5.84043e-09
CLEC20A	1.6916e-13	1.50952	0.333	0.003	5.84043e-09
EDARADD	1.6916e-13	0.524613	0.333	0.003	5.84043e-09
GPC1	1.6916e-13	0.526253	0.333	0.003	5.84043e-09
KIF1A	1.6916e-13	0.525196	0.333	0.003	5.84043e-09
TMEM40	1.6916e-13	0.52197	0.333	0.003	5.84043e-09
DCBLD2	1.6916e-13	1.51995	0.333	0.003	5.84043e-09
SHROOM3	1.6916e-13	0.5229	0.333	0.003	5.84043e-09
MUC22	1.6916e-13	0.526275	0.333	0.003	5.84043e-09
STEAP2	1.6916e-13	0.910404	0.333	0.003	5.84043e-09
LRRC6	1.6916e-13	0.523536	0.333	0.003	5.84043e-09
IQANK1	1.6916e-13	0.52342	0.333	0.003	5.84043e-09
NCS1	1.6916e-13	0.525764	0.333	0.003	5.84043e-09
CD248	1.6916e-13	0.525993	0.333	0.003	5.84043e-09
UCP3	1.6916e-13	1.51936	0.333	0.003	5.84043e-09
AMN	1.6916e-13	0.525294	0.333	0.003	5.84043e-09
ZMYND15	1.6916e-13	0.525993	0.333	0.003	5.84043e-09
TBXA2R	1.6916e-13	1.51986	0.333	0.003	5.84043e-09
CEBPA	1.6916e-13	0.52623	0.333	0.003	5.84043e-09
RASIP1	1.6916e-13	0.524337	0.333	0.003	5.84043e-09
CXADR	1.6916e-13	0.912296	0.333	0.003	5.84043e-09
GABRQ	1.6916e-13	0.52567	0.333	0.003	5.84043e-09
RNF223	2.36761e-13	0.514912	0.333	0.003	8.1744e-09
C1orf210	2.36761e-13	0.511165	0.333	0.003	8.1744e-09
PTPRF	2.36761e-13	0.514912	0.333	0.003	8.1744e-09
IGSF3	2.36761e-13	0.51678	0.333	0.003	8.1744e-09
LIMCH1	2.36761e-13	0.878479	0.333	0.003	8.1744e-09
CRISPLD1	2.36761e-13	0.514405	0.333	0.003	8.1744e-09
GASAL1	2.36761e-13	0.519182	0.333	0.003	8.1744e-09
WDR72	2.36761e-13	0.506631	0.333	0.003	8.1744e-09
C2CD4A	2.36761e-13	0.520983	0.333	0.003	8.1744e-09
TNS4	2.36761e-13	0.515637	0.333	0.003	8.1744e-09
MBD3L1	2.36761e-13	0.515113	0.333	0.003	8.1744e-09
AP1M2	2.36761e-13	0.515637	0.333	0.003	8.1744e-09
ADAMTS1	2.36761e-13	0.514912	0.333	0.003	8.1744e-09
TMEM125	2.08804e-09	0.523514	0.333	0.006	7.20917e-05
KCNC4	2.08804e-09	1.50808	0.333	0.006	7.20917e-05
LINC00501	2.08804e-09	0.523962	0.333	0.006	7.20917e-05
MELTF-AS1	2.08804e-09	0.525706	0.333	0.006	7.20917e-05
AL590617.2	2.08804e-09	1.67717	0.333	0.006	7.20917e-05
ULBP2	2.08804e-09	0.51979	0.333	0.006	7.20917e-05
AKR1B15	2.08804e-09	0.525187	0.333	0.006	7.20917e-05
CALD1	2.08804e-09	0.525481	0.333	0.006	7.20917e-05
AC009879.4	2.08804e-09	0.521786	0.333	0.006	7.20917e-05
EGFL7	2.08804e-09	0.910332	0.333	0.006	7.20917e-05
AKR1C1	2.08804e-09	0.523326	0.333	0.006	7.20917e-05
RAB38	2.08804e-09	0.523686	0.333	0.006	7.20917e-05
PRSS8	2.08804e-09	0.523683	0.333	0.006	7.20917e-05
SERPINB5	2.08804e-09	0.523258	0.333	0.006	7.20917e-05
PLPP2	2.08804e-09	0.524551	0.333	0.006	7.20917e-05
DNAL4	2.08804e-09	0.521684	0.333	0.006	7.20917e-05
GABRE	2.08804e-09	1.44409	0.333	0.006	7.20917e-05
CASZ1	2.61583e-09	0.505791	0.333	0.006	9.03142e-05
MYOZ3	2.61583e-09	0.512651	0.333	0.006	9.03142e-05
ACHE	2.61583e-09	0.516359	0.333	0.006	9.03142e-05
SERPINE1	2.61583e-09	0.511072	0.333	0.006	9.03142e-05
OSR2	2.61583e-09	0.508683	0.333	0.006	9.03142e-05
LY6K	2.61583e-09	0.516631	0.333	0.006	9.03142e-05
RBM11	2.61583e-09	0.515511	0.333	0.006	9.03142e-05
IRF6	3.27272e-09	0.506337	0.333	0.006	0.000112994
GPAT3	3.27272e-09	0.479827	0.333	0.006	0.000112994
RASGEF1A	3.27272e-09	0.504754	0.333	0.006	0.000112994
ELL3	3.27272e-09	0.486601	0.333	0.006	0.000112994
GABARAPL1	7.05886e-09	1.81074	0.667	0.033	0.000243714
PHLDA3	2.41582e-07	1.19836	0.333	0.009	0.00834088
AC012306.2	2.41582e-07	0.515903	0.333	0.009	0.00834088
AF131215.4	2.41582e-07	1.51618	0.333	0.009	0.00834088
PTGR1	2.41582e-07	0.904463	0.333	0.009	0.00834088
EHF	2.41582e-07	0.521941	0.333	0.009	0.00834088
SSH3	2.41582e-07	0.519137	0.333	0.009	0.00834088
SLC25A35	2.41582e-07	0.521968	0.333	0.009	0.00834088
LYRM9	2.41582e-07	1.64683	0.333	0.009	0.00834088
TGFBR3L	2.41582e-07	0.522573	0.333	0.009	0.00834088
MYH14	2.41582e-07	0.521936	0.333	0.009	0.00834088
CDC42EP5	2.41582e-07	0.518999	0.333	0.009	0.00834088
LINC01273	2.41582e-07	0.522756	0.333	0.009	0.00834088
OSCP1	2.86321e-07	0.515181	0.333	0.009	0.00988553
ME1	2.86321e-07	0.517165	0.333	0.009	0.00988553
GNAI1	2.86321e-07	0.882655	0.333	0.009	0.00988553
ESRP1	2.86321e-07	0.515115	0.333	0.009	0.00988553
CORO2A	2.86321e-07	0.513906	0.333	0.009	0.00988553
ZNF443	2.86321e-07	1.47177	0.333	0.009	0.00988553
GDF15	2.86321e-07	0.51742	0.333	0.009	0.00988553
AL391095.1	2.86321e-07	0.509484	0.333	0.009	0.00988553
CBR3-AS1	2.86321e-07	0.85437	0.333	0.009	0.00988553
GNG12	3.39012e-07	0.505236	0.333	0.009	0.0117047
KCNK1	3.39012e-07	0.500292	0.333	0.009	0.0117047
GDPD3	3.39012e-07	0.490248	0.333	0.009	0.0117047
CBR3	3.39012e-07	0.509936	0.333	0.009	0.0117047
IER3	6.8185e-07	2.16616	1	0.124	0.0235416
KNOP1	8.02903e-07	1.94286	0.667	0.048	0.027721
NR4A1	3.45187e-06	3.33282	1	0.13	0.119179
KRT5	3.56668e-06	2.70989	1	0.145	0.123143
HES1	3.78768e-06	1.8978	0.667	0.054	0.130774
MYCL	4.27963e-06	0.520239	0.333	0.012	0.147758
CHST10	4.27963e-06	1.50744	0.333	0.012	0.147758
EBLN2	4.27963e-06	1.50305	0.333	0.012	0.147758
PDE6B	4.27963e-06	1.65834	0.333	0.012	0.147758
HIST1H2BM	4.27963e-06	0.521689	0.333	0.012	0.147758
PTPRZ1	4.27963e-06	0.520301	0.333	0.012	0.147758
MYBL1	4.27963e-06	0.517861	0.333	0.012	0.147758
ZFPM2-AS1	4.27963e-06	0.519126	0.333	0.012	0.147758
PWWP2B	4.27963e-06	0.513564	0.333	0.012	0.147758
PHC1	4.27963e-06	1.65691	0.333	0.012	0.147758
MGST1	4.27963e-06	1.49984	0.333	0.012	0.147758
SYNM	4.27963e-06	0.51679	0.333	0.012	0.147758
TNFSF13	4.27963e-06	0.900678	0.333	0.012	0.147758
TNRC6C-AS1	4.27963e-06	1.49754	0.333	0.012	0.147758
NCKAP1	4.90609e-06	0.881609	0.333	0.012	0.169388
FAM171B	4.90609e-06	0.512636	0.333	0.012	0.169388
TUBB2A	4.90609e-06	0.514388	0.333	0.012	0.169388
ZNF713	4.90609e-06	0.510301	0.333	0.012	0.169388
MTSS2	4.90609e-06	0.504115	0.333	0.012	0.169388
TFAP2C	4.90609e-06	0.508808	0.333	0.012	0.169388
DUXAP8	4.90609e-06	0.879082	0.333	0.012	0.169388
TTLL7	5.61985e-06	0.474153	0.333	0.012	0.194031
EREG	5.61985e-06	0.502744	0.333	0.012	0.194031
GPRC5D-AS1	5.61985e-06	0.46788	0.333	0.012	0.194031
CHRNA5	5.61985e-06	0.506536	0.333	0.012	0.194031
TSACC	6.4324e-06	0.49944	0.333	0.012	0.222085
KRBA1	6.4324e-06	0.49752	0.333	0.012	0.222085
CXCL17	6.4324e-06	0.497488	0.333	0.012	0.222085
SC5D	1.27285e-05	2.76653	0.667	0.063	0.439465
CDKN2D	1.35495e-05	2.08342	0.667	0.063	0.467808
TENT5A	1.5372e-05	2.22446	0.667	0.06	0.530734
OTUD1	1.81853e-05	2.20795	0.667	0.066	0.627867
SETD1A	2.05114e-05	1.77532	0.667	0.066	0.708176
ATF3	2.08806e-05	1.73894	0.667	0.063	0.720923
NIP7	2.17781e-05	1.64624	0.667	0.066	0.751909
AP1M1	2.76292e-05	1.62645	0.667	0.066	0.953927
HSPA6	2.80556e-05	2.84959	1	0.181	0.968647
PLXNA2	2.95412e-05	1.6557	0.333	0.015	1
IGFBP2	2.95412e-05	0.903701	0.333	0.015	1
AKR1C2	2.95412e-05	2.50499	0.333	0.015	1
SLC22A18	2.95412e-05	0.518656	0.333	0.015	1
PACSIN3	2.95412e-05	0.51417	0.333	0.015	1
LYPD3	2.95412e-05	1.18516	0.333	0.015	1
ALOX12	3.31216e-05	0.504741	0.333	0.015	1
AATK	3.31216e-05	0.888421	0.333	0.015	1
LINC01678	3.31216e-05	0.506177	0.333	0.015	1
BCL2L15	3.71118e-05	0.501317	0.333	0.015	1
PRRT3-AS1	3.71118e-05	0.502121	0.333	0.015	1
AC005726.5	3.71118e-05	0.500588	0.333	0.015	1
EPHX3	3.71118e-05	0.4989	0.333	0.015	1
MIR503HG	3.71118e-05	0.499729	0.333	0.015	1
SERPINB13	4.15556e-05	0.450849	0.333	0.015	1
TOB2	4.28032e-05	2.19242	0.667	0.073	1
KRT19	4.79106e-05	3.80855	1	0.215	1
ATRNL1	5.20016e-05	0.42366	0.333	0.015	1
IGHD	7.36082e-05	2.96525	0.667	0.076	1
NRARP	8.18565e-05	1.69246	0.667	0.076	1
CCT6A	0.000116061	2.32091	1	0.245	1
AL512353.1	0.000118721	0.512385	0.333	0.018	1
IBA57	0.000118721	0.513932	0.333	0.018	1
UCHL1	0.000118721	1.20667	0.333	0.018	1
AP001462.1	0.000118721	1.50548	0.333	0.018	1
EMP1	0.000118721	1.17996	0.333	0.018	1
MVK	0.000118721	1.63683	0.333	0.018	1
AL049840.2	0.000118721	1.6499	0.333	0.018	1
SUMO3	0.000123278	2.20549	1	0.242	1
SLC22A23	0.000131013	0.502204	0.333	0.018	1
DDR1	0.000131013	0.511299	0.333	0.018	1
RHOV	0.000131013	0.891204	0.333	0.018	1
TRIM47	0.000131013	0.512564	0.333	0.018	1
CFD	0.000131013	0.506685	0.333	0.018	1
CD3EAP	0.000131013	0.507976	0.333	0.018	1
ZNF773	0.000131013	0.873155	0.333	0.018	1
C1orf21	0.000144498	0.503663	0.333	0.018	1
WDR31	0.000144498	0.502398	0.333	0.018	1
NCKAP5L	0.000144498	0.486016	0.333	0.018	1
KRTCAP3	0.000159281	0.485701	0.333	0.018	1
LTB4R	0.000159281	0.491099	0.333	0.018	1
AKIRIN1	0.000181148	2.09442	1	0.245	1
MIB2	0.000226682	1.82763	0.667	0.091	1
AP005717.1	0.000339755	0.507996	0.333	0.021	1
TOP1MT	0.000339755	0.512739	0.333	0.021	1
FAH	0.000339755	0.903097	0.333	0.021	1
ARHGAP23	0.000339755	1.63037	0.333	0.021	1
RAB21	0.000351227	1.96361	1	0.26	1
RIT1	0.000357467	1.55	0.667	0.091	1
FAM210A	0.000363365	2.63162	0.667	0.097	1
LHFPL3-AS2	0.000370491	0.481512	0.333	0.021	1
LRRC61	0.000370491	0.504729	0.333	0.021	1
CLU	0.000370491	0.507076	0.333	0.021	1
KLF4	0.000370491	0.871924	0.333	0.021	1
DOLK	0.000370491	0.501371	0.333	0.021	1
CCDC86	0.000370491	0.500878	0.333	0.021	1
SPINT1	0.000370491	0.852476	0.333	0.021	1
BCAR1	0.000370491	0.50082	0.333	0.021	1
TMEM102	0.000370491	0.501422	0.333	0.021	1
ZNF446	0.000370491	0.508845	0.333	0.021	1
PGRMC1	0.000385849	1.70217	0.667	0.094	1
TMEM54	0.00040381	0.497137	0.333	0.021	1
AL356488.3	0.00040381	0.495513	0.333	0.021	1
CEP41	0.00040381	0.49809	0.333	0.021	1
MAP1LC3B2	0.00040381	0.491115	0.333	0.021	1
PROSER3	0.00040381	0.494017	0.333	0.021	1
MAOA	0.00040381	0.49748	0.333	0.021	1
KIAA1522	0.000439912	0.456528	0.333	0.021	1
PSD3	0.000439912	0.472673	0.333	0.021	1
TRIM29	0.000439912	0.492358	0.333	0.021	1
AL683813.1	0.000439912	0.483108	0.333	0.021	1
PMAIP1	0.000440121	1.60777	0.667	0.094	1
DUSP1	0.000446334	3.07787	1	0.281	1
SOX7	0.00047901	0.478409	0.333	0.021	1
MID1IP1	0.00047901	0.485124	0.333	0.021	1
MAP1A	0.000567113	0.434534	0.333	0.021	1
MRPL18	0.000594754	3.30377	1	0.317	1
ARFRP1	0.000618295	1.64773	0.667	0.1	1
KRT13	0.000686227	1.99999	1	0.32	1
TRBC2	0.000743381	1.95993	0.667	0.106	1
MAFB	0.000774601	0.893687	0.333	0.024	1
MEPCE	0.000805166	1.72697	0.667	0.106	1
GPATCH3	0.000836871	0.49814	0.333	0.024	1
AC087623.2	0.000836871	0.4978	0.333	0.024	1
LCN2	0.000836871	0.880027	0.333	0.024	1
NQO1	0.000836871	0.500093	0.333	0.024	1
TMEM185B	0.000903759	0.499803	0.333	0.024	1
LMLN	0.000903759	0.488008	0.333	0.024	1
ICA1	0.000903759	0.462885	0.333	0.024	1
ENDOD1	0.000903759	0.48968	0.333	0.024	1
CDH1	0.000903759	0.495881	0.333	0.024	1
TXNDC17	0.000964261	2.39454	1	0.399	1
RAB25	0.000975572	0.474645	0.333	0.024	1
HOMER3	0.000975572	0.472047	0.333	0.024	1
FAM110A	0.000975572	0.46563	0.333	0.024	1
EPB41L2	0.00101632	1.5345	0.667	0.103	1
CTTNBP2NL	0.00105264	0.464836	0.333	0.024	1
COQ2	0.00105264	0.480508	0.333	0.024	1
FGD6	0.00105264	0.459785	0.333	0.024	1
CD55	0.00110424	2.75177	1	0.293	1
TNFSF9	0.00113531	0.461927	0.333	0.024	1
BAG3	0.00118775	1.83307	0.667	0.112	1
TENT4B	0.00125035	2.16428	0.667	0.121	1
KRT16	0.00149835	2.17004	0.667	0.121	1
AL020997.5	0.00150519	0.510305	0.333	0.027	1
S100A13	0.00150519	0.511977	0.333	0.027	1
PKP1	0.00150519	1.15315	0.333	0.027	1
FAM222A	0.00150519	1.59551	0.333	0.027	1
SLC25A30	0.00150519	1.61622	0.333	0.027	1
GPR18	0.00150519	1.59785	0.333	0.027	1
RAPGEFL1	0.00150519	0.890963	0.333	0.027	1
FASN	0.00150519	0.508972	0.333	0.027	1
AP000240.1	0.00150519	0.512526	0.333	0.027	1
RPP38	0.0015872	1.83739	0.667	0.124	1
SATB1	0.00161415	1.57388	0.333	0.027	1
ABRAXAS1	0.00161415	1.45282	0.333	0.027	1
AC087239.1	0.00161415	0.503835	0.333	0.027	1
GLA	0.00161835	1.76794	0.667	0.127	1
UBE2V1	0.0016569	1.96027	1	0.486	1
TJP1	0.00173033	0.835534	0.333	0.027	1
CRNDE	0.00173033	0.479232	0.333	0.027	1
RPUSD2	0.00185416	0.481239	0.333	0.027	1
ROGDI	0.00185416	0.479174	0.333	0.027	1
ZNF699	0.00185416	0.474603	0.333	0.027	1
ETS2	0.00185416	0.490527	0.333	0.027	1
AMD1	0.00187148	2.3126	1	0.381	1
RTRAF	0.0019552	2.30865	1	0.438	1
LINC01772	0.00198608	0.473453	0.333	0.027	1
LAPTM4B	0.00198608	0.474024	0.333	0.027	1
KLF16	0.00198608	0.474436	0.333	0.027	1
MEA1	0.00206274	1.56463	0.667	0.127	1
RBMS1	0.00209254	1.42501	0.667	0.118	1
NFKBIA	0.00216258	1.8555	1	0.444	1
PTK2	0.00224493	1.27162	0.667	0.109	1
ATP6V1G1	0.00226386	2.89616	1	0.568	1
DDIT3	0.00226687	2.07377	0.667	0.133	1
KRT17	0.00227612	0.419612	0.333	0.027	1
HVCN1	0.00236444	1.69591	0.667	0.127	1
DDT	0.0023856	1.87242	1	0.423	1
BX284668.5	0.00243525	0.426898	0.333	0.027	1
GCSH	0.00244645	1.8637	0.667	0.136	1
FAM189B	0.00260268	0.508449	0.333	0.03	1
PGAP1	0.00260268	2.18251	0.333	0.03	1
ALDH7A1	0.00260268	0.504637	0.333	0.03	1
FCHSD1	0.00260268	1.45164	0.333	0.03	1
CXCR5	0.00260268	1.57428	0.333	0.03	1
TROAP	0.00260268	1.48011	0.333	0.03	1
ZNF385A	0.00260268	1.45603	0.333	0.03	1
LINC00665	0.00260268	1.57498	0.333	0.03	1
SOD2	0.00261547	1.72187	1	0.42	1
DHRS3	0.00277416	1.45212	0.333	0.03	1
NR4A3	0.00277416	1.39399	0.333	0.03	1
DMWD	0.00277416	0.494877	0.333	0.03	1
SESTD1	0.00281436	1.38383	0.667	0.121	1
PRDX1	0.00290975	2.78011	1	0.752	1
PTPN13	0.0029559	0.481453	0.333	0.03	1
KIF23	0.0029559	0.485805	0.333	0.03	1
THRAP3	0.00305478	1.74657	1	0.474	1
MT-ATP6	0.00307042	3.57092	1	0.843	1
MUC1	0.00314844	0.443775	0.333	0.03	1
MUC20	0.00314844	0.484153	0.333	0.03	1
RHCG	0.00314844	0.471442	0.333	0.03	1
TCEA2	0.00314844	0.480699	0.333	0.03	1
C21orf91	0.00341225	1.64947	0.667	0.142	1
RPL8	0.00351112	2.27781	1	0.964	1
NGRN	0.00352764	1.6988	0.667	0.145	1
COX8A	0.00354248	1.76198	1	0.647	1
ANXA1	0.00370253	1.56264	0.667	0.133	1
MT-CO1	0.00373727	3.53244	1	0.852	1
IARS2	0.00373775	1.48352	0.667	0.139	1
SIN3B	0.00385682	1.58815	0.667	0.139	1
RPS17	0.00391544	2.15966	1	0.888	1
H3F3B	0.00399961	2.37465	1	0.789	1
ARID4B	0.00400806	1.94844	1	0.517	1
BEND5	0.00412177	1.4677	0.333	0.033	1
AL591895.1	0.00412177	1.42962	0.333	0.033	1
FKBPL	0.00412177	0.883941	0.333	0.033	1
ARL4A	0.00412177	1.45038	0.333	0.033	1
EGR3	0.00412177	2.25119	0.333	0.033	1
ADO	0.00412177	1.60266	0.333	0.033	1
RPL18A	0.00425073	2.34662	1	0.976	1
SLC25A5	0.0042746	1.66236	1	0.586	1
MRPL20-AS1	0.00437109	0.879849	0.333	0.033	1
SLC66A1	0.00437109	0.873232	0.333	0.033	1
ELF3	0.00437109	1.78974	0.333	0.033	1
PITX1	0.00437109	1.62148	0.333	0.033	1
KLF5	0.00437109	0.498212	0.333	0.033	1
RPS5	0.00449729	2.26378	1	0.958	1
MT-CYB	0.0045134	2.91392	1	0.801	1
YWHAZ	0.00452013	2.92856	1	0.653	1
BRF2	0.00463399	0.476828	0.333	0.033	1
RTKN2	0.00463399	0.474365	0.333	0.033	1
KRI1	0.00463399	0.495378	0.333	0.033	1
MT-ND4L	0.00474647	2.25092	1	0.589	1
RPL22	0.00483944	2.25814	1	0.921	1
UBA52	0.00483944	2.10224	1	0.921	1
CCDC85C	0.00491114	0.445546	0.333	0.033	1
AC005837.1	0.00491114	0.487594	0.333	0.033	1
RPL18	0.00493895	2.04795	1	0.955	1
HCG18	0.0050583	1.6393	0.667	0.151	1
FKBP4	0.0050583	1.91027	0.667	0.151	1
UBB	0.0051733	1.85663	1	0.867	1
TMEM147-AS1	0.00520319	0.458557	0.333	0.033	1
PARP11	0.00527344	1.98822	0.667	0.16	1
COX4I1	0.00532438	1.8089	1	0.837	1
DNAJB1	0.00534814	2.38826	1	0.514	1
EIF1	0.0054052	2.08962	1	0.909	1
MT-CO3	0.00541096	2.56249	1	0.737	1
RPS3	0.0054134	2.29243	1	0.927	1
EDF1	0.00552795	1.28454	1	0.795	1
TPM3	0.00555673	1.94517	1	0.447	1
RPL35	0.0056182	1.80299	1	0.931	1
RPS8	0.00562535	2.24774	1	0.97	1
RPS11	0.00572992	2.33125	1	0.97	1
SLC2A1-AS1	0.00583483	0.415537	0.333	0.033	1
RPL37A	0.0059388	2.00018	1	0.937	1
RPL13A	0.00594432	2.47467	1	0.97	1
MT-ND2	0.00601467	2.16957	1	0.882	1
GSTM3	0.00609914	2.41042	0.333	0.036	1
C2CD2L	0.00609914	1.60747	0.333	0.036	1
VPS18	0.00609914	0.495151	0.333	0.036	1
ULK3	0.00609914	1.46787	0.333	0.036	1
ZNF747	0.00609914	0.502416	0.333	0.036	1
UQCRB	0.00610026	1.60996	1	0.773	1
GTPBP4	0.00612832	1.49992	0.667	0.157	1
COX7C	0.00615036	1.66444	1	0.758	1
RPL36	0.00616429	2.18406	1	0.955	1
SEPHS2	0.00625339	1.95577	0.667	0.169	1
DNAJA1	0.00631283	2.97613	1	0.423	1
RPL35A	0.00639152	1.77813	1	0.946	1
DEDD2	0.00642837	2.44792	0.667	0.169	1
GALNT6	0.0064403	0.495823	0.333	0.036	1
HSPA2	0.0064403	1.57691	0.333	0.036	1
CHTF18	0.0064403	0.494536	0.333	0.036	1
TRAF4	0.0064403	0.499338	0.333	0.036	1
RPL10A	0.00649162	2.1367	1	0.906	1
RPS4X	0.00650948	1.94576	1	0.949	1
RPS19	0.00651277	1.93148	1	0.979	1
RPL39	0.00663106	2.10267	1	0.964	1
JOSD1	0.00667326	1.46632	0.667	0.157	1
HSP90AB1	0.0067191	2.33237	1	0.695	1
BCL9	0.00679853	0.486334	0.333	0.036	1
RABGGTA	0.00679853	0.484931	0.333	0.036	1
DSC2	0.00679853	0.841508	0.333	0.036	1
MAFF	0.00679853	0.478953	0.333	0.036	1
RPL15	0.00687429	1.96852	1	0.955	1
RPS2	0.00700042	2.11733	1	0.961	1
RPS27	0.00700182	2.41834	1	0.979	1
ID1	0.00717457	0.45596	0.333	0.036	1
RPL23	0.00722807	1.90333	1	0.897	1
MT-CO2	0.00723551	2.45091	1	0.906	1
NOP53	0.00725962	1.47096	1	0.468	1
RPL12	0.00738702	1.95261	1	0.952	1
ATP5F1E	0.00749757	1.60076	1	0.903	1
SRSF9	0.0075492	1.65336	1	0.532	1
EZR	0.00762618	2.52375	1	0.456	1
MYL6	0.00762883	1.42748	1	0.822	1
MT-ND1	0.00769719	2.60286	1	0.767	1
RAB11FIP1	0.00787247	1.63421	0.667	0.166	1
GRIPAP1	0.00795903	1.57951	0.667	0.163	1
SLX4	0.00798313	0.454227	0.333	0.036	1
CATSPERG	0.00798313	0.379729	0.333	0.036	1
BLOC1S2	0.00799452	1.61016	0.667	0.169	1
HSPE1	0.00805865	2.69681	1	0.589	1
RPL14	0.00807447	1.93242	1	0.943	1
MT-ND4	0.00817785	2.9585	1	0.885	1
LBH	0.00836562	1.27735	0.667	0.145	1
AL592295.5	0.00855458	0.503876	0.333	0.039	1
SCD	0.00855458	1.47711	0.333	0.039	1
IGHMBP2	0.00855458	1.60167	0.333	0.039	1
CTTN	0.00855458	0.876792	0.333	0.039	1
ARL4D	0.00855458	1.57744	0.333	0.039	1
NHP2	0.00863666	1.56498	0.667	0.163	1
STXBP2	0.00866478	1.46108	0.667	0.169	1
RPSA	0.00880751	1.83763	1	0.915	1
RPL37	0.00882495	2.0181	1	0.958	1
RPS12	0.00882545	2.06765	1	0.961	1
RPS28	0.00898248	1.52667	1	0.964	1
BRPF1	0.0089998	0.489111	0.333	0.039	1
PLAU	0.0089998	1.44233	0.333	0.039	1
TNFAIP1	0.0089998	0.494013	0.333	0.039	1
ZNF750	0.0089998	1.77886	0.333	0.039	1
NOL12	0.0089998	0.492484	0.333	0.039	1
EEF1D	0.00910321	1.61072	1	0.894	1
TANC2	0.00934931	0.422121	0.333	0.036	1
SEL1L3	0.00945831	-2.44896	0	0.87	1
FCHSD2	0.00945831	-2.8181	0	0.87	1
HSPA8	0.00946038	1.74693	1	0.562	1
SCX	0.00946561	0.479574	0.333	0.039	1
KRT8	0.00946561	0.476611	0.333	0.039	1
FARP1	0.00946561	0.471763	0.333	0.039	1
TCEAL4	0.00946561	0.826665	0.333	0.039	1
ACTG1	0.00954696	1.48017	1	0.601	1
FTH1	0.0096223	1.79756	1	0.927	1
RPL29	0.00962672	1.87273	1	0.937	1
MTDH	0.0096406	1.36967	1	0.758	1
ISG20	0.00970312	-2.54111	0	0.867	1
TOMM7	0.00974543	1.62726	1	0.647	1
MALAT1	0.00980506	2.0871	1	0.994	1
EIF4A1	0.0098473	1.51234	1	0.541	1
PHF3	0.00995178	1.50533	1	0.538	1
TCF7L2	0.0099528	0.438958	0.333	0.039	1
RCCD1	0.0099528	0.486545	0.333	0.039	1
PALB2	0.0099528	0.483724	0.333	0.039	1
DSG3	0.0099528	0.786584	0.333	0.039	1
RPL7A	0.0099737	1.7129	1	0.955	1
ISY1	0.0102469	1.61667	0.667	0.178	1
NUB1	0.0102841	1.55422	0.667	0.172	1
ARF1	0.0103141	1.57335	1	0.604	1
RPS16	0.010321	1.72388	1	0.94	1
EME2	0.0104622	0.43857	0.333	0.039	1
ZNF844	0.0104622	0.389403	0.333	0.039	1
MED13L	0.0104703	-2.14687	0	0.858	1
RPL28	0.0106922	1.72723	1	0.988	1
RPL26	0.0108757	1.96982	1	0.961	1
KIF1B	0.0108899	1.6068	0.667	0.181	1
HNRNPA1P48	0.0109947	0.453348	0.333	0.039	1
RAI1	0.0109947	0.428097	0.333	0.039	1
ARL6IP4	0.0109953	1.55033	1	0.61	1
S100A9	0.0110259	4.19947	1	0.779	1
FOSB	0.0111564	2.49706	0.667	0.19	1
BRAF	0.0112067	1.3253	1	0.462	1
RPL5	0.0114284	2.47796	1	0.915	1
RPL24	0.0114463	1.41747	1	0.946	1
ARRDC2	0.0114935	2.08954	0.333	0.042	1
PATZ1	0.0114935	1.59554	0.333	0.042	1
CD14	0.0115511	0.420619	0.333	0.039	1
AL499604.1	0.0115511	0.445084	0.333	0.039	1
SSR4	0.011573	-4.86334	0	0.846	1
YBX3	0.0117228	2.10474	0.667	0.19	1
ANKRD44	0.0118635	-2.59094	0	0.843	1
RABGAP1L	0.0118635	-2.57689	0	0.843	1
CEBPD	0.012053	1.56569	0.333	0.042	1
ZNF761	0.012053	0.483837	0.333	0.042	1
COL19A1	0.0122551	1.36043	0.667	0.148	1
RPL32	0.0122599	1.69848	1	0.973	1
SIAH2	0.0124495	1.54751	0.667	0.184	1
AKAP13	0.0124631	-2.06776	0	0.837	1
RPS27A	0.0124689	1.69024	1	0.967	1
KLF2	0.0125389	1.74364	0.667	0.187	1
YBX1	0.0125428	1.25059	1	0.716	1
COQ3	0.0126365	0.482173	0.333	0.042	1
CCDC9	0.0126365	0.477705	0.333	0.042	1
PLTP	0.0126365	0.448571	0.333	0.042	1
ANKRD12	0.0127723	-1.89969	0	0.834	1
CFL1	0.012823	1.52333	1	0.722	1
RPS20	0.0130148	1.83674	1	0.867	1
NT5C	0.0130816	1.54272	0.667	0.184	1
SLC19A2	0.0132449	0.456336	0.333	0.042	1
RPL30	0.0133388	1.81344	1	0.961	1
PLEKHA1	0.0133732	0.412505	0.333	0.039	1
GADD45A	0.0135743	1.81277	0.667	0.208	1
CRTC2	0.0138791	0.461589	0.333	0.042	1
MEN1	0.0138791	0.460052	0.333	0.042	1
JUP	0.0138791	0.74915	0.333	0.042	1
RPLP0	0.0140209	1.24354	1	0.943	1
EEF1B2	0.0142375	1.35533	1	0.915	1
AP5B1	0.0145399	0.454331	0.333	0.042	1
FOS	0.0146705	2.67076	0.667	0.193	1
LINC01215	0.0149097	1.47746	0.333	0.045	1
DNMBP	0.0149097	1.56744	0.333	0.045	1
MOAP1	0.0149097	1.62299	0.333	0.045	1
SOX12	0.0149097	1.4714	0.333	0.045	1
PPM1F	0.0149097	1.4464	0.333	0.045	1
RPL17	0.0149937	1.43576	1	0.964	1
FBXW7	0.0151225	-2.54168	0	0.813	1
RPL38	0.0151773	2.0921	1	0.888	1
RPS14	0.0154993	1.83579	1	0.97	1
RPLP1	0.0155007	1.31822	1	0.991	1
CTH	0.0155917	0.48677	0.333	0.045	1
ADAM9	0.0155917	0.838304	0.333	0.045	1
IGLC1	0.0162346	-9.83595	0	0.804	1
RPL23A	0.0165418	2.02101	1	0.937	1
RPL27A	0.0165481	1.6821	1	0.949	1
RPL11	0.0165533	1.62184	1	0.967	1
GLIPR1	0.0167384	1.95545	0.667	0.221	1
RPS18	0.0168278	1.80733	1	0.976	1
EEF1A1	0.0168282	2.13689	1	0.982	1
CLDN4	0.0170386	0.803352	0.333	0.045	1
SVIL	0.0170386	1.04013	0.333	0.045	1
PCDH9	0.0170386	1.25262	0.333	0.045	1
HPS1	0.0170563	1.56382	0.667	0.202	1
LTB	0.017126	2.34762	0.667	0.218	1
COA4	0.017126	1.69	0.667	0.218	1
PABPC1	0.0172749	1.66297	1	0.807	1
AL627171.2	0.0174137	-1.97675	0	0.795	1
HNRNPDL	0.0175663	1.33985	1	0.65	1
RPLP2	0.0176581	1.66858	1	0.937	1
ENPP4	0.0178052	0.435867	0.333	0.045	1
NUP58	0.017849	1.96393	0.667	0.227	1
IRF2BP2	0.0178597	2.50804	0.667	0.202	1
DCUN1D1	0.0179046	2.09146	0.667	0.208	1
RPS24	0.0179601	1.32963	1	0.97	1
HSP90AA1	0.0180151	2.73645	1	0.789	1
RPS6	0.0182524	1.64536	1	0.964	1
RPL10	0.0182548	1.42028	1	0.982	1
MYL12A	0.0184726	1.13235	1	0.483	1
CPT2	0.0186019	0.408029	0.333	0.045	1
RPS10	0.0188117	1.3497	1	0.909	1
RPL13	0.0188545	1.45184	1	0.985	1
ZNF92	0.0189708	1.96573	0.667	0.233	1
PPIB	0.0190947	-2.35405	0	0.782	1
IFNG-AS1	0.0190947	-2.74807	0	0.782	1
BTG2	0.0190947	-2.24687	0	0.782	1
RBM6	0.0190947	-1.69868	0	0.782	1
ELMO1	0.0195352	-2.15073	0	0.779	1
SNX16	0.0195993	0.482559	0.333	0.048	1
COPZ2	0.0195993	0.493582	0.333	0.048	1
IGHG4	0.0199839	-8.90992	0	0.776	1
IGHG1	0.0199839	-8.47862	0	0.776	1
LYSMD4	0.0202894	0.426681	0.333	0.045	1
MRPL50	0.020427	1.47636	0.667	0.221	1
ZBTB10	0.0204405	1.34206	0.333	0.048	1
C12orf43	0.0204405	0.47595	0.333	0.048	1
KCTD1	0.0204405	0.461391	0.333	0.048	1
SPCS3	0.020441	-1.88563	0	0.773	1
RBCK1	0.0204886	1.4274	0.667	0.211	1
BTG1	0.0207612	2.21086	1	0.613	1
CDK14	0.0209067	-2.08494	0	0.77	1
FUT8	0.0209067	-2.34859	0	0.77	1
TM2D2	0.021313	0.819425	0.333	0.048	1
SETD6	0.021313	0.45368	0.333	0.048	1
SPCS1	0.0213809	-1.81317	0	0.767	1
SEC11C	0.0213809	-2.30318	0	0.767	1
RPL34	0.0214259	1.40377	1	0.964	1
EIF5	0.0214302	2.3227	1	0.683	1
CALM1	0.0214461	1.05801	1	0.749	1
RPS23	0.0217706	1.5459	1	0.979	1
RPS7	0.0220994	1.45619	1	0.934	1
RPL36A	0.0222947	1.155	1	0.861	1
RPL9	0.0224642	1.68656	1	0.955	1
GLCCI1	0.0228564	-2.34046	0	0.758	1
ETV6	0.0228564	-1.85028	0	0.758	1
FNDC3B	0.0228564	-2.92795	0	0.758	1
CGAS	0.0229075	1.88877	0.667	0.236	1
RPS15	0.0231837	1.3986	1	0.958	1
CHST11	0.0233662	-2.09061	0	0.755	1
CFLAR	0.0233662	-1.67061	0	0.755	1
ZNRD1	0.0234831	1.46419	0.667	0.233	1
SH3BGRL3	0.0236456	1.0004	1	0.613	1
RHOB	0.0238611	2.2048	0.667	0.215	1
JCHAIN	0.0238851	-4.96047	0	0.752	1
MZB1	0.0238851	-3.94084	0	0.752	1
INAVA	0.0240529	0.486651	0.333	0.051	1
BIN1	0.0240529	1.40161	0.333	0.051	1
SH3BP2	0.0240529	1.3842	0.333	0.051	1
SOX4	0.0240529	1.34937	0.333	0.051	1
SAYSD1	0.0240529	1.54313	0.333	0.051	1
HHEX	0.0240529	1.322	0.333	0.051	1
EMC9	0.0240529	0.490066	0.333	0.051	1
BBC3	0.0240529	0.480064	0.333	0.051	1
HEXA	0.0241474	1.53472	0.667	0.227	1
TAP2	0.0241754	1.54791	0.667	0.242	1
MT-ND3	0.0243485	1.43	1	0.782	1
XBP1	0.0244133	-3.44843	0	0.749	1
SPCS2	0.0246527	-1.81584	0.333	0.825	1
SSR3	0.0249509	-1.8284	0	0.746	1
MRPL30	0.0250303	0.476173	0.333	0.051	1
PDE3B	0.0250303	1.32211	0.333	0.051	1
RPS25	0.0250648	1.29293	1	0.952	1
SLC25A6	0.0251088	1.26322	1	0.665	1
MIR3936HG	0.0251355	0.434852	0.333	0.048	1
IER5L	0.0251355	0.354291	0.333	0.048	1
RPL19	0.02586	1.33268	1	0.967	1
COQ10B	0.0260246	1.95038	0.667	0.257	1
SERPINB6	0.026042	0.787179	0.333	0.051	1
MAPKBP1	0.026042	0.455835	0.333	0.051	1
MSI2	0.0260548	-1.85116	0	0.74	1
AC245297.3	0.0261184	1.27831	0.667	0.193	1
FCRL5	0.0266212	-1.74736	0	0.737	1
EEF1G	0.0269751	1.19256	1	0.885	1
RPL21	0.0270822	1.3664	1	0.958	1
CD151	0.0270887	0.431149	0.333	0.051	1
GMDS	0.0271974	-1.71783	0	0.734	1
CREB3L2	0.0271975	-1.95876	0	0.734	1
CLUH	0.02726	0.374028	0.333	0.048	1
ARPC2	0.0273979	1.76796	1	0.737	1
PPP1R35	0.0276302	1.60023	0.667	0.257	1
MBNL2	0.0277837	-1.63637	0	0.731	1
KLF13	0.0277837	-1.27386	0	0.731	1
PFN1	0.02782	0.928661	1	0.628	1
SLC30A1	0.0278455	1.61431	0.333	0.054	1
FHOD1	0.0278455	1.5981	0.333	0.054	1
ZBTB7B	0.0281716	0.456069	0.333	0.051	1
RPS15A	0.0287954	1.20338	1	0.964	1
SNTB1	0.028926	1.33943	0.333	0.054	1
FAHD1	0.028926	0.86548	0.333	0.054	1
CCDC189	0.028926	0.481757	0.333	0.054	1
ZCCHC2	0.028926	1.4833	0.333	0.054	1
MUTYH	0.0292917	0.436238	0.333	0.051	1
COQ7	0.0292917	0.435685	0.333	0.051	1
PDE4C	0.0292917	0.407735	0.333	0.051	1
UBXN4	0.0296031	-1.29025	0	0.722	1
UBE2J1	0.0296031	-1.32227	0	0.722	1
AC008014.1	0.0296031	-2.09511	0	0.722	1
ASH1L	0.0296031	-1.68649	0	0.722	1
EPS8L2	0.0300424	0.46881	0.333	0.054	1
TIMM22	0.0300424	0.466277	0.333	0.054	1
CUL4A	0.0300633	1.92673	0.667	0.263	1
ATXN1	0.0302302	-1.9493	0	0.719	1
SND1	0.0302303	-1.60451	0	0.719	1
MAGOH	0.0302455	1.37839	0.667	0.242	1
DNPH1	0.0302823	1.57198	0.667	0.26	1
AL096870.8	0.0304498	0.435959	0.333	0.051	1
AC018521.5	0.0304498	0.414243	0.333	0.051	1
FKBP5	0.0308679	-1.74636	0	0.716	1
ANAPC16	0.0308679	-1.27163	0	0.716	1
SEC14L1	0.0308679	-1.58699	0	0.716	1
DERL3	0.0308679	-2.16086	0	0.716	1
AGO2	0.0310286	1.35215	0.667	0.239	1
RPS3A	0.0310668	1.26887	1	0.973	1
NIT1	0.0311956	0.474782	0.333	0.054	1
HINT3	0.0311956	0.455052	0.333	0.054	1
TAF6L	0.0311956	0.459282	0.333	0.054	1
PIP4K2C	0.0311956	0.467545	0.333	0.054	1
NEAT1	0.0312884	2.34022	1	0.855	1
MAN1A1	0.0315162	-2.32883	0	0.713	1
DAD1	0.0315162	-1.32784	0	0.713	1
PRDX4	0.0315162	-2.16716	0	0.713	1
AC022137.4	0.031647	0.409787	0.333	0.051	1
CHORDC1	0.0316763	1.23813	0.667	0.205	1
TNFRSF10A	0.0323866	1.40712	0.333	0.054	1
INPP5E	0.0323866	0.461054	0.333	0.054	1
AL109840.2	0.0323866	0.461539	0.333	0.054	1
CTSS	0.0328451	-1.30742	0	0.707	1
NEDD9	0.0328451	-1.68842	0	0.707	1
CD38	0.0328451	-1.89917	0	0.707	1
TUBB4B	0.032958	1.721	0.667	0.272	1
RPS13	0.0329604	1.19799	1	0.927	1
FBXO44	0.0329713	1.46195	0.333	0.057	1
ANKRD52	0.0329713	1.41546	0.333	0.057	1
MRPS7	0.0332294	1.53934	0.667	0.269	1
SRGN	0.033526	-1.73642	0	0.704	1
TCL1A	0.0336163	1.19764	0.333	0.054	1
MOB1B	0.0341897	1.34439	0.333	0.057	1
BORCS8	0.0341897	1.58317	0.333	0.057	1
SP100	0.0342179	-1.95459	0	0.701	1
ITM2C	0.0342179	-1.47826	0	0.701	1
GAB1	0.0342179	-1.80113	0	0.701	1
ATM	0.0342179	-1.53938	0	0.701	1
CEP128	0.0342179	-2.96263	0	0.701	1
H2AFZ	0.0347907	1.07791	1	0.65	1
C6orf47	0.0348858	0.428689	0.333	0.054	1
CLEC7A	0.0348858	0.418013	0.333	0.054	1
LEO1	0.0348858	0.425391	0.333	0.054	1
OSTC	0.034921	-1.20617	0	0.698	1
RABAC1	0.0349211	-1.41635	0	0.698	1
C1orf162	0.0354464	1.45427	0.333	0.057	1
MCM4	0.0354464	0.462356	0.333	0.057	1
HOMER1	0.0354837	0.301721	0.333	0.051	1
RPL41	0.0355356	1.0483	1	0.961	1
TP53INP1	0.0356355	-1.75572	0	0.695	1
ERC1	0.0356355	-1.48173	0	0.695	1
AFF1	0.0356355	-1.50596	0	0.695	1
ZFAND3	0.0356355	-1.74945	0	0.695	1
LMAN1	0.0356355	-1.57568	0	0.695	1
AGPAT3	0.0356801	1.98266	0.667	0.248	1
FAM53B	0.0357187	1.78623	0.667	0.227	1
RPS29	0.0360635	1.30918	1	0.958	1
MZT2B	0.0363614	-1.16414	0	0.692	1
HM13	0.0363614	-1.27013	0	0.692	1
SMYD3	0.0363614	-1.70388	0	0.692	1
CPEB4	0.0363614	-1.81071	0	0.692	1
CHD2	0.0363614	-1.45484	0	0.692	1
DDX42	0.0363784	1.26907	0.667	0.248	1
RLF	0.0364333	1.67296	0.667	0.263	1
TRIM38	0.03661	2.48021	0.667	0.281	1
DUSP23	0.0367423	0.461211	0.333	0.057	1
AMMECR1L	0.0367423	0.449293	0.333	0.057	1
FZD6	0.0367423	0.440344	0.333	0.057	1
CANT1	0.0367423	0.466696	0.333	0.057	1
STAG1	0.0370989	-1.66117	0	0.689	1
CWC15	0.0372199	1.54344	0.667	0.269	1
SRD5A1	0.0375478	0.381997	0.333	0.054	1
FXYD5	0.0376344	1.7332	0.667	0.284	1
CLINT1	0.0378479	-1.26992	0	0.686	1
SEL1L	0.0378479	-1.59197	0	0.686	1
ELL2	0.037848	-1.55231	0	0.686	1
RIC1	0.037848	-1.20568	0	0.686	1
UBA2	0.0380673	1.2992	0.667	0.245	1
C1orf159	0.0384573	1.57729	0.333	0.06	1
SLC8B1	0.0384573	1.44199	0.333	0.06	1
SPHK2	0.0384573	1.59384	0.333	0.06	1
SPATS2	0.0386088	-1.53851	0	0.683	1
PSME1	0.0386088	-1.15394	0	0.683	1
NPC2	0.0386088	-1.14877	0	0.683	1
GLS	0.0393816	-1.47953	0	0.68	1
RNF213	0.0393816	-1.43424	0	0.68	1
TMEM63B	0.0394555	0.41441	0.333	0.057	1
KRT7	0.0394555	0.412312	0.333	0.057	1
ZNF566	0.0394555	0.446998	0.333	0.057	1
ZBTB33	0.0394555	0.434648	0.333	0.057	1
LTBP4	0.0398142	0.469808	0.333	0.06	1
SH3BP1	0.0398142	1.39458	0.333	0.06	1
RPL36AL	0.0398799	-1.39471	0.333	0.816	1
SRSF6	0.040028	1.48786	0.667	0.263	1
PDK1	0.0401664	-1.58726	0	0.677	1
XRN1	0.0401664	-1.51184	0	0.677	1
MCCC2	0.0405226	1.27931	0.667	0.251	1
TMEM251	0.0408747	0.40868	0.333	0.057	1
CHKB-DT	0.0408747	0.427503	0.333	0.057	1
TXNDC11	0.0409633	-1.50979	0	0.674	1
RBM39	0.0410697	1.0489	1	0.734	1
USF2	0.0411155	1.99347	0.667	0.26	1
RXRA	0.0412115	0.45883	0.333	0.06	1
SEC61A2	0.0412115	0.473497	0.333	0.06	1
YTHDF3	0.0416112	1.31926	0.667	0.269	1
VPS13B	0.0417724	-1.58427	0	0.671	1
SOS1	0.0417725	-1.31785	0	0.671	1
CDKAL1	0.0417725	-1.42387	0	0.671	1
RPN2	0.0417725	-1.2353	0	0.671	1
CCT4	0.0419747	2.55751	0.667	0.305	1
KMT2E	0.0425939	-1.47513	0	0.668	1
CHD9	0.0425939	-1.36205	0	0.668	1
RAP2B	0.0426501	0.808605	0.333	0.06	1
ATP6V0D1	0.0426766	1.97321	0.667	0.26	1
SWAP70	0.0430358	0.88318	0.667	0.208	1
RPS27L	0.0434279	-1.17192	0	0.665	1
LRRK1	0.0434279	-1.45297	0	0.665	1
TTC3	0.0434279	-1.17832	0	0.665	1
UPP1	0.0441309	0.428146	0.333	0.06	1
RPS21	0.0441705	1.61616	1	0.924	1
HIPK2	0.0442745	-1.68096	0	0.662	1
PYGO2	0.0442746	1.4122	0.333	0.063	1
MDK	0.0442746	0.843842	0.333	0.063	1
WSB2	0.0442746	1.43641	0.333	0.063	1
NOB1	0.0442746	1.5829	0.333	0.063	1
SEC61B	0.0442775	-1.53152	0.333	0.779	1
STX16	0.0444184	1.56021	0.667	0.299	1
TALDO1	0.0447775	1.34021	0.667	0.275	1
RPL27	0.044807	0.921546	1	0.924	1
ZBP1	0.0451337	-1.14978	0	0.659	1
OGT	0.0451337	-1.28922	0	0.659	1
MYC	0.0456549	0.411257	0.333	0.06	1
DHX33	0.0456549	0.449777	0.333	0.06	1
PGM2L1	0.0457695	1.4033	0.333	0.063	1
SLC27A5	0.0457695	0.478074	0.333	0.063	1
CHMP5	0.0459216	1.51313	0.667	0.284	1
FAU	0.0461288	1.23905	1	0.943	1
SPTAN1	0.0462128	1.26434	0.667	0.251	1
NMT1	0.046622	1.49659	0.667	0.305	1
EDRF1	0.0468187	1.46265	0.667	0.278	1
FBXO30	0.0472231	0.411387	0.333	0.06	1
SERPINH1	0.0472231	0.738885	0.333	0.06	1
ALAD	0.0473066	0.81018	0.333	0.063	1
IFRD1	0.0477042	1.44026	0.667	0.272	1
SLAMF7	0.0477888	-1.19599	0	0.65	1
TUT4	0.0477888	-1.33359	0	0.65	1
GMDS-DT	0.0477888	-1.53497	0	0.65	1
TMBIM4	0.0487	-0.997995	0	0.647	1
SCFD1	0.0487	-1.19492	0	0.647	1
SEPTIN7	0.0487	-1.23778	0	0.647	1
CCR7	0.048887	1.27072	0.333	0.063	1
XPO1	0.0491624	1.17364	0.667	0.233	1
HSH2D	0.0496244	-1.19901	0	0.644	1
HSPA5	0.0496244	-1.57906	0	0.644	1
HNRNPAB	0.0502718	1.30844	0.667	0.278	1
PDP1	0.0503946	1.4363	0.333	0.066	1
KLHL15	0.0503946	1.42878	0.333	0.066	1
PDZD11	0.0505114	0.449976	0.333	0.063	1
MYO1D	0.0505623	-1.56078	0	0.64	1
NCOA2	0.0515136	-1.30839	0	0.637	1
ANKHD1	0.0515136	-1.34385	0	0.637	1
KDM4C	0.0515136	-1.41216	0	0.637	1
CHST15	0.0515136	-1.40449	0	0.637	1
SLC38A1	0.0515136	-1.28096	0	0.637	1
HTATIP2	0.0520263	0.832551	0.333	0.066	1
GRASP	0.0520263	1.40073	0.333	0.066	1
C2orf68	0.0521809	0.436082	0.333	0.063	1
GOLGA4	0.0524786	-1.27972	0	0.634	1
EPS15	0.0524786	-1.307	0	0.634	1
PRDM1	0.0524786	-1.30303	0	0.634	1
PAN3	0.0524786	-1.50092	0	0.634	1
VIRMA	0.0525833	1.37014	0.667	0.275	1
RPS6KB2	0.0525838	1.37217	0.667	0.305	1
UBE2S	0.0534048	1.36073	0.667	0.281	1
JMJD1C	0.0534572	-1.46566	0	0.631	1
CYTIP	0.0534573	-1.22163	0	0.631	1
SEC24A	0.0534573	-1.28611	0	0.631	1
WAC	0.0534573	-1.1588	0	0.631	1
BLNK	0.0534573	-1.27697	0	0.631	1
PSME2	0.0534573	-1.16034	0	0.631	1
USP5	0.0537018	0.456239	0.333	0.066	1
TEPSIN	0.0538962	0.423053	0.333	0.063	1
HSPA1B	0.0540831	0.359176	1	0.48	1
RSRP1	0.0544498	-1.12686	0	0.628	1
ANKRD28	0.0544498	-1.33366	0	0.628	1
RPL22L1	0.0544498	-1.01891	0	0.628	1
KLHL6	0.0544498	-1.11153	0	0.628	1
TMED10	0.0544498	-1.06372	0	0.628	1
IER5	0.0544643	1.2849	0.667	0.275	1
PPP4R2	0.0545565	1.39219	0.667	0.29	1
C4orf3	0.0554563	-0.929768	0	0.625	1
USP48	0.0554563	-1.13436	0	0.625	1
LRBA	0.0554563	-1.60434	0	0.625	1
TRIO	0.0554563	-1.84169	0	0.625	1
EMP3	0.0554563	-1.11339	0	0.625	1
TCP1	0.0555559	1.28081	0.667	0.263	1
CACYBP	0.055638	1.98265	0.667	0.308	1
RNF135	0.0556583	0.39228	0.333	0.063	1
PHLPP1	0.0556583	0.375381	0.333	0.063	1
XRCC6	0.0556644	1.82417	0.667	0.341	1
RPL3	0.0561332	0.979728	1	0.961	1
USP7	0.056461	1.23247	0.667	0.29	1
CAMKMT	0.0564769	-1.36375	0	0.622	1
SYK	0.0564769	-1.61514	0	0.622	1
WWOX	0.0564769	-1.74635	0	0.622	1
THOP1	0.0567899	1.59658	0.333	0.069	1
CASP6	0.0571883	0.442532	0.333	0.066	1
ZNF32	0.0571883	0.790486	0.333	0.066	1
PNPLA4	0.0571883	0.452115	0.333	0.066	1
SEC31A	0.0575116	-1.16174	0	0.619	1
UBR2	0.0575116	-1.12924	0	0.619	1
ZCCHC7	0.0575116	-1.75277	0	0.619	1
BACH1	0.0575116	-1.25976	0	0.619	1
IL4R	0.0576117	0.267063	0.333	0.06	1
SNHG7	0.0578023	1.23722	0.667	0.293	1
C2orf92	0.0585564	1.4279	0.333	0.069	1
NOC4L	0.0585564	1.43498	0.333	0.069	1
SEC24D	0.0585606	-1.21059	0	0.616	1
KRT10	0.0585606	-0.884557	0	0.616	1
NDUFA11	0.0585606	-0.991828	0	0.616	1
CYTOR	0.0585607	-1.42285	0	0.616	1
PDCD4	0.0585607	-1.19456	0	0.616	1
BST2	0.0585607	-0.960084	0	0.616	1
PPP1R15A	0.0587909	1.18312	0.667	0.293	1
ARL6IP5	0.0588332	1.67988	0.667	0.347	1
BICD1	0.0596241	-1.31113	0	0.613	1
TRAF3IP1	0.0603682	0.458863	0.333	0.069	1
PEMT	0.0603682	0.461353	0.333	0.069	1
TMEM131	0.0607021	-1.35778	0	0.61	1
ITCH	0.0607021	-1.09279	0	0.61	1
ATP11B	0.0607021	-1.18517	0	0.61	1
LMAN2	0.0607021	-0.837325	0	0.61	1
SIK3	0.0607021	-1.71403	0	0.61	1
USP3	0.0607021	-1.24658	0	0.61	1
ATP5F1A	0.0607021	-0.969668	0	0.61	1
CASP4	0.0611072	1.58208	0.667	0.353	1
TBC1D23	0.0611719	1.47754	0.667	0.326	1
FKBP11	0.0613658	-2.06715	0.333	0.722	1
ZFAND2A	0.0617363	0.999841	0.667	0.263	1
EDEM1	0.0617947	-1.1314	0	0.607	1
GALNT2	0.0617947	-1.08541	0	0.607	1
ZFP36	0.0620826	2.01719	0.667	0.353	1
RSL1D1	0.0622053	1.26553	0.667	0.296	1
GLTP	0.0622263	0.452649	0.333	0.069	1
RPL6	0.0625937	0.936275	1	0.943	1
TPT1	0.0626166	1.50033	1	0.979	1
TTC4	0.0627694	0.381251	0.333	0.066	1
RHOA	0.0629021	-1.11071	0	0.604	1
PIM2	0.0629021	-1.34684	0	0.604	1
IFI16	0.0629021	-1.25578	0	0.604	1
CARMIL1	0.0629021	-1.53058	0	0.604	1
RAPGEF1	0.0629021	-1.42383	0	0.604	1
UFM1	0.0629021	-0.94617	0	0.604	1
CCDC88C	0.0629021	-1.16529	0	0.604	1
EVI2B	0.0629021	-1.08114	0	0.604	1
UQCC2	0.06341	1.47548	0.667	0.317	1
EXOSC9	0.063434	1.42401	0.333	0.073	1
TWISTNB	0.063434	1.39487	0.333	0.073	1
MAFA	0.063434	0.837633	0.333	0.073	1
DPCD	0.063434	0.478773	0.333	0.073	1
NTHL1	0.063434	1.46348	0.333	0.073	1
SAR1B	0.0640243	-0.859066	0	0.601	1
DERL1	0.0640243	-0.85629	0	0.601	1
ERN1	0.0640243	-1.55733	0	0.601	1
AKR1A1	0.0640243	-0.956105	0	0.601	1
TMED9	0.0640243	-0.93218	0	0.601	1
PICALM	0.0640243	-1.3734	0	0.601	1
SEPTIN6	0.0640243	-1.31606	0	0.601	1
TMEM64	0.0641315	0.440596	0.333	0.069	1
ZNHIT2	0.0641315	0.441061	0.333	0.069	1
AL355075.4	0.064727	0.389375	0.333	0.066	1
FAF1	0.0651615	-1.41579	0	0.598	1
IFI6	0.0651615	-1.28621	0	0.598	1
PAIP2	0.0651615	-0.859338	0	0.598	1
ZSWIM9	0.0653329	1.381	0.333	0.073	1
B3GALT4	0.0660846	0.4373	0.333	0.069	1
PIGU	0.0660846	0.440186	0.333	0.069	1
PSMD13	0.0663111	1.45088	0.667	0.326	1
ASB3	0.0663138	-1.06936	0	0.595	1
RAB1A	0.0663138	-1.03651	0	0.595	1
ORMDL1	0.0663138	-0.829907	0	0.595	1
PALM2-AKAP2	0.0663138	-1.14093	0	0.595	1
BCAS3	0.0663138	-1.48114	0	0.595	1
PTPN2	0.0663138	-1.17234	0	0.595	1
RALY	0.0663138	-1.01436	0	0.595	1
SHOC2	0.0670287	1.60383	0.667	0.335	1
S100A16	0.0672784	1.59747	0.333	0.073	1
MTFMT	0.0672784	0.804261	0.333	0.073	1
COBLL1	0.0674813	-1.25256	0	0.592	1
SFMBT2	0.0674813	-1.29198	0	0.592	1
YPEL3	0.0674813	-0.852017	0	0.592	1
CAPZA1	0.0686641	-1.06462	0	0.589	1
LY6E	0.0686641	-0.955135	0	0.589	1
GLG1	0.0686642	-1.05938	0	0.589	1
AC239799.2	0.0687935	0.380184	0.333	0.066	1
NME3	0.069745	1.57676	0.667	0.363	1
STT3B	0.0698624	-0.988706	0	0.586	1
UTRN	0.0698624	-1.82677	0	0.586	1
PARP9	0.0702049	1.21439	0.667	0.299	1
EVA1B	0.0703019	0.848257	0.333	0.076	1
SPRTN	0.0703019	1.4128	0.333	0.076	1
ING2	0.0703019	0.473976	0.333	0.076	1
RRP1	0.0703019	0.829226	0.333	0.076	1
NFE2L2	0.0709095	2.31962	0.667	0.344	1
TAGLN2	0.0709963	1.09829	0.667	0.287	1
IGHM	0.0709963	-0.801363	0.667	0.287	1
RBM33	0.0710761	-0.958038	0	0.583	1
GIGYF2	0.0710762	-1.04948	0	0.583	1
COG5	0.0710762	-1.06927	0	0.583	1
FURIN	0.0713127	0.440223	0.333	0.073	1
CMTM6	0.0721617	1.18282	0.667	0.296	1
ACTR2	0.0723055	-1.1033	0	0.58	1
GYPC	0.0723056	-0.832491	0	0.58	1
SP3	0.0723056	-1.00075	0	0.58	1
CD59	0.0723056	-0.879803	0	0.58	1
LYRM7	0.0723305	1.37909	0.333	0.076	1
IRF2BPL	0.0723305	1.4815	0.333	0.076	1
RAB4B	0.0723305	1.48407	0.333	0.076	1
UBALD2	0.0726822	1.42319	0.667	0.323	1
FPGS	0.073403	0.421506	0.333	0.073	1
HERC2	0.0735172	1.49576	0.667	0.375	1
ANKRD17	0.0735508	-1.27903	0	0.577	1
CUTA	0.0735508	-0.767656	0	0.577	1
NDUFB7	0.0735508	-0.867325	0	0.577	1
IER2	0.0738597	1.90339	0.667	0.311	1
PRPF38B	0.0744572	1.17717	0.667	0.317	1
RESF1	0.0748118	-1.50618	0	0.574	1
TCF12	0.0748118	-1.23498	0	0.574	1
CASP10	0.0748118	-0.923545	0	0.574	1
SEPTIN2	0.0748118	-0.912889	0	0.574	1
NKTR	0.0748118	-1.13172	0	0.574	1
BBX	0.0748118	-1.27317	0	0.574	1
TPST2	0.0748118	-0.882962	0	0.574	1
DDX5	0.0750284	0.611255	1	0.858	1
SUZ12	0.0751729	1.71962	0.667	0.396	1
BIRC3	0.075414	2.24597	0.667	0.366	1
IGHG3	0.0760888	-3.9515	0	0.571	1
NCOA3	0.0770102	0.547703	1	0.785	1
CSRNP1	0.0773705	2.10342	0.333	0.079	1
ERLIN1	0.0773705	1.59204	0.333	0.079	1
MESP1	0.0773705	0.47499	0.333	0.079	1
TBC1D9	0.077382	-1.15922	0	0.568	1
ERGIC2	0.077382	-0.748997	0	0.568	1
TAOK3	0.077382	-1.43335	0	0.568	1
GAS6	0.077382	-0.89705	0	0.568	1
ITPRIP	0.0777338	0.403504	0.333	0.073	1
TUBGCP4	0.0777338	0.386105	0.333	0.073	1
CPPED1	0.0777338	0.38625	0.333	0.073	1
EXOSC5	0.0777338	0.414072	0.333	0.073	1
PJA2	0.0786912	-0.905862	0	0.565	1
SIL1	0.0786913	-0.83034	0	0.565	1
VTI1A	0.0786913	-1.45026	0	0.565	1
DENND1B	0.0786913	-0.993054	0	0.565	1
H2AFV	0.0786913	-0.851953	0	0.565	1
GPCPD1	0.0786913	-1.21064	0	0.565	1
RAPGEF5	0.0787055	0.410219	0.333	0.076	1
NAA40	0.0787055	0.409704	0.333	0.076	1
CD69	0.0787055	1.13167	0.333	0.076	1
ANXA2	0.0791764	1.38974	0.667	0.347	1
KDM6B	0.0795256	1.9495	0.333	0.079	1
TXNL1	0.0797323	1.52579	0.667	0.396	1
DGKZ	0.0799761	0.426983	0.333	0.073	1
FXR2	0.0799761	0.406182	0.333	0.073	1
PPAN	0.0799761	0.417106	0.333	0.073	1
CNPY2	0.0800169	-0.771443	0	0.562	1
LRPAP1	0.0800169	-0.759193	0	0.562	1
ARID2	0.0800169	-1.04116	0	0.562	1
NDUFB10	0.0800169	-0.821622	0	0.562	1
RPS19BP1	0.0800169	-0.723688	0	0.562	1
AL662844.4	0.0809294	0.42331	0.333	0.076	1
TRAPPC9	0.081359	-1.15175	0	0.559	1
EAF2	0.081359	-0.963631	0	0.559	1
FBH1	0.081359	-0.975981	0	0.559	1
PEBP1	0.081359	-0.807188	0	0.559	1
UBE2G1	0.081359	-0.937367	0	0.559	1
PATL1	0.0817293	1.34811	0.333	0.079	1
BET1	0.0817905	1.37069	0.667	0.35	1
ITGAE	0.0824818	1.37155	0.667	0.341	1
ERBIN	0.0827176	-1.19933	0	0.556	1
NCOR1	0.0827176	-1.05705	0	0.556	1
RBM17	0.0828587	1.92284	0.667	0.347	1
SLC25A33	0.083204	0.374613	0.333	0.076	1
ZC3H3	0.083204	0.385423	0.333	0.076	1
PPP1CA	0.0833301	1.40827	0.667	0.399	1
TUBA1A	0.0839823	1.22264	0.333	0.079	1
POLG	0.0839823	1.32112	0.333	0.079	1
MKLN1	0.0840928	-1.01351	0	0.553	1
HDAC9	0.0840928	-1.85568	0	0.553	1
GTF2I	0.0840928	-0.997076	0	0.553	1
STAU2	0.0840928	-1.10634	0	0.553	1
DPP7	0.0840928	-0.68983	0	0.553	1
AL451165.2	0.0846177	1.46212	0.333	0.082	1
LRCH4	0.0846177	1.40539	0.333	0.082	1
EXD3	0.0846177	1.41735	0.333	0.082	1
GPR65	0.0846177	1.4934	0.333	0.082	1
NCK1	0.0851926	1.15327	0.667	0.326	1
SIPA1L3	0.0854848	-1.29704	0	0.55	1
AC023424.3	0.0854848	-0.945343	0	0.55	1
TTC17	0.0854848	-1.13763	0	0.55	1
RAB30	0.0854848	-0.903033	0	0.55	1
SRP54	0.0854848	-0.813331	0	0.55	1
DENND4A	0.0854848	-1.37098	0	0.55	1
FAM160B2	0.0855302	0.419014	0.333	0.076	1
LRRFIP2	0.0859796	1.28917	0.667	0.32	1
NDUFAF3	0.0862659	1.416	0.667	0.366	1
MOB3B	0.0862853	1.38523	0.333	0.079	1
ARRDC1-AS1	0.0862853	0.429222	0.333	0.079	1
LRRC57	0.0862853	0.447453	0.333	0.079	1
ATP1B2	0.0862853	0.444786	0.333	0.079	1
OTUD6B-AS1	0.0863782	1.30103	0.667	0.369	1
TPD52	0.0867166	-1.42715	0.333	0.801	1
LAX1	0.0868937	-1.09629	0	0.547	1
LCORL	0.0868937	-1.05633	0	0.547	1
CALU	0.0868937	-0.760404	0	0.547	1
OXR1	0.0868937	-0.868154	0	0.547	1
PBX2	0.0868961	0.828234	0.333	0.082	1
PPP1R12C	0.0868961	1.49477	0.333	0.082	1
PRKD3	0.0870454	1.59113	0.667	0.405	1
TXNDC15	0.0883195	-0.729979	0	0.544	1
SLC44A1	0.0883195	-0.99377	0	0.544	1
EIF3A	0.0883195	-0.954274	0	0.544	1
VPS13C	0.0883195	-1.1805	0	0.544	1
PIAS1	0.0883195	-1.09916	0	0.544	1
RUNX1	0.0883195	-1.846	0	0.544	1
GPATCH4	0.0886391	0.418961	0.333	0.079	1
SPATS2L	0.0886391	0.714864	0.333	0.079	1
NFS1	0.0886391	0.429196	0.333	0.079	1
FCRLA	0.0892238	1.31111	0.333	0.082	1
HNRNPF	0.0895636	1.54241	0.667	0.408	1
PITPNB	0.0897624	-1.00663	0	0.541	1
JARID2	0.0897625	-1.16653	0	0.541	1
KDELR2	0.0897625	-0.759643	0	0.541	1
FLI1	0.0897625	-1.31224	0	0.541	1
ALG5	0.0897625	-0.70138	0	0.541	1
SCAPER	0.0897625	-1.03179	0	0.541	1
PAFAH1B1	0.0897625	-1.17643	0	0.541	1
SDC1	0.0912226	-0.920431	0	0.538	1
FBXO11	0.0912226	-1.14876	0	0.538	1
LINC02362	0.0912226	-1.0703	0	0.538	1
CASP3	0.0912226	-0.722449	0	0.538	1
PHIP	0.0912226	-1.06574	0	0.538	1
KDM2A	0.0912226	-1.11074	0	0.538	1
PAPOLA	0.0912226	-0.932335	0	0.538	1
IFNAR1	0.0912226	-0.774231	0	0.538	1
APTR	0.0916014	0.442257	0.333	0.082	1
UBFD1	0.0916014	0.445153	0.333	0.082	1
TMEM123	0.0918118	2.88821	0.667	0.432	1
PAF1	0.0920236	1.56366	0.333	0.085	1
CD44	0.0927	-1.31993	0	0.535	1
PTP4A2	0.0927	-0.830935	0	0.535	1
VCP	0.0927	-0.876159	0	0.535	1
ETNK1	0.0927	-0.988513	0	0.535	1
ANAPC11	0.0927	-0.717665	0	0.535	1
ARL11	0.0928256	0.367644	0.333	0.076	1
PHF20L1	0.0933601	1.20858	0.667	0.347	1
NUDT3	0.0935017	0.404869	0.333	0.079	1
SH2B1	0.0935017	0.377726	0.333	0.079	1
DUSP2	0.0940297	1.35643	0.333	0.082	1
IGKC	0.0941134	-6.69842	0.333	0.831	1
DNAJB9	0.0941948	-0.727473	0	0.532	1
NAP1L4	0.0941948	-0.799016	0	0.532	1
XRRA1	0.0941948	-0.877629	0	0.532	1
DNAJC15	0.0941948	-0.81137	0	0.532	1
HP1BP3	0.0941949	-0.824836	0	0.532	1
SP140	0.0941949	-1.46186	0	0.532	1
IL6ST	0.0941949	-1.21406	0	0.532	1
FBXL17	0.0941949	-1.42382	0	0.532	1
PRELID1	0.0941949	-0.707373	0	0.532	1
LY96	0.0941949	-0.690501	0	0.532	1
EHMT1	0.0941949	-1.11424	0	0.532	1
PUSL1	0.0944217	0.463798	0.333	0.085	1
AL390728.6	0.0944217	1.52605	0.333	0.085	1
KCNMB3	0.0944217	0.46616	0.333	0.085	1
AC024560.5	0.0944217	0.460181	0.333	0.085	1
H3F3A	0.0949009	1.00165	1	0.921	1
CSGALNACT1	0.0957072	-1.34147	0	0.529	1
DUSP22	0.0957072	-0.874061	0	0.529	1
RBM26	0.0957072	-1.11869	0	0.529	1
PLCL2	0.0957072	-1.20646	0	0.529	1
PAPSS1	0.0957072	-0.850324	0	0.529	1
PSMB8	0.0957072	-0.850185	0	0.529	1
RB1	0.0957072	-1.34075	0	0.529	1
ITFG1	0.0957072	-1.03439	0	0.529	1
GMFG	0.0957072	-0.908963	0	0.529	1
ZMYM1	0.0960121	0.375211	0.333	0.079	1
POGK	0.0965093	0.408691	0.333	0.082	1
GID4	0.0965093	0.40424	0.333	0.082	1
MRI1	0.0965093	0.403126	0.333	0.082	1
SNHG17	0.0965093	0.421857	0.333	0.082	1
B3GNT2	0.0968697	1.06787	0.333	0.085	1
GBF1	0.0972371	-1.07307	0	0.526	1
ATF7IP	0.0972371	-1.5114	0	0.526	1
RHEX	0.0972372	-1.33886	0	0.526	1
MRPS31	0.0972372	-0.724872	0	0.526	1
ARFGEF2	0.0972372	-0.9491	0	0.526	1
ZBTB38	0.0972372	-0.954094	0	0.526	1
HNRNPD	0.0972372	-0.89307	0	0.526	1
AP3B1	0.0972372	-1.09851	0	0.526	1
RAN	0.0972372	-0.995266	0	0.526	1
ATP5PO	0.0972372	-0.750303	0	0.526	1
MAP3K13	0.0987651	1.30316	0.667	0.414	1
SF3B5	0.0987849	-0.784869	0	0.523	1
RER1	0.0987849	-0.701525	0	0.523	1
CLIC4	0.0987849	-1.00767	0	0.523	1
ATRAID	0.0987849	-0.578624	0	0.523	1
GCC2	0.0987849	-0.871093	0	0.523	1
PCED1B-AS1	0.0987849	-0.796255	0	0.523	1
AC078883.1	0.0987849	-0.980155	0	0.523	1
RHOH	0.0987849	-1.29218	0	0.523	1
BTBD9	0.0987849	-1.53255	0	0.523	1
MANEA	0.0987849	-0.695576	0	0.523	1
LDHB	0.0987849	-0.844636	0	0.523	1
ANAPC5	0.0987849	-0.791476	0	0.523	1
MARK3	0.0987849	-1.02905	0	0.523	1
LINC01484	0.0987849	-0.96373	0	0.523	1
GAS5	0.0988661	1.96204	0.667	0.402	1
C1orf35	0.0990409	0.391779	0.333	0.082	1
EAF1	0.0990409	0.427203	0.333	0.082	1
LINC00877	0.0995694	2.64445	0.333	0.088	1
METTL14	0.0995694	1.38168	0.333	0.088	1
RRM2B	0.0995694	1.33469	0.333	0.088	1
NUP188	0.0995694	1.37624	0.333	0.088	1
TMEM165	0.100351	-0.855365	0	0.52	1
COA1	0.100351	-0.985238	0	0.52	1
NSD1	0.100351	-0.966459	0	0.52	1
QKI	0.100351	-1.01302	0	0.52	1
PIP5K1B	0.100351	-1.17761	0	0.52	1
MBTPS1	0.100351	-0.822458	0	0.52	1
ADA2	0.100351	-0.830047	0	0.52	1
RBM3	0.100351	-0.98233	0	0.52	1
ATP5MD	0.100448	1.66633	0.667	0.45	1
RIOK3	0.100995	1.77432	0.667	0.36	1
GK5	0.101625	0.41506	0.333	0.082	1
TMEM106A	0.101625	0.398808	0.333	0.082	1
ZNF3	0.101918	0.400559	0.333	0.085	1
EIF3F	0.101934	-0.858229	0	0.517	1
EIF4B	0.101934	-0.977053	0	0.517	1
WDR33	0.101934	-0.847765	0	0.517	1
POLR2L	0.101934	-0.762668	0	0.517	1
PDXK	0.101934	-0.658569	0	0.517	1
AC012236.1	0.101934	-0.806424	0	0.517	1
RCAN3	0.102084	1.28128	0.333	0.088	1
KRT6A	0.102084	1.04207	0.333	0.088	1
44994	0.102084	1.35459	0.333	0.088	1
GMFB	0.102084	1.34587	0.333	0.088	1
FECH	0.102084	0.459835	0.333	0.088	1
MTPN	0.102192	1.47281	0.667	0.441	1
PPP1R10	0.102255	1.66315	0.667	0.468	1
FTL	0.102324	2.28747	1	0.967	1
DNAJB11	0.102409	1.30285	0.667	0.435	1
CD37	0.102593	2.77218	0.667	0.462	1
ZFAS1	0.103259	2.74516	0.667	0.474	1
RICTOR	0.103536	-0.983145	0	0.514	1
CUX1	0.103536	-1.04129	0	0.514	1
PPP3CC	0.103536	-1.04309	0	0.514	1
PPP6R3	0.103536	-0.944352	0	0.514	1
UBE3A	0.103536	-0.931573	0	0.514	1
DYNLL1	0.103805	2.24998	0.667	0.465	1
PCED1A	0.103868	0.389452	0.333	0.079	1
PELP1	0.104519	0.419215	0.333	0.085	1
TSPAN33	0.104648	1.27317	0.333	0.088	1
PDE4B	0.105155	-1.30922	0	0.511	1
ZNF644	0.105155	-0.958538	0	0.511	1
NBAS	0.105156	-0.903437	0	0.511	1
AC016074.2	0.105156	-1.05543	0	0.511	1
MIATNB	0.105156	-1.12763	0	0.511	1
PPP1R12A	0.10581	1.4577	0.667	0.414	1
TRIP12	0.106794	-0.905951	0	0.508	1
ASXL2	0.106794	-0.880755	0	0.508	1
MCEE	0.106794	-0.675714	0	0.508	1
CLASP1	0.106794	-0.942115	0	0.508	1
GLO1	0.106794	-0.745875	0	0.508	1
C11orf80	0.106794	-0.916218	0	0.508	1
HERC1	0.106794	-0.982772	0	0.508	1
CD79B	0.106794	-0.854079	0	0.508	1
PPIG	0.106867	1.51969	0.667	0.429	1
FAS	0.107173	0.399233	0.333	0.085	1
MAN2B2	0.107238	1.51835	0.333	0.091	1
SLC26A2	0.107238	1.38986	0.333	0.091	1
LRWD1	0.107238	1.58757	0.333	0.091	1
BAG5	0.107238	1.39843	0.333	0.091	1
OCEL1	0.107264	0.439945	0.333	0.088	1
KIAA0040	0.10845	-0.891958	0	0.505	1
PABPC4	0.10845	-0.79879	0	0.505	1
NT5C2	0.10845	-0.893639	0	0.505	1
MCTP2	0.10845	-1.0872	0	0.505	1
MSN	0.108645	1.18213	0.667	0.366	1
TP53	0.109865	1.36448	0.333	0.091	1
GIPC1	0.109865	1.31297	0.333	0.091	1
SH2B3	0.109931	1.3433	0.333	0.088	1
MIS18BP1	0.110125	-0.949072	0	0.502	1
C12orf45	0.110125	-0.720593	0	0.502	1
ZFAND6	0.110125	-1.10074	0	0.502	1
RAP1A	0.110125	-1.10256	0	0.502	1
IRF2	0.110125	-0.859921	0	0.502	1
TENT2	0.110125	-1.00872	0	0.502	1
TRAM2	0.110125	-0.876923	0	0.502	1
XKR6	0.110125	-1.01795	0	0.502	1
DDX6	0.110125	-0.775586	0	0.502	1
IDH2	0.110125	-0.661496	0	0.502	1
MAP1LC3B	0.111471	1.3608	0.667	0.456	1
PGK1	0.111479	1.97153	0.667	0.423	1
TBC1D1	0.111819	-1.12052	0	0.498	1
FAM49B	0.111819	-1.29191	0	0.498	1
ACOXL	0.111819	-1.27577	0	0.498	1
HCLS1	0.111819	-0.961522	0	0.498	1
ESR1	0.111819	-1.05965	0	0.498	1
FNBP1	0.111819	-1.59762	0	0.498	1
PECAM1	0.111819	-0.96564	0	0.498	1
IL6R	0.112542	0.4334	0.333	0.091	1
GLI4	0.112542	0.439781	0.333	0.091	1
GEMIN7-AS1	0.112542	0.446798	0.333	0.091	1
SLC2A1	0.112641	0.614888	0.333	0.085	1
ENTR1	0.112641	0.368914	0.333	0.085	1
MRPL57	0.113013	1.51146	0.667	0.477	1
LYST	0.113077	0.877233	0.667	0.308	1
ADD3	0.113238	0.904301	0.667	0.329	1
INPP4A	0.113531	-0.873795	0	0.495	1
BTAF1	0.113531	-0.807451	0	0.495	1
TM9SF2	0.113531	-0.757668	0	0.495	1
RBBP4	0.113531	-0.731927	0	0.495	1
ZNF148	0.113531	-0.96713	0	0.495	1
CNOT6L	0.113531	-1.03658	0	0.495	1
SYNE1	0.113531	-0.969392	0	0.495	1
SSPN	0.113531	-1.36374	0	0.495	1
PCED1B	0.113531	-1.29784	0	0.495	1
MX1	0.113531	-0.995053	0	0.495	1
JUNB	0.113576	1.64487	0.667	0.39	1
HSPH1	0.114644	1.28398	0.667	0.356	1
CD48	0.114968	1.2515	0.667	0.369	1
MRPS21	0.114982	1.32272	0.667	0.405	1
CTNNBIP1	0.115013	1.54494	0.333	0.094	1
ABHD14B	0.115013	1.48713	0.333	0.094	1
MAFG	0.115013	0.84158	0.333	0.094	1
SMS	0.115013	1.52345	0.333	0.094	1
TSPYL2	0.115013	2.67196	0.333	0.094	1
MAN2A1	0.115262	-0.946559	0	0.492	1
CEP85L	0.115262	-0.995906	0	0.492	1
TMED4	0.115262	-0.612177	0	0.492	1
C9orf16	0.115262	-0.735274	0	0.492	1
NIT2	0.115271	0.77661	0.333	0.091	1
ETV3	0.115421	0.379509	0.333	0.088	1
ASL	0.115421	0.406228	0.333	0.088	1
AC023157.3	0.115421	0.380232	0.333	0.088	1
LIME1	0.117012	-0.683854	0	0.489	1
SUCLG2	0.117013	-0.988681	0	0.489	1
NXPE3	0.117013	-0.837074	0	0.489	1
UBE2B	0.117013	-0.833743	0	0.489	1
UMAD1	0.117013	-0.954704	0	0.489	1
MEI1	0.117013	-0.826742	0	0.489	1
CRELD1	0.117749	1.54555	0.333	0.094	1
ZNF160	0.117749	1.28102	0.333	0.094	1
ASF1A	0.118051	0.403873	0.333	0.091	1
PHKG2	0.118051	0.418196	0.333	0.091	1
SFT2D1	0.118061	1.23838	0.667	0.408	1
PFDN5	0.118135	1.67285	1	0.888	1
SRRD	0.118247	0.36473	0.333	0.088	1
HSDL1	0.118326	0.370091	0.333	0.085	1
PARP1	0.118327	1.11183	0.667	0.381	1
TANK	0.118782	-1.36393	0	0.486	1
CUL3	0.118782	-0.92484	0	0.486	1
TMEM14B	0.118782	-0.693409	0	0.486	1
PSMB9	0.118782	-0.867228	0	0.486	1
ATP2A3	0.118782	-0.890048	0	0.486	1
LSM3	0.118782	-0.698821	0	0.486	1
COMMD10	0.118782	-1.23643	0	0.486	1
RARS2	0.118782	-0.729346	0	0.486	1
NFX1	0.118782	-0.976482	0	0.486	1
HECTD1	0.118782	-0.723067	0	0.486	1
DYRK1A	0.118782	-1.1055	0	0.486	1
ARL4C	0.120535	1.4281	0.333	0.094	1
CNBD2	0.120535	0.438231	0.333	0.094	1
EPSTI1	0.12057	-1.24236	0	0.483	1
YWHAE	0.12057	-0.769584	0	0.483	1
IGHG2	0.12057	-5.03722	0	0.483	1
COP1	0.12057	-0.997269	0	0.483	1
WIPF1	0.12057	-1.21111	0	0.483	1
H1FX	0.12057	-0.957912	0	0.483	1
ZMYM2	0.12057	-0.998015	0	0.483	1
SYNE2	0.12057	-0.927897	0	0.483	1
NUMB	0.12057	-1.04497	0	0.483	1
SNX29	0.12057	-1.16662	0	0.483	1
LGALS1	0.12057	-1.12755	0	0.483	1
JMJD8	0.120883	0.369373	0.333	0.091	1
SNRPB	0.121337	1.93623	0.667	0.444	1
TYMP	0.121952	1.39257	0.667	0.459	1
GOLPH3	0.122378	-0.848094	0	0.48	1
MARCKS	0.122378	-1.07477	0	0.48	1
TTC7A	0.122378	-0.963102	0	0.48	1
GORASP2	0.122378	-0.544032	0	0.48	1
PGM3	0.122378	-0.69197	0	0.48	1
MCPH1	0.122378	-0.838821	0	0.48	1
CD27	0.122378	-0.816348	0	0.48	1
SPAG4	0.122378	-0.587629	0	0.48	1
SFN	0.122881	2.28564	0.333	0.097	1
LRRC47	0.122882	1.39077	0.333	0.097	1
PACC1	0.122882	1.38679	0.333	0.097	1
KDM5C	0.122882	1.42726	0.333	0.097	1
CSTB	0.123016	2.64311	0.667	0.502	1
SOD1	0.123303	2.28587	0.667	0.514	1
LPIN2	0.123373	1.24487	0.333	0.094	1
IL13RA1	0.123373	1.17616	0.333	0.094	1
COPS9	0.123433	1.20023	0.667	0.435	1
ERLIN2	0.123769	0.422942	0.333	0.091	1
AIFM2	0.123769	0.390907	0.333	0.091	1
ADAM19	0.124205	-1.13911	0	0.477	1
ATF6	0.124205	-0.910731	0	0.477	1
PHF21A	0.124205	-0.836062	0	0.477	1
RAC2	0.124205	-0.927763	0	0.477	1
EVI5	0.124205	-0.813799	0	0.477	1
SDCCAG8	0.124205	-0.945072	0	0.477	1
TNS3	0.124205	-1.19929	0	0.477	1
SPIDR	0.124205	-1.20409	0	0.477	1
TSPO	0.124205	-0.707056	0	0.477	1
LSR	0.125722	0.446398	0.333	0.097	1
STK26	0.125722	1.46324	0.333	0.097	1
SEC62	0.125893	-0.938503	0.333	0.761	1
PUM1	0.126051	-0.838259	0	0.474	1
DHX36	0.126051	-0.728203	0	0.474	1
CCM2	0.126051	-0.915284	0	0.474	1
RBM4	0.126051	-0.714124	0	0.474	1
SSR1	0.126052	-0.710667	0	0.474	1
IBTK	0.126052	-0.769804	0	0.474	1
TLE1	0.126052	-0.953753	0	0.474	1
KLF12	0.126052	-1.03433	0	0.474	1
AP000787.1	0.126263	1.22368	0.333	0.094	1
FAM104B	0.126263	0.423833	0.333	0.094	1
NAAA	0.127048	0.351094	0.333	0.088	1
LAMTOR5	0.127298	2.28598	0.667	0.423	1
NDUFA2	0.127918	-0.658955	0	0.471	1
R3HDM1	0.127918	-0.823415	0	0.471	1
EPB41	0.127918	-1.07387	0	0.471	1
SRBD1	0.127918	-0.847487	0	0.471	1
44992	0.127918	-0.767424	0	0.471	1
SELENOT	0.127918	-0.632947	0	0.471	1
ATOX1	0.127918	-0.574103	0	0.471	1
METTL7A	0.127918	-0.634777	0	0.471	1
NFAT5	0.127918	-1.00824	0	0.471	1
SYNRG	0.127918	-0.930836	0	0.471	1
ERGIC3	0.127918	-0.57109	0	0.471	1
LARGE1	0.127918	-1.15549	0	0.471	1
SNRPD2	0.129044	1.54003	0.667	0.505	1
ARRDC1	0.129701	0.375832	0.333	0.091	1
SEMA4D	0.129804	-0.908878	0	0.468	1
ADAM10	0.129804	-0.863135	0	0.468	1
COMMD1	0.129804	-0.82782	0	0.468	1
MBD5	0.129804	-1.1447	0	0.468	1
PDE4D	0.129804	-2.13913	0	0.468	1
NR3C1	0.129804	-0.894082	0	0.468	1
PDIA4	0.129804	-0.68673	0	0.468	1
RMRP	0.129804	-1.3086	0	0.468	1
PSMA3	0.129804	-0.681145	0	0.468	1
HELZ	0.129804	-0.793081	0	0.468	1
VAMP3	0.130829	1.55216	0.333	0.1	1
CCSAP	0.130829	1.54274	0.333	0.1	1
SEC22C	0.130829	1.36475	0.333	0.1	1
MSMO1	0.130829	1.48492	0.333	0.1	1
ZNF524	0.130829	1.4453	0.333	0.1	1
RHEB	0.131379	1.23308	0.667	0.405	1
CLTA	0.131549	1.08976	0.667	0.399	1
ASXL1	0.131709	-0.959581	0	0.465	1
CAPZB	0.131709	-0.958965	0	0.465	1
LINC02245	0.131709	-0.810228	0	0.465	1
NUGGC	0.131709	-0.678007	0	0.465	1
TUT7	0.131709	-0.808719	0	0.465	1
WASHC4	0.131709	-0.930565	0	0.465	1
CCT8	0.131709	-0.673936	0	0.465	1
P2RY8	0.131709	-0.882413	0	0.465	1
SNHG8	0.131961	1.78666	0.667	0.508	1
LMO4	0.133416	1.76305	0.667	0.435	1
TRA2B	0.133477	1.3378	0.667	0.477	1
HNRNPR	0.133635	-0.765242	0	0.462	1
TVP23C	0.133635	-0.747611	0	0.462	1
UFC1	0.133635	-0.610507	0	0.462	1
CPNE5	0.133635	-0.659145	0	0.462	1
ABI1	0.133635	-0.907014	0	0.462	1
CADM1	0.133635	-1.05355	0	0.462	1
SOX5	0.133635	-1.45055	0	0.462	1
TRAPPC5	0.133635	-0.608322	0	0.462	1
PLOD1	0.134552	0.422002	0.333	0.097	1
SEC11A	0.134642	1.32663	0.667	0.498	1
SRSF7	0.134916	1.87448	0.667	0.511	1
CLUAP1	0.135248	0.420593	0.333	0.094	1
TUBA1B	0.13534	1.56783	0.667	0.456	1
LARP1B	0.135581	-0.691144	0	0.459	1
ACYP2	0.135581	-0.944503	0	0.459	1
BCL2L11	0.135581	-0.990604	0	0.459	1
PBRM1	0.135581	-0.792602	0	0.459	1
KLHL5	0.135581	-0.79336	0	0.459	1
PPP2R2A	0.135581	-0.873588	0	0.459	1
SET	0.135581	-0.870812	0	0.459	1
GDI2	0.135581	-0.823175	0	0.459	1
LINC02384	0.135581	-0.713607	0	0.459	1
TMC3-AS1	0.135581	-0.712027	0	0.459	1
PPP6R2	0.135581	-0.694738	0	0.459	1
NCL	0.135965	1.91117	0.667	0.529	1
IMPA1	0.136764	0.81231	0.333	0.1	1
ARPC5	0.136956	1.42153	0.667	0.508	1
STX7	0.137547	-1.20739	0	0.456	1
ATE1	0.137547	-0.773741	0	0.456	1
OSBPL9	0.137547	-0.773242	0	0.456	1
DIPK1A	0.137547	-1.05022	0	0.456	1
RNGTT	0.137547	-0.925307	0	0.456	1
LAMTOR4	0.137547	-0.719077	0	0.456	1
FOXO1	0.137547	-1.1114	0	0.456	1
SF3B4	0.137599	0.425419	0.333	0.097	1
CPSF4	0.137599	0.42098	0.333	0.097	1
RABIF	0.138351	0.385904	0.333	0.094	1
ADORA2A	0.138844	1.43504	0.333	0.103	1
NKRF	0.138844	2.11765	0.333	0.103	1
FOXP1	0.139074	1.25119	0.667	0.369	1
TMED5	0.139533	-0.704184	0	0.453	1
ST8SIA4	0.139533	-1.09568	0	0.453	1
VAMP2	0.139533	-0.688276	0	0.453	1
DDOST	0.139533	-0.598346	0	0.453	1
ITSN2	0.139533	-1.18402	0	0.453	1
UBR3	0.139533	-0.78989	0	0.453	1
LAP3	0.139533	-0.586644	0	0.453	1
LMBRD1	0.139533	-0.993028	0	0.453	1
ATG5	0.139533	-0.763629	0	0.453	1
ZNF33A	0.139533	-0.770996	0	0.453	1
HERC4	0.139533	-1.06619	0	0.453	1
CD81	0.139533	-0.631782	0	0.453	1
FAM30A	0.139533	-1.08308	0	0.453	1
SNHG14	0.139533	-0.892047	0	0.453	1
BCL2	0.139533	-1.88274	0	0.453	1
ETFB	0.139533	-0.591022	0	0.453	1
TTC32	0.139809	0.43425	0.333	0.1	1
PSMD8	0.140148	1.47769	0.667	0.547	1
ADAR	0.141218	1.09844	0.667	0.468	1
EFTUD2	0.141508	0.345345	0.333	0.094	1
SP110	0.14154	-1.25678	0	0.45	1
ERGIC1	0.14154	-0.850586	0	0.45	1
COPB1	0.14154	-0.641901	0	0.45	1
ANKRD36C	0.14154	-0.736122	0	0.45	1
ATP8A1	0.14154	-1.1053	0	0.45	1
AUH	0.14154	-0.843175	0	0.45	1
SF1	0.14154	-0.874607	0	0.45	1
CDKN1B	0.14154	-0.589776	0	0.45	1
PSMA6	0.14154	-0.70022	0	0.45	1
RRBP1	0.141785	-1.30836	0.333	0.695	1
CNPPD1	0.141884	1.54364	0.333	0.103	1
RBIS	0.141902	1.35437	0.667	0.535	1
RSL24D1	0.142409	1.15878	0.667	0.432	1
ATP5MF	0.142515	1.13432	0.667	0.489	1
S100A11	0.142665	1.91089	0.667	0.517	1
ITPR1	0.142814	1.03777	0.667	0.369	1
TATDN2	0.142905	0.411836	0.333	0.1	1
GSR	0.142905	0.742362	0.333	0.1	1
GLRX	0.143418	1.43687	0.667	0.559	1
GFPT1	0.143568	-0.682077	0	0.447	1
ATP2B1	0.143568	-1.23729	0	0.447	1
FDPS	0.143568	-0.563031	0	0.447	1
RSRC1	0.143568	-0.862056	0	0.447	1
HIST1H1C	0.143568	-1.01738	0	0.447	1
LSM8	0.143568	-0.713061	0	0.447	1
RB1CC1	0.143568	-0.773785	0	0.447	1
NF1	0.143568	-0.81793	0	0.447	1
CYBC1	0.143568	-0.646463	0	0.447	1
JPX	0.143568	-0.726413	0	0.447	1
SRSF10	0.144235	1.04165	0.667	0.396	1
HLA-DMA	0.144919	1.38617	0.667	0.526	1
RELA	0.144975	0.807173	0.333	0.103	1
CCNB1IP1	0.144975	1.31277	0.333	0.103	1
PSMA7	0.145143	2.089	0.667	0.559	1
BAZ2B	0.145615	-0.782542	0	0.444	1
STAT1	0.145616	-0.923894	0	0.444	1
TOP2B	0.145616	-0.777297	0	0.444	1
FBXW11	0.145616	-0.920501	0	0.444	1
TMEM160	0.145616	-0.60896	0	0.444	1
FBXO6	0.146054	0.412242	0.333	0.1	1
PAFAH1B3	0.146054	0.388655	0.333	0.1	1
POMP	0.146581	1.60252	0.667	0.55	1
HNRNPM	0.146878	1.13749	0.667	0.465	1
RNF220	0.146915	1.49684	0.333	0.106	1
FBXO32	0.146915	1.33857	0.333	0.106	1
RNF139	0.146915	1.47728	0.333	0.106	1
SEC13	0.147684	-0.552157	0	0.441	1
MOB1A	0.147684	-0.896832	0	0.441	1
TMEM39A	0.147684	-0.639561	0	0.441	1
USP47	0.147684	-0.801895	0	0.441	1
WNT5B	0.147684	-0.862106	0	0.441	1
CHURC1	0.147684	-0.763417	0	0.441	1
HSPA13	0.147684	-0.560467	0	0.441	1
COX7B	0.147859	1.46574	0.667	0.553	1
KIAA0556	0.147988	0.350399	0.333	0.094	1
ITPRID2	0.148117	0.436549	0.333	0.103	1
TICAM2	0.149256	0.408185	0.333	0.1	1
ST6GALNAC6	0.149256	0.402374	0.333	0.1	1
GNB1	0.149774	-0.930901	0	0.438	1
WTAP	0.149774	-0.783629	0	0.438	1
ARFGEF1	0.149774	-0.935441	0	0.438	1
DIP2B	0.149774	-1.08481	0	0.438	1
CDK17	0.149774	-0.897194	0	0.438	1
PTPRA	0.149774	-0.833971	0	0.438	1
APOL6	0.149774	-0.674049	0	0.438	1
RFC2	0.15005	1.39013	0.333	0.106	1
RHOF	0.15005	1.34951	0.333	0.106	1
HMGCL	0.150323	0.307171	0.333	0.097	1
APP	0.150323	0.617371	0.333	0.097	1
FBXO8	0.151311	0.407626	0.333	0.103	1
MFF	0.151885	-0.592458	0	0.435	1
C5orf56	0.151885	-0.720992	0	0.435	1
ATP9B	0.151885	-0.786062	0	0.435	1
RPN1	0.151885	-0.645396	0	0.435	1
MPC1	0.151885	-0.546002	0	0.435	1
MDFIC	0.151885	-0.807889	0	0.435	1
TAF1D	0.151885	-0.73849	0	0.435	1
CTSZ	0.151885	-0.680147	0	0.435	1
IGLC3	0.151885	-8.93785	0	0.435	1
CRELD2	0.151885	-0.493961	0	0.435	1
ERLEC1	0.152151	-0.91561	0.333	0.698	1
RAB6A	0.15231	1.04981	0.667	0.423	1
HLA-DRA	0.15251	1.53646	0.667	0.42	1
SQSTM1	0.152713	1.89342	0.667	0.556	1
CALM2	0.153425	1.97317	0.667	0.529	1
GATAD2B	0.154016	-0.873965	0	0.432	1
TRIM44	0.154016	-0.773766	0	0.432	1
TMEM117	0.154016	-0.854254	0	0.432	1
MRPL54	0.154016	-0.522637	0	0.432	1
ANKRD36	0.154016	-0.728863	0	0.432	1
DARS	0.154016	-0.670277	0	0.432	1
CLASP2	0.154016	-0.862716	0	0.432	1
TMCC1	0.154016	-0.885636	0	0.432	1
CCNH	0.154016	-1.05508	0	0.432	1
FAM133B	0.154016	-0.731185	0	0.432	1
ADK	0.154016	-1.41668	0	0.432	1
OS9	0.154016	-0.636926	0	0.432	1
DERL2	0.154016	-0.568344	0	0.432	1
DYM	0.154016	-0.844115	0	0.432	1
CSNK1E	0.154016	-0.581342	0	0.432	1
ORAI3	0.154557	0.409362	0.333	0.103	1
THAP9-AS1	0.155033	1.40607	0.333	0.109	1
EGR1	0.155033	1.49595	0.333	0.109	1
RBM14	0.155033	1.31362	0.333	0.109	1
LZIC	0.155819	0.379078	0.333	0.1	1
OSBPL10	0.156169	-1.67528	0	0.429	1
HIVEP2	0.156169	-1.04682	0	0.429	1
NMRK1	0.156169	-0.595205	0	0.429	1
LPXN	0.156169	-0.769427	0	0.429	1
TMEM50A	0.156169	-0.524141	0	0.429	1
PKHD1L1	0.156169	-0.533002	0	0.429	1
SECISBP2	0.156169	-0.740774	0	0.429	1
ZNF215	0.156169	-0.672761	0	0.429	1
ELK3	0.156169	-0.762839	0	0.429	1
PCNX1	0.156169	-0.956436	0	0.429	1
GABARAPL2	0.156169	-0.674359	0	0.429	1
CLTC	0.156169	-0.613848	0	0.429	1
MED13	0.156169	-0.918311	0	0.429	1
PSMG4	0.156471	0.782633	0.333	0.106	1
CTSA	0.156471	0.794188	0.333	0.106	1
WDR13	0.156471	0.778195	0.333	0.106	1
NDUFS5	0.15649	1.72741	0.667	0.595	1
FLYWCH1	0.157012	0.329703	0.333	0.097	1
HNRNPC	0.157426	-1.02863	0.333	0.776	1
HSPB1	0.157668	1.22672	0.667	0.429	1
KLHL21	0.157856	0.412126	0.333	0.103	1
HAUS3	0.157856	0.398921	0.333	0.103	1
ZHX1	0.157856	0.395224	0.333	0.103	1
PPP3R1	0.157886	1.05166	0.667	0.393	1
KIAA2013	0.158259	1.49062	0.333	0.109	1
JOSD2	0.158259	0.792836	0.333	0.109	1
MGAT1	0.158344	-0.547063	0	0.426	1
SAMD9L	0.158344	-0.842248	0	0.426	1
FNBP4	0.158344	-0.894733	0	0.426	1
WSB1	0.158344	-0.872163	0	0.426	1
EIF1AX	0.158344	-0.620321	0	0.426	1
DDX46	0.158344	-0.699121	0	0.426	1
LARP1	0.158344	-0.704643	0	0.426	1
RSRC2	0.158344	-0.67226	0	0.426	1
PSPC1	0.158344	-0.804219	0	0.426	1
DLEU2	0.158344	-1.18577	0	0.426	1
PIK3R5	0.158344	-0.848475	0	0.426	1
TMEM230	0.158344	-0.541929	0	0.426	1
LTV1	0.159182	0.384761	0.333	0.1	1
ANKRD16	0.159759	0.387802	0.333	0.106	1
ARID1B	0.160008	-1.35338	0.333	0.749	1
ANKRD36B	0.16054	-0.554589	0	0.423	1
IFI27L2	0.16054	-0.460097	0	0.423	1
MAPKAPK2	0.16054	-0.780506	0	0.423	1
INPP5D	0.16054	-1.59625	0	0.423	1
RAP1GDS1	0.16054	-1.00362	0	0.423	1
NDUFC1	0.16054	-0.577895	0	0.423	1
RAPGEF6	0.16054	-1.04026	0	0.423	1
STRBP	0.16054	-1.13283	0	0.423	1
CCNY	0.16054	-0.943383	0	0.423	1
TBCEL	0.16054	-0.821425	0	0.423	1
GOLGA3	0.16054	-0.527674	0	0.423	1
VPS36	0.16054	-0.642401	0	0.423	1
IER3IP1	0.16054	-0.454072	0	0.423	1
ZC3H4	0.161534	1.2428	0.333	0.109	1
ZNF706	0.161588	-0.817362	0.333	0.707	1
ARL8A	0.162599	0.359155	0.333	0.1	1
LTO1	0.162599	0.334314	0.333	0.1	1
RBPJ	0.162757	-0.705664	0	0.42	1
FAM172A	0.162757	-1.20564	0	0.42	1
TNKS	0.162757	-0.764567	0	0.42	1
ANP32B	0.162757	1.1767	0.667	0.414	1
STAT2	0.162757	-0.705935	0	0.42	1
EP300	0.162757	-0.711853	0	0.42	1
KHDRBS1	0.162757	-0.776521	0	0.42	1
VAMP8	0.162757	-0.670143	0	0.42	1
UFL1	0.162757	-0.631264	0	0.42	1
NT5DC1	0.162757	-0.834158	0	0.42	1
AC079793.1	0.162757	-0.743846	0	0.42	1
STMN1	0.163189	1.89017	0.333	0.112	1
ZC3H12A	0.163189	2.07313	0.333	0.112	1
EIF4G2	0.164375	1.20419	0.667	0.492	1
BAG6	0.164614	0.381421	0.333	0.103	1
SUPT7L	0.164861	0.40226	0.333	0.109	1
PLRG1	0.164861	0.774088	0.333	0.109	1
LPP	0.164997	-1.23421	0	0.417	1
STAG2	0.164997	-0.828606	0	0.417	1
RNF149	0.164997	-0.8164	0	0.417	1
SMARCC1	0.164997	-0.865131	0	0.417	1
FHIT	0.164997	-1.19113	0	0.417	1
CDYL	0.164997	-0.812593	0	0.417	1
NANS	0.164997	-0.464389	0	0.417	1
SURF4	0.164997	-0.580074	0	0.417	1
YME1L1	0.164997	-0.744635	0	0.417	1
PCCA	0.164997	-0.751106	0	0.417	1
GALK2	0.164997	-0.627304	0	0.417	1
NME1	0.164997	-0.555762	0	0.417	1
EWSR1	0.164997	-0.662737	0	0.417	1
RSBN1L	0.165413	1.37164	0.667	0.568	1
SYTL3	0.166072	0.311279	0.333	0.1	1
SGPL1	0.166072	0.350178	0.333	0.1	1
TSC2	0.166072	0.36528	0.333	0.1	1
UBE2D1	0.166491	0.73393	0.333	0.106	1
AP001160.1	0.166491	0.403495	0.333	0.106	1
LTBP3	0.166491	0.3639	0.333	0.106	1
RAD18	0.166501	1.29193	0.333	0.112	1
ALAS1	0.166501	1.35822	0.333	0.112	1
EXOC3	0.166501	1.07133	0.333	0.112	1
PIP4K2A	0.167258	-1.51581	0	0.414	1
EIF2AK2	0.167258	-0.871296	0	0.414	1
IQGAP2	0.167258	-0.771498	0	0.414	1
DDX39B	0.167258	-0.625246	0	0.414	1
LARP4B	0.167258	-0.894837	0	0.414	1
ZEB1	0.167258	-0.921478	0	0.414	1
SGMS1	0.167258	-0.895424	0	0.414	1
CHID1	0.167258	-0.446801	0	0.414	1
IRF9	0.167258	-0.5617	0	0.414	1
PMM2	0.167258	-0.642202	0	0.414	1
SMIM26	0.167258	-0.541799	0	0.414	1
PPP1R16B	0.167258	-1.35271	0	0.414	1
E4F1	0.168073	0.336846	0.333	0.103	1
TPD52L2	0.168073	0.346648	0.333	0.103	1
RPS9	0.168974	0.937059	1	0.946	1
AMBRA1	0.169541	-0.672364	0	0.411	1
RAB8A	0.169541	-0.528849	0	0.411	1
ACSS1	0.169541	-0.573585	0	0.411	1
EDEM3	0.169541	-0.70433	0	0.411	1
ELF2	0.169541	-0.733704	0	0.411	1
RAPGEF2	0.169541	-0.776287	0	0.411	1
WDR70	0.169541	-0.698403	0	0.411	1
FAM107B	0.169541	-1.01644	0	0.411	1
CCDC6	0.169541	-0.825376	0	0.411	1
CCDC186	0.169541	-0.53806	0	0.411	1
FTO	0.169541	-0.906115	0	0.411	1
ABCF3	0.169864	0.793453	0.333	0.112	1
NPIPB5	0.169864	1.34258	0.333	0.112	1
ATMIN	0.169864	0.432231	0.333	0.112	1
HMGCR	0.171373	1.5403	0.333	0.115	1
SLC25A28	0.171373	1.39166	0.333	0.115	1
ZSCAN5A	0.171373	1.37444	0.333	0.115	1
RFX1	0.171586	0.381071	0.333	0.103	1
POLR3E	0.171669	0.387129	0.333	0.109	1
FLNA	0.171669	1.23619	0.333	0.109	1
SUCO	0.171846	-0.651616	0	0.408	1
SLC30A7	0.171846	-0.678995	0	0.408	1
TMEM167A	0.171846	-0.522327	0	0.408	1
AFF4	0.171846	-0.856482	0	0.408	1
TMEM14C	0.171846	-0.455392	0	0.408	1
ILRUN	0.171846	-0.718508	0	0.408	1
PIK3CG	0.171846	-0.788953	0	0.408	1
PVT1	0.171846	-1.4494	0	0.408	1
KAT6B	0.171846	-0.793636	0	0.408	1
TLK2	0.171846	-0.708036	0	0.408	1
ZNF407	0.171846	-0.928789	0	0.408	1
PLD3	0.171846	-0.493677	0	0.408	1
XRN2	0.171846	-0.689694	0	0.408	1
TXN	0.171982	1.21057	0.667	0.574	1
ZBTB20	0.172039	-1.22552	0.333	0.855	1
FUS	0.172718	1.06639	0.667	0.459	1
SNU13	0.172798	1.23882	0.667	0.616	1
ATP5ME	0.172855	1.27844	0.667	0.598	1
TACSTD2	0.173278	1.33586	0.333	0.112	1
LMNA	0.173278	0.785853	0.333	0.112	1
FAM214A	0.173789	-1.10682	0.333	0.725	1
FCGR2B	0.174174	-0.544981	0	0.405	1
ITGA6	0.174174	-0.701686	0	0.405	1
PPIP5K2	0.174174	-0.612658	0	0.405	1
ZNF37A	0.174174	-0.542799	0	0.405	1
NCKAP1L	0.174174	-0.607255	0	0.405	1
YWHAQ	0.174174	-0.647527	0	0.405	1
NDUFB3	0.174174	-0.616569	0	0.405	1
DOCK10	0.174174	-1.29956	0	0.405	1
CCDC69	0.174174	-0.611893	0	0.405	1
VPS28	0.174174	-0.526577	0	0.405	1
MTG1	0.174174	-0.575261	0	0.405	1
MTIF3	0.174174	-0.673903	0	0.405	1
PPP2R5E	0.174174	-0.753979	0	0.405	1
KIZ	0.174174	-0.609818	0	0.405	1
SMARCA2	0.174724	1.07006	0.667	0.42	1
ZRSR2	0.17477	0.78207	0.333	0.115	1
DCAF13	0.175151	0.414954	0.333	0.109	1
SHCBP1	0.175155	0.357311	0.333	0.103	1
ITM2B	0.175421	1.64756	0.667	0.586	1
LSM14A	0.176019	1.03519	0.667	0.429	1
ARHGAP15	0.176257	-1.2928	0.333	0.891	1
CAPN7	0.176524	-0.66905	0	0.402	1
CHCHD3	0.176524	-0.768669	0	0.402	1
PPP4R3B	0.176524	-0.873397	0	0.402	1
LINC02576	0.176524	-0.618526	0	0.402	1
TMF1	0.176524	-0.58375	0	0.402	1
ADD1	0.176524	-0.814628	0	0.402	1
PAG1	0.176524	-0.852582	0	0.402	1
TLE4	0.176524	-0.834902	0	0.402	1
TASOR2	0.176524	-0.779681	0	0.402	1
BLOC1S1	0.176524	-0.53255	0	0.402	1
CNOT2	0.176524	-0.747185	0	0.402	1
RAD51B	0.176524	-1.18944	0	0.402	1
CD99	0.176524	-0.720781	0	0.402	1
CYB5R1	0.176743	0.403776	0.333	0.112	1
GFOD1	0.176743	1.3213	0.333	0.112	1
PRNP	0.176824	0.342066	0.333	0.1	1
RBX1	0.177101	1.06383	0.667	0.526	1
SRSF2	0.177414	1.36718	0.667	0.613	1
PCBP1	0.177539	1.13224	0.667	0.435	1
SRSF4	0.178606	1.09965	0.667	0.529	1
BCR	0.178685	0.389033	0.333	0.109	1
PRKDC	0.178897	-0.74848	0	0.399	1
REX1BD	0.178897	-0.549373	0	0.399	1
TOR3A	0.178897	-0.550367	0	0.399	1
GNAI2	0.178897	-0.673255	0	0.399	1
TTC37	0.178897	-0.670055	0	0.399	1
LNPEP	0.178897	-0.86466	0	0.399	1
CAV1	0.178897	-0.518794	0	0.399	1
MAPKAP1	0.178897	-0.726356	0	0.399	1
MRPL41	0.178897	-0.582468	0	0.399	1
PPA1	0.178897	-0.58536	0	0.399	1
PPP1R14B	0.178897	-0.638614	0	0.399	1
PDS5B	0.178897	-0.750719	0	0.399	1
NDUFS7	0.178897	-0.506782	0	0.399	1
MCTS1	0.178897	-0.545197	0	0.399	1
NDUFA1	0.178992	1.22799	0.667	0.64	1
THOC3	0.17958	1.49678	0.333	0.118	1
TRAPPC2B	0.17958	1.35392	0.333	0.118	1
HGS	0.180259	0.407363	0.333	0.112	1
BCL2L12	0.180259	0.369901	0.333	0.112	1
PSMA5	0.181104	1.02271	0.667	0.459	1
CAP1	0.181292	-0.685817	0	0.396	1
RFC1	0.181292	-0.575977	0	0.396	1
TRPC4AP	0.181292	-0.644773	0	0.396	1
RNF115	0.181292	-0.616901	0	0.396	1
MBD4	0.181292	-0.651087	0	0.396	1
EIF2A	0.181292	-0.554475	0	0.396	1
AHI1	0.181292	-0.701079	0	0.396	1
ASAH1	0.181292	-0.527849	0	0.396	1
GOSR2	0.181292	-0.58162	0	0.396	1
MIER1	0.18371	-0.642216	0	0.393	1
RBM47	0.18371	-0.756264	0	0.393	1
MTREX	0.18371	-0.650769	0	0.393	1
BTBD7	0.18371	-0.720955	0	0.393	1
SRPRB	0.18371	-0.475105	0	0.393	1
STIM1	0.18371	-0.873123	0	0.393	1
FDX1	0.18371	-0.502731	0	0.393	1
LRMP	0.18371	-0.778148	0	0.393	1
SETDB2	0.18371	-0.630223	0	0.393	1
COX16	0.18371	-0.503884	0	0.393	1
JSRP1	0.18371	-0.804925	0	0.393	1
GLRX2	0.183827	0.397534	0.333	0.112	1
OXSR1	0.183827	0.6771	0.333	0.112	1
HSPD1	0.185	2.30965	0.667	0.462	1
PIK3C2A	0.186151	-0.656187	0	0.39	1
ABHD3	0.186151	-1.0232	0	0.39	1
STARD7	0.186151	-0.582331	0	0.39	1
TFG	0.186151	-0.52996	0	0.39	1
AZIN1	0.186151	-0.6318	0	0.39	1
RNF38	0.186151	-0.793544	0	0.39	1
TAF10	0.186151	-0.509702	0	0.39	1
WNK1	0.186151	-0.864103	0	0.39	1
PUS7L	0.186151	-0.502007	0	0.39	1
STRN3	0.186151	-0.733501	0	0.39	1
TMEM219	0.186151	-0.467634	0	0.39	1
TPM4	0.186151	-0.715739	0	0.39	1
SMIM7	0.186151	-0.532302	0	0.39	1
RBFOX2	0.186151	-0.564086	0	0.39	1
ATP5F1B	0.186322	1.0413	0.667	0.468	1
NDFIP2	0.186585	0.411247	0.333	0.118	1
MBOAT7	0.186585	1.27983	0.333	0.118	1
JUND	0.187434	1.7877	0.667	0.568	1
ZNF639	0.187447	0.360091	0.333	0.112	1
CREG1	0.187801	0.809464	0.333	0.121	1
PIK3C2B	0.187801	2.19642	0.333	0.121	1
SDE2	0.187801	2.27622	0.333	0.121	1
NDUFAF1	0.187801	1.39219	0.333	0.121	1
KMT2B	0.187801	1.36156	0.333	0.121	1
PGD	0.187966	0.352601	0.333	0.106	1
ADI1	0.188615	-0.472097	0	0.387	1
SUSD6	0.188615	-0.854282	0	0.387	1
POGZ	0.188615	-0.7579	0	0.387	1
SLMAP	0.188615	-0.716509	0	0.387	1
KLHL24	0.188615	-0.740549	0	0.387	1
SNX25	0.188615	-0.81204	0	0.387	1
ERAP2	0.188615	-0.641879	0	0.387	1
CBX3	0.188615	-0.64153	0	0.387	1
PRRC2B	0.188615	-0.821945	0	0.387	1
MDM2	0.188615	-0.796274	0	0.387	1
NDUFA12	0.188615	-0.499481	0	0.387	1
SIPA1L1	0.188615	-1.58	0	0.387	1
BRD4	0.188615	-0.800372	0	0.387	1
TSPAN14	0.189606	0.326858	0.333	0.109	1
HPCAL1	0.191102	-0.578208	0	0.384	1
HDAC8	0.191102	-0.667311	0	0.384	1
UAP1	0.191102	-0.513513	0	0.384	1
SMG7	0.191102	-0.606455	0	0.384	1
UBA5	0.191102	-0.508147	0	0.384	1
NT5C3A	0.191102	-0.68365	0	0.384	1
DMTF1	0.191102	-0.703534	0	0.384	1
NDUFB6	0.191102	-0.47872	0	0.384	1
RASSF3	0.191102	-1.0551	0	0.384	1
SUGT1	0.191102	-0.515229	0	0.384	1
LIN52	0.191102	-0.687675	0	0.384	1
ZZEF1	0.191102	-0.63351	0	0.384	1
CDC27	0.191102	-0.61334	0	0.384	1
ECH1	0.191102	-0.465955	0	0.384	1
TRAPPC10	0.191102	-0.594855	0	0.384	1
TXNDC5	0.191885	-1.44671	0.333	0.728	1
NOP10	0.191995	0.987849	0.667	0.474	1
MREG	0.192512	0.371009	0.333	0.115	1
TDP2	0.193354	0.299481	0.333	0.109	1
NASP	0.193613	-0.662807	0	0.381	1
KCMF1	0.193613	-0.65966	0	0.381	1
HLA-DQA1	0.193613	-1.03523	0	0.381	1
TAB2	0.193613	-0.773862	0	0.381	1
PCMT1	0.193613	-0.557342	0	0.381	1
ZFAT	0.193613	-0.690124	0	0.381	1
AL162253.2	0.193613	-0.797978	0	0.381	1
C12orf57	0.193613	-0.577055	0	0.381	1
GOLT1B	0.193613	-0.446596	0	0.381	1
TBC1D15	0.193613	-0.582882	0	0.381	1
MAPK1IP1L	0.193613	-0.553382	0	0.381	1
TRIP11	0.193613	-0.689128	0	0.381	1
KPNB1	0.193613	-0.622692	0	0.381	1
ATP5PD	0.193613	-0.574744	0	0.381	1
MMUT	0.193791	0.406463	0.333	0.118	1
C8orf82	0.193791	0.414436	0.333	0.118	1
BCLAF1	0.194442	1.08742	0.667	0.441	1
SZT2	0.194844	0.369353	0.333	0.112	1
GRPEL1	0.194844	0.342578	0.333	0.112	1
HMGN2	0.194945	0.993083	0.667	0.417	1
SFT2D2	0.194962	1.3468	0.333	0.121	1
SLC52A2	0.194962	0.789113	0.333	0.121	1
CSTA	0.196032	3.72481	0.333	0.124	1
S100PBP	0.196147	-0.597534	0	0.378	1
GPBP1L1	0.196147	-0.689642	0	0.378	1
UBE4B	0.196147	-0.641308	0	0.378	1
KCNN3	0.196147	-0.585201	0	0.378	1
SERTAD2	0.196147	-0.768288	0	0.378	1
LIMS1	0.196147	-0.742955	0	0.378	1
DMXL1	0.196147	-0.844263	0	0.378	1
VPS13A	0.196147	-0.618591	0	0.378	1
MLLT10	0.196147	-0.737578	0	0.378	1
PRCP	0.196147	-0.648135	0	0.378	1
RNF10	0.196147	-0.620008	0	0.378	1
SPPL3	0.196147	-0.727586	0	0.378	1
PARP4	0.196147	-0.716959	0	0.378	1
PIBF1	0.196147	-0.674726	0	0.378	1
SIVA1	0.196147	-0.542258	0	0.378	1
RNMT	0.196147	-0.614794	0	0.378	1
DNM2	0.196147	-0.67637	0	0.378	1
PARVB	0.196147	-0.62892	0	0.378	1
C22orf34	0.196147	-0.835269	0	0.378	1
TSHR	0.196147	-0.785887	0	0.378	1
LIMK1	0.196214	0.380671	0.333	0.115	1
ADIRF	0.196214	0.375652	0.333	0.115	1
ATL3	0.196214	0.369078	0.333	0.115	1
GOLGA8A	0.196214	0.379569	0.333	0.115	1
HIST1H4C	0.196656	0.77149	0.667	0.399	1
MOSPD1	0.198617	0.410948	0.333	0.121	1
CC2D1A	0.198622	0.358367	0.333	0.112	1
NOP58	0.198705	-0.782446	0	0.375	1
HIVEP1	0.198705	-0.930065	0	0.375	1
HS2ST1	0.198705	-0.812166	0	0.375	1
PPM1B	0.198705	-0.708294	0	0.375	1
SPP1	0.198705	-0.825895	0	0.375	1
CXXC5	0.198705	-0.598928	0	0.375	1
ELOVL5	0.198705	-1.25415	0	0.375	1
FAM120B	0.198705	-0.72626	0	0.375	1
C1GALT1	0.198705	-0.750671	0	0.375	1
LYPLA1	0.198705	-0.584167	0	0.375	1
TOMM5	0.198705	-0.567	0	0.375	1
OSTF1	0.198705	-0.534299	0	0.375	1
PCGF5	0.198705	-0.69776	0	0.375	1
SYVN1	0.198705	-0.516311	0	0.375	1
CREBBP	0.198705	-0.754067	0	0.375	1
NDUFA7	0.198705	-0.463997	0	0.375	1
LAMP2	0.198705	-0.399725	0	0.375	1
TAPBP	0.198975	1.19821	0.667	0.601	1
MYDGF	0.199436	-1.00399	0.333	0.68	1
ACTR3	0.1996	0.8328	0.667	0.417	1
S100A14	0.199663	1.99528	0.333	0.124	1
LAMTOR3	0.199663	1.36239	0.333	0.124	1
SMIM13	0.199663	1.07655	0.333	0.124	1
CMAS	0.199663	1.4866	0.333	0.124	1
ARHGAP4	0.199663	1.38016	0.333	0.124	1
CEBPG	0.199968	0.355724	0.333	0.115	1
GNPNAT1	0.201199	0.392831	0.333	0.118	1
HECTD4	0.201287	-0.72504	0	0.372	1
PPCDC	0.201287	-0.532307	0	0.372	1
SRP9	0.201287	-0.519257	0	0.372	1
ATG7	0.201287	-0.9151	0	0.372	1
CENPC	0.201287	-0.590773	0	0.372	1
TNPO1	0.201287	-0.757335	0	0.372	1
IMMP2L	0.201287	-1.15462	0	0.372	1
IRF7	0.201287	-0.461649	0	0.372	1
UBR1	0.201287	-0.899847	0	0.372	1
SMG6	0.201287	-0.675626	0	0.372	1
PLA2G12A	0.202322	0.410901	0.333	0.121	1
GDE1	0.202322	0.405302	0.333	0.121	1
RPS4Y1	0.203199	1.15026	0.667	0.535	1
LSG1	0.203774	0.355828	0.333	0.115	1
UBE2E1	0.203893	-0.83983	0	0.369	1
DECR1	0.203893	-0.645584	0	0.369	1
DTWD1	0.203893	-0.426552	0	0.369	1
[truncated: 3,559 more rows]

## Sheet: Macrophage
	p_val	avg_log2FC	pct.1	pct.2	p_val_adj
KRT5	1.96711e-150	1.65509	0.681	0.132	6.79164e-146
LRMDA	2.32172e-132	-3.03132	0.243	0.938	8.01597e-128
DPYD	2.95673e-124	-2.48999	0.452	0.944	1.02084e-119
DOCK4	1.93195e-120	-2.96755	0.536	0.946	6.67024e-116
ZFAND3	1.01639e-115	-1.98006	0.255	0.923	3.50919e-111
ABR	4.5351e-115	-2.23514	0.293	0.924	1.56579e-110
ARL15	4.72353e-115	-1.9905	0.068	0.869	1.63085e-110
TRIO	1.90434e-111	-1.89662	0.205	0.903	6.57491e-107
ARHGAP26	7.38204e-109	-2.07422	0.342	0.928	2.54872e-104
FMN1	8.37064e-108	-2.11836	0.259	0.909	2.89005e-103
SIK3	8.78672e-106	-2.32326	0.152	0.865	3.0337e-101
BTBD9	5.99972e-105	-3.08158	0.03	0.811	2.07146e-100
RBM47	2.42056e-104	-2.3203	0.707	0.941	8.35724e-100
EXOC4	1.04319e-100	-1.66902	0.137	0.855	3.60173e-96
KRT19	1.68062e-99	1.55534	0.753	0.287	5.80252e-95
AL078604.4	6.46767e-99	-4.22076	0	0.769	2.23303e-94
LINC01619	2.31131e-96	-2.23143	0	0.758	7.98004e-92
UBE2E2	2.57447e-95	-1.72956	0.19	0.86	8.88861e-91
ARHGAP15	9.01192e-95	-1.75848	0.183	0.859	3.11146e-90
ELMO1	1.81321e-94	-1.97773	0.198	0.87	6.26029e-90
ATG7	4.23042e-94	-1.55558	0.19	0.881	1.46059e-89
SPIDR	1.10461e-92	-1.41744	0.065	0.794	3.81378e-88
LNCAROD	1.18654e-92	-2.52845	0.205	0.836	4.09664e-88
SIPA1L1	4.86818e-91	-2.54403	0.354	0.881	1.68079e-86
FMNL2	1.15485e-90	-2.12163	0.582	0.921	3.98724e-86
KRT15	2.17008e-90	1.45537	0.768	0.342	7.4924e-86
ZSWIM6	5.04287e-90	-1.89982	0.483	0.925	1.7411e-85
DLEU2	6.46138e-90	-1.87612	0.175	0.851	2.23086e-85
AFF1	7.6872e-90	-1.82547	0.312	0.895	2.65408e-85
MAML2	1.30471e-89	-1.90724	0.293	0.889	4.50465e-85
DENND1A	1.37541e-89	-1.41791	0.129	0.822	4.74873e-85
KDM4C	9.29754e-85	-1.2347	0.091	0.788	3.21007e-80
CHST11	1.57403e-84	-1.88754	0.445	0.924	5.4345e-80
LY6D	2.65972e-84	1.0583	0.46	0.094	9.18295e-80
LDLRAD4	2.26792e-83	-2.21206	0.194	0.831	7.83022e-79
TNS3	9.56679e-83	-1.51653	0.521	0.925	3.30303e-78
KRT7	2.3999e-82	1.06904	0.414	0.076	8.28589e-78
RNASE1	5.4983e-82	1.68304	0.973	0.765	1.89834e-77
NFAT5	1.19103e-80	-1.80462	0.243	0.832	4.11216e-76
VTI1A	6.29863e-80	-1.20813	0.08	0.754	2.17466e-75
PIK3R5	6.15995e-79	-1.42664	0.202	0.831	2.12678e-74
FHIT	7.60492e-78	-1.71704	0.068	0.723	2.62567e-73
RAD51B	7.78583e-78	-1.4391	0.042	0.706	2.68814e-73
PRKCE	8.5398e-78	-1.24492	0.057	0.733	2.94845e-73
PTPRJ	1.22571e-76	-1.47187	0.426	0.914	4.2319e-72
SLC27A4	4.91282e-76	-0.91931	0.053	0.729	1.6962e-71
MCU	3.64373e-75	-1.5737	0.076	0.723	1.25804e-70
GAB2	6.64639e-75	-1.34612	0.183	0.82	2.29473e-70
DIAPH2	1.73066e-74	-1.36582	0.209	0.819	5.97528e-70
ELOVL5	2.10044e-74	-1.58255	0.285	0.839	7.25199e-70
MRTFA	5.70104e-74	-1.12888	0.114	0.77	1.96834e-69
TBC1D8	7.87559e-74	-1.35914	0.087	0.732	2.71913e-69
FOXN3	8.48741e-74	-1.67012	0.411	0.905	2.93036e-69
TRAF3	9.68789e-74	-1.40065	0.163	0.777	3.34484e-69
NUMB	1.00218e-72	-1.63279	0.331	0.872	3.46014e-68
SBF2	1.03956e-72	-1.2665	0.262	0.856	3.58918e-68
STAG1	2.4092e-72	-1.15632	0.179	0.809	8.31799e-68
VPS13B	4.43037e-72	-1.12613	0.152	0.79	1.52963e-67
DISC1	8.68907e-72	-1.38378	0.114	0.759	2.99999e-67
BCAS3	3.30359e-71	-1.15718	0.049	0.685	1.1406e-66
ATP2C1	4.27447e-71	-1.67608	0.376	0.858	1.4758e-66
ERC1	5.86504e-71	-1.10716	0.152	0.785	2.02496e-66
SFMBT2	7.83538e-71	-1.63541	0.376	0.874	2.70524e-66
KYNU	1.18149e-70	-2.33974	0.437	0.86	4.07922e-66
FNDC3A	1.40003e-70	-1.65026	0.414	0.886	4.83373e-66
CDKAL1	2.08839e-70	-1.07391	0.072	0.712	7.21039e-66
ASAP1	6.34894e-70	-1.49478	0.449	0.895	2.19203e-65
NSMCE2	7.80053e-70	-1.13566	0.144	0.771	2.69321e-65
GNAQ	1.09324e-69	-1.35331	0.51	0.928	3.77451e-65
MANBA	3.59204e-69	-1.37702	0.335	0.853	1.24019e-64
RABGAP1L	5.51977e-69	-1.29943	0.255	0.83	1.90576e-64
SNX29	5.86367e-69	-1.06308	0.202	0.819	2.02449e-64
TAOK3	9.81044e-69	-1.55939	0.711	0.93	3.38715e-64
BABAM2	1.68775e-68	-1.08454	0.122	0.742	5.82713e-64
BRAF	2.13417e-68	-1.41319	0.186	0.787	7.36842e-64
PPP6R3	3.9717e-68	-1.00165	0.171	0.793	1.37127e-63
UVRAG	6.48194e-68	-1.02647	0.156	0.782	2.23795e-63
TBC1D5	1.20421e-67	-1.22933	0.27	0.837	4.15766e-63
CAMK2D	1.29593e-67	-1.48938	0.186	0.78	4.47433e-63
MBP	1.31851e-67	-1.31217	0.35	0.858	4.55229e-63
MAML3	1.33229e-67	-1.49963	0.118	0.724	4.59986e-63
RABGEF1	3.5406e-67	-1.38203	0.152	0.748	1.22243e-62
JMJD1C	9.04158e-67	-1.49116	0.536	0.918	3.1217e-62
TPRG1	9.56746e-67	-1.64266	0.034	0.64	3.30326e-62
LINC00278	1.37135e-66	-1.36509	0.072	0.686	4.73472e-62
DENND4A	1.75256e-66	-1.32929	0.152	0.749	6.05089e-62
SLC39A11	1.86429e-66	-1.0655	0.19	0.8	6.43666e-62
SSH2	2.94526e-66	-1.52752	0.255	0.82	1.01688e-61
RAB7A	3.11216e-66	-1.34846	0.722	0.929	1.0745e-61
TBC1D22A	5.17613e-66	-1.08905	0.221	0.818	1.78711e-61
TCF12	6.0316e-66	-1.58895	0.411	0.888	2.08247e-61
CUX1	6.76335e-66	-1.18979	0.449	0.899	2.33512e-61
MED13L	8.91729e-66	-1.32261	0.392	0.887	3.07878e-61
SNTB1	1.29408e-65	-1.3639	0.11	0.701	4.46795e-61
AC025580.2	6.03905e-65	-1.4362	0.019	0.616	2.08504e-60
COP1	6.07265e-65	-1.03709	0.175	0.78	2.09664e-60
SLC8A1	7.35534e-65	-1.46628	0.627	0.935	2.5395e-60
ATXN1	7.60232e-65	-1.17458	0.35	0.866	2.62478e-60
MYO9B	2.02969e-64	-1.30777	0.586	0.918	7.00771e-60
WDR7	2.6896e-64	-1.15047	0.106	0.71	9.28612e-60
FAF1	3.00402e-64	-1.01183	0.129	0.74	1.03717e-59
TRAPPC9	5.18135e-64	-0.931172	0.042	0.645	1.78891e-59
SND1	1.13865e-63	-0.984048	0.262	0.828	3.93131e-59
MCTP1	1.85683e-63	-1.79419	0.27	0.779	6.41089e-59
KANSL1L	3.79123e-63	-1.37508	0.16	0.733	1.30896e-58
PSD3	6.60159e-63	-1.47263	0.293	0.814	2.27926e-58
ADAMTSL4-AS1	1.02845e-62	-1.07301	0.019	0.608	3.55083e-58
FTX	1.20978e-62	-1.15023	0.232	0.812	4.17688e-58
FNIP2	3.05006e-62	-1.90072	0.605	0.888	1.05307e-57
SPP1	3.77915e-62	1.54802	0.989	0.964	1.30479e-57
MIR181A1HG	4.03347e-62	-1.25177	0.099	0.683	1.3926e-57
ATP9B	5.41949e-62	-1.09576	0.129	0.726	1.87113e-57
STK3	1.35545e-61	-0.96135	0.125	0.718	4.67983e-57
ZNF438	1.50765e-61	-1.07252	0.11	0.705	5.20532e-57
ZCCHC7	4.29655e-61	-0.982897	0.103	0.693	1.48343e-56
AL356124.1	2.80499e-60	-1.05989	0.068	0.65	9.6845e-56
ELF2	2.81794e-60	-1.0305	0.194	0.773	9.72923e-56
HDAC4	3.17191e-60	-0.862667	0.057	0.644	1.09513e-55
RAPGEF2	4.96353e-60	-1.30458	0.205	0.774	1.71371e-55
KDM6A	1.1546e-59	-0.950621	0.091	0.673	3.98638e-55
RALGAPA1	1.93651e-59	-1.35515	0.144	0.704	6.686e-55
ADK	2.00155e-59	-0.948845	0.144	0.727	6.91055e-55
IRAK3	2.61809e-59	-1.04838	0.198	0.783	9.03923e-55
FOXP1	3.51009e-59	-1.13803	0.498	0.896	1.21189e-54
JARID2	3.83251e-59	-1.36279	0.346	0.842	1.32321e-54
PDE7A	4.55412e-59	-1.21818	0.129	0.694	1.57236e-54
FBXL14	4.67233e-59	-1.08568	0.008	0.574	1.61317e-54
AMBRA1	7.69208e-59	-0.72708	0.03	0.607	2.65577e-54
DIP2B	8.01525e-59	-1.11052	0.183	0.758	2.76734e-54
LPP	1.02517e-58	-1.09159	0.422	0.877	3.5395e-54
CD14	1.58165e-58	1.42746	0.947	0.899	5.4608e-54
ZBTB20	2.44524e-58	-1.24777	0.144	0.708	8.44245e-54
AC016831.7	3.95322e-58	-1.15709	0.122	0.687	1.36489e-53
VAV3	4.60599e-58	-1.33234	0.16	0.717	1.59027e-53
FNDC3B	6.22443e-58	-1.64259	0.719	0.917	2.14905e-53
HIBCH	6.59208e-58	-1.12559	0.202	0.742	2.27598e-53
RERE	7.56078e-58	-1.04457	0.247	0.804	2.61043e-53
LINC00513	9.6522e-58	-1.04218	0.076	0.646	3.33252e-53
TPST1	1.54443e-57	-1.07618	0.019	0.575	5.3323e-53
MYO1E	1.98957e-57	-1.21372	0.183	0.746	6.86919e-53
TBC1D16	2.01374e-57	-0.870235	0.11	0.699	6.95263e-53
FBXO11	2.54651e-57	-1.08251	0.262	0.805	8.79208e-53
AMPD3	2.87705e-57	-1.38093	0.259	0.78	9.9333e-53
FAM172A	6.22768e-57	-0.938191	0.08	0.652	2.15017e-52
WWOX	1.55849e-56	-1.20988	0.042	0.595	5.38083e-52
PRKCH	1.68443e-56	-0.955481	0.144	0.707	5.81565e-52
DYM	2.2084e-56	-0.788514	0.11	0.681	7.62473e-52
ZHX2	3.47024e-56	-1.16414	0.027	0.576	1.19814e-51
EIF4G3	3.69047e-56	-1.11661	0.388	0.864	1.27417e-51
L3MBTL4	3.99999e-56	-0.992603	0.053	0.614	1.38104e-51
HIVEP2	1.08412e-55	-1.73667	0.24	0.723	3.74304e-51
BANP	1.23304e-55	-1.09205	0.148	0.684	4.25718e-51
OOEP	1.4529e-55	-0.614952	0.004	0.55	5.01629e-51
PCCA	1.64638e-55	-0.841102	0.057	0.617	5.68429e-51
USP32	2.25041e-55	-0.920369	0.19	0.751	7.76977e-51
UTRN	3.08473e-55	-1.11444	0.49	0.888	1.06503e-50
RASAL2	3.72303e-55	-1.29867	0.141	0.685	1.28541e-50
ARHGAP24	3.89955e-55	-1.69448	0.034	0.579	1.34636e-50
GNA12	5.26806e-55	-0.998456	0.266	0.788	1.81885e-50
ZNF407	6.73247e-55	-0.822844	0.076	0.643	2.32445e-50
NOCT	9.29356e-55	-1.0938	0.023	0.565	3.2087e-50
HIF1A-AS3	1.60268e-54	-1.51866	0.087	0.628	5.53342e-50
WDFY1	2.35478e-54	-1.01103	0.202	0.75	8.1301e-50
LRBA	2.7398e-54	-0.896352	0.061	0.608	9.45945e-50
BIRC6	3.80814e-54	-0.967637	0.319	0.834	1.3148e-49
LINC01004	8.25248e-54	-0.767329	0.015	0.551	2.84925e-49
UBAP1	8.45604e-54	-0.879183	0.167	0.731	2.91953e-49
CDK14	8.8149e-54	-1.00628	0.027	0.56	3.04343e-49
SLC1A3	8.91661e-54	-1.55334	0.631	0.922	3.07855e-49
QKI	1.70968e-53	-1.11299	0.821	0.964	5.90283e-49
PAN3	2.01824e-53	-0.900591	0.099	0.651	6.96817e-49
PPP3CA	3.53296e-53	-1.06145	0.289	0.803	1.21979e-48
PELI1	9.4692e-53	-1.52717	0.319	0.795	3.26934e-48
FOXO3	1.44457e-52	-1.18378	0.342	0.829	4.98752e-48
DENND5A	1.93446e-52	-1.3207	0.232	0.745	6.67893e-48
UTY	1.97243e-52	-0.837337	0.065	0.608	6.81001e-48
RUFY3	2.12331e-52	-0.978103	0.175	0.712	7.33093e-48
STK10	3.62614e-52	-1.02303	0.316	0.817	1.25196e-47
TEX14	5.34199e-52	-1.03527	0.004	0.524	1.84437e-47
USP34	6.58072e-52	-0.921242	0.346	0.838	2.27206e-47
AC022217.3	8.22101e-52	-1.00992	0	0.518	2.83839e-47
PICALM	1.02475e-51	-1.07385	0.673	0.935	3.53806e-47
ANKS1A	1.16226e-51	-1.11813	0.171	0.711	4.0128e-47
PLXDC2	1.29192e-51	-1.56567	0.852	0.961	4.46049e-47
RPS6KA2	1.81224e-51	-1.08353	0.103	0.645	6.25695e-47
FXYD3	1.91678e-51	0.776415	0.384	0.102	6.61789e-47
HERC1	2.15889e-51	-1.15327	0.327	0.796	7.45377e-47
DAPK1	2.43584e-51	-1.46998	0.384	0.775	8.40997e-47
COG5	2.50171e-51	-0.838236	0.144	0.69	8.63741e-47
NHSL1	3.36666e-51	-1.26182	0.057	0.584	1.16237e-46
TRAK1	4.23352e-51	-0.835055	0.152	0.707	1.46167e-46
TSC22D2	4.23707e-51	-1.1451	0.247	0.751	1.46289e-46
FBXL17	4.96117e-51	-0.911759	0.076	0.602	1.71289e-46
CAMK1D	6.91758e-51	-0.990246	0.183	0.722	2.38836e-46
DIRC3	7.35166e-51	-1.15251	0.011	0.526	2.53824e-46
DTNB	8.44569e-51	-0.949652	0.103	0.637	2.91596e-46
AP3B1	1.09332e-50	-0.929943	0.259	0.796	3.77478e-46
NOTCH2NLC	1.53564e-50	-0.923128	0.038	0.552	5.30194e-46
SMYD3	2.21918e-50	-0.952631	0.023	0.536	7.66194e-46
B4GALT5	4.57702e-50	-1.15844	0.304	0.788	1.58026e-45
PDE8A	4.7808e-50	-0.984566	0.167	0.701	1.65062e-45
CLASP1	6.95787e-50	-0.768421	0.091	0.633	2.40227e-45
ASH1L	1.15748e-49	-0.961699	0.346	0.832	3.99633e-45
DYRK1A	1.19544e-49	-0.905137	0.205	0.756	4.12736e-45
BACH1	1.60403e-49	-1.01281	0.373	0.868	5.53808e-45
GRN	1.7166e-49	0.767741	0.977	0.947	5.92672e-45
PEAK1	1.75559e-49	-0.976118	0.202	0.726	6.06136e-45
METRNL	1.88911e-49	1.01161	0.825	0.664	6.52234e-45
UBE2H	2.39345e-49	-1.08014	0.338	0.802	8.26363e-45
ARIH1	2.44674e-49	-1.24108	0.388	0.839	8.4476e-45
CPEB3	2.76314e-49	-0.872645	0.091	0.617	9.54003e-45
ARID1B	3.34701e-49	-1.00538	0.369	0.842	1.15559e-44
PACSIN2	3.51482e-49	-0.804529	0.27	0.804	1.21353e-44
GSK3B	3.64166e-49	-0.856731	0.217	0.743	1.25732e-44
F13A1	6.08906e-49	1.20949	0.654	0.326	2.10231e-44
RBFOX2	1.11024e-48	-0.537946	0.023	0.536	3.83322e-44
UBASH3B	1.11509e-48	-0.875797	0.152	0.682	3.84996e-44
ETV6	1.20017e-48	-1.10436	0.426	0.869	4.14369e-44
LDLRAD3	1.58712e-48	-0.803267	0.065	0.586	5.47968e-44
PITPNC1	1.6991e-48	-1.0726	0.103	0.614	5.86632e-44
ERN1	3.24652e-48	-1.1713	0.259	0.739	1.12089e-43
SFN	4.66466e-48	0.679617	0.335	0.081	1.61052e-43
AQP9	4.81264e-48	-1.43698	0.327	0.75	1.66161e-43
KCNMA1	5.31547e-48	-1.31987	0.464	0.845	1.83522e-43
GBE1	5.88346e-48	-1.37174	0.16	0.676	2.03132e-43
PRKAG2	6.25811e-48	-0.927089	0.266	0.8	2.16067e-43
TFEC	6.30397e-48	-1.08206	0.35	0.833	2.17651e-43
UBE2R2	7.2073e-48	-1.00505	0.441	0.845	2.48839e-43
KMO	1.05308e-47	-1.60203	0.224	0.684	3.63585e-43
IRAK2	1.08657e-47	-1.05979	0.137	0.635	3.7515e-43
CCDC138	1.42369e-47	-1.42981	0.046	0.538	4.91542e-43
FOLR2	1.58848e-47	1.36723	0.715	0.428	5.48437e-43
EIF2AK3	1.95109e-47	-1.4888	0.251	0.698	6.73635e-43
CPQ	2.15268e-47	-0.886832	0.304	0.816	7.43234e-43
AC100849.1	2.17028e-47	-0.979802	0.015	0.509	7.49312e-43
ITGB2	2.92648e-47	0.755407	0.97	0.953	1.0104e-42
TUT7	3.09469e-47	-1.01112	0.27	0.786	1.06847e-42
ERBIN	3.11579e-47	-1.0588	0.38	0.821	1.07576e-42
SPAG9	3.60437e-47	-1.32815	0.529	0.862	1.24445e-42
CDR2	3.93263e-47	-0.732832	0.023	0.517	1.35778e-42
ZEB2	1.01999e-46	-1.08417	0.833	0.946	3.52161e-42
CERS6	1.78472e-46	-0.862416	0.278	0.797	6.16191e-42
CUL1	3.24419e-46	-0.869691	0.144	0.668	1.12009e-41
TULP2	6.36459e-46	-1.04624	0	0.477	2.19744e-41
STRN3	1.42329e-45	-0.848177	0.167	0.669	4.91404e-41
JAZF1	1.65746e-45	-1.22447	0.106	0.612	5.72254e-41
MAPKAP1	1.93894e-45	-0.820534	0.274	0.786	6.69437e-41
UBE2E1	1.97787e-45	-0.858778	0.304	0.816	6.82878e-41
TANK	2.16571e-45	-1.09927	0.452	0.856	7.47733e-41
ANKRD17	2.69867e-45	-0.859004	0.281	0.775	9.31743e-41
SESTD1	2.93863e-45	-1.58651	0.202	0.66	1.01459e-40
GTF2IRD1	3.07116e-45	-0.885403	0.046	0.53	1.06035e-40
FTO	3.28719e-45	-0.700219	0.053	0.545	1.13493e-40
MARK3	3.84817e-45	-0.939198	0.304	0.785	1.32862e-40
TET3	5.12637e-45	-0.787002	0.232	0.738	1.76993e-40
PERP	7.45991e-45	1.27316	0.544	0.251	2.57561e-40
NCOA2	7.74256e-45	-0.820694	0.175	0.689	2.6732e-40
ASB3	8.98051e-45	-0.669178	0.049	0.537	3.10061e-40
MBD5	1.03824e-44	-0.84712	0.057	0.545	3.58463e-40
MRPS6	1.68198e-44	-1.14157	0.361	0.786	5.8072e-40
FGD4	1.87748e-44	-1.24128	0.437	0.851	6.4822e-40
VPS8	1.88516e-44	-0.690421	0.152	0.668	6.5087e-40
PRKCA	2.18675e-44	-1.06749	0.137	0.631	7.54996e-40
GLS	3.44171e-44	-1.16466	0.452	0.839	1.18828e-39
SCAPER	4.34755e-44	-0.692168	0.091	0.596	1.50104e-39
GTDC1	4.91808e-44	-0.708335	0.11	0.618	1.69802e-39
AC018362.1	5.08151e-44	-0.672367	0.057	0.547	1.75444e-39
DOCK5	6.25919e-44	-0.791462	0.141	0.655	2.16105e-39
GRAMD1B	7.04324e-44	-0.851317	0.076	0.562	2.43175e-39
KIF13B	7.33701e-44	-0.694879	0.19	0.711	2.53318e-39
PPARG	8.45218e-44	-1.0803	0.156	0.644	2.9182e-39
STARD13	1.08452e-43	-0.967314	0.137	0.628	3.74441e-39
LRRC23	1.34134e-43	-1.44633	0.053	0.528	4.63111e-39
MAP4K3	1.66912e-43	-0.887583	0.129	0.625	5.76282e-39
CCNH	1.93526e-43	-0.917976	0.217	0.713	6.68169e-39
AEBP2	2.0263e-43	-0.649929	0.103	0.603	6.99602e-39
RBM6	2.13568e-43	-0.69515	0.183	0.711	7.37367e-39
ZBTB16	2.24817e-43	-1.02083	0.133	0.628	7.76205e-39
NFKB1	2.84748e-43	-2.05239	0.582	0.83	9.83121e-39
GAPDH	3.0521e-43	0.873839	0.981	0.975	1.05377e-38
TAB2	6.234e-43	-0.822756	0.327	0.808	2.15235e-38
AZIN1-AS1	6.48738e-43	-0.912321	0.091	0.573	2.23983e-38
ANKHD1	7.68959e-43	-0.732058	0.316	0.8	2.65491e-38
DLEU1	7.77374e-43	-1.11788	0.125	0.613	2.68396e-38
TANC2	1.58411e-42	-1.02776	0.285	0.753	5.4693e-38
SH3PXD2B	1.63335e-42	-0.872292	0.202	0.684	5.63932e-38
FER	1.92327e-42	-0.755074	0.068	0.541	6.64029e-38
TIAM2	2.00255e-42	-0.5878	0.023	0.488	6.914e-38
ABHD3	2.06344e-42	-0.974772	0.27	0.753	7.12423e-38
MTMR3	2.29509e-42	-0.625979	0.118	0.626	7.92402e-38
ZNF804A	2.3287e-42	-1.02283	0.042	0.503	8.04006e-38
UBR2	2.4282e-42	-0.70372	0.179	0.682	8.38362e-38
ZDHHC20	2.56223e-42	-1.02587	0.3	0.765	8.84637e-38
AP003086.1	2.66298e-42	-0.576225	0	0.451	9.1942e-38
RPS6KC1	2.94739e-42	-0.662854	0.099	0.584	1.01762e-37
CHCHD3	3.29401e-42	-0.62627	0.16	0.664	1.13729e-37
CD163L1	4.97659e-42	-0.665242	0.091	0.588	1.71822e-37
SIGLEC10	6.58572e-42	-0.793355	0.327	0.809	2.27378e-37
RBKS	6.73751e-42	-0.747658	0.034	0.499	2.32619e-37
NUP98	6.73773e-42	-0.669381	0.198	0.7	2.32627e-37
RASSF3	6.9999e-42	-0.632438	0.16	0.682	2.41679e-37
EEPD1	7.17119e-42	-0.857485	0.114	0.591	2.47592e-37
RPTOR	8.59077e-42	-0.541995	0.034	0.502	2.96605e-37
PSEN1	1.07703e-41	-0.663888	0.232	0.74	3.71855e-37
SUPT3H	1.23235e-41	-0.680711	0.023	0.479	4.25481e-37
MIR205HG	1.6788e-41	0.835855	0.441	0.164	5.79621e-37
AC010894.3	1.8573e-41	-0.441565	0	0.444	6.41253e-37
RASA3	2.0636e-41	-0.685114	0.133	0.621	7.12477e-37
TIAM1	2.47687e-41	-0.79326	0.103	0.582	8.55164e-37
STAU2	3.53317e-41	-0.743919	0.183	0.665	1.21986e-36
RREB1	4.18445e-41	-0.791914	0.251	0.757	1.44472e-36
MT-CYB	5.73343e-41	1.0424	0.966	0.942	1.97952e-36
TRPS1	6.45274e-41	-1.00703	0.369	0.815	2.22787e-36
CYP27A1	6.51417e-41	-0.641545	0.061	0.536	2.24908e-36
WDR70	8.66985e-41	-0.749479	0.16	0.651	2.99335e-36
GATAD2A	1.1271e-40	-0.737932	0.243	0.729	3.89143e-36
CPM	1.16827e-40	-0.997317	0.593	0.895	4.03358e-36
AC009690.2	1.88441e-40	-0.704955	0	0.437	6.50612e-36
PRKCB	2.38365e-40	-0.863282	0.213	0.682	8.22979e-36
ITPR2	3.04258e-40	-1.04373	0.487	0.879	1.05048e-35
NEDD4L	3.23728e-40	-1.02327	0.095	0.548	1.1177e-35
EPG5	4.72779e-40	-0.857639	0.133	0.609	1.63232e-35
LARP4B	4.92079e-40	-0.708906	0.285	0.776	1.69895e-35
FNBP1	8.12928e-40	-1.17521	0.437	0.841	2.80672e-35
FKBP5	8.83502e-40	-1.03297	0.643	0.938	3.05038e-35
USP15	1.15739e-39	-0.844748	0.407	0.848	3.99602e-35
ATP6V1H	1.16816e-39	-1.05356	0.464	0.83	4.03318e-35
ZFC3H1	1.18286e-39	-0.576013	0.137	0.628	4.08394e-35
CD93	1.22697e-39	1.01525	0.608	0.346	4.23622e-35
CYTH1	1.39892e-39	-0.982182	0.513	0.863	4.8299e-35
NOTCH2	1.51435e-39	-0.734421	0.186	0.683	5.22844e-35
ILRUN	1.76231e-39	-0.770392	0.183	0.668	6.08455e-35
GPBP1	1.78197e-39	-1.17207	0.734	0.904	6.15242e-35
STEAP1B	2.14464e-39	-0.514242	0.008	0.44	7.40459e-35
DOCK2	2.44962e-39	-0.863959	0.437	0.864	8.45757e-35
ARID2	2.48859e-39	-0.709763	0.167	0.637	8.5921e-35
SCFD2	3.47549e-39	-0.672391	0.019	0.453	1.19995e-34
CALM3	3.74197e-39	0.980804	0.859	0.804	1.29195e-34
COMMD10	4.51524e-39	-0.765552	0.156	0.63	1.55893e-34
ACTG1	4.7944e-39	0.737079	0.973	0.962	1.65531e-34
PPM1L	4.97518e-39	-0.802044	0.091	0.541	1.71773e-34
STAB1	5.14841e-39	0.975492	0.856	0.819	1.77754e-34
RAPGEF6	5.35847e-39	-0.832153	0.19	0.667	1.85006e-34
SETD5	5.46793e-39	-0.709225	0.243	0.718	1.88786e-34
TXNRD1	5.59007e-39	-0.617359	0.209	0.711	1.93003e-34
MKLN1	7.75931e-39	-0.826556	0.289	0.765	2.67898e-34
ALDH1A2	7.82336e-39	-0.689047	0.049	0.504	2.70109e-34
RPL15	1.17207e-38	0.602074	1	0.976	4.04669e-34
NFE2L3	1.82223e-38	-0.661322	0.095	0.556	6.29143e-34
MT-ATP6	1.91163e-38	1.07296	0.973	0.966	6.6001e-34
HIPK2	3.392e-38	-0.770741	0.293	0.773	1.17112e-33
AGO3	5.1232e-38	-0.69058	0.209	0.692	1.76884e-33
AGAP3	7.67972e-38	-0.723695	0.259	0.712	2.6515e-33
AP1S3	8.17771e-38	-0.820838	0.023	0.449	2.82344e-33
SRGAP1	9.52161e-38	-1.09709	0.247	0.696	3.28743e-33
TMEM117	9.79624e-38	-0.737613	0.027	0.453	3.38225e-33
TBXAS1	9.80233e-38	-0.999561	0.38	0.847	3.38435e-33
SEMA3C	1.23355e-37	-1.14723	0.065	0.496	4.25895e-33
CREBBP	1.35545e-37	-0.621729	0.319	0.79	4.67982e-33
IMMP2L	1.46008e-37	-0.85768	0.038	0.466	5.04108e-33
PIK3R6	1.53312e-37	-0.559317	0.034	0.465	5.29326e-33
ATP11A	1.61089e-37	-0.613521	0.205	0.697	5.56178e-33
SOAT1	2.48273e-37	-0.760915	0.468	0.855	8.57188e-33
DISP1	2.7345e-37	-1.06882	0.061	0.496	9.44113e-33
TCF7L2	2.93595e-37	-0.775865	0.106	0.561	1.01367e-32
GSAP	3.04973e-37	-0.550521	0.16	0.653	1.05295e-32
TENT2	3.08023e-37	-0.693057	0.247	0.728	1.06348e-32
CERT1	3.67806e-37	-0.703925	0.304	0.767	1.26989e-32
ELL2	4.05439e-37	-1.05897	0.677	0.907	1.39982e-32
ITFG1	4.82574e-37	-0.767874	0.274	0.734	1.66613e-32
MAP3K5	5.57069e-37	-0.811534	0.152	0.616	1.92334e-32
EHMT1	5.64848e-37	-0.551276	0.137	0.616	1.9502e-32
CTSB	5.87896e-37	0.751301	1	0.984	2.02977e-32
AC026202.2	6.35117e-37	-0.455013	0	0.409	2.1928e-32
PLCL1	6.68554e-37	-0.951353	0.015	0.428	2.30825e-32
ATF6	8.49719e-37	-1.04275	0.392	0.815	2.93374e-32
GPR137B	8.56736e-37	-0.93447	0.449	0.815	2.95797e-32
KRT6A	9.12569e-37	0.651508	0.354	0.114	3.15074e-32
SNAP23	9.57601e-37	-0.830734	0.407	0.821	3.30621e-32
RPS21	1.02323e-36	0.573004	0.962	0.957	3.5328e-32
AHCYL2	1.1931e-36	-0.624617	0.034	0.454	4.11931e-32
GATAD2B	1.51068e-36	-0.553803	0.129	0.601	5.21577e-32
ZFAND6	1.64966e-36	-0.736696	0.399	0.832	5.69563e-32
CTBP2	1.88948e-36	-0.679068	0.221	0.694	6.52362e-32
AMZ1	1.90422e-36	-0.563353	0.023	0.442	6.57449e-32
BCL2	1.91027e-36	-0.932984	0.198	0.642	6.5954e-32
SRPK2	2.0576e-36	-0.671939	0.202	0.672	7.10406e-32
IGF2R	2.32179e-36	-0.866002	0.43	0.819	8.01621e-32
SMURF2	2.35422e-36	-0.692761	0.228	0.706	8.12818e-32
FAM49B	2.42269e-36	-0.78767	0.745	0.965	8.36458e-32
CLASP2	2.48753e-36	-0.66722	0.163	0.625	8.58844e-32
ARHGAP22	2.57934e-36	-0.948975	0.125	0.577	8.90543e-32
AC099489.1	2.72044e-36	-1.20186	0.038	0.453	9.39261e-32
WDR26	2.79867e-36	-0.732591	0.471	0.84	9.6627e-32
PTK2B	3.20733e-36	-0.610965	0.266	0.764	1.10736e-31
SGMS1	3.26382e-36	-0.762919	0.186	0.645	1.12687e-31
ZC3H12C	3.27242e-36	-0.688523	0.114	0.566	1.12984e-31
DOCK10	3.49698e-36	-1.02125	0.43	0.827	1.20737e-31
CUL3	4.68608e-36	-0.56943	0.171	0.649	1.61791e-31
IL6ST	4.92272e-36	-0.739578	0.266	0.731	1.69962e-31
FARS2	7.20825e-36	-0.594477	0.061	0.489	2.48872e-31
CBLB	7.54193e-36	-1.02699	0.144	0.574	2.60393e-31
PDE4B	7.63023e-36	-1.14394	0.532	0.831	2.63441e-31
FBXO34	8.17034e-36	-0.576798	0.106	0.554	2.82089e-31
MAP2K1	8.19195e-36	-0.920581	0.376	0.788	2.82835e-31
REV3L	8.46252e-36	-1.07139	0.285	0.707	2.92177e-31
RALGAPA2	8.77476e-36	-0.657992	0.065	0.493	3.02957e-31
KCNE1	9.2059e-36	-0.534349	0.084	0.527	3.17843e-31
NPC1	9.89678e-36	-0.794422	0.327	0.774	3.41696e-31
TPT1	1.29824e-35	0.508863	0.996	0.991	4.48229e-31
RAB1A	1.51111e-35	-0.680344	0.529	0.893	5.21725e-31
CD58	1.55848e-35	-0.674637	0.285	0.731	5.38079e-31
SELENOP	1.69335e-35	1.67103	0.627	0.341	5.84645e-31
RAPGEF1	1.93242e-35	-0.733461	0.513	0.899	6.67189e-31
AFF4	2.46533e-35	-0.82211	0.517	0.853	8.5118e-31
PNLDC1	2.51431e-35	-0.646796	0.034	0.444	8.68091e-31
NF1	3.57845e-35	-0.713133	0.27	0.731	1.23549e-30
EXOC6B	3.79473e-35	-0.609852	0.027	0.437	1.31017e-30
PTMS	4.29566e-35	0.895728	0.787	0.662	1.48312e-30
SCAF8	6.78849e-35	-0.52581	0.072	0.505	2.34379e-30
GPHN	6.93399e-35	-0.632284	0.011	0.41	2.39403e-30
PARP8	7.04841e-35	-0.821025	0.167	0.615	2.43353e-30
MAP4K4	7.13352e-35	-1.19154	0.24	0.649	2.46292e-30
AKAP13	7.26708e-35	-0.846054	0.734	0.933	2.50903e-30
MITF	7.39455e-35	-0.851243	0.35	0.778	2.55304e-30
CD28	7.88712e-35	0.415925	0.19	0.034	2.72311e-30
AL392172.1	8.14806e-35	-0.540823	0.099	0.539	2.8132e-30
KMT2C	1.06439e-34	-0.723324	0.452	0.853	3.6749e-30
MGLL	1.15428e-34	-0.726633	0.163	0.606	3.98527e-30
BNC2	1.27806e-34	-1.10812	0.16	0.567	4.41263e-30
CLIP2	1.27912e-34	-0.897882	0.08	0.492	4.4163e-30
GPR132	1.31862e-34	-0.588525	0.103	0.542	4.55267e-30
MED13	1.33537e-34	-0.774594	0.384	0.813	4.6105e-30
NCOA3	1.44054e-34	-0.709337	0.312	0.767	4.97361e-30
TMCC1	1.54809e-34	-0.681232	0.152	0.607	5.34495e-30
SIPA1L3	1.55658e-34	-0.531848	0.042	0.454	5.37424e-30
PLPP3	1.7105e-34	-1.15268	0.049	0.449	5.90566e-30
CYB5R4	1.94175e-34	-0.795533	0.338	0.771	6.7041e-30
GLDN	2.13703e-34	-0.968168	0.099	0.535	7.37832e-30
UBR5	2.37045e-34	-0.593867	0.243	0.72	8.18423e-30
INTS6	2.49291e-34	-1.14323	0.304	0.741	8.60703e-30
HERC4	2.493e-34	-0.867682	0.255	0.701	8.60734e-30
SORL1	2.62831e-34	-0.870962	0.357	0.808	9.07451e-30
WDR37	2.64381e-34	-0.502486	0.053	0.477	9.12801e-30
ATF7IP2	2.84451e-34	-1.64757	0.152	0.581	9.82096e-30
USP24	3.01293e-34	-0.552269	0.129	0.577	1.04024e-29
FNIP1	3.30071e-34	-0.703189	0.422	0.809	1.1396e-29
SIGLEC5	3.77003e-34	-0.396222	0.027	0.431	1.30164e-29
ZNF710	3.88532e-34	-0.608225	0.148	0.609	1.34145e-29
ANO6	4.29543e-34	-0.680114	0.281	0.729	1.48304e-29
WDPCP	6.32056e-34	-0.590593	0.038	0.442	2.18224e-29
AC009093.2	6.38055e-34	-0.495507	0.004	0.39	2.20295e-29
SOS1	6.76722e-34	-0.593545	0.209	0.675	2.33645e-29
ARHGAP10	6.9346e-34	-0.735232	0.198	0.634	2.39424e-29
WDFY4	7.81835e-34	-0.573234	0.148	0.608	2.69936e-29
NRIP1	1.14443e-33	-0.948908	0.479	0.849	3.95127e-29
S100A9	1.33322e-33	0.880996	0.996	0.965	4.60308e-29
CRTC1	1.55957e-33	-0.514072	0.072	0.489	5.38457e-29
CDC42SE2	1.60708e-33	-0.751975	0.331	0.762	5.54861e-29
TTTY14	1.6424e-33	-1.09178	0.129	0.532	5.67055e-29
ADAM32	1.97317e-33	-0.541497	0.019	0.408	6.81258e-29
UBTD2	2.10853e-33	-0.801718	0.129	0.557	7.2799e-29
RLF	2.24469e-33	-0.6604	0.255	0.716	7.75002e-29
NT5C2	2.34778e-33	-0.613802	0.278	0.734	8.10594e-29
ARFGEF1	2.54877e-33	-0.533063	0.163	0.613	8.79988e-29
BAZ1A	2.90753e-33	-0.884826	0.521	0.846	1.00385e-28
ARHGAP17	2.94743e-33	-0.492532	0.084	0.512	1.01763e-28
FAM49A	3.1736e-33	-0.786966	0.331	0.762	1.09572e-28
SAMD4A	3.31574e-33	-0.788332	0.103	0.522	1.14479e-28
PPP2R2A	3.35678e-33	-0.562644	0.24	0.701	1.15896e-28
AL512603.2	3.622e-33	-0.674369	0	0.377	1.25053e-28
GNG7	3.76438e-33	-0.790118	0.065	0.47	1.29969e-28
NSMAF	3.77962e-33	-0.549917	0.171	0.626	1.30495e-28
CCND3	4.58626e-33	-0.638933	0.137	0.576	1.58345e-28
PVT1	4.88699e-33	-0.635167	0.103	0.526	1.68728e-28
SMURF1	4.99452e-33	-0.533825	0.076	0.494	1.72441e-28
RPL13A	5.17356e-33	0.543705	0.977	0.975	1.78622e-28
AC007384.1	5.36165e-33	-0.648862	0.087	0.504	1.85116e-28
KMT2E	6.21832e-33	-0.747137	0.452	0.839	2.14694e-28
SPPL3	6.24316e-33	-0.656958	0.281	0.724	2.15551e-28
CSGALNACT2	6.65164e-33	-0.854874	0.407	0.778	2.29654e-28
ABL1	6.71485e-33	-0.549362	0.087	0.511	2.31837e-28
RGS1	6.95685e-33	0.924678	0.939	0.859	2.40192e-28
TBK1	7.72198e-33	-0.465334	0.144	0.592	2.66609e-28
CD74	7.96494e-33	0.705876	1	0.987	2.74997e-28
SMG6	8.87933e-33	-0.43042	0.068	0.488	3.06568e-28
PLEKHM2	8.92274e-33	-0.591708	0.327	0.767	3.08067e-28
SPRR1B	8.97297e-33	0.62442	0.297	0.087	3.09801e-28
TRPM7	9.10298e-33	-0.546631	0.236	0.696	3.14289e-28
C7orf50	9.58023e-33	-1.12169	0.418	0.781	3.30767e-28
LINC02245	9.81607e-33	-0.571678	0.061	0.465	3.3891e-28
USP12	1.0876e-32	-0.815409	0.255	0.673	3.75505e-28
EYA3	1.11643e-32	-0.523373	0.118	0.551	3.8546e-28
PUM2	1.15677e-32	-0.595888	0.262	0.726	3.99388e-28
RSRC1	1.45016e-32	-0.607395	0.236	0.696	5.00682e-28
LCP2	1.46176e-32	-0.830329	0.654	0.904	5.04689e-28
AL163541.1	1.60384e-32	-1.35839	0	0.372	5.53743e-28
AOAH	1.72973e-32	-0.768346	0.202	0.651	5.97206e-28
BAZ2B	1.73871e-32	-0.791369	0.369	0.788	6.00306e-28
SH3RF3	1.74372e-32	-1.15975	0.034	0.42	6.02038e-28
ABI1	1.97585e-32	-0.671837	0.487	0.863	6.82183e-28
INVS	1.99325e-32	-0.595363	0.034	0.423	6.88189e-28
PSTPIP2	2.14346e-32	-0.688026	0.205	0.647	7.40052e-28
RPS18	2.5816e-32	0.621405	0.989	0.983	8.91322e-28
UBA52	2.64384e-32	0.500418	0.981	0.972	9.12812e-28
LHFPL2	2.76842e-32	-0.724505	0.764	0.943	9.55825e-28
RABGAP1	2.98002e-32	-0.545296	0.171	0.611	1.02888e-27
RNGTT	3.01572e-32	-0.504292	0.099	0.522	1.04121e-27
EXT1	3.34606e-32	-0.896407	0.057	0.445	1.15526e-27
ZDHHC14	3.65107e-32	-0.686562	0.091	0.508	1.26057e-27
PLCL2	3.73146e-32	-0.623684	0.084	0.494	1.28833e-27
FAM13B	4.15414e-32	-0.49079	0.141	0.581	1.43426e-27
MYCBP2	4.1856e-32	-0.80607	0.433	0.846	1.44512e-27
UBAP2	4.59512e-32	-0.496914	0.087	0.499	1.58651e-27
ZNF609	4.65072e-32	-0.702681	0.209	0.651	1.60571e-27
FAM168A	4.73529e-32	-0.632427	0.152	0.588	1.63491e-27
SLMAP	5.1815e-32	-0.529191	0.129	0.556	1.78896e-27
CHD2	5.85934e-32	-0.788063	0.456	0.831	2.02299e-27
CHKA	6.04168e-32	-0.610979	0.183	0.625	2.08595e-27
PFN1	6.25613e-32	0.586611	0.977	0.963	2.15999e-27
R3HDM2	7.02576e-32	-0.551739	0.186	0.636	2.42571e-27
FBXL20	7.41699e-32	-0.611719	0.095	0.508	2.56079e-27
LRCH1	7.43507e-32	-0.716959	0.167	0.596	2.56703e-27
LCORL	7.44483e-32	-0.579251	0.171	0.618	2.5704e-27
TYW1B	7.52442e-32	-0.520288	0.008	0.379	2.59788e-27
ATP13A3	7.73495e-32	-1.14624	0.7	0.868	2.67057e-27
PALM2-AKAP2	8.08906e-32	-1.34462	0.251	0.621	2.79283e-27
SDCCAG8	8.4196e-32	-0.748803	0.414	0.828	2.90695e-27
AC005670.3	9.0178e-32	-0.53117	0.068	0.468	3.11349e-27
CLIC1	9.1785e-32	0.652371	0.947	0.923	3.16897e-27
ITPR1	9.79936e-32	-0.608653	0.243	0.69	3.38333e-27
TET2	1.12748e-31	-1.11835	0.441	0.806	3.89274e-27
PSPC1	1.14347e-31	-0.482297	0.137	0.57	3.94794e-27
CLEC16A	1.15434e-31	-0.441066	0.076	0.492	3.98549e-27
EVI5	1.22808e-31	-0.571603	0.243	0.702	4.24008e-27
USPL1	1.24352e-31	-1.20008	0.354	0.753	4.29337e-27
GNAI2	1.38333e-31	0.649644	0.916	0.932	4.77607e-27
ITGA4	1.47709e-31	0.909155	0.627	0.45	5.09982e-27
SUMF1	1.52728e-31	-0.685831	0.251	0.692	5.27309e-27
PTPRM	1.59959e-31	-0.650525	0.084	0.487	5.52276e-27
UBR1	1.69522e-31	-0.583418	0.125	0.551	5.85292e-27
TFPI	1.76336e-31	-0.745786	0.042	0.419	6.08818e-27
OSBPL3	1.99535e-31	-0.619556	0.152	0.584	6.88916e-27
KLHL6	2.15448e-31	-0.819281	0.319	0.751	7.43855e-27
DPYD-AS1	2.27976e-31	-0.382414	0	0.361	7.8711e-27
ZNF516	2.37222e-31	-0.448173	0.068	0.475	8.19034e-27
USP3	2.62488e-31	-0.625838	0.232	0.68	9.06267e-27
SLC8B1	2.67326e-31	-0.785167	0.3	0.72	9.22968e-27
ZNRF2	2.84397e-31	-0.667188	0.16	0.586	9.8191e-27
XPR1	3.21683e-31	-0.632196	0.11	0.526	1.11064e-26
ARRB1	3.53163e-31	-0.465628	0.122	0.546	1.21933e-26
OGDH	3.63585e-31	-0.551361	0.243	0.691	1.25531e-26
MECP2	3.64935e-31	-0.622442	0.266	0.702	1.25997e-26
FGGY	3.74476e-31	-0.463594	0.046	0.432	1.29292e-26
AC120193.1	3.76877e-31	-0.695297	0.015	0.382	1.30121e-26
SRGAP2	3.81613e-31	-1.20472	0.274	0.717	1.31756e-26
AC135050.3	4.00192e-31	-0.554957	0.023	0.396	1.3817e-26
NCOA1	4.19179e-31	-0.615652	0.194	0.625	1.44726e-26
TOM1L2	4.48011e-31	-0.517776	0.049	0.433	1.5468e-26
LDHA	5.16743e-31	0.862004	0.916	0.895	1.78411e-26
NCOR2	7.39786e-31	-0.621723	0.365	0.792	2.55418e-26
ASXL1	7.43367e-31	-0.514331	0.167	0.607	2.56655e-26
PBRM1	7.84348e-31	-0.630541	0.365	0.802	2.70804e-26
AL138720.1	8.43972e-31	-0.487012	0	0.356	2.9139e-26
TRPC4AP	9.44621e-31	-0.479045	0.179	0.624	3.2614e-26
PDLIM5	1.02911e-30	-0.619158	0.228	0.672	3.5531e-26
TPI1	1.2558e-30	0.694849	0.928	0.908	4.33577e-26
CD9	1.50018e-30	1.02777	0.806	0.655	5.17953e-26
SLC25A13	1.58438e-30	-0.485808	0.072	0.468	5.47024e-26
PIP4K2A	1.75516e-30	-0.650484	0.274	0.713	6.05987e-26
AL606489.1	1.79075e-30	-0.385387	0	0.353	6.18276e-26
LGALS1	1.81823e-30	0.78352	0.989	0.914	6.27763e-26
AKT3	2.08299e-30	-0.680187	0.034	0.405	7.19174e-26
PSME4	2.37873e-30	-0.621295	0.27	0.71	8.2128e-26
TFDP2	2.40384e-30	-0.753126	0.175	0.581	8.29951e-26
ERO1B	2.43138e-30	-0.578848	0.118	0.534	8.39459e-26
CDK19	2.61638e-30	-0.689931	0.194	0.607	9.0333e-26
ZC3HAV1	2.65348e-30	-1.05127	0.51	0.838	9.16141e-26
ADAMTS2	2.86614e-30	-0.589565	0.03	0.4	9.89562e-26
FBXW7	2.89197e-30	-0.59239	0.167	0.591	9.9848e-26
KDM4B	2.98021e-30	-0.485837	0.106	0.525	1.02895e-25
MAP2K5	3.00351e-30	-0.503769	0.057	0.441	1.03699e-25
AP002336.2	3.08708e-30	-0.389886	0	0.351	1.06585e-25
MGAT5	3.10131e-30	-0.653998	0.3	0.736	1.07076e-25
ARMH3	3.36823e-30	-0.514911	0.144	0.571	1.16292e-25
TMEM131	3.45908e-30	-0.475173	0.171	0.614	1.19428e-25
GMDS	3.48379e-30	-0.552472	0.061	0.439	1.20281e-25
MOB3B	3.59702e-30	-0.611169	0.125	0.53	1.24191e-25
GPCPD1	4.46708e-30	-0.701834	0.338	0.755	1.5423e-25
RYBP	4.79096e-30	-1.0139	0.376	0.757	1.65413e-25
GALNT2	5.10765e-30	-0.600452	0.205	0.661	1.76347e-25
RNF216	5.22205e-30	-0.481401	0.152	0.58	1.80296e-25
TTLL5	5.47479e-30	-0.515325	0.046	0.423	1.89023e-25
RFX3	5.9906e-30	-0.600096	0.038	0.408	2.06832e-25
HMBOX1	6.41137e-30	-0.455076	0.095	0.495	2.21359e-25
LINC01374	6.80099e-30	-1.0234	0.015	0.37	2.34811e-25
SERTAD2	6.84787e-30	-0.58668	0.198	0.621	2.3643e-25
XYLT1	7.08244e-30	-0.579267	0.027	0.39	2.44528e-25
MLLT10	7.29626e-30	-0.55942	0.186	0.617	2.51911e-25
PDSS1	7.72386e-30	-0.543142	0.046	0.421	2.66674e-25
MT-CO1	7.75868e-30	0.855596	0.977	0.968	2.67876e-25
HIP1	8.46201e-30	-0.70661	0.046	0.417	2.92159e-25
PHF21A	8.55483e-30	-0.56904	0.156	0.58	2.95364e-25
SPDYA	9.37529e-30	-0.540943	0.046	0.414	3.23691e-25
PDXDC1	1.03396e-29	-0.509675	0.27	0.717	3.56987e-25
NPHS1	1.08402e-29	-0.643652	0.015	0.37	3.7427e-25
PIAS1	1.10648e-29	-0.651267	0.365	0.796	3.82022e-25
TRAF1	1.16761e-29	-0.77286	0.068	0.444	4.0313e-25
ZCCHC14	1.71458e-29	-0.445427	0.11	0.511	5.91977e-25
SCLT1	1.96383e-29	-0.67149	0.103	0.493	6.78032e-25
PHACTR4	2.08114e-29	-0.723454	0.35	0.761	7.18534e-25
UBE2O	2.61721e-29	-0.486713	0.087	0.48	9.03619e-25
AL078590.2	2.7265e-29	-0.596306	0.008	0.357	9.41353e-25
ARHGAP31	2.76114e-29	-0.587717	0.137	0.537	9.53311e-25
P4HA1	2.93011e-29	-0.94644	0.662	0.872	1.01165e-24
MAN1A1	3.15782e-29	-0.706071	0.437	0.826	1.09027e-24
PACS1	3.56805e-29	-0.605308	0.224	0.639	1.23191e-24
PPARD	4.23757e-29	-0.557506	0.259	0.692	1.46306e-24
RPS16	4.23758e-29	0.562491	0.977	0.965	1.46307e-24
RUBCNL	4.69076e-29	-0.511852	0.103	0.504	1.61953e-24
TPK1	5.52914e-29	-0.653665	0.084	0.467	1.90899e-24
CMIP	5.7234e-29	-0.677916	0.456	0.857	1.97606e-24
TNPO3	5.84316e-29	-0.448151	0.141	0.555	2.01741e-24
YWHAH	5.88316e-29	0.794071	0.814	0.791	2.03122e-24
MT-ND4	6.41648e-29	0.79932	0.966	0.96	2.21536e-24
FAM177B	6.7081e-29	-0.359092	0.008	0.353	2.31604e-24
PTEN	8.63531e-29	-0.588917	0.354	0.786	2.98143e-24
ZNF277	9.4911e-29	-0.57284	0.144	0.556	3.2769e-24
UBAC2	9.66211e-29	-0.520069	0.278	0.714	3.33594e-24
LYZ	1.0696e-28	-1.29094	0.776	0.867	3.6929e-24
TRA2A	1.09326e-28	-0.49573	0.274	0.728	3.77461e-24
NAA16	1.09752e-28	-0.525523	0.144	0.552	3.78928e-24
CUL4A	1.17932e-28	-0.455923	0.183	0.612	4.07172e-24
GPATCH8	1.40059e-28	-0.490734	0.186	0.606	4.83569e-24
NFATC3	1.42882e-28	-0.522971	0.137	0.546	4.93314e-24
P4HB	1.53703e-28	0.722475	0.878	0.868	5.30676e-24
AL390957.1	1.71559e-28	-0.423862	0	0.335	5.92324e-24
AOPEP	1.82419e-28	-0.493561	0.034	0.39	6.2982e-24
CCDC91	1.83251e-28	-0.661733	0.285	0.692	6.32693e-24
RAB8B	1.83754e-28	-0.681768	0.414	0.799	6.34428e-24
C9orf72	1.97165e-28	-0.55832	0.255	0.694	6.80731e-24
ATXN7L1	2.00312e-28	-0.481715	0.053	0.422	6.91596e-24
ZNF638	2.17187e-28	-0.552751	0.304	0.741	7.49861e-24
VPS13D	2.35213e-28	-0.528706	0.205	0.629	8.12097e-24
CSTB	3.04398e-28	0.755907	0.985	0.923	1.05096e-23
CAMKMT	3.17411e-28	-0.562477	0.023	0.371	1.09589e-23
ANKUB1	3.53858e-28	-0.436937	0	0.332	1.22173e-23
YTHDF3	3.61633e-28	-0.694496	0.43	0.793	1.24857e-23
STAT5B	3.64904e-28	-0.590665	0.129	0.526	1.25987e-23
WTAP	3.80816e-28	-0.814996	0.471	0.818	1.31481e-23
PLD1	4.12728e-28	-0.658259	0.114	0.499	1.42498e-23
SMCHD1	4.98114e-28	-0.535905	0.259	0.694	1.71979e-23
COQ10B	5.15484e-28	-0.46138	0.137	0.546	1.77976e-23
CFLAR-AS1	5.91162e-28	-0.36898	0.053	0.42	2.04105e-23
ANKRD10	6.02895e-28	-0.555002	0.293	0.712	2.08155e-23
ARMH4	6.2793e-28	-0.438184	0.008	0.342	2.16799e-23
PTPN12	6.57905e-28	-0.603026	0.468	0.826	2.27148e-23
VWA8	6.85081e-28	-0.482966	0.068	0.44	2.36531e-23
HECTD4	7.69985e-28	-0.41925	0.057	0.422	2.65845e-23
SLC6A6	7.70664e-28	-0.447254	0.213	0.654	2.66079e-23
TNFAIP8	7.80762e-28	-1.00109	0.49	0.8	2.69566e-23
RUNX2	8.07511e-28	-0.592213	0.175	0.583	2.78801e-23
RFTN1	8.09736e-28	-0.546006	0.095	0.474	2.7957e-23
N4BP1	8.19301e-28	-0.515502	0.3	0.732	2.82872e-23
OSBPL1A	8.75759e-28	-0.567806	0.232	0.65	3.02365e-23
MACF1	1.08896e-27	-0.716229	0.65	0.912	3.75973e-23
USP9Y	1.15431e-27	-0.453504	0.11	0.501	3.98537e-23
RICTOR	1.30178e-27	-0.487116	0.129	0.531	4.49452e-23
SLCO3A1	1.4031e-27	-0.496342	0.087	0.461	4.84435e-23
DHX34	1.44401e-27	-0.39282	0.061	0.431	4.9856e-23
CLIC4	1.5187e-27	-0.912856	0.365	0.718	5.24345e-23
STK40	1.57609e-27	-0.533011	0.262	0.678	5.4416e-23
KIF16B	1.66256e-27	-0.524482	0.171	0.572	5.74014e-23
RPL36	1.92109e-27	0.51176	0.985	0.969	6.63274e-23
EZH2	1.96376e-27	-0.761851	0.144	0.525	6.78008e-23
TP53BP2	1.99484e-27	-0.579665	0.228	0.638	6.88737e-23
PDE4DIP	2.06525e-27	-0.965231	0.464	0.746	7.13047e-23
IRF8	2.08484e-27	-0.672767	0.43	0.791	7.19811e-23
PIK3AP1	2.08617e-27	-0.74852	0.555	0.858	7.20271e-23
FRS2	2.10888e-27	-0.375648	0.122	0.519	7.28112e-23
AGTPBP1	2.35788e-27	-0.488559	0.106	0.492	8.1408e-23
WAC	2.67607e-27	-0.717038	0.555	0.875	9.23941e-23
GBF1	2.84545e-27	-0.437917	0.099	0.482	9.82421e-23
TMEM181	2.9272e-27	-0.38868	0.08	0.453	1.01065e-22
PDSS2	3.33458e-27	-0.485491	0.091	0.467	1.1513e-22
ZMYM4	3.35289e-27	-0.47623	0.156	0.56	1.15762e-22
AC005920.2	3.45262e-27	-0.381406	0	0.323	1.19205e-22
ZMYM2	3.53022e-27	-0.590424	0.274	0.695	1.21884e-22
MT-CO3	3.90057e-27	0.873658	0.954	0.942	1.34671e-22
DENND4C	3.90641e-27	-0.563474	0.19	0.601	1.34873e-22
SELENOW	4.14616e-27	0.624644	0.806	0.791	1.4315e-22
NIPBL	4.14778e-27	-0.615258	0.452	0.845	1.43206e-22
LONRF3	4.218e-27	-0.619533	0.08	0.443	1.45631e-22
RSAD2	4.56525e-27	-0.710265	0.137	0.524	1.5762e-22
TTC7A	4.6223e-27	-0.547018	0.152	0.558	1.5959e-22
THADA	4.66232e-27	-0.45193	0.072	0.439	1.60971e-22
FCHSD2	4.69068e-27	-0.950711	0.354	0.743	1.61951e-22
RIC1	4.71898e-27	-0.477505	0.103	0.486	1.62927e-22
ALPK1	4.89799e-27	-0.677088	0.125	0.515	1.69108e-22
SSBP2	5.13331e-27	-0.838304	0.122	0.483	1.77233e-22
FOXO1	5.29653e-27	-0.571563	0.087	0.456	1.82868e-22
LINC01010	5.5494e-27	-0.422062	0.019	0.355	1.91599e-22
CELF6	5.82957e-27	-0.677805	0.08	0.436	2.01272e-22
MALAT1	5.95761e-27	0.81966	0.989	0.967	2.05692e-22
RPS11	6.67426e-27	0.475122	0.989	0.978	2.30435e-22
RIN2	6.97203e-27	-0.5794	0.274	0.697	2.40716e-22
PGK1	7.73923e-27	0.815574	0.867	0.892	2.67205e-22
DHRSX	7.83173e-27	-0.477311	0.183	0.584	2.70398e-22
TBC1D2	7.83992e-27	-0.457406	0.141	0.532	2.70681e-22
DMXL2	8.21432e-27	-0.777735	0.574	0.852	2.83608e-22
MTSS1	8.51099e-27	-0.798088	0.551	0.871	2.9385e-22
NUP210L	8.68018e-27	-0.567806	0.004	0.326	2.99692e-22
FAM107B	9.10395e-27	-0.964041	0.468	0.781	3.14323e-22
FBXW11	9.48024e-27	-0.504187	0.228	0.648	3.27315e-22
KAT6A	9.60954e-27	-0.475706	0.209	0.623	3.31779e-22
HDAC8	9.86325e-27	-0.534911	0.084	0.449	3.40539e-22
GCH1	1.0388e-26	-0.608543	0.11	0.484	3.58656e-22
JAK2	1.11294e-26	-0.579222	0.16	0.563	3.84252e-22
LINC02798	1.17008e-26	-0.706412	0	0.318	4.03981e-22
MIF	1.26102e-26	0.865325	0.909	0.906	4.35378e-22
KIFC3	1.37111e-26	-0.378956	0.179	0.605	4.73388e-22
SLC2A9	1.37444e-26	-0.465334	0.061	0.416	4.7454e-22
AL731577.2	1.51073e-26	-0.327459	0	0.317	5.21594e-22
ARHGEF10L	1.54223e-26	-0.41899	0.141	0.544	5.3247e-22
ESYT2	1.59965e-26	-0.541375	0.209	0.619	5.52296e-22
ULK4	1.7711e-26	-0.439588	0.042	0.384	6.11488e-22
TUBA1B	1.93002e-26	0.766136	0.951	0.948	6.66359e-22
COMMD1	1.97472e-26	-0.500858	0.293	0.714	6.81792e-22
CLU	2.02978e-26	0.624416	0.24	0.069	7.00801e-22
RELB	2.22001e-26	-0.451777	0.198	0.609	7.6648e-22
SPG11	2.27734e-26	-0.41745	0.186	0.613	7.86274e-22
AGPAT4	2.33734e-26	-0.649597	0.19	0.57	8.06991e-22
ST3GAL6	2.43304e-26	-0.593779	0.251	0.656	8.40032e-22
TLR1	2.61406e-26	-0.495311	0.232	0.654	9.02532e-22
CMSS1	2.75988e-26	-1.34059	0.106	0.467	9.52876e-22
RASGRP3	2.87638e-26	-0.938377	0.285	0.643	9.931e-22
FRMD4A	2.88652e-26	-1.47144	0.46	0.774	9.966e-22
RIN3	2.91802e-26	-0.628558	0.338	0.763	1.00748e-21
TRAF3IP2-AS1	3.0647e-26	-0.47217	0.011	0.333	1.05812e-21
STX8	3.08222e-26	-0.49126	0.297	0.702	1.06417e-21
TOM1	3.11005e-26	-0.471982	0.262	0.693	1.07378e-21
LINC00310	3.17704e-26	-0.525197	0.004	0.32	1.09691e-21
AL645465.1	3.204e-26	-0.477447	0.004	0.321	1.10621e-21
ANKRD44	3.23269e-26	-0.782028	0.278	0.683	1.11612e-21
CASK	3.38787e-26	-0.438129	0.057	0.403	1.1697e-21
DLG1	3.60224e-26	-0.504618	0.141	0.521	1.24371e-21
MBNL1	3.78182e-26	-0.809831	0.684	0.925	1.30571e-21
RNF111	4.01171e-26	-0.467508	0.152	0.548	1.38508e-21
WDFY3	4.03336e-26	-0.712421	0.338	0.735	1.39256e-21
TTC27	4.30846e-26	-0.387534	0.034	0.372	1.48754e-21
MORC3	4.76463e-26	-0.471806	0.281	0.712	1.64504e-21
DNAJB6	5.64756e-26	-0.902159	0.798	0.914	1.94988e-21
RPL27A	5.99961e-26	0.443182	0.992	0.977	2.07143e-21
LRRFIP2	6.39757e-26	-0.430572	0.183	0.586	2.20882e-21
STAT4	6.42008e-26	-0.898435	0.057	0.39	2.2166e-21
MT-CO2	7.35946e-26	0.770093	0.97	0.964	2.54093e-21
FMNL3	7.46821e-26	-0.500472	0.224	0.639	2.57848e-21
AC015871.1	8.01666e-26	-0.329044	0.046	0.39	2.76783e-21
SNAPC1	8.80591e-26	-0.788029	0.19	0.564	3.04033e-21
SLC9A8	9.45392e-26	-0.316388	0.061	0.418	3.26406e-21
VRK2	9.75183e-26	-0.375651	0.148	0.552	3.36692e-21
ARHGEF11	1.04673e-25	-0.384173	0.118	0.502	3.61393e-21
WHRN	1.04848e-25	-0.51045	0.076	0.423	3.61998e-21
FAR2	1.06991e-25	-0.551206	0.061	0.406	3.69399e-21
UBE3C	1.12908e-25	-0.404376	0.167	0.57	3.89826e-21
TMSB4X	1.24939e-25	0.342272	0.992	0.994	4.31363e-21
ANTXR2	1.28206e-25	-0.679243	0.16	0.534	4.42645e-21
BBS9	1.33741e-25	-0.454722	0.038	0.371	4.61754e-21
MCF2L2	1.48819e-25	-0.462237	0.019	0.339	5.13814e-21
TEX2	1.50508e-25	-0.384637	0.049	0.394	5.19643e-21
PCNX1	1.50734e-25	-0.514484	0.262	0.686	5.20426e-21
SSBP3	1.52185e-25	-0.414453	0.087	0.448	5.25433e-21
GAS7	1.52337e-25	-0.612097	0.316	0.712	5.25959e-21
PGS1	1.53094e-25	-0.347802	0.137	0.536	5.28572e-21
BTAF1	1.55508e-25	-0.367998	0.122	0.514	5.36907e-21
TG	1.57553e-25	-0.338098	0.004	0.314	5.43969e-21
HINT1	1.57906e-25	0.623657	0.863	0.857	5.45186e-21
EPC2	1.64392e-25	-0.374599	0.11	0.489	5.6758e-21
PBX3	1.72502e-25	-0.572003	0.236	0.634	5.95581e-21
ITPKB	1.74382e-25	-0.545577	0.133	0.5	6.0207e-21
A2M	1.94159e-25	0.635693	0.916	0.861	6.70354e-21
ABCC1	1.96232e-25	-0.397552	0.095	0.461	6.77509e-21
CCDC93	1.9687e-25	-0.388515	0.156	0.553	6.79713e-21
AC087286.2	2.0152e-25	-0.335983	0	0.306	6.95767e-21
SPATS2	2.08688e-25	-0.376917	0.068	0.421	7.20517e-21
SLC9A9	2.56848e-25	-1.02796	0.266	0.657	8.86795e-21
ECPAS	2.61441e-25	-0.408928	0.156	0.554	9.0265e-21
ADCY3	2.6933e-25	-0.694155	0.293	0.666	9.29888e-21
AP000331.1	2.81652e-25	-0.374672	0.004	0.312	9.72433e-21
S100A8	3.02105e-25	0.818207	0.951	0.877	1.04305e-20
C20orf194	3.15486e-25	-0.536839	0.167	0.56	1.08925e-20
RCOR1	3.19278e-25	-0.561833	0.251	0.652	1.10234e-20
ACAT2	3.2135e-25	-0.437422	0.11	0.476	1.10949e-20
PCNX2	3.25903e-25	-0.659052	0.038	0.365	1.12521e-20
PPFIA1	3.29668e-25	-0.476523	0.304	0.72	1.13821e-20
WASL	3.37774e-25	-0.35387	0.076	0.429	1.1662e-20
ZNF433-AS1	3.65424e-25	-0.472896	0.099	0.455	1.26166e-20
RPL27	3.71474e-25	0.472402	0.962	0.957	1.28255e-20
KCMF1	4.14028e-25	-0.419406	0.236	0.658	1.42947e-20
ITCH	4.30399e-25	-0.436146	0.19	0.594	1.486e-20
UMAD1	4.41529e-25	-0.428452	0.084	0.441	1.52442e-20
SLC45A4	4.87861e-25	-0.513651	0.106	0.464	1.68439e-20
RASSF2	4.90466e-25	-0.433475	0.243	0.666	1.69338e-20
XKR6	5.16658e-25	-0.465091	0.011	0.322	1.78381e-20
SPATA5	5.1797e-25	-0.513671	0.049	0.378	1.78834e-20
AC243829.4	5.42525e-25	-0.773154	0.038	0.358	1.87312e-20
NAF1	5.45181e-25	-0.965466	0.183	0.522	1.88229e-20
S100A4	5.6005e-25	0.80374	0.859	0.762	1.93363e-20
PIK3CB	6.13378e-25	-0.472493	0.183	0.577	2.11775e-20
CRADD	6.14014e-25	-0.816153	0.038	0.359	2.11994e-20
DCAF6	6.24166e-25	-0.642957	0.141	0.514	2.15499e-20
LRRK1	6.4479e-25	-0.624601	0.125	0.486	2.2262e-20
ARHGEF3	6.58444e-25	-0.446375	0.106	0.47	2.27334e-20
RPL23	6.76145e-25	0.497404	0.962	0.965	2.33446e-20
MSI2	7.1059e-25	-0.519178	0.072	0.418	2.45338e-20
SERF2	7.32724e-25	0.437598	0.962	0.968	2.5298e-20
C4orf45	8.4288e-25	-0.345204	0	0.3	2.91013e-20
RFFL	8.56879e-25	-0.34668	0.091	0.455	2.95846e-20
IFRD1	8.6103e-25	-0.760453	0.319	0.704	2.97279e-20
PI4KA	8.6962e-25	-0.415661	0.175	0.57	3.00245e-20
FGD2	9.59084e-25	-0.474355	0.095	0.452	3.31133e-20
MT-ND3	9.61751e-25	0.730155	0.943	0.944	3.32054e-20
CD4	1.0134e-24	0.627872	0.882	0.863	3.49886e-20
ARSB	1.08851e-24	-0.468007	0.167	0.551	3.75818e-20
C4orf47	1.09978e-24	-0.557583	0.008	0.311	3.79709e-20
PRKN	1.22383e-24	-0.729574	0.004	0.305	4.22541e-20
RPS14	1.2259e-24	0.463425	0.996	0.976	4.23254e-20
KANSL1	1.26389e-24	-0.511748	0.247	0.651	4.36371e-20
ST6GALNAC3	1.29877e-24	-1.43705	0	0.298	4.48413e-20
ADA	1.37557e-24	-0.530802	0.099	0.45	4.7493e-20
GIPC2	1.38135e-24	-0.390651	0	0.298	4.76925e-20
LYST	1.38646e-24	-0.525656	0.202	0.598	4.7869e-20
CDYL	1.3877e-24	-0.507589	0.167	0.542	4.79119e-20
SPRED2	1.39402e-24	-0.544155	0.129	0.489	4.813e-20
ITFG2	1.467e-24	-0.642765	0.08	0.416	5.06496e-20
CEP128	1.50875e-24	-0.525513	0.034	0.347	5.20912e-20
STAM	1.51767e-24	-0.414644	0.137	0.504	5.23989e-20
TRIM22	1.59484e-24	-0.423833	0.266	0.7	5.50636e-20
R3HCC1L	1.75671e-24	-0.361836	0.076	0.423	6.06521e-20
AF117829.1	1.86184e-24	-0.419097	0.076	0.419	6.42817e-20
NBEAL1	1.99811e-24	-0.476522	0.221	0.613	6.89868e-20
USP6NL	1.99871e-24	-0.606599	0.129	0.479	6.90076e-20
PPP3R1	2.07504e-24	-0.535956	0.308	0.71	7.16428e-20
MAD1L1	2.07535e-24	-0.363146	0.099	0.462	7.16535e-20
TYROBP	2.11262e-24	0.417037	1	0.984	7.29404e-20
ARAP2	2.22515e-24	-0.462958	0.114	0.473	7.68255e-20
CNOT2	2.25082e-24	-0.492061	0.259	0.677	7.77119e-20
PANK2	2.26424e-24	-0.338903	0.163	0.56	7.81752e-20
AC011511.2	2.40252e-24	-0.341276	0	0.295	8.29493e-20
NLRC5	2.47905e-24	-0.394245	0.076	0.425	8.55917e-20
HAMP	2.52823e-24	-1.09594	0.106	0.442	8.72897e-20
TNIK	2.76151e-24	-0.538349	0.008	0.308	9.53437e-20
ZNF644	2.94548e-24	-0.522083	0.308	0.718	1.01696e-19
NR2C2	3.04289e-24	-0.364277	0.091	0.44	1.05059e-19
CDK17	3.06795e-24	-0.370664	0.095	0.451	1.05924e-19
TLE4	3.11524e-24	-0.544986	0.183	0.556	1.07557e-19
LINC00862	3.13793e-24	-0.415923	0.004	0.301	1.0834e-19
PAFAH1B1	3.14185e-24	-0.4654	0.414	0.822	1.08475e-19
STIM1	3.40519e-24	-0.416448	0.11	0.47	1.17568e-19
UBR3	3.45091e-24	-0.412314	0.129	0.495	1.19146e-19
GARS-DT	3.85161e-24	-0.392603	0.084	0.43	1.32981e-19
SNX1	3.87052e-24	-0.422599	0.266	0.679	1.33634e-19
SLC25A17	4.11579e-24	-0.553712	0.053	0.376	1.42102e-19
ELP4	4.2747e-24	-0.446995	0.072	0.406	1.47588e-19
NR6A1	4.44899e-24	-0.431771	0.015	0.316	1.53606e-19
SGK3	4.54336e-24	-0.523983	0.342	0.749	1.56864e-19
RGL1	4.91972e-24	-0.476101	0.194	0.58	1.69858e-19
TXK	5.19736e-24	-0.357911	0.008	0.305	1.79444e-19
RAB3GAP1	5.34511e-24	-0.403172	0.175	0.57	1.84545e-19
SCFD1	5.58442e-24	-0.419465	0.224	0.628	1.92808e-19
PPIA	5.63685e-24	0.455235	0.981	0.973	1.94618e-19
ZXDC	5.76488e-24	-0.361658	0.084	0.431	1.99038e-19
RIPK2	6.20474e-24	-0.588616	0.259	0.643	2.14225e-19
SRGAP2B	6.37812e-24	-0.77249	0.186	0.566	2.20211e-19
TMEM51	6.39893e-24	-0.421413	0.259	0.672	2.2093e-19
CCR5AS	6.71054e-24	-0.303306	0.008	0.306	2.31688e-19
MT-ATP8	6.74897e-24	-0.570483	0.395	0.794	2.33015e-19
MS4A7	7.23859e-24	0.813016	0.901	0.929	2.49919e-19
ATG5	7.5232e-24	-0.378102	0.202	0.604	2.59746e-19
GPD2	7.57708e-24	-0.472246	0.213	0.606	2.61606e-19
KRT13	7.57979e-24	0.816935	0.597	0.463	2.617e-19
ARL8B	7.6416e-24	-0.635523	0.597	0.855	2.63834e-19
CSF3R	7.97426e-24	-0.448053	0.262	0.684	2.75319e-19
FLVCR2	8.14797e-24	-0.345423	0.179	0.587	2.81317e-19
DYSF	8.15908e-24	-0.413578	0.023	0.329	2.817e-19
TXNDC11	8.17072e-24	-0.429835	0.129	0.495	2.82102e-19
TRPM2	8.19564e-24	-0.447103	0.213	0.617	2.82963e-19
WARS	8.35602e-24	-0.522663	0.205	0.592	2.885e-19
ANKRD11	8.39544e-24	-0.531018	0.517	0.87	2.89861e-19
DOCK8	8.59022e-24	-1.05372	0.437	0.829	2.96586e-19
ARHGEF2	9.71748e-24	-0.41324	0.266	0.673	3.35506e-19
SNHG31	1.03881e-23	-0.299525	0	0.289	3.5866e-19
PIK3C3	1.03922e-23	-0.360819	0.133	0.5	3.58802e-19
MAPK14	1.06147e-23	-0.428964	0.186	0.57	3.66482e-19
44991	1.08013e-23	-0.432998	0.308	0.721	3.72927e-19
USP4	1.22437e-23	-0.315087	0.163	0.556	4.22725e-19
MCOLN2	1.24902e-23	-0.614112	0.087	0.413	4.31236e-19
GMDS-DT	1.27503e-23	-0.640751	0.084	0.415	4.40216e-19
VAC14	1.32354e-23	-0.389731	0.179	0.569	4.56966e-19
NBAS	1.40593e-23	-0.395297	0.103	0.451	4.85413e-19
TBC1D2B	1.44805e-23	-0.462097	0.217	0.6	4.99952e-19
FAM120B	1.45159e-23	-0.367607	0.099	0.453	5.01175e-19
RAB20	1.4536e-23	-0.469311	0.308	0.711	5.01872e-19
RNF38	1.49612e-23	-0.397214	0.16	0.532	5.1655e-19
ACSL4	1.57273e-23	-0.655808	0.399	0.787	5.43001e-19
METTL7A	1.60743e-23	-0.399333	0.255	0.675	5.5498e-19
PDHX	1.73641e-23	-0.357626	0.106	0.462	5.99512e-19
CDKL3	1.76444e-23	-0.351986	0.008	0.3	6.09192e-19
CBFA2T2	1.83345e-23	-0.37442	0.065	0.393	6.33016e-19
ATXN2	1.85595e-23	-0.425624	0.19	0.577	6.40784e-19
TBC1D1	1.86497e-23	-0.506169	0.297	0.702	6.43898e-19
CCL18	2.15578e-23	-2.00323	0.243	0.559	7.44305e-19
ARFGAP3	2.19392e-23	-0.614828	0.35	0.698	7.57474e-19
ARIH2	2.21651e-23	-0.328716	0.221	0.633	7.65271e-19
STT3B	2.40026e-23	-0.463007	0.316	0.732	8.28713e-19
FCGR2A	2.40802e-23	0.689614	0.962	0.931	8.31393e-19
SIPA1L2	2.4092e-23	-0.542982	0.24	0.624	8.31802e-19
KRT14	2.4293e-23	0.350362	0.179	0.043	8.38739e-19
KIF2A	2.4314e-23	-0.684839	0.205	0.567	8.39467e-19
CLCN6	2.4694e-23	-0.301254	0.084	0.43	8.52586e-19
PTPN9	2.62921e-23	-0.37602	0.133	0.492	9.07761e-19
ACSL1	2.66346e-23	-0.651572	0.635	0.91	9.19585e-19
HDX	2.78836e-23	-0.466969	0.034	0.337	9.6271e-19
LIMK2	3.03399e-23	-0.468619	0.186	0.564	1.04751e-18
SNX9	3.04461e-23	-0.795263	0.479	0.808	1.05118e-18
POR	3.04469e-23	-0.385331	0.167	0.543	1.05121e-18
FBXO28	3.06763e-23	-0.378094	0.129	0.49	1.05913e-18
PPP3CC	3.14634e-23	-0.356906	0.053	0.377	1.0863e-18
TRIM69	3.37375e-23	-0.490645	0.198	0.573	1.16482e-18
MIR34AHG	3.41432e-23	-0.366395	0.023	0.321	1.17883e-18
AHI1	3.48746e-23	-0.4765	0.137	0.493	1.20408e-18
CBL	3.68789e-23	-0.423069	0.213	0.603	1.27328e-18
LINC02328	3.72731e-23	-0.534805	0.019	0.315	1.28689e-18
DNMBP	3.76232e-23	-0.372584	0.08	0.415	1.29898e-18
PITPNB	3.7639e-23	-0.372916	0.247	0.658	1.29952e-18
PLEKHA6	4.15929e-23	-0.434767	0	0.283	1.43604e-18
RPS29	4.19766e-23	0.418466	1	0.979	1.44928e-18
DAB2	4.32862e-23	0.77645	0.856	0.833	1.4945e-18
HDAC9	4.36409e-23	-0.940693	0.057	0.364	1.50675e-18
FHAD1	4.4818e-23	-0.350785	0.057	0.38	1.54739e-18
DNM2	4.6791e-23	-0.591607	0.456	0.819	1.6155e-18
SYT16	4.97864e-23	-0.767784	0	0.282	1.71892e-18
ATP11B	5.03608e-23	-0.388538	0.167	0.543	1.73876e-18
ARL4C	5.41007e-23	0.844686	0.837	0.716	1.86788e-18
RND3	5.60594e-23	0.672205	0.395	0.17	1.93551e-18
DTNBP1	5.72313e-23	-0.419091	0.194	0.57	1.97597e-18
CNOT4	5.8312e-23	-0.365746	0.221	0.625	2.01328e-18
TRAPPC10	5.88265e-23	-0.316534	0.152	0.532	2.03104e-18
MDM2	6.59879e-23	-0.395767	0.198	0.59	2.2783e-18
SPATA13	7.15062e-23	-0.52347	0.103	0.444	2.46882e-18
RNF185	7.30257e-23	-0.412443	0.08	0.409	2.52129e-18
GAB1	7.3897e-23	-0.406625	0.072	0.4	2.55137e-18
SLC38A9	8.16533e-23	-0.37836	0.046	0.355	2.81916e-18
RPL18A	8.50146e-23	0.488607	0.977	0.975	2.93521e-18
MBNL2	8.70471e-23	-0.527519	0.259	0.639	3.00539e-18
BMPR2	8.79236e-23	-0.493789	0.262	0.653	3.03565e-18
DNAH17	9.45662e-23	-0.526725	0.042	0.35	3.26499e-18
PRORP	9.74939e-23	-0.408015	0.137	0.49	3.36607e-18
DDX58	1.1026e-22	-0.473479	0.152	0.513	3.80685e-18
C2CD5	1.16838e-22	-0.446222	0.137	0.497	4.03395e-18
FAM193A	1.1712e-22	-0.334841	0.11	0.461	4.04368e-18
NOP58	1.19471e-22	-0.597825	0.327	0.706	4.12486e-18
PIP5K1A	1.23452e-22	-0.335435	0.129	0.488	4.26231e-18
IFIH1	1.25215e-22	-0.35967	0.186	0.574	4.32318e-18
SLC23A2	1.30602e-22	-0.389281	0.129	0.481	4.50916e-18
BTRC	1.32225e-22	-0.439138	0.034	0.336	4.56519e-18
ANKRD33B	1.36134e-22	-0.520615	0.023	0.312	4.70016e-18
AC119674.1	1.37245e-22	-0.64823	0	0.278	4.73852e-18
CDYL2	1.44047e-22	-0.371955	0.057	0.369	4.97337e-18
LMBR1	1.50263e-22	-0.351804	0.042	0.349	5.18798e-18
MIR155HG	1.53688e-22	-0.92614	0.243	0.591	5.30623e-18
AC006001.2	1.74017e-22	-0.304888	0	0.277	6.0081e-18
MYL6	1.82657e-22	0.448977	0.981	0.972	6.30642e-18
APBB1IP	1.93292e-22	-1.02003	0.563	0.879	6.67359e-18
SIK2	1.94569e-22	-0.397879	0.16	0.516	6.71771e-18
DPH6	2.07993e-22	-0.461155	0.038	0.34	7.18117e-18
RPS2	2.23692e-22	0.469123	1	0.983	7.72318e-18
HIVEP1	2.25651e-22	-0.591623	0.175	0.52	7.79083e-18
BMT2	2.43381e-22	-0.418752	0.106	0.44	8.40298e-18
KIAA2026	2.44039e-22	-0.412205	0.167	0.534	8.42568e-18
ABHD17B	2.78618e-22	-0.412042	0.084	0.406	9.61955e-18
FAM102B	2.81414e-22	-0.528949	0.262	0.633	9.71609e-18
BCL6	2.84058e-22	-0.346861	0.202	0.592	9.80738e-18
CDK13	2.85729e-22	-0.416447	0.24	0.628	9.86507e-18
PLSCR2	2.92649e-22	-0.436748	0.011	0.294	1.0104e-17
VPS54	2.96853e-22	-0.477106	0.095	0.422	1.02492e-17
CENPP	3.00518e-22	-0.601062	0.057	0.363	1.03757e-17
KRT16	3.24733e-22	0.605624	0.308	0.125	1.12117e-17
AC007319.1	3.33486e-22	-0.554047	0	0.274	1.15139e-17
AVL9	3.36837e-22	-0.362399	0.118	0.466	1.16296e-17
MED15	3.56391e-22	-0.341504	0.194	0.587	1.23047e-17
VPS35L	3.56832e-22	-0.312974	0.129	0.485	1.232e-17
FRYL	3.59389e-22	-0.474226	0.278	0.669	1.24083e-17
ADNP2	3.6168e-22	-0.418887	0.205	0.582	1.24874e-17
ZNF83	3.82811e-22	-0.308881	0.068	0.394	1.32169e-17
44988	3.99104e-22	-0.677667	0.08	0.389	1.37795e-17
TTC7B	3.99534e-22	-0.363641	0.072	0.39	1.37943e-17
NFIA	4.03187e-22	-0.542393	0.156	0.5	1.39204e-17
AP1G1	4.09752e-22	-0.337327	0.198	0.583	1.41471e-17
RAB2A	4.34569e-22	-0.445336	0.483	0.846	1.50039e-17
SDC2	4.4416e-22	-0.469422	0.156	0.51	1.53351e-17
CDC27	4.55853e-22	-0.368677	0.221	0.607	1.57388e-17
TNKS	4.96499e-22	-0.42618	0.118	0.457	1.71421e-17
ARPC1B	5.03822e-22	0.498756	0.924	0.945	1.7395e-17
SLC25A37	5.34378e-22	-0.628257	0.308	0.68	1.845e-17
MOB4	5.49515e-22	-1.09475	0.483	0.811	1.89725e-17
MMP9	5.50781e-22	-0.672706	0.076	0.391	1.90162e-17
STAT2	5.59526e-22	-0.364726	0.274	0.688	1.93182e-17
MTHFS	5.64818e-22	-0.485008	0.232	0.616	1.95009e-17
KHDC4	5.71236e-22	-0.284791	0.091	0.428	1.97225e-17
ATRN	5.76742e-22	-0.409583	0.091	0.421	1.99126e-17
ISG20	6.01328e-22	-0.371118	0.095	0.432	2.07615e-17
MSRA	6.39551e-22	-0.42963	0.19	0.555	2.20811e-17
RPLP1	6.47067e-22	0.401284	1	0.988	2.23406e-17
ARID4B	6.50717e-22	-0.504391	0.46	0.818	2.24666e-17
LINGO1	6.75362e-22	-0.284877	0	0.27	2.33175e-17
ACYP2	6.78099e-22	-0.46007	0.152	0.499	2.3412e-17
RFX2	6.99014e-22	-0.326423	0.057	0.365	2.41342e-17
LRRC8D	7.08518e-22	-0.392577	0.122	0.466	2.44623e-17
PHLPP1	7.42706e-22	-0.507578	0.038	0.334	2.56427e-17
RPLP2	7.58877e-22	0.399802	0.977	0.972	2.6201e-17
ABTB2	7.61475e-22	-0.656157	0.011	0.286	2.62907e-17
TRIM24	7.66813e-22	-0.355026	0.091	0.423	2.6475e-17
BCAR3	8.18887e-22	-0.442559	0.015	0.294	2.82729e-17
GUK1	8.79567e-22	0.632125	0.814	0.835	3.03679e-17
AP000763.3	8.8536e-22	-0.263433	0.008	0.283	3.05679e-17
FOXK2	8.85997e-22	-0.480182	0.194	0.556	3.05899e-17
GYS1	8.87757e-22	-0.575723	0.133	0.481	3.06507e-17
MAPK6	9.09043e-22	-0.484877	0.308	0.682	3.13856e-17
MARK2	9.63068e-22	-0.302601	0.198	0.583	3.32509e-17
HNRNPC	9.65002e-22	-0.627961	0.795	0.928	3.33177e-17
ZNF124	9.67789e-22	-0.448168	0.163	0.513	3.34139e-17
TBC1D15	1.03673e-21	-0.338967	0.262	0.664	3.5794e-17
SLC41A2	1.16676e-21	-0.340059	0.034	0.329	4.02834e-17
CPNE8	1.18741e-21	-0.435275	0.186	0.543	4.09964e-17
PSAP	1.19822e-21	0.488732	0.996	0.985	4.13698e-17
TENM4	1.21218e-21	-0.504799	0	0.268	4.18516e-17
CDH23	1.25051e-21	-0.257067	0.004	0.275	4.31751e-17
UBE2W	1.28247e-21	-0.355423	0.27	0.673	4.42785e-17
OXSR1	1.29164e-21	-0.51793	0.224	0.599	4.4595e-17
INPP4A	1.33268e-21	-0.352927	0.122	0.469	4.60122e-17
ATF7IP	1.35924e-21	-0.509163	0.289	0.67	4.69291e-17
GPBP1L1	1.45045e-21	-0.340482	0.232	0.623	5.00783e-17
KIF1B	1.45557e-21	-0.669706	0.418	0.739	5.02549e-17
DIS3L2	1.55092e-21	-0.34569	0.053	0.359	5.3547e-17
AP2S1	1.5571e-21	0.589094	0.878	0.883	5.37604e-17
SLC11A2	1.67296e-21	-0.389469	0.346	0.735	5.77606e-17
ARHGAP21	1.6873e-21	-0.789439	0.411	0.744	5.82556e-17
SLC36A4	1.88384e-21	-0.317501	0.137	0.493	6.50416e-17
SLC10A1	1.93156e-21	-0.278479	0	0.266	6.66891e-17
CFL1	1.98744e-21	0.425524	0.97	0.975	6.86182e-17
ACTB	1.98886e-21	0.485588	0.996	0.994	6.86674e-17
SERPINE1	2.02864e-21	-0.773547	0.091	0.403	7.00407e-17
ZFAT	2.03976e-21	-0.303351	0.015	0.292	7.04247e-17
CYP20A1	2.13146e-21	-0.35282	0.137	0.491	7.35909e-17
SLC12A6	2.17518e-21	-0.362127	0.152	0.507	7.51002e-17
SMAD3	2.21671e-21	-0.421381	0.015	0.292	7.6534e-17
RIPK1	2.25343e-21	-0.41869	0.152	0.498	7.78019e-17
MYO9A	2.25731e-21	-0.371211	0.106	0.437	7.7936e-17
SEC24A	2.27063e-21	-0.370623	0.194	0.567	7.83959e-17
PLAGL1	2.33589e-21	-0.390562	0.167	0.527	8.0649e-17
PPM1K	2.40676e-21	-0.336837	0.049	0.351	8.30959e-17
R3HDM1	2.48022e-21	-0.377069	0.08	0.398	8.56319e-17
RFTN2	2.48411e-21	-0.468774	0.019	0.294	8.57664e-17
LUCAT1	2.49101e-21	-0.771679	0.205	0.539	8.60047e-17
SETD2	2.51617e-21	-0.457077	0.293	0.675	8.68732e-17
GK	2.5266e-21	-0.80358	0.475	0.8	8.72333e-17
RPL19	2.64935e-21	0.412339	0.992	0.976	9.14716e-17
ASCC1	2.83937e-21	-0.365184	0.106	0.438	9.8032e-17
PIAS2	2.97928e-21	-0.382078	0.232	0.605	1.02863e-16
TRIP12	3.0199e-21	-0.454059	0.407	0.801	1.04265e-16
WNT2B	3.23828e-21	-0.371383	0.034	0.321	1.11805e-16
DDX10	3.53433e-21	-0.345825	0.087	0.406	1.22026e-16
DCP1A	3.58065e-21	-0.312644	0.232	0.622	1.23625e-16
PPM1H	3.59731e-21	-0.318045	0.015	0.29	1.24201e-16
PPP2R3C	3.61739e-21	-0.371422	0.221	0.6	1.24894e-16
ST18	3.8389e-21	-0.430761	0.095	0.418	1.32542e-16
RHOH	3.87895e-21	-0.486483	0.122	0.45	1.33925e-16
ZNF143	3.93161e-21	-0.265552	0.095	0.425	1.35743e-16
EFCAB2	4.17359e-21	-0.365401	0.068	0.369	1.44097e-16
DOT1L	4.18419e-21	-0.309278	0.11	0.446	1.44463e-16
MAP4K5	4.2507e-21	-0.367069	0.129	0.469	1.4676e-16
LYN	4.58739e-21	-0.658812	0.688	0.923	1.58384e-16
MGA	4.69787e-21	-0.380955	0.16	0.506	1.62199e-16
OAS1	4.72054e-21	-0.363131	0.262	0.656	1.62981e-16
PRRC2B	4.73006e-21	-0.403952	0.289	0.686	1.6331e-16
NKG7	5.00912e-21	-0.466718	0.061	0.363	1.72945e-16
SLX4IP	5.07514e-21	-0.328754	0.038	0.33	1.75224e-16
CRY1	5.25432e-21	-0.315032	0.057	0.359	1.81411e-16
FAM151B	5.37511e-21	-0.392384	0.03	0.312	1.85581e-16
BICRAL	5.85523e-21	-0.347458	0.076	0.39	2.02158e-16
COLEC12	6.64875e-21	0.690248	0.464	0.262	2.29555e-16
DHDH	6.96236e-21	-0.319795	0.034	0.319	2.40382e-16
KIAA1328	7.16699e-21	-0.422717	0.027	0.304	2.47447e-16
RAP1GDS1	7.25476e-21	-0.464778	0.198	0.555	2.50478e-16
CAB39L	7.7366e-21	-0.358117	0.034	0.32	2.67114e-16
PTPN1	7.96229e-21	-0.851679	0.605	0.835	2.74906e-16
CYSTM1	7.99476e-21	-0.350875	0.3	0.705	2.76027e-16
BCL11A	8.24525e-21	-0.550185	0.061	0.351	2.84676e-16
PRIM2	8.5647e-21	-0.462033	0.084	0.389	2.95705e-16
UGGT2	8.76024e-21	-0.402002	0.057	0.355	3.02456e-16
PDS5A	9.1909e-21	-0.393275	0.281	0.67	3.17325e-16
PLTP	9.64394e-21	0.909651	0.856	0.789	3.32967e-16
SATB1-AS1	9.83457e-21	-0.396373	0.019	0.292	3.39548e-16
N4BP2L1	1.07825e-20	-0.338246	0.141	0.483	3.72277e-16
BORCS5	1.12295e-20	-0.386927	0.057	0.348	3.87708e-16
C22orf34	1.13801e-20	-0.357325	0.011	0.278	3.9291e-16
RAB39A	1.14729e-20	-0.342665	0.057	0.356	3.96114e-16
AC007216.4	1.16724e-20	-0.430481	0.008	0.271	4.03001e-16
WWP2	1.21629e-20	-0.363737	0.137	0.471	4.19936e-16
PRDM2	1.28663e-20	-0.359859	0.262	0.657	4.44223e-16
CELF2	1.29099e-20	-0.847756	0.681	0.917	4.45727e-16
TBCK	1.30595e-20	-0.375381	0.068	0.367	4.50894e-16
NEK7	1.32569e-20	-0.358476	0.186	0.545	4.57708e-16
FUT8	1.34354e-20	-0.460332	0.099	0.407	4.63872e-16
ZNFX1	1.35551e-20	-0.35851	0.232	0.609	4.68002e-16
POLG2	1.40266e-20	-0.474708	0.137	0.47	4.84282e-16
MED27	1.40538e-20	-0.335284	0.053	0.347	4.85223e-16
SLC2A13	1.41146e-20	-0.441937	0.122	0.447	4.87321e-16
RPS6KA3	1.51934e-20	-0.528911	0.323	0.698	5.24567e-16
CMTM7	1.53632e-20	-0.35379	0.278	0.681	5.30428e-16
STX18	1.62445e-20	-0.273478	0.08	0.391	5.60857e-16
MRAS	1.7291e-20	-0.476969	0.198	0.541	5.96988e-16
SHOC2	1.77221e-20	-0.308032	0.205	0.585	6.11872e-16
RPL18	1.90237e-20	0.457946	0.989	0.97	6.56812e-16
ZBTB1	1.90297e-20	-0.515074	0.38	0.747	6.57019e-16
HECA	1.91437e-20	-0.535145	0.338	0.714	6.60957e-16
SP3	1.95087e-20	-0.40466	0.281	0.674	6.73557e-16
PKM	1.98499e-20	0.567717	0.89	0.896	6.85338e-16
AC068282.1	2.03091e-20	-0.32455	0.008	0.269	7.01191e-16
FCGRT	2.03268e-20	0.497775	0.954	0.942	7.01805e-16
SETDB2	2.14456e-20	-0.368852	0.205	0.572	7.40432e-16
CTSZ	2.16046e-20	0.485797	0.989	0.965	7.45921e-16
CTIF	2.18848e-20	-0.289309	0.034	0.314	7.55596e-16
AL021707.1	2.25931e-20	-0.29038	0.023	0.295	7.80048e-16
USP9X	2.33738e-20	-0.558045	0.452	0.807	8.07003e-16
CSGALNACT1	2.34677e-20	-0.999601	0.027	0.294	8.10245e-16
USP3-AS1	2.38094e-20	-0.306965	0.027	0.299	8.22043e-16
TMEM165	2.39272e-20	-0.470713	0.471	0.822	8.2611e-16
TRIM33	2.43213e-20	-0.34775	0.236	0.608	8.39717e-16
HELZ	2.49294e-20	-0.509863	0.407	0.778	8.60712e-16
CSF2RA	2.66577e-20	-0.480366	0.274	0.647	9.20383e-16
APP	2.86331e-20	-1.06464	0.597	0.812	9.88585e-16
MFSD11	3.25725e-20	-0.302512	0.167	0.521	1.1246e-15
XRN1	3.32838e-20	-0.359156	0.243	0.623	1.14916e-15
CTNNBL1	3.37271e-20	-0.450025	0.213	0.576	1.16446e-15
UBE4B	3.53457e-20	-0.371138	0.152	0.486	1.22034e-15
NEK11	3.71436e-20	-0.358986	0.015	0.28	1.28242e-15
RC3H1	3.91578e-20	-0.352485	0.304	0.7	1.35196e-15
DOCK3	3.97924e-20	-0.384428	0.004	0.258	1.37387e-15
ALG13	4.11909e-20	-0.501603	0.186	0.536	1.42216e-15
BASP1	4.24716e-20	-0.665443	0.601	0.865	1.46637e-15
CNIH4	4.3572e-20	-0.475831	0.369	0.734	1.50437e-15
NBPF19	4.63311e-20	-0.254641	0.061	0.357	1.59963e-15
CCNYL1	4.82112e-20	-0.316054	0.125	0.454	1.66454e-15
PTBP2	5.01456e-20	-0.352139	0.049	0.334	1.73133e-15
ZFYVE26	5.11793e-20	-0.304896	0.091	0.405	1.76702e-15
TTC19	5.33759e-20	-0.444313	0.186	0.535	1.84286e-15
ZFYVE28	5.60195e-20	-0.373381	0.091	0.399	1.93413e-15
AC006160.1	5.67964e-20	-0.252068	0	0.25	1.96095e-15
AUH	5.78378e-20	-0.335355	0.034	0.308	1.99691e-15
DCTN4	5.89149e-20	-0.306435	0.289	0.685	2.0341e-15
SNX8	6.01323e-20	-0.483646	0.266	0.631	2.07613e-15
RUVBL2	6.0669e-20	-0.495445	0.118	0.439	2.09466e-15
PILRA	6.17316e-20	-0.370402	0.262	0.652	2.13134e-15
TNFSF8	6.75439e-20	-0.323194	0.049	0.337	2.33202e-15
STIP1	6.83496e-20	-0.550642	0.433	0.775	2.35984e-15
POC1B	6.95114e-20	-0.313949	0.038	0.317	2.39995e-15
MCPH1	7.03305e-20	-0.34593	0.076	0.376	2.42823e-15
RPL29	7.09675e-20	0.410341	0.977	0.964	2.45022e-15
ARHGAP25	7.35913e-20	-0.654233	0.148	0.471	2.54081e-15
NLK	7.37134e-20	-0.401413	0.122	0.439	2.54503e-15
CNST	7.71927e-20	-0.382141	0.129	0.456	2.66516e-15
RAB3GAP2	8.02718e-20	-0.272493	0.141	0.489	2.77146e-15
MFSD14C	8.25212e-20	-0.323432	0.114	0.438	2.84913e-15
VIM	8.33284e-20	0.555502	0.992	0.866	2.877e-15
MAP3K2	8.33565e-20	-0.561108	0.567	0.876	2.87797e-15
ARHGAP12	8.47685e-20	-0.413159	0.209	0.574	2.92672e-15
KLHL5	8.65063e-20	-0.483195	0.236	0.603	2.98672e-15
SAXO1	8.68873e-20	-0.900552	0.019	0.275	2.99987e-15
E2F3	9.12135e-20	-0.312971	0.171	0.529	3.14924e-15
GCLC	9.79609e-20	-0.423409	0.27	0.65	3.3822e-15
SESN1	9.86273e-20	-0.399858	0.152	0.487	3.40521e-15
AL139260.1	9.97918e-20	-0.303633	0	0.247	3.44541e-15
TNFRSF10B	1.00095e-19	-0.359902	0.16	0.498	3.45587e-15
SHLD2	1.01647e-19	-0.334836	0.171	0.52	3.50946e-15
AC008957.2	1.05562e-19	-0.298859	0	0.247	3.64463e-15
UST	1.10629e-19	-0.455678	0.004	0.253	3.81958e-15
CDC14A	1.15413e-19	-0.349348	0.03	0.298	3.98476e-15
RAB12	1.16024e-19	-0.301636	0.163	0.517	4.00586e-15
KDM7A	1.1959e-19	-0.320199	0.099	0.412	4.12896e-15
PATL2	1.20526e-19	-0.275157	0.015	0.275	4.16126e-15
ADAM17	1.20555e-19	-0.382105	0.346	0.741	4.16229e-15
MVB12B	1.20753e-19	-0.415036	0.061	0.347	4.16913e-15
LRRK2	1.23036e-19	-0.360211	0.118	0.44	4.24795e-15
PDCD6IP	1.23152e-19	-0.408986	0.384	0.776	4.25194e-15
MAPK8	1.24165e-19	-0.302206	0.091	0.399	4.28691e-15
FBXO42	1.32712e-19	-0.322393	0.103	0.418	4.58202e-15
RB1CC1	1.34891e-19	-0.423694	0.278	0.646	4.65724e-15
OSBPL8	1.37074e-19	-0.681125	0.551	0.843	4.7326e-15
N4BP2L2	1.37198e-19	-0.572288	0.51	0.837	4.73692e-15
ATAD2B	1.38108e-19	-0.346382	0.125	0.45	4.76832e-15
HSP90AB1	1.43952e-19	0.482999	0.992	0.961	4.97009e-15
UBE2E3	1.45739e-19	-0.304173	0.133	0.469	5.03178e-15
SP100	1.45903e-19	-0.589405	0.506	0.859	5.03743e-15
PARP6	1.52054e-19	-0.401146	0.084	0.377	5.2498e-15
SNX10	1.6682e-19	-0.55548	0.548	0.808	5.75963e-15
UBE2D1	1.73154e-19	-0.405086	0.308	0.682	5.97833e-15
DOCK11	1.75377e-19	-0.450298	0.236	0.604	6.05506e-15
TLK1	1.82361e-19	-0.308582	0.141	0.48	6.29619e-15
B3GNT2	2.09091e-19	-0.345967	0.213	0.572	7.21907e-15
SPECC1	2.22495e-19	-0.517424	0.175	0.496	7.68187e-15
LPXN	2.24168e-19	-0.442113	0.331	0.702	7.73964e-15
PCSK5	2.2887e-19	-0.405755	0.042	0.311	7.90198e-15
LRCH3	2.29944e-19	-0.342271	0.163	0.502	7.93905e-15
MBTD1	2.36796e-19	-0.32768	0.068	0.361	8.17563e-15
AKAP10	2.3753e-19	-0.338641	0.163	0.507	8.20095e-15
RASA1	2.42337e-19	-0.430432	0.217	0.572	8.36694e-15
CARMIL1	2.50807e-19	-0.348005	0.03	0.293	8.65935e-15
RPL37	2.54497e-19	0.392003	0.977	0.978	8.78675e-15
IQGAP2	2.64274e-19	-0.662273	0.517	0.785	9.12431e-15
TTC17	2.76334e-19	-0.445384	0.179	0.522	9.5407e-15
MMP2-AS1	2.78436e-19	-0.274132	0.011	0.263	9.61329e-15
KDM2B	2.79115e-19	-0.300057	0.11	0.426	9.63671e-15
PLAA	2.92115e-19	-0.290811	0.099	0.41	1.00856e-14
RPL32	2.99546e-19	0.372063	0.981	0.978	1.03421e-14
SPTLC2	3.04136e-19	-0.69373	0.266	0.632	1.05006e-14
AC079793.1	3.05581e-19	-0.27615	0	0.242	1.05505e-14
TNRC6B	3.2177e-19	-0.443467	0.335	0.709	1.11094e-14
TNIP1	3.28444e-19	-0.296421	0.19	0.555	1.13398e-14
EPB41	3.30287e-19	-0.384997	0.11	0.418	1.14035e-14
SARNP	3.31798e-19	-0.922101	0.468	0.791	1.14557e-14
TPRA1	3.3579e-19	-0.323453	0.16	0.496	1.15935e-14
AC106865.2	3.35896e-19	-0.323111	0.011	0.261	1.15972e-14
RPL7A	3.41793e-19	0.471749	0.981	0.969	1.18007e-14
MARCO	3.50415e-19	-0.784154	0.144	0.45	1.20984e-14
GRK3	3.58931e-19	-0.438704	0.304	0.677	1.23924e-14
CGAS	3.60995e-19	-0.391019	0.24	0.601	1.24637e-14
PLA2G4C	3.67358e-19	-0.354901	0.057	0.339	1.26834e-14
TGFBI	3.85571e-19	0.630528	0.913	0.806	1.33122e-14
AC009313.1	4.03558e-19	-0.267844	0	0.241	1.39333e-14
HUWE1	4.10553e-19	-0.434052	0.285	0.661	1.41748e-14
COX4I1	4.13459e-19	0.43364	0.935	0.937	1.42751e-14
WDR20	4.23193e-19	-0.299134	0.087	0.388	1.46112e-14
HECTD1	4.25694e-19	-0.357528	0.259	0.638	1.46975e-14
TNFRSF10D	4.2585e-19	-0.379478	0.068	0.353	1.47029e-14
SENP5	4.27327e-19	-0.266268	0.148	0.495	1.47539e-14
PKN2	4.49198e-19	-0.530474	0.243	0.599	1.5509e-14
SEMA6B	4.60516e-19	-0.428069	0.202	0.531	1.58998e-14
ACVR1	4.61943e-19	-0.315819	0.095	0.398	1.59491e-14
MAPRE2	4.64554e-19	-0.538351	0.266	0.611	1.60392e-14
PI4K2A	4.79938e-19	-0.319732	0.232	0.599	1.65703e-14
ENTPD1-AS1	4.92504e-19	-0.467772	0.019	0.273	1.70042e-14
EPSTI1	5.30404e-19	-0.578752	0.586	0.886	1.83127e-14
LINC02246	5.34537e-19	-0.336152	0.019	0.272	1.84554e-14
CHIC2	5.39158e-19	-0.311077	0.183	0.531	1.8615e-14
CPB2-AS1	5.46727e-19	-0.285999	0.011	0.261	1.88763e-14
PLAU	5.99559e-19	1.09083	0.582	0.465	2.07004e-14
KLHL2	6.3931e-19	-0.365995	0.129	0.446	2.20728e-14
ARSG	6.58899e-19	-0.272977	0.061	0.341	2.27491e-14
SCAF4	6.69225e-19	-0.321543	0.141	0.466	2.31057e-14
TASOR2	6.86279e-19	-0.281018	0.118	0.441	2.36945e-14
PCBP1-AS1	6.90803e-19	-0.261384	0.106	0.416	2.38507e-14
EREG	7.04085e-19	-1.82143	0.065	0.331	2.43092e-14
TEC	7.19454e-19	-0.298271	0.053	0.33	2.48399e-14
KIAA1109	7.48016e-19	-0.423621	0.251	0.61	2.5826e-14
RAP1B	7.96356e-19	-0.452187	0.677	0.904	2.7495e-14
PUM1	9.02031e-19	-0.399692	0.414	0.78	3.11435e-14
MAST2	9.45441e-19	-0.307066	0.065	0.345	3.26423e-14
ACSL3	9.99745e-19	-0.68722	0.479	0.787	3.45172e-14
TYW1	1.04227e-18	-0.341093	0.068	0.351	3.59855e-14
IFIT3	1.0503e-18	-0.551685	0.213	0.56	3.62627e-14
SELENOH	1.05365e-18	0.464603	0.779	0.824	3.63783e-14
UBR4	1.06132e-18	-0.286463	0.141	0.464	3.66431e-14
RPS15	1.10085e-18	0.368065	0.977	0.979	3.8008e-14
AP002784.1	1.11553e-18	-0.307833	0.015	0.262	3.85147e-14
WDR33	1.12142e-18	-0.309004	0.213	0.572	3.87182e-14
ADIPOR2	1.18219e-18	-0.294601	0.183	0.535	4.08162e-14
PLA2G7	1.24992e-18	-0.397501	0.156	0.474	4.31547e-14
STX3	1.29432e-18	-0.296299	0.141	0.468	4.46877e-14
OTUD4	1.30046e-18	-0.287213	0.156	0.492	4.48998e-14
TMEM135	1.32666e-18	-0.296524	0.065	0.346	4.58041e-14
SUFU	1.40679e-18	-0.29893	0.095	0.397	4.85708e-14
SPIN1	1.46997e-18	-0.314061	0.224	0.588	5.07523e-14
LINC01473	1.47798e-18	-0.368247	0.008	0.248	5.10289e-14
DNHD1	1.51398e-18	-0.284092	0.011	0.254	5.22716e-14
RPS8	1.57648e-18	0.423955	0.977	0.978	5.44296e-14
CDK8	1.64739e-18	-0.364908	0.046	0.309	5.68778e-14
PADI2	1.73026e-18	-0.59615	0.03	0.283	5.97389e-14
MAP3K20	1.79724e-18	-0.346646	0.125	0.434	6.20514e-14
RHOT1	1.84464e-18	-0.310726	0.16	0.491	6.36882e-14
SEMA4A	1.86228e-18	-0.347771	0.194	0.535	6.42971e-14
TBC1D9	1.9398e-18	-0.317765	0.228	0.587	6.69736e-14
GYPC	1.96567e-18	0.624609	0.749	0.746	6.78669e-14
WDFY2	1.9881e-18	-0.499739	0.202	0.525	6.86412e-14
FN1	1.99732e-18	-0.748603	0.54	0.774	6.89594e-14
RPL6	2.05236e-18	0.448994	0.954	0.96	7.08597e-14
SMIM3	2.17012e-18	-0.34268	0.338	0.719	7.49255e-14
MIB1	2.17312e-18	-0.349748	0.156	0.48	7.5029e-14
MAL2	2.21296e-18	0.563795	0.27	0.112	7.64047e-14
TRANK1	2.25486e-18	-0.276425	0.053	0.33	7.78512e-14
MX2	2.31265e-18	-0.435239	0.346	0.711	7.98466e-14
SYTL3	2.38806e-18	-0.388267	0.068	0.345	8.24501e-14
CYTH3	2.47603e-18	-0.332361	0.046	0.312	8.54875e-14
DUSP16	2.57216e-18	-0.348429	0.137	0.448	8.88063e-14
ALCAM	2.77403e-18	-0.909333	0.764	0.879	9.57762e-14
UHRF1BP1L	2.84607e-18	-0.268584	0.16	0.495	9.82634e-14
ADGRE5	2.85073e-18	-0.277441	0.202	0.554	9.84242e-14
ARFGEF2	2.94764e-18	-0.322125	0.179	0.52	1.0177e-13
STK24	2.98242e-18	-0.335366	0.281	0.65	1.02971e-13
TRRAP	3.06992e-18	-0.28168	0.148	0.474	1.05992e-13
ENOX2	3.08185e-18	-0.428667	0.068	0.342	1.06404e-13
TAF4B	3.28491e-18	-0.480579	0.03	0.283	1.13415e-13
ARHGEF7	3.30969e-18	-0.32877	0.144	0.465	1.1427e-13
LCOR	3.32132e-18	-0.381955	0.323	0.688	1.14672e-13
RNF169	3.39234e-18	-0.276819	0.11	0.417	1.17124e-13
PPP6R2	3.47028e-18	-0.377298	0.202	0.543	1.19815e-13
VPS53	3.59676e-18	-0.307596	0.221	0.577	1.24182e-13
GPR89B	3.70673e-18	-0.319135	0.046	0.305	1.27979e-13
CCDC18	3.84634e-18	-0.355819	0.091	0.378	1.32799e-13
SOS2	3.8943e-18	-0.285797	0.198	0.545	1.34455e-13
TMC4	4.00124e-18	-0.293373	0.019	0.263	1.38147e-13
ASMTL	4.08834e-18	-0.344179	0.061	0.334	1.41154e-13
IGKC	4.29277e-18	-0.622425	0	0.229	1.48212e-13
ELF1	4.37689e-18	-0.462452	0.578	0.874	1.51116e-13
FGD6	4.51645e-18	-0.290361	0.114	0.42	1.55935e-13
PAK1	4.5558e-18	-0.502691	0.293	0.627	1.57293e-13
SQSTM1	4.66627e-18	-0.630963	0.757	0.906	1.61108e-13
GNAS	4.71957e-18	0.404496	0.951	0.964	1.62948e-13
SMAD2	4.80453e-18	-0.355073	0.224	0.58	1.65881e-13
SLC16A3	4.85624e-18	0.646275	0.741	0.761	1.67667e-13
CPED1	4.87867e-18	-0.488696	0.08	0.353	1.68441e-13
PIKFYVE	5.03558e-18	-0.309385	0.209	0.564	1.73859e-13
PLCG2	5.05303e-18	-0.418342	0.183	0.514	1.74461e-13
AC104123.1	5.05348e-18	-0.33685	0	0.228	1.74476e-13
ZNF131	5.16491e-18	-0.311715	0.156	0.48	1.78324e-13
RPL38	5.43057e-18	0.415126	0.958	0.956	1.87496e-13
ENO1	5.52267e-18	0.649203	0.901	0.909	1.90676e-13
UBE3A	5.58947e-18	-0.428541	0.354	0.718	1.92982e-13
NUTM2B-AS1	5.63371e-18	-0.299818	0.141	0.457	1.94509e-13
SNX27	5.90657e-18	-0.286816	0.259	0.635	2.0393e-13
GAPVD1	5.95284e-18	-0.292951	0.209	0.561	2.05528e-13
IARS	6.12936e-18	-0.361612	0.152	0.465	2.11622e-13
LINC01504	6.13597e-18	-0.266357	0.019	0.26	2.11851e-13
KDM2A	6.15507e-18	-0.405437	0.395	0.766	2.1251e-13
EHBP1	6.3548e-18	-0.378087	0.061	0.324	2.19406e-13
PITPNA	6.40704e-18	-0.332255	0.285	0.653	2.2121e-13
TNS1	6.43059e-18	-0.256861	0.167	0.5	2.22023e-13
GPATCH2L	6.44424e-18	-0.357898	0.308	0.682	2.22494e-13
FUBP1	6.64785e-18	-0.283565	0.224	0.583	2.29524e-13
GK-AS1	6.70029e-18	-0.273712	0.004	0.234	2.31334e-13
IKZF1	6.87381e-18	-0.551205	0.308	0.656	2.37325e-13
USP47	7.43847e-18	-0.29468	0.198	0.546	2.56821e-13
TBC1D14	7.5595e-18	-0.52953	0.259	0.613	2.60999e-13
NEK1	7.56639e-18	-0.370511	0.087	0.369	2.61237e-13
DGKD	7.63267e-18	-0.308396	0.152	0.47	2.63525e-13
PRMT3	7.87255e-18	-0.271597	0.057	0.325	2.71808e-13
FAM135A	8.14957e-18	-0.451614	0.11	0.404	2.81372e-13
RIPOR3	8.23264e-18	-0.271024	0	0.226	2.8424e-13
GRAMD4	8.27875e-18	-0.270713	0.194	0.55	2.85832e-13
THBD	8.49976e-18	0.836063	0.49	0.313	2.93463e-13
YAF2	8.72202e-18	-0.321558	0.148	0.468	3.01137e-13
FDFT1	9.01936e-18	-0.259297	0.114	0.42	3.11403e-13
LRP1	9.15346e-18	0.585897	0.833	0.868	3.16032e-13
SPOPL	9.55474e-18	-0.309364	0.137	0.452	3.29887e-13
CNNM2	9.78468e-18	-0.333499	0.011	0.246	3.37826e-13
RALA	1.00275e-17	-0.654784	0.559	0.798	3.46211e-13
AFTPH	1.01331e-17	-0.326291	0.274	0.627	3.49857e-13
NRIR	1.01691e-17	-0.289012	0.008	0.239	3.511e-13
OASL	1.03543e-17	-0.269581	0.061	0.334	3.57494e-13
SPIRE1	1.06198e-17	-0.313647	0.163	0.485	3.6666e-13
CLIC2	1.09147e-17	-0.69231	0.209	0.492	3.7684e-13
CCNY	1.19561e-17	-0.386021	0.342	0.716	4.12798e-13
HRH2	1.22203e-17	-0.293644	0.24	0.601	4.21917e-13
ACBD6	1.29063e-17	-0.383965	0.175	0.487	4.45604e-13
ATP1B3	1.32251e-17	-1.0325	0.715	0.873	4.5661e-13
GLA	1.3561e-17	-0.474795	0.399	0.741	4.68207e-13
RPS5	1.39666e-17	0.432045	0.951	0.946	4.82212e-13
ASCC3	1.4766e-17	-0.440838	0.202	0.524	5.09812e-13
ATP2B1	1.5015e-17	-0.922793	0.574	0.794	5.18407e-13
CD38	1.59953e-17	-0.31525	0.175	0.503	5.52255e-13
STX5	1.68785e-17	-0.276585	0.141	0.46	5.82747e-13
TOGARAM1	1.77528e-17	-0.432181	0.156	0.459	6.12932e-13
NEK10	1.79064e-17	-0.29194	0.023	0.263	6.18236e-13
LATS2	1.80927e-17	-0.289417	0.175	0.501	6.24669e-13
DRAM1	1.8313e-17	-0.653835	0.456	0.727	6.32276e-13
TBL1XR1	1.84253e-17	-0.531793	0.468	0.798	6.36151e-13
LUC7L2	1.86391e-17	-0.311959	0.27	0.64	6.43533e-13
TESK2	1.93105e-17	-0.390976	0.027	0.269	6.66713e-13
KLF7	1.93511e-17	-0.414132	0.316	0.661	6.68115e-13
ATP6V1C1	2.00518e-17	-0.459042	0.483	0.807	6.92307e-13
PHF8	2.01003e-17	-0.278161	0.061	0.328	6.93981e-13
IL1R1	2.02731e-17	-0.385736	0.042	0.293	6.99948e-13
MEGF9	2.09788e-17	-0.291005	0.129	0.44	7.24314e-13
PFKFB3	2.25037e-17	-0.573764	0.54	0.841	7.76964e-13
RPL8	2.29488e-17	0.466144	0.97	0.973	7.92329e-13
INO80	2.29589e-17	-0.272808	0.133	0.446	7.92679e-13
LSS	2.41105e-17	-0.364033	0.068	0.33	8.32438e-13
CHST15	2.49608e-17	-0.38929	0.217	0.549	8.61795e-13
PIBF1	2.5397e-17	-0.351641	0.068	0.331	8.76857e-13
YWHAB	2.5482e-17	0.459693	0.856	0.904	8.7979e-13
PDE3B	2.55014e-17	-0.734419	0.049	0.297	8.80461e-13
ARPC2	2.5651e-17	0.435461	0.939	0.962	8.85625e-13
SLC44A1	2.57498e-17	-0.281693	0.183	0.508	8.89039e-13
BICD1	2.59595e-17	-0.399868	0.061	0.322	8.96277e-13
USP36	2.59818e-17	-0.65377	0.323	0.657	8.97046e-13
PDGFC	2.66366e-17	-0.390933	0.118	0.41	9.19656e-13
ACAP2	2.74812e-17	-0.447651	0.502	0.839	9.48815e-13
BTK	2.76476e-17	-0.605205	0.297	0.642	9.54563e-13
JMY	2.78803e-17	-0.573858	0.179	0.473	9.62594e-13
TMEM38B	3.0407e-17	-0.251425	0.103	0.394	1.04983e-12
RCSD1	3.33012e-17	-0.443675	0.304	0.666	1.14976e-12
SEMA4D	3.37696e-17	-0.321658	0.179	0.503	1.16593e-12
OPA1	3.52365e-17	-0.284435	0.186	0.515	1.21657e-12
TPCN1	3.65425e-17	-0.273508	0.179	0.515	1.26167e-12
LINC00910	3.72306e-17	-0.260732	0.015	0.247	1.28542e-12
CHD6	3.73264e-17	-0.315771	0.16	0.477	1.28873e-12
PEX14	3.92093e-17	-0.254164	0.038	0.286	1.35374e-12
PPP1R12B	3.99444e-17	-0.31182	0.03	0.271	1.37912e-12
IL15	4.00253e-17	-0.253276	0.049	0.307	1.38191e-12
SRSF4	4.27653e-17	-0.27802	0.335	0.72	1.47651e-12
ZC3H18	4.30172e-17	-0.255726	0.114	0.406	1.48521e-12
RABEP1	4.51162e-17	-0.274961	0.278	0.652	1.55768e-12
STRBP	4.60665e-17	-0.43118	0.065	0.321	1.59049e-12
NPLOC4	4.75954e-17	-0.256622	0.202	0.543	1.64328e-12
ADNP	4.80709e-17	-0.309407	0.308	0.666	1.6597e-12
UBXN2B	4.99205e-17	-0.254115	0.228	0.588	1.72356e-12
RPL13	5.3266e-17	0.372698	0.992	0.985	1.83906e-12
MADD	5.35366e-17	-0.384817	0.137	0.428	1.8484e-12
REL	5.54403e-17	-0.658638	0.635	0.854	1.91413e-12
MAX	5.59386e-17	-0.291941	0.3	0.694	1.93134e-12
IGHG4	5.67905e-17	-0.383318	0	0.216	1.96075e-12
TMEM241	5.67905e-17	-0.273124	0	0.216	1.96075e-12
PLEKHA2	5.83741e-17	-0.281674	0.376	0.748	2.01543e-12
CEP192	6.01895e-17	-0.327086	0.061	0.318	2.0781e-12
JAK1	6.08336e-17	-0.445829	0.544	0.856	2.10034e-12
RPLP0	6.16972e-17	0.52433	0.943	0.954	2.13016e-12
GIGYF2	6.47105e-17	-0.320081	0.243	0.59	2.2342e-12
PRLR	6.63493e-17	-0.356923	0.034	0.274	2.29078e-12
ZDHHC21	6.89816e-17	-0.283108	0.103	0.39	2.38166e-12
VOPP1	7.15115e-17	-0.393317	0.51	0.828	2.46901e-12
ASXL2	7.2062e-17	-0.297752	0.198	0.538	2.48801e-12
NEK6	7.40713e-17	-0.321875	0.319	0.69	2.55738e-12
RANBP9	7.58529e-17	-0.397469	0.209	0.539	2.6189e-12
SMCO4	7.66398e-17	-0.302684	0.285	0.637	2.64607e-12
GAK	7.77645e-17	-0.301461	0.236	0.596	2.6849e-12
ZBTB43	7.81477e-17	-0.304379	0.221	0.562	2.69813e-12
FAM13A	8.06189e-17	-0.511979	0.186	0.49	2.78345e-12
GOLPH3	8.07604e-17	-0.259104	0.24	0.602	2.78833e-12
AC083837.1	8.61406e-17	-0.796291	0.027	0.255	2.97409e-12
RNF144B	9.09039e-17	-0.798276	0.471	0.747	3.13855e-12
DSP	9.41169e-17	0.35782	0.163	0.048	3.24948e-12
NRF1	9.59197e-17	-0.308846	0.068	0.327	3.31172e-12
SCUBE2	1.0025e-16	-0.26651	0.011	0.234	3.46125e-12
SLC20A2	1.01073e-16	-0.280177	0.095	0.376	3.48964e-12
KIAA0825	1.04266e-16	-0.318552	0.015	0.242	3.59988e-12
TFCP2	1.10461e-16	-0.306044	0.114	0.401	3.81376e-12
AC126696.1	1.13143e-16	-0.350523	0	0.213	3.90639e-12
PRAM1	1.14333e-16	-0.300176	0.03	0.269	3.94747e-12
CELF1	1.15183e-16	-0.336317	0.422	0.786	3.9768e-12
MT-ND5	1.18294e-16	0.620989	0.867	0.916	4.08422e-12
CCDC18-AS1	1.28977e-16	-0.318633	0.072	0.335	4.45307e-12
HOMER1	1.31578e-16	-0.88772	0.057	0.304	4.54285e-12
RHOQ	1.37786e-16	-0.333474	0.487	0.822	4.75719e-12
PPP4R2	1.40767e-16	-0.329177	0.331	0.692	4.86013e-12
HK1	1.44033e-16	-0.332234	0.335	0.698	4.9729e-12
STX7	1.47617e-16	-0.421019	0.456	0.802	5.09664e-12
PLXND1	1.47752e-16	0.661641	0.73	0.736	5.10128e-12
FCHO2	1.4951e-16	-0.369803	0.338	0.676	5.16198e-12
RPL21	1.50652e-16	0.285554	0.985	0.975	5.20142e-12
RPS17	1.50712e-16	0.471118	0.951	0.936	5.20347e-12
MMP19	1.54676e-16	-0.509624	0.297	0.604	5.34033e-12
P2RY8	1.56139e-16	-0.294827	0.042	0.284	5.39086e-12
TAF2	1.56911e-16	-0.25806	0.118	0.405	5.4175e-12
ZZEF1	1.58953e-16	-0.263964	0.213	0.55	5.48801e-12
PFDN5	1.65936e-16	0.447271	0.958	0.95	5.72909e-12
PLEKHF2	1.67724e-16	-0.292104	0.213	0.547	5.79083e-12
CYTOR	1.6943e-16	-0.635262	0.414	0.727	5.84974e-12
TANGO6	1.70385e-16	-0.281761	0.049	0.297	5.8827e-12
METTL15	1.74797e-16	-0.34751	0.068	0.325	6.03503e-12
SORCS2	1.81882e-16	-0.28084	0	0.21	6.27967e-12
OGT	1.81965e-16	-0.391165	0.156	0.454	6.28252e-12
ZCCHC2	1.84974e-16	-0.325259	0.236	0.581	6.38642e-12
UBL3	1.86153e-16	-0.433332	0.411	0.77	6.42712e-12
S100A2	1.87478e-16	0.540213	0.376	0.212	6.47287e-12
PRMT9	1.94892e-16	-0.29087	0.103	0.378	6.72885e-12
HIVEP3	2.01017e-16	-0.556958	0.148	0.425	6.94032e-12
TENT4A	2.03367e-16	-0.251034	0.148	0.458	7.02145e-12
KAT2B	2.05311e-16	-0.26867	0.095	0.37	7.08856e-12
ACOT9	2.08338e-16	-0.294811	0.209	0.541	7.19308e-12
SKI	2.1e-16	-0.324354	0.3	0.662	7.25045e-12
IGF1R	2.30192e-16	-0.302865	0.03	0.262	7.94762e-12
STXBP5	2.33292e-16	-0.276715	0.072	0.33	8.05465e-12
SLC36A1	2.36463e-16	-0.253689	0.232	0.587	8.16411e-12
OSBPL9	2.38746e-16	-0.312113	0.221	0.554	8.24295e-12
MAMLD1	2.6773e-16	-0.561505	0.049	0.285	9.24365e-12
SLC7A5	2.7373e-16	-0.380833	0.361	0.706	9.45081e-12
SNX13	2.91726e-16	-0.372769	0.228	0.552	1.00721e-11
PTPN2	3.01487e-16	-0.304899	0.357	0.728	1.04092e-11
ACER3	3.28345e-16	-0.516641	0.433	0.753	1.13365e-11
NUBPL	3.33521e-16	-0.308637	0.042	0.279	1.15151e-11
GABARAP	3.46643e-16	0.395403	0.947	0.948	1.19682e-11
EPAS1	3.51993e-16	-0.5037	0.247	0.552	1.21529e-11
IFI44L	3.53772e-16	-0.584629	0.502	0.82	1.22143e-11
RPS27A	3.60286e-16	0.357287	0.992	0.979	1.24392e-11
SLC15A2	3.63631e-16	-0.274312	0.015	0.235	1.25547e-11
IFNAR2	3.64855e-16	-0.332095	0.357	0.713	1.2597e-11
IFIT2	3.7444e-16	-0.669407	0.129	0.406	1.29279e-11
C11orf49	3.75782e-16	-0.286582	0.03	0.261	1.29742e-11
PARP14	3.80879e-16	-0.456254	0.616	0.871	1.31502e-11
SUSD1	4.04091e-16	-0.255849	0.148	0.451	1.39517e-11
CWF19L2	4.04607e-16	-0.360966	0.259	0.587	1.39695e-11
RNF19A	4.1068e-16	-0.267437	0.141	0.439	1.41792e-11
NFATC1	4.15911e-16	-0.292779	0.141	0.441	1.43597e-11
PCED1B	4.2408e-16	-0.348773	0.065	0.315	1.46418e-11
KLHL24	4.6834e-16	-0.382777	0.35	0.68	1.61699e-11
GCNT1	4.72386e-16	-0.319114	0.087	0.353	1.63096e-11
VPS50	4.7299e-16	-0.272727	0.095	0.362	1.63305e-11
TDRD7	4.75456e-16	-0.287553	0.042	0.279	1.64156e-11
ERGIC1	5.05424e-16	-0.30265	0.319	0.68	1.74503e-11
DNM3	5.18537e-16	-0.324479	0	0.205	1.7903e-11
MPRIP	5.28709e-16	-0.255243	0.11	0.392	1.82542e-11
IGFBP2	5.33038e-16	0.266685	0.118	0.027	1.84037e-11
ZNF652	5.39218e-16	-0.27699	0.129	0.421	1.8617e-11
CEP83	5.41911e-16	-0.257724	0.057	0.302	1.871e-11
SP110	5.54475e-16	-0.355502	0.369	0.727	1.91438e-11
NDUFAF2	5.58499e-16	-0.316227	0.095	0.36	1.92827e-11
ABHD18	5.62548e-16	-0.271535	0.061	0.309	1.94225e-11
RPL37A	5.70029e-16	0.361905	0.977	0.971	1.96808e-11
NR3C1	5.8283e-16	-0.438701	0.445	0.783	2.01228e-11
TNFSF13	5.92243e-16	0.654175	0.707	0.687	2.04478e-11
TIMP2	5.95819e-16	0.489558	0.894	0.93	2.05713e-11
PHF20	5.99591e-16	-0.298341	0.293	0.644	2.07015e-11
CLEC4E	6.40563e-16	-0.299884	0.072	0.327	2.21161e-11
CALML3	6.41452e-16	0.453936	0.247	0.104	2.21468e-11
CNTLN	6.4462e-16	-0.330746	0.213	0.529	2.22562e-11
KIF13A	6.54367e-16	-0.338399	0.156	0.448	2.25927e-11
MB21D2	6.78117e-16	-0.362079	0.087	0.343	2.34127e-11
ITGA5	6.89731e-16	-0.42518	0.354	0.682	2.38136e-11
LINC01138	7.01552e-16	-0.275332	0.023	0.245	2.42218e-11
ADD3	7.17048e-16	-0.253602	0.076	0.335	2.47568e-11
RPL35	7.21443e-16	0.40763	0.973	0.97	2.49085e-11
GABPB1	7.39759e-16	-0.357521	0.141	0.423	2.55409e-11
CHMP4B	8.64945e-16	-0.339117	0.433	0.787	2.98631e-11
CCSER1	8.72284e-16	-0.450366	0	0.202	3.01165e-11
SP140	8.74209e-16	-0.323285	0.106	0.375	3.01829e-11
TPP1	8.97087e-16	0.451767	0.863	0.879	3.09728e-11
SLC16A10	9.02475e-16	-1.10905	0.848	0.804	3.11589e-11
FYN	9.13252e-16	-0.322013	0.011	0.223	3.15309e-11
AC118549.1	9.5365e-16	-0.273469	0.129	0.418	3.29257e-11
AXDND1	9.56032e-16	-0.330477	0.008	0.216	3.3008e-11
RPS20	9.6673e-16	0.433999	0.947	0.96	3.33773e-11
H3F3B	9.75487e-16	0.399029	0.981	0.969	3.36797e-11
HERC2	9.8997e-16	-0.30791	0.125	0.405	3.41797e-11
EEF1G	1.00192e-15	0.412079	0.924	0.93	3.45924e-11
USP25	1.01911e-15	-0.302023	0.19	0.502	3.51859e-11
SUSD6	1.01941e-15	-0.434033	0.479	0.807	3.51963e-11
RPS24	1.03199e-15	0.3394	0.996	0.983	3.56304e-11
IRF1	1.08098e-15	-0.404172	0.392	0.705	3.7322e-11
LINC02649	1.10481e-15	-0.307012	0.019	0.236	3.81448e-11
COTL1	1.13771e-15	0.457241	0.886	0.934	3.92805e-11
DMXL1	1.19274e-15	-0.366536	0.289	0.626	4.11807e-11
PDK3	1.19918e-15	-0.312431	0.137	0.422	4.1403e-11
KRT8	1.23084e-15	0.392744	0.144	0.041	4.2496e-11
FXR1	1.28109e-15	-0.387965	0.483	0.799	4.4231e-11
VAV2	1.30651e-15	-0.31486	0.057	0.298	4.51087e-11
TUT4	1.32245e-15	-0.259259	0.144	0.444	4.5659e-11
EFL1	1.38056e-15	-0.264622	0.084	0.343	4.76652e-11
COPA	1.38608e-15	-0.37315	0.513	0.841	4.78558e-11
MARCKS	1.44491e-15	0.44061	0.962	0.968	4.98871e-11
EEFSEC	1.46218e-15	-0.268864	0.046	0.279	5.04831e-11
IFIT1	1.46239e-15	-0.552026	0.152	0.438	5.04904e-11
ACACA	1.48875e-15	-0.297258	0.053	0.289	5.14005e-11
EIF4E	1.52836e-15	-0.440696	0.414	0.748	5.27683e-11
HLCS	1.53644e-15	-0.258304	0.011	0.221	5.30473e-11
STAT1	1.5372e-15	-0.38732	0.586	0.88	5.30733e-11
MAP3K8	1.54745e-15	-0.673842	0.555	0.792	5.34271e-11
GAB3	1.64056e-15	-0.264816	0.118	0.397	5.66419e-11
ZMIZ1	1.77997e-15	-0.34242	0.43	0.771	6.14552e-11
AUTS2	1.78701e-15	-0.826725	0.015	0.222	6.16984e-11
IL1R2	1.86623e-15	-0.377087	0.011	0.218	6.44336e-11
MICU1	1.91222e-15	-0.255094	0.232	0.568	6.60212e-11
DNAJC1	1.94123e-15	-0.316856	0.243	0.568	6.7023e-11
FABP5	2.02562e-15	0.463592	0.958	0.901	6.99365e-11
NOL10	2.02598e-15	-0.260168	0.091	0.35	6.99488e-11
ABCA1	2.04381e-15	-0.701104	0.776	0.857	7.05646e-11
DYNLL1	2.06354e-15	0.601469	0.817	0.847	7.12458e-11
PLA2G4A	2.08098e-15	-0.372669	0.057	0.292	7.18478e-11
PHF14	2.12468e-15	-0.264145	0.167	0.472	7.33566e-11
KLHL28	2.19481e-15	-0.262663	0.19	0.506	7.57778e-11
ARID3A	2.28979e-15	-0.265669	0.163	0.46	7.90573e-11
PPP4R3A	2.29616e-15	-0.33154	0.327	0.68	7.92771e-11
SHTN1	2.31086e-15	-0.464664	0.338	0.691	7.97847e-11
NT5C3A	2.34008e-15	-0.274361	0.163	0.462	8.07936e-11
PNPLA8	2.38779e-15	-0.324762	0.327	0.658	8.24409e-11
SLC38A6	2.50661e-15	-0.2888	0.183	0.489	8.65431e-11
ZNF148	2.56918e-15	-0.294124	0.297	0.643	8.87034e-11
OLR1	2.79783e-15	-0.531754	0.445	0.757	9.65978e-11
LPIN2	2.83148e-15	-0.351576	0.266	0.61	9.77596e-11
FAM126B	2.88304e-15	-0.263824	0.171	0.471	9.95398e-11
SERINC5	2.90469e-15	-0.400461	0.202	0.505	1.00287e-10
RNF217	3.00363e-15	-0.327002	0.137	0.412	1.03703e-10
TTC28	3.03016e-15	-0.384125	0.023	0.234	1.04619e-10
LINC02150	3.34993e-15	-0.294077	0.004	0.202	1.1566e-10
ERI2	3.43675e-15	-0.309292	0.057	0.29	1.18657e-10
EPC1	3.4423e-15	-0.29905	0.293	0.632	1.18849e-10
TRERF1	3.61276e-15	-0.300711	0.042	0.267	1.24734e-10
NBN	3.71425e-15	-0.29559	0.217	0.54	1.28238e-10
C1QB	3.81446e-15	0.399218	0.97	0.907	1.31698e-10
RPL7	3.83146e-15	0.438685	0.928	0.941	1.32285e-10
CDC42EP3	3.85933e-15	-0.308085	0.152	0.437	1.33247e-10
ZCWPW2	3.87151e-15	-0.269292	0.023	0.236	1.33668e-10
HLA-E	4.08691e-15	0.314216	0.966	0.981	1.41105e-10
MREG	4.22643e-15	-0.257077	0.084	0.337	1.45922e-10
P2RX7	4.24243e-15	-0.418707	0.236	0.539	1.46474e-10
ADAM28	4.33054e-15	-0.604532	0.323	0.649	1.49516e-10
GGA2	5.00201e-15	-0.336711	0.35	0.688	1.72699e-10
MON2	5.23652e-15	-0.315248	0.198	0.499	1.80796e-10
TRMT11	5.28765e-15	-0.289207	0.061	0.295	1.82561e-10
CMPK2	5.3382e-15	-0.260862	0.156	0.451	1.84307e-10
PDE4A	5.58336e-15	-0.472127	0.3	0.601	1.92771e-10
CASP5	5.92177e-15	-0.265487	0.061	0.298	2.04455e-10
SNRPD2	6.06599e-15	0.549384	0.696	0.71	2.09434e-10
ITSN2	6.12047e-15	-0.405555	0.414	0.747	2.11315e-10
TTBK2	6.16176e-15	-0.253976	0.095	0.349	2.12741e-10
BTBD7	6.27804e-15	-0.320582	0.266	0.594	2.16755e-10
THRB	6.473e-15	-0.332191	0.011	0.213	2.23487e-10
EP300	6.47408e-15	-0.301909	0.357	0.717	2.23524e-10
NBL1	6.58431e-15	0.569641	0.373	0.219	2.2733e-10
PCLAF	6.61963e-15	0.463574	0.255	0.105	2.28549e-10
FLI1	6.67077e-15	-0.443008	0.255	0.566	2.30315e-10
FKBP15	6.91027e-15	-0.341082	0.354	0.704	2.38584e-10
TPM3	6.96607e-15	0.434842	0.916	0.949	2.40511e-10
HTT	7.29781e-15	-0.285299	0.205	0.517	2.51964e-10
CUL5	8.45091e-15	-0.277497	0.213	0.531	2.91776e-10
UBC	8.69408e-15	0.40134	0.985	0.974	3.00172e-10
EMC1-AS1	8.9186e-15	-0.260597	0.015	0.219	3.07924e-10
SLC25A25	8.9564e-15	-0.274625	0.076	0.32	3.09229e-10
POU2F2	9.28234e-15	-0.381713	0.323	0.656	3.20482e-10
HBEGF	1.06435e-14	0.838937	0.605	0.497	3.67476e-10
CARD11	1.08593e-14	-0.296121	0.053	0.279	3.74927e-10
RNF19B	1.11512e-14	-0.383942	0.247	0.557	3.85006e-10
AGFG1	1.16448e-14	-0.382877	0.376	0.732	4.02048e-10
SEPTIN9	1.1851e-14	-0.435593	0.468	0.762	4.09169e-10
S100A14	1.194e-14	0.595641	0.266	0.125	4.12241e-10
PPT1	1.28752e-14	0.528425	0.791	0.836	4.44528e-10
MAP3K3	1.31124e-14	-0.270893	0.186	0.488	4.52719e-10
ARHGDIA	1.31257e-14	0.499714	0.719	0.745	4.53178e-10
EIF2B3	1.33191e-14	-0.258734	0.065	0.3	4.59855e-10
TNFAIP6	1.34014e-14	-0.567822	0.034	0.247	4.62696e-10
ITGAX	1.3406e-14	-0.41031	0.513	0.803	4.62856e-10
DDX60L	1.34509e-14	-0.457225	0.384	0.718	4.64405e-10
HMGA1P4	1.38705e-14	-0.254507	0	0.188	4.78893e-10
MGAT1	1.40133e-14	-0.56535	0.825	0.883	4.83822e-10
NAPA	1.41557e-14	-0.314543	0.418	0.768	4.88739e-10
ABCC4	1.4634e-14	-0.742647	0.034	0.243	5.05255e-10
44992	1.50271e-14	-0.298522	0.259	0.599	5.18826e-10
MPZL1	1.52437e-14	-0.495575	0.255	0.55	5.26304e-10
ERCC8	1.58549e-14	-0.253317	0.03	0.239	5.47406e-10
XPO6	1.77447e-14	-0.272899	0.209	0.517	6.12655e-10
WNT5B	1.81831e-14	-0.362473	0.004	0.193	6.2779e-10
CHSY1	1.83926e-14	-0.386966	0.293	0.613	6.35023e-10
SH3BP5	2.17837e-14	-0.535334	0.316	0.608	7.52103e-10
PTPRA	2.18422e-14	-0.272336	0.243	0.57	7.54123e-10
RFX7	2.20615e-14	-0.330072	0.106	0.353	7.61695e-10
RPL10A	2.27935e-14	0.407255	0.947	0.954	7.86968e-10
DUSP10	2.29273e-14	-0.268712	0.27	0.59	7.9159e-10
RPL28	2.41804e-14	0.317575	0.992	0.991	8.34852e-10
ALOX5	2.43788e-14	-0.355564	0.399	0.747	8.41702e-10
TRIM25	2.59825e-14	-0.399828	0.27	0.577	8.97073e-10
RPL24	2.60854e-14	0.342179	0.958	0.953	9.00626e-10
EEF1A1	2.70877e-14	0.297757	0.992	0.991	9.35231e-10
C1QA	2.81895e-14	0.396596	0.989	0.913	9.7327e-10
ST3GAL3	2.89005e-14	-0.293554	0.027	0.232	9.97818e-10
SIL1	2.99679e-14	-0.255463	0.308	0.658	1.03467e-09
TFDP1	2.99952e-14	-0.269239	0.251	0.555	1.03561e-09
VAV1	3.00756e-14	-0.306444	0.251	0.567	1.03839e-09
MTHFD1L	3.01673e-14	-0.515098	0.167	0.427	1.04156e-09
EGLN1	3.07382e-14	-0.328161	0.183	0.466	1.06127e-09
GAREM1	3.14731e-14	-0.491314	0.038	0.247	1.08664e-09
ITGAV	3.19808e-14	-0.532819	0.563	0.832	1.10417e-09
NAALADL2	3.26611e-14	-0.48789	0	0.184	1.12766e-09
CREB1	3.30402e-14	-0.269445	0.285	0.615	1.14075e-09
EML4	3.56495e-14	-0.441903	0.46	0.792	1.23084e-09
SLC22A23	3.6571e-14	-0.339151	0.049	0.266	1.26265e-09
RPSA	3.67655e-14	0.418768	0.924	0.951	1.26937e-09
CSNK1G1	3.71073e-14	-0.253365	0.179	0.474	1.28117e-09
RAPH1	3.73903e-14	-0.346562	0.278	0.588	1.29094e-09
ZFR	3.77301e-14	-0.301041	0.27	0.595	1.30267e-09
ARHGAP32	3.92133e-14	-0.266868	0.027	0.229	1.35388e-09
ASTL	3.9913e-14	-0.302716	0	0.182	1.37803e-09
PKNOX1	4.03489e-14	-0.29205	0.186	0.485	1.39309e-09
VPS37B	4.47477e-14	-0.415478	0.316	0.63	1.54496e-09
RTTN	4.64301e-14	-0.803394	0.034	0.236	1.60305e-09
HSP90B1	4.76144e-14	0.498396	0.901	0.912	1.64393e-09
IQGAP1	4.79938e-14	0.492225	0.844	0.85	1.65703e-09
SGTB	4.93052e-14	-0.284505	0.202	0.496	1.70231e-09
NXF1	5.18267e-14	-0.265931	0.163	0.449	1.78937e-09
XRCC4	5.90538e-14	-0.259538	0.129	0.394	2.03889e-09
MIR222HG	6.55075e-14	-0.399893	0.141	0.395	2.26171e-09
IGFBP4	6.67252e-14	0.530183	0.293	0.151	2.30375e-09
PRKD3	6.87743e-14	-0.293153	0.156	0.43	2.3745e-09
RPL4	6.9638e-14	0.494641	0.84	0.882	2.40432e-09
TGFB1	6.98631e-14	-0.389343	0.51	0.82	2.41209e-09
MIR548A1HG	7.04287e-14	-0.361781	0.019	0.212	2.43162e-09
HCK	7.54949e-14	-0.367817	0.384	0.723	2.60654e-09
BLNK	7.62964e-14	-0.336649	0.095	0.335	2.63421e-09
LINC02391	7.63853e-14	-0.287081	0	0.179	2.63728e-09
TMEM41B	8.38736e-14	-0.271953	0.183	0.47	2.89582e-09
DDX60	8.41885e-14	-0.296985	0.205	0.502	2.90669e-09
AL035446.2	8.43774e-14	-0.339435	0	0.178	2.91321e-09
NBEA	8.43774e-14	-0.311663	0	0.178	2.91321e-09
AHR	8.61466e-14	-0.66057	0.544	0.74	2.9743e-09
CD55	8.78152e-14	-0.310532	0.297	0.618	3.03191e-09
MYH9	8.83533e-14	-0.439226	0.601	0.857	3.05048e-09
DGKH	8.99821e-14	-0.275271	0.068	0.296	3.10672e-09
PTTG1IP	9.26824e-14	0.581715	0.741	0.784	3.19995e-09
RPS3	9.3095e-14	0.378755	0.97	0.964	3.2142e-09
DOP1B	1.01718e-13	-0.258846	0.205	0.506	3.51192e-09
STAG2	1.01781e-13	-0.321505	0.388	0.723	3.51408e-09
HLA-DRA	1.07748e-13	0.419958	0.992	0.981	3.72012e-09
RPL11	1.07835e-13	0.343086	0.992	0.98	3.72311e-09
RAB10	1.08009e-13	-0.406161	0.684	0.889	3.72912e-09
MRPS28	1.11074e-13	-0.278748	0.205	0.505	3.83495e-09
FXYD5	1.13717e-13	0.555101	0.715	0.72	3.92618e-09
LPCAT2	1.1535e-13	-0.615495	0.38	0.703	3.98258e-09
NPTN	1.17461e-13	-0.251679	0.376	0.739	4.05547e-09
EDEM1	1.19375e-13	-0.362007	0.342	0.653	4.12155e-09
ZEB1	1.26178e-13	-0.403418	0.027	0.222	4.35642e-09
NCK1	1.28748e-13	-0.255853	0.259	0.587	4.44514e-09
ZNF846	1.30634e-13	-0.253269	0.034	0.237	4.51025e-09
TMEM131L	1.32975e-13	-0.30181	0.046	0.253	4.59109e-09
RMRP	1.36286e-13	-0.598375	0.076	0.299	4.7054e-09
EEF2	1.37073e-13	0.484688	0.844	0.871	4.73257e-09
PER3	1.38867e-13	-0.581578	0.118	0.361	4.79452e-09
CHD1	1.40474e-13	-0.350151	0.411	0.739	4.85001e-09
ETNK1	1.46102e-13	-0.322628	0.38	0.715	5.04431e-09
ATP5MF	1.46965e-13	0.413819	0.791	0.828	5.0741e-09
PDE4D	1.48273e-13	-0.307819	0.015	0.203	5.11929e-09
RHOA	1.49681e-13	0.34891	0.943	0.957	5.16789e-09
LAPTM5	1.50779e-13	0.278355	0.996	0.989	5.2058e-09
OPN3	1.63672e-13	-0.292746	0.24	0.538	5.65094e-09
RGS12	1.6571e-13	-0.272587	0.091	0.327	5.7213e-09
KCNK13	1.68865e-13	-0.373622	0.065	0.281	5.83023e-09
ZFY	1.71109e-13	-0.266248	0.114	0.36	5.90771e-09
RNF130	1.7284e-13	-0.378763	0.787	0.933	5.96748e-09
HIST1H2BJ	1.7497e-13	-0.380174	0.008	0.189	6.04102e-09
RILPL2	1.8351e-13	-0.360778	0.46	0.773	6.33586e-09
NRIP3	1.89968e-13	-0.275375	0.148	0.409	6.55884e-09
ATP6AP2	1.93268e-13	0.541165	0.825	0.868	6.67276e-09
EEF1B2	2.06441e-13	0.40557	0.905	0.927	7.12758e-09
CD81	2.13559e-13	0.292884	0.973	0.971	7.37335e-09
POU2F1	2.2563e-13	-0.316431	0.213	0.504	7.79011e-09
MYOF	2.39762e-13	-0.292205	0.27	0.574	8.27802e-09
SCMH1	2.41842e-13	-0.312696	0.027	0.218	8.34984e-09
ATG10	2.53419e-13	-0.299903	0.087	0.312	8.74955e-09
ADSS	2.53939e-13	-0.277548	0.285	0.598	8.76751e-09
CD59	2.60016e-13	0.590529	0.741	0.759	8.97731e-09
NAA50	2.64014e-13	-0.423105	0.548	0.801	9.11535e-09
SLC39A8	2.66482e-13	-0.47451	0.327	0.619	9.20054e-09
MERTK	2.74339e-13	-0.485656	0.521	0.843	9.47183e-09
CTSD	2.98482e-13	0.336328	0.996	0.955	1.03054e-08
SNX6	3.03087e-13	0.524298	0.81	0.869	1.04644e-08
ITGB8	3.12947e-13	-0.266556	0.027	0.22	1.08048e-08
RPL35A	3.15832e-13	0.347768	0.966	0.954	1.09044e-08
AC131944.1	3.20411e-13	-0.314728	0	0.171	1.10625e-08
RPS28	3.3161e-13	0.308476	0.985	0.97	1.14492e-08
TJP2	3.37303e-13	-0.296176	0.084	0.303	1.16457e-08
LIPA	3.42668e-13	0.506041	0.882	0.852	1.1831e-08
RIPOR2	3.63719e-13	-0.282395	0.015	0.199	1.25577e-08
POLA1	3.69002e-13	-0.284294	0.046	0.249	1.27402e-08
SLC49A4	3.73062e-13	-0.273697	0.099	0.337	1.28803e-08
LINC02099	3.7729e-13	-0.313376	0.004	0.176	1.30263e-08
BID	3.78052e-13	-0.376419	0.422	0.729	1.30526e-08
KCNIP1	3.89886e-13	-0.941432	0	0.17	1.34612e-08
NCOR1	4.03965e-13	-0.305488	0.38	0.728	1.39473e-08
RACK1	4.05742e-13	0.384624	0.939	0.955	1.40086e-08
MOB1B	4.08167e-13	-0.290488	0.266	0.582	1.40924e-08
RPL12	4.29484e-13	0.301654	0.981	0.977	1.48283e-08
CHD9	4.29551e-13	-0.583536	0.46	0.773	1.48307e-08
AC008014.1	4.56565e-13	-0.262147	0.008	0.184	1.57634e-08
PELI2	4.58376e-13	-0.265126	0.008	0.183	1.58259e-08
HERC5	4.66506e-13	-0.256846	0.175	0.45	1.61066e-08
COX8A	4.8977e-13	0.432226	0.84	0.879	1.69098e-08
GNA15	4.90847e-13	-0.258726	0.338	0.67	1.6947e-08
ITSN1	4.96018e-13	-0.446095	0.399	0.694	1.71255e-08
CHST7	5.47058e-13	-0.279066	0.076	0.293	1.88877e-08
EXOC6	5.47542e-13	-0.304759	0.171	0.44	1.89044e-08
HBP1	5.90456e-13	-0.275812	0.35	0.685	2.03861e-08
LGMN	6.2992e-13	0.616662	0.92	0.918	2.17486e-08
MT-ND2	6.53724e-13	0.468584	0.97	0.956	2.25705e-08
OXR1	7.28051e-13	-0.860498	0.183	0.44	2.51367e-08
RPS3A	7.39401e-13	0.312334	0.97	0.975	2.55285e-08
HES1	7.49186e-13	0.966772	0.418	0.277	2.58664e-08
SRGAP2C	7.92335e-13	-0.472006	0.274	0.579	2.73562e-08
MYLIP	8.95433e-13	-0.432542	0.304	0.608	3.09157e-08
ZFX	8.9847e-13	-0.316851	0.175	0.447	3.10206e-08
MEF2A	9.13748e-13	-1.05391	0.589	0.848	3.15481e-08
FAM117B	9.64324e-13	-0.287436	0.049	0.251	3.32942e-08
IFI6	9.73487e-13	-0.485873	0.89	0.964	3.36106e-08
PAPSS2	9.78621e-13	-0.644346	0.312	0.569	3.37879e-08
IGF2BP2	9.83056e-13	-0.256935	0.027	0.211	3.3941e-08
ACTR2	1.0095e-12	0.367477	0.928	0.953	3.48539e-08
CD24	1.04014e-12	0.737707	0.426	0.311	3.5912e-08
LINC00243	1.09892e-12	-0.282505	0.027	0.212	3.79413e-08
ATP8B4	1.10356e-12	-0.844291	0.183	0.425	3.81016e-08
SPATS2L	1.1456e-12	-0.487744	0.411	0.695	3.95531e-08
CPEB2	1.15944e-12	-0.312065	0.213	0.499	4.00309e-08
GRK5	1.18429e-12	-0.260232	0.042	0.236	4.08889e-08
BAIAP2	1.18454e-12	-0.293093	0.19	0.468	4.08973e-08
RUNX1	1.20265e-12	-0.590362	0.589	0.84	4.15226e-08
MCL1	1.23863e-12	0.516824	0.867	0.877	4.2765e-08
PAG1	1.27696e-12	-0.432364	0.38	0.701	4.40883e-08
CAP1	1.30941e-12	0.417363	0.817	0.9	4.52087e-08
GALNT10	1.37794e-12	-0.346422	0.133	0.377	4.75749e-08
WIPF3	1.61716e-12	-0.498928	0.019	0.193	5.58342e-08
YBX1	1.62849e-12	0.35555	0.973	0.954	5.62254e-08
CD36	1.80083e-12	-0.26027	0.114	0.351	6.21753e-08
ALOX5AP	1.87341e-12	0.347782	0.932	0.891	6.46815e-08
EIF4A1	1.95325e-12	0.33931	0.954	0.958	6.74378e-08
ABL2	2.014e-12	-0.502492	0.639	0.829	6.95354e-08
TGOLN2	2.07269e-12	0.398257	0.791	0.848	7.15616e-08
STAT3	2.31329e-12	-0.369537	0.551	0.837	7.98685e-08
FCGR3A	2.45431e-12	0.409798	0.966	0.967	8.47374e-08
IGLC1	2.47042e-12	-0.315071	0	0.16	8.52937e-08
TNPO1	2.5719e-12	-0.291644	0.38	0.709	8.87974e-08
UBE2D3	2.59555e-12	-0.448473	0.886	0.934	8.96139e-08
RALY	2.63501e-12	-0.281689	0.346	0.681	9.09765e-08
MAN1C1	2.84382e-12	-0.253952	0.129	0.375	9.81857e-08
SUCO	2.91774e-12	-0.343276	0.183	0.451	1.00738e-07
LPL	3.03625e-12	-0.585865	0.179	0.414	1.04829e-07
SRGAP3	3.18844e-12	-0.32002	0.08	0.291	1.10084e-07
RPL17	3.30821e-12	0.339951	0.973	0.978	1.14219e-07
NME2	3.45214e-12	0.376796	0.905	0.94	1.19188e-07
SEC31A	3.69158e-12	-0.279932	0.373	0.702	1.27455e-07
HMGB2	4.17044e-12	0.728628	0.597	0.585	1.43989e-07
SH3KBP1	4.43719e-12	-0.438427	0.517	0.826	1.53198e-07
INSR	4.46317e-12	-0.289296	0.095	0.32	1.54095e-07
BBS5	4.5381e-12	-0.274108	0.065	0.267	1.56683e-07
AP000317.1	4.61171e-12	-0.259683	0	0.157	1.59224e-07
CHI3L1	4.61171e-12	-0.484726	0	0.157	1.59224e-07
MTAP	4.61334e-12	-0.271772	0.148	0.399	1.5928e-07
ZNF267	4.794e-12	-0.393622	0.544	0.786	1.65518e-07
ADGRE2	4.83703e-12	-0.413468	0.494	0.776	1.67003e-07
CACNB4	4.99018e-12	-0.640552	0.015	0.181	1.72291e-07
ARRDC3-AS1	5.04456e-12	-0.252246	0.008	0.17	1.74169e-07
DEK	5.52616e-12	0.552908	0.798	0.865	1.90796e-07
RPL22	5.57811e-12	0.33773	0.958	0.952	1.9259e-07
S100A10	5.76847e-12	0.511713	0.943	0.858	1.99162e-07
SOCS6	5.89974e-12	-0.387399	0.24	0.518	2.03694e-07
CTSA	5.90746e-12	0.527921	0.795	0.821	2.03961e-07
RHBDF2	6.045e-12	-0.32806	0.418	0.754	2.0871e-07
TLN2	6.05409e-12	-0.519938	0.068	0.262	2.09024e-07
IL6R	6.37603e-12	-0.260703	0.403	0.736	2.20139e-07
ACP5	7.30595e-12	-0.266153	0.293	0.59	2.52245e-07
TMEM156	7.4316e-12	-0.370796	0.038	0.218	2.56584e-07
AL162414.1	7.4352e-12	-0.307421	0	0.154	2.56708e-07
LARP4	7.57431e-12	-0.270165	0.373	0.683	2.61511e-07
NCL	8.50559e-12	0.50595	0.787	0.837	2.93664e-07
SNX24	8.98569e-12	-0.327526	0.346	0.658	3.1024e-07
P2RY12	9.43303e-12	-0.863239	0	0.153	3.25685e-07
ARL6IP4	1.19077e-11	0.443081	0.738	0.809	4.11125e-07
SENP6	1.20646e-11	-0.269907	0.323	0.643	4.16542e-07
SDK1	1.21942e-11	-0.900413	0.008	0.163	4.21017e-07
SRGN	1.23073e-11	0.310655	1	0.983	4.2492e-07
SAMD9L	1.24314e-11	-0.373753	0.361	0.667	4.29205e-07
TMTC2	1.24741e-11	-0.289005	0.046	0.228	4.30681e-07
ATR	1.2841e-11	-0.253832	0.091	0.303	4.4335e-07
CD86	1.33787e-11	-0.427524	0.665	0.88	4.61915e-07
RASGEF1B	1.46461e-11	-0.508825	0.616	0.789	5.05672e-07
TUBB	1.53809e-11	0.767343	0.787	0.829	5.31042e-07
FAM53B	1.61812e-11	-0.256668	0.217	0.491	5.58673e-07
TFRC	1.62577e-11	-0.484167	0.452	0.726	5.61314e-07
LINC02642	1.64869e-11	-0.296975	0.011	0.17	5.69226e-07
LINC01572	1.73594e-11	-0.320966	0.008	0.162	5.99352e-07
TMEM163	1.79812e-11	-0.350982	0.034	0.208	6.2082e-07
S100A11	1.83671e-11	0.258355	0.996	0.986	6.34144e-07
RPL5	1.86422e-11	0.328936	0.947	0.95	6.4364e-07
COX10-AS1	1.92303e-11	-0.266005	0.015	0.176	6.63945e-07
CTNNB1	1.93184e-11	-0.405566	0.643	0.871	6.66986e-07
GALM	2.05337e-11	-0.389503	0.464	0.757	7.08947e-07
RAC1	2.07226e-11	0.297145	0.958	0.969	7.15467e-07
PPP1R13B	2.13979e-11	-0.250169	0.004	0.154	7.38783e-07
AC068587.4	2.34123e-11	-0.282135	0.061	0.25	8.08333e-07
GLIS3	2.52593e-11	-0.269517	0.042	0.218	8.72102e-07
MIR4300HG	2.67656e-11	-0.436192	0.008	0.16	9.2411e-07
DIPK1A	2.73379e-11	-0.25722	0.019	0.181	9.43867e-07
RBMS1	2.92966e-11	-0.286063	0.544	0.82	1.01149e-06
CCDC26	3.36967e-11	-0.926358	0.004	0.152	1.16341e-06
CORO1C	3.37808e-11	-0.302407	0.494	0.8	1.16632e-06
ITGB5	3.45216e-11	0.579358	0.54	0.453	1.19189e-06
DENND1B	3.45315e-11	-0.279851	0.285	0.579	1.19224e-06
MT-ND1	3.46715e-11	0.498877	0.962	0.948	1.19707e-06
FAM20C	3.52773e-11	-0.320158	0.532	0.787	1.21798e-06
NACA	3.74383e-11	0.342553	0.962	0.96	1.2926e-06
PARD6G-AS1	3.75219e-11	-0.426404	0.125	0.345	1.29548e-06
RBBP8	3.99548e-11	-0.370679	0.19	0.439	1.37948e-06
NCEH1	4.0736e-11	-0.449149	0.494	0.746	1.40645e-06
ARPC5	4.14545e-11	0.353452	0.939	0.949	1.43126e-06
BIRC3	4.19015e-11	-0.294848	0.175	0.405	1.44669e-06
SECISBP2	4.22328e-11	-0.363348	0.289	0.57	1.45813e-06
BRWD3	4.33472e-11	-0.298966	0.171	0.412	1.49661e-06
MFSD4B	4.42406e-11	-0.547626	0.342	0.59	1.52745e-06
HMGN2	4.51801e-11	0.663925	0.798	0.855	1.55989e-06
SAMSN1	4.60635e-11	-0.54264	0.684	0.884	1.59039e-06
BLVRB	4.71165e-11	0.547979	0.757	0.765	1.62674e-06
SH3BGRL3	4.75042e-11	0.329944	0.954	0.954	1.64013e-06
ATP6V1A	4.7511e-11	-0.372749	0.536	0.794	1.64037e-06
ATP5F1E	4.98683e-11	0.282961	0.973	0.972	1.72175e-06
GAS6	5.01872e-11	0.425014	0.437	0.324	1.73276e-06
LINC01091	5.39771e-11	-0.477631	0	0.143	1.86361e-06
RPL3	5.60965e-11	0.319754	0.954	0.97	1.93679e-06
ST3GAL1	5.75285e-11	-0.291401	0.365	0.662	1.98623e-06
TYMS	5.78014e-11	0.338397	0.209	0.091	1.99565e-06
RPL10	5.90223e-11	0.259616	1	0.983	2.0378e-06
KHDRBS3	6.02846e-11	-0.355295	0.015	0.169	2.08139e-06
RPS15A	6.28699e-11	0.301643	0.958	0.968	2.17065e-06
CPEB4	6.85572e-11	-0.39707	0.722	0.887	2.36701e-06
SYK	7.05357e-11	-0.398822	0.536	0.831	2.43532e-06
NPL	7.11765e-11	-0.350832	0.612	0.873	2.45744e-06
TSPAN4	7.84519e-11	0.599368	0.627	0.598	2.70863e-06
ENGASE	8.34114e-11	-0.320343	0.243	0.515	2.87986e-06
KRT18	8.69858e-11	0.278759	0.125	0.042	3.00327e-06
WIPF1	9.29143e-11	-0.297784	0.627	0.888	3.20796e-06
HMOX1	9.41749e-11	0.630146	0.856	0.85	3.25148e-06
PLCB1	9.89397e-11	-0.254686	0	0.139	3.41599e-06
EGR1	1.04176e-10	0.56029	0.586	0.467	3.59677e-06
SRP14	1.12254e-10	0.300481	0.913	0.938	3.87567e-06
NR1H3	1.33529e-10	-0.262657	0.27	0.539	4.61023e-06
RPS4X	1.41616e-10	0.316558	0.943	0.963	4.88944e-06
NRDC	1.45764e-10	-0.256521	0.357	0.669	5.03264e-06
MX1	1.46673e-10	-0.366206	0.456	0.731	5.06403e-06
FRRS1	1.47341e-10	-0.267718	0.061	0.237	5.08709e-06
TSPAN14	1.5199e-10	-0.257894	0.441	0.773	5.24761e-06
C2	1.54801e-10	0.626813	0.639	0.621	5.34467e-06
ZFAND2A	1.55812e-10	-0.546774	0.506	0.759	5.37958e-06
RPL41	1.6368e-10	0.251709	1	0.988	5.65121e-06
SOX4	1.81469e-10	-0.297831	0.167	0.395	6.2654e-06
UBE2K	1.86317e-10	-0.273051	0.449	0.776	6.43277e-06
C15orf48	1.91302e-10	-0.368914	0.662	0.81	6.6049e-06
GMFG	2.06859e-10	0.437274	0.753	0.811	7.14202e-06
B3GLCT	2.07775e-10	-0.665642	0.061	0.233	7.17363e-06
CEP170	2.10335e-10	-0.336373	0.719	0.901	7.26202e-06
DEPTOR	2.28222e-10	-0.367878	0.027	0.18	7.87959e-06
PHIP	2.32311e-10	-0.267879	0.335	0.633	8.02077e-06
LAMA2	2.59457e-10	-0.250428	0.004	0.141	8.95802e-06
FOXP2	2.61357e-10	-0.715999	0	0.134	9.0236e-06
TMEM119	2.91265e-10	-0.250468	0.027	0.18	1.00562e-05
GPNMB	3.08728e-10	0.481343	0.909	0.835	1.06591e-05
C4orf3	3.27972e-10	0.448285	0.753	0.831	1.13236e-05
JAKMIP2	3.78385e-10	-0.348187	0.008	0.145	1.30641e-05
PDE4C	4.2369e-10	-0.322378	0.046	0.208	1.46283e-05
MAF	4.24238e-10	0.588456	0.662	0.653	1.46472e-05
RPS13	4.37044e-10	0.272725	0.97	0.964	1.50894e-05
COX6C	4.4039e-10	0.390677	0.859	0.898	1.52049e-05
EPB41L3	4.45974e-10	-0.409273	0.673	0.868	1.53977e-05
CYP7B1	4.51955e-10	-0.287375	0.034	0.19	1.56042e-05
UCP2	4.59043e-10	0.498004	0.703	0.75	1.58489e-05
CDK6	4.67946e-10	-0.320327	0.297	0.571	1.61563e-05
GSTP1	5.3155e-10	0.440772	0.859	0.873	1.83523e-05
AC012150.1	5.44505e-10	-0.268136	0	0.129	1.87996e-05
RDX	6.09413e-10	-0.336415	0.494	0.758	2.10406e-05
ABHD5	6.11407e-10	-0.388716	0.19	0.428	2.11094e-05
S100A16	6.61116e-10	0.412244	0.175	0.077	2.28257e-05
NR4A1	7.40146e-10	0.540778	0.757	0.742	2.55543e-05
NUCKS1	7.59826e-10	0.458561	0.734	0.825	2.62337e-05
TMBIM6	8.10613e-10	0.281165	0.951	0.956	2.79872e-05
ARPC3	8.18188e-10	0.307987	0.985	0.972	2.82488e-05
SMAP2	8.31211e-10	-0.338652	0.513	0.81	2.86984e-05
RHEB	8.65896e-10	-0.29552	0.612	0.859	2.98959e-05
ANKRD12	9.78082e-10	-0.343313	0.646	0.859	3.37692e-05
RNF13	9.93735e-10	-0.278003	0.688	0.897	3.43097e-05
TMPRSS9	1.00471e-09	-0.382557	0.004	0.133	3.46886e-05
MAFB	1.02021e-09	0.371099	0.916	0.904	3.52238e-05
SGPP2	1.06346e-09	-0.382104	0.008	0.139	3.6717e-05
SLC20A1	1.06972e-09	-0.444277	0.338	0.629	3.6933e-05
IL18	1.09444e-09	-0.317949	0.639	0.866	3.77865e-05
B4GALT1	1.14114e-09	-0.335054	0.578	0.85	3.93991e-05
NAV3	1.18092e-09	-1.36951	0	0.125	4.07725e-05
ENG	1.2533e-09	0.429707	0.772	0.828	4.32714e-05
CABLES1	1.27715e-09	-0.307368	0.084	0.261	4.4095e-05
MEIKIN	1.28199e-09	-0.312804	0.095	0.276	4.42618e-05
CD44	1.28945e-09	-0.939047	0.897	0.823	4.45194e-05
ARPC4	1.32093e-09	0.427837	0.768	0.829	4.56065e-05
SPTAN1	1.4064e-09	-0.257813	0.259	0.525	4.85574e-05
COX6B1	1.40955e-09	0.387999	0.825	0.873	4.86663e-05
HSPA1L	1.47486e-09	-0.307439	0.133	0.337	5.0921e-05
B3GNT5	1.51015e-09	-0.398598	0.392	0.651	5.21393e-05
PALD1	1.54547e-09	-0.621248	0.152	0.347	5.33588e-05
DNAJC3	1.72803e-09	-0.283106	0.437	0.724	5.96619e-05
MXD1	1.83618e-09	-0.370126	0.487	0.73	6.3396e-05
STX11	1.89548e-09	-0.280927	0.361	0.623	6.54432e-05
SLC25A5	1.95104e-09	0.393554	0.81	0.866	6.73617e-05
CHCHD2	2.2104e-09	0.330966	0.894	0.915	7.63162e-05
PRDX1	2.303e-09	0.290378	0.932	0.925	7.95132e-05
LARGE1	2.32703e-09	-0.276082	0	0.121	8.03429e-05
EEF1D	2.44469e-09	0.375739	0.882	0.907	8.44055e-05
MZT2B	2.59547e-09	0.471035	0.688	0.752	8.96111e-05
CYBB	2.64447e-09	0.365812	0.856	0.89	9.1303e-05
[truncated: 538 more rows]

## Sheet: Monocyte
	p_val	avg_log2FC	pct.1	pct.2	p_val_adj
KRT7	4.58457e-14	1.36144	0.5	0.044	1.58287e-09
SOX18	4.15138e-13	0.364615	0.143	0.002	1.43331e-08
LY6D	4.30499e-12	1.2653	0.571	0.069	1.48634e-07
KRT8	3.53809e-10	1.10577	0.429	0.048	1.22156e-05
BMP7	5.85614e-10	0.675423	0.143	0.004	2.02189e-05
S100A14	1.65954e-09	0.942689	0.5	0.067	5.72973e-05
SELENOP	1.84187e-09	1.06189	0.286	0.021	6.35925e-05
AL022069.1	3.69825e-08	0.3573	0.143	0.005	0.00127686
HOXA10	4.14716e-08	0.411577	0.143	0.005	0.00143185
FAM83A	2.88145e-07	0.590426	0.214	0.016	0.00994851
CENPF	6.96061e-07	0.499117	0.214	0.018	0.0240322
LRFN1	8.31462e-07	0.417946	0.143	0.007	0.028707
DSP	8.45425e-07	0.623883	0.214	0.018	0.0291892
DPYD	9.05923e-07	-2.89244	0.214	0.849	0.0312779
KRT15	9.96064e-07	1.5213	0.714	0.227	0.0343901
S100A2	1.13943e-06	0.885165	0.643	0.165	0.0393401
ZFAND3	1.16191e-06	-2.33209	0.143	0.821	0.0401162
FOXN3	1.34987e-06	-2.16291	0.071	0.778	0.0466056
ELMO1	1.87046e-06	-2.14342	0	0.737	0.0645796
MYO9B	2.40072e-06	-2.37814	0.143	0.796	0.0828873
PTPRJ	2.42694e-06	-2.23639	0.071	0.753	0.0837924
PERP	2.44819e-06	1.38207	0.571	0.146	0.0845262
FXYD3	4.15557e-06	1.00993	0.357	0.059	0.143475
ELF3	4.90062e-06	0.59707	0.214	0.021	0.169199
KRT16	5.28702e-06	0.931902	0.429	0.082	0.18254
MBLAC1	5.38657e-06	0.344565	0.143	0.009	0.185977
KRT5	5.48453e-06	0.797864	0.5	0.107	0.189359
TLN2	5.60995e-06	0.278652	0.143	0.009	0.193689
KRT14	5.65815e-06	0.672268	0.286	0.037	0.195353
TRIO	6.56722e-06	-2.01157	0	0.693	0.22674
FAM49B	9.99531e-06	-1.63828	0.357	0.879	0.345098
SBF1	1.35697e-05	0.697155	0.357	0.064	0.468508
CMTR2	1.96206e-05	0.774216	0.357	0.069	0.677421
DLEU2	2.23383e-05	-1.82644	0.071	0.758	0.771251
MIR205HG	2.30209e-05	0.688723	0.429	0.094	0.794821
SDR42E2	2.45422e-05	0.446827	0.143	0.011	0.847342
AL645608.7	2.63467e-05	0.572532	0.143	0.011	0.909646
CDH1	2.92918e-05	0.639112	0.143	0.011	1
PPP6R3	4.27041e-05	-1.4983	0	0.62	1
UBE2E2	4.45757e-05	-1.93156	0	0.618	1
BTBD9	4.65233e-05	-2.62356	0	0.616	1
JARID2	5.03748e-05	-2.21514	0.214	0.744	1
SIPA1L1	6.64596e-05	-2.56585	0.357	0.767	1
COP1	9.44201e-05	-1.45133	0	0.586	1
UNC119B	9.7002e-05	0.331823	0.143	0.012	1
LRMDA	9.84977e-05	-1.97773	0.143	0.67	1
RPS8	0.000103799	0.715658	1	0.95	1
MAML2	0.000105598	-2.06409	0.143	0.71	1
ZSWIM6	0.000114978	-2.14173	0.357	0.782	1
KMT2E	0.000115325	-1.39712	0.071	0.654	1
ABR	0.000115411	-1.79623	0.143	0.696	1
RPL13A	0.000115424	0.64246	1	0.945	1
IFNGR2	0.000118736	-1.61708	0.214	0.735	1
CACYBP	0.000122624	0.98176	1	0.647	1
PICALM	0.00012716	-1.52667	0.429	0.86	1
SIK3	0.000133104	-2.23092	0.214	0.698	1
PIK3R5	0.000135192	-1.89445	0.071	0.622	1
VPS13B	0.000135387	-1.40071	0	0.57	1
ERC1	0.000152341	-1.402	0	0.565	1
TBC1D22A	0.000156065	-1.51419	0.143	0.68	1
RPL7	0.000164083	0.820003	1	0.917	1
DDX3X	0.000168215	0.93106	0.929	0.67	1
RPS18	0.000171151	0.82763	1	0.95	1
ARL15	0.000171237	-1.534	0	0.56	1
AFF1	0.000175818	-1.64003	0.143	0.686	1
DENND5A	0.000176946	-1.85537	0.071	0.622	1
NUMB	0.000185888	-2.1472	0.286	0.767	1
FTX	0.000199799	-1.41229	0	0.552	1
GAB2	0.000202776	-1.54476	0.071	0.632	1
FMN1	0.000202919	-1.90166	0.071	0.602	1
MAML3	0.000209838	-1.7848	0.143	0.675	1
AL078604.4	0.000232697	-3.46929	0	0.545	1
STK10	0.000233526	-1.70137	0.143	0.643	1
ASAP1	0.000237518	-1.42037	0.214	0.785	1
ARHGAP26	0.00023784	-1.77691	0.286	0.771	1
FBXO11	0.000246383	-1.70944	0.143	0.65	1
CDK14	0.000250952	-1.77032	0	0.542	1
SLC8A1	0.000259213	-1.97159	0.5	0.817	1
DNAAF1	0.000261318	0.297369	0.143	0.014	1
ACTR2	0.000272996	0.664083	1	0.856	1
SNHG8	0.000307432	1.03186	0.786	0.478	1
ATG7	0.000315887	-1.57089	0.071	0.611	1
ELOVL5	0.000335077	-1.52025	0.143	0.652	1
TBL1XR1	0.000362827	-1.32451	0.071	0.595	1
PAN3	0.000377147	-1.46912	0	0.522	1
DENND1A	0.000379609	-1.36104	0.071	0.599	1
EIF1	0.000386976	0.70323	1	0.95	1
UBE2H	0.000409958	-1.41506	0.071	0.568	1
ALKBH7	0.000418037	0.839589	0.714	0.38	1
ARF6	0.000429724	1.06932	0.786	0.529	1
SNAI1	0.000432939	1.22051	0.429	0.135	1
PRKCE	0.000435921	-1.5696	0	0.515	1
KRT19	0.000452143	1.09966	0.5	0.181	1
DNAJB1	0.000511463	1.14407	1	0.726	1
ELF2	0.000515332	-1.35447	0.071	0.583	1
S1PR2	0.000519811	0.323449	0.143	0.016	1
TBC1D8	0.000521163	-1.74303	0	0.506	1
DISC1	0.000521163	-1.30135	0	0.506	1
RBM47	0.000522625	-1.76532	0.357	0.801	1
SLC27A4	0.000579371	-1.12055	0	0.501	1
ADAMTSL4-AS1	0.000621417	-1.4891	0	0.497	1
UBA52	0.000623195	0.575409	1	0.959	1
HERC1	0.000666235	-1.26697	0	0.494	1
TMEM165	0.000676124	-1.09294	0.071	0.602	1
MRTFA	0.000678734	-1.25124	0.071	0.59	1
CREBBP	0.000689053	-1.19443	0.071	0.599	1
HSPA8	0.000691575	0.810479	1	0.806	1
RPL10A	0.000759803	0.694542	1	0.881	1
SGK3	0.000768164	-1.28637	0.143	0.631	1
STAG1	0.000772994	-1.33716	0.071	0.56	1
SPIDR	0.000789084	-1.37558	0.143	0.643	1
RPS16	0.000809897	0.628948	1	0.936	1
PPP1CA	0.000844308	0.99478	0.786	0.54	1
HDAC9	0.000861525	-2.37909	0.071	0.561	1
JAZF1	0.000872119	-1.39374	0.143	0.606	1
CHST11	0.000899118	-1.45763	0.286	0.732	1
PCNX1	0.000901914	-1.3162	0.071	0.561	1
NRIP1	0.000925571	-1.61326	0.071	0.54	1
PSEN1	0.00092901	-1.23008	0.071	0.549	1
TNS3	0.000957606	-1.52802	0.071	0.528	1
MT1X	0.000962661	0.863195	0.5	0.192	1
CAMK1D	0.000999496	-1.62811	0.071	0.549	1
RPS2	0.0010052	0.587247	1	0.956	1
MANBA	0.00101105	-1.23986	0.071	0.544	1
DSG3	0.00101444	0.277137	0.214	0.037	1
ZSCAN21	0.00101586	0.280715	0.143	0.018	1
RPL17	0.00102836	0.589849	1	0.948	1
AOAH	0.00105441	-1.62816	0.143	0.584	1
CHCHD3	0.00107237	-0.901057	0	0.469	1
SPRY1	0.00108924	0.363662	0.143	0.018	1
IDI1	0.00109256	1.06954	0.571	0.288	1
ISG20L2	0.00110691	0.780883	0.5	0.187	1
TENT2	0.00110861	-1.11094	0	0.467	1
TMBIM6	0.00114292	0.821315	0.857	0.821	1
ANKRD12	0.00117498	-1.10555	0.214	0.75	1
GRK3	0.00118053	-1.47626	0.071	0.533	1
ZBTB20	0.00118447	-1.30704	0	0.464	1
ABHD3	0.00119309	-1.55551	0.071	0.547	1
USP34	0.001206	-1.12015	0.143	0.652	1
UBE2D2	0.00121077	-0.807882	0.071	0.597	1
ANKHD1	0.0012183	-1.13987	0.143	0.604	1
CALM3	0.00124008	0.723018	0.786	0.551	1
RPL11	0.0012708	0.512676	1	0.959	1
RPL12	0.00127774	0.543492	1	0.952	1
ARHGAP15	0.0012819	-1.48699	0.214	0.65	1
HSPA1B	0.00129937	0.955741	1	0.735	1
SRGAP2	0.00132595	-1.15471	0.071	0.549	1
KDM4C	0.00132822	-1.16361	0.143	0.588	1
RPS28	0.00140979	0.49867	1	0.943	1
LDLRAD3	0.00142917	-1.3129	0.143	0.613	1
C9orf72	0.00144125	-1.10153	0	0.453	1
DPCD	0.00144408	0.60464	0.214	0.041	1
FOSB	0.00146106	0.944352	0.857	0.501	1
MCTP1	0.00146229	-1.82191	0.214	0.625	1
CMIP	0.0015149	-1.23998	0.286	0.721	1
RIN3	0.0015228	-1.33669	0.143	0.618	1
WDFY3	0.00153748	-1.26905	0	0.449	1
LCP2	0.00155006	-1.60273	0.214	0.65	1
DIP2B	0.00155437	-1.22739	0.071	0.504	1
USP32	0.00159203	-1.27894	0.143	0.632	1
HSP90AB1	0.00161515	0.84342	1	0.831	1
EXOC4	0.00163016	-1.13172	0.071	0.538	1
FNDC3B	0.00166248	-2.02861	0.286	0.696	1
GAPDH	0.00170524	0.76807	1	0.915	1
EIF4G3	0.00173053	-1.3188	0.286	0.677	1
AP3B1	0.00174184	-1.05714	0.071	0.536	1
NDUFB2	0.00177777	0.707636	0.857	0.648	1
CLU	0.00179337	0.442734	0.214	0.041	1
MAP2K1	0.00183271	-1.14047	0.214	0.725	1
TACSTD2	0.00184873	0.951132	0.429	0.142	1
HES1	0.00185978	1.14031	0.286	0.073	1
GPBP1L1	0.00186219	-1.03991	0	0.439	1
IL1R2	0.00186219	-2.22489	0	0.439	1
HIBCH	0.00186219	-1.05366	0	0.439	1
CUL3	0.00186219	-0.969657	0	0.439	1
HIVEP2	0.00187058	-1.51852	0.071	0.513	1
SYK	0.00192582	-1.21966	0.286	0.725	1
MSLN	0.0019562	0.299061	0.143	0.02	1
SMCHD1	0.00197149	-1.08127	0.143	0.652	1
MCU	0.00198352	-1.33261	0	0.435	1
BANP	0.00198352	-1.11759	0	0.435	1
FLT3	0.00198352	-1.7114	0	0.435	1
TUBB4B	0.00198907	0.882127	0.714	0.453	1
TPT1	0.00202254	0.522816	1	0.973	1
EPHA2	0.00204118	0.275747	0.143	0.02	1
RBFOX2	0.00204683	-0.768345	0	0.433	1
DAPK1	0.0020879	-1.27191	0.143	0.572	1
TPM3	0.00214793	0.871258	0.857	0.845	1
LINC01619	0.00217897	-1.6288	0	0.43	1
PBX3	0.0022479	-1.06035	0	0.428	1
COPS9	0.00226247	0.71667	0.714	0.478	1
HMGCR	0.00226707	0.861093	0.357	0.114	1
UTRN	0.00228465	-1.31731	0.357	0.75	1
SOS1	0.00231879	-1.05433	0	0.426	1
OOEP	0.00231879	-0.832125	0	0.426	1
MIR181A1HG	0.00233739	-1.36051	0.071	0.519	1
RFXANK	0.00233888	0.688982	0.429	0.162	1
RPL13	0.00243832	0.469342	1	0.98	1
PABPC1	0.00245028	0.64991	1	0.952	1
ZCCHC7	0.00246668	-1.14216	0	0.423	1
ZFC3H1	0.00246668	-0.907013	0	0.423	1
SDC1	0.00252578	0.344804	0.214	0.043	1
MRGBP	0.00254207	0.72698	0.286	0.075	1
SNX29	0.00254378	-1.02898	0	0.421	1
MED13L	0.00256502	-1.2312	0.357	0.746	1
SFN	0.00257663	0.566202	0.214	0.044	1
UBXN1	0.0025842	0.744336	0.786	0.591	1
NCOR2	0.00259509	-1.13416	0.286	0.666	1
RPLP0	0.00261915	0.737769	1	0.876	1
PARP8	0.00262306	-1.21384	0	0.419	1
PLXDC2	0.00271791	-1.4761	0.5	0.805	1
TAOK3	0.00284608	-1.4126	0.786	0.853	1
RPL18A	0.00286048	0.563569	1	0.952	1
FBXL14	0.00287446	-0.993835	0	0.414	1
AMBRA1	0.00287447	-0.849516	0	0.414	1
APP	0.0028929	-1.63874	0.143	0.561	1
MCL1	0.0028953	0.771392	0.929	0.776	1
KRT6A	0.00295734	0.371382	0.286	0.073	1
EEF1A1	0.00301692	0.522965	1	0.968	1
RPL27A	0.0030473	0.450125	1	0.947	1
KIAA1522	0.00305248	0.397524	0.143	0.021	1
MFSD3	0.00305248	0.258967	0.143	0.021	1
GLYR1	0.00305396	-0.871584	0	0.41	1
DIAPH2	0.00307636	-1.31449	0.214	0.599	1
ANKRD44	0.00309877	-0.94034	0.143	0.655	1
HELZ	0.00310698	-0.911535	0.071	0.524	1
CLIC4	0.00314745	-1.11778	0	0.409	1
EIF2AK3	0.00314745	-1.35372	0	0.409	1
RPL4	0.0032338	0.715491	1	0.842	1
ZBTB47	0.00323858	0.296036	0.143	0.021	1
N4BP1	0.00324352	-0.937829	0	0.407	1
BMPR2	0.00334223	-0.949142	0	0.405	1
SETMAR	0.00336833	0.274113	0.143	0.021	1
CIITA	0.00339911	-1.27422	0.071	0.467	1
HSP90AA1	0.00341384	0.759564	1	0.879	1
CSTB	0.00342531	0.827792	1	0.785	1
LBR	0.00346789	0.802306	0.571	0.293	1
TRPS1	0.00347778	-1.09981	0.214	0.691	1
PITPNC1	0.00354782	-1.26952	0	0.401	1
RPL15	0.00358314	0.531966	1	0.94	1
TRAF3	0.00358455	-1.31679	0.143	0.552	1
ZFAND6	0.00358694	-1.07268	0.214	0.6	1
STAU1	0.00365483	-0.824591	0	0.4	1
PRKAG2	0.00365565	-0.976217	0.143	0.591	1
FAM204A	0.00372342	0.766305	0.571	0.3	1
ADK	0.00376475	-0.954806	0	0.398	1
CDKAL1	0.00387765	-0.965042	0	0.396	1
RPL28	0.00395696	0.370143	1	0.988	1
DOCK4	0.00396441	-2.33996	0.214	0.554	1
NPM1	0.00401575	0.631126	0.857	0.766	1
MBP	0.00402759	-1.13528	0.286	0.696	1
UBE2R2	0.0040755	-0.950582	0.286	0.737	1
ATAD2B	0.00411263	-0.980584	0	0.393	1
PPP6R2	0.00411263	-0.953396	0	0.393	1
SELENOH	0.00412972	0.770731	0.786	0.65	1
SLCO3A1	0.0042018	-1.15935	0.071	0.492	1
COMMD8	0.00422843	0.814161	0.5	0.233	1
RPL6	0.00433041	0.625504	1	0.92	1
AP000919.4	0.00433523	0.460594	0.143	0.023	1
CCNH	0.00435325	-1.21096	0.143	0.544	1
RPS6	0.00435749	0.54147	1	0.938	1
SEMA4D	0.00436038	-1.1333	0	0.389	1
IER5	0.00436118	1.16704	0.857	0.636	1
LYST	0.00444544	-1.09207	0.071	0.506	1
SNX10	0.00447139	-0.813346	0.286	0.691	1
AC005224.2	0.00449859	0.745866	0.143	0.023	1
SLC3A2	0.00451021	0.694271	0.786	0.517	1
RNF44	0.00451944	0.811416	0.357	0.128	1
LPP	0.00455395	-1.21568	0.357	0.735	1
TUT7	0.00459506	-1.20227	0.143	0.547	1
ANKRD11	0.00460054	-1.07037	0.357	0.723	1
RPL5	0.00461232	0.60685	1	0.892	1
MAN2B1	0.0046407	0.688835	0.714	0.515	1
USP15	0.00464187	-1.20205	0.357	0.726	1
CRABP2	0.0046675	0.409023	0.143	0.023	1
AL035071.1	0.0046675	0.28889	0.143	0.023	1
TRMT5	0.00475409	0.324398	0.143	0.023	1
MGAT5	0.00475726	-0.982794	0	0.384	1
EHMT1	0.00475726	-0.885202	0	0.384	1
FAM89B	0.00482895	0.76313	0.5	0.258	1
KDM6A	0.00483762	-0.972757	0.071	0.485	1
RUNX1	0.00484126	-1.20787	0.357	0.707	1
MYO1C	0.00485224	0.490873	0.286	0.083	1
LARP4B	0.00486115	-0.965465	0.214	0.616	1
BTBD7	0.00489661	-0.906295	0	0.382	1
ACAP2	0.00509334	-1.04285	0.286	0.698	1
DENND1B	0.00511197	-1.20116	0.071	0.467	1
GGA2	0.00518639	-0.826539	0	0.378	1
NOL3	0.00520925	0.265899	0.143	0.023	1
LCOR	0.00522084	-0.954062	0.071	0.485	1
FLI1	0.00522325	-1.24294	0.071	0.469	1
RAB8B	0.00527127	-1.15238	0.214	0.606	1
FAU	0.00527795	0.454114	1	0.927	1
ST3GAL1	0.00533699	-1.00457	0	0.377	1
GNG7	0.00533699	-1.08421	0	0.377	1
KDM2A	0.0053747	-1.05849	0.286	0.709	1
IKZF1	0.00540511	-1.06165	0.071	0.46	1
HCCS	0.00546271	0.870424	0.357	0.133	1
UTY	0.0054653	-1.00228	0.071	0.458	1
MAP3K3	0.00549151	-1.14689	0	0.375	1
MARK3	0.00555638	-1.15287	0.214	0.629	1
RPL18	0.00557433	0.644931	1	0.922	1
RPL38	0.00559213	0.638663	1	0.902	1
TRDMT1	0.00562137	0.580588	0.286	0.085	1
PKM	0.00582095	0.448782	1	0.833	1
FCHSD2	0.00584469	-1.29435	0.143	0.567	1
RPL23	0.00585788	0.611457	1	0.92	1
APBB1IP	0.00590342	-0.986554	0.286	0.735	1
RPL37A	0.00600842	0.626237	1	0.929	1
R3HDM2	0.00602941	-1.08255	0.071	0.456	1
FGD4	0.00608021	-1.23767	0.357	0.723	1
RBM6	0.00611049	-1.09599	0.143	0.544	1
RABGAP1	0.00615066	-0.878457	0	0.368	1
BCAS3	0.00615066	-1.05133	0	0.368	1
RABGEF1	0.00619716	-1.10857	0.143	0.513	1
CUX1	0.00621355	-1.16678	0.5	0.796	1
TRAK1	0.00625277	-0.924836	0.071	0.48	1
CKS2	0.00626949	0.877724	0.714	0.449	1
SBF2	0.00638261	-1.231	0.214	0.607	1
UBE2W	0.00639852	-0.839664	0.071	0.476	1
TAB2	0.00642521	-0.9422	0.143	0.528	1
RPS7	0.0064421	0.526752	1	0.906	1
COX6C	0.00645187	0.638503	0.929	0.703	1
RASSF3	0.00660387	-1.12736	0.143	0.549	1
RPS9	0.00660656	0.510686	1	0.973	1
SRD5A3	0.00664497	0.517083	0.214	0.053	1
RPL27	0.00667704	0.706471	1	0.897	1
CNOT2	0.00668324	-0.87744	0.071	0.446	1
PVT1	0.0066908	-1.0623	0	0.362	1
SIPA1L3	0.0066908	-1.02961	0	0.362	1
TPST1	0.0066908	-1.46323	0	0.362	1
H3F3B	0.00671515	0.65983	1	0.938	1
DICER1	0.0068624	-1.00262	0.071	0.456	1
HIVEP1	0.00688009	-0.99123	0	0.361	1
XPR1	0.00688009	-0.927767	0	0.361	1
FAM168A	0.00688009	-0.884414	0	0.361	1
WDFY2	0.00688009	-0.921135	0	0.361	1
LDLRAD4	0.00700921	-1.34281	0.214	0.56	1
UBAC2	0.00706256	-0.84278	0.071	0.469	1
AC010894.3	0.00707419	-0.653179	0	0.359	1
WDR70	0.00707419	-0.772634	0	0.359	1
RAP1B	0.00709392	-0.823376	0.357	0.76	1
IRF1	0.00717215	-0.987942	0.143	0.536	1
RPS14	0.00724673	0.487444	1	0.957	1
COG5	0.00727319	-0.855577	0	0.357	1
SDSL	0.00728991	0.745507	0.357	0.139	1
LPCAT2	0.00733524	-0.954448	0.143	0.496	1
JAK2	0.00740045	-0.861154	0.071	0.481	1
TCF12	0.00744794	-1.10533	0.286	0.641	1
TXNRD1	0.00758661	-0.938198	0.143	0.533	1
CYTH1	0.00762549	-1.03019	0.286	0.67	1
RPL22L1	0.0076427	0.861197	0.643	0.43	1
DENND4A	0.0076427	-0.994128	0.071	0.444	1
B3GNT2	0.00768894	0.911723	0.429	0.197	1
GNA15	0.00774965	-0.843172	0.071	0.46	1
PIGA	0.00775937	0.761445	0.214	0.055	1
ALCAM	0.00778004	-1.50004	0.286	0.623	1
NACA	0.00789499	0.536062	1	0.924	1
PEAK1	0.00790072	-0.87294	0	0.352	1
ST6GAL1	0.00790072	-0.909434	0	0.352	1
MAPK14	0.00790072	-0.986374	0	0.352	1
AC020916.1	0.00791385	0.476619	0.643	0.366	1
HSPB1	0.0079509	1.15868	0.929	0.689	1
OTUD6B-AS1	0.00805036	0.364086	0.357	0.128	1
PPP3CA	0.00806019	-1.14988	0.214	0.583	1
CCNY	0.00807492	-0.965205	0.214	0.615	1
PPFIA1	0.00809833	-0.960433	0.071	0.435	1
LAIR1	0.00812045	-0.877843	0	0.35	1
CHPT1	0.00812046	-0.948601	0	0.35	1
WAC	0.00812438	-0.989187	0.286	0.68	1
ADAM17	0.00828297	-0.858222	0.071	0.465	1
LINC00513	0.00834566	-0.902868	0	0.348	1
LRRK1	0.00834566	-0.990675	0	0.348	1
RCOR1	0.00848944	-1.03422	0.214	0.591	1
RPSA	0.00857254	0.540824	0.929	0.86	1
STK38	0.00857645	-0.930441	0	0.346	1
FOXP1	0.00862913	-1.02916	0.5	0.782	1
UBALD2	0.0086414	0.68173	0.643	0.405	1
MAP3K5	0.00870104	-0.990104	0.071	0.446	1
MAP4K4	0.00870256	-1.56909	0.214	0.579	1
SNX2	0.00872768	-0.824992	0.143	0.517	1
TBC1D14	0.00881295	-0.870154	0	0.345	1
IRF2	0.00881295	-0.812176	0	0.345	1
RNF38	0.00881295	-0.787835	0	0.345	1
ODF3B	0.00881295	-0.756766	0	0.345	1
RTN4	0.00886722	-0.849539	0.429	0.808	1
GLIPR2	0.00890695	-0.844844	0.143	0.552	1
IL6R	0.0089226	-0.961726	0.071	0.419	1
DEDD2	0.00892527	0.852046	0.643	0.458	1
WASHC4	0.00897952	-0.803992	0.071	0.458	1
SKP1	0.00902083	0.681536	0.786	0.666	1
GTPBP8	0.00904002	0.453728	0.286	0.091	1
STK4	0.00914062	-1.2613	0.286	0.615	1
FKBP4	0.00914602	1.01566	0.714	0.49	1
SAMHD1	0.00929777	0.543415	0.857	0.766	1
AHCYL2	0.00930359	-0.883132	0	0.341	1
SAMD8	0.00930359	-0.702972	0	0.341	1
VAV1	0.00938098	-1.03952	0.071	0.412	1
OAZ1	0.00938622	0.529166	1	0.956	1
MAN1A1	0.00942776	-1.07425	0.214	0.593	1
GAL3ST4	0.00944064	0.310949	0.143	0.027	1
ZFHX3	0.00946327	-0.844177	0.071	0.456	1
CLIP2	0.00955799	-1.04953	0	0.339	1
ATP2C1	0.00957261	-1.10132	0.143	0.529	1
ZNF407	0.00962944	-0.840717	0.071	0.426	1
EPSTI1	0.009657	-1.22815	0.214	0.574	1
IRAK2	0.00976966	-1.06587	0.071	0.421	1
AC009093.2	0.0098186	-1.05453	0	0.337	1
DYM	0.00984292	-0.84638	0.071	0.44	1
RERE	0.00987861	-0.988597	0.214	0.577	1
DOCK10	0.00993167	-1.03042	0.286	0.679	1
ARL8B	0.00999285	-0.86567	0.214	0.609	1
RALY	0.0100073	-0.811144	0.143	0.522	1
TLR1	0.0100856	-0.861537	0	0.336	1
PDE8A	0.0100856	-0.774388	0	0.336	1
TAX1BP3	0.0101284	0.50219	0.429	0.192	1
RIPOR2	0.0101292	-1.8042	0.143	0.508	1
ATP6V1H	0.0101346	-0.785784	0.071	0.465	1
PTPN12	0.0101794	-0.900564	0.214	0.607	1
MT1F	0.0101847	0.481156	0.214	0.057	1
B4GALT5	0.0102814	-1.3032	0.214	0.54	1
AKAP13	0.0102998	-0.876313	0.643	0.844	1
NFAT5	0.0103512	-1.46676	0.357	0.638	1
SPOP	0.010359	-0.769761	0	0.334	1
CCND3	0.0103738	-1.06681	0.214	0.631	1
ATRN	0.0106391	-0.79493	0	0.332	1
GATAD2B	0.010643	-0.890265	0.143	0.506	1
FEM1B	0.0106446	0.464385	0.357	0.137	1
DNAJA4	0.0106745	0.549885	0.786	0.446	1
RPS12	0.0107037	0.49136	1	0.954	1
ACTB	0.0107072	0.480095	1	0.986	1
LRBA	0.0107159	-0.956228	0.071	0.403	1
STK3	0.01073	-0.816508	0.143	0.524	1
ZNF438	0.010926	-1.00944	0	0.33	1
CAT	0.010926	-0.653739	0	0.33	1
CWC15	0.010926	-0.714213	0	0.33	1
44986	0.0109968	-1.32021	0.214	0.556	1
SP110	0.0110389	-0.923475	0.143	0.513	1
PDS5A	0.0110539	-0.694595	0.071	0.453	1
VAV3	0.0110555	-1.02168	0.214	0.591	1
SKI	0.0110791	-1.13853	0.143	0.464	1
MIR4435-2HG	0.0112198	-0.828847	0	0.329	1
PPARG	0.0112198	-1.25979	0	0.329	1
RIN2	0.0112198	-1.10414	0	0.329	1
PAFAH1B1	0.0114185	-0.851113	0.286	0.641	1
DHRSX	0.0115206	-0.738041	0	0.327	1
OSBPL3	0.0115206	-0.786602	0	0.327	1
ENTPD1	0.0115206	-0.980822	0	0.327	1
GNA12	0.011531	-0.957559	0.143	0.494	1
GNAQ	0.0115315	-0.968383	0.571	0.798	1
SSH2	0.011574	-1.38153	0.429	0.773	1
RIC8A	0.0116003	0.52987	0.286	0.096	1
MYO1F	0.0116485	-1.4434	0.357	0.687	1
UVRAG	0.0116617	-1.31072	0.214	0.567	1
UBR5	0.0116803	-0.912127	0.143	0.512	1
BACH1	0.011808	-0.91836	0.429	0.753	1
ST6GALNAC3	0.0118287	-1.31368	0	0.325	1
SNTB1	0.0118287	-1.04579	0	0.325	1
AEBP2	0.0118287	-0.716685	0	0.325	1
RPS17	0.0118528	0.592655	0.929	0.888	1
SLC5A3	0.011942	0.79248	0.714	0.455	1
ZNF609	0.0119725	-0.623404	0.071	0.456	1
UBC	0.0119844	0.514548	1	0.94	1
ZFP36	0.0119854	0.787361	0.857	0.698	1
ZNF703	0.0121217	0.413883	0.143	0.028	1
KANSL1	0.0121379	-0.889225	0.143	0.487	1
GMDS	0.0121441	-0.857693	0	0.323	1
BRAF	0.0122957	-1.05834	0.214	0.567	1
OTULINL	0.012467	-0.721425	0	0.321	1
ELL	0.012467	-0.740404	0	0.321	1
PYCARD	0.0125159	0.979762	0.714	0.629	1
PPP1R15A	0.0126874	0.857998	0.786	0.606	1
PSMC3	0.012702	0.609812	0.5	0.272	1
AP2M1	0.0127235	0.644293	0.643	0.465	1
PTOV1-AS1	0.0128816	0.326379	0.143	0.028	1
RPL34	0.0128966	0.560281	1	0.941	1
H2AFZ	0.0129324	0.74225	0.857	0.677	1
FBXO34	0.0131006	-0.76537	0.071	0.41	1
RNF216	0.0131361	-0.697508	0	0.318	1
EIF4B	0.0132009	0.608963	0.786	0.623	1
TIA1	0.0132364	0.523167	0.357	0.142	1
FBP1	0.013291	-1.04551	0.143	0.472	1
DNM2	0.0134004	-0.652252	0.143	0.558	1
EMC3	0.0134826	-0.659961	0	0.316	1
AFF3	0.0134826	-1.39913	0	0.316	1
TPK1	0.0134826	-0.849789	0	0.316	1
CCSER1	0.0135123	-2.3125	0.071	0.389	1
KDM4B	0.0135299	-0.993062	0.071	0.417	1
S100A11	0.013644	0.609923	1	0.929	1
MAP4K3	0.013741	-1.00464	0.071	0.419	1
ARRB1	0.0137813	-0.976911	0.143	0.48	1
TEX14	0.0138372	-0.960162	0	0.314	1
PHF21A	0.0138885	-0.907811	0.143	0.512	1
PTMA	0.0139048	0.414132	1	0.954	1
TBC1D5	0.0139423	-0.780874	0.143	0.536	1
RPL9	0.0140288	0.408495	1	0.947	1
PLS3	0.0141006	0.250691	0.143	0.028	1
MAPK6	0.0142001	-0.699219	0	0.313	1
FBXW5	0.0142001	-0.659234	0	0.313	1
ABL1	0.0142001	-0.770324	0	0.313	1
FMNL2	0.014237	-1.28133	0.071	0.419	1
NCL	0.0142607	0.565179	0.786	0.661	1
ST8SIA4	0.0143944	-1.00623	0.143	0.474	1
FTL	0.0144203	0.518824	1	0.984	1
BCL10	0.0144945	0.727629	0.571	0.361	1
CNTRL	0.0145716	-0.825189	0	0.311	1
MBD5	0.0145716	-0.84339	0	0.311	1
STEAP1B	0.0145716	-0.592255	0	0.311	1
CDR2	0.0145716	-0.769018	0	0.311	1
CDC42SE2	0.0146042	-1.01974	0.357	0.663	1
RGS14	0.0146488	0.342186	0.214	0.059	1
ARID2	0.0146607	-0.793561	0.071	0.387	1
PNRC1	0.0146667	0.706512	0.857	0.767	1
NSMCE2	0.0146842	-0.768289	0.143	0.499	1
MAP3K8	0.0147757	-1.01206	0.143	0.506	1
ZEB2	0.0147791	-1.45631	0.643	0.762	1
VPS35	0.014805	0.755298	0.643	0.481	1
TTC7A	0.0148214	-0.866789	0.071	0.417	1
KLF6	0.0148348	0.882494	0.786	0.615	1
CDK19	0.0150502	-0.877595	0.071	0.398	1
BCL2	0.0150611	-1.0852	0.071	0.4	1
CD58	0.0151073	-0.757352	0.143	0.483	1
RPUSD3	0.0151353	0.636334	0.214	0.062	1
LINC01503	0.015169	0.538514	0.286	0.101	1
DCAF7	0.0152141	-0.759118	0.071	0.389	1
ATP5MC2	0.0152675	0.469589	0.857	0.828	1
HMBOX1	0.0153407	-0.692455	0	0.307	1
RC3H2	0.0153407	-0.688839	0	0.307	1
ANKIB1	0.0157388	-0.653741	0	0.306	1
MGST1	0.0157761	0.788786	0.357	0.144	1
MAD2L1BP	0.0157851	0.275124	0.214	0.059	1
PDK1	0.015875	0.395667	0.214	0.06	1
UBE2M	0.015898	0.714526	0.5	0.304	1
PIP4K2A	0.0160077	-0.786173	0.214	0.572	1
TBK1	0.016146	-0.696989	0	0.304	1
NEAT1	0.0161548	0.740111	0.929	0.948	1
RPL29	0.0162511	0.574855	1	0.927	1
YWHAE	0.0162771	-0.553346	0.357	0.671	1
FGD2	0.0163413	-0.961792	0.071	0.401	1
HSD17B11	0.0165333	-0.686579	0.071	0.409	1
KDM2B	0.0165627	-0.86511	0	0.302	1
SUPT16H	0.0165627	-0.532056	0	0.302	1
TASOR2	0.0165627	-0.649506	0	0.302	1
SIK2	0.0165627	-0.718861	0	0.302	1
ATP9B	0.016565	-0.758554	0.071	0.378	1
KPNA4	0.0166336	0.669848	0.714	0.515	1
LIG3	0.0167882	0.282525	0.143	0.03	1
NCOA2	0.0168056	-0.972382	0.143	0.506	1
SNX1	0.0168513	-0.588497	0.071	0.432	1
C1D	0.016989	-0.55048	0	0.3	1
FRY	0.016989	-1.0254	0	0.3	1
TRPM7	0.017036	-0.755503	0.071	0.409	1
RPL3	0.0172808	0.48174	1	0.918	1
FYN	0.0173029	-1.03123	0.143	0.487	1
UQCC3	0.0173286	0.445076	0.286	0.101	1
CDK17	0.0174251	-0.776291	0	0.298	1
CNST	0.0174251	-0.703905	0	0.298	1
NOCT	0.0174251	-0.89112	0	0.298	1
LRCH1	0.0174251	-0.641851	0	0.298	1
RC3H1	0.0174553	-0.683395	0.143	0.517	1
KCTD15	0.0175221	0.293765	0.143	0.03	1
XPO1	0.0175301	-0.669653	0.143	0.522	1
FAM107B	0.0176049	-1.27306	0.286	0.552	1
SFMBT2	0.0176874	-0.897434	0.071	0.398	1
HSPH1	0.0177194	0.831743	0.929	0.693	1
WARS	0.0177585	-0.731969	0.143	0.529	1
FOXO1	0.0178712	-0.883103	0	0.297	1
NPL	0.0178712	-1.15736	0	0.297	1
SLC43A3	0.0178712	-0.631791	0	0.297	1
AC025580.2	0.0178712	-1.06701	0	0.297	1
MT-CO1	0.0180328	0.618489	0.929	0.938	1
PAK1	0.0180786	-0.929732	0.214	0.515	1
C19orf53	0.0180819	0.504724	0.714	0.552	1
ESYT2	0.018172	-0.870865	0.143	0.478	1
FBXO28	0.0183275	-0.60387	0	0.295	1
MARK2	0.0183752	-0.760066	0.071	0.393	1
RPS4X	0.0184833	0.497859	0.929	0.886	1
UBR2	0.0185199	-0.836054	0.143	0.478	1
HERC4	0.0186287	-0.858373	0.143	0.501	1
HMGN1	0.01868	0.532765	0.786	0.579	1
CD9	0.0187678	0.646082	0.571	0.343	1
ADCY7	0.0187719	-0.350842	0.071	0.43	1
TLK1	0.0187943	-0.714282	0	0.293	1
AC018362.1	0.0188771	-0.77558	0.071	0.385	1
HES4	0.0189849	0.488135	0.214	0.064	1
FKBP5	0.0190053	-1.13615	0.571	0.876	1
CTSA	0.0190623	0.929983	0.571	0.378	1
KLHL5	0.0191597	-0.702926	0.071	0.4	1
SYTL1	0.0191652	0.466619	0.214	0.062	1
APC	0.0192716	-0.669471	0	0.291	1
MAD1L1	0.0192716	-0.758202	0	0.291	1
MRPS24	0.019319	0.855208	0.571	0.393	1
HSD3B7	0.0193681	0.425541	0.214	0.064	1
PACSIN2	0.0194427	-0.773546	0.214	0.583	1
HIP1	0.0194575	-0.873923	0.071	0.403	1
N4BP2L2	0.0194635	-1.03635	0.357	0.62	1
POLDIP2	0.0194894	0.704663	0.357	0.158	1
PACS1	0.0194935	-1.09616	0.143	0.476	1
BIRC6	0.019541	-0.922423	0.357	0.693	1
SND1	0.0195655	-0.670884	0.214	0.57	1
WDR83	0.0197581	0.464391	0.214	0.064	1
ADAMTS2	0.0197598	-1.14728	0	0.29	1
NCOA6	0.0197598	-0.684761	0	0.29	1
NKTR	0.0197598	-0.767675	0	0.29	1
SLC44A1	0.0197598	-0.736766	0	0.29	1
ARMH1	0.0197638	0.730857	0.286	0.105	1
ARHGAP21	0.0198324	-0.783102	0.071	0.4	1
AZIN1	0.0198348	-0.655284	0.143	0.472	1
MT-ATP6	0.0198353	0.641301	1	0.893	1
XYLT1	0.0198979	-0.998395	0.071	0.366	1
NDUFS4	0.019926	-0.62709	0.071	0.368	1
NCOR1	0.0199873	-0.722504	0.214	0.593	1
CUL1	0.0200223	-0.772058	0.143	0.472	1
AKAP9	0.0200483	-0.650392	0.071	0.41	1
RPLP1	0.0200761	0.375601	1	0.97	1
SET	0.0201137	0.695173	0.786	0.673	1
PBRM1	0.0202349	-0.752065	0.143	0.492	1
SEC24B	0.020259	-0.697861	0	0.288	1
RSL1D1	0.0202992	0.749723	0.643	0.504	1
TTC17	0.0203076	-0.853973	0.071	0.382	1
ARHGAP24	0.0204053	-1.34556	0.071	0.366	1
JMJD1C	0.0204828	-0.659807	0.5	0.812	1
RHOQ	0.0206774	-0.826666	0.214	0.528	1
DNAJC5	0.0207232	-0.738772	0.143	0.517	1
EEF2	0.0207448	0.775279	0.857	0.79	1
PIK3CB	0.0207555	-0.937659	0.143	0.481	1
FBXO42	0.0207695	-0.777784	0	0.286	1
BCL11A	0.0207695	-0.810777	0	0.286	1
IKBKB	0.0207695	-0.784748	0	0.286	1
SETD2	0.0207987	-0.89997	0.143	0.442	1
CMPK1	0.0208771	-0.624792	0.071	0.389	1
RPS5	0.0208865	0.583703	1	0.892	1
RPS3	0.0209906	0.546124	1	0.899	1
MTSS1	0.0209919	-1.15689	0.071	0.391	1
BOD1L1	0.0210058	-0.665346	0.143	0.494	1
HCK	0.0210154	-0.985037	0.357	0.684	1
RPS24	0.0210473	0.381812	1	0.956	1
VTI1A	0.0211018	-0.715509	0.143	0.519	1
TMEM159	0.0211776	0.456377	0.214	0.064	1
GBE1	0.0212159	-1.06485	0.071	0.38	1
PCCA	0.0212915	-0.686023	0	0.284	1
RUNX2	0.0212915	-0.785417	0	0.284	1
STX3	0.0212915	-0.62496	0	0.284	1
KAT6A	0.0213632	-0.701853	0.143	0.471	1
RASA3	0.0214265	-0.885911	0.071	0.371	1
LRPPRC	0.0214605	-0.61243	0.071	0.384	1
PIAS1	0.0214717	-0.867206	0.286	0.613	1
STX12	0.0215748	-0.764004	0.143	0.462	1
C4orf48	0.0215814	-0.734335	0.071	0.385	1
PTK2B	0.021661	-0.960856	0.214	0.554	1
GTDC1	0.0218252	-0.698486	0	0.282	1
UBE2O	0.0218252	-0.704888	0	0.282	1
PPIA	0.0218576	0.372032	0.929	0.863	1
RUFY3	0.0218667	-0.873747	0.143	0.471	1
YBX3	0.0218853	0.605393	0.714	0.544	1
EEF1G	0.0219384	0.521261	0.929	0.86	1
AC008105.3	0.0221925	-0.586935	0.071	0.412	1
THOC2	0.0222063	-0.714512	0.143	0.448	1
AL592295.5	0.0222125	0.26676	0.143	0.032	1
TIGD2	0.0222125	0.321979	0.143	0.032	1
UBR4	0.0223709	-0.580193	0	0.281	1
YY1AP1	0.0223709	-0.575854	0	0.281	1
PFDN1	0.0223709	-0.452651	0	0.281	1
TMTC2	0.0223709	-0.827016	0	0.281	1
ANKRD17	0.0224096	-0.744196	0.214	0.558	1
AKAP1	0.0225469	0.53723	0.214	0.067	1
P4HB	0.0226574	0.848901	0.643	0.565	1
PTP4A2	0.0227797	0.695339	0.857	0.702	1
CAMTA1	0.0227843	-0.58666	0.143	0.522	1
CSF2RA	0.0227851	-0.785722	0.214	0.556	1
ARL4C	0.022845	1.09592	0.429	0.229	1
FAM193A	0.0229288	-0.593445	0	0.279	1
RBM5	0.0229288	-0.683426	0	0.279	1
RHOH	0.0229288	-0.71408	0	0.279	1
ZHX2	0.0229288	-0.657297	0	0.279	1
ZNF143	0.0229288	-0.618594	0	0.279	1
RPL24	0.0229892	0.409143	1	0.915	1
H3F3A	0.0230216	0.385282	1	0.952	1
METRN	0.0230684	0.564797	0.214	0.066	1
RGP1	0.0231258	0.326336	0.143	0.032	1
UBE3C	0.0231457	-0.724041	0.071	0.391	1
SNX9	0.0233814	-0.961827	0.143	0.43	1
STK38L	0.0234736	-0.869584	0.214	0.528	1
FAM172A	0.0234751	-0.781659	0.071	0.389	1
FMNL3	0.0234991	-0.633916	0	0.277	1
DLEU1	0.0234991	-0.733057	0	0.277	1
C17orf49	0.0239364	-0.668313	0.143	0.465	1
RAB7A	0.0239391	-0.961744	0.643	0.828	1
STAU2	0.024001	-0.699	0.071	0.382	1
FZD2	0.0240125	0.522935	0.286	0.11	1
ARID1B	0.0240407	-0.873382	0.286	0.607	1
UBE4B	0.0240821	-0.69508	0	0.275	1
GCH1	0.0240821	-0.848068	0	0.275	1
NHSL1	0.0240821	-0.813598	0	0.275	1
MIER1	0.0241651	-0.704195	0.071	0.375	1
EYA3	0.0244563	-0.789088	0.071	0.38	1
CTBP2	0.0244641	-0.897727	0.214	0.524	1
NDUFC1	0.024586	0.61511	0.5	0.314	1
EXOC6	0.024678	-0.700909	0	0.274	1
UBR3	0.024678	-0.670613	0	0.274	1
SAR1B	0.024678	-0.506848	0	0.274	1
RFX3	0.024678	-0.696361	0	0.274	1
PRR14L	0.024678	-0.734134	0	0.274	1
PIP5K1A	0.024678	-0.611293	0	0.274	1
NR2C2	0.024678	-0.610007	0	0.274	1
LINC01004	0.024678	-0.624948	0	0.274	1
LRRC23	0.024678	-1.20885	0	0.274	1
KRT10	0.0247756	0.596632	0.5	0.316	1
ZNF710	0.0248008	-0.912813	0.143	0.439	1
DRAM1	0.0248589	-0.954306	0.071	0.364	1
PROS1	0.0248602	0.448762	0.143	0.034	1
TIMM29	0.0249088	0.367412	0.214	0.066	1
UGP2	0.0251014	-0.686841	0.071	0.357	1
BRD4	0.0252614	-0.690518	0.214	0.545	1
SUCLG2	0.0252871	-0.653135	0	0.272	1
AC022217.3	0.0252871	-0.611847	0	0.272	1
FAR2	0.0252871	-0.730223	0	0.272	1
GRASP	0.0252871	-0.625934	0	0.272	1
RNF166	0.0252871	-0.584319	0	0.272	1
FAF1	0.0254096	-0.792434	0.143	0.481	1
CD37	0.0256732	0.833427	0.786	0.675	1
GLUL	0.025695	0.680235	0.857	0.625	1
PMF1	0.0259097	-0.498516	0	0.27	1
NPC1	0.0259097	-0.695542	0	0.27	1
CPEB3	0.0259097	-0.736517	0	0.27	1
UBE2D3	0.0259799	-0.673986	0.5	0.822	1
CXXC1	0.0259895	0.369119	0.214	0.067	1
FBXL17	0.026046	-0.753792	0.071	0.361	1
RNF213	0.0261951	-0.852637	0.357	0.634	1
DIAPH1	0.0263542	-0.619563	0.143	0.483	1
SCFD1	0.0264496	-0.678316	0.143	0.453	1
HPS1	0.0265004	0.491032	0.5	0.282	1
GSTP1	0.0265296	0.417851	0.929	0.812	1
GALNT2	0.0265337	-0.741457	0.071	0.378	1
COA6	0.026546	-0.556048	0	0.268	1
R3HDM4	0.026546	-0.502262	0	0.268	1
ZXDC	0.026546	-0.659038	0	0.268	1
SVIL	0.026546	-0.961565	0	0.268	1
PELI2	0.026546	-0.739973	0	0.268	1
MSI2	0.026546	-0.584525	0	0.268	1
GYS1	0.026546	-0.661578	0	0.268	1
FOS	0.0265891	1.11933	0.714	0.508	1
ARHGEF2	0.026602	-0.615713	0.071	0.389	1
RGS19	0.0266161	-0.377054	0.071	0.403	1
ERLIN2	0.0266222	0.35356	0.214	0.066	1
LINC00278	0.0266531	-0.949996	0.071	0.346	1
MICOS13	0.0267774	-0.61102	0.071	0.352	1
TRIM22	0.0271238	-0.492995	0.143	0.522	1
GNL3	0.0271963	-0.536783	0	0.266	1
ITGAL	0.0271963	-0.897998	0	0.266	1
AKAP10	0.0271963	-0.698651	0	0.266	1
RUVBL2	0.0271963	-0.760758	0	0.266	1
PTPN22	0.0271963	-0.668697	0	0.266	1
MAML1	0.0271963	-0.510748	0	0.266	1
FAM20C	0.0271963	-0.6543	0	0.266	1
GCNT1	0.0271963	-0.873989	0	0.266	1
RAD51B	0.0271963	-0.78349	0	0.266	1
RAB12	0.0271963	-0.636283	0	0.266	1
CLASRP	0.0271963	-0.620831	0	0.266	1
NF1	0.0273315	-0.677017	0.143	0.487	1
NEK7	0.0274244	-0.684064	0.071	0.377	1
ZNF638	0.027428	-0.666284	0.143	0.48	1
RAPGEF6	0.0278423	-0.872235	0.143	0.467	1
STK17A	0.0278608	-0.632559	0	0.265	1
SCARB1	0.0278608	-0.627442	0	0.265	1
PRKCH	0.027997	-0.83407	0.071	0.346	1
FTH1	0.028043	0.265406	1	0.984	1
RABEP1	0.0280887	-0.60887	0.071	0.377	1
PSMA3-AS1	0.0281319	0.612803	0.429	0.22	1
MAPKAPK2	0.028168	-0.644843	0.143	0.451	1
HNRNPL	0.028172	-0.372379	0.071	0.398	1
SLC39A11	0.0282093	-1.0021	0.214	0.492	1
POLR3H	0.028266	0.339951	0.214	0.067	1
UBAP1	0.0283101	-0.711097	0.143	0.481	1
ABRACL	0.0283134	0.694158	0.643	0.458	1
HACD3	0.0283475	0.439894	0.286	0.112	1
TGFBR2	0.028516	-0.72744	0.143	0.458	1
PNLDC1	0.0285398	-0.550607	0	0.263	1
SNHG15	0.0285398	-0.457017	0	0.263	1
TSPAN3	0.0285398	-0.46437	0	0.263	1
RPTOR	0.0285398	-0.619504	0	0.263	1
PPP1R12A	0.0285855	-0.562585	0.286	0.632	1
HSDL1	0.0286302	0.294173	0.143	0.034	1
EPS15	0.0287079	-0.476207	0.071	0.394	1
PPP2R2A	0.0287313	-0.662787	0.143	0.476	1
CHML	0.0288272	0.855271	0.357	0.181	1
RPL22	0.0292216	0.434309	1	0.906	1
SNHG31	0.0292337	-0.450173	0	0.261	1
RPL41	0.0293416	0.379968	1	0.966	1
RPS21	0.0294593	0.644699	1	0.904	1
CALML3	0.0296577	0.588453	0.214	0.069	1
SLC25A6	0.0297187	0.589955	0.857	0.766	1
ABHD14B	0.0297826	0.495514	0.286	0.115	1
DHRS7	0.0298141	0.666887	0.643	0.476	1
PNISR	0.0298417	-0.632623	0.143	0.476	1
KIF13B	0.0298808	-0.676575	0.071	0.377	1
SMYD3	0.0299427	-0.819341	0	0.259	1
CD82	0.0299427	-0.648959	0	0.259	1
ANKRD13D	0.0299427	-0.634108	0	0.259	1
PHLPP1	0.0299427	-0.700522	0	0.259	1
ACO2	0.0299427	-0.532793	0	0.259	1
MS4A7	0.0300418	0.856479	0.571	0.394	1
PGS1	0.0302247	-0.783594	0.071	0.345	1
MAP3K2	0.0303071	-0.867569	0.429	0.725	1
THRAP3	0.0303866	-0.469442	0.214	0.558	1
FOXO3	0.0304445	-1.06908	0.214	0.504	1
RABGAP1L	0.0305582	-0.947795	0.286	0.618	1
MAPK8	0.030667	-0.696917	0	0.258	1
RPRD1A	0.030667	-0.561516	0	0.258	1
COMMD3	0.030667	-0.463999	0	0.258	1
PIK3C3	0.030667	-0.543149	0	0.258	1
GSTK1	0.0309645	0.771737	0.643	0.554	1
P2RX4	0.0310238	-0.679626	0.071	0.341	1
RAB20	0.0311253	-0.798543	0.071	0.339	1
RASA1	0.0311747	-0.686709	0.071	0.341	1
LRCH3	0.0314071	-0.634301	0	0.256	1
APPBP2	0.0314071	-0.541205	0	0.256	1
SUSD6	0.0314716	-0.809567	0.214	0.52	1
MCUB	0.0315852	-0.491298	0.143	0.508	1
ZFP91	0.0315919	-0.555391	0.071	0.361	1
PSME4	0.0318472	-0.697346	0.143	0.444	1
TET3	0.0318482	-0.81674	0.214	0.529	1
ZFAND5	0.0318808	0.914666	0.714	0.533	1
ERH	0.0320771	0.584939	0.643	0.517	1
TOP2B	0.0321411	-0.56913	0.071	0.368	1
NDUFAF2	0.0321632	-0.600083	0	0.254	1
GCLC	0.0321632	-0.580313	0	0.254	1
R3HCC1L	0.0321632	-0.584853	0	0.254	1
P2RY8	0.0321632	-0.732595	0	0.254	1
ZNF516	0.0322083	-0.630596	0.071	0.375	1
NSMAF	0.03245	-0.672479	0.143	0.456	1
HSPA1A	0.0324688	0.490697	1	0.81	1
NFE2L2	0.0326886	0.530207	0.786	0.647	1
PRDM15	0.032744	0.30181	0.143	0.036	1
R3HDM1	0.0329356	-0.663406	0	0.252	1
UBA3	0.0329356	-0.63666	0	0.252	1
TM6SF1	0.0329356	-0.471326	0	0.252	1
AL021707.1	0.0329356	-0.478064	0	0.252	1
STIM1	0.0330489	-0.708735	0.071	0.361	1
CACTIN	0.0331455	0.281119	0.143	0.036	1
PSMD9	0.0331954	-0.554846	0.071	0.341	1
SGMS1	0.0333575	-0.840791	0.143	0.448	1
ANTXR2	0.033467	-1.236	0.214	0.517	1
SEC31A	0.0334722	-0.649049	0.143	0.456	1
MCM4	0.0335511	0.548171	0.143	0.036	1
RPL30	0.0336906	0.344628	1	0.952	1
PCNX2	0.0337246	-0.604964	0	0.25	1
NCK2	0.0337246	-0.494054	0	0.25	1
RARS	0.0337246	-0.565766	0	0.25	1
PMPCB	0.0337246	-0.448112	0	0.25	1
TMC4	0.0337246	-0.525386	0	0.25	1
PITPNA	0.033769	-0.702939	0.214	0.545	1
AGFG1	0.0338152	-0.650674	0.214	0.572	1
DOCK2	0.0338255	-0.853359	0.429	0.764	1
METTL7A	0.0341997	-0.620989	0.071	0.371	1
ECE1	0.0343744	-0.901084	0.071	0.359	1
TOB2	0.0343748	0.515023	0.5	0.3	1
SPPL3	0.0343759	-0.799181	0.214	0.513	1
PRKCA	0.0344426	-0.975184	0.071	0.329	1
HIPK3	0.0344988	-0.732469	0.214	0.528	1
ATE1	0.0345305	-0.516791	0	0.249	1
AP003086.1	0.0345305	-0.537792	0	0.249	1
INO80D	0.0345305	-0.502772	0	0.249	1
HAUS2	0.0345305	-0.457431	0	0.249	1
NFATC2IP	0.0345305	-0.601964	0	0.249	1
SCAF4	0.0345305	-0.526105	0	0.249	1
CYB5D1	0.0345845	0.534493	0.286	0.121	1
SRRM2	0.0346271	0.376171	0.857	0.687	1
TOM1	0.0347636	-0.860998	0.143	0.451	1
BAG3	0.0348767	0.565296	0.857	0.591	1
MLLT10	0.0349355	-0.640579	0.071	0.364	1
UBE2K	0.0349807	-0.620496	0.286	0.613	1
COPB1	0.0351377	-0.519779	0.071	0.368	1
SRGAP1	0.0351717	-0.829721	0.214	0.536	1
SREK1	0.0353538	-0.51773	0	0.247	1
GARS	0.0353538	-0.496669	0	0.247	1
C8orf76	0.0353538	-0.434847	0	0.247	1
EAF2	0.0353538	-0.576581	0	0.247	1
TMEM131L	0.0353538	-0.836875	0	0.247	1
TULP4	0.0353538	-0.49714	0	0.247	1
SLC20A2	0.0353538	-0.620758	0	0.247	1
PTK2	0.0353538	-0.659841	0	0.247	1
ZNF83	0.0353538	-0.55286	0	0.247	1
PRELID3B	0.0353538	-0.420841	0	0.247	1
ECPAS	0.0354048	-0.696183	0.071	0.332	1
SGMS2	0.0355165	0.757372	0.5	0.32	1
ZCCHC10	0.0356142	-0.46414	0.071	0.366	1
RAB5A	0.0357907	0.543168	0.571	0.375	1
NDUFB8	0.0357999	0.619204	0.714	0.607	1
SEC63	0.0358734	-0.270752	0.071	0.382	1
MRPS6	0.0358903	-0.882528	0.214	0.519	1
SNAPIN	0.0358973	0.364982	0.286	0.115	1
UBR1	0.0360061	-0.569654	0.071	0.373	1
CCT5	0.0360546	0.40334	0.714	0.536	1
STXBP3	0.0360747	-0.556874	0.071	0.362	1
RHOA	0.03612	0.339494	1	0.874	1
ATPAF1	0.0361392	0.254108	0.214	0.069	1
IGKC	0.0361946	-1.07899	0	0.245	1
KAT2B	0.0361946	-0.601721	0	0.245	1
ARPC1A	0.0361946	-0.643147	0	0.245	1
CLPTM1	0.0361946	-0.494792	0	0.245	1
ANKS1A	0.0362254	-0.740664	0.143	0.444	1
PHC2	0.0362287	-0.877359	0.286	0.565	1
AIF1	0.036358	0.642128	1	0.879	1
ZNF318	0.0364123	0.317172	0.214	0.071	1
NT5C2	0.0364361	-0.706273	0.143	0.462	1
LGALS1	0.0365289	0.644389	1	0.886	1
TNPO3	0.0366514	-0.663792	0.071	0.346	1
SERPINA1	0.0366776	0.452865	0.929	0.735	1
NDUFA4	0.036681	0.503741	0.929	0.748	1
BLOC1S2	0.0366867	-0.384996	0.071	0.375	1
COMMD10	0.0367735	-0.624422	0.071	0.364	1
CRLF3	0.0368779	-0.653891	0.071	0.359	1
SMURF2	0.0369021	-0.672095	0.071	0.361	1
KRT13	0.0369284	0.263668	0.5	0.284	1
CHIC2	0.0369986	-0.670054	0.071	0.346	1
PLEKHA7	0.0370534	-0.422251	0	0.243	1
UTP6	0.0370534	-0.546476	0	0.243	1
KMO	0.0370534	-0.929763	0	0.243	1
TIAM2	0.0370534	-0.600969	0	0.243	1
RAP1GAP2	0.0370534	-0.751681	0	0.243	1
SECTM1	0.0371399	0.648706	0.429	0.226	1
ATXN2	0.0372156	-0.760262	0.143	0.428	1
DOCK11	0.0373559	-0.722265	0.143	0.444	1
RAB31	0.0376644	-0.65406	0.5	0.783	1
IFITM2	0.0377139	-0.821135	0.429	0.789	1
THADA	0.0379305	-0.619205	0	0.242	1
SLC9A8	0.0379305	-0.597438	0	0.242	1
RPS3A	0.0381231	0.402963	1	0.941	1
CUL4A	0.0382836	-0.60313	0.071	0.353	1
ASPH	0.038397	-0.948619	0.143	0.437	1
NKRF	0.0384972	1.06389	0.571	0.423	1
CREB1	0.0385319	-0.572735	0.071	0.366	1
ASH1L	0.0386811	-0.897176	0.429	0.67	1
AMPD2	0.0387492	0.541695	0.286	0.123	1
ISY1	0.0388262	-0.426671	0	0.24	1
PSTPIP1	0.0388262	-0.602523	0	0.24	1
CYP20A1	0.0388262	-0.53007	0	0.24	1
HERC3	0.0388262	-0.597208	0	0.24	1
PDSS1	0.0388262	-0.668444	0	0.24	1
MAP2K5	0.0388262	-0.545453	0	0.24	1
TULP2	0.0388262	-0.580338	0	0.24	1
AZI2	0.0388387	0.442514	0.5	0.29	1
ABHD17A	0.038977	0.642718	0.429	0.247	1
ATP5PO	0.0390738	-0.38589	0.214	0.581	1
ITPK1	0.0391953	-0.685051	0.071	0.323	1
AFTPH	0.0392197	-0.63592	0.143	0.462	1
CNBP	0.0394159	0.438917	0.714	0.613	1
PFKFB3	0.0395111	-0.953961	0.286	0.533	1
SMURF1	0.039579	-0.653179	0.071	0.35	1
C5AR1	0.0397212	0.905281	0.571	0.387	1
RMND5A	0.0397409	-0.472929	0	0.238	1
PDZD8	0.0397409	-0.499676	0	0.238	1
LEMD3	0.0397409	-0.529521	0	0.238	1
ATXN3	0.0397409	-0.586732	0	0.238	1
MAP2K4	0.0397409	-0.557502	0	0.238	1
POLG2	0.0397409	-0.553737	0	0.238	1
ST14	0.0398321	-0.319516	0.071	0.373	1
NDRG3	0.039942	0.400843	0.214	0.073	1
RPL26	0.0399652	0.333566	1	0.936	1
MBD2	0.0401437	-0.549044	0.357	0.698	1
BRF2	0.0401889	0.269016	0.143	0.037	1
YBX1	0.0402946	0.521221	0.929	0.838	1
MKRN2	0.0406265	0.394337	0.214	0.076	1
FNDC3A	0.0406444	-1.15414	0.286	0.581	1
ASCC1	0.040675	-0.586331	0	0.236	1
TBC1D2B	0.040675	-0.495074	0	0.236	1
DNHD1	0.040675	-0.513064	0	0.236	1
AP3S2	0.040675	-0.659048	0	0.236	1
ACER3	0.0406768	-0.478059	0.214	0.535	1
KMT2C	0.0407135	-0.747195	0.643	0.787	1
CDYL	0.0407167	-0.597374	0.071	0.323	1
DOCK5	0.0407912	-0.854652	0.286	0.618	1
ATP5MC1	0.0409245	0.69031	0.571	0.423	1
LUC7L2	0.0409959	-0.638091	0.143	0.409	1
WDR33	0.0411296	-0.635261	0.143	0.426	1
USP9X	0.0413327	-0.766704	0.286	0.575	1
PMM1	0.0414298	0.572773	0.214	0.078	1
GIT2	0.041462	-0.729454	0.071	0.341	1
KYNU	0.0415489	-1.39563	0.429	0.655	1
MICAL2	0.0416289	-0.713423	0	0.234	1
CHM	0.0416289	-0.449957	0	0.234	1
ZNF804A	0.0416289	-0.838168	0	0.234	1
TMEM39A	0.0416289	-0.52318	0	0.234	1
CNOT8	0.0416289	-0.478653	0	0.234	1
CARMIL1	0.0416289	-0.473298	0	0.234	1
TEX2	0.0416289	-0.566685	0	0.234	1
KLF2	0.0416289	-0.75643	0	0.234	1
ARID4B	0.0417211	-0.76331	0.357	0.645	1
DCXR	0.0418448	0.863652	0.429	0.275	1
CCT6A	0.0419105	0.590419	0.643	0.522	1
ARIH2	0.0420376	-0.563687	0.143	0.435	1
PHF20	0.0421138	-0.705494	0.143	0.43	1
LAMP1	0.0422191	0.702831	0.571	0.405	1
GSN	0.0425515	0.826265	0.786	0.636	1
IWS1	0.0426028	-0.50637	0	0.233	1
VEZT	0.0426028	-0.487606	0	0.233	1
SLC41A2	0.0426028	-0.679825	0	0.233	1
NLK	0.0426028	-0.556265	0	0.233	1
ZFP36L1	0.0428652	0.762397	0.857	0.735	1
CYLD	0.0429088	0.832986	0.571	0.394	1
ATP6V1E1	0.0429159	0.514354	0.571	0.414	1
REXO4	0.0429214	0.268933	0.214	0.075	1
PRPF8	0.0432273	-0.55055	0.071	0.321	1
STK40	0.043235	-0.32518	0.143	0.456	1
CHKA	0.0432445	-0.578191	0.071	0.334	1
THAP5	0.0432815	0.397463	0.214	0.075	1
DLG1	0.043342	-0.694505	0.071	0.337	1
HIST1H1E	0.0435617	0.264714	0.143	0.037	1
SLC30A7	0.0435972	-0.46862	0	0.231	1
HSDL2	0.0435972	-0.545528	0	0.231	1
TAF3	0.0435972	-0.542198	0	0.231	1
TMEM170A	0.0435972	-0.39978	0	0.231	1
SDF2	0.0435972	-0.446982	0	0.231	1
HDAC8	0.0435972	-0.537193	0	0.231	1
PSAP	0.0436839	0.27201	1	0.915	1
SSBP3	0.0436875	-0.665131	0.071	0.329	1
PPP2R5E	0.0437471	-0.549841	0.143	0.428	1
MYO1E	0.0439446	-0.638618	0.071	0.346	1
RPL36	0.0440345	0.312113	0.929	0.922	1
MAPK7	0.0440625	0.31218	0.143	0.037	1
ANXA6	0.0440747	-0.670762	0.071	0.343	1
SCAMP3	0.0441852	0.325196	0.286	0.119	1
FGL2	0.0441982	0.315171	0.857	0.611	1
TXNDC11	0.0442385	-0.606061	0.071	0.341	1
IRF8	0.0443839	-0.360496	0.214	0.529	1
MEX3B	0.0443924	0.300786	0.143	0.039	1
GSK3B	0.044406	-0.832794	0.214	0.478	1
YTHDF3	0.0444403	-0.55077	0.214	0.499	1
HIPK1	0.0445621	-0.523498	0.071	0.337	1
DYRK1A	0.044604	-0.730541	0.214	0.519	1
AL163541.1	0.0446126	-1.13056	0	0.229	1
USP53	0.0446126	-0.568548	0	0.229	1
KXD1	0.0446126	-0.449525	0	0.229	1
PLCB1	0.0446126	-1.11541	0	0.229	1
FNBP1	0.0446836	-0.761608	0.5	0.726	1
XRCC6	0.0447181	-0.601124	0.214	0.522	1
BTAF1	0.0449129	-0.437764	0.071	0.357	1
PLEC	0.0449312	0.352683	0.571	0.389	1
ZNF587	0.0449659	0.263246	0.214	0.073	1
ARL6IP4	0.0450854	0.548354	0.714	0.663	1
AC016831.7	0.0452153	-0.856855	0.143	0.394	1
RPL8	0.0452728	0.410124	1	0.941	1
MALAT1	0.0452927	0.338594	1	0.988	1
CENPX	0.0456492	-0.41883	0	0.227	1
TBC1D9B	0.0456492	-0.523506	0	0.227	1
WASHC5	0.0456492	-0.466041	0	0.227	1
ARHGAP22	0.0456492	-0.608442	0	0.227	1
ABCC1	0.0456873	-0.576764	0.071	0.346	1
LACTB	0.045711	0.808926	0.643	0.483	1
CELF2	0.0457655	-0.931012	0.643	0.829	1
HNRNPU	0.0458446	0.412461	0.929	0.735	1
COX20	0.0458506	-0.442825	0.071	0.35	1
MTMR3	0.0458975	-0.803128	0.143	0.421	1
GDE1	0.0461023	0.353558	0.286	0.121	1
BZW2	0.0461406	-0.521461	0.071	0.334	1
TAGLN2	0.0462248	0.460404	0.857	0.771	1
SFSWAP	0.0463033	-0.592162	0.071	0.332	1
CCT3	0.0463788	-0.551729	0.214	0.542	1
IFI44L	0.0464013	-0.701904	0.071	0.336	1
WDR7	0.0466631	-0.534122	0.071	0.348	1
CCNYL1	0.0467075	-0.452099	0	0.226	1
STX18	0.0467075	-0.469992	0	0.226	1
TFEB	0.0467075	-0.488706	0	0.226	1
REPS1	0.0467075	-0.511462	0	0.226	1
KCNQ1	0.0467075	-0.551928	0	0.226	1
DDX10	0.0467075	-0.460591	0	0.226	1
SYNJ1	0.0467075	-0.54046	0	0.226	1
SPRED2	0.0468135	-0.60675	0.071	0.345	1
ARHGAP10	0.0468399	-0.904415	0.071	0.329	1
TNFRSF1A	0.0468498	-0.663368	0.143	0.412	1
TNFAIP8	0.0469121	-0.611783	0.357	0.67	1
PJA2	0.0470584	-0.469483	0.143	0.428	1
AGPS	0.0471731	-0.538668	0.071	0.314	1
EIF4E	0.0472345	-0.617497	0.143	0.455	1
UBE2Q2	0.0473289	-0.467724	0.071	0.35	1
RASGRP3	0.0475316	-0.69841	0.071	0.323	1
DHX30	0.0475434	0.451783	0.286	0.128	1
SESTD1	0.0475532	-0.871072	0.143	0.409	1
SPATS2L	0.0476096	-1.19872	0.143	0.41	1
TAF10	0.0477542	0.376818	0.714	0.57	1
SPAST	0.047788	-0.530569	0	0.224	1
MED27	0.047788	-0.474156	0	0.224	1
SERPING1	0.047788	-0.405838	0	0.224	1
EAPP	0.047788	-0.514126	0	0.224	1
NPHS1	0.047788	-0.477451	0	0.224	1
P2RY1	0.0480091	0.425159	0.214	0.08	1
OSBPL9	0.0481336	-0.565222	0.071	0.336	1
PAPSS1	0.0482147	-0.422666	0.071	0.352	1
SNX8	0.0482356	-0.422434	0.071	0.353	1
ACIN1	0.0484379	-0.588359	0.071	0.339	1
ERN1	0.0485179	-0.719445	0.143	0.43	1
TOR1AIP2	0.0486377	0.454564	0.429	0.247	1
TNRC6B	0.0487008	-0.737578	0.286	0.554	1
PRPF38B	0.0488608	0.637075	0.571	0.469	1
TMEM50B	0.0488909	-0.40174	0	0.222	1
EIF2AK2	0.0492346	-0.481005	0.143	0.425	1
GLRX3	0.0495501	-0.529121	0.071	0.339	1
PHF23	0.049727	0.773774	0.286	0.133	1
ERBIN	0.0497723	-0.86771	0.286	0.565	1
SERINC5	0.0498279	-0.639685	0.071	0.332	1
ZBTB16	0.050015	-0.497625	0.214	0.558	1
RPS6KA2	0.0500169	-0.606878	0	0.22	1
NADK	0.0500169	-0.638504	0	0.22	1
SESN1	0.0500169	-0.614236	0	0.22	1
TRIM56	0.0500169	-0.562768	0	0.22	1
ACAA2	0.0500169	-0.412133	0	0.22	1
APOBEC3A	0.0500169	-0.996676	0	0.22	1
NFKB1	0.0500469	-1.24968	0.429	0.666	1
DNTTIP2	0.0500521	0.770299	0.571	0.385	1
GBF1	0.0501805	-0.410763	0.071	0.35	1
DGKE	0.0502524	0.391879	0.429	0.231	1
AATF	0.0504237	-0.573229	0.071	0.311	1
KDM7A	0.0506283	-0.663613	0.071	0.332	1
ITFG1	0.0506715	-0.61658	0.143	0.449	1
PFDN5	0.0506743	0.281777	1	0.897	1
PREX1	0.0507527	-0.801022	0.429	0.702	1
RPS19	0.0509736	0.345443	1	0.954	1
SRPK1	0.0509832	0.405025	0.357	0.178	1
ARHGAP31	0.0511312	-0.812337	0.214	0.476	1
TRAPPC12	0.0511662	-0.521229	0	0.218	1
ARHGAP25	0.0511662	-0.686068	0	0.218	1
C5orf15	0.0511662	-0.356953	0	0.218	1
RIPK1	0.0511662	-0.610585	0	0.218	1
ALDH1A2	0.0511662	-0.786321	0	0.218	1
NFATC1	0.0511662	-0.426793	0	0.218	1
LONRF3	0.0511662	-0.570507	0	0.218	1
KIAA1109	0.0512116	-0.683518	0.143	0.398	1
GRAMD1A	0.0512838	-0.637812	0.071	0.309	1
ADPGK	0.051315	-0.370292	0.071	0.35	1
KIAA2026	0.0513382	-0.590371	0.071	0.321	1
ETF1	0.05144	0.506594	0.643	0.529	1
JAK1	0.0514756	-0.774101	0.571	0.75	1
ADAM19	0.0517938	-0.316427	0.071	0.352	1
PPA2	0.0518593	-0.487474	0.071	0.33	1
SPDYA	0.0523394	-0.486818	0	0.217	1
AC068282.1	0.0523394	-0.456281	0	0.217	1
QRICH1	0.0523394	-0.458211	0	0.217	1
BICRAL	0.0523394	-0.612587	0	0.217	1
GATAD1	0.0523394	-0.457839	0	0.217	1
TCF7L2	0.0523394	-0.792634	0	0.217	1
ELP2	0.0523394	-0.463946	0	0.217	1
FBXW11	0.0524062	-0.54158	0.143	0.433	1
ETV6	0.0524062	-0.832823	0.571	0.822	1
ZDHHC8	0.0524679	0.410714	0.143	0.041	1
MARCKSL1	0.0525692	0.587561	0.5	0.32	1
CLASP2	0.0526591	-0.690863	0.214	0.464	1
DUSP1	0.0527528	0.64044	0.857	0.734	1
FBXL20	0.0528877	-0.651272	0.071	0.325	1
NUCB1	0.0529475	-0.525123	0.214	0.52	1
CSGALNACT2	0.0529522	-0.720623	0.357	0.622	1
CNOT6L	0.0530492	-0.45991	0.071	0.341	1
MOB1B	0.0530698	-0.672308	0.071	0.323	1
LAMP2	0.0531756	-0.43029	0.214	0.528	1
DNAJC3	0.0532185	-0.601778	0.214	0.522	1
ZNF644	0.0533986	-0.368071	0.143	0.417	1
KIF2A	0.0534159	-0.717446	0.143	0.428	1
UBQLN1	0.0534309	-0.475944	0.143	0.444	1
PRDX6	0.0534415	-0.544133	0.214	0.529	1
ARFIP1	0.0535369	-0.526567	0	0.215	1
44988	0.0535369	-0.507781	0	0.215	1
SPECC1L	0.0535369	-0.48161	0	0.215	1
BNIP3L	0.0536544	0.614358	0.643	0.519	1
PHC3	0.0536905	-0.663547	0.071	0.304	1
CERS6	0.0541621	-1.06375	0.357	0.591	1
LIMK2	0.054289	-0.787951	0.071	0.323	1
C20orf194	0.0544015	-0.695614	0.071	0.327	1
WIZ	0.0544167	0.430186	0.214	0.082	1
ITGAX	0.0545144	-0.817118	0.286	0.574	1
CEP85	0.054748	0.330722	0.143	0.041	1
TYW1	0.0547592	-0.524022	0	0.213	1
RELT	0.0547592	-0.476459	0	0.213	1
ZNF410	0.0547592	-0.443566	0	0.213	1
VPS26C	0.0547592	-0.394235	0	0.213	1
MT-CO3	0.0549379	0.330705	1	0.938	1
VIM	0.0551567	0.454301	1	0.95	1
USO1	0.055191	-0.428495	0.071	0.339	1
TMED2	0.0552644	0.79209	0.5	0.368	1
SESN3	0.0554087	-0.77007	0.071	0.32	1
PDCD5	0.0555829	0.805413	0.5	0.387	1
INPP4A	0.0556417	-0.631156	0.071	0.327	1
RXYLT1	0.0557982	0.386931	0.214	0.078	1
PTX3	0.0558042	0.408883	0.214	0.076	1
MKLN1	0.0559336	-0.493432	0.214	0.526	1
LMO2	0.0559893	-0.399084	0.071	0.343	1
PHB	0.0560057	0.657291	0.5	0.366	1
MAT2B	0.0560067	-0.487703	0	0.211	1
GTPBP1	0.0560067	-0.411467	0	0.211	1
USP37	0.0560067	-0.392233	0	0.211	1
CNOT6	0.0560067	-0.413913	0	0.211	1
ZNF518A	0.0560067	-0.521344	0	0.211	1
PIBF1	0.0560067	-0.602055	0	0.211	1
FAM20A	0.0560067	-0.524391	0	0.211	1
ELF4	0.0560067	-0.44736	0	0.211	1
GNG5	0.0560717	0.344725	0.857	0.815	1
EPB41	0.05679	-0.511976	0.071	0.332	1
TFAM	0.0568151	0.605532	0.429	0.261	1
EEA1	0.0569625	-0.386379	0.071	0.341	1
ZRANB2	0.0569872	-0.627057	0.071	0.314	1
SCD	0.0569932	0.565031	0.214	0.082	1
STAT1	0.0570283	-0.536228	0.286	0.575	1
ARL4A	0.0570304	0.585247	0.429	0.249	1
RBKS	0.05728	-0.45367	0	0.21	1
LATS1	0.05728	-0.441838	0	0.21	1
CSGALNACT1	0.05728	-0.858294	0	0.21	1
CSPP1	0.05728	-0.45883	0	0.21	1
SIGLEC5	0.05728	-0.535942	0	0.21	1
OFD1	0.05728	-0.461968	0	0.21	1
ATP11C	0.05728	-0.625689	0	0.21	1
MT-ND4	0.0573099	0.345763	1	0.92	1
ARHGEF3	0.0575036	-0.620722	0.071	0.298	1
MFSD14C	0.0576448	-0.625267	0.071	0.318	1
VPS37B	0.0577472	-0.305416	0.071	0.343	1
NCOA1	0.0577513	-0.65292	0.214	0.513	1
ST3GAL6	0.0577699	-0.792419	0.071	0.321	1
PKNOX1	0.0579558	-0.572002	0.071	0.313	1
DARS	0.0580266	-0.476496	0.071	0.33	1
CTSS	0.0582411	0.655953	1	0.908	1
CPD	0.0582806	-0.801535	0.143	0.428	1
DNAJB14	0.0584014	-0.438182	0.071	0.336	1
CRTC1	0.0585795	-0.485757	0	0.208	1
CEP68	0.0585795	-0.38112	0	0.208	1
AC007216.4	0.0585795	-0.581519	0	0.208	1
WWOX	0.0585795	-0.648772	0	0.208	1
KCNN4	0.0585795	-0.453815	0	0.208	1
UTP14A	0.0587666	0.374205	0.214	0.082	1
COX14	0.058793	0.542234	0.571	0.419	1
ATXN10	0.0588061	-0.448393	0.071	0.33	1
GUSB	0.0589202	-0.387129	0.071	0.336	1
RPS27A	0.0591836	0.346872	1	0.947	1
MTRNR2L12	0.059217	0.592916	0.214	0.082	1
SLC26A11	0.0598111	0.684664	0.214	0.085	1
RNF115	0.0598588	-0.506041	0.071	0.33	1
SETX	0.059869	-0.620219	0.286	0.593	1
FBXO9	0.0599057	-0.480003	0	0.206	1
VPS51	0.0599057	-0.423718	0	0.206	1
KIZ-AS1	0.0599057	-0.327131	0	0.206	1
ADA	0.0599057	-0.40879	0	0.206	1
BTBD19	0.0599057	-0.427203	0	0.206	1
CAMKMT	0.0599057	-0.543056	0	0.206	1
HMGXB3	0.0599057	-0.439845	0	0.206	1
PTGES2	0.0599057	-0.397233	0	0.206	1
PTRH2	0.0599057	-0.490627	0	0.206	1
CD300LB	0.0599057	-0.555156	0	0.206	1
ZNF787	0.0599057	-0.405765	0	0.206	1
LNPEP	0.0599693	-0.404463	0.071	0.336	1
CTNNA1	0.0599746	-0.535509	0.214	0.54	1
C3AR1	0.0599939	-0.683368	0.071	0.295	1
AC139100.2	0.0600113	0.389508	0.143	0.043	1
CPNE1	0.0601998	0.668479	0.429	0.265	1
PRMT2	0.0604108	-0.543611	0.143	0.425	1
MED31	0.060453	0.432946	0.286	0.131	1
RAD21	0.0605047	1.02246	0.571	0.419	1
PER1	0.0605227	-0.478158	0.071	0.325	1
POGZ	0.0605586	-0.569375	0.071	0.311	1
SCO2	0.0606214	0.611763	0.571	0.428	1
RPL21	0.0607398	0.445286	1	0.961	1
CRYBG1	0.0607959	-0.377218	0.071	0.337	1
CCT8	0.06086	0.523277	0.643	0.512	1
MFSD1	0.0608893	0.434913	0.714	0.536	1
PHTF2	0.0609469	-0.581379	0.071	0.307	1
TMEM176A	0.0609788	1.12251	0.357	0.19	1
MOAP1	0.0610476	0.35481	0.214	0.082	1
WSB2	0.0612591	-0.372167	0	0.204	1
AL138720.1	0.0612591	-0.447964	0	0.204	1
SRRT	0.0612591	-0.423206	0	0.204	1
CLCN6	0.0612591	-0.414289	0	0.204	1
KPNA6	0.0612591	-0.459937	0	0.204	1
ADH5	0.0612591	-0.322831	0	0.204	1
ATXN7L1	0.0612591	-0.559077	0	0.204	1
SLFN11	0.0612591	-0.510371	0	0.204	1
BCOR	0.0612591	-0.528511	0	0.204	1
RAP2C	0.0612591	-0.415222	0	0.204	1
GGA1	0.0613262	0.499737	0.429	0.263	1
HCG18	0.0613526	0.356963	0.214	0.083	1
PRRC2B	0.0616142	-0.467334	0.143	0.439	1
UBB	0.0616279	0.453809	0.929	0.813	1
SPPL2A	0.0616788	-0.649199	0.214	0.485	1
ARMCX3	0.061789	0.391947	0.429	0.245	1
PRDM1	0.062136	0.618878	0.286	0.135	1
IL17RA	0.0622777	-0.909744	0.214	0.465	1
MYLIP	0.0624082	-0.762877	0.071	0.293	1
IMPA2	0.0626403	-0.476097	0	0.202	1
C22orf34	0.0626403	-0.557637	0	0.202	1
CCDC18	0.0626403	-0.478637	0	0.202	1
ABI2	0.0626403	-0.367891	0	0.202	1
UMAD1	0.0626403	-0.463118	0	0.202	1
WDR74	0.0626403	-0.453197	0	0.202	1
KAT8	0.0626403	-0.410366	0	0.202	1
CTCF	0.0626403	-0.54217	0	0.202	1
NFKBIB	0.0626403	-0.352296	0	0.202	1
TFCP2	0.0628491	-0.615916	0.071	0.313	1
MICU2	0.0631059	-0.458794	0.071	0.32	1
RNF169	0.0634822	-0.530854	0.071	0.314	1
RNF144B	0.063637	-1.10533	0.286	0.513	1
SNX13	0.0637545	-0.528241	0.071	0.307	1
TMX2	0.0640497	-0.38828	0	0.201	1
MAP3K14	0.0640497	-0.675722	0	0.201	1
TMEM87B	0.0640498	-0.449477	0	0.201	1
HSPBAP1	0.0640498	-0.571192	0	0.201	1
SLC36A1	0.0640498	-0.499218	0	0.201	1
POLR2J3	0.0640498	-0.482703	0	0.201	1
ABTB2	0.0640498	-0.89934	0	0.201	1
FRMD8	0.0640498	-0.437166	0	0.201	1
PIEZO1	0.0640498	-0.53145	0	0.201	1
AKAP8	0.0640498	-0.408787	0	0.201	1
GLA	0.0640561	-0.485584	0.071	0.323	1
NME2	0.0640767	0.61149	0.857	0.787	1
GLIPR1	0.0641053	0.70584	0.643	0.584	1
RAP1GDS1	0.0641141	-0.597662	0.143	0.409	1
RNGTT	0.0641596	-0.540031	0.071	0.304	1
AP3D1	0.0642274	-0.379852	0.071	0.33	1
APAF1	0.0642649	-0.642045	0.071	0.3	1
CHD6	0.0643355	-0.537486	0.071	0.314	1
LONP2	0.0643588	-0.637691	0.071	0.302	1
SDHB	0.0643594	-0.537616	0.143	0.396	1
ITGAV	0.0644238	-0.764902	0.143	0.394	1
COMT	0.0645256	0.461261	0.714	0.551	1
CARD16	0.064623	-0.508255	0.143	0.4	1
RAB1B	0.0647238	0.694096	0.429	0.263	1
SNX14	0.0647469	-0.492523	0.071	0.318	1
UPK3BL1	0.0649032	0.342952	0.214	0.085	1
EIF1AX	0.0649097	-0.555906	0.214	0.506	1
AP2S1	0.0652235	0.46065	0.786	0.739	1
PPP2CA	0.0652354	-0.427034	0.214	0.508	1
NFE2L3	0.0652835	-0.418019	0.071	0.327	1
TANC2	0.0652967	-0.795988	0.143	0.396	1
VAC14	0.0653233	-0.489174	0.071	0.329	1
INPP5A	0.065488	-0.552978	0	0.199	1
RFX2	0.065488	-0.443056	0	0.199	1
ARNT	0.0654881	-0.570351	0	0.199	1
MFN1	0.0654881	-0.426385	0	0.199	1
PRKAA1	0.0654881	-0.442361	0	0.199	1
ST18	0.0654881	-0.547585	0	0.199	1
PRORP	0.0654881	-0.41884	0	0.199	1
DOT1L	0.0658005	-0.560888	0.071	0.291	1
SH3PXD2B	0.0659341	-0.659744	0.071	0.311	1
BMP2K	0.0660849	-0.845018	0.286	0.545	1
MAP1LC3B	0.066187	0.650464	0.714	0.602	1
NUTM2B-AS1	0.0662197	-0.320934	0.071	0.33	1
TMEM131	0.0662975	-0.319889	0.143	0.449	1
SLC35B1	0.0663938	0.493893	0.357	0.208	1
NFKBID	0.0664846	-0.47431	0.071	0.318	1
TENT4A	0.0666573	-0.478654	0.071	0.314	1
AGAP3	0.0666777	-0.64102	0.143	0.384	1
SMG7	0.0667131	-0.575923	0.071	0.302	1
PLPBP	0.0669557	-0.376704	0	0.197	1
LZIC	0.0669557	-0.357024	0	0.197	1
AKT3	0.0669557	-0.452113	0	0.197	1
MRPL44	0.0669557	-0.356126	0	0.197	1
SEL1L3	0.0669557	-0.575594	0	0.197	1
SUPT3H	0.0669557	-0.495189	0	0.197	1
STXBP5	0.0669557	-0.494341	0	0.197	1
ZNF33A	0.0669557	-0.503051	0	0.197	1
N4BP2L1	0.0669557	-0.440278	0	0.197	1
PRPF31	0.0669557	-0.387461	0	0.197	1
NUP50	0.0669557	-0.413982	0	0.197	1
TMEM164	0.0669557	-0.499781	0	0.197	1
UBASH3B	0.0670141	-0.594922	0.071	0.316	1
RB1	0.0673284	-0.460182	0.286	0.604	1
GOLPH3	0.0673332	-0.475292	0.143	0.4	1
SUPT4H1	0.067626	-0.343032	0.143	0.448	1
TNFRSF10B	0.0677112	-0.493225	0.071	0.311	1
NTHL1	0.0677713	0.287405	0.143	0.043	1
BABAM2	0.0678743	-0.660591	0.143	0.385	1
OSBPL8	0.0680066	-0.818504	0.5	0.714	1
OTULIN	0.0682036	-0.392519	0.071	0.316	1
RAPGEF2	0.0684014	-0.637803	0.214	0.51	1
ERI1	0.0684534	-0.412117	0	0.195	1
GMIP	0.0684534	-0.459816	0	0.195	1
PRKY	0.0684534	-0.480221	0	0.195	1
PLPP3	0.0684534	-0.757169	0	0.195	1
SLC2A9	0.0684534	-0.468869	0	0.195	1
CAPN1	0.0684534	-0.357727	0	0.195	1
SOS2	0.0685533	-0.702499	0.143	0.371	1
SPAG5	0.0686725	0.811626	0.143	0.044	1
PLTP	0.068827	0.436163	0.214	0.085	1
NIPSNAP2	0.0688309	-0.524835	0.071	0.302	1
RUBCNL	0.0688523	-0.746441	0.071	0.282	1
TBL1X	0.0689176	-0.715826	0.071	0.311	1
AGO4	0.0689566	-0.815458	0.071	0.293	1
CDC23	0.0691416	0.288815	0.143	0.043	1
FCGR3A	0.0691599	0.678443	0.571	0.378	1
OLA1	0.0692855	-0.438781	0.143	0.4	1
POLE	0.0693499	0.41105	0.143	0.044	1
LIMS1	0.0698265	-0.671093	0.5	0.785	1
VKORC1L1	0.0699815	-0.474497	0	0.194	1
PIK3R6	0.0699815	-0.374912	0	0.194	1
CCDC138	0.0699815	-0.50124	0	0.194	1
DAGLB	0.0699815	-0.444533	0	0.194	1
MAPK8IP3	0.0699815	-0.503421	0	0.194	1
THOC6	0.0699815	-0.327754	0	0.194	1
SGTA	0.0699815	-0.350231	0	0.194	1
PRKD2	0.0699815	-0.467174	0	0.194	1
SRC	0.0699815	-0.346236	0	0.194	1
MORC2	0.0701292	0.328256	0.214	0.083	1
ATP5MPL	0.0702071	0.594211	0.714	0.67	1
FAM91A1	0.0702073	-0.478159	0.071	0.313	1
RANGAP1	0.0703084	-0.422569	0.071	0.307	1
KIF13A	0.0703084	-0.697243	0.071	0.307	1
RIC1	0.070327	-0.460441	0.071	0.316	1
AGO3	0.0706051	-0.611624	0.214	0.469	1
VPS53	0.0706348	-0.472446	0.071	0.316	1
CPT1A	0.0708232	-0.530243	0.071	0.298	1
NAA16	0.0708862	-0.505031	0.071	0.284	1
MBOAT7	0.0708978	-0.642832	0.286	0.57	1
TMEM256	0.0709178	0.426179	0.5	0.33	1
CDC42SE1	0.0710235	0.468834	0.571	0.446	1
UNC93B1	0.0712811	-0.280301	0.143	0.423	1
PLEKHM3	0.0715408	-0.572587	0	0.192	1
RNF185	0.0715408	-0.475286	0	0.192	1
MTR	0.0715408	-0.46737	0	0.192	1
FAM168B	0.0715408	-0.414797	0	0.192	1
TMUB1	0.0715408	-0.337373	0	0.192	1
ACVR1B	0.0715408	-0.475233	0	0.192	1
NAA25	0.0715408	-0.501772	0	0.192	1
GTF2A1	0.0715408	-0.492429	0	0.192	1
WDR44	0.0715408	-0.457474	0	0.192	1
TSG101	0.0715646	-0.407429	0.071	0.316	1
PHB2	0.0717201	-0.437649	0.143	0.416	1
ILRUN	0.0717531	-0.675368	0.214	0.446	1
RHOT1	0.0720112	-0.542147	0.071	0.311	1
USP33	0.0720228	-0.332187	0.071	0.321	1
FNIP2	0.0720456	-1.09964	0.357	0.616	1
ZNF561	0.0721147	0.335156	0.143	0.044	1
PSMD3	0.0723123	0.481682	0.357	0.206	1
JPT1	0.0724577	0.465311	0.643	0.535	1
TYROBP	0.0725169	0.456481	0.929	0.858	1
CDC27	0.0725897	-0.474682	0.071	0.302	1
KANSL1L	0.0726039	-0.437458	0.071	0.32	1
ATG5	0.0728199	-0.403473	0.071	0.316	1
RHBDF2	0.0729051	-0.511188	0.143	0.405	1
SAP18	0.0730532	0.618942	0.714	0.675	1
CLEC16A	0.0730704	-0.52678	0.071	0.306	1
ARHGEF10L	0.0731318	-0.465863	0	0.19	1
KIAA0040	0.0731318	-0.408862	0	0.19	1
ZC3H3	0.0731318	-0.452032	0	0.19	1
C9orf85	0.0731318	-0.428143	0	0.19	1
CSTF3	0.0731318	-0.348183	0	0.19	1
CEACAM4	0.0731318	-0.515237	0	0.19	1
RCAN1	0.0731318	-0.39018	0	0.19	1
MED14	0.0731318	-0.429664	0	0.19	1
SNX30	0.0731443	-0.455327	0.071	0.307	1
RPL10	0.0732883	0.309803	1	0.952	1
SLMAP	0.0733515	-0.714133	0.143	0.373	1
LPIN2	0.0733798	-0.527906	0.071	0.298	1
ANO6	0.0738265	-0.672028	0.143	0.389	1
HINT1	0.0739031	0.518501	0.786	0.696	1
CSNK1G2	0.0739372	-0.529432	0.071	0.297	1
PPP2R2D	0.0740932	-0.395945	0.071	0.316	1
SLBP	0.0741101	-0.505646	0.071	0.307	1
WAPL	0.0741152	-0.308958	0.143	0.419	1
CBL	0.0741282	-0.773888	0.357	0.588	1
ASB16-AS1	0.074247	0.272039	0.143	0.044	1
MICU1	0.0742954	-0.731863	0.143	0.359	1
HK1	0.0743071	-0.595188	0.214	0.465	1
OGT	0.0747366	-0.446106	0.071	0.316	1
HACD2	0.0747551	-0.357108	0	0.188	1
AL356124.1	0.0747551	-0.402748	0	0.188	1
FAM120B	0.0747551	-0.410998	0	0.188	1
ASL	0.0747551	-0.380871	0	0.188	1
GALNT11	0.0747551	-0.405552	0	0.188	1
RAB35	0.0747551	-0.339218	0	0.188	1
ORAI1	0.0747551	-0.371572	0	0.188	1
AL133453.1	0.0749025	0.422079	0.214	0.091	1
UBE2V1	0.0755094	-0.448288	0.214	0.517	1
AC015871.1	0.0755098	-0.608891	0.071	0.29	1
RAB5C	0.0756518	-0.692849	0.429	0.639	1
NCOA3	0.0757426	-0.629042	0.357	0.625	1
SMIM7	0.0758489	-0.466812	0.071	0.302	1
C21orf91	0.0758773	0.455298	0.214	0.089	1
SERPINB1	0.0760349	1.00157	0.786	0.758	1
HM13	0.0761277	-0.366868	0.214	0.536	1
KLF7	0.0761813	-0.536517	0.071	0.302	1
[truncated: 2,658 more rows]

## Sheet: Neutrophil
	p_val	avg_log2FC	pct.1	pct.2	p_val_adj
[truncated: 4,110 more rows]

[truncated: 2 more sheets: NK cell, T cell]
