# Supplementary material for: Single-cell atlas profiling revealed cellular characteristics and dynamic changes after PD-1 blockade therapy of brain metastases from laryngeal squamous cell carcinoma
Source: Mol Cell Biochem. 2024 Aug 1;480(4):2377–400. doi: 10.1007/s11010-024-05064-3 (PMC11961546; doi:10.1007/s11010-024-05064-3)
Supplement: Supplementary file 4 — Supplementary file4 (XLSX 6556 KB) [file 11010_2024_5064_MOESM4_ESM.xlsx]

## Sheet: Name 
Supplementary Data 4. Pathway Enrichment of Differential Genes among groups in Various Cell Types
Sheet #	Name	Description
Sheet 1	Cancer cell_up genes_1	Pathway enrichment of upregulated genes between primBM and pLSCC in cancer cells
Sheet 2	Cancer cell_down genes_1	Pathway enrichment of downregulated genes between primBM and pLSCC in cancer cells
Sheet 3	Cancer cell_up genes_2	Pathway enrichment of upregulated genes between neoBM and primBM in cancer cells
Sheet 4	Cancer cell_down genes_2	Pathway enrichment of downregulated genes between neoBM and primBM in cancer cells
Sheet 5	B cell_up genes_1	Pathway enrichment of upregulated genes between primBM and pLSCC in B cells
Sheet 6	B cell_down genes_1	Pathway enrichment of downregulated genes between primBM and pLSCC in B cells
Sheet 7	Endothelial cell_up genes_1	Pathway enrichment of upregulated genes between primBM and pLSCC in endothelial cells
Sheet 8	Endothelial cell_down genes_1	Pathway enrichment of downregulated genes between primBM and pLSCC in endothelial cells
Sheet 9	Fibroblast_up genes_1	Pathway enrichment of upregulated genes between primBM and pLSCC in fibroblasts
Sheet 10	Fibroblast_down genes_1	Pathway enrichment of downregulated genes between primBM and pLSCC in fibroblasts
Sheet 11	Macrophage_up genes_1	Pathway enrichment of upregulated genes between primBM and pLSCC in macrophages
Sheet 12	Macrophage_down genes_1	Pathway enrichment of downregulated genes between primBM and pLSCC in macrophages
Sheet 13	Macrophage_up genes_2	Pathway enrichment of upregulated genes between neoBM and primBM in macrophages
Sheet 14	Macrophage_down genes_2	Pathway enrichment of downregulated genes between neoBM and primBM in macrophages
Sheet 15	Monocyte_up genes_1	Pathway enrichment of upregulated genes between primBM and pLSCC in monocytes
Sheet 16	Monocyte_down genes_1	Pathway enrichment of downregulated genes between primBM and pLSCC in monocytes
Sheet 17	Neutrophil_up genes_1	Pathway enrichment of upregulated genes between primBM and pLSCC in neutrophils
Sheet 18	Neutrophil_down genes_1	Pathway enrichment of downregulated genes between primBM and pLSCC in neutrophils
Sheet 19	Neutrophil_up genes_2	Pathway enrichment of upregulated genes between neoBM and primBM in neutrophils
Sheet 20	Neutrophil_down genes_2	Pathway enrichment of downregulated genes between neoBM and primBM in neutrophils
Sheet 21	NK cell_up genes_1	Pathway enrichment of upregulated genes between primBM and pLSCC in NK cells
Sheet 22	NK cell_down genes_1	Pathway enrichment of downregulated genes between primBM and pLSCC in NK cells
Sheet 23	NK cell_up genes_2	Pathway enrichment of upregulated genes between neoBM and primBM in NK cells
Sheet 24	NK cell_down genes_2	Pathway enrichment of downregulated genes between neoBM and primBM in NK cells
Sheet 25	T cell_up genes_1	Pathway enrichment of upregulated genes between primBM and pLSCC in T cells
Sheet 26	T cell_down genes_1	Pathway enrichment of downregulated genes between primBM and pLSCC in T cells
Sheet 27	T cell_up genes_2	Pathway enrichment of upregulated genes between neoBM and primBM in T cells
Sheet 28	T cell_down genes_2	Pathway enrichment of downregulated genes between neoBM and primBM in T cells

## Sheet: Cancer cell_up genes_1
ID	Description	GeneRatio	BgRatio	pvalue	p.adjust	qvalue	geneID	Count
GO:0002181	cytoplasmic translation	53/948	148/18722	3.13126e-31	1.52618e-27	1.40247e-27	RPL22/RPS18/RPS10/RPL7/RPL41/RPS17/RPL26/RPL17/RPL18A/RPL36A/EIF4A1/RPL21/RPL30/RPL28/RPL15/RPL9/RPS26/RPL3/RPS12/RPSA/RPS15A/RPL39/RPS4X/RPS25/RPS3A/RPL8/RPS27/RPL23A/RPS28/RPS21/RPL7A/RPS5/RPL13A/RPL10/EIF4A2/RPLP0/RPL19/RPLP1/EIF3E/UBA52/RPL18/RBM4/RPL32/RPL35A/RPL12/RPS27A/RPS2/EIF3H/RPS24/DPH3/RPS7/RPL10A/RPL11	53
GO:0022900	electron transport chain	40/948	175/18722	4.91533e-16	1.19786e-12	1.10077e-12	COX6A1/NDUFS6/NDUFA13/COX8A/NDUFC2/CYB5A/UQCR11/NDUFB8/NDUFA7/SDHD/CHCHD2/NDUFV2/NDUFB5/COX4I1/DHRS3/UQCRH/COX6C/NDUFAB1/BID/ME1/SDHC/AKR1A1/NDUFB4/SURF1/AKR7A2/NDUFB10/CYBA/GLRX2/ETFB/SRD5A1/ADH5/ISCU/GHITM/SDHB/ETFA/NDUFS5/NDUFB9/NDUFA4/PARK7/CDK1	40
GO:2001242	regulation of intrinsic apoptotic signaling pathway	35/948	164/18722	2.96298e-13	4.81386e-10	4.42368e-10	RPL26/MIF/HSPA1A/NDUFA13/SOD2/RTKN2/S100A9/CLU/UBB/VDAC2/TXNDC12/PTPMT1/MUC1/HSPB1/BID/PLAUR/NUPR1/SGMS1/HERPUD1/ERP29/BCAP31/ARMC10/RPS7/NCK2/PPIA/TMBIM6/RPL11/TPT1/P4HB/SKIL/SOD1/PMAIP1/FIS1/MCL1/PARK7	35
GO:0006119	oxidative phosphorylation	32/948	141/18722	5.22304e-13	6.32796e-10	5.81506e-10	COX6A1/ATP5MG/NDUFS6/ATP5MF/COX8A/NDUFC2/UQCR11/NDUFB8/ATP5PO/NDUFA7/SDHD/CHCHD2/NDUFV2/NDUFB5/COX4I1/UQCRH/COX6C/SLC25A33/NDUFAB1/BID/ATP5F1C/NUPR1/SDHC/NDUFB4/NDUFB10/ISCU/GHITM/NDUFS5/NDUFB9/NDUFA4/PARK7/CDK1	32
GO:0042773	ATP synthesis coupled electron transport	26/948	95/18722	7.78985e-13	6.32796e-10	5.81506e-10	COX6A1/NDUFS6/COX8A/NDUFC2/UQCR11/NDUFB8/NDUFA7/SDHD/CHCHD2/NDUFV2/NDUFB5/COX4I1/UQCRH/COX6C/NDUFAB1/BID/SDHC/NDUFB4/NDUFB10/ISCU/GHITM/NDUFS5/NDUFB9/NDUFA4/PARK7/CDK1	26
GO:0042775	mitochondrial ATP synthesis coupled electron transport	26/948	95/18722	7.78985e-13	6.32796e-10	5.81506e-10	COX6A1/NDUFS6/COX8A/NDUFC2/UQCR11/NDUFB8/NDUFA7/SDHD/CHCHD2/NDUFV2/NDUFB5/COX4I1/UQCRH/COX6C/NDUFAB1/BID/SDHC/NDUFB4/NDUFB10/ISCU/GHITM/NDUFS5/NDUFB9/NDUFA4/PARK7/CDK1	26
GO:0046034	ATP metabolic process	46/948	277/18722	9.2969e-13	6.4733e-10	5.94862e-10	COX6A1/HSPA1A/ATP5MG/NDUFS6/ATP5MF/ATP6V0C/HSPA1B/COX8A/NDUFC2/EIF6/UQCR11/NDUFB8/ATP5PO/GPI/NDUFA7/PGAM1/SDHD/CHCHD2/NDUFV2/NDUFB5/COX4I1/UQCRH/COX6C/SLC25A33/NDUFAB1/BID/ATP5F1C/NUPR1/DDIT4/SDHC/ATP5MC3/NDUFB4/NDUFB10/ATP5MC2/ISCU/GHITM/NDUFS5/NDUFB9/H19/FIS1/TMSB4X/NDUFA4/OLA1/PARK7/HSPA8/CDK1	46
GO:0006091	generation of precursor metabolites and energy	63/948	490/18722	8.8507e-12	5.39229e-09	4.95523e-09	COX6A1/ATP5MG/NDUFS6/ATP5MF/NDUFA13/COX8A/NDUFC2/CYB5A/EIF6/UQCR11/NDUFB8/ATP5PO/GPI/NDUFA7/PGAM1/BLOC1S1/PPP1CB/PTGES3/SDHD/CHCHD2/NDUFV2/NDUFB5/COA8/COX4I1/DHRS3/UQCRH/COX6C/SLC25A33/NDUFAB1/BID/PPP1R2/ATP5F1C/NUPR1/CISD1/ME1/DDIT4/SDHC/AKR1A1/NDUFB4/SURF1/AKR7A2/NDUFB10/TALDO1/CYBA/ACADVL/PGLS/GLRX2/ETFB/SRD5A1/ADH5/ISCU/GHITM/SDHB/PGD/ETFA/NDUFS5/NDUFB9/MYC/GSK3B/NDUFA4/PARK7/PHLDA2/CDK1	63
GO:0022904	respiratory electron transport chain	27/948	114/18722	1.18406e-11	6.41233e-09	5.89259e-09	COX6A1/NDUFS6/COX8A/NDUFC2/UQCR11/NDUFB8/NDUFA7/SDHD/CHCHD2/NDUFV2/NDUFB5/COX4I1/UQCRH/COX6C/NDUFAB1/BID/SDHC/NDUFB4/NDUFB10/ISCU/GHITM/SDHB/NDUFS5/NDUFB9/NDUFA4/PARK7/CDK1	27
GO:0097193	intrinsic apoptotic signaling pathway	45/948	288/18722	1.42143e-11	6.92804e-09	6.3665e-09	CD24/RPL26/MIF/HSPA1A/NDUFA13/SOD2/RTKN2/S100A9/CLU/UBB/VDAC2/PERP/COA8/TXNDC12/PTPMT1/MUC1/HSPB1/BID/CRIP1/PLAUR/NUPR1/TMEM109/DDIT4/SGMS1/HERPUD1/ERP29/BCAP31/ARMC10/PPP1R15A/RPS7/NCK2/PPIA/TMBIM6/RPL11/TPT1/P4HB/SKIL/SOD1/PMAIP1/FIS1/SELENOK/MCL1/CEBPB/PARK7/BCL2A1	45
GO:0097237	cellular response to toxic substance	28/948	124/18722	1.68963e-11	7.4866e-09	6.87978e-09	SOD2/PRDX2/MGST1/PRDX1/S100A9/GPX4/APOE/GPX3/GLRX/MGST2/AKR1A1/ABTB2/BMP7/PRDX6/GSTM3/TXNDC17/TXNRD1/ADH5/MGST3/SELENOT/SOD1/H19/NXN/FIS1/PARK7/HBA1/HBA2/AKR1B10	28
GO:0009060	aerobic respiration	35/948	189/18722	2.18845e-11	8.88876e-09	8.1683e-09	COX6A1/ATP5MG/NDUFS6/ATP5MF/COX8A/NDUFC2/UQCR11/NDUFB8/ATP5PO/NDUFA7/BLOC1S1/SDHD/CHCHD2/NDUFV2/NDUFB5/COX4I1/UQCRH/COX6C/SLC25A33/NDUFAB1/BID/ATP5F1C/NUPR1/SDHC/NDUFB4/SURF1/NDUFB10/ISCU/GHITM/SDHB/NDUFS5/NDUFB9/NDUFA4/PARK7/CDK1	35
GO:0009636	response to toxic substance	42/948	262/18722	2.96016e-11	1.10983e-08	1.01988e-08	SOD2/PRDX2/MGST1/PRDX1/S100A9/UBA52/LCN2/SRSF9/MT1X/AHR/GPX4/APOE/EPHX1/NUPR1/GPX3/GLRX/MGST2/AKR1A1/ABTB2/CLDN1/BMP7/PRDX6/MGMT/GSTM3/TXNDC17/TXNRD1/SRD5A1/ADH5/MGST3/SELENOT/CDH1/SOD1/H19/NXN/FIS1/PARK7/SDC1/FOS/HBA1/HBA2/AKR1B10/CDK1	42
GO:2001233	regulation of apoptotic signaling pathway	50/948	356/18722	5.66426e-11	1.97197e-08	1.81214e-08	RPL26/MIF/HSPA1A/HSPA1B/NDUFA13/SOD2/PRDX2/RTKN2/PAM16/S100A9/CLU/UBB/VDAC2/MAZ/TXNDC12/EYA2/PTPMT1/MUC1/HSPB1/BID/G0S2/CTSH/PLAUR/AR/NUPR1/TPD52L1/ATF3/SGMS1/HERPUD1/ERP29/BCAP31/ARMC10/STK3/RPS7/NCK2/GHITM/PPIA/TMBIM6/RPL11/TPT1/P4HB/SKIL/SOD1/FAF1/PMAIP1/FIS1/GSK3B/MCL1/PARK7/SLC25A5	50
GO:1990748	cellular detoxification	26/948	116/18722	1.06333e-10	3.45513e-08	3.17508e-08	SOD2/PRDX2/MGST1/PRDX1/S100A9/GPX4/APOE/GPX3/GLRX/MGST2/AKR1A1/BMP7/PRDX6/GSTM3/TXNDC17/TXNRD1/ADH5/MGST3/SELENOT/SOD1/H19/NXN/PARK7/HBA1/HBA2/AKR1B10	26
GO:0019646	aerobic electron transport chain	22/948	87/18722	2.43227e-10	7.40929e-08	6.80875e-08	COX6A1/NDUFS6/COX8A/NDUFC2/UQCR11/NDUFB8/NDUFA7/SDHD/NDUFV2/NDUFB5/COX4I1/UQCRH/COX6C/NDUFAB1/SDHC/NDUFB4/NDUFB10/ISCU/NDUFS5/NDUFB9/NDUFA4/PARK7	22
GO:0045333	cellular respiration	36/948	230/18722	1.49997e-09	4.3005e-07	3.95193e-07	COX6A1/ATP5MG/NDUFS6/ATP5MF/COX8A/NDUFC2/UQCR11/NDUFB8/ATP5PO/NDUFA7/BLOC1S1/SDHD/CHCHD2/NDUFV2/NDUFB5/COX4I1/UQCRH/COX6C/SLC25A33/NDUFAB1/BID/ATP5F1C/NUPR1/CISD1/SDHC/NDUFB4/SURF1/NDUFB10/ISCU/GHITM/SDHB/NDUFS5/NDUFB9/NDUFA4/PARK7/CDK1	36
GO:0006457	protein folding	34/948	212/18722	2.24208e-09	6.07105e-07	5.57897e-07	HSPA1A/HSPA1B/HSPE1/WDR83OS/FKBP1A/CRYAB/CLU/PTGES3/HSPA6/DNAJB11/HSPB1/DNAJB1/DNAJB4/GRN/PPIC/PFDN5/DNAJB6/SELENOF/CCT5/DNAJC19/DNAJA4/BAG3/ERP29/CCDC47/PFDN2/DNAJC5/PPIA/P4HB/LMAN1/TCP1/NUDC/CCT8/HSP90AB1/HSPA8	34
GO:0015980	energy derivation by oxidation of organic compounds	43/948	318/18722	4.11414e-09	1.05538e-06	9.69842e-07	COX6A1/ATP5MG/NDUFS6/ATP5MF/COX8A/NDUFC2/UQCR11/NDUFB8/ATP5PO/NDUFA7/BLOC1S1/PPP1CB/PTGES3/SDHD/CHCHD2/NDUFV2/NDUFB5/COX4I1/UQCRH/COX6C/SLC25A33/NDUFAB1/BID/PPP1R2/ATP5F1C/NUPR1/CISD1/SDHC/NDUFB4/SURF1/NDUFB10/ACADVL/ISCU/GHITM/SDHB/NDUFS5/NDUFB9/MYC/GSK3B/NDUFA4/PARK7/PHLDA2/CDK1	43
GO:0098869	cellular oxidant detoxification	22/948	101/18722	5.09843e-09	1.24249e-06	1.14178e-06	SOD2/PRDX2/MGST1/PRDX1/S100A9/GPX4/APOE/GPX3/GLRX/MGST2/BMP7/PRDX6/TXNDC17/TXNRD1/MGST3/SELENOT/SOD1/H19/NXN/PARK7/HBA1/HBA2	22
GO:0033108	mitochondrial respiratory chain complex assembly	21/948	93/18722	5.71778e-09	1.32707e-06	1.21951e-06	NDUFA11/NDUFA13/NDUFC2/PET100/NDUFB8/COX14/COX16/NDUFB5/COA8/SLC25A33/NDUFAB1/COA4/NDUFB4/SURF1/NDUFAF6/NDUFB10/NDUFAF8/COA3/NDUFB11/NDUFS5/NDUFB9	21
GO:0098754	detoxification	27/948	152/18722	1.08074e-08	2.39432e-06	2.20026e-06	SOD2/PRDX2/MGST1/PRDX1/S100A9/MT1X/GPX4/APOE/GPX3/GLRX/MGST2/AKR1A1/BMP7/PRDX6/GSTM3/TXNDC17/TXNRD1/ADH5/MGST3/SELENOT/SOD1/H19/NXN/PARK7/HBA1/HBA2/AKR1B10	27
GO:0010498	proteasomal protein catabolic process	54/948	490/18722	6.52732e-08	1.38322e-05	1.27111e-05	HSPA1A/SUMO2/HSPA1B/PSMA2/GABARAP/PSMA6/UBE2S/PSMA1/PSMB1/CLU/UBB/ANAPC10/UBE2W/GABARAPL2/PSMA5/CDC26/UCHL1/SVIP/NCCRP1/GID8/PSMB2/APOE/NUPR1/RMND5A/SDCBP/EIF3H/PSMD4/HERPUD1/DERL1/UBE2H/SEC61B/PITHD1/BCAP31/STUB1/ANAPC11/CCDC47/PSMB5/TBL1XR1/PSMC1/SKP1/RPL11/PSMB6/PSMD8/UBE2G1/PSMD14/FAF1/PSMC5/PMAIP1/GIPC1/GSK3B/UBE2D3/PSMD2/PARK7/HSP90AB1	54
GO:2001244	positive regulation of intrinsic apoptotic signaling pathway	15/948	58/18722	1.26832e-07	2.57575e-05	2.36698e-05	RPL26/S100A9/UBB/BID/NUPR1/BCAP31/RPS7/NCK2/RPL11/SKIL/SOD1/PMAIP1/FIS1/MCL1/PARK7	15
GO:0006120	mitochondrial electron transport, NADH to ubiquinone	14/948	51/18722	1.47889e-07	2.88324e-05	2.64954e-05	NDUFS6/NDUFC2/NDUFB8/NDUFA7/NDUFV2/NDUFB5/NDUFAB1/NDUFB4/NDUFB10/ISCU/NDUFS5/NDUFB9/NDUFA4/PARK7	14
GO:2001243	negative regulation of intrinsic apoptotic signaling pathway	19/948	98/18722	3.93489e-07	7.3764e-05	6.77852e-05	MIF/HSPA1A/NDUFA13/SOD2/RTKN2/CLU/VDAC2/TXNDC12/MUC1/HSPB1/BID/PLAUR/HERPUD1/ARMC10/PPIA/TMBIM6/TPT1/MCL1/PARK7	19
GO:0006839	mitochondrial transport	33/948	254/18722	6.61054e-07	0.000119333	0.00010966	HSPA1A/ATP5MG/ATP5MF/NDUFA13/ATP5PO/TOMM5/TMEM14B/PAM16/PARL/LEPROT/VDAC2/MRPL18/EYA2/DYNLT1/SLC25A33/TOMM20/BID/ATP5F1C/TMEM14C/MPC2/DNAJC19/BAG3/MAPK8/HEBP2/BCAP31/ALKBH7/LMAN1/MCU/PMAIP1/FIS1/GSK3B/UBE2D3/SLC25A5	33
GO:0019058	viral life cycle	38/948	317/18722	7.56404e-07	0.000131668	0.000120996	HSPA1A/HSPA1B/RPSA/CHMP4A/DYNLT1/TMPRSS4/TFRC/APOE/SLC52A2/SLPI/VAMP8/NECTIN2/VPS28/CD55/CLDN1/USP6NL/CD46/LAMTOR5/TMPRSS2/SNX3/SPCS1/F11R/CDC42/RAB5A/CHMP2A/SERPINB3/SLC20A2/PPIA/SLC3A2/ARL8B/P4HB/CTSB/RESF1/CXCL8/PHB/HSP90AB1/HSPA8/CDK1	38
GO:0052126	movement in host environment	26/948	175/18722	7.88506e-07	0.000132523	0.000121782	HSPA1A/HSPA1B/RPSA/DYNLT1/TMPRSS4/TFRC/SLC52A2/VAMP8/NECTIN2/CD55/CLDN1/CD46/TMPRSS2/SNX3/F11R/CHMP2A/SERPINB3/SLC20A2/PPIA/SLC3A2/ARL8B/P4HB/CTSB/CXCL8/PHB/CDK1	26
GO:0032543	mitochondrial translation	16/948	76/18722	1.01672e-06	0.000165183	0.000151794	MRPS24/NDUFA7/MRPS6/MRPS17/NGRN/MRPL2/MRPS28/NSUN3/MRPL47/MRPS7/COA3/CHCHD1/C1QBP/MRPL51/TUFM/MRPS34	16
GO:2001235	positive regulation of apoptotic signaling pathway	21/948	126/18722	1.3555e-06	0.000212096	0.000194905	RPL26/S100A9/UBB/BID/G0S2/CTSH/NUPR1/TPD52L1/ATF3/BCAP31/STK3/RPS7/NCK2/RPL11/SKIL/SOD1/FAF1/PMAIP1/FIS1/MCL1/PARK7	21
GO:0051701	biological process involved in interaction with host	28/948	203/18722	1.39251e-06	0.000212096	0.000194905	HSPA1A/HSPA1B/RPSA/DDX39B/DYNLT1/TMPRSS4/TFRC/SLC52A2/VAMP8/NECTIN2/CD55/CLDN1/CD46/TMPRSS2/SNX3/F11R/CHMP2A/SERPINB3/SLC20A2/PPIA/SLC3A2/ARL8B/P4HB/CTSB/TCP1/CXCL8/PHB/CDK1	28
GO:0042176	regulation of protein catabolic process	43/948	391/18722	1.51353e-06	0.000223543	0.000205424	OAZ1/HSPA1A/EEF1A1/SUMO2/HSPA1B/NDUFA13/GABARAP/CLU/UBB/GABARAPL2/CYP51A1/SVIP/PTK2/APOE/NUPR1/MYLIP/SDCBP/LAPTM4B/EIF3H/ADAM9/AZIN1/VPS28/HERPUD1/ATRAID/PITHD1/BCAP31/STUB1/SNX3/RPS7/PSMC1/RPL11/CDH1/VGLL4/PSMD14/FAF1/MAD2L1/PSMC5/GIPC1/GSK3B/PHB/PSMD2/PARK7/HSP90AB1	43
GO:0044409	entry into host	23/948	151/18722	2.17812e-06	0.00031224	0.000286932	HSPA1A/HSPA1B/RPSA/DYNLT1/TMPRSS4/TFRC/SLC52A2/VAMP8/NECTIN2/CD55/CLDN1/CD46/TMPRSS2/SNX3/F11R/SERPINB3/SLC20A2/SLC3A2/P4HB/CTSB/CXCL8/PHB/CDK1	23
GO:0034976	response to endoplasmic reticulum stress	32/948	256/18722	2.27289e-06	0.000316516	0.000290861	HSPA1A/CLU/TXNDC12/TARDBP/SVIP/NCCRP1/BID/COPS5/NUPR1/SERP1/ATF3/TMED2/HERPUD1/DERL1/ERP29/SEC61B/UFC1/BCAP31/STUB1/PPP1R15A/CCDC47/NCK2/NRBF2/TMBIM6/P4HB/PMAIP1/SELENOK/GSK3B/CEBPB/AGR2/CXCL8/PARK7	32
GO:0016032	viral process	44/948	415/18722	3.03699e-06	0.000411175	0.000377848	HSPA1A/HSPA1B/RPSA/TARDBP/CHMP4A/DYNLT1/TMPRSS4/TFRC/APOE/SLC52A2/SLPI/VAMP8/NECTIN2/GTF2B/VPS28/CD55/CLDN1/USP6NL/CD46/LAMTOR5/TMPRSS2/SNX3/SPCS1/F11R/RAN/HEXIM1/CDC42/RAB5A/CHMP2A/SERPINB3/SLC20A2/PPIA/SLC3A2/ARL8B/P4HB/CTSB/RESF1/GSK3B/CXCL8/ZFP36/PHB/HSP90AB1/HSPA8/CDK1	44
GO:0031647	regulation of protein stability	35/948	298/18722	3.27332e-06	0.000431193	0.000396244	HSPA1A/HSPA1B/CRYAB/CLU/PTGES3/CTNND1/COA8/PFN2/TARDBP/IFI30/TSPAN1/GOLGA7/GRN/CTSH/PEX2/DDOST/MYLIP/CCT5/DERL1/BAG3/TMEM183A/STUB1/STK3/RPS7/ISOC2/RPL11/SERF2/TCP1/DAD1/GIPC1/CCT8/PHB/PARK7/HSP90AB1/HSPA8	35
GO:0046718	viral entry into host cell	22/948	144/18722	3.42379e-06	0.000439146	0.000403552	HSPA1A/HSPA1B/RPSA/DYNLT1/TMPRSS4/TFRC/SLC52A2/VAMP8/NECTIN2/CD55/CLDN1/CD46/TMPRSS2/SNX3/F11R/SERPINB3/SLC20A2/SLC3A2/P4HB/CTSB/PHB/CDK1	22
GO:0006979	response to oxidative stress	46/948	446/18722	3.83784e-06	0.000479632	0.000440756	NME2/HSPA1A/HSPA1B/SOD2/PRDX2/MGST1/SELENOP/PRDX1/CRYAB/CHCHD2/COA8/LCN2/HSPB1/MAP1LC3A/GPX4/APOE/GPX3/BRF2/ADAM9/NDUFB4/BMP7/PRDX6/PTPRK/MGMT/MAPK8/PLEKHA1/DUSP1/NAPRT/KLF4/GLRX2/PSMB5/PPIA/P4HB/SOD1/H19/NET1/SELENOK/MCL1/PARK7/SDC1/FOS/HBA1/ANXA1/HBA2/S100A7/CDK1	46
GO:0010257	NADH dehydrogenase complex assembly	13/948	57/18722	4.06573e-06	0.000483326	0.000444151	NDUFA11/NDUFA13/NDUFC2/NDUFB8/NDUFB5/NDUFAB1/NDUFB4/NDUFAF6/NDUFB10/NDUFAF8/NDUFB11/NDUFS5/NDUFB9	13
GO:0032981	mitochondrial respiratory chain complex I assembly	13/948	57/18722	4.06573e-06	0.000483326	0.000444151	NDUFA11/NDUFA13/NDUFC2/NDUFB8/NDUFB5/NDUFAB1/NDUFB4/NDUFAF6/NDUFB10/NDUFAF8/NDUFB11/NDUFS5/NDUFB9	13
GO:0035966	response to topologically incorrect protein	23/948	159/18722	5.33391e-06	0.000610091	0.000560641	HSPA1A/HSPA1B/HSPE1/CLU/HSPA6/UBE2W/HSPB1/DNAJB1/COPS5/DNAJB4/SERP1/ATF3/TMED2/HERPUD1/DERL1/BAG3/STUB1/PPP1R15A/NCK2/TMBIM6/AGR2/HSP90AB1/HSPA8	23
GO:0006986	response to unfolded protein	21/948	137/18722	5.38242e-06	0.000610091	0.000560641	HSPA1A/HSPA1B/HSPE1/HSPA6/HSPB1/DNAJB1/COPS5/DNAJB4/SERP1/ATF3/TMED2/HERPUD1/DERL1/BAG3/STUB1/PPP1R15A/NCK2/TMBIM6/AGR2/HSP90AB1/HSPA8	21
GO:1903362	regulation of cellular protein catabolic process	31/948	255/18722	5.81804e-06	0.000634864	0.000583406	HSPA1A/SUMO2/HSPA1B/GABARAP/CLU/UBB/GABARAPL2/SVIP/PTK2/APOE/NUPR1/MYLIP/SDCBP/LAPTM4B/EIF3H/HERPUD1/ATRAID/PITHD1/BCAP31/STUB1/RPS7/PSMC1/RPL11/VGLL4/PSMD14/FAF1/PSMC5/GIPC1/GSK3B/PARK7/HSP90AB1	31
GO:0043161	proteasome-mediated ubiquitin-dependent protein catabolic process	43/948	412/18722	5.86149e-06	0.000634864	0.000583406	HSPA1A/SUMO2/HSPA1B/PSMA2/GABARAP/UBE2S/CLU/ANAPC10/UBE2W/PSMA5/CDC26/UCHL1/SVIP/NCCRP1/GID8/RMND5A/SDCBP/EIF3H/PSMD4/HERPUD1/DERL1/UBE2H/SEC61B/BCAP31/STUB1/ANAPC11/CCDC47/PSMB5/TBL1XR1/PSMC1/SKP1/RPL11/PSMD8/UBE2G1/PSMD14/FAF1/PSMC5/GIPC1/GSK3B/UBE2D3/PSMD2/PARK7/HSP90AB1	43
GO:0006413	translational initiation	19/948	118/18722	7.1933e-06	0.000747639	0.000687041	RPS17/EIF4A1/EIF1/EIF6/RPS3A/RPS5/RPL13A/EIF4A2/EIF3E/EIF4EBP1/HSPB1/RBM4/COPS5/PAIP1/EIF3H/TMED2/EIF1B/PPP1R15A/NCK2	19
GO:0090559	regulation of membrane permeability	15/948	78/18722	7.20949e-06	0.000747639	0.000687041	HSPA1A/VDAC2/EYA2/DYNLT1/BID/CLDN3/LAPTM4B/HEG1/MAPK8/HEBP2/ALKBH7/F11R/PMAIP1/GSK3B/SLC25A5	15
GO:0140053	mitochondrial gene expression	18/948	108/18722	7.59328e-06	0.000771034	0.000708539	MRPS24/NDUFA7/MRPS6/MRPS17/NGRN/MRPL12/MRPL2/MRPS28/SLC25A33/NSUN3/MRPL47/MRPS7/COA3/CHCHD1/C1QBP/MRPL51/TUFM/MRPS34	18
GO:0070979	protein K11-linked ubiquitination	9/948	29/18722	8.42192e-06	0.000837723	0.000769823	UBE2S/ANAPC10/UBE2W/CDC26/UBE2E2/UBE2H/ANAPC11/UBE2T/UBE2D3	9
GO:2001234	negative regulation of apoptotic signaling pathway	28/948	224/18722	9.60849e-06	0.000936636	0.000860719	MIF/HSPA1A/HSPA1B/NDUFA13/SOD2/PRDX2/RTKN2/PAM16/CLU/VDAC2/MAZ/TXNDC12/EYA2/MUC1/HSPB1/BID/PLAUR/AR/HERPUD1/ARMC10/GHITM/PPIA/TMBIM6/TPT1/GSK3B/MCL1/PARK7/SLC25A5	28
GO:0090083	regulation of inclusion body assembly	7/948	17/18722	1.03786e-05	0.000982272	0.000902656	HSPA1A/HSPA1B/CLU/DNAJB1/DNAJB6/DNAJA4/PSMC5	7
GO:0006605	protein targeting	35/948	314/18722	1.04797e-05	0.000982272	0.000902656	NDUFA13/GABARAP/ARL6IP1/TOMM5/PAM16/PARL/CLU/LEPROT/CHMP4A/SORT1/GOLGA7/RABGEF1/TOMM20/BID/NACA/SRP9/PEX2/HAP1/SPCS2/SDCBP/DNAJC19/HERPUD1/CIB1/BAG3/SEC61B/BCAP31/SEC61G/SPCS1/RPL11/ZFAND6/LMAN1/FIS1/GIPC1/UBE2D3/HSPA8	35
GO:0044403	biological process involved in symbiotic interaction	33/948	290/18722	1.21057e-05	0.00111327	0.00102303	HSPA1A/HSPA1B/RPSA/DDX39B/TARDBP/DYNLT1/TMPRSS4/TFRC/APOE/CXCL6/SLC52A2/VAMP8/NECTIN2/CD55/CLDN1/CD46/TMPRSS2/SNX3/F11R/CHMP2A/SERPINB3/SLC20A2/PPIA/SLC3A2/ARL8B/P4HB/CTSB/TCP1/CXCL8/PHB/HSP90AB1/HSPA8/CDK1	33
GO:0009205	purine ribonucleoside triphosphate metabolic process	15/948	82/18722	1.36148e-05	0.00120652	0.00110873	NME2/ATP5MG/ATP5MF/ATP6V0C/ATP5PO/NME1/ATP5F1C/ATP5MC3/MFN1/ATP5MC2/NME4/NME3/RAN/H19/TMSB4X	15
GO:1905897	regulation of response to endoplasmic reticulum stress	15/948	82/18722	1.36148e-05	0.00120652	0.00110873	HSPA1A/CLU/TXNDC12/SVIP/COPS5/NUPR1/HERPUD1/ERP29/BCAP31/PPP1R15A/NCK2/TMBIM6/PMAIP1/AGR2/PARK7	15
GO:1902600	proton transmembrane transport	22/948	157/18722	1.42195e-05	0.0012376	0.00113729	COX6A1/ATP5MG/ATP5MF/ATP6V0C/COX8A/CYB5A/ATP5PO/COA8/COX4I1/UQCRH/ATP6V0B/ATP5F1C/ATP6V1G1/ATP5MC3/SURF1/ATP5MC2/ATP6V1F/ATP6V0E1/TMSB4X/NDUFA4/PARK7/SLC25A5	22
GO:0070841	inclusion body assembly	8/948	24/18722	1.49269e-05	0.00127638	0.00117293	HSPA1A/HSPA1B/CLU/DNAJB1/DNAJB6/DNAJA4/BAG3/PSMC5	8
GO:0070972	protein localization to endoplasmic reticulum	14/948	74/18722	1.75984e-05	0.00147887	0.00135901	KDELR2/BCAP29/CHMP4A/GABARAPL2/SRP9/SPCS2/RER1/HERPUD1/SEC61B/BCAP31/SEC61G/PPP1R15A/SPCS1/KDELR1	14
GO:0052547	regulation of peptidase activity	45/948	461/18722	1.99089e-05	0.00164468	0.00151137	SPINT2/CTSD/CSTB/NDUFA13/HSPE1/ARL6IP1/GPI/PSENEN/PDCD6/S100A9/CRYAB/PROS1/PERP/A2ML1/PRSS22/BID/NLRP7/CLDN4/GRN/CTSH/PLAUR/DNAJB6/CLDN3/SERPINB13/CLEC7A/SLPI/ADRM1/FAM162A/NR4A1/PDCD2/SPINT1/HERPUD1/MGMT/LAMTOR5/BCAP31/KLF4/SERPINB2/SERPINB4/SERPINB3/PSMD14/PMAIP1/MYC/FIS1/PARK7/CSTA	45
GO:0022613	ribonucleoprotein complex biogenesis	45/948	463/18722	2.21657e-05	0.00180059	0.00165465	RPL7/RPS17/RPL26/RPL3/RPSA/SNRPD3/MRPL36/RPS25/EIF6/RPS27/RPL23A/RPS28/RPS21/RPL7A/RPS5/RPL13A/RPL10/PTGES3/DDX39B/RPLP0/EIF3E/SRSF1/RPL35A/SRSF9/NSUN3/GLUL/LUC7L2/EIF3H/NOP10/PUF60/LSM4/MRPS7/LSM6/RPS24/TRMT112/DCAF13/RAN/RPS7/RPL10A/C1QBP/RPL11/METTL5/EIF4A3/HSP90AB1/SNRPD1	45
GO:0000302	response to reactive oxygen species	27/948	222/18722	2.26751e-05	0.00181178	0.00166493	SOD2/PRDX2/PRDX1/CRYAB/COA8/LCN2/MAP1LC3A/APOE/ADAM9/BMP7/PTPRK/MAPK8/PLEKHA1/DUSP1/KLF4/GLRX2/SOD1/H19/NET1/PARK7/SDC1/FOS/HBA1/ANXA1/HBA2/S100A7/CDK1	27
GO:0034620	cellular response to unfolded protein	16/948	96/18722	2.40465e-05	0.00189037	0.00173715	HSPA1A/HSPA1B/HSPA6/COPS5/SERP1/ATF3/TMED2/HERPUD1/DERL1/BAG3/STUB1/PPP1R15A/NCK2/TMBIM6/AGR2/HSPA8	16
GO:0061077	chaperone-mediated protein folding	13/948	67/18722	2.63457e-05	0.00200778	0.00184504	HSPA1A/HSPA1B/HSPE1/FKBP1A/CLU/PTGES3/HSPA6/HSPB1/DNAJB1/DNAJB4/DNAJB6/DNAJC5/HSPA8	13
GO:0061136	regulation of proteasomal protein catabolic process	24/948	187/18722	2.6364e-05	0.00200778	0.00184504	HSPA1A/SUMO2/HSPA1B/GABARAP/CLU/UBB/GABARAPL2/SVIP/APOE/NUPR1/SDCBP/EIF3H/HERPUD1/PITHD1/BCAP31/STUB1/PSMC1/RPL11/PSMD14/PSMC5/GIPC1/GSK3B/PARK7/HSP90AB1	24
GO:0009206	purine ribonucleoside triphosphate biosynthetic process	13/948	68/18722	3.10812e-05	0.00233061	0.00214171	NME2/ATP5MG/ATP5MF/ATP6V0C/ATP5PO/NME1/ATP5F1C/ATP5MC3/ATP5MC2/NME4/NME3/H19/TMSB4X	13
GO:0045862	positive regulation of proteolysis	38/948	372/18722	3.24877e-05	0.00237454	0.00218208	CTSD/HSPA1A/SUMO2/HSPA1B/NDUFA13/HSPE1/GABARAP/PSENEN/PDCD6/S100A9/CLU/PERP/PRSS22/BID/CLDN4/GRN/CTSH/PTK2/APOE/CLDN3/CLEC7A/NUPR1/ADRM1/ADAM9/FAM162A/PDCD2/HERPUD1/BCAP31/STUB1/PSMC1/SERPINB3/PSMD14/PSMC5/PMAIP1/MYC/FIS1/AURKAIP1/GSK3B	38
GO:0009144	purine nucleoside triphosphate metabolic process	15/948	88/18722	3.26414e-05	0.00237454	0.00218208	NME2/ATP5MG/ATP5MF/ATP6V0C/ATP5PO/NME1/ATP5F1C/ATP5MC3/MFN1/ATP5MC2/NME4/NME3/RAN/H19/TMSB4X	15
GO:0009145	purine nucleoside triphosphate biosynthetic process	13/948	69/18722	3.65432e-05	0.00261929	0.00240698	NME2/ATP5MG/ATP5MF/ATP6V0C/ATP5PO/NME1/ATP5F1C/ATP5MC3/ATP5MC2/NME4/NME3/H19/TMSB4X	13
GO:0009199	ribonucleoside triphosphate metabolic process	15/948	89/18722	3.74473e-05	0.00264519	0.00243079	NME2/ATP5MG/ATP5MF/ATP6V0C/ATP5PO/NME1/ATP5F1C/ATP5MC3/MFN1/ATP5MC2/NME4/NME3/RAN/H19/TMSB4X	15
GO:0006458	'de novo' protein folding	10/948	43/18722	4.39851e-05	0.00306262	0.00281438	HSPA1A/HSPA1B/HSPE1/FKBP1A/PTGES3/HSPA6/DNAJB1/DNAJB4/SELENOF/HSPA8	10
GO:0042255	ribosome assembly	12/948	61/18722	4.63714e-05	0.0031833	0.00292528	RPL3/RPSA/EIF6/RPS27/RPL23A/RPS28/RPS5/RPL10/RPLP0/MRPS7/C1QBP/RPL11	12
GO:0042254	ribosome biogenesis	32/948	299/18722	5.50093e-05	0.00372383	0.003422	RPL7/RPS17/RPL26/RPL3/RPSA/MRPL36/RPS25/EIF6/RPS27/RPL23A/RPS28/RPS21/RPL7A/RPS5/RPL10/RPLP0/RPL35A/NSUN3/GLUL/NOP10/MRPS7/LSM6/RPS24/TRMT112/DCAF13/RAN/RPS7/RPL10A/C1QBP/RPL11/METTL5/EIF4A3	32
GO:1903050	regulation of proteolysis involved in cellular protein catabolic process	26/948	221/18722	5.6477e-05	0.00377081	0.00346517	HSPA1A/SUMO2/HSPA1B/GABARAP/CLU/UBB/GABARAPL2/SVIP/PTK2/APOE/NUPR1/SDCBP/EIF3H/HERPUD1/PITHD1/BCAP31/STUB1/RPS7/PSMC1/RPL11/PSMD14/PSMC5/GIPC1/GSK3B/PARK7/HSP90AB1	26
GO:0017004	cytochrome complex assembly	9/948	36/18722	5.74928e-05	0.00378533	0.00347852	PET100/COX14/COX16/COA8/SLC25A33/COA4/SURF1/CYBA/COA3	9
GO:0043484	regulation of RNA splicing	20/948	148/18722	5.82478e-05	0.00378533	0.00347852	HSPA1A/RPS26/HNRNPA1/HNRNPF/SRSF1/FAM50A/HNRNPL/RBM4/RBM38/SRSF9/JMJD6/PUF60/PRDX6/MAGOH/SAP18/TMBIM6/C1QBP/SRSF2/RBM8A/HSPA8	20
GO:0043281	regulation of cysteine-type endopeptidase activity involved in apoptotic process	25/948	209/18722	5.93134e-05	0.00380386	0.00349555	CTSD/NDUFA13/HSPE1/ARL6IP1/GPI/PDCD6/S100A9/CRYAB/BID/CTSH/PLAUR/DNAJB6/CLEC7A/FAM162A/NR4A1/PDCD2/HERPUD1/MGMT/LAMTOR5/BCAP31/KLF4/PMAIP1/MYC/FIS1/PARK7	25
GO:0031396	regulation of protein ubiquitination	25/948	210/18722	6.41664e-05	0.00406165	0.00373244	HSPA1A/HSPA1B/GABARAP/UBE2S/FKBP1A/PDCD6/UBB/UBE2D1/SQSTM1/RPS2/NDFIP2/VPS28/HERPUD1/DERL1/STUB1/CENPX/RPS7/DCUN1D1/PPIA/SKP1/RPL11/MAD2L1/NXN/PARK7/HSP90AB1	25
GO:0045730	respiratory burst	9/948	37/18722	7.25859e-05	0.00449283	0.00412868	CD24/PRDX2/PGAM1/DUSP10/GRN/CLEC7A/CD55/CYBA/SELENOK	9
GO:0033617	mitochondrial cytochrome c oxidase assembly	7/948	22/18722	7.28219e-05	0.00449283	0.00412868	PET100/COX14/COX16/COA8/COA4/SURF1/COA3	7
GO:0035967	cellular response to topologically incorrect protein	17/948	116/18722	7.39927e-05	0.00450801	0.00414262	HSPA1A/HSPA1B/HSPA6/UBE2W/COPS5/SERP1/ATF3/TMED2/HERPUD1/DERL1/BAG3/STUB1/PPP1R15A/NCK2/TMBIM6/AGR2/HSPA8	17
GO:0009201	ribonucleoside triphosphate biosynthetic process	13/948	74/18722	7.82978e-05	0.0047114	0.00432953	NME2/ATP5MG/ATP5MF/ATP6V0C/ATP5PO/NME1/ATP5F1C/ATP5MC3/ATP5MC2/NME4/NME3/H19/TMSB4X	13
GO:0072593	reactive oxygen species metabolic process	27/948	239/18722	8.27269e-05	0.0049172	0.00451865	NDUFA13/SOD2/PRDX2/EIF6/PRDX1/PARL/CRYAB/COA8/LCN2/SLC25A33/SLC5A3/DCXR/CLEC7A/GPX3/DDIT4/BMP7/PRDX6/CYBA/SH3PXD2A/SOD1/ARF4/H19/PMAIP1/GADD45A/PARK7/HBA1/HBA2	27
GO:0051238	sequestering of metal ion	6/948	16/18722	8.57054e-05	0.00500805	0.00460213	FTL/S100A9/FTH1/LCN2/SRI/S100A7	6
GO:0052548	regulation of endopeptidase activity	41/948	432/18722	8.63102e-05	0.00500805	0.00460213	SPINT2/CTSD/CSTB/NDUFA13/HSPE1/ARL6IP1/GPI/PSENEN/PDCD6/S100A9/CRYAB/PROS1/PERP/A2ML1/BID/NLRP7/CTSH/PLAUR/DNAJB6/SERPINB13/CLEC7A/SLPI/ADRM1/FAM162A/NR4A1/PDCD2/SPINT1/HERPUD1/MGMT/LAMTOR5/BCAP31/KLF4/SERPINB2/SERPINB4/SERPINB3/PSMD14/PMAIP1/MYC/FIS1/PARK7/CSTA	41
GO:0009142	nucleoside triphosphate biosynthetic process	14/948	85/18722	8.74028e-05	0.00501178	0.00460556	NME2/ATP5MG/ATP5MF/ATP6V0C/ATP5PO/NME1/ATP5F1C/CMPK1/ATP5MC3/ATP5MC2/NME4/NME3/H19/TMSB4X	14
GO:0008637	apoptotic mitochondrial changes	16/948	107/18722	9.35322e-05	0.00530088	0.00487123	HSPA1A/SOD2/PAM16/CLU/VDAC2/EYA2/GGCT/BID/PLAUR/FAM162A/MAPK8/GHITM/PMAIP1/FIS1/GSK3B/SLC25A5	16
GO:0009266	response to temperature stimulus	22/948	178/18722	9.94426e-05	0.00557107	0.00511952	HSPA1A/HSPA1B/SOD2/PDCD6/HSPA6/DNAJB1/IER5/DNAJB4/DNAJB6/METRNL/DNAJA4/CD14/BAG3/HSBP1/ACADVL/STUB1/GLRX2/SOD1/GSK3B/NFKBIA/HSP90AB1/FOS	22
GO:0051084	'de novo' posttranslational protein folding	9/948	39/18722	0.000112877	0.00625182	0.00574509	HSPA1A/HSPA1B/HSPE1/PTGES3/HSPA6/DNAJB1/DNAJB4/SELENOF/HSPA8	9
GO:0090084	negative regulation of inclusion body assembly	5/948	11/18722	0.000117801	0.00645125	0.00592836	HSPA1A/HSPA1B/DNAJB1/DNAJB6/DNAJA4	5
GO:0009408	response to heat	16/948	110/18722	0.000130686	0.00707738	0.00650374	HSPA1A/HSPA1B/PDCD6/HSPA6/DNAJB1/IER5/DNAJB4/DNAJB6/DNAJA4/CD14/BAG3/HSBP1/STUB1/SOD1/GSK3B/HSP90AB1	16
GO:1902235	regulation of endoplasmic reticulum stress-induced intrinsic apoptotic signaling pathway	8/948	32/18722	0.000148762	0.00796778	0.00732196	HSPA1A/TXNDC12/HERPUD1/ERP29/NCK2/TMBIM6/PMAIP1/PARK7	8
GO:2000116	regulation of cysteine-type endopeptidase activity	26/948	235/18722	0.000156296	0.00819161	0.00752766	CTSD/NDUFA13/HSPE1/ARL6IP1/GPI/PDCD6/S100A9/CRYAB/PERP/BID/CTSH/PLAUR/DNAJB6/CLEC7A/FAM162A/NR4A1/PDCD2/HERPUD1/MGMT/LAMTOR5/BCAP31/KLF4/PMAIP1/MYC/FIS1/PARK7	26
GO:0006446	regulation of translational initiation	13/948	79/18722	0.000156303	0.00819161	0.00752766	EIF1/RPL13A/EIF4A2/EIF3E/EIF4EBP1/HSPB1/RBM4/PAIP1/EIF3H/TMED2/EIF1B/PPP1R15A/NCK2	13
GO:0034605	cellular response to heat	12/948	69/18722	0.000161703	0.00831595	0.00764192	HSPA1A/HSPA1B/PDCD6/HSPA6/DNAJB1/IER5/DNAJB6/BAG3/HSBP1/STUB1/GSK3B/HSP90AB1	12
GO:0009141	nucleoside triphosphate metabolic process	16/948	112/18722	0.000162088	0.00831595	0.00764192	NME2/ATP5MG/ATP5MF/ATP6V0C/ATP5PO/NME1/ATP5F1C/CMPK1/ATP5MC3/MFN1/ATP5MC2/NME4/NME3/RAN/H19/TMSB4X	16
GO:0010952	positive regulation of peptidase activity	23/948	197/18722	0.000166319	0.00844417	0.00775974	CTSD/NDUFA13/HSPE1/PSENEN/PDCD6/S100A9/PERP/PRSS22/BID/CLDN4/GRN/CTSH/CLDN3/CLEC7A/ADRM1/FAM162A/PDCD2/BCAP31/SERPINB3/PSMD14/PMAIP1/MYC/FIS1	23
GO:0032469	endoplasmic reticulum calcium ion homeostasis	7/948	25/18722	0.00017963	0.00875517	0.00804554	HERPUD1/BCAP31/CAMK2D/CCDC47/TMBIM6/FIS1/SELENOK	7
GO:0071450	cellular response to oxygen radical	7/948	25/18722	0.00017963	0.00875517	0.00804554	SOD2/PRDX2/PRDX1/BMP7/GLRX2/SOD1/H19	7
GO:0071451	cellular response to superoxide	7/948	25/18722	0.00017963	0.00875517	0.00804554	SOD2/PRDX2/PRDX1/BMP7/GLRX2/SOD1/H19	7
GO:1901798	positive regulation of signal transduction by p53 class mediator	7/948	25/18722	0.00017963	0.00875517	0.00804554	RPL26/UBB/EEF1E1/HEXIM1/RPS7/RPL11/PMAIP1	7
GO:0097201	negative regulation of transcription from RNA polymerase II promoter in response to stress	5/948	12/18722	0.000193529	0.00933919	0.00858222	HSPA1A/DNAJB1/BAG3/NCK2/TMBIM6	5
GO:0051098	regulation of binding	35/948	363/18722	0.000205165	0.00980365	0.00900903	CALM2/CSNK2B/NME1/PCBD1/FKBP1A/TAF10/PPP2CA/EIF3E/PLAUR/APOE/SLPI/GTF2B/DERL1/C4orf3/DPH3/MAPK8/LAMTOR5/DKK1/STUB1/KLF4/STK3/RAN/CDC42/TMBIM6/EDF1/RPL11/HOPX/GSK3B/TMSB4X/EIF4A3/SRI/PARK7/NFKBIA/HSP90AB1/PHLDA2	35
GO:0071826	ribonucleoprotein complex subunit organization	25/948	227/18722	0.000222801	0.0105431	0.0096885	RPL3/RPSA/SNRPD3/EIF6/RPS27/RPL23A/RPS28/RPS5/RPL13A/RPL10/PTGES3/DDX39B/RPLP0/EIF3E/SRSF1/SRSF9/ZFAND1/LUC7L2/EIF3H/PUF60/LSM4/MRPS7/RPL11/HSP90AB1/SNRPD1	25
GO:0051085	chaperone cofactor-dependent protein refolding	8/948	34/18722	0.000234686	0.0107109	0.00984273	HSPA1A/HSPA1B/HSPE1/PTGES3/HSPA6/DNAJB1/DNAJB4/HSPA8	8
GO:0008535	respiratory chain complex IV assembly	7/948	26/18722	0.000235138	0.0107109	0.00984273	PET100/COX14/COX16/COA8/COA4/SURF1/COA3	7
GO:0015985	energy coupled proton transport, down electrochemical gradient	7/948	26/18722	0.000235138	0.0107109	0.00984273	ATP5MG/ATP5MF/ATP6V0C/ATP5PO/ATP5F1C/ATP5MC3/ATP5MC2	7
GO:0015986	ATP synthesis coupled proton transport	7/948	26/18722	0.000235138	0.0107109	0.00984273	ATP5MG/ATP5MF/ATP6V0C/ATP5PO/ATP5F1C/ATP5MC3/ATP5MC2	7
GO:0007006	mitochondrial membrane organization	16/948	116/18722	0.000245056	0.0110593	0.0101629	HSPA1A/NDUFA13/MICOS10/VDAC2/MTX1/EYA2/DYNLT1/BID/MFN1/MAPK8/HEBP2/ALKBH7/GHITM/PMAIP1/GSK3B/SLC25A5	16
GO:1903320	regulation of protein modification by small protein conjugation or removal	26/948	242/18722	0.000250006	0.0111792	0.0102731	HSPA1A/HSPA1B/GABARAP/UBE2S/FKBP1A/PDCD6/UBB/UBE2D1/SQSTM1/RPS2/NDFIP2/VPS28/HERPUD1/UBE2I/DERL1/STUB1/CENPX/RPS7/DCUN1D1/PPIA/SKP1/RPL11/MAD2L1/NXN/PARK7/HSP90AB1	26
GO:0050821	protein stabilization	22/948	191/18722	0.000277089	0.0122776	0.0112824	HSPA1A/HSPA1B/CRYAB/CLU/PTGES3/CTNND1/COA8/PFN2/IFI30/TSPAN1/GOLGA7/GRN/CCT5/BAG3/STK3/RPS7/RPL11/TCP1/CCT8/PHB/PARK7/HSP90AB1	22
GO:0042274	ribosomal small subunit biogenesis	12/948	73/18722	0.000280094	0.0122989	0.011302	RPS17/RPSA/RPS25/RPS27/RPS28/RPS21/RPS5/MRPS7/LSM6/RPS24/DCAF13/RPS7	12
GO:0046902	regulation of mitochondrial membrane permeability	11/948	63/18722	0.000289925	0.0125052	0.0114917	HSPA1A/VDAC2/EYA2/DYNLT1/BID/MAPK8/HEBP2/ALKBH7/PMAIP1/GSK3B/SLC25A5	11
GO:0070059	intrinsic apoptotic signaling pathway in response to endoplasmic reticulum stress	11/948	63/18722	0.000289925	0.0125052	0.0114917	HSPA1A/TXNDC12/HERPUD1/ERP29/PPP1R15A/NCK2/TMBIM6/PMAIP1/SELENOK/CEBPB/PARK7	11
GO:1903573	negative regulation of response to endoplasmic reticulum stress	9/948	44/18722	0.000300814	0.0126638	0.0116373	HSPA1A/CLU/TXNDC12/SVIP/HERPUD1/PPP1R15A/NCK2/TMBIM6/PARK7	9
GO:1902043	positive regulation of extrinsic apoptotic signaling pathway via death domain receptors	5/948	13/18722	0.000301395	0.0126638	0.0116373	ATF3/STK3/SKIL/FAF1/PMAIP1	5
GO:1905907	negative regulation of amyloid fibril formation	5/948	13/18722	0.000301395	0.0126638	0.0116373	CRYAB/CLU/PFDN5/APOE/PFDN2	5
GO:0006749	glutathione metabolic process	11/948	64/18722	0.00033432	0.0139271	0.0127983	EEF1G/CLIC3/CLIC1/HAGH/GPX4/MGST2/ETHE1/GSTM3/GLRX2/SOD1/PARK7	11
GO:0022618	ribonucleoprotein complex assembly	24/948	220/18722	0.000339773	0.0140237	0.012887	RPL3/RPSA/SNRPD3/EIF6/RPS27/RPL23A/RPS28/RPS5/RPL13A/RPL10/PTGES3/DDX39B/RPLP0/EIF3E/SRSF1/SRSF9/LUC7L2/EIF3H/PUF60/LSM4/MRPS7/RPL11/HSP90AB1/SNRPD1	24
GO:0034599	cellular response to oxidative stress	29/948	288/18722	0.000342392	0.0140237	0.012887	NME2/HSPA1A/HSPA1B/SOD2/PRDX2/MGST1/PRDX1/CHCHD2/LCN2/HSPB1/MAP1LC3A/BRF2/BMP7/PTPRK/MGMT/MAPK8/PLEKHA1/KLF4/GLRX2/PPIA/P4HB/SOD1/H19/NET1/MCL1/PARK7/FOS/ANXA1/CDK1	29
GO:0001890	placenta development	18/948	144/18722	0.000359672	0.0146087	0.0134246	KRT19/SPINT2/KRT8/PTK2/DNAJB6/SPINT1/TMED2/BMP7/SPP1/ITGB8/SOCS3/STK3/SOD1/CTSB/JUNB/CEBPB/HSP90AB1/PHLDA2	18
GO:0070936	protein K48-linked ubiquitination	11/948	65/18722	0.000384294	0.0152382	0.0140031	GABARAP/UBE2D1/UBE2E2/UBE2H/UBE2E1/UBE2T/PPIA/SKP1/UBE2D2/UBE2G1/UBE2D3	11
GO:0006414	translational elongation	10/948	55/18722	0.000386834	0.0152382	0.0140031	EEF1G/EEF1A1/RPLP1/SRP9/EEF1B2/DPH3/EEF1D/SELENOT/TUFM/EIF4A3	10
GO:0000303	response to superoxide	7/948	28/18722	0.00038734	0.0152382	0.0140031	SOD2/PRDX2/PRDX1/BMP7/GLRX2/SOD1/H19	7
GO:0008380	RNA splicing	39/948	434/18722	0.000387677	0.0152382	0.0140031	HSPA1A/RPS26/HNRNPA1/SNRPD3/ARL6IP4/DDX39B/LSM1/PPP2CA/HNRNPF/SRSF1/TARDBP/FAM50A/HNRNPL/RBM4/RBM38/SRSF9/JMJD6/LUC7L2/PUF60/LSM4/LSM6/PRDX6/TSEN34/MAGOH/LSM3/LSM8/BCAS2/HNRNPA3/SAP18/TMBIM6/C1QBP/SRSF2/YBX1/SF3B6/SF3B5/EIF4A3/RBM8A/SNRPD1/HSPA8	39
GO:0042177	negative regulation of protein catabolic process	16/948	121/18722	0.00039856	0.0155406	0.014281	GABARAPL2/CYP51A1/SVIP/SDCBP/LAPTM4B/EIF3H/AZIN1/ATRAID/SNX3/RPS7/RPL11/MAD2L1/GIPC1/PHB/PARK7/HSP90AB1	16
GO:1904951	positive regulation of establishment of protein localization	31/948	319/18722	0.000404253	0.0156375	0.0143701	OAZ1/IER3IP1/PSMD9/LEPROT/VAMP2/TARDBP/ZFAND1/GLUL/CCT5/SERP1/ADAM9/MPC2/VPS28/CIB1/ARF1/BAG3/MAPK8/BCAP31/RAN/CDC42/PPIA/CDH1/TCP1/MCU/FIS1/GSK3B/UBE2D3/CCT8/SRI/HSP90AB1/CDK1	31
GO:0072332	intrinsic apoptotic signaling pathway by p53 class mediator	12/948	76/18722	0.000411225	0.015782	0.0145028	RPL26/MIF/UBB/PERP/MUC1/NUPR1/TMEM109/DDIT4/ARMC10/RPS7/RPL11/PMAIP1	12
GO:0071985	multivesicular body sorting pathway	8/948	37/18722	0.000436127	0.0166069	0.0152609	LEPROT/CHMP4A/SORT1/LAPTM4B/VPS28/CHMP2A/TMEM50A/RAB27B	8
GO:0072594	establishment of protein localization to organelle	38/948	422/18722	0.000440002	0.0166246	0.0152771	NDUFA13/TOMM5/PAM16/PARL/CLU/LEPROT/CD68/TARDBP/PPP3R1/CHMP4A/SORT1/TOMM20/BID/SRP9/PEX2/SPCS2/CCT5/DNAJC19/VPS28/HERPUD1/BAG3/MAPK8/SEC61B/BCAP31/SEC61G/SPCS1/RAN/ZFAND6/CDH1/LMAN1/TCP1/FIS1/UBE2D3/CCT8/NFKBIA/HSP90AB1/HSPA8/CDK1	38
GO:0006465	signal peptide processing	5/948	14/18722	0.000449349	0.0168471	0.0154816	PARL/SPCS2/SEC11A/SPCS1/SEC11C	5
GO:0051346	negative regulation of hydrolase activity	35/948	379/18722	0.000460839	0.017146	0.0157563	SPINT2/CSTB/ARL6IP1/GPI/FKBP1A/PAM16/CRYAB/PROS1/SORT1/GCHFR/A2ML1/NLRP7/PLAUR/DNAJB6/CNN3/SERPINB13/SLPI/NR4A1/SPINT1/TMED2/HERPUD1/LAMTOR5/KLF4/PPP1R15A/SERPINB2/F11R/TIPRL/SERPINB4/SERPINB3/TMBIM6/ANGPTL4/GSK3B/PARK7/ANXA1/CSTA	35
GO:0006417	regulation of translation	41/948	468/18722	0.000467522	0.0172629	0.0158637	RPL22/RPL26/EIF1/RPS4X/EIF6/RPL13A/RPL10/DDX39B/NGRN/EIF4A2/LSM1/SARNP/EIF3E/TARDBP/EIF4EBP1/HSPB1/RBM4/IGF2BP3/ZNF706/MRPL13/SRP9/TOB1/NSUN3/PAIP1/SERP1/EIF3H/TMED2/DPH3/MAGOH/COA3/EIF1B/PPP1R15A/NCK2/C1QBP/SELENOT/YBX1/MTPN/METTL5/ZFP36/EIF4A3/RBM8A	41
GO:0051604	protein maturation	29/948	294/18722	0.000480947	0.017506	0.0160871	PLAT/FKBP1A/PSENEN/PARL/GCSH/DNAJB11/NAA10/TMEM59/PERP/DHPS/BOLA2/TMPRSS4/NDUFAB1/NLRP7/CTSH/SPCS2/NAA20/TMPRSS2/STUB1/SEC11A/ATP6AP2/SPCS1/SEC11C/TMEM208/NAA50/CIAO2B/GLRX3/PLAU/SRGN	29
GO:0000305	response to oxygen radical	7/948	29/18722	0.000488473	0.017506	0.0160871	SOD2/PRDX2/PRDX1/BMP7/GLRX2/SOD1/H19	7
GO:1902175	regulation of oxidative stress-induced intrinsic apoptotic signaling pathway	7/948	29/18722	0.000488473	0.017506	0.0160871	SOD2/HSPB1/PPIA/P4HB/SOD1/MCL1/PARK7	7
GO:1902253	regulation of intrinsic apoptotic signaling pathway by p53 class mediator	7/948	29/18722	0.000488473	0.017506	0.0160871	RPL26/MIF/UBB/MUC1/ARMC10/RPS7/RPL11	7
GO:0006879	cellular iron ion homeostasis	11/948	67/18722	0.000503179	0.0179014	0.0164505	FTL/FTH1/LCN2/BOLA2/TFRC/ATP6V1G1/ISCU/SOD1/GLRX3/MYC/SRI	11
GO:0042743	hydrogen peroxide metabolic process	10/948	58/18722	0.000601652	0.0212497	0.0195273	SOD2/PRDX2/PRDX1/GPX3/PRDX6/CYBA/SOD1/PARK7/HBA1/HBA2	10
GO:0060713	labyrinthine layer morphogenesis	6/948	22/18722	0.000614848	0.0215595	0.019812	SPINT2/DNAJB6/SPINT1/TMED2/BMP7/SOCS3	6
GO:0046916	cellular transition metal ion homeostasis	15/948	115/18722	0.000692019	0.0238627	0.0219285	FTL/S100A9/FTH1/LCN2/SLC39A4/BOLA2/TFRC/MT1X/ATP6V1G1/ARF1/ISCU/SOD1/GLRX3/MYC/SRI	15
GO:0001836	release of cytochrome c from mitochondria	10/948	59/18722	0.000692093	0.0238627	0.0219285	SOD2/PAM16/CLU/GGCT/BID/PLAUR/FAM162A/GHITM/PMAIP1/FIS1	10
GO:0010038	response to metal ion	34/948	373/18722	0.000695219	0.0238627	0.0219285	CALM2/SOD2/CYB5A/GPI/PDCD6/PPP2CA/LCN2/FOSB/CRIP1/S100A16/MT1X/MAP1LC3A/JUND/ARL13B/ADAM9/CLDN1/RYR3/ANXA11/CD14/MAPK8/CACYBP/DUSP1/CAMK2D/KCNMA1/CUTA/CDH1/SOD1/JUNB/UBE2D3/IGFBP2/PARK7/SDC1/FOS/CDK1	34
GO:0032509	endosome transport via multivesicular body sorting pathway	7/948	31/18722	0.00075332	0.0256761	0.023595	LEPROT/CHMP4A/SORT1/LAPTM4B/VPS28/CHMP2A/TMEM50A	7
GO:0097191	extrinsic apoptotic signaling pathway	23/948	219/18722	0.000761821	0.0257855	0.0236955	HSPA1A/HSPA1B/NDUFA13/GABARAP/PRDX2/KRT8/KRT18/EYA2/SORT1/BID/G0S2/AR/ATF3/CIB1/BAG3/STK3/SKIL/FAF1/PMAIP1/GSK3B/MCL1/PARK7/BCL2A1	23
GO:0019430	removal of superoxide radicals	6/948	23/18722	0.000796515	0.0264096	0.024269	SOD2/PRDX2/PRDX1/BMP7/SOD1/H19	6
GO:0042026	protein refolding	6/948	23/18722	0.000796515	0.0264096	0.024269	HSPA1A/HSPA1B/FKBP1A/HSPA6/DNAJA4/HSPA8	6
GO:0051131	chaperone-mediated protein complex assembly	6/948	23/18722	0.000796515	0.0264096	0.024269	HSPA1A/CLU/PTGES3/STUB1/HOPX/HSP90AB1	6
GO:0001892	embryonic placenta development	12/948	82/18722	0.000831907	0.0273967	0.0251761	KRT19/SPINT2/KRT8/DNAJB6/SPINT1/TMED2/BMP7/SOCS3/STK3/JUNB/CEBPB/PHLDA2	12
GO:0034614	cellular response to reactive oxygen species	18/948	155/18722	0.000872598	0.0285439	0.0262304	SOD2/PRDX2/PRDX1/LCN2/MAP1LC3A/BMP7/PTPRK/MAPK8/PLEKHA1/KLF4/GLRX2/SOD1/H19/NET1/PARK7/FOS/ANXA1/CDK1	18
GO:0043467	regulation of generation of precursor metabolites and energy	16/948	130/18722	0.000886385	0.0286942	0.0263685	EIF6/PGAM1/PPP1CB/CHCHD2/COA8/SLC25A33/NUPR1/CISD1/DDIT4/ISCU/GHITM/GSK3B/NDUFA4/PARK7/PHLDA2/CDK1	16
GO:0061684	chaperone-mediated autophagy	5/948	16/18722	0.000900742	0.0286942	0.0263685	EEF1A1/CLU/BAG3/STUB1/HSPA8	5
GO:0097284	hepatocyte apoptotic process	5/948	16/18722	0.000900742	0.0286942	0.0263685	KRT8/KRT18/BID/STK3/H19	5
GO:1905906	regulation of amyloid fibril formation	5/948	16/18722	0.000900742	0.0286942	0.0263685	CRYAB/CLU/PFDN5/APOE/PFDN2	5
GO:0097345	mitochondrial outer membrane permeabilization	7/948	32/18722	0.000922596	0.0291996	0.0268328	HSPA1A/VDAC2/EYA2/BID/MAPK8/GSK3B/SLC25A5	7
GO:0042273	ribosomal large subunit biogenesis	11/948	72/18722	0.00094031	0.0295682	0.0271716	RPL7/RPL26/RPL3/EIF6/RPL23A/RPL7A/RPL10/RPLP0/RPL35A/RPL10A/RPL11	11
GO:0045861	negative regulation of proteolysis	32/948	351/18722	0.000981922	0.0306788	0.0281922	SPINT2/CSTB/ARL6IP1/PLAT/GPI/CRYAB/PROS1/TMEM59/GABARAPL2/A2ML1/SVIP/NLRP7/PLAUR/DNAJB6/SERPINB13/SLPI/SDCBP/EIF3H/NR4A1/SPINT1/HERPUD1/LAMTOR5/KLF4/SERPINB2/RPS7/SERPINB4/SERPINB3/RPL11/GIPC1/PARK7/HSP90AB1/CSTA	32
GO:0010821	regulation of mitochondrion organization	17/948	144/18722	0.000997715	0.0309737	0.0284632	HSPA1A/PAM16/PARL/CLU/TFRC/BID/PLAUR/SQSTM1/FAM162A/MAPK8/GHITM/MCU/PMAIP1/FIS1/GSK3B/PARK7/SLC25A5	17
GO:2000377	regulation of reactive oxygen species metabolic process	18/948	157/18722	0.00101367	0.0311737	0.028647	SOD2/PRDX2/EIF6/PARL/CRYAB/COA8/LCN2/SLC25A33/SLC5A3/DCXR/CLEC7A/BMP7/CYBA/SOD1/ARF4/H19/GADD45A/PARK7	18
GO:1903428	positive regulation of reactive oxygen species biosynthetic process	6/948	24/18722	0.00101695	0.0311737	0.028647	SOD2/LCN2/SLC5A3/CYBA/H19/PARK7	6
GO:0006228	UTP biosynthetic process	4/948	10/18722	0.00107298	0.0320841	0.0294836	NME2/NME1/NME4/NME3	4
GO:0030638	polyketide metabolic process	4/948	10/18722	0.00107298	0.0320841	0.0294836	AKR1A1/AKR7A2/AKR1C2/AKR1B10	4
GO:0030647	aminoglycoside antibiotic metabolic process	4/948	10/18722	0.00107298	0.0320841	0.0294836	AKR1A1/AKR7A2/AKR1C2/AKR1B10	4
GO:0044598	doxorubicin metabolic process	4/948	10/18722	0.00107298	0.0320841	0.0294836	AKR1A1/AKR7A2/AKR1C2/AKR1B10	4
GO:0055072	iron ion homeostasis	12/948	85/18722	0.00115011	0.0341808	0.0314104	FTL/FTH1/LCN2/BOLA2/TFRC/ATP6V1G1/BTBD9/ISCU/SOD1/GLRX3/MYC/SRI	12
GO:0042542	response to hydrogen peroxide	17/948	146/18722	0.00116415	0.0343883	0.0316011	SOD2/CRYAB/LCN2/MAP1LC3A/ADAM9/PLEKHA1/DUSP1/KLF4/GLRX2/SOD1/NET1/PARK7/SDC1/HBA1/ANXA1/HBA2/CDK1	17
GO:0032434	regulation of proteasomal ubiquitin-dependent protein catabolic process	16/948	134/18722	0.00122914	0.0360893	0.0331642	HSPA1A/SUMO2/HSPA1B/GABARAP/CLU/SVIP/SDCBP/EIF3H/HERPUD1/BCAP31/STUB1/RPL11/GIPC1/GSK3B/PARK7/HSP90AB1	16
GO:0051099	positive regulation of binding	19/948	173/18722	0.00125034	0.0361117	0.0331847	CALM2/NME1/FKBP1A/PPP2CA/EIF3E/PLAUR/APOE/GTF2B/DERL1/DPH3/LAMTOR5/KLF4/STK3/RAN/EDF1/RPL11/GSK3B/PARK7/HSP90AB1	19
GO:0051438	regulation of ubiquitin-protein transferase activity	9/948	53/18722	0.00125098	0.0361117	0.0331847	UBE2S/RPS2/STUB1/RPS7/DCUN1D1/SKP1/RPL11/MAD2L1/PARK7	9
GO:0035794	positive regulation of mitochondrial membrane permeability	8/948	43/18722	0.00125213	0.0361117	0.0331847	HSPA1A/VDAC2/EYA2/BID/MAPK8/HEBP2/GSK3B/SLC25A5	8
GO:0046039	GTP metabolic process	6/948	25/18722	0.00128137	0.0365227	0.0335625	NME2/NME1/MFN1/NME4/NME3/RAN	6
GO:0060706	cell differentiation involved in embryonic placenta development	6/948	25/18722	0.00128137	0.0365227	0.0335625	KRT19/SPINT2/KRT8/DNAJB6/SOCS3/STK3	6
GO:1903363	negative regulation of cellular protein catabolic process	11/948	75/18722	0.00132792	0.0376294	0.0345794	GABARAPL2/SVIP/SDCBP/LAPTM4B/EIF3H/ATRAID/RPS7/RPL11/GIPC1/PARK7/HSP90AB1	11
GO:1900182	positive regulation of protein localization to nucleus	12/948	87/18722	0.00141376	0.0398306	0.0366022	TARDBP/TFRC/CCT5/BAG3/LAMTOR5/RAN/CDH1/TCP1/CCT8/PARK7/HSP90AB1/CDK1	12
GO:0008630	intrinsic apoptotic signaling pathway in response to DNA damage	13/948	99/18722	0.00144432	0.0404574	0.0371782	RPL26/MIF/CLU/MUC1/BID/CRIP1/NUPR1/TMEM109/DDIT4/TPT1/SKIL/MCL1/BCL2A1	13
GO:0006626	protein targeting to mitochondrion	13/948	100/18722	0.00158493	0.0437223	0.0401785	NDUFA13/TOMM5/PAM16/PARL/LEPROT/TOMM20/BID/DNAJC19/BAG3/BCAP31/LMAN1/FIS1/UBE2D3	13
GO:0060669	embryonic placenta morphogenesis	6/948	26/18722	0.00159524	0.0437223	0.0401785	SPINT2/DNAJB6/SPINT1/TMED2/BMP7/SOCS3	6
GO:0032435	negative regulation of proteasomal ubiquitin-dependent protein catabolic process	7/948	35/18722	0.0016149	0.0437223	0.0401785	SVIP/SDCBP/EIF3H/RPL11/GIPC1/PARK7/HSP90AB1	7
GO:0006183	GTP biosynthetic process	4/948	11/18722	0.0016188	0.0437223	0.0401785	NME2/NME1/NME4/NME3	4
GO:0051222	positive regulation of protein transport	28/948	303/18722	0.00161881	0.0437223	0.0401785	OAZ1/IER3IP1/PSMD9/LEPROT/VAMP2/TARDBP/ZFAND1/GLUL/SERP1/ADAM9/MPC2/VPS28/CIB1/ARF1/BAG3/MAPK8/BCAP31/RAN/CDC42/PPIA/CDH1/MCU/FIS1/GSK3B/UBE2D3/SRI/HSP90AB1/CDK1	28
GO:0006595	polyamine metabolic process	5/948	18/18722	0.00162366	0.0437223	0.0401785	OAZ1/DHPS/SAT2/AZIN1/SAT1	5
GO:0045116	protein neddylation	5/948	18/18722	0.00162366	0.0437223	0.0401785	NEDD8/RNF7/DCUN1D1/UBE2M/RPL11	5
GO:0071621	granulocyte chemotaxis	15/948	125/18722	0.00163892	0.0438906	0.0403332	CKLF/S100A9/S100A14/CXCL17/MDK/PTK2/CXCL6/PPIA/C1QBP/S100A12/CXCL1/MCU/CXCL8/ANXA1/S100A7	15
GO:2000058	regulation of ubiquitin-dependent protein catabolic process	18/948	164/18722	0.00167065	0.0444388	0.0408369	HSPA1A/SUMO2/HSPA1B/GABARAP/CLU/SVIP/PTK2/SDCBP/EIF3H/HERPUD1/BCAP31/STUB1/RPS7/RPL11/GIPC1/GSK3B/PARK7/HSP90AB1	18
GO:0055076	transition metal ion homeostasis	16/948	138/18722	0.00167762	0.0444388	0.0408369	FTL/S100A9/FTH1/LCN2/SLC39A4/BOLA2/TFRC/MT1X/ATP6V1G1/BTBD9/ARF1/ISCU/SOD1/GLRX3/MYC/SRI	16
GO:0048024	regulation of mRNA splicing, via spliceosome	13/948	101/18722	0.00173669	0.0457547	0.0420462	HNRNPA1/HNRNPL/RBM4/SRSF9/JMJD6/PUF60/PRDX6/MAGOH/SAP18/C1QBP/SRSF2/RBM8A/HSPA8	13
GO:0009895	negative regulation of catabolic process	29/948	320/18722	0.00181339	0.0475187	0.0436672	PAM16/BSCL2/TARDBP/CHMP4A/GABARAPL2/CYP51A1/SVIP/TOB1/PAIP1/NUPR1/SDCBP/LAPTM4B/EIF3H/DDIT4/AZIN1/TENT5A/ATRAID/NAMPT/SNX3/RPS7/RPL11/YBX1/MAD2L1/GIPC1/MCL1/ZFP36/PHB/PARK7/HSP90AB1	29
GO:1903008	organelle disassembly	14/948	114/18722	0.00185345	0.0483088	0.0443932	GABARAP/GABARAPL2/ZFAND1/MAP1LC3A/SQSTM1/AMBRA1/CISD2/UFC1/MAP1LC3B/WDR45B/FIS1/PARK7/SLC25A5/CDK1	14
GO:0010950	positive regulation of endopeptidase activity	19/948	179/18722	0.00186469	0.048343	0.0444247	CTSD/NDUFA13/HSPE1/PSENEN/PDCD6/S100A9/PERP/BID/CTSH/CLEC7A/ADRM1/FAM162A/PDCD2/BCAP31/SERPINB3/PSMD14/PMAIP1/MYC/FIS1	19
GO:1902229	regulation of intrinsic apoptotic signaling pathway in response to DNA damage	7/948	36/18722	0.0019184	0.0494724	0.0454625	RPL26/MIF/CLU/MUC1/BID/TPT1/SKIL	7
GO:0071624	positive regulation of granulocyte chemotaxis	6/948	27/18722	0.00196426	0.0503884	0.0463042	S100A14/MDK/C1QBP/MCU/CXCL8/S100A7	6
GO:0062197	cellular response to chemical stress	30/948	337/18722	0.00200834	0.0512496	0.0470957	NME2/HSPA1A/HSPA1B/SOD2/PRDX2/MGST1/PRDX1/CHCHD2/LCN2/HSPB1/MAP1LC3A/BRF2/BMP7/PTPRK/MGMT/MAPK8/MAPK10/PLEKHA1/KLF4/GLRX2/PPIA/P4HB/SOD1/H19/NET1/MCL1/PARK7/FOS/ANXA1/CDK1	30
GO:0000028	ribosomal small subunit assembly	5/948	19/18722	0.00211256	0.0535471	0.049207	RPSA/RPS27/RPS28/RPS5/MRPS7	5
GO:0006754	ATP biosynthetic process	9/948	57/18722	0.00212035	0.0535471	0.049207	ATP5MG/ATP5MF/ATP6V0C/ATP5PO/ATP5F1C/ATP5MC3/ATP5MC2/H19/TMSB4X	9
GO:0000375	RNA splicing, via transesterification reactions	29/948	324/18722	0.00218178	0.0545479	0.0501267	HNRNPA1/SNRPD3/DDX39B/LSM1/HNRNPF/SRSF1/HNRNPL/RBM4/SRSF9/JMJD6/LUC7L2/PUF60/LSM4/LSM6/PRDX6/MAGOH/LSM3/LSM8/BCAS2/HNRNPA3/SAP18/C1QBP/SRSF2/SF3B6/SF3B5/EIF4A3/RBM8A/SNRPD1/HSPA8	29
GO:0031334	positive regulation of protein-containing complex assembly	23/948	237/18722	0.00218237	0.0545479	0.0501267	ARPC3/HSPA1A/HSPA1B/ARPC1A/ARPC4/CDC42EP5/CLU/PFN2/TFRC/ARPC1B/BID/BRK1/CLEC7A/ARF1/STUB1/DLG1/NCK2/FAF1/RHOC/STMP1/ARPC5/GSK3B/PARK7	23
GO:0060416	response to growth hormone	7/948	37/18722	0.00226427	0.0562	0.0516449	NME2/LEPROT/TRIM16/PTK2/GDF15/CACYBP/SRD5A1	7
GO:0043618	regulation of transcription from RNA polymerase II promoter in response to stress	8/948	47/18722	0.00227152	0.0562	0.0516449	HSPA1A/MUC1/DNAJB1/ATF3/BAG3/NCK2/TMBIM6/CEBPB	8
GO:0046051	UTP metabolic process	4/948	12/18722	0.00233143	0.0569111	0.0522983	NME2/NME1/NME4/NME3	4
GO:0046185	aldehyde catabolic process	4/948	12/18722	0.00233143	0.0569111	0.0522983	HAGH/AKR1A1/ADH5/PARK7	4
GO:0048193	Golgi vesicle transport	27/948	296/18722	0.00233529	0.0569111	0.0522983	KDELR2/RAB13/TRAPPC5/IER3IP1/PDCD6/BCAP29/ARF3/ARF5/TRAPPC1/KRT18/VAMP2/GABARAPL2/SORT1/GOLGA7/VAMP5/ARL1/RER1/STX6/CNIH4/TMED2/ARF1/BCAP31/SNX3/LMAN1/ARF4/COPE/KDELR1	27
GO:0000422	autophagy of mitochondrion	11/948	81/18722	0.00249711	0.0602521	0.0553684	GABARAP/GABARAPL2/MAP1LC3A/SQSTM1/AMBRA1/CISD2/MAP1LC3B/WDR45B/FIS1/PARK7/SLC25A5	11
GO:0061726	mitochondrion disassembly	11/948	81/18722	0.00249711	0.0602521	0.0553684	GABARAP/GABARAPL2/MAP1LC3A/SQSTM1/AMBRA1/CISD2/MAP1LC3B/WDR45B/FIS1/PARK7/SLC25A5	11
GO:0051101	regulation of DNA binding	14/948	118/18722	0.0025683	0.0616646	0.0566665	CALM2/CSNK2B/NME1/TAF10/PLAUR/GTF2B/MAPK8/LAMTOR5/KLF4/EDF1/TMSB4X/SRI/PARK7/NFKBIA	14
GO:1905710	positive regulation of membrane permeability	8/948	48/18722	0.00260712	0.0619535	0.056932	HSPA1A/VDAC2/EYA2/BID/MAPK8/HEBP2/GSK3B/SLC25A5	8
GO:2000059	negative regulation of ubiquitin-dependent protein catabolic process	8/948	48/18722	0.00260712	0.0619535	0.056932	SVIP/SDCBP/EIF3H/RPS7/RPL11/GIPC1/PARK7/HSP90AB1	8
GO:0032496	response to lipopolysaccharide	30/948	343/18722	0.00261847	0.0619535	0.056932	SOD2/PRDX2/HPGD/MGST1/S100A9/S100A14/CD68/LCN2/DUSP10/NLRP7/COMT/JUND/CXCL6/SLPI/ADAM9/MGST2/NR4A1/SGMS1/CD55/CLDN1/CD14/MAPK8/ADH5/CXCL1/CEBPB/CXCL8/ZFP36/NFKBIA/FOS/S100A7	30
GO:1902110	positive regulation of mitochondrial membrane permeability involved in apoptotic process	7/948	38/18722	0.00265628	0.0625445	0.0574751	HSPA1A/VDAC2/EYA2/BID/MAPK8/GSK3B/SLC25A5	7
GO:1902236	negative regulation of endoplasmic reticulum stress-induced intrinsic apoptotic signaling pathway	5/948	20/18722	0.00270061	0.0632826	0.0581533	HSPA1A/TXNDC12/HERPUD1/TMBIM6/PARK7	5
GO:0008625	extrinsic apoptotic signaling pathway via death domain receptors	11/948	82/18722	0.0027551	0.0642505	0.0590428	GABARAP/SORT1/BID/ATF3/BAG3/STK3/SKIL/FAF1/PMAIP1/GSK3B/PARK7	11
GO:1901799	negative regulation of proteasomal protein catabolic process	8/948	49/18722	0.00298023	0.0691697	0.0635633	GABARAPL2/SVIP/SDCBP/EIF3H/RPL11/GIPC1/PARK7/HSP90AB1	8
GO:0072655	establishment of protein localization to mitochondrion	14/948	120/18722	0.00300289	0.0693654	0.0637432	NDUFA13/TOMM5/PAM16/PARL/LEPROT/TOMM20/BID/DNAJC19/BAG3/MAPK8/BCAP31/LMAN1/FIS1/UBE2D3	14
GO:0006081	cellular aldehyde metabolic process	9/948	60/18722	0.00304421	0.069988	0.0643153	RDH10/RDH13/HAGH/AKR1A1/AKR7A2/TALDO1/PDXK/ADH5/PARK7	9
GO:0034314	Arp2/3 complex-mediated actin nucleation	7/948	39/18722	0.00309835	0.0708985	0.065152	ARPC3/ARPC1A/ARPC4/ARPC1B/BRK1/ARF1/ARPC5	7
GO:0090316	positive regulation of intracellular protein transport	17/948	160/18722	0.00312188	0.071103	0.0653399	OAZ1/LEPROT/VAMP2/TARDBP/ZFAND1/CIB1/BAG3/MAPK8/BCAP31/RAN/CDC42/CDH1/FIS1/GSK3B/UBE2D3/HSP90AB1/CDK1	17
GO:0002237	response to molecule of bacterial origin	31/948	363/18722	0.00322167	0.0719676	0.0661344	CD24/SOD2/PRDX2/HPGD/MGST1/S100A9/S100A14/CD68/LCN2/DUSP10/NLRP7/COMT/JUND/CXCL6/SLPI/ADAM9/MGST2/NR4A1/SGMS1/CD55/CLDN1/CD14/MAPK8/ADH5/CXCL1/CEBPB/CXCL8/ZFP36/NFKBIA/FOS/S100A7	31
GO:0006995	cellular response to nitrogen starvation	4/948	13/18722	0.00323367	0.0719676	0.0661344	GABARAP/GABARAPL2/MAP1LC3A/MAP1LC3B	4
GO:0043562	cellular response to nitrogen levels	4/948	13/18722	0.00323367	0.0719676	0.0661344	GABARAP/GABARAPL2/MAP1LC3A/MAP1LC3B	4
GO:0060670	branching involved in labyrinthine layer morphogenesis	4/948	13/18722	0.00323367	0.0719676	0.0661344	SPINT2/SPINT1/TMED2/SOCS3	4
GO:0110096	cellular response to aldehyde	4/948	13/18722	0.00323367	0.0719676	0.0661344	AKR1A1/ADH5/PARK7/AKR1B10	4
GO:0030449	regulation of complement activation	5/948	21/18722	0.00339861	0.0751437	0.0690531	CD59/CD55/CD46/C1QBP/PHB	5
GO:0090150	establishment of protein localization to membrane	24/948	260/18722	0.00340721	0.0751437	0.0690531	CD24/NDUFA13/WDR83OS/ARL6IP1/KRT18/VAMP2/CHMP4A/GOLGA7/RABGEF1/VAMP5/BID/NACA/SRP9/EMC2/EMC7/SDCBP/EMC6/CIB1/MAPK8/SEC61B/MAPK10/SEC61G/CCDC47/FIS1	24
GO:0048147	negative regulation of fibroblast proliferation	6/948	30/18722	0.00346199	0.0760078	0.0698471	FTH1/IFI30/PEX2/NUPR1/MED31/MYC	6
GO:0000377	RNA splicing, via transesterification reactions with bulged adenosine as nucleophile	28/948	320/18722	0.00354696	0.0770823	0.0708346	HNRNPA1/SNRPD3/DDX39B/HNRNPF/SRSF1/HNRNPL/RBM4/SRSF9/JMJD6/LUC7L2/PUF60/LSM4/LSM6/PRDX6/MAGOH/LSM3/LSM8/BCAS2/HNRNPA3/SAP18/C1QBP/SRSF2/SF3B6/SF3B5/EIF4A3/RBM8A/SNRPD1/HSPA8	28
GO:0000398	mRNA splicing, via spliceosome	28/948	320/18722	0.00354696	0.0770823	0.0708346	HNRNPA1/SNRPD3/DDX39B/HNRNPF/SRSF1/HNRNPL/RBM4/SRSF9/JMJD6/LUC7L2/PUF60/LSM4/LSM6/PRDX6/MAGOH/LSM3/LSM8/BCAS2/HNRNPA3/SAP18/C1QBP/SRSF2/SF3B6/SF3B5/EIF4A3/RBM8A/SNRPD1/HSPA8	28
GO:0043254	regulation of protein-containing complex assembly	35/948	427/18722	0.00355838	0.0770823	0.0708346	ARPC3/HSPA1A/HSPA1B/ARPC1A/ARPC4/RPL13A/CDC42EP5/CRYAB/CLU/VDAC2/PFN2/EIF4EBP1/SVIP/TFRC/ARPC1B/BID/BRK1/APOE/CLEC7A/ARF1/DKK1/STUB1/DLG1/CDC42/NCK2/FAF1/RHOC/STMP1/ARPC5/GSK3B/MTPN/TMSB4X/PARK7/HSPA8/SVIL	35
GO:1901216	positive regulation of neuron death	12/948	97/18722	0.00358589	0.0771786	0.0709231	CLU/LCN2/GRN/NUPR1/DDIT4/DKK1/CDC42/UBE2M/FIS1/GSK3B/MCL1/FOS	12
GO:1902686	mitochondrial outer membrane permeabilization involved in programmed cell death	7/948	40/18722	0.00359449	0.0771786	0.0709231	HSPA1A/VDAC2/EYA2/BID/MAPK8/GSK3B/SLC25A5	7
GO:0016236	macroautophagy	26/948	291/18722	0.00367788	0.0786227	0.0722501	ATP6V0C/GABARAP/CHMP4A/GABARAPL2/UCHL1/ATP6V0B/ATP6V1G1/MAP1LC3A/SQSTM1/RHEB/AMBRA1/NUPR1/VAMP8/VPS28/EMC6/BAG3/MAPK8/UFC1/MAP1LC3B/SCOC/RAB5A/CHMP2A/ARL8B/ATP6V0E1/WDR45B/SLC25A5	26
GO:0045727	positive regulation of translation	15/948	136/18722	0.00374142	0.0796319	0.0731775	RPL26/RPS4X/EIF6/DDX39B/NGRN/EIF3E/TOB1/PAIP1/SERP1/COA3/PPP1R15A/NCK2/C1QBP/METTL5/EIF4A3	15
GO:0071622	regulation of granulocyte chemotaxis	8/948	51/18722	0.00385009	0.0815885	0.0749755	S100A14/CXCL17/MDK/PTK2/C1QBP/MCU/CXCL8/S100A7	8
GO:0010822	positive regulation of mitochondrion organization	10/948	74/18722	0.00400068	0.0840487	0.0772363	BID/PLAUR/FAM162A/MAPK8/MCU/PMAIP1/FIS1/GSK3B/PARK7/SLC25A5	10
GO:0030968	endoplasmic reticulum unfolded protein response	10/948	74/18722	0.00400068	0.0840487	0.0772363	COPS5/SERP1/ATF3/TMED2/HERPUD1/DERL1/STUB1/PPP1R15A/NCK2/AGR2	10
GO:0009220	pyrimidine ribonucleotide biosynthetic process	5/948	22/18722	0.00421736	0.0878436	0.0807236	NME2/NME1/CMPK1/NME4/NME3	5
GO:0045048	protein insertion into ER membrane	5/948	22/18722	0.00421736	0.0878436	0.0807236	WDR83OS/EMC2/EMC7/EMC6/CCDC47	5
GO:0006241	CTP biosynthetic process	4/948	14/18722	0.0043474	0.0892495	0.0820156	NME2/NME1/NME4/NME3	4
GO:1903426	regulation of reactive oxygen species biosynthetic process	8/948	52/18722	0.00435256	0.0892495	0.0820156	SOD2/COA8/LCN2/SLC25A33/SLC5A3/CYBA/H19/PARK7	8
GO:0070585	protein localization to mitochondrion	14/948	125/18722	0.00435771	0.0892495	0.0820156	NDUFA13/TOMM5/PAM16/PARL/LEPROT/TOMM20/BID/DNAJC19/BAG3/MAPK8/BCAP31/LMAN1/FIS1/UBE2D3	14
GO:0000209	protein polyubiquitination	22/948	236/18722	0.00437641	0.0892495	0.0820156	GABARAP/UBE2V1/UBE2S/ANAPC10/UBE2D1/ZFP91/ANKRD39/UBE2W/CDC26/RMND5A/UBE2E2/UBE2H/UBE2E1/RNF114/STUB1/ANAPC11/UBE2T/PPIA/SKP1/UBE2D2/UBE2G1/UBE2D3	22
GO:0016072	rRNA metabolic process	22/948	236/18722	0.00437641	0.0892495	0.0820156	RPL7/RPS17/RPL26/RPS25/EIF6/RPS27/RPS28/RPS21/RPL7A/RPL35A/NSUN3/NOP10/LSM6/RPS24/TRMT112/TRIR/DCAF13/RPS7/RPL10A/RPL11/METTL5/EIF4A3	22
GO:0051092	positive regulation of NF-kappaB transcription factor activity	16/948	152/18722	0.00445781	0.0905307	0.083193	HSPA1A/HSPA1B/UBE2V1/RTKN2/PSMA6/S100A9/CLU/TFRC/AR/CLEC7A/TRAPPC9/CIB1/LAMTOR5/PPIA/S100A12/MTPN	16
GO:1901654	response to ketone	19/948	194/18722	0.00458867	0.0925557	0.0850538	CSNK2B/GPI/NME1/FBXO32/FOSB/CLDN4/AHR/AR/DDIT4/CLDN1/SPP1/CYBA/DUSP1/KLF4/SRD5A1/NCOA2/PARK7/FOS/AKR1C2	19
GO:0030216	keratinocyte differentiation	15/948	139/18722	0.0045955	0.0925557	0.0850538	NME2/SPRR3/ASAH1/TRIM16/GRHL1/CNFN/ADAM9/SPRR2A/NCOA3/SPRR2D/ZFP36/ANXA1/SPRR2E/S100A7/CSTA	15
GO:1903051	negative regulation of proteolysis involved in cellular protein catabolic process	9/948	64/18722	0.00473907	0.0944166	0.0867639	GABARAPL2/SVIP/SDCBP/EIF3H/RPS7/RPL11/GIPC1/PARK7/HSP90AB1	9
GO:1903409	reactive oxygen species biosynthetic process	9/948	64/18722	0.00473907	0.0944166	0.0867639	SOD2/COA8/LCN2/SLC25A33/SLC5A3/CYBA/SOD1/H19/PARK7	9
GO:0033574	response to testosterone	7/948	42/18722	0.00476538	0.0944166	0.0867639	CSNK2B/GPI/NME1/AR/SPP1/DUSP1/SRD5A1	7
GO:0045047	protein targeting to ER	7/948	42/18722	0.00476538	0.0944166	0.0867639	CHMP4A/SRP9/SPCS2/HERPUD1/SEC61B/SEC61G/SPCS1	7
GO:1903034	regulation of response to wounding	17/948	167/18722	0.00483816	0.0950456	0.0873419	CD9/PRDX2/PLAT/PROS1/MDK/CLDN4/GRN/PTK2/APOE/CLDN3/CLEC7A/CLDN1/SPP1/KLF4/SERPINB2/PLAU/ANXA1	17
GO:0042744	hydrogen peroxide catabolic process	6/948	32/18722	0.0048481	0.0950456	0.0873419	PRDX2/PRDX1/GPX3/PRDX6/HBA1/HBA2	6
GO:2000379	positive regulation of reactive oxygen species metabolic process	10/948	76/18722	0.00485563	0.0950456	0.0873419	SOD2/LCN2/SLC5A3/DCXR/CLEC7A/CYBA/SOD1/H19/GADD45A/PARK7	10
GO:0043620	regulation of DNA-templated transcription in response to stress	8/948	53/18722	0.00490395	0.0956074	0.0878582	HSPA1A/MUC1/DNAJB1/ATF3/BAG3/NCK2/TMBIM6/CEBPB	8
GO:0034612	response to tumor necrosis factor	23/948	253/18722	0.00492523	0.0956397	0.0878878	HSPA1A/HSPA1B/KRT8/ASAH1/KRT18/COMMD7/LCN2/ADAM9/SGMS1/CLDN1/CIB1/CD14/CYBA/TXNDC17/HAS2/TNFRSF21/ZFAND6/GBP2/CXCL8/ZFP36/TMSB4X/NFKBIA/EXT1	23
GO:0051224	negative regulation of protein transport	14/948	127/18722	0.00502233	0.0971382	0.0892648	RAB11FIP1/PSMD9/CYP51A1/SVIP/APOE/NDFIP2/BAG3/DPH3/ERP29/ENY2/SNX3/LMAN1/PARK7/ANXA1	14
GO:0043393	regulation of protein binding	19/948	196/18722	0.00512393	0.0987117	0.0907108	PCBD1/FKBP1A/PPP2CA/APOE/SLPI/DERL1/MAPK8/DKK1/STUB1/STK3/RAN/CDC42/TMBIM6/RPL11/HOPX/GSK3B/PARK7/HSP90AB1/PHLDA2	19
GO:0140112	extracellular vesicle biogenesis	5/948	23/18722	0.00516759	0.098772	0.0907662	ARRDC1/COPS5/SDCBP/CHMP2A/SDC1	5
GO:1904666	regulation of ubiquitin protein ligase activity	5/948	23/18722	0.00516759	0.098772	0.0907662	UBE2S/RPS7/SKP1/RPL11/MAD2L1	5
GO:0006364	rRNA processing	21/948	225/18722	0.00521474	0.0992837	0.0912364	RPL7/RPS17/RPL26/RPS25/EIF6/RPS27/RPS28/RPS21/RPL7A/RPL35A/NSUN3/NOP10/LSM6/RPS24/TRMT112/DCAF13/RPS7/RPL10A/RPL11/METTL5/EIF4A3	21
GO:0000380	alternative mRNA splicing, via spliceosome	10/948	77/18722	0.00533368	0.101153	0.0929544	HNRNPA1/SRSF1/HNRNPL/RBM4/SRSF9/PUF60/MAGOH/SAP18/SRSF2/RBM8A	10
GO:1903364	positive regulation of cellular protein catabolic process	16/948	155/18722	0.00538585	0.101677	0.093436	HSPA1A/SUMO2/HSPA1B/GABARAP/CLU/PTK2/APOE/NUPR1/HERPUD1/BCAP31/STUB1/PSMC1/VGLL4/FAF1/PSMC5/GSK3B	16
GO:1990542	mitochondrial transmembrane transport	12/948	102/18722	0.00540304	0.101677	0.093436	ATP5MG/ATP5MF/ATP5PO/PAM16/MRPL18/SLC25A33/TOMM20/ATP5F1C/MPC2/DNAJC19/MCU/SLC25A5	12
GO:0071604	transforming growth factor beta production	7/948	43/18722	0.00544852	0.102139	0.0938601	CD24/LTBP3/LAPTM4B/CD46/ITGB8/ATP6AP2/HSP90AB1	7
GO:0070997	neuron death	30/948	361/18722	0.00547921	0.102321	0.0940272	SOD2/GPI/CLU/UBB/CHMP4A/LCN2/MDK/BID/GRN/APOE/NUPR1/SNCG/DDIT4/FAM162A/NAMPT/NENF/DKK1/TNFRSF21/CDC42/DNAJC5/UBE2M/PSMC1/SOD1/FIS1/GSK3B/MCL1/CEBPB/PARK7/HSP90AB1/FOS	30
GO:0002679	respiratory burst involved in defense response	4/948	15/18722	0.00569335	0.104321	0.0958654	PRDX2/DUSP10/GRN/SELENOK	4
GO:0006098	pentose-phosphate shunt	4/948	15/18722	0.00569335	0.104321	0.0958654	PGAM1/TALDO1/PGLS/PGD	4
GO:0009209	pyrimidine ribonucleoside triphosphate biosynthetic process	4/948	15/18722	0.00569335	0.104321	0.0958654	NME2/NME1/NME4/NME3	4
GO:0042994	cytoplasmic sequestering of transcription factor	4/948	15/18722	0.00569335	0.104321	0.0958654	FAF1/TMSB4X/SRI/NFKBIA	4
GO:1904874	positive regulation of telomerase RNA localization to Cajal body	4/948	15/18722	0.00569335	0.104321	0.0958654	CCT5/NOP10/TCP1/CCT8	4
GO:0043280	positive regulation of cysteine-type endopeptidase activity involved in apoptotic process	14/948	129/18722	0.00576637	0.105263	0.0967314	CTSD/NDUFA13/HSPE1/PDCD6/S100A9/BID/CTSH/CLEC7A/FAM162A/PDCD2/BCAP31/PMAIP1/MYC/FIS1	14
GO:2000573	positive regulation of DNA biosynthetic process	9/948	66/18722	0.00582338	0.105907	0.0973232	HNRNPA1/PTGES3/DDX39B/CCT5/KLF4/TCP1/MYC/CCT8/HSP90AB1	9
GO:0043154	negative regulation of cysteine-type endopeptidase activity involved in apoptotic process	10/948	78/18722	0.00584777	0.105955	0.0973674	ARL6IP1/GPI/CRYAB/PLAUR/DNAJB6/NR4A1/HERPUD1/LAMTOR5/KLF4/PARK7	10
GO:0050878	regulation of body fluid levels	31/948	379/18722	0.00602981	0.108849	0.100027	CD9/PRDX2/PLAT/GPI/NME1/CD59/PROS1/VKORC1/MTX1/HSPB1/GRHL1/CLIC1/CLDN4/PLAUR/MYO5B/APOE/VAMP8/CLDN1/HEG1/CYBA/HAS2/SERPINB2/F11R/MYL12A/PPIA/LSR/LMAN1/AGR2/JMJD1C/PLAU/EXT1	31
GO:0006888	endoplasmic reticulum to Golgi vesicle-mediated transport	14/948	130/18722	0.00617022	0.110973	0.101978	KDELR2/TRAPPC5/IER3IP1/PDCD6/BCAP29/TRAPPC1/CNIH4/TMED2/ARF1/BCAP31/LMAN1/ARF4/COPE/KDELR1	14
GO:0060711	labyrinthine layer development	7/948	44/18722	0.00620243	0.111142	0.102134	SPINT2/DNAJB6/SPINT1/TMED2/BMP7/SOCS3/JUNB	7
GO:0051156	glucose 6-phosphate metabolic process	5/948	24/18722	0.00625987	0.11176	0.102702	GPI/PGAM1/TALDO1/PGLS/PGD	5
GO:0033157	regulation of intracellular protein transport	21/948	229/18722	0.00635919	0.112708	0.103573	OAZ1/PARL/LEPROT/VAMP2/TARDBP/SVIP/ZFAND1/CIB1/BAG3/MAPK8/BCAP31/RAN/CDC42/CDH1/LMAN1/FIS1/GSK3B/UBE2D3/PARK7/HSP90AB1/CDK1	21
GO:0071356	cellular response to tumor necrosis factor	21/948	229/18722	0.00635919	0.112708	0.103573	HSPA1A/HSPA1B/KRT8/ASAH1/KRT18/COMMD7/LCN2/SGMS1/CLDN1/CIB1/CYBA/TXNDC17/HAS2/TNFRSF21/ZFAND6/GBP2/CXCL8/ZFP36/TMSB4X/NFKBIA/EXT1	21
GO:0061844	antimicrobial humoral immune response mediated by antimicrobial peptide	10/948	79/18722	0.00639967	0.113014	0.103854	RPL30/RPL39/S100A9/CXCL6/DEFB1/S100A12/CXCL1/CXCL8/HMGN2/S100A7	10
GO:1904950	negative regulation of establishment of protein localization	14/948	131/18722	0.0065964	0.115361	0.106011	RAB11FIP1/PSMD9/CYP51A1/SVIP/APOE/NDFIP2/BAG3/DPH3/ERP29/ENY2/SNX3/LMAN1/PARK7/ANXA1	14
GO:0002183	cytoplasmic translational initiation	6/948	34/18722	0.00660355	0.115361	0.106011	EIF4A1/RPL13A/EIF4A2/EIF3E/RBM4/EIF3H	6
GO:1990000	amyloid fibril formation	6/948	34/18722	0.00660355	0.115361	0.106011	FKBP1A/CRYAB/CLU/PFDN5/APOE/PFDN2	6
GO:0006403	RNA localization	19/948	201/18722	0.0066895	0.116445	0.107007	HNRNPA1/DDX39B/MRPL18/SARNP/SRSF1/IGF2BP3/TOMM20/CCT5/NOP10/ENY2/MAGOH/RAN/HNRNPA3/YBX1/TCP1/ZFP36/CCT8/EIF4A3/RBM8A	19
GO:0043388	positive regulation of DNA binding	8/948	56/18722	0.00688181	0.119366	0.109691	CALM2/NME1/PLAUR/GTF2B/LAMTOR5/KLF4/EDF1/PARK7	8
GO:0045732	positive regulation of protein catabolic process	21/948	231/18722	0.00700431	0.120673	0.110892	OAZ1/HSPA1A/SUMO2/HSPA1B/NDUFA13/GABARAP/CLU/PTK2/APOE/NUPR1/MYLIP/ADAM9/VPS28/HERPUD1/BCAP31/STUB1/PSMC1/VGLL4/FAF1/PSMC5/GSK3B	21
GO:0008631	intrinsic apoptotic signaling pathway in response to oxidative stress	7/948	45/18722	0.00703141	0.120673	0.110892	SOD2/HSPB1/PPIA/P4HB/SOD1/MCL1/PARK7	7
GO:1902108	regulation of mitochondrial membrane permeability involved in apoptotic process	7/948	45/18722	0.00703141	0.120673	0.110892	HSPA1A/VDAC2/EYA2/BID/MAPK8/GSK3B/SLC25A5	7
GO:0046686	response to cadmium ion	9/948	68/18722	0.0070896	0.121245	0.111417	SOD2/CYB5A/GPI/MT1X/MAPK8/SOD1/UBE2D3/FOS/CDK1	9
GO:1903829	positive regulation of cellular protein localization	24/948	276/18722	0.00712741	0.121465	0.11162	LEPROT/TARDBP/TFRC/SLC5A3/SQSTM1/RER1/CCT5/VPS28/CIB1/BAG3/MAPK8/LAMTOR5/RAN/DLG1/CDH1/TCP1/FIS1/GSK3B/UBE2D3/AGR2/CCT8/PARK7/HSP90AB1/CDK1	24
GO:0031398	positive regulation of protein ubiquitination	13/948	119/18722	0.00724068	0.122537	0.112605	GABARAP/UBE2S/FKBP1A/PDCD6/UBB/UBE2D1/RPS2/NDFIP2/DERL1/STUB1/CENPX/DCUN1D1/SKP1	13
GO:1901796	regulation of signal transduction by p53 class mediator	11/948	93/18722	0.00726559	0.122537	0.112605	RPL26/MIF/UBB/MUC1/EEF1E1/ARMC10/HEXIM1/RPS7/RPL11/SGK1/PMAIP1	11
GO:0006740	NADPH regeneration	4/948	16/18722	0.00729088	0.122537	0.112605	PGAM1/TALDO1/PGLS/PGD	4
GO:0046036	CTP metabolic process	4/948	16/18722	0.00729088	0.122537	0.112605	NME2/NME1/NME4/NME3	4
GO:0033119	negative regulation of RNA splicing	5/948	25/18722	0.00750449	0.125263	0.11511	RPS26/SRSF9/SAP18/TMBIM6/C1QBP	5
GO:0045324	late endosome to vacuole transport	5/948	25/18722	0.00750449	0.125263	0.11511	LEPROT/CHMP4A/VPS28/CHMP2A/TMEM50A	5
GO:0006739	NADP metabolic process	6/948	35/18722	0.00763568	0.126118	0.115896	PGAM1/DCXR/ME1/TALDO1/PGLS/PGD	6
GO:0019068	virion assembly	6/948	35/18722	0.00763568	0.126118	0.115896	CHMP4A/APOE/VPS28/USP6NL/SPCS1/CHMP2A	6
GO:0045454	cell redox homeostasis	6/948	35/18722	0.00763568	0.126118	0.115896	PRDX2/PRDX1/PRDX6/GLRX2/TXNRD1/SELENOT	6
GO:1900024	regulation of substrate adhesion-dependent cell spreading	8/948	57/18722	0.00765919	0.126118	0.115896	TACSTD2/MDK/PTK2/CIB1/HAS2/CDC42/C1QBP/P4HB	8
GO:0006984	ER-nucleus signaling pathway	7/948	46/18722	0.00793973	0.12986	0.119334	BID/TMED2/PPP1R15A/CCDC47/NCK2/GSK3B/AGR2	7
GO:0072599	establishment of protein localization to endoplasmic reticulum	7/948	46/18722	0.00793973	0.12986	0.119334	CHMP4A/SRP9/SPCS2/HERPUD1/SEC61B/SEC61G/SPCS1	7
GO:0046390	ribose phosphate biosynthetic process	18/948	190/18722	0.00797918	0.130069	0.119526	NME2/ATP5MG/ATP5MF/ATP6V0C/TECR/ATP5PO/NME1/ATP5F1C/CMPK1/PRPSAP1/MPC2/ATP5MC3/ATP5MC2/NME4/NME3/ELOVL5/H19/TMSB4X	18
GO:0097530	granulocyte migration	15/948	148/18722	0.00814601	0.131825	0.12114	CKLF/S100A9/S100A14/CXCL17/MDK/PTK2/CXCL6/PPIA/C1QBP/S100A12/CXCL1/MCU/CXCL8/ANXA1/S100A7	15
GO:2001056	positive regulation of cysteine-type endopeptidase activity	15/948	148/18722	0.00814601	0.131825	0.12114	CTSD/NDUFA13/HSPE1/PDCD6/S100A9/PERP/BID/CTSH/CLEC7A/FAM162A/PDCD2/BCAP31/PMAIP1/MYC/FIS1	15
GO:0034250	positive regulation of cellular amide metabolic process	16/948	162/18722	0.00816804	0.131825	0.12114	RPL26/RPS4X/EIF6/CLU/DDX39B/NGRN/EIF3E/TOB1/PAIP1/SERP1/COA3/PPP1R15A/NCK2/C1QBP/METTL5/EIF4A3	16
GO:0051235	maintenance of location	27/948	326/18722	0.00848074	0.136292	0.125245	FTL/CALM2/KDELR2/SMIM22/FKBP1A/S100A9/BSCL2/FTH1/LCN2/HILPDA/HAP1/APOE/RER1/RYR3/NRIP1/CYBA/ALKBH7/CAMK2D/SKP1/FAF1/KDELR1/TMSB4X/SRI/PARK7/NFKBIA/S100A7/SRGN	27
GO:0043666	regulation of phosphoprotein phosphatase activity	8/948	58/18722	0.00850077	0.136292	0.125245	CALM2/CSNK2B/FKBP1A/PPP1R2/PPP1R15A/TIPRL/GSK3B/HSP90AB1	8
GO:0072331	signal transduction by p53 class mediator	16/948	163/18722	0.00864539	0.137741	0.126576	RPL26/MIF/UBB/PERP/MUC1/EEF1E1/NUPR1/TMEM109/DDIT4/ARMC10/HEXIM1/MYO6/RPS7/RPL11/SGK1/PMAIP1	16
GO:0051592	response to calcium ion	15/948	149/18722	0.00864764	0.137741	0.126576	CALM2/PDCD6/FOSB/S100A16/JUND/ADAM9/RYR3/ANXA11/CACYBP/DUSP1/CAMK2D/KCNMA1/JUNB/SDC1/FOS	15
GO:0006470	protein dephosphorylation	24/948	281/18722	0.00881541	0.139955	0.128612	CALM2/CSNK2B/FKBP1A/PPP1CB/PTP4A2/PPP2CA/CTDNEP1/EYA2/PTPMT1/PPP3R1/DUSP10/PPP1R2/PPP4C/CAMTA1/CAMK2G/PTPRK/DUSP1/PPP1R15A/TIPRL/DLG1/PPIA/DAPP1/GSK3B/HSP90AB1	24
GO:0031397	negative regulation of protein ubiquitination	10/948	83/18722	0.00902183	0.142768	0.131196	HSPA1A/HSPA1B/SQSTM1/VPS28/RPS7/PPIA/RPL11/MAD2L1/NXN/PARK7	10
GO:1900180	regulation of protein localization to nucleus	14/948	136/18722	0.00909246	0.143062	0.131466	TARDBP/TFRC/GLUL/CCT5/BAG3/LAMTOR5/RAN/CDH1/TCP1/GSK3B/CCT8/PARK7/HSP90AB1/CDK1	14
GO:0032511	late endosome to vacuole transport via multivesicular body sorting pathway	4/948	17/18722	0.00915785	0.143062	0.131466	LEPROT/CHMP4A/VPS28/TMEM50A	4
GO:1900034	regulation of cellular response to heat	4/948	17/18722	0.00915785	0.143062	0.131466	DNAJB1/IER5/DNAJB6/GSK3B	4
GO:2000811	negative regulation of anoikis	4/948	17/18722	0.00915785	0.143062	0.131466	PTK2/CEACAM6/CEACAM5/MCL1	4
GO:0010951	negative regulation of endopeptidase activity	22/948	252/18722	0.00928456	0.144578	0.13286	SPINT2/CSTB/ARL6IP1/GPI/CRYAB/PROS1/A2ML1/NLRP7/PLAUR/DNAJB6/SERPINB13/SLPI/NR4A1/SPINT1/HERPUD1/LAMTOR5/KLF4/SERPINB2/SERPINB4/SERPINB3/PARK7/CSTA	22
GO:0045471	response to ethanol	14/948	137/18722	0.00967092	0.14926	0.137162	RPL15/SOD2/HPGD/EIF4EBP1/EEF1B2/CLDN3/CLDN1/CD14/MGMT/RPL10A/SOD1/PSMD14/TUFM/CDK1	14
GO:0048608	reproductive structure development	33/948	424/18722	0.00967564	0.14926	0.137162	KRT19/SPINT2/RAB13/KRT8/MGST1/RDH10/UBB/CRIP1/PTK2/DNAJB6/AR/NUPR1/DNAJC19/SPINT1/TMED2/BMP7/SPP1/ITGB8/NRIP1/SOCS3/PLEKHA1/STK3/SRD5A1/DLG1/SOD1/CTSB/JUNB/CEBPB/HSP90AB1/PHLDA2/SDC1/PSAP/ANXA1	33
GO:0051090	regulation of DNA-binding transcription factor activity	34/948	440/18722	0.00967708	0.14926	0.137162	HSPA1A/HSPA1B/UBE2V1/PRDX2/RTKN2/PSMA6/S100A9/CLU/COMMD7/TFRC/COPS5/AR/CLEC7A/NUPR1/BHLHE40/TRAPPC9/CIB1/BMP7/MAPK8/LAMTOR5/MAPK10/KLF4/STK3/ADGRF1/PPIA/S100A12/SGK1/FAF1/COMMD6/MTPN/TMSB4X/SRI/PARK7/NFKBIA	34
GO:2001236	regulation of extrinsic apoptotic signaling pathway	15/948	151/18722	0.00972432	0.149515	0.137397	HSPA1A/HSPA1B/PRDX2/EYA2/BID/G0S2/AR/ATF3/STK3/SKIL/FAF1/PMAIP1/GSK3B/MCL1/PARK7	15
GO:0090199	regulation of release of cytochrome c from mitochondria	7/948	48/18722	0.0100115	0.152889	0.140497	PAM16/CLU/BID/PLAUR/FAM162A/GHITM/PMAIP1	7
GO:2001238	positive regulation of extrinsic apoptotic signaling pathway	7/948	48/18722	0.0100115	0.152889	0.140497	BID/G0S2/ATF3/STK3/SKIL/FAF1/PMAIP1	7
GO:0007033	vacuole organization	17/948	180/18722	0.0100379	0.152889	0.140497	GABARAP/CHMP4A/GABARAPL2/GRN/MAP1LC3A/AMBRA1/NUPR1/LAPTM4B/EMC6/ARF1/BAG3/MAP1LC3B/ATP6AP2/RAB5A/ARL8B/WDR45B/EXT1	17
GO:0051403	stress-activated MAPK cascade	21/948	239/18722	0.0101406	0.153973	0.141493	CDC42EP5/PRDX1/CRYAB/DUSP10/COPS5/CLEC7A/TPD52L1/SDCBP/MAPK8/MAPK10/DUSP1/STK3/DLG1/CDC42/SERPINB3/PPIA/GADD45B/MAGI3/MYC/ZFP36/GADD45A	21
GO:0071479	cellular response to ionizing radiation	9/948	72/18722	0.0102424	0.154555	0.142028	RPL26/CRYAB/TMEM109/NAMPT/MGMT/CYBA/EEF1D/NET1/GADD45A	9
GO:1903036	positive regulation of response to wounding	9/948	72/18722	0.0102424	0.154555	0.142028	PRDX2/MDK/CLDN4/GRN/PTK2/CLDN3/CLEC7A/CLDN1/ANXA1	9
GO:0000381	regulation of alternative mRNA splicing, via spliceosome	8/948	60/18722	0.010389	0.156283	0.143616	HNRNPA1/HNRNPL/RBM4/PUF60/MAGOH/SAP18/SRSF2/RBM8A	8
GO:0000027	ribosomal large subunit assembly	5/948	27/18722	0.0104904	0.156841	0.144128	RPL3/RPL23A/RPL10/RPLP0/RPL11	5
GO:0010758	regulation of macrophage chemotaxis	5/948	27/18722	0.0104904	0.156841	0.144128	MIF/DDT/CXCL17/MDK/PTK2	5
GO:0061458	reproductive system development	33/948	427/18722	0.0106733	0.159088	0.146193	KRT19/SPINT2/RAB13/KRT8/MGST1/RDH10/UBB/CRIP1/PTK2/DNAJB6/AR/NUPR1/DNAJC19/SPINT1/TMED2/BMP7/SPP1/ITGB8/NRIP1/SOCS3/PLEKHA1/STK3/SRD5A1/DLG1/SOD1/CTSB/JUNB/CEBPB/HSP90AB1/PHLDA2/SDC1/PSAP/ANXA1	33
GO:0009260	ribonucleotide biosynthetic process	17/948	182/18722	0.0111322	0.165422	0.152014	NME2/ATP5MG/ATP5MF/ATP6V0C/TECR/ATP5PO/NME1/ATP5F1C/CMPK1/MPC2/ATP5MC3/ATP5MC2/NME4/NME3/ELOVL5/H19/TMSB4X	17
GO:1902041	regulation of extrinsic apoptotic signaling pathway via death domain receptors	7/948	49/18722	0.0111833	0.165677	0.152248	ATF3/STK3/SKIL/FAF1/PMAIP1/GSK3B/PARK7	7
GO:0009208	pyrimidine ribonucleoside triphosphate metabolic process	4/948	18/18722	0.0113105	0.166046	0.152587	NME2/NME1/NME4/NME3	4
GO:0036499	PERK-mediated unfolded protein response	4/948	18/18722	0.0113105	0.166046	0.152587	TMED2/PPP1R15A/NCK2/AGR2	4
GO:1904872	regulation of telomerase RNA localization to Cajal body	4/948	18/18722	0.0113105	0.166046	0.152587	CCT5/NOP10/TCP1/CCT8	4
GO:0048246	macrophage chemotaxis	6/948	38/18722	0.0114245	0.166466	0.152973	MIF/DDT/CKLF/CXCL17/MDK/PTK2	6
GO:0000045	autophagosome assembly	11/948	99/18722	0.0114432	0.166466	0.152973	GABARAP/CHMP4A/GABARAPL2/MAP1LC3A/AMBRA1/NUPR1/EMC6/BAG3/MAP1LC3B/RAB5A/WDR45B	11
GO:0030838	positive regulation of actin filament polymerization	11/948	99/18722	0.0114432	0.166466	0.152973	ARPC3/ARPC1A/ARPC4/CDC42EP5/PFN2/ARPC1B/BRK1/ARF1/DLG1/NCK2/ARPC5	11
GO:2000117	negative regulation of cysteine-type endopeptidase activity	10/948	86/18722	0.0114757	0.166466	0.152973	ARL6IP1/GPI/CRYAB/PLAUR/DNAJB6/NR4A1/HERPUD1/LAMTOR5/KLF4/PARK7	10
GO:0031333	negative regulation of protein-containing complex assembly	14/948	140/18722	0.0115811	0.167497	0.153921	RPL13A/CRYAB/CLU/VDAC2/PFN2/EIF4EBP1/SVIP/DKK1/CDC42/GSK3B/MTPN/TMSB4X/PARK7/SVIL	14
GO:1901214	regulation of neuron death	26/948	319/18722	0.011722	0.168333	0.154689	SOD2/GPI/CLU/UBB/CHMP4A/LCN2/MDK/GRN/APOE/NUPR1/SNCG/DDIT4/NENF/DKK1/CDC42/DNAJC5/UBE2M/PSMC1/SOD1/FIS1/GSK3B/MCL1/CEBPB/PARK7/HSP90AB1/FOS	26
GO:0036363	transforming growth factor beta activation	3/948	10/18722	0.0118807	0.168333	0.154689	LTBP3/ITGB8/HSP90AB1	3
GO:0045050	protein insertion into ER membrane by stop-transfer membrane-anchor sequence	3/948	10/18722	0.0118807	0.168333	0.154689	EMC2/EMC7/EMC6	3
GO:0097250	mitochondrial respirasome assembly	3/948	10/18722	0.0118807	0.168333	0.154689	RAB5IF/HIGD2A/HIGD1A	3
GO:0097278	complement-dependent cytotoxicity	3/948	10/18722	0.0118807	0.168333	0.154689	CD59/CD55/HSP90AB1	3
GO:1903867	extraembryonic membrane development	3/948	10/18722	0.0118807	0.168333	0.154689	DNAJB6/TMED2/BMP7	3
GO:1904851	positive regulation of establishment of protein localization to telomere	3/948	10/18722	0.0118807	0.168333	0.154689	CCT5/TCP1/CCT8	3
GO:0009152	purine ribonucleotide biosynthetic process	16/948	169/18722	0.0119954	0.169465	0.155729	NME2/ATP5MG/ATP5MF/ATP6V0C/TECR/ATP5PO/NME1/ATP5F1C/MPC2/ATP5MC3/ATP5MC2/NME4/NME3/ELOVL5/H19/TMSB4X	16
GO:0051651	maintenance of location in cell	19/948	213/18722	0.0120644	0.169948	0.156173	FTL/CALM2/KDELR2/FKBP1A/S100A9/FTH1/LCN2/HAP1/APOE/RER1/RYR3/CYBA/CAMK2D/SKP1/KDELR1/TMSB4X/SRI/PARK7/SRGN	19
GO:0006801	superoxide metabolic process	9/948	74/18722	0.0121668	0.170405	0.156593	SOD2/PRDX2/PRDX1/CLEC7A/BMP7/CYBA/SH3PXD2A/SOD1/H19	9
GO:0051881	regulation of mitochondrial membrane potential	9/948	74/18722	0.0121668	0.170405	0.156593	UBB/SLC25A33/CLIC1/BID/MFN1/HEBP2/SOD1/PMAIP1/PARK7	9
GO:0007029	endoplasmic reticulum organization	10/948	87/18722	0.0123965	0.173124	0.159092	WDR83OS/ARL6IP1/EMC2/EMC7/TMED2/EMC6/REEP3/CCDC47/REEP5/LMAN1	10
GO:1901800	positive regulation of proteasomal protein catabolic process	12/948	114/18722	0.0127677	0.177386	0.163009	HSPA1A/SUMO2/HSPA1B/GABARAP/CLU/NUPR1/HERPUD1/BCAP31/STUB1/PSMC1/PSMC5/GSK3B	12
GO:0032386	regulation of intracellular transport	27/948	337/18722	0.0127744	0.177386	0.163009	OAZ1/PARL/CRYAB/LEPROT/VAMP2/TARDBP/RBM4/SVIP/ZFAND1/HAP1/CIB1/ARF1/BAG3/MAPK8/BCAP31/SNX3/RAN/CDC42/REEP5/CDH1/LMAN1/FIS1/GSK3B/UBE2D3/PARK7/HSP90AB1/CDK1	27
GO:0045216	cell-cell junction organization	18/948	200/18722	0.0131366	0.181897	0.167154	CD9/CLDN7/RAB13/PLEKHA7/CTNND1/PERP/GRHL1/CLDN4/CLDN3/CLDN1/HEG1/F11R/DLG1/CDC42/LSR/CDH1/RHOC/EXT1	18
GO:0008088	axo-dendritic transport	9/948	75/18722	0.0132242	0.182155	0.167391	BLOC1S1/HSPB1/UCHL1/HAP1/HSBP1/RAB27B/ARL8B/SOD1/HSPA8	9
GO:0016197	endosomal transport	20/948	230/18722	0.0132299	0.182155	0.167391	RAB13/BLOC1S1/LEPROT/STX16/CHMP4A/SORT1/TINAGL1/ARL1/MYO5B/SQSTM1/STX6/LAPTM4B/VPS28/SNX3/DENND1B/CHMP2A/TMEM50A/ARL8B/ACAP2/VPS29	20
GO:0009148	pyrimidine nucleoside triphosphate biosynthetic process	4/948	19/18722	0.0137633	0.18531	0.17029	NME2/NME1/NME4/NME3	4
GO:0042776	mitochondrial ATP synthesis coupled proton transport	4/948	19/18722	0.0137633	0.18531	0.17029	ATP5MG/ATP5MF/ATP5PO/ATP5F1C	4
GO:0045947	negative regulation of translational initiation	4/948	19/18722	0.0137633	0.18531	0.17029	RPL13A/EIF3E/EIF4EBP1/RBM4	4
GO:0051444	negative regulation of ubiquitin-protein transferase activity	4/948	19/18722	0.0137633	0.18531	0.17029	RPS7/RPL11/MAD2L1/PARK7	4
GO:0090670	RNA localization to Cajal body	4/948	19/18722	0.0137633	0.18531	0.17029	CCT5/NOP10/TCP1/CCT8	4
GO:0090671	telomerase RNA localization to Cajal body	4/948	19/18722	0.0137633	0.18531	0.17029	CCT5/NOP10/TCP1/CCT8	4
GO:0090672	telomerase RNA localization	4/948	19/18722	0.0137633	0.18531	0.17029	CCT5/NOP10/TCP1/CCT8	4
GO:0090685	RNA localization to nucleus	4/948	19/18722	0.0137633	0.18531	0.17029	CCT5/NOP10/TCP1/CCT8	4
GO:0008544	epidermis development	26/948	324/18722	0.0140845	0.187058	0.171896	KRT15/NME2/CALML5/FABP5/SPRR3/ASAH1/ZNF750/TRIM16/GRHL1/CNFN/ADAM9/SPRR2A/CRABP2/KLF4/MYO6/NCOA3/SPRR2D/EMP1/YBX1/SOD1/ZFP36/ANXA1/SPRR2E/S100A7/CSTA/EXT1	26
GO:0010466	negative regulation of peptidase activity	22/948	262/18722	0.0141514	0.187058	0.171896	SPINT2/CSTB/ARL6IP1/GPI/CRYAB/PROS1/A2ML1/NLRP7/PLAUR/DNAJB6/SERPINB13/SLPI/NR4A1/SPINT1/HERPUD1/LAMTOR5/KLF4/SERPINB2/SERPINB4/SERPINB3/PARK7/CSTA	22
GO:0031330	negative regulation of cellular catabolic process	22/948	262/18722	0.0141514	0.187058	0.171896	PAM16/TARDBP/CHMP4A/GABARAPL2/SVIP/TOB1/PAIP1/NUPR1/SDCBP/LAPTM4B/EIF3H/TENT5A/ATRAID/NAMPT/RPS7/RPL11/YBX1/GIPC1/MCL1/ZFP36/PARK7/HSP90AB1	22
GO:0009218	pyrimidine ribonucleotide metabolic process	5/948	29/18722	0.0142001	0.187058	0.171896	NME2/NME1/CMPK1/NME4/NME3	5
GO:0030970	retrograde protein transport, ER to cytosol	5/948	29/18722	0.0142001	0.187058	0.171896	SVIP/HERPUD1/DERL1/SEC61B/BCAP31	5
GO:0051654	establishment of mitochondrion localization	5/948	29/18722	0.0142001	0.187058	0.171896	UBB/UCHL1/HAP1/NECTIN2/HSBP1	5
GO:1902230	negative regulation of intrinsic apoptotic signaling pathway in response to DNA damage	5/948	29/18722	0.0142001	0.187058	0.171896	MIF/CLU/MUC1/BID/TPT1	5
GO:1903513	endoplasmic reticulum to cytosol transport	5/948	29/18722	0.0142001	0.187058	0.171896	SVIP/HERPUD1/DERL1/SEC61B/BCAP31	5
GO:0031098	stress-activated protein kinase signaling cascade	21/948	247/18722	0.0143197	0.188124	0.172876	CDC42EP5/PRDX1/CRYAB/DUSP10/COPS5/CLEC7A/TPD52L1/SDCBP/MAPK8/MAPK10/DUSP1/STK3/DLG1/CDC42/SERPINB3/PPIA/GADD45B/MAGI3/MYC/ZFP36/GADD45A	21
GO:0009913	epidermal cell differentiation	18/948	202/18722	0.0144287	0.18854	0.173259	NME2/SPRR3/ASAH1/TRIM16/GRHL1/CNFN/ADAM9/SPRR2A/KLF4/MYO6/NCOA3/SPRR2D/SOD1/ZFP36/ANXA1/SPRR2E/S100A7/CSTA	18
GO:0032388	positive regulation of intracellular transport	18/948	202/18722	0.0144287	0.18854	0.173259	OAZ1/LEPROT/VAMP2/TARDBP/ZFAND1/CIB1/ARF1/BAG3/MAPK8/BCAP31/RAN/CDC42/CDH1/FIS1/GSK3B/UBE2D3/HSP90AB1/CDK1	18
GO:0098930	axonal transport	8/948	64/18722	0.0150717	0.196395	0.180477	BLOC1S1/HSPB1/UCHL1/HAP1/HSBP1/RAB27B/ARL8B/SOD1	8
GO:1905037	autophagosome organization	11/948	103/18722	0.0151104	0.196395	0.180477	GABARAP/CHMP4A/GABARAPL2/MAP1LC3A/AMBRA1/NUPR1/EMC6/BAG3/MAP1LC3B/RAB5A/WDR45B	11
GO:0006890	retrograde vesicle-mediated transport, Golgi to endoplasmic reticulum	7/948	52/18722	0.0152925	0.196572	0.180639	KDELR2/ARF3/ARF5/RER1/ARF4/COPE/KDELR1	7
GO:0045010	actin nucleation	7/948	52/18722	0.0152925	0.196572	0.180639	ARPC3/ARPC1A/ARPC4/ARPC1B/BRK1/ARF1/ARPC5	7
GO:0035304	regulation of protein dephosphorylation	10/948	90/18722	0.0154935	0.196572	0.180639	CALM2/CSNK2B/FKBP1A/PPP1R2/CAMTA1/PPP1R15A/TIPRL/PPIA/GSK3B/HSP90AB1	10
GO:0033327	Leydig cell differentiation	3/948	11/18722	0.015729	0.196572	0.180639	MGST1/AR/PLEKHA1	3
GO:0033539	fatty acid beta-oxidation using acyl-CoA dehydrogenase	3/948	11/18722	0.015729	0.196572	0.180639	ACADVL/ETFB/ETFA	3
GO:0036490	regulation of translation in response to endoplasmic reticulum stress	3/948	11/18722	0.015729	0.196572	0.180639	TMED2/PPP1R15A/NCK2	3
GO:0046598	positive regulation of viral entry into host cell	3/948	11/18722	0.015729	0.196572	0.180639	TMPRSS4/TMPRSS2/P4HB	3
GO:0051561	positive regulation of mitochondrial calcium ion concentration	3/948	11/18722	0.015729	0.196572	0.180639	BCAP31/MCU/FIS1	3
GO:0061635	regulation of protein complex stability	3/948	11/18722	0.015729	0.196572	0.180639	SQSTM1/SCOC/HSPA8	3
GO:0070203	regulation of establishment of protein localization to telomere	3/948	11/18722	0.015729	0.196572	0.180639	CCT5/TCP1/CCT8	3
GO:0075294	positive regulation by symbiont of entry into host	3/948	11/18722	0.015729	0.196572	0.180639	TMPRSS4/TMPRSS2/P4HB	3
GO:1901844	regulation of cell communication by electrical coupling involved in cardiac conduction	3/948	11/18722	0.015729	0.196572	0.180639	CALM2/CAMK2D/SRI	3
GO:1903897	regulation of PERK-mediated unfolded protein response	3/948	11/18722	0.015729	0.196572	0.180639	PPP1R15A/NCK2/AGR2	3
GO:1904869	regulation of protein localization to Cajal body	3/948	11/18722	0.015729	0.196572	0.180639	CCT5/TCP1/CCT8	3
GO:1904871	positive regulation of protein localization to Cajal body	3/948	11/18722	0.015729	0.196572	0.180639	CCT5/TCP1/CCT8	3
GO:0006221	pyrimidine nucleotide biosynthetic process	5/948	30/18722	0.0163478	0.200403	0.18416	NME2/NME1/CMPK1/NME4/NME3	5
GO:0060674	placenta blood vessel development	5/948	30/18722	0.0163478	0.200403	0.18416	SPINT1/TMED2/ITGB8/SOCS3/JUNB	5
GO:0042307	positive regulation of protein import into nucleus	6/948	41/18722	0.0163768	0.200403	0.18416	TARDBP/BAG3/RAN/CDH1/HSP90AB1/CDK1	6
GO:0071634	regulation of transforming growth factor beta production	6/948	41/18722	0.0163768	0.200403	0.18416	CD24/LAPTM4B/CD46/ITGB8/ATP6AP2/HSP90AB1	6
GO:1900026	positive regulation of substrate adhesion-dependent cell spreading	6/948	41/18722	0.0163768	0.200403	0.18416	MDK/CIB1/HAS2/CDC42/C1QBP/P4HB	6
GO:1905521	regulation of macrophage migration	6/948	41/18722	0.0163768	0.200403	0.18416	MIF/CD9/DDT/CXCL17/MDK/PTK2	6
GO:0038034	signal transduction in absence of ligand	8/948	65/18722	0.0164488	0.200403	0.18416	HSPA1A/HSPA1B/PRDX2/EYA2/BAG3/GSK3B/MCL1/BCL2A1	8
GO:0097192	extrinsic apoptotic signaling pathway in absence of ligand	8/948	65/18722	0.0164488	0.200403	0.18416	HSPA1A/HSPA1B/PRDX2/EYA2/BAG3/GSK3B/MCL1/BCL2A1	8
GO:0097529	myeloid leukocyte migration	19/948	220/18722	0.016514	0.200403	0.18416	MIF/CD9/DDT/CKLF/S100A9/S100A14/CXCL17/MDK/PTK2/CXCL6/DUSP1/PPIA/C1QBP/S100A12/CXCL1/MCU/CXCL8/ANXA1/S100A7	19
GO:0043555	regulation of translation in response to stress	4/948	20/18722	0.0165289	0.200403	0.18416	RBM4/TMED2/PPP1R15A/NCK2	4
GO:1902176	negative regulation of oxidative stress-induced intrinsic apoptotic signaling pathway	4/948	20/18722	0.0165289	0.200403	0.18416	SOD2/HSPB1/PPIA/PARK7	4
GO:1990182	exosomal secretion	4/948	20/18722	0.0165289	0.200403	0.18416	COPS5/SDCBP/CHMP2A/SDC1	4
GO:0031667	response to nutrient levels	35/948	474/18722	0.0166418	0.201271	0.184957	HNRNPA1/GABARAP/SOD2/KRT18/CD68/GABARAPL2/LCN2/EIF4EBP1/COX4I1/SLC39A4/AHCY/MAP1LC3A/COMT/GLUL/APOE/ATF3/BMP7/NAMPT/SPP1/MGMT/MAPK8/NENF/CYBA/GDF15/MAP1LC3B/SRD5A1/SRSF2/SOD1/WDR45B/DAD1/PMAIP1/FIS1/ZFP36/IGFBP2/HSPA8	35
GO:0006164	purine nucleotide biosynthetic process	17/948	191/18722	0.0172729	0.208386	0.191496	NME2/ATP5MG/ATP5MF/ATP6V0C/TECR/ATP5PO/NME1/ATP5F1C/PRPSAP1/MPC2/ATP5MC3/ATP5MC2/NME4/NME3/ELOVL5/H19/TMSB4X	17
GO:1903052	positive regulation of proteolysis involved in cellular protein catabolic process	13/948	133/18722	0.0174265	0.209721	0.192722	HSPA1A/SUMO2/HSPA1B/GABARAP/CLU/PTK2/NUPR1/HERPUD1/BCAP31/STUB1/PSMC1/PSMC5/GSK3B	13
GO:0051348	negative regulation of transferase activity	22/948	268/18722	0.0179275	0.215219	0.197775	TEN1/EIF4A2/DUSP10/HSPB1/UCHL1/APOE/PRKAR2B/HEG1/BMP7/DUSP1/HEXIM1/RPS7/SERPINB3/PPIA/RPL11/GPRC5A/GADD45B/MAD2L1/GSK3B/ZFP36/GADD45A/PARK7	22
GO:0097305	response to alcohol	21/948	253/18722	0.0182679	0.218766	0.201034	RPL15/SOD2/HPGD/EIF4EBP1/FOSB/AHR/EEF1B2/CLDN3/CLDN1/CD14/MGMT/CYBA/KLF4/RPL10A/CDH1/SOD1/PSMD14/TUFM/FOS/AKR1C2/CDK1	21
GO:2000278	regulation of DNA biosynthetic process	11/948	106/18722	0.0183936	0.219716	0.201908	HNRNPA1/TEN1/PTGES3/DDX39B/CCT5/DUSP1/KLF4/TCP1/MYC/CCT8/HSP90AB1	11
GO:0061041	regulation of wound healing	13/948	134/18722	0.0184374	0.219716	0.201908	CD9/PRDX2/PLAT/PROS1/CLDN4/PTK2/APOE/CLDN3/CLEC7A/CLDN1/SERPINB2/PLAU/ANXA1	13
GO:0050657	nucleic acid transport	15/948	163/18722	0.018578	0.220314	0.202457	HNRNPA1/DDX39B/MRPL18/SARNP/SRSF1/IGF2BP3/TOMM20/ENY2/MAGOH/RAN/HNRNPA3/YBX1/ZFP36/EIF4A3/RBM8A	15
GO:0050658	RNA transport	15/948	163/18722	0.018578	0.220314	0.202457	HNRNPA1/DDX39B/MRPL18/SARNP/SRSF1/IGF2BP3/TOMM20/ENY2/MAGOH/RAN/HNRNPA3/YBX1/ZFP36/EIF4A3/RBM8A	15
GO:0051443	positive regulation of ubiquitin-protein transferase activity	5/948	31/18722	0.0187008	0.221232	0.203301	UBE2S/RPS2/STUB1/DCUN1D1/SKP1	5
GO:0009165	nucleotide biosynthetic process	21/948	254/18722	0.0190014	0.224244	0.206068	NME2/ATP5MG/ATP5MF/ATP6V0C/TECR/ATP5PO/NME1/ATP5F1C/CMPK1/PRPSAP1/ME1/MPC2/ATP5MC3/NAMPT/ATP5MC2/NME4/NME3/NAPRT/ELOVL5/H19/TMSB4X	21
GO:0045185	maintenance of protein location	10/948	93/18722	0.0191318	0.225238	0.206981	KDELR2/RER1/SKP1/FAF1/KDELR1/TMSB4X/SRI/PARK7/NFKBIA/SRGN	10
GO:0010506	regulation of autophagy	25/948	317/18722	0.0192203	0.225734	0.207438	EEF1A1/ATP6V0C/TMEM59/CHMP4A/HSPB1/UCHL1/SVIP/BID/ATP6V0B/ATP6V1G1/RHEB/DRAM2/NUPR1/CISD1/CISD2/NAMPT/BAG3/MAPK8/SCOC/ATP6V0E1/GSK3B/MCL1/PARK7/SLC25A5/PSAP	25
GO:0120193	tight junction organization	9/948	80/18722	0.0195576	0.227126	0.208717	CLDN7/RAB13/CLDN4/CLDN3/CLDN1/F11R/DLG1/LSR/EXT1	9
GO:0006123	mitochondrial electron transport, cytochrome c to oxygen	4/948	21/18722	0.0196184	0.227126	0.208717	COX6A1/COX8A/COX4I1/COX6C	4
GO:0031145	anaphase-promoting complex-dependent catabolic process	4/948	21/18722	0.0196184	0.227126	0.208717	UBE2S/ANAPC10/CDC26/ANAPC11	4
GO:0097734	extracellular exosome biogenesis	4/948	21/18722	0.0196184	0.227126	0.208717	COPS5/SDCBP/CHMP2A/SDC1	4
GO:1901028	regulation of mitochondrial outer membrane permeabilization involved in apoptotic signaling pathway	4/948	21/18722	0.0196184	0.227126	0.208717	HSPA1A/MAPK8/GSK3B/SLC25A5	4
GO:1902644	tertiary alcohol metabolic process	4/948	21/18722	0.0196184	0.227126	0.208717	AKR1A1/AKR7A2/AKR1C2/AKR1B10	4
GO:1902905	positive regulation of supramolecular fiber organization	18/948	209/18722	0.0197498	0.227846	0.209378	ARPC3/HSPA1A/HSPA1B/ARPC1A/ARPC4/CDC42EP5/CLU/PFN2/LIMCH1/ARPC1B/BRK1/APOE/ARF1/DLG1/CDC42/NCK2/RHOC/ARPC5	18
GO:1902903	regulation of supramolecular fiber organization	29/948	382/18722	0.0198021	0.227846	0.209378	ARPC3/HSPA1A/HSPA1B/ARPC1A/ARPC4/CDC42EP5/CRYAB/CLU/PFN2/TACSTD2/LIMCH1/ARPC1B/PFDN5/BRK1/APOE/CIB1/ARF1/F11R/DLG1/CDC42/NCK2/PFDN2/RHOC/ARPC5/MTPN/TMSB4X/PARK7/HSPA8/SVIL	29
GO:0006620	posttranslational protein targeting to endoplasmic reticulum membrane	3/948	12/18722	0.0201948	0.227846	0.209378	CHMP4A/SEC61B/SEC61G	3
GO:0045916	negative regulation of complement activation	3/948	12/18722	0.0201948	0.227846	0.209378	CD59/CD55/CD46	3
GO:0070202	regulation of establishment of protein localization to chromosome	3/948	12/18722	0.0201948	0.227846	0.209378	CCT5/TCP1/CCT8	3
GO:0071635	negative regulation of transforming growth factor beta production	3/948	12/18722	0.0201948	0.227846	0.209378	CD24/LAPTM4B/HSP90AB1	3
GO:0090557	establishment of endothelial intestinal barrier	3/948	12/18722	0.0201948	0.227846	0.209378	CLDN1/F11R/FASN	3
GO:1903405	protein localization to nuclear body	3/948	12/18722	0.0201948	0.227846	0.209378	CCT5/TCP1/CCT8	3
GO:1904667	negative regulation of ubiquitin protein ligase activity	3/948	12/18722	0.0201948	0.227846	0.209378	RPS7/RPL11/MAD2L1	3
GO:1904816	positive regulation of protein localization to chromosome, telomeric region	3/948	12/18722	0.0201948	0.227846	0.209378	CCT5/TCP1/CCT8	3
GO:1904867	protein localization to Cajal body	3/948	12/18722	0.0201948	0.227846	0.209378	CCT5/TCP1/CCT8	3
GO:1905517	macrophage migration	7/948	55/18722	0.0203746	0.228551	0.210026	MIF/CD9/DDT/CKLF/CXCL17/MDK/PTK2	7
GO:0042771	intrinsic apoptotic signaling pathway in response to DNA damage by p53 class mediator	6/948	43/18722	0.020398	0.228551	0.210026	RPL26/MIF/MUC1/NUPR1/TMEM109/DDIT4	6
GO:1904591	positive regulation of protein import	6/948	43/18722	0.020398	0.228551	0.210026	TARDBP/BAG3/RAN/CDH1/HSP90AB1/CDK1	6
GO:1901293	nucleoside phosphate biosynthetic process	21/948	256/18722	0.020537	0.229064	0.210498	NME2/ATP5MG/ATP5MF/ATP6V0C/TECR/ATP5PO/NME1/ATP5F1C/CMPK1/PRPSAP1/ME1/MPC2/ATP5MC3/NAMPT/ATP5MC2/NME4/NME3/NAPRT/ELOVL5/H19/TMSB4X	21
GO:0001701	in utero embryonic development	28/948	367/18722	0.0205378	0.229064	0.210498	KRT19/SPINT2/KRT8/GPI/ELF3/RDH10/SLC39A1/DNAJB6/BRK1/AR/ACTL6A/SPINT1/TMED2/HEG1/BMP7/SOCS3/KLF4/STK3/SKIL/YBX1/SH3PXD2A/SF3B6/JUNB/DAD1/NXN/HOPX/CEBPB/PHLDA2	28
GO:0007623	circadian rhythm	18/948	210/18722	0.0206191	0.229447	0.210849	PPP1CB/TARDBP/RBM4/AHCY/CLDN4/AHR/ID4/BTBD9/JUND/BHLHE40/NAMPT/MAPK8/MAPK10/NRIP1/SRD5A1/NCOA2/GSK3B/CDK1	18
GO:0009988	cell-cell recognition	8/948	68/18722	0.0211221	0.234508	0.215501	CD9/VDAC2/FUT3/CCT5/DLG1/NCK2/TCP1/CCT8	8
GO:0051236	establishment of RNA localization	15/948	166/18722	0.0215371	0.238572	0.219235	HNRNPA1/DDX39B/MRPL18/SARNP/SRSF1/IGF2BP3/TOMM20/ENY2/MAGOH/RAN/HNRNPA3/YBX1/ZFP36/EIF4A3/RBM8A	15
GO:0034754	cellular hormone metabolic process	13/948	137/18722	0.0217359	0.239685	0.220258	RDH10/RDH13/RBP1/DHRS3/COMT/SRD5A3/SCPEP1/SPP1/PLEKHA1/CRABP2/SRD5A1/AKR1C2/AKR1B10	13
GO:0050684	regulation of mRNA processing	13/948	137/18722	0.0217359	0.239685	0.220258	HNRNPA1/HNRNPL/RBM4/SRSF9/JMJD6/PUF60/PRDX6/MAGOH/SAP18/C1QBP/SRSF2/RBM8A/HSPA8	13
GO:1903321	negative regulation of protein modification by small protein conjugation or removal	10/948	95/18722	0.0218822	0.240753	0.22124	HSPA1A/HSPA1B/SQSTM1/VPS28/RPS7/PPIA/RPL11/MAD2L1/NXN/PARK7	10
GO:0070534	protein K63-linked ubiquitination	7/948	56/18722	0.0223022	0.244822	0.224978	UBE2V1/UBE2S/ZFP91/UBE2E2/STUB1/UBE2T/UBE2G1	7
GO:0036293	response to decreased oxygen levels	25/948	322/18722	0.0227919	0.248454	0.228316	CD24/SOD2/PLAT/CRYAB/CHCHD2/LCN2/EIF4EBP1/HILPDA/AHCY/CLDN3/DDIT4/FAM162A/BMP7/NAMPT/AGTRAP/CYBA/STUB1/KCNMA1/TMBIM6/ANGPTL4/P4HB/PMAIP1/MYC/FIS1/PLAU	25
GO:0007004	telomere maintenance via telomerase	8/948	69/18722	0.0228697	0.248454	0.228316	HNRNPA1/TEN1/PTGES3/CCT5/NOP10/TCP1/CCT8/HSP90AB1	8
GO:0032273	positive regulation of protein polymerization	13/948	138/18722	0.0229275	0.248454	0.228316	ARPC3/HSPA1A/HSPA1B/ARPC1A/ARPC4/CDC42EP5/PFN2/ARPC1B/BRK1/ARF1/DLG1/NCK2/ARPC5	13
GO:1903322	positive regulation of protein modification by small protein conjugation or removal	13/948	138/18722	0.0229275	0.248454	0.228316	GABARAP/UBE2S/FKBP1A/PDCD6/UBB/UBE2D1/RPS2/NDFIP2/DERL1/STUB1/CENPX/DCUN1D1/SKP1	13
GO:0016137	glycoside metabolic process	4/948	22/18722	0.0230409	0.248454	0.228316	AKR1A1/AKR7A2/AKR1C2/AKR1B10	4
GO:0044346	fibroblast apoptotic process	4/948	22/18722	0.0230409	0.248454	0.228316	IER3IP1/BID/CFDP1/MYC	4
GO:0051220	cytoplasmic sequestering of protein	4/948	22/18722	0.0230409	0.248454	0.228316	FAF1/TMSB4X/SRI/NFKBIA	4
GO:0140467	integrated stress response signaling	4/948	22/18722	0.0230409	0.248454	0.228316	TMED2/PPP1R15A/NCK2/AGR2	4
GO:0009132	nucleoside diphosphate metabolic process	12/948	124/18722	0.0233768	0.251519	0.231133	NME2/EIF6/GPI/NME1/PGAM1/CMPK1/NUPR1/DDIT4/NME4/NME3/DLG1/MAGI3	12
GO:0003382	epithelial cell morphogenesis	5/948	33/18722	0.02405	0.256498	0.235708	SPINT2/CLDN3/AR/HEG1/RAB25	5
GO:0071763	nuclear membrane organization	5/948	33/18722	0.02405	0.256498	0.235708	CTDNEP1/TARDBP/UBE2I/REEP3/CHMP2A	5
GO:1901099	negative regulation of signal transduction in absence of ligand	5/948	33/18722	0.02405	0.256498	0.235708	HSPA1A/HSPA1B/PRDX2/EYA2/MCL1	5
GO:2001240	negative regulation of extrinsic apoptotic signaling pathway in absence of ligand	5/948	33/18722	0.02405	0.256498	0.235708	HSPA1A/HSPA1B/PRDX2/EYA2/MCL1	5
GO:0050891	multicellular organismal water homeostasis	7/948	57/18722	0.0243522	0.25859	0.23763	GRHL1/CLDN4/MYO5B/CLDN1/HAS2/LSR/EXT1	7
GO:0051205	protein insertion into membrane	7/948	57/18722	0.0243522	0.25859	0.23763	NDUFA13/WDR83OS/EMC2/EMC7/EMC6/MAPK8/CCDC47	7
GO:0010631	epithelial cell migration	27/948	357/18722	0.0249423	0.263876	0.242488	RAB13/CSNK2B/GPI/PDCD6/PFN2/TACSTD2/LCN2/DUSP10/HSPB1/GRN/CTSH/PTK2/GLUL/APOE/PIK3R3/S100P/ADAM9/NR4A1/DNAJA4/RAB25/CIB1/KLF4/HAS2/GIPC1/TMSB4X/GADD45A/ANXA1	27
GO:0030595	leukocyte chemotaxis	19/948	230/18722	0.0249762	0.263876	0.242488	MIF/DDT/CKLF/S100A9/S100A14/CXCL17/MDK/PTK2/C10orf99/CXCL6/DUSP1/PPIA/C1QBP/S100A12/CXCL1/MCU/CXCL8/ANXA1/S100A7	19
GO:0006983	ER overload response	3/948	13/18722	0.0252831	0.263876	0.242488	BID/CCDC47/GSK3B	3
GO:0070254	mucus secretion	3/948	13/18722	0.0252831	0.263876	0.242488	VAMP8/CYBA/AGR2	3
GO:0070486	leukocyte aggregation	3/948	13/18722	0.0252831	0.263876	0.242488	S100A9/BMP7/HAS2	3
GO:0098840	protein transport along microtubule	3/948	13/18722	0.0252831	0.263876	0.242488	HSPB1/BAG3/RAB27B	3
GO:0099118	microtubule-based protein transport	3/948	13/18722	0.0252831	0.263876	0.242488	HSPB1/BAG3/RAB27B	3
GO:1902947	regulation of tau-protein kinase activity	3/948	13/18722	0.0252831	0.263876	0.242488	CLU/DKK1/HSP90AB1	3
GO:0072522	purine-containing compound biosynthetic process	17/948	200/18722	0.0257527	0.268203	0.246464	NME2/ATP5MG/ATP5MF/ATP6V0C/TECR/ATP5PO/NME1/ATP5F1C/PRPSAP1/MPC2/ATP5MC3/ATP5MC2/NME4/NME3/ELOVL5/H19/TMSB4X	17
GO:0051896	regulation of protein kinase B signaling	16/948	185/18722	0.0259663	0.26985	0.247978	PDCD6/MAZ/MYDGF/PTK2/CIB1/PLEKHA1/GDF15/KLF4/STK3/DLG1/C1QBP/H19/PHB/PARK7/HSP90AB1/AKR1C2	16
GO:0043525	positive regulation of neuron apoptotic process	7/948	58/18722	0.0265279	0.2751	0.252802	LCN2/GRN/NUPR1/CDC42/UBE2M/FIS1/MCL1	7
GO:0032355	response to estradiol	13/948	141/18722	0.0267935	0.276197	0.25381	HPGD/GPI/CRYAB/ARPC1B/BID/GPX4/BMP7/NRIP1/DUSP1/SRD5A1/NCOA3/IGFBP2/ANXA1	13
GO:0016338	calcium-independent cell-cell adhesion via plasma membrane cell-adhesion molecules	4/948	23/18722	0.0268037	0.276197	0.25381	CLDN7/CLDN4/CLDN3/CLDN1	4
GO:0035994	response to muscle stretch	4/948	23/18722	0.0268037	0.276197	0.25381	GPI/PTK2/NFKBIA/FOS	4
GO:0051973	positive regulation of telomerase activity	5/948	34/18722	0.027058	0.278229	0.255678	PTGES3/KLF4/TCP1/MYC/HSP90AB1	5
GO:0009267	cellular response to starvation	14/948	156/18722	0.0271473	0.27856	0.255982	HNRNPA1/GABARAP/GABARAPL2/SLC39A4/MAP1LC3A/COMT/GLUL/ATF3/MAPK8/MAP1LC3B/SRD5A1/WDR45B/PMAIP1/HSPA8	14
GO:0090132	epithelium migration	27/948	360/18722	0.0273609	0.280162	0.257454	RAB13/CSNK2B/GPI/PDCD6/PFN2/TACSTD2/LCN2/DUSP10/HSPB1/GRN/CTSH/PTK2/GLUL/APOE/PIK3R3/S100P/ADAM9/NR4A1/DNAJA4/RAB25/CIB1/KLF4/HAS2/GIPC1/TMSB4X/GADD45A/ANXA1	27
GO:0031648	protein destabilization	6/948	46/18722	0.0276058	0.281486	0.258671	CTSH/PEX2/MYLIP/DERL1/ISOC2/SERF2	6
GO:0043462	regulation of ATPase activity	6/948	46/18722	0.0276058	0.281486	0.258671	PAM16/DNAJB11/PFN2/GABARAPL2/DNAJB1/CNN3	6
GO:0032092	positive regulation of protein binding	9/948	85/18722	0.0278375	0.283256	0.260298	FKBP1A/PPP2CA/APOE/DERL1/STK3/RAN/RPL11/GSK3B/HSP90AB1	9
GO:0006165	nucleoside diphosphate phosphorylation	10/948	99/18722	0.028225	0.286601	0.263372	NME2/EIF6/GPI/NME1/PGAM1/CMPK1/NUPR1/DDIT4/NME4/NME3	10
GO:0007034	vacuolar transport	14/948	157/18722	0.0284737	0.288526	0.26514	HSPA1A/CLU/LEPROT/CHMP4A/SORT1/GRN/NDFIP2/VPS28/ARF1/CHMP2A/TMEM50A/ARL8B/HSPA8/PSAP	14
GO:0043903	regulation of biological process involved in symbiotic interaction	8/948	72/18722	0.0287181	0.28975	0.266264	TMPRSS4/CXCL6/NECTIN2/TMPRSS2/SNX3/CHMP2A/P4HB/CXCL8	8
GO:0050709	negative regulation of protein secretion	8/948	72/18722	0.0287181	0.28975	0.266264	RAB11FIP1/PSMD9/CYP51A1/APOE/DPH3/ERP29/ENY2/ANXA1	8
GO:0071806	protein transmembrane transport	7/948	59/18722	0.0288323	0.28975	0.266264	PAM16/TOMM20/PEX2/DNAJC19/SEC61B/SEC61G/MCL1	7
GO:0090303	positive regulation of wound healing	7/948	59/18722	0.0288323	0.28975	0.266264	PRDX2/CLDN4/PTK2/CLDN3/CLEC7A/CLDN1/ANXA1	7
GO:2001020	regulation of response to DNA damage stimulus	18/948	219/18722	0.0298199	0.297947	0.273798	RPL26/MIF/UBE2V1/CLU/BABAM1/DDX39B/OOEP/EYA2/MUC1/EEF1E1/BID/PPP4C/MGMT/TPT1/SKIL/PMAIP1/MYC/MCL1	18
GO:0019693	ribose phosphate metabolic process	29/948	396/18722	0.0300915	0.297947	0.273798	NME2/ATP5MG/ATP5MF/ATP6V0C/TECR/EIF6/ATP5PO/GPI/NME1/PGAM1/ATP5F1C/CMPK1/PRPSAP1/NUPR1/DDIT4/MPC2/ATP5MC3/MFN1/ATP5MC2/NME4/NME3/RAN/DLG1/ELOVL5/NT5C2/MAGI3/H19/FASN/TMSB4X	29
GO:0070482	response to oxygen levels	26/948	347/18722	0.0302516	0.297947	0.273798	CD24/SOD2/PLAT/CRYAB/CHCHD2/LCN2/EIF4EBP1/HILPDA/AHCY/ATP6V1G1/CLDN3/DDIT4/FAM162A/BMP7/NAMPT/AGTRAP/CYBA/STUB1/KCNMA1/TMBIM6/ANGPTL4/P4HB/PMAIP1/MYC/FIS1/PLAU	26
GO:0039694	viral RNA genome replication	5/948	35/18722	0.030295	0.297947	0.273798	CDC42/RAB5A/RESF1/CXCL8/PHB	5
GO:0072528	pyrimidine-containing compound biosynthetic process	5/948	35/18722	0.030295	0.297947	0.273798	NME2/NME1/CMPK1/NME4/NME3	5
GO:0097421	liver regeneration	5/948	35/18722	0.030295	0.297947	0.273798	CSNK2B/RPL19/SRSF1/CLDN1/CEBPB	5
GO:1905898	positive regulation of response to endoplasmic reticulum stress	5/948	35/18722	0.030295	0.297947	0.273798	HERPUD1/BCAP31/NCK2/PMAIP1/AGR2	5
GO:0051972	regulation of telomerase activity	6/948	47/18722	0.0303385	0.297947	0.273798	TEN1/PTGES3/KLF4/TCP1/MYC/HSP90AB1	6
GO:0010155	regulation of proton transport	4/948	24/18722	0.0309124	0.297947	0.273798	COA8/TMSB4X/NDUFA4/PARK7	4
GO:0060571	morphogenesis of an epithelial fold	4/948	24/18722	0.0309124	0.297947	0.273798	RDH10/CECR2/AR/BMP7	4
GO:0070129	regulation of mitochondrial translation	4/948	24/18722	0.0309124	0.297947	0.273798	NGRN/NSUN3/COA3/C1QBP	4
GO:0090023	positive regulation of neutrophil chemotaxis	4/948	24/18722	0.0309124	0.297947	0.273798	MDK/C1QBP/MCU/CXCL8	4
GO:2000209	regulation of anoikis	4/948	24/18722	0.0309124	0.297947	0.273798	PTK2/CEACAM6/CEACAM5/MCL1	4
GO:2000679	positive regulation of transcription regulatory region DNA binding	4/948	24/18722	0.0309124	0.297947	0.273798	GTF2B/LAMTOR5/KLF4/PARK7	4
GO:0006596	polyamine biosynthetic process	3/948	14/18722	0.0309929	0.297947	0.273798	OAZ1/AZIN1/SAT1	3
GO:0031468	nuclear membrane reassembly	3/948	14/18722	0.0309929	0.297947	0.273798	UBE2I/REEP3/CHMP2A	3
GO:0035437	maintenance of protein localization in endoplasmic reticulum	3/948	14/18722	0.0309929	0.297947	0.273798	KDELR2/RER1/KDELR1	3
GO:0043517	positive regulation of DNA damage response, signal transduction by p53 class mediator	3/948	14/18722	0.0309929	0.297947	0.273798	RPL26/EEF1E1/PMAIP1	3
GO:0043558	regulation of translational initiation in response to stress	3/948	14/18722	0.0309929	0.297947	0.273798	TMED2/PPP1R15A/NCK2	3
GO:1901857	positive regulation of cellular respiration	3/948	14/18722	0.0309929	0.297947	0.273798	NUPR1/ISCU/PARK7	3
GO:1904814	regulation of protein localization to chromosome, telomeric region	3/948	14/18722	0.0309929	0.297947	0.273798	CCT5/TCP1/CCT8	3
GO:1990173	protein localization to nucleoplasm	3/948	14/18722	0.0309929	0.297947	0.273798	CCT5/TCP1/CCT8	3
GO:0016101	diterpenoid metabolic process	9/948	87/18722	0.0317522	0.303729	0.279111	RDH10/RDH13/RBP1/DHRS3/SCPEP1/CRABP2/SRD5A1/ADH5/AKR1B10	9
GO:0090130	tissue migration	27/948	365/18722	0.031788	0.303729	0.279111	RAB13/CSNK2B/GPI/PDCD6/PFN2/TACSTD2/LCN2/DUSP10/HSPB1/GRN/CTSH/PTK2/GLUL/APOE/PIK3R3/S100P/ADAM9/NR4A1/DNAJA4/RAB25/CIB1/KLF4/HAS2/GIPC1/TMSB4X/GADD45A/ANXA1	27
GO:0016050	vesicle organization	23/948	300/18722	0.0318233	0.303729	0.279111	RAB13/BLOC1S1/PDCD6/STX16/VAMP2/CHMP4A/SORT1/SQSTM1/STX6/VAMP8/SDCBP/NECTIN2/LAPTM4B/VPS28/TMED2/ARF1/SNX3/CHMP2A/ARL8B/AP2M1/SDC1/ANXA1/SRGN	23
GO:0046939	nucleotide phosphorylation	10/948	101/18722	0.0318436	0.303729	0.279111	NME2/EIF6/GPI/NME1/PGAM1/CMPK1/NUPR1/DDIT4/NME4/NME3	10
GO:0120192	tight junction assembly	8/948	74/18722	0.0331454	0.315221	0.289671	CLDN7/RAB13/CLDN4/CLDN3/CLDN1/F11R/DLG1/LSR	8
GO:0006720	isoprenoid metabolic process	11/948	116/18722	0.033181	0.315221	0.289671	RDH10/RDH13/RBP1/DHRS3/DPM1/SRD5A3/SCPEP1/CRABP2/SRD5A1/ADH5/AKR1B10	11
GO:0045839	negative regulation of mitotic nuclear division	6/948	48/18722	0.0332424	0.315221	0.289671	BMP7/DUSP1/ZWINT/TRIP13/MAD2L1/AURKAIP1	6
GO:0007599	hemostasis	18/948	222/18722	0.0334816	0.316258	0.290625	CD9/PRDX2/PLAT/GPI/CD59/PROS1/VKORC1/HSPB1/CLIC1/PLAUR/APOE/SERPINB2/F11R/MYL12A/PPIA/LMAN1/JMJD1C/PLAU	18
GO:0015931	nucleobase-containing compound transport	18/948	222/18722	0.0334816	0.316258	0.290625	HNRNPA1/DDX39B/SLC35A3/MRPL18/SARNP/SRSF1/IGF2BP3/SLC25A33/TOMM20/ENY2/MAGOH/RAN/HNRNPA3/YBX1/ZFP36/EIF4A3/RBM8A/SLC25A5	18
GO:0090322	regulation of superoxide metabolic process	5/948	36/18722	0.0337653	0.318322	0.292521	CLEC7A/BMP7/CYBA/SOD1/H19	5
GO:0019748	secondary metabolic process	7/948	61/18722	0.0338383	0.318393	0.292587	DDT/ARL1/AKR1A1/AKR7A2/GIPC1/AKR1C2/AKR1B10	7
GO:0009150	purine ribonucleotide metabolic process	27/948	368/18722	0.0346942	0.325818	0.29941	NME2/ATP5MG/ATP5MF/ATP6V0C/TECR/EIF6/ATP5PO/GPI/NME1/PGAM1/ATP5F1C/NUPR1/DDIT4/MPC2/ATP5MC3/MFN1/ATP5MC2/NME4/NME3/RAN/DLG1/ELOVL5/NT5C2/MAGI3/H19/FASN/TMSB4X	27
GO:0032872	regulation of stress-activated MAPK cascade	16/948	192/18722	0.0349423	0.327517	0.300971	PRDX1/DUSP10/COPS5/CLEC7A/TPD52L1/SDCBP/DUSP1/STK3/DLG1/CDC42/SERPINB3/PPIA/GADD45B/MAGI3/MYC/GADD45A	16
GO:0009259	ribonucleotide metabolic process	28/948	385/18722	0.03518	0.327754	0.301188	NME2/ATP5MG/ATP5MF/ATP6V0C/TECR/EIF6/ATP5PO/GPI/NME1/PGAM1/ATP5F1C/CMPK1/NUPR1/DDIT4/MPC2/ATP5MC3/MFN1/ATP5MC2/NME4/NME3/RAN/DLG1/ELOVL5/NT5C2/MAGI3/H19/FASN/TMSB4X	28
GO:0140014	mitotic nuclear division	22/948	287/18722	0.0352298	0.327754	0.301188	HSPA1A/HSPA1B/UBE2S/NAA10/CHMP4A/CDC26/RANBP1/UBE2I/NUSAP1/BMP7/REEP3/DUSP1/ANAPC11/ZWINT/TRIP13/RAN/CDC42/CHMP2A/NAA50/MAD2L1/NUDC/AURKAIP1	22
GO:0009147	pyrimidine nucleoside triphosphate metabolic process	4/948	25/18722	0.0353711	0.327754	0.301188	NME2/NME1/NME4/NME3	4
GO:0042730	fibrinolysis	4/948	25/18722	0.0353711	0.327754	0.301188	PLAT/PROS1/SERPINB2/PLAU	4
GO:0051788	response to misfolded protein	4/948	25/18722	0.0353711	0.327754	0.301188	CLU/UBE2W/DERL1/STUB1	4
GO:0061436	establishment of skin barrier	4/948	25/18722	0.0353711	0.327754	0.301188	GRHL1/CLDN4/CLDN1/LSR	4
GO:0006278	RNA-dependent DNA biosynthetic process	8/948	75/18722	0.0355241	0.327925	0.301346	HNRNPA1/TEN1/PTGES3/CCT5/NOP10/TCP1/CCT8/HSP90AB1	8
GO:0043627	response to estrogen	8/948	75/18722	0.0355241	0.327925	0.301346	CD24/KRT19/ARPC1B/COMT/AR/GSTM3/SRD5A1/IGFBP2	8
GO:0030593	neutrophil chemotaxis	10/948	103/18722	0.0357764	0.32963	0.302912	CKLF/S100A9/MDK/CXCL6/PPIA/C1QBP/S100A12/CXCL1/MCU/CXCL8	10
GO:0071496	cellular response to external stimulus	24/948	320/18722	0.0359075	0.330214	0.303449	HNRNPA1/GABARAP/CD68/GABARAPL2/LCN2/SLC39A4/MAP1LC3A/COMT/GLUL/ATF3/NAMPT/BAG3/MAPK8/CYBA/MAP1LC3B/GLRX2/F11R/SRD5A1/WDR45B/PMAIP1/MTPN/GADD45A/HSPA8/FOS	24
GO:1900407	regulation of cellular response to oxidative stress	9/948	89/18722	0.0360335	0.330272	0.303502	SOD2/HSPB1/BMP7/PPIA/P4HB/SOD1/H19/MCL1/PARK7	9
GO:0006692	prostanoid metabolic process	6/948	49/18722	0.0363204	0.330272	0.303502	MIF/HPGD/FABP5/PTGES3/ANXA1/AKR1C2	6
GO:0006693	prostaglandin metabolic process	6/948	49/18722	0.0363204	0.330272	0.303502	MIF/HPGD/FABP5/PTGES3/ANXA1/AKR1C2	6
GO:0010823	negative regulation of mitochondrion organization	6/948	49/18722	0.0363204	0.330272	0.303502	HSPA1A/PAM16/CLU/TFRC/GHITM/SLC25A5	6
GO:0030195	negative regulation of blood coagulation	6/948	49/18722	0.0363204	0.330272	0.303502	CD9/PLAT/PROS1/APOE/SERPINB2/PLAU	6
GO:0052372	modulation by symbiont of entry into host	6/948	49/18722	0.0363204	0.330272	0.303502	TMPRSS4/NECTIN2/TMPRSS2/SNX3/P4HB/CXCL8	6
GO:0046824	positive regulation of nucleocytoplasmic transport	7/948	62/18722	0.036545	0.331695	0.30481	TARDBP/BAG3/RAN/CDH1/GSK3B/HSP90AB1/CDK1	7
GO:0015671	oxygen transport	3/948	15/18722	0.0373178	0.334351	0.307251	MYC/HBA1/HBA2	3
GO:0051775	response to redox state	3/948	15/18722	0.0373178	0.334351	0.307251	RNF7/GLRX2/ADH5	3
GO:0070131	positive regulation of mitochondrial translation	3/948	15/18722	0.0373178	0.334351	0.307251	NGRN/COA3/C1QBP	3
GO:0098760	response to interleukin-7	3/948	15/18722	0.0373178	0.334351	0.307251	P4HB/YBX1/GIPC1	3
GO:0098761	cellular response to interleukin-7	3/948	15/18722	0.0373178	0.334351	0.307251	P4HB/YBX1/GIPC1	3
GO:0099170	postsynaptic modulation of chemical synaptic transmission	3/948	15/18722	0.0373178	0.334351	0.307251	PPP3R1/CDH1/EIF4A3	3
GO:1903543	positive regulation of exosomal secretion	3/948	15/18722	0.0373178	0.334351	0.307251	SDCBP/CHMP2A/SDC1	3
GO:0032570	response to progesterone	5/948	37/18722	0.0374724	0.334506	0.307394	GPI/FOSB/CLDN4/NCOA2/FOS	5
GO:0045616	regulation of keratinocyte differentiation	5/948	37/18722	0.0374724	0.334506	0.307394	NME2/TRIM16/GRHL1/NCOA3/ZFP36	5
GO:0051384	response to glucocorticoid	13/948	148/18722	0.0376393	0.335382	0.308199	FBXO32/MDK/FOSB/ADAM9/DDIT4/CLDN1/DUSP1/SRD5A1/ZFP36/IGFBP2/SDC1/FOS/ANXA1	13
GO:0032436	positive regulation of proteasomal ubiquitin-dependent protein catabolic process	9/948	90/18722	0.0383157	0.340786	0.313164	HSPA1A/SUMO2/HSPA1B/GABARAP/CLU/HERPUD1/BCAP31/STUB1/GSK3B	9
GO:0009117	nucleotide metabolic process	34/948	489/18722	0.0385327	0.342092	0.314364	NME2/ATP5MG/ATP5MF/ATP6V0C/TECR/EIF6/ATP5PO/GPI/NME1/PGAM1/ATP5F1C/CMPK1/PRPSAP1/NUPR1/TYMP/ME1/DDIT4/MPC2/ATP5MC3/MFN1/NAMPT/ATP5MC2/NME4/NME3/NAPRT/RAN/DLG1/ELOVL5/NT5C2/MAGI3/H19/FASN/TMSB4X/PARK7	34
GO:0034504	protein localization to nucleus	22/948	290/18722	0.0388265	0.343916	0.31604	CTDNEP1/TARDBP/PPP3R1/TFRC/DNAJB6/GLUL/CCT5/BMP7/BAG3/LAMTOR5/RAN/SKP1/RPL11/GBP2/CDH1/TCP1/GSK3B/CCT8/PARK7/NFKBIA/HSP90AB1/CDK1	22
GO:0006790	sulfur compound metabolic process	25/948	339/18722	0.0388792	0.343916	0.31604	EEF1G/TECR/TSTD1/CLIC3/BOLA2/AHCY/MCCC1/CLIC1/HAGH/GPX4/COMT/MGST2/MPC2/AKR1A1/ETHE1/GSTM3/GLRX2/ELOVL5/ISCU/CIAO2B/SOD1/GLRX3/FASN/PARK7/EXT1	25
GO:1904589	regulation of protein import	7/948	63/18722	0.0393906	0.345063	0.317094	TARDBP/BAG3/RAN/CDH1/HSP90AB1/HSPA8/CDK1	7
GO:0070302	regulation of stress-activated protein kinase signaling cascade	16/948	195/18722	0.039412	0.345063	0.317094	PRDX1/DUSP10/COPS5/CLEC7A/TPD52L1/SDCBP/DUSP1/STK3/DLG1/CDC42/SERPINB3/PPIA/GADD45B/MAGI3/MYC/GADD45A	16
GO:0006220	pyrimidine nucleotide metabolic process	6/948	50/18722	0.0395753	0.345063	0.317094	NME2/NME1/CMPK1/TYMP/NME4/NME3	6
GO:0008089	anterograde axonal transport	6/948	50/18722	0.0395753	0.345063	0.317094	BLOC1S1/HSPB1/HAP1/RAB27B/ARL8B/SOD1	6
GO:0051646	mitochondrion localization	6/948	50/18722	0.0395753	0.345063	0.317094	UBB/UCHL1/HAP1/NECTIN2/MFN1/HSBP1	6
GO:1900047	negative regulation of hemostasis	6/948	50/18722	0.0395753	0.345063	0.317094	CD9/PLAT/PROS1/APOE/SERPINB2/PLAU	6
GO:1903747	regulation of establishment of protein localization to mitochondrion	6/948	50/18722	0.0395753	0.345063	0.317094	PARL/LEPROT/BAG3/MAPK8/LMAN1/UBE2D3	6
GO:2000677	regulation of transcription regulatory region DNA binding	6/948	50/18722	0.0395753	0.345063	0.317094	GTF2B/LAMTOR5/KLF4/TMSB4X/SRI/PARK7	6
GO:0001666	response to hypoxia	23/948	307/18722	0.0397532	0.345087	0.317117	CD24/SOD2/PLAT/CRYAB/CHCHD2/EIF4EBP1/HILPDA/AHCY/CLDN3/DDIT4/FAM162A/BMP7/AGTRAP/CYBA/STUB1/KCNMA1/TMBIM6/ANGPTL4/P4HB/PMAIP1/MYC/FIS1/PLAU	23
GO:0043491	protein kinase B signaling	17/948	211/18722	0.0399699	0.345087	0.317117	PDCD6/MAZ/MYDGF/PTK2/PIK3R3/CIB1/PLEKHA1/GDF15/KLF4/STK3/DLG1/C1QBP/H19/PHB/PARK7/HSP90AB1/AKR1C2	17
GO:0016226	iron-sulfur cluster assembly	4/948	26/18722	0.0401819	0.345087	0.317117	BOLA2/ISCU/CIAO2B/GLRX3	4
GO:0031163	metallo-sulfur cluster assembly	4/948	26/18722	0.0401819	0.345087	0.317117	BOLA2/ISCU/CIAO2B/GLRX3	4
GO:0032515	negative regulation of phosphoprotein phosphatase activity	4/948	26/18722	0.0401819	0.345087	0.317117	FKBP1A/PPP1R15A/TIPRL/GSK3B	4
GO:0034643	establishment of mitochondrion localization, microtubule-mediated	4/948	26/18722	0.0401819	0.345087	0.317117	UBB/UCHL1/HAP1/HSBP1	4
GO:0047497	mitochondrion transport along microtubule	4/948	26/18722	0.0401819	0.345087	0.317117	UBB/UCHL1/HAP1/HSBP1	4
GO:0060314	regulation of ryanodine-sensitive calcium-release channel activity	4/948	26/18722	0.0401819	0.345087	0.317117	CALM2/FKBP1A/CAMK2D/SRI	4
GO:0071897	DNA biosynthetic process	15/948	180/18722	0.0402153	0.345087	0.317117	HNRNPA1/TEN1/PTGES3/DDX39B/POLD4/PCLAF/CCT5/NOP10/DUSP1/KLF4/TCP1/MYC/CCT8/PHB/HSP90AB1	15
GO:0051897	positive regulation of protein kinase B signaling	11/948	120/18722	0.0409664	0.350914	0.322472	MAZ/MYDGF/PTK2/GDF15/STK3/C1QBP/H19/PHB/PARK7/HSP90AB1/AKR1C2	11
GO:0010632	regulation of epithelial cell migration	22/948	292/18722	0.0413704	0.353549	0.324893	CSNK2B/GPI/PDCD6/PFN2/TACSTD2/LCN2/DUSP10/HSPB1/GRN/CTSH/PTK2/GLUL/APOE/ADAM9/DNAJA4/RAB25/CIB1/KLF4/HAS2/TMSB4X/GADD45A/ANXA1	22
GO:0001825	blastocyst formation	5/948	38/18722	0.041419	0.353549	0.324893	ACTL6A/SKIL/SF3B6/JUNB/HOPX	5
GO:0051091	positive regulation of DNA-binding transcription factor activity	20/948	260/18722	0.0418358	0.356482	0.327588	HSPA1A/HSPA1B/UBE2V1/RTKN2/PSMA6/S100A9/CLU/TFRC/COPS5/AR/CLEC7A/TRAPPC9/CIB1/LAMTOR5/STK3/ADGRF1/PPIA/S100A12/MTPN/PARK7	20
GO:0030104	water homeostasis	7/948	64/18722	0.0423772	0.359837	0.330671	GRHL1/CLDN4/MYO5B/CLDN1/HAS2/LSR/EXT1	7
GO:0032507	maintenance of protein location in cell	7/948	64/18722	0.0423772	0.359837	0.330671	KDELR2/RER1/SKP1/KDELR1/TMSB4X/PARK7/SRGN	7
GO:0042594	response to starvation	16/948	197/18722	0.0426119	0.360034	0.330852	HNRNPA1/GABARAP/GABARAPL2/EIF4EBP1/SLC39A4/MAP1LC3A/COMT/GLUL/ATF3/MAPK8/MAP1LC3B/SRD5A1/WDR45B/PMAIP1/ZFP36/HSPA8	16
GO:0009306	protein secretion	26/948	359/18722	0.0429752	0.360034	0.330852	RAB11FIP1/RAB13/IER3IP1/PSMD9/TARDBP/CYP51A1/LLGL2/GLUL/APOE/SERP1/SNCG/ADAM9/MPC2/CAMK2G/ARF1/DPH3/ERP29/ENY2/RIMS2/HMGN3/PPIA/SELENOT/MCU/SRI/PARK7/ANXA1	26
GO:0032873	negative regulation of stress-activated MAPK cascade	6/948	51/18722	0.0430093	0.360034	0.330852	DUSP10/DUSP1/DLG1/SERPINB3/PPIA/MYC	6
GO:0065002	intracellular protein transmembrane transport	6/948	51/18722	0.0430093	0.360034	0.330852	PAM16/TOMM20/PEX2/DNAJC19/SEC61B/SEC61G	6
GO:0070303	negative regulation of stress-activated protein kinase signaling cascade	6/948	51/18722	0.0430093	0.360034	0.330852	DUSP10/DUSP1/DLG1/SERPINB3/PPIA/MYC	6
GO:1904019	epithelial cell apoptotic process	11/948	121/18722	0.0430948	0.360034	0.330852	KRT8/KRT18/SORT1/MDK/BID/SERPINB13/NUPR1/STK3/ANGPTL4/H19/ZFP36	11
GO:1903312	negative regulation of mRNA metabolic process	9/948	92/18722	0.0431708	0.360034	0.330852	TARDBP/SRSF9/TOB1/PAIP1/TENT5A/SAP18/C1QBP/YBX1/ZFP36	9
GO:0006919	activation of cysteine-type endopeptidase activity involved in apoptotic process	8/948	78/18722	0.0433427	0.360034	0.330852	HSPE1/PDCD6/S100A9/BID/CTSH/FAM162A/PDCD2/PMAIP1	8
GO:0043297	apical junction assembly	8/948	78/18722	0.0433427	0.360034	0.330852	CLDN7/RAB13/CLDN4/CLDN3/CLDN1/F11R/DLG1/RHOC	8
GO:0070373	negative regulation of ERK1 and ERK2 cascade	8/948	78/18722	0.0433427	0.360034	0.330852	DUSP10/ATF3/NDRG2/DUSP1/KLF4/DLG1/PSCA/PHB	8
GO:0060326	cell chemotaxis	23/948	310/18722	0.0435655	0.360034	0.330852	MIF/RAB13/DDT/CKLF/S100A9/S100A14/CXCL17/HSPB1/MDK/PTK2/C10orf99/CXCL6/NR4A1/DUSP1/PPIA/C1QBP/S100A12/CXCL1/MCU/CXCL8/TMSB4X/ANXA1/S100A7	23
GO:0061138	morphogenesis of a branching epithelium	15/948	182/18722	0.0436137	0.360034	0.330852	SPINT2/RDH10/TACSTD2/PPP3R1/MDK/CTSH/AR/NRARP/SPINT1/TMED2/BMP7/SOCS3/DLG1/MYC/EXT1	15
GO:0035592	establishment of protein localization to extracellular region	26/948	360/18722	0.0441907	0.360034	0.330852	RAB11FIP1/RAB13/IER3IP1/PSMD9/TARDBP/CYP51A1/LLGL2/GLUL/APOE/SERP1/SNCG/ADAM9/MPC2/CAMK2G/ARF1/DPH3/ERP29/ENY2/RIMS2/HMGN3/PPIA/SELENOT/MCU/SRI/PARK7/ANXA1	26
GO:0002921	negative regulation of humoral immune response	3/948	16/18722	0.0442471	0.360034	0.330852	CD59/CD55/CD46	3
GO:0009415	response to water	3/948	16/18722	0.0442471	0.360034	0.330852	CD9/KRT8/MAPK10	3
GO:0010649	regulation of cell communication by electrical coupling	3/948	16/18722	0.0442471	0.360034	0.330852	CALM2/CAMK2D/SRI	3
GO:0031268	pseudopodium organization	3/948	16/18722	0.0442471	0.360034	0.330852	CDC42EP5/RAB25/CDC42	3
GO:0035970	peptidyl-threonine dephosphorylation	3/948	16/18722	0.0442471	0.360034	0.330852	PPP2CA/DUSP10/DUSP1	3
GO:0045838	positive regulation of membrane potential	3/948	16/18722	0.0442471	0.360034	0.330852	BID/GLRX/MFN1	3
GO:0060572	morphogenesis of an epithelial bud	3/948	16/18722	0.0442471	0.360034	0.330852	RDH10/AR/BMP7	3
GO:0070200	establishment of protein localization to telomere	3/948	16/18722	0.0442471	0.360034	0.330852	CCT5/TCP1/CCT8	3
GO:0070365	hepatocyte differentiation	3/948	16/18722	0.0442471	0.360034	0.330852	TAF10/KRT18/ANXA1	3
GO:0070431	nucleotide-binding oligomerization domain containing 2 signaling pathway	3/948	16/18722	0.0442471	0.360034	0.330852	HSPA1A/HSPA1B/NFKBIA	3
GO:0097428	protein maturation by iron-sulfur cluster transfer	3/948	16/18722	0.0442471	0.360034	0.330852	BOLA2/CIAO2B/GLRX3	3
GO:1902165	regulation of intrinsic apoptotic signaling pathway in response to DNA damage by p53 class mediator	3/948	16/18722	0.0442471	0.360034	0.330852	RPL26/MIF/MUC1	3
GO:0031960	response to corticosteroid	14/948	167/18722	0.0444566	0.361136	0.331865	FBXO32/MDK/FOSB/ADAM9/DDIT4/CLDN1/CYBA/DUSP1/SRD5A1/ZFP36/IGFBP2/SDC1/FOS/ANXA1	14
GO:2000060	positive regulation of ubiquitin-dependent protein catabolic process	10/948	107/18722	0.0446281	0.361926	0.33259	HSPA1A/SUMO2/HSPA1B/GABARAP/CLU/PTK2/HERPUD1/BCAP31/STUB1/GSK3B	10
GO:0031668	cellular response to extracellular stimulus	19/948	246/18722	0.0448531	0.361944	0.332607	HNRNPA1/GABARAP/CD68/GABARAPL2/LCN2/SLC39A4/MAP1LC3A/COMT/GLUL/ATF3/NAMPT/MAPK8/MAP1LC3B/GLRX2/SRD5A1/WDR45B/PMAIP1/HSPA8/FOS	19
GO:0051402	neuron apoptotic process	19/948	246/18722	0.0448531	0.361944	0.332607	SOD2/GPI/LCN2/MDK/BID/GRN/APOE/NUPR1/FAM162A/TNFRSF21/CDC42/DNAJC5/UBE2M/SOD1/FIS1/MCL1/CEBPB/PARK7/HSP90AB1	19
GO:0071216	cellular response to biotic stimulus	19/948	246/18722	0.0448531	0.361944	0.332607	PRDX2/CD68/LCN2/BID/NLRP7/CLEC7A/CXCL6/ADAM9/SGMS1/CD55/CD14/MAPK8/CCDC47/CXCL1/GSK3B/CEBPB/CXCL8/ZFP36/NFKBIA	19
GO:0002688	regulation of leukocyte chemotaxis	11/948	122/18722	0.045298	0.362319	0.332952	MIF/DDT/S100A14/CXCL17/MDK/PTK2/DUSP1/C1QBP/MCU/CXCL8/S100A7	11
GO:0019730	antimicrobial humoral response	11/948	122/18722	0.045298	0.362319	0.332952	RPL30/RPL39/S100A9/CXCL6/SLPI/DEFB1/S100A12/CXCL1/CXCL8/HMGN2/S100A7	11
GO:0072329	monocarboxylic acid catabolic process	11/948	122/18722	0.045298	0.362319	0.332952	PEX2/ABHD3/AKR1A1/ECH1/ACADVL/ETFB/ECI1/ECHS1/PGD/ETFA/AIG1	11
GO:0014850	response to muscle activity	4/948	27/18722	0.0453456	0.362319	0.332952	TOMM20/METRNL/SRD5A1/FIS1	4
GO:0032781	positive regulation of ATPase activity	4/948	27/18722	0.0453456	0.362319	0.332952	DNAJB11/PFN2/GABARAPL2/DNAJB1	4
GO:0033561	regulation of water loss via skin	4/948	27/18722	0.0453456	0.362319	0.332952	GRHL1/CLDN4/CLDN1/LSR	4
GO:0043588	skin development	20/948	263/18722	0.0461813	0.368392	0.338533	NME2/SPRR3/ASAH1/PTGES3/TRIM16/GRHL1/CNFN/CLDN4/ADAM9/CLDN1/SPRR2A/NCOA3/SPRR2D/LSR/ZFP36/ANXA1/SPRR2E/S100A7/CSTA/EXT1	20
GO:0031669	cellular response to nutrient levels	17/948	215/18722	0.0463326	0.368995	0.339087	HNRNPA1/GABARAP/CD68/GABARAPL2/LCN2/SLC39A4/MAP1LC3A/COMT/GLUL/ATF3/NAMPT/MAPK8/MAP1LC3B/SRD5A1/WDR45B/PMAIP1/HSPA8	17
GO:0006753	nucleoside phosphate metabolic process	34/948	497/18722	0.0466122	0.370617	0.340577	NME2/ATP5MG/ATP5MF/ATP6V0C/TECR/EIF6/ATP5PO/GPI/NME1/PGAM1/ATP5F1C/CMPK1/PRPSAP1/NUPR1/TYMP/ME1/DDIT4/MPC2/ATP5MC3/MFN1/NAMPT/ATP5MC2/NME4/NME3/NAPRT/RAN/DLG1/ELOVL5/NT5C2/MAGI3/H19/FASN/TMSB4X/PARK7	34
GO:0006163	purine nucleotide metabolic process	28/948	396/18722	0.0473782	0.376094	0.34561	NME2/ATP5MG/ATP5MF/ATP6V0C/TECR/EIF6/ATP5PO/GPI/NME1/PGAM1/ATP5F1C/PRPSAP1/NUPR1/DDIT4/MPC2/ATP5MC3/MFN1/ATP5MC2/NME4/NME3/RAN/DLG1/ELOVL5/NT5C2/MAGI3/H19/FASN/TMSB4X	28
GO:1902414	protein localization to cell junction	9/948	94/18722	0.0484224	0.383134	0.35208	VAMP2/HSPB1/HEG1/MAPK10/F11R/DLG1/RAB27B/LSR/LAMTOR2	9
GO:1903035	negative regulation of response to wounding	9/948	94/18722	0.0484224	0.383134	0.35208	CD9/PLAT/PROS1/MDK/APOE/CLDN3/SPP1/SERPINB2/PLAU	9
GO:0030193	regulation of blood coagulation	7/948	66/18722	0.0487801	0.385339	0.354106	CD9/PRDX2/PLAT/PROS1/APOE/SERPINB2/PLAU	7
GO:0048145	regulation of fibroblast proliferation	8/948	80/18722	0.0491403	0.387557	0.356144	MIF/FTH1/S100A6/IFI30/PEX2/NUPR1/MED31/MYC	8
GO:0007596	blood coagulation	17/948	217/18722	0.0497705	0.391892	0.360128	CD9/PRDX2/PLAT/CD59/PROS1/VKORC1/HSPB1/CLIC1/PLAUR/APOE/SERPINB2/F11R/MYL12A/PPIA/LMAN1/JMJD1C/PLAU	17
GO:0071276	cellular response to cadmium ion	5/948	40/18722	0.0500388	0.392736	0.360904	MT1X/MAPK8/SOD1/UBE2D3/FOS	5
GO:1901661	quinone metabolic process	5/948	40/18722	0.0500388	0.392736	0.360904	VKORC1/AKR1A1/AKR7A2/AKR1C2/AKR1B10	5
GO:0050819	negative regulation of coagulation	6/948	53/18722	0.0504226	0.394478	0.362504	CD9/PLAT/PROS1/APOE/SERPINB2/PLAU	6
GO:1990090	cellular response to nerve growth factor stimulus	6/948	53/18722	0.0504226	0.394478	0.362504	ARPC3/SORT1/LCN2/CIB1/ACAP2/EIF4A3	6
GO:0000423	mitophagy	4/948	28/18722	0.0508615	0.394744	0.362748	SQSTM1/AMBRA1/MAP1LC3B/SLC25A5	4
GO:0000470	maturation of LSU-rRNA	4/948	28/18722	0.0508615	0.394744	0.362748	RPL7/EIF6/RPL7A/RPL10A	4
GO:0062125	regulation of mitochondrial gene expression	4/948	28/18722	0.0508615	0.394744	0.362748	NGRN/NSUN3/COA3/C1QBP	4
GO:0090200	positive regulation of release of cytochrome c from mitochondria	4/948	28/18722	0.0508615	0.394744	0.362748	BID/PLAUR/FAM162A/PMAIP1	4
GO:1902624	positive regulation of neutrophil migration	4/948	28/18722	0.0508615	0.394744	0.362748	MDK/C1QBP/MCU/CXCL8	4
GO:0010970	transport along microtubule	13/948	155/18722	0.0512904	0.396711	0.364557	BLOC1S1/UBB/HSPB1/UCHL1/HAP1/BAG3/HSBP1/CDC42/RAB27B/ARL8B/SOD1/HSPB11/HSPA8	13
GO:0072521	purine-containing compound metabolic process	29/948	416/18722	0.0513304	0.396711	0.364557	NME2/ATP5MG/ATP5MF/ATP6V0C/TECR/EIF6/ATP5PO/GPI/NME1/PGAM1/AHCY/ATP5F1C/PRPSAP1/NUPR1/DDIT4/MPC2/ATP5MC3/MFN1/ATP5MC2/NME4/NME3/RAN/DLG1/ELOVL5/NT5C2/MAGI3/H19/FASN/TMSB4X	29
GO:0001710	mesodermal cell fate commitment	3/948	17/18722	0.0517662	0.396711	0.364557	EYA2/DKK1/KLF4	3
GO:0006474	N-terminal protein amino acid acetylation	3/948	17/18722	0.0517662	0.396711	0.364557	NAA10/NAA20/NAA50	3
GO:0060263	regulation of respiratory burst	3/948	17/18722	0.0517662	0.396711	0.364557	DUSP10/GRN/CLEC7A	3
GO:0070293	renal absorption	3/948	17/18722	0.0517662	0.396711	0.364557	CLDN4/HAS2/SGK1	3
GO:0071816	tail-anchored membrane protein insertion into ER membrane	3/948	17/18722	0.0517662	0.396711	0.364557	EMC2/EMC7/EMC6	3
GO:1903541	regulation of exosomal secretion	3/948	17/18722	0.0517662	0.396711	0.364557	SDCBP/CHMP2A/SDC1	3
GO:0006513	protein monoubiquitination	7/948	67/18722	0.0521994	0.397679	0.365446	PDCD6/UBB/UBE2W/UBE2E1/UBE2T/SKP1/UBE2D3	7
GO:0001523	retinoid metabolic process	8/948	81/18722	0.0522188	0.397679	0.365446	RDH10/RDH13/RBP1/DHRS3/SCPEP1/CRABP2/ADH5/AKR1B10	8
GO:0010833	telomere maintenance via telomere lengthening	8/948	81/18722	0.0522188	0.397679	0.365446	HNRNPA1/TEN1/PTGES3/CCT5/NOP10/TCP1/CCT8/HSP90AB1	8
GO:0048144	fibroblast proliferation	8/948	81/18722	0.0522188	0.397679	0.365446	MIF/FTH1/S100A6/IFI30/PEX2/NUPR1/MED31/MYC	8
GO:0030833	regulation of actin filament polymerization	14/948	171/18722	0.0523392	0.397974	0.365717	ARPC3/ARPC1A/ARPC4/CDC42EP5/PFN2/ARPC1B/BRK1/ARF1/DLG1/NCK2/ARPC5/MTPN/TMSB4X/SVIL	14
GO:0010769	regulation of cell morphogenesis involved in differentiation	9/948	96/18722	0.0540798	0.409681	0.376475	TACSTD2/MDK/PTK2/SS18L2/CIB1/HAS2/CDC42/C1QBP/P4HB	9
GO:1901655	cellular response to ketone	9/948	96/18722	0.0540798	0.409681	0.376475	FBXO32/AHR/AR/DDIT4/SPP1/KLF4/SRD5A1/PARK7/AKR1C2	9
GO:0050708	regulation of protein secretion	20/948	268/18722	0.054131	0.409681	0.376475	RAB11FIP1/IER3IP1/PSMD9/TARDBP/CYP51A1/LLGL2/GLUL/APOE/SERP1/ADAM9/MPC2/ARF1/DPH3/ERP29/ENY2/HMGN3/PPIA/MCU/SRI/ANXA1	20
GO:0016241	regulation of macroautophagy	12/948	141/18722	0.0543686	0.410841	0.377541	ATP6V0C/CHMP4A/UCHL1/ATP6V0B/ATP6V1G1/RHEB/NUPR1/BAG3/MAPK8/SCOC/ATP6V0E1/SLC25A5	12
GO:0071692	protein localization to extracellular region	26/948	368/18722	0.0548397	0.413759	0.380223	RAB11FIP1/RAB13/IER3IP1/PSMD9/TARDBP/CYP51A1/LLGL2/GLUL/APOE/SERP1/SNCG/ADAM9/MPC2/CAMK2G/ARF1/DPH3/ERP29/ENY2/RIMS2/HMGN3/PPIA/SELENOT/MCU/SRI/PARK7/ANXA1	26
GO:0002262	myeloid cell homeostasis	13/948	157/18722	0.0557432	0.418801	0.384856	RPS17/HSPA1A/HSPA1B/GPI/PRDX1/TMEM14C/JMJD6/RPS24/RHEX/SOD1/ZFP36/SLC25A5/ANXA1	13
GO:0032922	circadian regulation of gene expression	7/948	68/18722	0.0557657	0.418801	0.384856	PPP1CB/AHR/ID4/BHLHE40/NAMPT/NRIP1/NCOA2	7
GO:1900046	regulation of hemostasis	7/948	68/18722	0.0557657	0.418801	0.384856	CD9/PRDX2/PLAT/PROS1/APOE/SERPINB2/PLAU	7
GO:0090025	regulation of monocyte chemotaxis	4/948	29/18722	0.0567273	0.4245	0.390093	S100A14/CXCL17/DUSP1/S100A7	4
GO:1903902	positive regulation of viral life cycle	4/948	29/18722	0.0567273	0.4245	0.390093	TMPRSS4/TMPRSS2/CHMP2A/P4HB	4
GO:0050729	positive regulation of inflammatory response	12/948	142/18722	0.0567858	0.4245	0.390093	DDT/S100A9/NEAT1/MDK/GRN/NUPR1/VAMP8/MGST2/S100A12/CEBPB/PARK7/NFKBIA	12
GO:0006721	terpenoid metabolic process	9/948	97/18722	0.0570632	0.42592	0.391398	RDH10/RDH13/RBP1/DHRS3/SCPEP1/CRABP2/SRD5A1/ADH5/AKR1B10	9
GO:0038066	p38MAPK cascade	6/948	55/18722	0.0585716	0.436511	0.40113	DUSP10/DUSP1/DLG1/GADD45B/ZFP36/GADD45A	6
GO:0050817	coagulation	17/948	222/18722	0.0591429	0.440037	0.404371	CD9/PRDX2/PLAT/CD59/PROS1/VKORC1/HSPB1/CLIC1/PLAUR/APOE/SERPINB2/F11R/MYL12A/PPIA/LMAN1/JMJD1C/PLAU	17
GO:0046596	regulation of viral entry into host cell	5/948	42/18722	0.0596333	0.440037	0.404371	TMPRSS4/NECTIN2/TMPRSS2/SNX3/P4HB	5
GO:0046688	response to copper ion	5/948	42/18722	0.0596333	0.440037	0.404371	MT1X/MAP1LC3A/SOD1/PARK7/CDK1	5
GO:0072595	maintenance of protein localization in organelle	5/948	42/18722	0.0596333	0.440037	0.404371	KDELR2/RER1/SKP1/KDELR1/PARK7	5
GO:0019896	axonal transport of mitochondrion	3/948	18/18722	0.0598573	0.440037	0.404371	UCHL1/HAP1/HSBP1	3
GO:0050665	hydrogen peroxide biosynthetic process	3/948	18/18722	0.0598573	0.440037	0.404371	SOD2/CYBA/SOD1	3
GO:0060192	negative regulation of lipase activity	3/948	18/18722	0.0598573	0.440037	0.404371	SORT1/ANGPTL4/ANXA1	3
GO:1901673	regulation of mitotic spindle assembly	3/948	18/18722	0.0598573	0.440037	0.404371	HSPA1A/HSPA1B/CHMP2A	3
GO:1903209	positive regulation of oxidative stress-induced cell death	3/948	18/18722	0.0598573	0.440037	0.404371	SOD1/MCL1/PARK7	3
GO:1902882	regulation of response to oxidative stress	9/948	98/18722	0.0601508	0.441529	0.405742	SOD2/HSPB1/BMP7/PPIA/P4HB/SOD1/H19/MCL1/PARK7	9
GO:0031623	receptor internalization	10/948	113/18722	0.060506	0.443468	0.407524	CD9/PPP3R1/TFRC/SDCBP/ARF1/CD63/DKK1/RAB5A/AP2M1/CXCL8	10
GO:0009896	positive regulation of catabolic process	33/948	492/18722	0.0613614	0.449062	0.412664	OAZ1/HSPA1A/SUMO2/HSPA1B/NDUFA13/GABARAP/CLU/TMEM59/LSM1/TARDBP/SVIP/BID/PTK2/TOB1/APOE/NUPR1/MYLIP/KCNQ1OT1/ADAM9/VPS28/HERPUD1/BAG3/BCAP31/STUB1/SCOC/PSMC1/VGLL4/FAF1/PSMC5/GSK3B/ZFP36/PARK7/SLC25A5	33
GO:0045936	negative regulation of phosphate metabolic process	30/948	441/18722	0.0621763	0.453128	0.4164	CALM2/FKBP1A/PPP2CA/TARDBP/DUSP10/HSPB1/UCHL1/APOE/PRKAR2B/NUPR1/DDIT4/TMED2/HEG1/CIB1/BMP7/SOCS3/DKK1/DUSP1/PPP1R15A/HEXIM1/TIPRL/NCK2/SERPINB3/PPIA/GPRC5A/GADD45B/H19/GSK3B/GADD45A/PARK7	30
GO:0010921	regulation of phosphatase activity	8/948	84/18722	0.0621856	0.453128	0.4164	CALM2/CSNK2B/FKBP1A/PPP1R2/PPP1R15A/TIPRL/GSK3B/HSP90AB1	8
GO:0034101	erythrocyte homeostasis	11/948	129/18722	0.0628899	0.453128	0.4164	RPS17/HSPA1A/HSPA1B/GPI/PRDX1/TMEM14C/JMJD6/RPS24/RHEX/ZFP36/SLC25A5	11
GO:0002090	regulation of receptor internalization	6/948	56/18722	0.0629239	0.453128	0.4164	PPP3R1/SDCBP/ARF1/CD63/DKK1/AP2M1	6
GO:0046456	icosanoid biosynthetic process	6/948	56/18722	0.0629239	0.453128	0.4164	MIF/FABP5/PTGES3/MGST2/MGST3/ANXA1	6
GO:0051784	negative regulation of nuclear division	6/948	56/18722	0.0629239	0.453128	0.4164	BMP7/DUSP1/ZWINT/TRIP13/MAD2L1/AURKAIP1	6
GO:1990089	response to nerve growth factor	6/948	56/18722	0.0629239	0.453128	0.4164	ARPC3/SORT1/LCN2/CIB1/ACAP2/EIF4A3	6
GO:0008209	androgen metabolic process	4/948	30/18722	0.0629396	0.453128	0.4164	SRD5A3/SPP1/PLEKHA1/SRD5A1	4
GO:0033137	negative regulation of peptidyl-serine phosphorylation	4/948	30/18722	0.0629396	0.453128	0.4164	DDIT4/DKK1/NCK2/GADD45A	4
GO:1900101	regulation of endoplasmic reticulum unfolded protein response	4/948	30/18722	0.0629396	0.453128	0.4164	COPS5/PPP1R15A/NCK2/AGR2	4
GO:1903579	negative regulation of ATP metabolic process	4/948	30/18722	0.0629396	0.453128	0.4164	NUPR1/DDIT4/H19/FIS1	4
GO:0070830	bicellular tight junction assembly	7/948	70/18722	0.0633423	0.454692	0.417838	CLDN7/RAB13/CLDN4/CLDN3/CLDN1/F11R/DLG1	7
GO:0033209	tumor necrosis factor-mediated signaling pathway	9/948	99/18722	0.0633434	0.454692	0.417838	HSPA1A/HSPA1B/KRT8/KRT18/COMMD7/TXNDC17/TMSB4X/NFKBIA/EXT1	9
GO:0010563	negative regulation of phosphorus metabolic process	30/948	442/18722	0.0636285	0.456066	0.419101	CALM2/FKBP1A/PPP2CA/TARDBP/DUSP10/HSPB1/UCHL1/APOE/PRKAR2B/NUPR1/DDIT4/TMED2/HEG1/CIB1/BMP7/SOCS3/DKK1/DUSP1/PPP1R15A/HEXIM1/TIPRL/NCK2/SERPINB3/PPIA/GPRC5A/GADD45B/H19/GSK3B/GADD45A/PARK7	30
GO:0033173	calcineurin-NFAT signaling cascade	5/948	43/18722	0.0647958	0.463072	0.425538	PPP3R1/CLEC7A/CAMTA1/CIB1/GSK3B	5
GO:2001239	regulation of extrinsic apoptotic signaling pathway in absence of ligand	5/948	43/18722	0.0647958	0.463072	0.425538	HSPA1A/HSPA1B/PRDX2/EYA2/MCL1	5
GO:0016485	protein processing	17/948	225/18722	0.0653158	0.466105	0.428325	PLAT/PSENEN/PARL/TMEM59/PERP/TMPRSS4/NLRP7/CTSH/SPCS2/TMPRSS2/SEC11A/ATP6AP2/SPCS1/SEC11C/TMEM208/PLAU/SRGN	17
GO:0051028	mRNA transport	11/948	130/18722	0.0657215	0.467863	0.429941	HNRNPA1/DDX39B/SARNP/SRSF1/IGF2BP3/ENY2/MAGOH/HNRNPA3/ZFP36/EIF4A3/RBM8A	11
GO:0030433	ubiquitin-dependent ERAD pathway	8/948	85/18722	0.0657542	0.467863	0.429941	SVIP/NCCRP1/HERPUD1/DERL1/SEC61B/BCAP31/STUB1/CCDC47	8
GO:0009062	fatty acid catabolic process	9/948	100/18722	0.0666415	0.473485	0.435108	PEX2/ABHD3/ECH1/ACADVL/ETFB/ECI1/ECHS1/ETFA/AIG1	9
GO:0031331	positive regulation of cellular catabolic process	29/948	427/18722	0.0668654	0.474384	0.435934	HSPA1A/SUMO2/HSPA1B/GABARAP/CLU/TMEM59/LSM1/TARDBP/SVIP/BID/PTK2/TOB1/APOE/NUPR1/KCNQ1OT1/ADAM9/HERPUD1/BAG3/BCAP31/STUB1/SCOC/PSMC1/VGLL4/FAF1/PSMC5/GSK3B/ZFP36/PARK7/SLC25A5	29
GO:0001933	negative regulation of protein phosphorylation	24/948	342/18722	0.0669886	0.474567	0.436102	CALM2/PPP2CA/TARDBP/DUSP10/HSPB1/UCHL1/APOE/PRKAR2B/DDIT4/TMED2/HEG1/CIB1/BMP7/SOCS3/DKK1/DUSP1/HEXIM1/NCK2/SERPINB3/PPIA/GPRC5A/GADD45B/GADD45A/PARK7	24
GO:0007043	cell-cell junction assembly	12/948	146/18722	0.0671697	0.475084	0.436577	CD9/CLDN7/RAB13/CTNND1/CLDN4/CLDN3/CLDN1/HEG1/F11R/DLG1/LSR/RHOC	12
GO:0043550	regulation of lipid kinase activity	7/948	71/18722	0.0673539	0.475084	0.436577	PTK2/AMBRA1/PIK3R3/SOCS3/KLF4/CDC42/NRBF2	7
GO:0050818	regulation of coagulation	7/948	71/18722	0.0673539	0.475084	0.436577	CD9/PRDX2/PLAT/PROS1/APOE/SERPINB2/PLAU	7
GO:0051495	positive regulation of cytoskeleton organization	17/948	226/18722	0.0674672	0.475195	0.436679	ARPC3/HSPA1A/HSPA1B/ARPC1A/ARPC4/CDC42EP5/PFN2/LIMCH1/ARPC1B/BRK1/ARF1/DLG1/CDC42/NCK2/PFDN2/RHOC/ARPC5	17
GO:0010759	positive regulation of macrophage chemotaxis	3/948	19/18722	0.0684999	0.478322	0.439552	CXCL17/MDK/PTK2	3
GO:0045618	positive regulation of keratinocyte differentiation	3/948	19/18722	0.0684999	0.478322	0.439552	NME2/TRIM16/NCOA3	3
GO:0045780	positive regulation of bone resorption	3/948	19/18722	0.0684999	0.478322	0.439552	LTBP3/TFRC/SPP1	3
GO:0070262	peptidyl-serine dephosphorylation	3/948	19/18722	0.0684999	0.478322	0.439552	PPP2CA/DUSP1/PPP1R15A	3
GO:1900221	regulation of amyloid-beta clearance	3/948	19/18722	0.0684999	0.478322	0.439552	CLU/CYP51A1/APOE	3
GO:2000269	regulation of fibroblast apoptotic process	3/948	19/18722	0.0684999	0.478322	0.439552	IER3IP1/BID/CFDP1	3
GO:0006612	protein targeting to membrane	11/948	131/18722	0.0686346	0.478576	0.439786	ARL6IP1/CHMP4A/GOLGA7/RABGEF1/NACA/SRP9/SDCBP/CIB1/SEC61B/SEC61G/FIS1	11
GO:0001516	prostaglandin biosynthetic process	4/948	31/18722	0.0694935	0.481808	0.442756	MIF/FABP5/PTGES3/ANXA1	4
GO:0046457	prostanoid biosynthetic process	4/948	31/18722	0.0694935	0.481808	0.442756	MIF/FABP5/PTGES3/ANXA1	4
GO:0071480	cellular response to gamma radiation	4/948	31/18722	0.0694935	0.481808	0.442756	RPL26/CRYAB/TMEM109/CYBA	4
GO:1900027	regulation of ruffle assembly	4/948	31/18722	0.0694935	0.481808	0.442756	PFN2/TACSTD2/SH3YL1/EPS8L1	4
GO:0001889	liver development	12/948	147/18722	0.069947	0.484264	0.445013	CSNK2B/DDX39B/TAF10/RPL19/KRT18/SRSF1/MDK/CLDN1/SRD5A1/LSR/CEBPB/ANXA1	12
GO:1903214	regulation of protein targeting to mitochondrion	5/948	44/18722	0.0702005	0.485329	0.445992	PARL/LEPROT/BAG3/LMAN1/UBE2D3	5
GO:0030100	regulation of endocytosis	16/948	211/18722	0.0703136	0.485423	0.446078	RAB5C/CLU/PPP3R1/RAB4B/APOE/BTBD9/SDCBP/VPS28/ARF1/CD14/CD63/DKK1/CDC42/RAB5A/AP2M1/AP2S1	16
GO:0034470	ncRNA processing	27/948	395/18722	0.0704784	0.485872	0.446491	RPL7/RPS17/RPL26/RPS25/EIF6/RPS27/RPS28/RPS21/RPP21/RPL7A/ELP5/RPL35A/NSUN3/POLR3K/NOP10/LSM6/RPS24/TSEN34/LAGE3/DPH3/TRMT112/DCAF13/RPS7/RPL10A/RPL11/METTL5/EIF4A3	27
GO:0030705	cytoskeleton-dependent intracellular transport	15/948	195/18722	0.0707376	0.48697	0.4475	BLOC1S1/UBB/HSPB1/UCHL1/HAP1/MYO5B/BAG3/HSBP1/MYO6/CDC42/RAB27B/ARL8B/SOD1/HSPB11/HSPA8	15
GO:0033627	cell adhesion mediated by integrin	7/948	72/18722	0.0715147	0.491625	0.451778	MUC1/PTK2/ADAM9/CIB1/ITGB8/PLAU/EXT1	7
GO:0002931	response to ischemia	6/948	58/18722	0.0721849	0.494837	0.454729	EIF4EBP1/UCHL1/BID/SQSTM1/CIB1/STUB1	6
GO:0032387	negative regulation of intracellular transport	6/948	58/18722	0.0721849	0.494837	0.454729	CRYAB/SVIP/BAG3/SNX3/LMAN1/PARK7	6
GO:0043523	regulation of neuron apoptotic process	16/948	212/18722	0.0726659	0.497435	0.457116	SOD2/GPI/LCN2/MDK/GRN/APOE/NUPR1/CDC42/DNAJC5/UBE2M/SOD1/FIS1/MCL1/CEBPB/PARK7/HSP90AB1	16
GO:0010212	response to ionizing radiation	12/948	148/18722	0.0727977	0.497638	0.457303	RPL26/CRYAB/BABAM1/TMEM109/NAMPT/MGMT/CYBA/EEF1D/MYC/NET1/GADD45A/ANXA1	12
GO:0001763	morphogenesis of a branching structure	15/948	196/18722	0.0732029	0.497935	0.457576	SPINT2/RDH10/TACSTD2/PPP3R1/MDK/CTSH/AR/NRARP/SPINT1/TMED2/BMP7/SOCS3/DLG1/MYC/EXT1	15
GO:0071674	mononuclear cell migration	15/948	196/18722	0.0732029	0.497935	0.457576	CKLF/S100A14/CXCL17/MDK/PTK2/C10orf99/DUSP1/F11R/CDC42/C1QBP/S100A12/SELENOK/ANXA1/S100A7/EXT1	15
GO:1903578	regulation of ATP metabolic process	8/948	87/18722	0.0732641	0.497935	0.457576	EIF6/PGAM1/SLC25A33/NUPR1/DDIT4/H19/FIS1/TMSB4X	8
GO:0050792	regulation of viral process	13/948	164/18722	0.0733615	0.497935	0.457576	DYNLT1/TMPRSS4/SLPI/NECTIN2/TMPRSS2/SNX3/HEXIM1/CHMP2A/PPIA/P4HB/RESF1/CXCL8/ZFP36	13
GO:0043409	negative regulation of MAPK cascade	14/948	180/18722	0.0734614	0.497935	0.457576	DUSP10/UCHL1/APOE/ATF3/BMP7/NDRG2/DUSP1/KLF4/DLG1/SERPINB3/PPIA/PSCA/MYC/PHB	14
GO:0032677	regulation of interleukin-8 production	9/948	102/18722	0.0735562	0.497935	0.457576	HSPA1A/HSPA1B/CLEC7A/CD14/LAMTOR5/KLF4/TMSB4X/PARK7/ANXA1	9
GO:0034308	primary alcohol metabolic process	9/948	102/18722	0.0735562	0.497935	0.457576	RDH10/RDH13/DHRS3/AKR1A1/AKR7A2/ADH5/PARK7/AKR1C2/AKR1B10	9
GO:0046887	positive regulation of hormone secretion	11/948	133/18722	0.0747064	0.505019	0.464086	NMB/PSMD9/TARDBP/GLUL/VAMP8/SERP1/MPC2/SPP1/SELENOT/MCU/SRI	11
GO:0043542	endothelial cell migration	20/948	279/18722	0.0749152	0.505729	0.464738	RAB13/CSNK2B/GPI/PDCD6/LCN2/HSPB1/GRN/PTK2/GLUL/APOE/PIK3R3/S100P/NR4A1/DNAJA4/CIB1/KLF4/GIPC1/TMSB4X/GADD45A/ANXA1	20
GO:0051258	protein polymerization	21/948	296/18722	0.075453	0.506787	0.46571	ARPC3/HSPA1A/HSPA1B/ARPC1A/ARPC4/UBE2S/CDC42EP5/VDAC2/PFN2/CHMP4A/ARPC1B/GPX4/BRK1/ARF1/DLG1/NCK2/CHMP2A/ARPC5/MTPN/TMSB4X/SVIL	21
GO:0050848	regulation of calcium-mediated signaling	7/948	73/18722	0.0758247	0.506787	0.46571	CALM2/TMBIM4/CLEC7A/CAMTA1/CIB1/SELENOK/GSK3B	7
GO:0002920	regulation of humoral immune response	5/948	45/18722	0.0758455	0.506787	0.46571	CD59/CD55/CD46/C1QBP/PHB	5
GO:0030850	prostate gland development	5/948	45/18722	0.0758455	0.506787	0.46571	CRIP1/AR/BMP7/PSAP/ANXA1	5
GO:0035307	positive regulation of protein dephosphorylation	5/948	45/18722	0.0758455	0.506787	0.46571	CALM2/CAMTA1/PPP1R15A/PPIA/HSP90AB1	5
GO:0044088	regulation of vacuole organization	5/948	45/18722	0.0758455	0.506787	0.46571	CHMP4A/GRN/NUPR1/LAPTM4B/RAB5A	5
GO:0010639	negative regulation of organelle organization	24/948	347/18722	0.0760804	0.506787	0.46571	HSPA1A/HNRNPA1/PAM16/TEN1/CLU/NAA10/PFN2/TACSTD2/CHMP4A/TFRC/NUPR1/CIB1/BMP7/DUSP1/ZWINT/TRIP13/F11R/GHITM/MAD2L1/AURKAIP1/MTPN/TMSB4X/SLC25A5/SVIL	24
GO:0035767	endothelial cell chemotaxis	4/948	32/18722	0.0763831	0.506787	0.46571	RAB13/HSPB1/NR4A1/TMSB4X	4
GO:0090022	regulation of neutrophil chemotaxis	4/948	32/18722	0.0763831	0.506787	0.46571	MDK/C1QBP/MCU/CXCL8	4
GO:0043407	negative regulation of MAP kinase activity	6/948	59/18722	0.0770928	0.506787	0.46571	DUSP10/UCHL1/APOE/BMP7/DUSP1/SERPINB3	6
GO:0043551	regulation of phosphatidylinositol 3-kinase activity	6/948	59/18722	0.0770928	0.506787	0.46571	PTK2/AMBRA1/PIK3R3/SOCS3/KLF4/CDC42	6
GO:0032637	interleukin-8 production	9/948	103/18722	0.0771735	0.506787	0.46571	HSPA1A/HSPA1B/CLEC7A/CD14/LAMTOR5/KLF4/TMSB4X/PARK7/ANXA1	9
GO:1901657	glycosyl compound metabolic process	8/948	88/18722	0.0772059	0.506787	0.46571	AHCY/TYMP/AKR1A1/AKR7A2/NME4/NT5C2/AKR1C2/AKR1B10	8
GO:0044242	cellular lipid catabolic process	16/948	214/18722	0.0775258	0.506787	0.46571	PLBD1/ASAH1/HEXA/PEX2/ABHD3/SRD5A3/MGST2/PRDX6/ECH1/ACADVL/ETFB/ECI1/ECHS1/ETFA/AIG1/AKR1B10	16
GO:0006448	regulation of translational elongation	3/948	20/18722	0.0776713	0.506787	0.46571	SRP9/DPH3/EIF4A3	3
GO:0009110	vitamin biosynthetic process	3/948	20/18722	0.0776713	0.506787	0.46571	PLTP/AKR1A1/PDXK	3
GO:0010523	negative regulation of calcium ion transport into cytosol	3/948	20/18722	0.0776713	0.506787	0.46571	CALM2/TMBIM6/SRI	3
GO:0015669	gas transport	3/948	20/18722	0.0776713	0.506787	0.46571	MYC/HBA1/HBA2	3
GO:0030150	protein import into mitochondrial matrix	3/948	20/18722	0.0776713	0.506787	0.46571	PAM16/TOMM20/DNAJC19	3
GO:0032930	positive regulation of superoxide anion generation	3/948	20/18722	0.0776713	0.506787	0.46571	CLEC7A/CYBA/SOD1	3
GO:0032986	protein-DNA complex disassembly	3/948	20/18722	0.0776713	0.506787	0.46571	SMARCE1/HMGA1/MYC	3
GO:0048025	negative regulation of mRNA splicing, via spliceosome	3/948	20/18722	0.0776713	0.506787	0.46571	SRSF9/SAP18/C1QBP	3
GO:0071243	cellular response to arsenic-containing substance	3/948	20/18722	0.0776713	0.506787	0.46571	HNRNPA1/ZFAND1/ATF3	3
GO:0090201	negative regulation of release of cytochrome c from mitochondria	3/948	20/18722	0.0776713	0.506787	0.46571	PAM16/CLU/GHITM	3
GO:1904292	regulation of ERAD pathway	3/948	20/18722	0.0776713	0.506787	0.46571	SVIP/HERPUD1/BCAP31	3
GO:0007179	transforming growth factor beta receptor signaling pathway	15/948	198/18722	0.0783015	0.509535	0.468235	HSPA1A/HPGD/FKBP1A/LTBP3/PTK2/SDCBP/ADAM9/PTPRK/ITGB8/GDF15/STUB1/SKIL/GIPC1/HSP90AB1/FOS	15
GO:0031099	regeneration	15/948	198/18722	0.0783015	0.509535	0.468235	CD9/CSNK2B/RPL19/SRSF1/DUSP10/MDK/GRN/CLDN1/SPP1/KLF4/HOPX/MTPN/CEBPB/ANXA1/CDK1	15
GO:0061008	hepaticobiliary system development	12/948	150/18722	0.0787204	0.511578	0.470113	CSNK2B/DDX39B/TAF10/RPL19/KRT18/SRSF1/MDK/CLDN1/SRD5A1/LSR/CEBPB/ANXA1	12
GO:1902904	negative regulation of supramolecular fiber organization	13/948	166/18722	0.0789904	0.512649	0.471097	CRYAB/CLU/PFN2/TACSTD2/PFDN5/APOE/CIB1/F11R/PFDN2/MTPN/TMSB4X/HSPA8/SVIL	13
GO:0048511	rhythmic process	21/948	298/18722	0.0796286	0.516103	0.474272	PPP1CB/TARDBP/RBM4/MDK/AHCY/CLDN4/AHR/ID4/BTBD9/JUND/BHLHE40/NAMPT/MAPK8/MAPK10/NRIP1/PLEKHA1/HAS2/SRD5A1/NCOA2/GSK3B/CDK1	21
GO:0006635	fatty acid beta-oxidation	7/948	74/18722	0.0802837	0.518969	0.476905	PEX2/ECH1/ACADVL/ETFB/ECI1/ECHS1/ETFA	7
GO:1903201	regulation of oxidative stress-induced cell death	7/948	74/18722	0.0802837	0.518969	0.476905	SOD2/HSPB1/PPIA/P4HB/SOD1/MCL1/PARK7	7
GO:1903076	regulation of protein localization to plasma membrane	9/948	104/18722	0.0808975	0.522244	0.479915	TMEM59/SQSTM1/AR/RER1/VAMP8/CIB1/DLG1/AP2M1/AGR2	9
GO:0032271	regulation of protein polymerization	17/948	232/18722	0.0813793	0.524135	0.481653	ARPC3/HSPA1A/HSPA1B/ARPC1A/ARPC4/CDC42EP5/VDAC2/PFN2/ARPC1B/BRK1/ARF1/DLG1/NCK2/ARPC5/MTPN/TMSB4X/SVIL	17
GO:1903532	positive regulation of secretion by cell	20/948	282/18722	0.0814055	0.524135	0.481653	NMB/IER3IP1/PSMD9/TARDBP/GLUL/VAMP8/SERP1/SDCBP/ADAM9/MPC2/ARF1/SPP1/RAB5A/CHMP2A/PPIA/RAB27B/SELENOT/MCU/SRI/SDC1	20
GO:0140694	non-membrane-bounded organelle assembly	25/948	367/18722	0.0817209	0.524828	0.482289	KRT19/HSPA1A/RPL3/HSPA1B/RPSA/EIF6/KRT8/RPS27/SMIM22/RPL23A/RPS28/RPS5/RPL10/BSCL2/RPLP0/CEP72/NEBL/LSM4/MRPS7/LSM3/CENPX/CHMP2A/CENPW/C1QBP/RPL11	25
GO:0006383	transcription by RNA polymerase III	5/948	46/18722	0.0817284	0.524828	0.482289	POLR2K/POLR3K/MAF1/AR/BRF2	5
GO:0007254	JNK cascade	13/948	167/18722	0.0819056	0.524989	0.482437	CDC42EP5/DUSP10/COPS5/TPD52L1/SDCBP/MAPK8/MAPK10/STK3/CDC42/SERPINB3/GADD45B/MAGI3/GADD45A	13
GO:0002753	cytoplasmic pattern recognition receptor signaling pathway	6/948	60/18722	0.0821844	0.524989	0.482437	HSPA1A/HSPA1B/TSPAN6/C1QBP/PHB/NFKBIA	6
GO:0030071	regulation of mitotic metaphase/anaphase transition	6/948	60/18722	0.0821844	0.524989	0.482437	CDC26/DUSP1/ANAPC11/ZWINT/TRIP13/MAD2L1	6
GO:0042306	regulation of protein import into nucleus	6/948	60/18722	0.0821844	0.524989	0.482437	TARDBP/BAG3/RAN/CDH1/HSP90AB1/CDK1	6
GO:0071901	negative regulation of protein serine/threonine kinase activity	10/948	120/18722	0.0831756	0.530564	0.487561	DUSP10/UCHL1/APOE/PRKAR2B/HEG1/BMP7/DUSP1/HEXIM1/SERPINB3/GADD45A	10
GO:0046685	response to arsenic-containing substance	4/948	33/18722	0.0836014	0.530564	0.487561	HNRNPA1/RBM4/ZFAND1/ATF3	4
GO:0071353	cellular response to interleukin-4	4/948	33/18722	0.0836014	0.530564	0.487561	RPL3/RPLP0/FASN/HSP90AB1	4
GO:1903715	regulation of aerobic respiration	4/948	33/18722	0.0836014	0.530564	0.487561	SLC25A33/NUPR1/ISCU/PARK7	4
GO:2000036	regulation of stem cell population maintenance	4/948	33/18722	0.0836014	0.530564	0.487561	ZNF706/BMP7/NCOA3/MYC	4
GO:0098876	vesicle-mediated transport to the plasma membrane	11/948	136/18722	0.0844329	0.530826	0.487801	RAB13/KRT18/VAMP2/GOLGA7/VAMP5/STX6/MAPK10/SNX3/DENND1B/ACAP2/VPS29	11
GO:2001022	positive regulation of response to DNA damage stimulus	9/948	105/18722	0.0847284	0.530826	0.487801	RPL26/BABAM1/OOEP/EYA2/EEF1E1/MGMT/SKIL/PMAIP1/MYC	9
GO:0000070	mitotic sister chromatid segregation	13/948	168/18722	0.0848882	0.530826	0.487801	NAA10/CHMP4A/CDC26/NUSAP1/DUSP1/ANAPC11/ZWINT/TRIP13/RAN/CHMP2A/NAA50/MAD2L1/NUDC	13
GO:0034109	homotypic cell-cell adhesion	8/948	90/18722	0.0854632	0.530826	0.487801	CD9/HSPB1/CLIC1/PLAUR/F11R/MYL12A/PPIA/CEACAM5	8
GO:0009314	response to radiation	30/948	456/18722	0.0865331	0.530826	0.487801	RPL26/SOD2/PPP1CB/CRYAB/BABAM1/LCN2/RDH13/RBM4/CRIP1/ADIRF/JUND/SERPINB13/PCLAF/BHLHE40/TMEM109/NAMPT/PTPRK/MGMT/MAPK8/MAPK10/CYBA/DUSP1/EEF1D/F11R/MYC/NET1/GADD45A/FOS/ANXA1/EXT1	30
GO:0002097	tRNA wobble base modification	3/948	21/18722	0.0873468	0.530826	0.487801	ELP5/NSUN3/DPH3	3
GO:0002689	negative regulation of leukocyte chemotaxis	3/948	21/18722	0.0873468	0.530826	0.487801	MIF/DDT/DUSP1	3
GO:0032516	positive regulation of phosphoprotein phosphatase activity	3/948	21/18722	0.0873468	0.530826	0.487801	CALM2/PPP1R15A/HSP90AB1	3
GO:0039702	viral budding via host ESCRT complex	3/948	21/18722	0.0873468	0.530826	0.487801	CHMP4A/VPS28/CHMP2A	3
GO:0090026	positive regulation of monocyte chemotaxis	3/948	21/18722	0.0873468	0.530826	0.487801	S100A14/CXCL17/S100A7	3
GO:1902254	negative regulation of intrinsic apoptotic signaling pathway by p53 class mediator	3/948	21/18722	0.0873468	0.530826	0.487801	MIF/MUC1/ARMC10	3
GO:0006900	vesicle budding from membrane	6/948	61/18722	0.0874585	0.530826	0.487801	PDCD6/CHMP4A/TMED2/ARF1/SNX3/AP2M1	6
GO:0050714	positive regulation of protein secretion	11/948	137/18722	0.0878409	0.530826	0.487801	IER3IP1/PSMD9/TARDBP/GLUL/SERP1/ADAM9/MPC2/ARF1/PPIA/MCU/SRI	11
GO:0006998	nuclear envelope organization	5/948	47/18722	0.0878462	0.530826	0.487801	CTDNEP1/TARDBP/UBE2I/REEP3/CHMP2A	5
GO:0042311	vasodilation	5/948	47/18722	0.0878462	0.530826	0.487801	SOD2/APOE/KCNMA1/SOD1/EXT1	5
GO:1900744	regulation of p38MAPK cascade	5/948	47/18722	0.0878462	0.530826	0.487801	DUSP10/DUSP1/DLG1/GADD45B/GADD45A	5
GO:0042445	hormone metabolic process	16/948	218/18722	0.0878724	0.530826	0.487801	RDH10/RDH13/RBP1/DHRS3/COMT/SRD5A3/SCPEP1/SPP1/PLEKHA1/STUB1/CRABP2/ATP6AP2/SRD5A1/CTSB/AKR1C2/AKR1B10	16
GO:0042060	wound healing	28/948	422/18722	0.0879988	0.530826	0.487801	CD9/PRDX2/PLAT/SPRR3/CD59/PROS1/VKORC1/HSPB1/CLIC1/CLDN4/PTK2/PLAUR/APOE/CLDN3/CLEC7A/CLDN1/SERPINB2/F11R/MYL12A/PPIA/ARL8B/LMAN1/RHOC/SDC1/JMJD1C/PLAU/ANXA1/EXT1	28
GO:0002934	desmosome organization	2/948	10/18722	0.0879991	0.530826	0.487801	PERP/GRHL1	2
GO:0008300	isoprenoid catabolic process	2/948	10/18722	0.0879991	0.530826	0.487801	SRD5A3/AKR1B10	2
GO:0010944	negative regulation of transcription by competitive promoter binding	2/948	10/18722	0.0879991	0.530826	0.487801	MUC1/PHB	2
GO:0010968	regulation of microtubule nucleation	2/948	10/18722	0.0879991	0.530826	0.487801	HSPA1A/HSPA1B	2
GO:0010998	regulation of translational initiation by eIF2 alpha phosphorylation	2/948	10/18722	0.0879991	0.530826	0.487801	TMED2/NCK2	2
GO:0018401	peptidyl-proline hydroxylation to 4-hydroxy-L-proline	2/948	10/18722	0.0879991	0.530826	0.487801	P4HA1/P4HB	2
GO:0019062	virion attachment to host cell	2/948	10/18722	0.0879991	0.530826	0.487801	NECTIN2/HSP90AB1	2
GO:0032525	somite rostral/caudal axis specification	2/948	10/18722	0.0879991	0.530826	0.487801	NRARP/TMED2	2
GO:0034756	regulation of iron ion transport	2/948	10/18722	0.0879991	0.530826	0.487801	LCN2/ISCU	2
GO:0044557	relaxation of smooth muscle	2/948	10/18722	0.0879991	0.530826	0.487801	KCNMA1/SOD1	2
GO:0051409	response to nitrosative stress	2/948	10/18722	0.0879991	0.530826	0.487801	ADH5/PARK7	2
GO:0051660	establishment of centrosome localization	2/948	10/18722	0.0879991	0.530826	0.487801	DLG1/MAD2L1	2
GO:0060513	prostatic bud formation	2/948	10/18722	0.0879991	0.530826	0.487801	AR/BMP7	2
GO:0060736	prostate gland growth	2/948	10/18722	0.0879991	0.530826	0.487801	AR/PSAP	2
GO:0072203	cell proliferation involved in metanephros development	2/948	10/18722	0.0879991	0.530826	0.487801	BMP7/MYC	2
GO:1902237	positive regulation of endoplasmic reticulum stress-induced intrinsic apoptotic signaling pathway	2/948	10/18722	0.0879991	0.530826	0.487801	NCK2/PMAIP1	2
GO:1904338	regulation of dopaminergic neuron differentiation	2/948	10/18722	0.0879991	0.530826	0.487801	DKK1/GSK3B	2
GO:1904668	positive regulation of ubiquitin protein ligase activity	2/948	10/18722	0.0879991	0.530826	0.487801	UBE2S/SKP1	2
GO:1904779	regulation of protein localization to centrosome	2/948	10/18722	0.0879991	0.530826	0.487801	CEP72/GSK3B	2
GO:1905383	protein localization to presynapse	2/948	10/18722	0.0879991	0.530826	0.487801	HSPB1/RAB27B	2
GO:2000121	regulation of removal of superoxide radicals	2/948	10/18722	0.0879991	0.530826	0.487801	BMP7/H19	2
GO:2000434	regulation of protein neddylation	2/948	10/18722	0.0879991	0.530826	0.487801	DCUN1D1/RPL11	2
GO:0007338	single fertilization	12/948	153/18722	0.0881614	0.531148	0.488097	CD9/PLAT/VDAC2/CECR2/AR/CCT5/CD46/PITHD1/TCP1/CCT8/PARK7/CDK1	12
GO:0046822	regulation of nucleocytoplasmic transport	9/948	106/18722	0.0886661	0.533529	0.490285	TARDBP/RBM4/BAG3/RAN/CDH1/GSK3B/PARK7/HSP90AB1/CDK1	9
GO:0014823	response to activity	7/948	76/18722	0.0896468	0.538765	0.495097	SOD2/TOMM20/METRNL/CYBA/SRD5A1/FIS1/CDK1	7
GO:0043123	positive regulation of I-kappaB kinase/NF-kappaB signaling	14/948	186/18722	0.0902631	0.541731	0.497822	UBE2V1/FKBP1A/C18orf32/TSPAN6/TFRC/CLEC7A/NDFIP2/UBE2I/LAMTOR5/EEF1D/S100A13/S100A12/MIB2/RHOC	14
GO:1990266	neutrophil migration	10/948	122/18722	0.0904909	0.541731	0.497822	CKLF/S100A9/MDK/CXCL6/PPIA/C1QBP/S100A12/CXCL1/MCU/CXCL8	10
GO:0032212	positive regulation of telomere maintenance via telomerase	4/948	34/18722	0.0911406	0.541731	0.497822	HNRNPA1/CCT5/TCP1/CCT8	4
GO:0035308	negative regulation of protein dephosphorylation	4/948	34/18722	0.0911406	0.541731	0.497822	FKBP1A/PPP1R15A/TIPRL/GSK3B	4
GO:0042573	retinoic acid metabolic process	4/948	34/18722	0.0911406	0.541731	0.497822	RDH10/RBP1/SCPEP1/CRABP2	4
GO:0043276	anoikis	4/948	34/18722	0.0911406	0.541731	0.497822	PTK2/CEACAM6/CEACAM5/MCL1	4
GO:0043516	regulation of DNA damage response, signal transduction by p53 class mediator	4/948	34/18722	0.0911406	0.541731	0.497822	RPL26/MIF/EEF1E1/PMAIP1	4
GO:0070884	regulation of calcineurin-NFAT signaling cascade	4/948	34/18722	0.0911406	0.541731	0.497822	CLEC7A/CAMTA1/CIB1/GSK3B	4
GO:0090075	relaxation of muscle	4/948	34/18722	0.0911406	0.541731	0.497822	CAMK2D/KCNMA1/SOD1/SRI	4
GO:0007091	metaphase/anaphase transition of mitotic cell cycle	6/948	62/18722	0.0929135	0.550016	0.505436	CDC26/DUSP1/ANAPC11/ZWINT/TRIP13/MAD2L1	6
GO:0032757	positive regulation of interleukin-8 production	6/948	62/18722	0.0929135	0.550016	0.505436	HSPA1A/HSPA1B/CLEC7A/CD14/LAMTOR5/PARK7	6
GO:0099072	regulation of postsynaptic membrane neurotransmitter receptor levels	6/948	62/18722	0.0929135	0.550016	0.505436	CTNND1/VAMP2/PPP3R1/MAPK10/DLG1/AP2M1	6
GO:0008064	regulation of actin polymerization or depolymerization	14/948	187/18722	0.0932795	0.550016	0.505436	ARPC3/ARPC1A/ARPC4/CDC42EP5/PFN2/ARPC1B/BRK1/ARF1/DLG1/NCK2/ARPC5/MTPN/TMSB4X/SVIL	14
GO:0033044	regulation of chromosome organization	14/948	187/18722	0.0932795	0.550016	0.505436	HNRNPA1/TEN1/NAA10/CDC26/CCT5/DUSP1/ANAPC11/ZWINT/TRIP13/TCP1/MAD2L1/RESF1/MYC/CCT8	14
GO:0006631	fatty acid metabolic process	26/948	390/18722	0.0933244	0.550016	0.505436	MIF/TECR/EIF6/HPGD/FABP5/ASAH1/PTGES3/NDUFAB1/PEX2/GPX4/ABHD3/PRKAR2B/EPHX1/ECH1/ACADVL/ALKBH7/ETFB/ECI1/ELOVL5/ADH5/ECHS1/ETFA/AIG1/FASN/ANXA1/AKR1C2	26
GO:0051656	establishment of organelle localization	26/948	390/18722	0.0933244	0.550016	0.505436	EIF6/BLOC1S1/PDCD6/OOEP/UBB/CHMP4A/DYNLT1/UCHL1/LLGL2/HAP1/MYO5B/VAMP8/NECTIN2/TMED2/NUSAP1/ARF1/HSBP1/RAN/MYO6/DLG1/CDC42/CHMP2A/S100A13/RAB27B/MAD2L1/NUDC	26
GO:0032527	protein exit from endoplasmic reticulum	5/948	48/18722	0.0941955	0.552359	0.507588	SVIP/HERPUD1/DERL1/SEC61B/BCAP31	5
GO:0033628	regulation of cell adhesion mediated by integrin	5/948	48/18722	0.0941955	0.552359	0.507588	MUC1/PTK2/ADAM9/CIB1/PLAU	5
GO:0035036	sperm-egg recognition	5/948	48/18722	0.0941955	0.552359	0.507588	CD9/VDAC2/CCT5/TCP1/CCT8	5
GO:0097720	calcineurin-mediated signaling	5/948	48/18722	0.0941955	0.552359	0.507588	PPP3R1/CLEC7A/CAMTA1/CIB1/GSK3B	5
GO:0006690	icosanoid metabolic process	10/948	123/18722	0.0942885	0.552359	0.507588	MIF/HPGD/FABP5/PTGES3/GPX4/EPHX1/MGST2/MGST3/ANXA1/AKR1C2	10
GO:0007568	aging	23/948	339/18722	0.0949283	0.55419	0.509271	MIF/SOD2/CRYAB/CD68/EEF1E1/HMGA1/GPX4/JUND/SERP1/CLDN1/CISD2/NAMPT/MAPK8/MAPK10/DKK1/CACYBP/GLRX2/YBX1/SOD1/IGFBP2/FOS/BCL2A1/CDK1	23
GO:0048545	response to steroid hormone	23/948	339/18722	0.0949283	0.55419	0.509271	GPI/PTGES3/FBXO32/MDK/FOSB/CLDN4/AR/ADAM9/DDIT4/CLDN1/BMP7/SPP1/CYBA/DUSP1/SRD5A1/NCOA2/ZFP36/PHB/IGFBP2/PARK7/SDC1/FOS/ANXA1	23
GO:0022411	cellular component disassembly	29/948	443/18722	0.0949423	0.55419	0.509271	GABARAP/PAM16/CTDNEP1/SMARCE1/GABARAPL2/CECR2/HMGA1/ZFAND1/MAP1LC3A/SQSTM1/AMBRA1/VAMP8/DDIT4/CISD2/CIB1/UFC1/DKK1/MAP1LC3B/CHMP2A/WDR45B/MYC/FIS1/GSK3B/MTPN/PARK7/SLC25A5/HSPA8/SVIL/CDK1	29
GO:1903311	regulation of mRNA metabolic process	20/948	288/18722	0.0954773	0.556646	0.511529	HNRNPA1/LSM1/TARDBP/HNRNPL/RBM4/SRSF9/TOB1/PAIP1/JMJD6/PUF60/TENT5A/PRDX6/MAGOH/SAP18/C1QBP/SRSF2/YBX1/ZFP36/RBM8A/HSPA8	20
GO:0001906	cell killing	14/948	188/18722	0.0963579	0.560439	0.515014	RPL30/CD59/PRDX1/CTSH/CLEC7A/CXCL6/NECTIN2/CD55/MAPK8/SERPINB4/S100A12/ARL8B/HSP90AB1/HMGN2	14
GO:0030832	regulation of actin filament length	14/948	188/18722	0.0963579	0.560439	0.515014	ARPC3/ARPC1A/ARPC4/CDC42EP5/PFN2/ARPC1B/BRK1/ARF1/DLG1/NCK2/ARPC5/MTPN/TMSB4X/SVIL	14
GO:0016055	Wnt signaling pathway	29/948	444/18722	0.0969225	0.563051	0.517414	CD24/ATP6V0C/RPS12/CSNK2B/PPP2CA/CTNND1/CTDNEP1/MDK/GID8/PFDN5/APOE/NRARP/HBP1/NDRG2/CCNYL1/DKK1/KLF4/STK3/ATP6AP2/SNX3/TBL1XR1/CDC42/RAB5A/VGLL4/NXN/GSK3B/IGFBP2/SDC1/EXT1	29
GO:0006359	regulation of transcription by RNA polymerase III	3/948	22/18722	0.0975003	0.563053	0.517416	MAF1/AR/BRF2	3
GO:0021854	hypothalamus development	3/948	22/18722	0.0975003	0.563053	0.517416	UBB/HAP1/SRD5A1	3
GO:0034629	cellular protein-containing complex localization	3/948	22/18722	0.0975003	0.563053	0.517416	EXOC3/CEP72/DLG1	3
GO:0035584	calcium-mediated signaling using intracellular calcium source	3/948	22/18722	0.0975003	0.563053	0.517416	DEFB1/BCAP31/FIS1	3
GO:1900543	negative regulation of purine nucleotide metabolic process	3/948	22/18722	0.0975003	0.563053	0.517416	NUPR1/DDIT4/H19	3
GO:1902099	regulation of metaphase/anaphase transition of cell cycle	6/948	63/18722	0.0985475	0.564971	0.519178	CDC26/DUSP1/ANAPC11/ZWINT/TRIP13/MAD2L1	6
GO:1902373	negative regulation of mRNA catabolic process	6/948	63/18722	0.0985475	0.564971	0.519178	TARDBP/TOB1/PAIP1/TENT5A/YBX1/ZFP36	6
GO:0032088	negative regulation of NF-kappaB transcription factor activity	8/948	93/18722	0.098779	0.564971	0.519178	PRDX2/COMMD7/BMP7/KLF4/FAF1/COMMD6/TMSB4X/NFKBIA	8
GO:0001893	maternal placenta development	4/948	35/18722	0.0989916	0.564971	0.519178	TMED2/SPP1/CTSB/JUNB	4
GO:0010664	negative regulation of striated muscle cell apoptotic process	4/948	35/18722	0.0989916	0.564971	0.519178	MDK/NUPR1/BMP7/BAG3	4
GO:0010837	regulation of keratinocyte proliferation	4/948	35/18722	0.0989916	0.564971	0.519178	MDK/PTPRK/HAS2/ZFP36	4
GO:0018149	peptide cross-linking	4/948	35/18722	0.0989916	0.564971	0.519178	SPRR3/ANXA1/SPRR2E/CSTA	4
GO:0034331	cell junction maintenance	4/948	35/18722	0.0989916	0.564971	0.519178	PLEKHA7/CLDN3/CLDN1/DLG1	4
GO:0035633	maintenance of blood-brain barrier	4/948	35/18722	0.0989916	0.564971	0.519178	CLDN3/CLDN1/F11R/LSR	4
GO:0106056	regulation of calcineurin-mediated signaling	4/948	35/18722	0.0989916	0.564971	0.519178	CLEC7A/CAMTA1/CIB1/GSK3B	4
GO:0032024	positive regulation of insulin secretion	7/948	78/18722	0.0995979	0.567103	0.521138	PSMD9/TARDBP/GLUL/SERP1/MPC2/MCU/SRI	7
GO:0061045	negative regulation of wound healing	7/948	78/18722	0.0995979	0.567103	0.521138	CD9/PLAT/PROS1/APOE/CLDN3/SERPINB2/PLAU	7
GO:0009409	response to cold	5/948	49/18722	0.100772	0.567956	0.521921	SOD2/METRNL/ACADVL/NFKBIA/FOS	5
GO:0014075	response to amine	5/948	49/18722	0.100772	0.567956	0.521921	NME1/NR4A1/SOD1/RGS10/CDK1	5
GO:0042304	regulation of fatty acid biosynthetic process	5/948	49/18722	0.100772	0.567956	0.521921	EIF6/FABP5/ACADVL/ELOVL5/ANXA1	5
GO:0043457	regulation of cellular respiration	5/948	49/18722	0.100772	0.567956	0.521921	SLC25A33/NUPR1/CISD1/ISCU/PARK7	5
GO:0198738	cell-cell signaling by wnt	29/948	446/18722	0.100964	0.567956	0.521921	CD24/ATP6V0C/RPS12/CSNK2B/PPP2CA/CTNND1/CTDNEP1/MDK/GID8/PFDN5/APOE/NRARP/HBP1/NDRG2/CCNYL1/DKK1/KLF4/STK3/ATP6AP2/SNX3/TBL1XR1/CDC42/RAB5A/VGLL4/NXN/GSK3B/IGFBP2/SDC1/EXT1	29
GO:0017038	protein import	15/948	206/18722	0.100965	0.567956	0.521921	PAM16/CLU/TARDBP/PPP3R1/TOMM20/PEX2/APOE/DNAJC19/BAG3/RAN/CDH1/NFKBIA/HSP90AB1/HSPA8/CDK1	15
GO:0071900	regulation of protein serine/threonine kinase activity	24/948	359/18722	0.101218	0.567956	0.521921	CD24/CALM2/PPP2CA/DUSP10/UCHL1/CKS1B/APOE/PRKAR2B/TPD52L1/ADAM9/CCNG2/HEG1/CIB1/BMP7/ERP29/DKK1/DUSP1/STK3/HEXIM1/CCNI/SERPINB3/S100A12/GADD45A/HSP90AB1	24
GO:0048284	organelle fusion	11/948	141/18722	0.102302	0.567956	0.521921	RAB13/STX16/VAMP2/TFRC/STX6/VAMP8/MFN1/ARL8B/FIS1/ANXA1/CDK1	11
GO:0030041	actin filament polymerization	14/948	190/18722	0.102701	0.567956	0.521921	ARPC3/ARPC1A/ARPC4/CDC42EP5/PFN2/ARPC1B/BRK1/ARF1/DLG1/NCK2/ARPC5/MTPN/TMSB4X/SVIL	14
GO:0002690	positive regulation of leukocyte chemotaxis	8/948	94/18722	0.103463	0.567956	0.521921	S100A14/CXCL17/MDK/PTK2/C1QBP/MCU/CXCL8/S100A7	8
GO:0050679	positive regulation of epithelial cell proliferation	15/948	207/18722	0.104055	0.567956	0.521921	NME2/NME1/PDCD6/MDK/MYDGF/GRN/GLUL/AR/NRARP/NR4A1/CLDN1/CYBA/HAS2/CDC42/MYC	15
GO:0002357	defense response to tumor cell	2/948	11/18722	0.104059	0.567956	0.521921	PRDX2/KLF4	2
GO:0002924	negative regulation of humoral immune response mediated by circulating immunoglobulin	2/948	11/18722	0.104059	0.567956	0.521921	CD55/CD46	2
GO:0006122	mitochondrial electron transport, ubiquinol to cytochrome c	2/948	11/18722	0.104059	0.567956	0.521921	UQCR11/UQCRH	2
GO:0006702	androgen biosynthetic process	2/948	11/18722	0.104059	0.567956	0.521921	SRD5A3/SRD5A1	2
GO:0007042	lysosomal lumen acidification	2/948	11/18722	0.104059	0.567956	0.521921	GRN/ATP6AP2	2
GO:0007144	female meiosis I	2/948	11/18722	0.104059	0.567956	0.521921	UBB/TRIP13	2
GO:0010918	positive regulation of mitochondrial membrane potential	2/948	11/18722	0.104059	0.567956	0.521921	BID/MFN1	2
GO:0019372	lipoxygenase pathway	2/948	11/18722	0.104059	0.567956	0.521921	HPGD/GPX4	2
GO:0033860	regulation of NAD(P)H oxidase activity	2/948	11/18722	0.104059	0.567956	0.521921	CYBA/PARK7	2
GO:0039532	negative regulation of viral-induced cytoplasmic pattern recognition receptor signaling pathway	2/948	11/18722	0.104059	0.567956	0.521921	TSPAN6/C1QBP	2
GO:0042447	hormone catabolic process	2/948	11/18722	0.104059	0.567956	0.521921	SPP1/SRD5A1	2
GO:0046710	GDP metabolic process	2/948	11/18722	0.104059	0.567956	0.521921	DLG1/MAGI3	2
GO:0060315	negative regulation of ryanodine-sensitive calcium-release channel activity	2/948	11/18722	0.104059	0.567956	0.521921	CALM2/SRI	2
GO:0060742	epithelial cell differentiation involved in prostate gland development	2/948	11/18722	0.104059	0.567956	0.521921	AR/PSAP	2
GO:0070601	centromeric sister chromatid cohesion	2/948	11/18722	0.104059	0.567956	0.521921	NAA10/NAA50	2
GO:0072497	mesenchymal stem cell differentiation	2/948	11/18722	0.104059	0.567956	0.521921	KRT18/LTBP3	2
GO:0090649	response to oxygen-glucose deprivation	2/948	11/18722	0.104059	0.567956	0.521921	LCN2/NAMPT	2
GO:0097494	regulation of vesicle size	2/948	11/18722	0.104059	0.567956	0.521921	RAB5A/AP2M1	2
GO:0140042	lipid droplet formation	2/948	11/18722	0.104059	0.567956	0.521921	SMIM22/BSCL2	2
GO:1900426	positive regulation of defense response to bacterium	2/948	11/18722	0.104059	0.567956	0.521921	GRN/CYBA	2
GO:1901030	positive regulation of mitochondrial outer membrane permeabilization involved in apoptotic signaling pathway	2/948	11/18722	0.104059	0.567956	0.521921	MAPK8/GSK3B	2
GO:1903265	positive regulation of tumor necrosis factor-mediated signaling pathway	2/948	11/18722	0.104059	0.567956	0.521921	HSPA1A/HSPA1B	2
GO:1905050	positive regulation of metallopeptidase activity	2/948	11/18722	0.104059	0.567956	0.521921	CLDN4/CLDN3	2
GO:1905522	negative regulation of macrophage migration	2/948	11/18722	0.104059	0.567956	0.521921	MIF/DDT	2
GO:1990440	positive regulation of transcription from RNA polymerase II promoter in response to endoplasmic reticulum stress	2/948	11/18722	0.104059	0.567956	0.521921	ATF3/CEBPB	2
GO:2000644	regulation of receptor catabolic process	2/948	11/18722	0.104059	0.567956	0.521921	APOE/MYLIP	2
GO:0001885	endothelial cell development	6/948	64/18722	0.104358	0.568951	0.522836	CLDN3/CLDN1/HEG1/GSTM3/F11R/FASN	6
GO:0010770	positive regulation of cell morphogenesis involved in differentiation	7/948	79/18722	0.104791	0.570673	0.524418	MDK/SS18L2/CIB1/HAS2/CDC42/C1QBP/P4HB	7
GO:0002698	negative regulation of immune effector process	9/948	110/18722	0.10548	0.573141	0.526686	CD59/DUSP10/AHR/GRN/CD55/CD46/SERPINB4/TMBIM6/ANXA1	9
GO:0007088	regulation of mitotic nuclear division	9/948	110/18722	0.10548	0.573141	0.526686	NUSAP1/BMP7/DUSP1/ANAPC11/ZWINT/TRIP13/CDC42/MAD2L1/AURKAIP1	9
GO:0010923	negative regulation of phosphatase activity	4/948	36/18722	0.107145	0.578379	0.531499	FKBP1A/PPP1R15A/TIPRL/GSK3B	4
GO:0044743	protein transmembrane import into intracellular organelle	4/948	36/18722	0.107145	0.578379	0.531499	PAM16/TOMM20/PEX2/DNAJC19	4
GO:0045746	negative regulation of Notch signaling pathway	4/948	36/18722	0.107145	0.578379	0.531499	ARRDC1/NRARP/BMP7/NFKBIA	4
GO:0070670	response to interleukin-4	4/948	36/18722	0.107145	0.578379	0.531499	RPL3/RPLP0/FASN/HSP90AB1	4
GO:0051047	positive regulation of secretion	21/948	310/18722	0.107902	0.578379	0.531499	NMB/IER3IP1/PSMD9/TARDBP/GLUL/VAMP8/SERP1/SDCBP/ADAM9/MPC2/ARF1/SPP1/CYBA/RAB5A/CHMP2A/PPIA/RAB27B/SELENOT/MCU/SRI/SDC1	21
GO:0006622	protein targeting to lysosome	3/948	23/18722	0.108105	0.578379	0.531499	CLU/SORT1/HSPA8	3
GO:0018279	protein N-linked glycosylation via asparagine	3/948	23/18722	0.108105	0.578379	0.531499	OSTC/DDOST/DAD1	3
GO:0045932	negative regulation of muscle contraction	3/948	23/18722	0.108105	0.578379	0.531499	KCNMA1/SOD1/SRI	3
GO:0045980	negative regulation of nucleotide metabolic process	3/948	23/18722	0.108105	0.578379	0.531499	NUPR1/DDIT4/H19	3
GO:0060396	growth hormone receptor signaling pathway	3/948	23/18722	0.108105	0.578379	0.531499	LEPROT/PTK2/GDF15	3
GO:0071218	cellular response to misfolded protein	3/948	23/18722	0.108105	0.578379	0.531499	UBE2W/DERL1/STUB1	3
GO:0090335	regulation of brown fat cell differentiation	3/948	23/18722	0.108105	0.578379	0.531499	DUSP10/METRNL/BMP7	3
GO:1902410	mitotic cytokinetic process	3/948	23/18722	0.108105	0.578379	0.531499	CHMP4A/ARF1/CHMP2A	3
GO:2000810	regulation of bicellular tight junction assembly	3/948	23/18722	0.108105	0.578379	0.531499	CLDN3/CLDN1/F11R	3
GO:0010965	regulation of mitotic sister chromatid separation	6/948	65/18722	0.110343	0.588749	0.541029	CDC26/DUSP1/ANAPC11/ZWINT/TRIP13/MAD2L1	6
GO:0044784	metaphase/anaphase transition of cell cycle	6/948	65/18722	0.110343	0.588749	0.541029	CDC26/DUSP1/ANAPC11/ZWINT/TRIP13/MAD2L1	6
GO:0071222	cellular response to lipopolysaccharide	15/948	209/18722	0.110406	0.588749	0.541029	PRDX2/CD68/LCN2/NLRP7/CXCL6/ADAM9/SGMS1/CD55/CD14/MAPK8/CXCL1/CEBPB/CXCL8/ZFP36/NFKBIA	15
GO:0071241	cellular response to inorganic substance	16/948	226/18722	0.111102	0.591815	0.543846	FOSB/MT1X/MAP1LC3A/JUND/RTF2/CLDN1/RYR3/MAPK8/CACYBP/CAMK2D/CDH1/SOD1/JUNB/UBE2D3/EIF4A3/FOS	16
GO:0110053	regulation of actin filament organization	19/948	277/18722	0.111373	0.59241	0.544393	ARPC3/ARPC1A/ARPC4/CDC42EP5/PFN2/TACSTD2/LIMCH1/ARPC1B/BRK1/ARF1/F11R/DLG1/CDC42/NCK2/RHOC/ARPC5/MTPN/TMSB4X/SVIL	19
GO:0043543	protein acylation	17/948	243/18722	0.111457	0.59241	0.544393	BLOC1S1/NAA10/TAF10/MUC1/TRIM16/GOLGA7/GLUL/NAA20/NUPR1/ACTL6A/GTF2B/NAA50/NCOA3/MORF4L1/SELENOK/GSK3B/PARK7	17
GO:0007565	female pregnancy	14/948	193/18722	0.112679	0.598256	0.549766	HPGD/FOSB/CLDN4/COMT/AR/TMED2/NAMPT/SPP1/C1QBP/SOD1/CTSB/JUNB/IGFBP2/FOS	14
GO:0002685	regulation of leukocyte migration	15/948	210/18722	0.113667	0.602841	0.553979	MIF/CD9/DDT/S100A14/CXCL17/MDK/PTK2/C10orf99/DUSP1/C1QBP/MCU/SELENOK/CXCL8/ANXA1/S100A7	15
GO:0016311	dephosphorylation	27/948	417/18722	0.114275	0.603924	0.554974	CALM2/CSNK2B/FKBP1A/PPP1CB/PTP4A2/PLPP5/PPP2CA/CTDNEP1/EYA2/PTPMT1/PPP3R1/DUSP10/PPP1R2/PPP4C/CAMTA1/CAMK2G/PTPRK/DUSP1/PPP1R15A/TIPRL/DLG1/PPIA/DAPP1/NT5C2/INPP4B/GSK3B/HSP90AB1	27
GO:0006636	unsaturated fatty acid biosynthetic process	5/948	51/18722	0.11459	0.603924	0.554974	MIF/FABP5/PTGES3/ELOVL5/ANXA1	5
GO:0051293	establishment of spindle localization	5/948	51/18722	0.11459	0.603924	0.554974	OOEP/DYNLT1/LLGL2/NUSAP1/MAD2L1	5
GO:0035303	regulation of dephosphorylation	10/948	128/18722	0.114668	0.603924	0.554974	CALM2/CSNK2B/FKBP1A/PPP1R2/CAMTA1/PPP1R15A/TIPRL/PPIA/GSK3B/HSP90AB1	10
GO:0030324	lung development	13/948	177/18722	0.114775	0.603924	0.554974	RDH10/PTGES3/PPP3R1/EIF4EBP1/LTBP3/CTSH/JMJD6/HEG1/CDC42/HSPB11/HOPX/AGR2/EXT1	13
GO:0071453	cellular response to oxygen levels	13/948	177/18722	0.114775	0.603924	0.554974	CHCHD2/LCN2/EIF4EBP1/HILPDA/ATP6V1G1/FAM162A/BMP7/NAMPT/STUB1/TMBIM6/P4HB/PMAIP1/MYC	13
GO:0000154	rRNA modification	4/948	37/18722	0.11559	0.603924	0.554974	NSUN3/NOP10/TRMT112/METTL5	4
GO:0000184	nuclear-transcribed mRNA catabolic process, nonsense-mediated decay	4/948	37/18722	0.11559	0.603924	0.554974	EIF3E/MAGOH/EIF4A3/RBM8A	4
GO:0033120	positive regulation of RNA splicing	4/948	37/18722	0.11559	0.603924	0.554974	HSPA1A/SRSF1/PRDX6/HSPA8	4
GO:0042401	cellular biogenic amine biosynthetic process	4/948	37/18722	0.11559	0.603924	0.554974	OAZ1/AZIN1/PARK7/SAT1	4
GO:0043403	skeletal muscle tissue regeneration	4/948	37/18722	0.11559	0.603924	0.554974	CD9/HOPX/MTPN/ANXA1	4
GO:0043687	post-translational protein modification	4/948	37/18722	0.11559	0.603924	0.554974	RNF7/UCHL3/COPS5/UBE2M	4
GO:1904358	positive regulation of telomere maintenance via telomere lengthening	4/948	37/18722	0.11559	0.603924	0.554974	HNRNPA1/CCT5/TCP1/CCT8	4
GO:1903533	regulation of protein targeting	7/948	81/18722	0.115605	0.603924	0.554974	PARL/LEPROT/CIB1/BAG3/LMAN1/FIS1/UBE2D3	7
GO:0045600	positive regulation of fat cell differentiation	6/948	66/18722	0.116499	0.607887	0.558616	ADIRF/METRNL/BMP7/STK3/CEBPB/ZFP36	6
GO:0036294	cellular response to decreased oxygen levels	12/948	161/18722	0.116614	0.607887	0.558616	CHCHD2/LCN2/EIF4EBP1/HILPDA/FAM162A/BMP7/NAMPT/STUB1/TMBIM6/P4HB/PMAIP1/MYC	12
GO:0042180	cellular ketone metabolic process	15/948	211/18722	0.116984	0.608404	0.559091	EIF6/FABP5/RDH10/VKORC1/HAGH/COMT/AKR1A1/AKR7A2/ACADVL/SRD5A1/ELOVL5/PARK7/ANXA1/AKR1C2/AKR1B10	15
GO:2001237	negative regulation of extrinsic apoptotic signaling pathway	8/948	97/18722	0.118241	0.608404	0.559091	HSPA1A/HSPA1B/PRDX2/EYA2/AR/GSK3B/MCL1/PARK7	8
GO:0007035	vacuolar acidification	3/948	24/18722	0.119132	0.608404	0.559091	GRN/ATP6AP2/ATP6V0E1	3
GO:0010226	response to lithium ion	3/948	24/18722	0.119132	0.608404	0.559091	ARL13B/CDH1/IGFBP2	3
GO:0010288	response to lead ion	3/948	24/18722	0.119132	0.608404	0.559091	PPP2CA/MAP1LC3A/CLDN1	3
GO:0018196	peptidyl-asparagine modification	3/948	24/18722	0.119132	0.608404	0.559091	OSTC/DDOST/DAD1	3
GO:0032928	regulation of superoxide anion generation	3/948	24/18722	0.119132	0.608404	0.559091	CLEC7A/CYBA/SOD1	3
GO:0036003	positive regulation of transcription from RNA polymerase II promoter in response to stress	3/948	24/18722	0.119132	0.608404	0.559091	MUC1/ATF3/CEBPB	3
GO:0048011	neurotrophin TRK receptor signaling pathway	3/948	24/18722	0.119132	0.608404	0.559091	SORT1/HAP1/DDIT4	3
GO:0071378	cellular response to growth hormone stimulus	3/948	24/18722	0.119132	0.608404	0.559091	LEPROT/PTK2/GDF15	3
GO:0030073	insulin secretion	14/948	195/18722	0.11964	0.608404	0.559091	PSMD9/TARDBP/GLUL/SERP1/MPC2/CAMK2G/ENY2/RIMS2/HMGN3/SELENOT/MCU/SRI/PARK7/ANXA1	14
GO:0006469	negative regulation of protein kinase activity	15/948	212/18722	0.120359	0.608404	0.559091	DUSP10/HSPB1/UCHL1/APOE/PRKAR2B/HEG1/BMP7/DUSP1/HEXIM1/SERPINB3/PPIA/GPRC5A/GADD45B/GADD45A/PARK7	15
GO:0051100	negative regulation of binding	12/948	162/18722	0.120503	0.608404	0.559091	SLPI/C4orf3/MAPK8/DKK1/STUB1/TMBIM6/GSK3B/TMSB4X/EIF4A3/SRI/PARK7/NFKBIA	12
GO:0007501	mesodermal cell fate specification	2/948	12/18722	0.120832	0.608404	0.559091	EYA2/DKK1	2
GO:0007614	short-term memory	2/948	12/18722	0.120832	0.608404	0.559091	MDK/COMT	2
GO:0032780	negative regulation of ATPase activity	2/948	12/18722	0.120832	0.608404	0.559091	PAM16/CNN3	2
GO:0032908	regulation of transforming growth factor beta1 production	2/948	12/18722	0.120832	0.608404	0.559091	LAPTM4B/ATP6AP2	2
GO:0043248	proteasome assembly	2/948	12/18722	0.120832	0.608404	0.559091	PSMD9/ADRM1	2
GO:0043471	regulation of cellular carbohydrate catabolic process	2/948	12/18722	0.120832	0.608404	0.559091	PGAM1/PPP1CB	2
GO:0044650	adhesion of symbiont to host cell	2/948	12/18722	0.120832	0.608404	0.559091	NECTIN2/HSP90AB1	2
GO:0051549	positive regulation of keratinocyte migration	2/948	12/18722	0.120832	0.608404	0.559091	ADAM9/HAS2	2
GO:0051639	actin filament network formation	2/948	12/18722	0.120832	0.608404	0.559091	PLS3/ARPC5	2
GO:0060009	Sertoli cell development	2/948	12/18722	0.120832	0.608404	0.559091	RAB13/SDC1	2
GO:0060123	regulation of growth hormone secretion	2/948	12/18722	0.120832	0.608404	0.559091	SERP1/SELENOT	2
GO:0060601	lateral sprouting from an epithelium	2/948	12/18722	0.120832	0.608404	0.559091	AR/BMP7	2
GO:0061517	macrophage proliferation	2/948	12/18722	0.120832	0.608404	0.559091	CLU/PTK2	2
GO:0072520	seminiferous tubule development	2/948	12/18722	0.120832	0.608404	0.559091	UBB/AR	2
GO:0097152	mesenchymal cell apoptotic process	2/948	12/18722	0.120832	0.608404	0.559091	BMP7/ETV6	2
GO:0150065	regulation of deacetylase activity	2/948	12/18722	0.120832	0.608404	0.559091	MAPK8/CAMK2D	2
GO:1903599	positive regulation of autophagy of mitochondrion	2/948	12/18722	0.120832	0.608404	0.559091	PARK7/SLC25A5	2
GO:1905214	regulation of RNA binding	2/948	12/18722	0.120832	0.608404	0.559091	EIF3E/EIF4A3	2
GO:1905245	regulation of aspartic-type peptidase activity	2/948	12/18722	0.120832	0.608404	0.559091	NLRP7/GRN	2
GO:1905709	negative regulation of membrane permeability	2/948	12/18722	0.120832	0.608404	0.559091	DYNLT1/HEG1	2
GO:0007032	endosome organization	7/948	82/18722	0.121223	0.609742	0.560321	CHMP4A/SQSTM1/STX6/LAPTM4B/VPS28/SNX3/CHMP2A	7
GO:0010662	regulation of striated muscle cell apoptotic process	5/948	52/18722	0.12182	0.611585	0.562014	MDK/NUPR1/BMP7/BAG3/CAMK2D	5
GO:0042326	negative regulation of phosphorylation	25/948	385/18722	0.12184	0.611585	0.562014	CALM2/PPP2CA/TARDBP/DUSP10/HSPB1/UCHL1/APOE/PRKAR2B/NUPR1/DDIT4/TMED2/HEG1/CIB1/BMP7/SOCS3/DKK1/DUSP1/HEXIM1/NCK2/SERPINB3/PPIA/GPRC5A/GADD45B/GADD45A/PARK7	25
GO:0051306	mitotic sister chromatid separation	6/948	67/18722	0.122824	0.615257	0.565388	CDC26/DUSP1/ANAPC11/ZWINT/TRIP13/MAD2L1	6
GO:0070527	platelet aggregation	6/948	67/18722	0.122824	0.615257	0.565388	CD9/HSPB1/CLIC1/F11R/MYL12A/PPIA	6
GO:0070301	cellular response to hydrogen peroxide	8/948	98/18722	0.123405	0.616395	0.566434	LCN2/MAP1LC3A/PLEKHA1/KLF4/NET1/PARK7/ANXA1/CDK1	8
GO:0007007	inner mitochondrial membrane organization	4/948	38/18722	0.124316	0.616395	0.566434	NDUFA13/MICOS10/MTX1/GHITM	4
GO:0007094	mitotic spindle assembly checkpoint signaling	4/948	38/18722	0.124316	0.616395	0.566434	DUSP1/ZWINT/TRIP13/MAD2L1	4
GO:0009309	amine biosynthetic process	4/948	38/18722	0.124316	0.616395	0.566434	OAZ1/AZIN1/PARK7/SAT1	4
GO:0030279	negative regulation of ossification	4/948	38/18722	0.124316	0.616395	0.566434	LTBP3/MDK/DKK1/SRGN	4
GO:0048713	regulation of oligodendrocyte differentiation	4/948	38/18722	0.124316	0.616395	0.566434	DUSP10/MDK/RHEB/TNFRSF21	4
GO:0071173	spindle assembly checkpoint signaling	4/948	38/18722	0.124316	0.616395	0.566434	DUSP1/ZWINT/TRIP13/MAD2L1	4
GO:0071174	mitotic spindle checkpoint signaling	4/948	38/18722	0.124316	0.616395	0.566434	DUSP1/ZWINT/TRIP13/MAD2L1	4
GO:0071398	cellular response to fatty acid	4/948	38/18722	0.124316	0.616395	0.566434	NME2/NME1/CLDN1/AKR1C2	4
GO:0097242	amyloid-beta clearance	4/948	38/18722	0.124316	0.616395	0.566434	CLU/CYP51A1/APOE/RAB5A	4
GO:0006633	fatty acid biosynthetic process	12/948	163/18722	0.124465	0.616505	0.566535	MIF/TECR/EIF6/FABP5/PTGES3/NDUFAB1/GPX4/ABHD3/ACADVL/ELOVL5/FASN/ANXA1	12
GO:0001667	ameboidal-type cell migration	30/948	475/18722	0.125658	0.621782	0.571384	RAB13/CSNK2B/GPI/PDCD6/PFN2/TACSTD2/LCN2/DUSP10/HSPB1/GRN/CTSH/PTK2/GLUL/APOE/PIK3R3/S100P/ADAM9/NR4A1/DNAJA4/RAB25/CIB1/BMP7/KLF4/HAS2/C1QBP/GIPC1/LAMTOR2/TMSB4X/GADD45A/ANXA1	30
GO:0050900	leukocyte migration	24/948	369/18722	0.125832	0.622014	0.571597	MIF/CD9/DDT/CKLF/S100A9/S100A14/CXCL17/MDK/PTK2/C10orf99/CXCL6/DUSP1/F11R/CDC42/PPIA/C1QBP/S100A12/CXCL1/MCU/SELENOK/CXCL8/ANXA1/S100A7/EXT1	24
GO:0071248	cellular response to metal ion	14/948	197/18722	0.126845	0.626385	0.575614	FOSB/MT1X/MAP1LC3A/JUND/CLDN1/RYR3/MAPK8/CACYBP/CAMK2D/CDH1/SOD1/JUNB/UBE2D3/FOS	14
GO:0006887	exocytosis	23/948	352/18722	0.127241	0.627249	0.576408	RAB11FIP1/RAB13/EXOC3/VAMP2/COPS5/LLGL2/HAP1/VAMP8/SDCBP/RAB25/ARF1/RIMS2/RAB5A/SYNGR2/DNAJC5/CHMP2A/S100A13/RAB27B/ARL8B/GIPC1/GSK3B/SDC1/ANXA1	23
GO:0072330	monocarboxylic acid biosynthetic process	15/948	214/18722	0.127277	0.627249	0.576408	MIF/TECR/EIF6/FABP5/RDH10/PTGES3/RBP1/NDUFAB1/GPX4/ABHD3/ACADVL/ELOVL5/FASN/PARK7/ANXA1	15
GO:0046683	response to organophosphorus	10/948	131/18722	0.127992	0.630132	0.579058	NME1/TRIM16/FOSB/AHR/RYR3/DUSP1/SRD5A1/SOD1/SDC1/FOS	10
GO:0031341	regulation of cell killing	8/948	99/18722	0.128685	0.632906	0.581607	CD59/CLEC7A/CXCL6/NECTIN2/CD55/MAPK8/SERPINB4/HSP90AB1	8
GO:0071675	regulation of mononuclear cell migration	9/948	115/18722	0.128845	0.633055	0.581744	S100A14/CXCL17/MDK/PTK2/C10orf99/DUSP1/C1QBP/SELENOK/S100A7	9
GO:0032210	regulation of telomere maintenance via telomerase	5/948	53/18722	0.129257	0.633442	0.582099	HNRNPA1/TEN1/CCT5/TCP1/CCT8	5
GO:0061912	selective autophagy	6/948	68/18722	0.129314	0.633442	0.582099	SQSTM1/AMBRA1/BAG3/UFC1/MAP1LC3B/SLC25A5	6
GO:1902305	regulation of sodium ion transmembrane transport	6/948	68/18722	0.129314	0.633442	0.582099	FXYD3/KLHL24/GLRX/ARF1/CAMK2D/DLG1	6
GO:0030323	respiratory tube development	13/948	181/18722	0.129805	0.634419	0.582997	RDH10/PTGES3/PPP3R1/EIF4EBP1/LTBP3/CTSH/JMJD6/HEG1/CDC42/HSPB11/HOPX/AGR2/EXT1	13
GO:0043122	regulation of I-kappaB kinase/NF-kappaB signaling	17/948	249/18722	0.130377	0.634419	0.582997	UBE2V1/FKBP1A/C18orf32/HSPB1/TSPAN6/TFRC/SQSTM1/CLEC7A/NDFIP2/UBE2I/LAMTOR5/EEF1D/S100A13/S100A12/ZFAND6/MIB2/RHOC	17
GO:0034389	lipid droplet organization	3/948	25/18722	0.130554	0.634419	0.582997	SMIM22/BSCL2/PPIA	3
GO:0035902	response to immobilization stress	3/948	25/18722	0.130554	0.634419	0.582997	SOD2/GPI/FOS	3
GO:0070199	establishment of protein localization to chromosome	3/948	25/18722	0.130554	0.634419	0.582997	CCT5/TCP1/CCT8	3
GO:0070423	nucleotide-binding oligomerization domain containing signaling pathway	3/948	25/18722	0.130554	0.634419	0.582997	HSPA1A/HSPA1B/NFKBIA	3
GO:0086064	cell communication by electrical coupling involved in cardiac conduction	3/948	25/18722	0.130554	0.634419	0.582997	CALM2/CAMK2D/SRI	3
GO:0090169	regulation of spindle assembly	3/948	25/18722	0.130554	0.634419	0.582997	HSPA1A/HSPA1B/CHMP2A	3
GO:0072659	protein localization to plasma membrane	19/948	284/18722	0.132074	0.641166	0.589197	RAB13/TMEM59/KRT18/VAMP2/GOLGA7/VAMP5/CRB3/SQSTM1/AR/RER1/VAMP8/TMED2/CIB1/F11R/DLG1/MYL12A/CDH1/AP2M1/AGR2	19
GO:0002347	response to tumor cell	4/948	39/18722	0.133311	0.644603	0.592356	PRDX2/AHR/NECTIN2/KLF4	4
GO:0031577	spindle checkpoint signaling	4/948	39/18722	0.133311	0.644603	0.592356	DUSP1/ZWINT/TRIP13/MAD2L1	4
GO:0032506	cytokinetic process	4/948	39/18722	0.133311	0.644603	0.592356	CHMP4A/ARF1/ANXA11/CHMP2A	4
GO:0071548	response to dexamethasone	4/948	39/18722	0.133311	0.644603	0.592356	FBXO32/DDIT4/CLDN1/SRD5A1	4
GO:0033559	unsaturated fatty acid metabolic process	9/948	116/18722	0.133823	0.646434	0.594039	MIF/HPGD/FABP5/PTGES3/GPX4/EPHX1/ELOVL5/ANXA1/AKR1C2	9
GO:0045807	positive regulation of endocytosis	8/948	100/18722	0.13408	0.647035	0.594591	CLU/APOE/VPS28/ARF1/CD14/CD63/CDC42/AP2M1	8
GO:0043112	receptor metabolic process	12/948	166/18722	0.136783	0.648949	0.59635	CD9/PPP3R1/TFRC/APOE/MYLIP/SDCBP/ARF1/CD63/DKK1/RAB5A/AP2M1/CXCL8	12
GO:0046328	regulation of JNK cascade	10/948	133/18722	0.137319	0.648949	0.59635	DUSP10/COPS5/TPD52L1/SDCBP/STK3/CDC42/SERPINB3/GADD45B/MAGI3/GADD45A	10
GO:0010917	negative regulation of mitochondrial membrane potential	2/948	13/18722	0.138205	0.648949	0.59635	HEBP2/PMAIP1	2
GO:0018202	peptidyl-histidine modification	2/948	13/18722	0.138205	0.648949	0.59635	NME2/DPH3	2
GO:0021681	cerebellar granular layer development	2/948	13/18722	0.138205	0.648949	0.59635	MDK/MTPN	2
GO:0030497	fatty acid elongation	2/948	13/18722	0.138205	0.648949	0.59635	TECR/ELOVL5	2
GO:0031272	regulation of pseudopodium assembly	2/948	13/18722	0.138205	0.648949	0.59635	CDC42EP5/CDC42	2
GO:0031274	positive regulation of pseudopodium assembly	2/948	13/18722	0.138205	0.648949	0.59635	CDC42EP5/CDC42	2
GO:0031392	regulation of prostaglandin biosynthetic process	2/948	13/18722	0.138205	0.648949	0.59635	FABP5/ANXA1	2
GO:0032905	transforming growth factor beta1 production	2/948	13/18722	0.138205	0.648949	0.59635	LAPTM4B/ATP6AP2	2
GO:0034112	positive regulation of homotypic cell-cell adhesion	2/948	13/18722	0.138205	0.648949	0.59635	PLAUR/F11R	2
GO:0036462	TRAIL-activated apoptotic signaling pathway	2/948	13/18722	0.138205	0.648949	0.59635	ATF3/PARK7	2
GO:0042659	regulation of cell fate specification	2/948	13/18722	0.138205	0.648949	0.59635	AR/DKK1	2
GO:0042761	very long-chain fatty acid biosynthetic process	2/948	13/18722	0.138205	0.648949	0.59635	TECR/ELOVL5	2
GO:0044794	positive regulation by host of viral process	2/948	13/18722	0.138205	0.648949	0.59635	APOE/HSPA8	2
GO:0046689	response to mercury ion	2/948	13/18722	0.138205	0.648949	0.59635	UBE2D3/PARK7	2
GO:0048207	vesicle targeting, rough ER to cis-Golgi	2/948	13/18722	0.138205	0.648949	0.59635	PDCD6/TMED2	2
GO:0048208	COPII vesicle coating	2/948	13/18722	0.138205	0.648949	0.59635	PDCD6/TMED2	2
GO:0051280	negative regulation of release of sequestered calcium ion into cytosol	2/948	13/18722	0.138205	0.648949	0.59635	CALM2/SRI	2
GO:0051451	myoblast migration	2/948	13/18722	0.138205	0.648949	0.59635	NET1/ANXA1	2
GO:0051709	regulation of killing of cells of other organism	2/948	13/18722	0.138205	0.648949	0.59635	CLEC7A/CXCL6	2
GO:0060213	positive regulation of nuclear-transcribed mRNA poly(A) tail shortening	2/948	13/18722	0.138205	0.648949	0.59635	TOB1/ZFP36	2
GO:0061469	regulation of type B pancreatic cell proliferation	2/948	13/18722	0.138205	0.648949	0.59635	NUPR1/NR4A1	2
GO:0070424	regulation of nucleotide-binding oligomerization domain containing signaling pathway	2/948	13/18722	0.138205	0.648949	0.59635	HSPA1A/HSPA1B	2
GO:0090158	endoplasmic reticulum membrane organization	2/948	13/18722	0.138205	0.648949	0.59635	ARL6IP1/TMED2	2
GO:0090161	Golgi ribbon formation	2/948	13/18722	0.138205	0.648949	0.59635	STX16/STX6	2
GO:1901160	primary amino compound metabolic process	2/948	13/18722	0.138205	0.648949	0.59635	BTBD9/SRD5A1	2
GO:1903025	regulation of RNA polymerase II regulatory region sequence-specific DNA binding	2/948	13/18722	0.138205	0.648949	0.59635	LAMTOR5/TMSB4X	2
GO:0071277	cellular response to calcium ion	7/948	85/18722	0.138891	0.651544	0.598735	FOSB/JUND/RYR3/CACYBP/CAMK2D/JUNB/FOS	7
GO:0006576	cellular biogenic amine metabolic process	8/948	101/18722	0.139588	0.653557	0.600584	OAZ1/DHPS/COMT/SAT2/AZIN1/MTPN/PARK7/SAT1	8
GO:0042102	positive regulation of T cell proliferation	8/948	101/18722	0.139588	0.653557	0.600584	CD24/TFRC/CD55/CD46/NCK2/SELENOK/IGFBP2/ANXA1	8
GO:0006473	protein acetylation	14/948	201/18722	0.141979	0.656764	0.603531	BLOC1S1/NAA10/TAF10/MUC1/TRIM16/NAA20/NUPR1/ACTL6A/GTF2B/NAA50/NCOA3/MORF4L1/GSK3B/PARK7	14
GO:0051054	positive regulation of DNA metabolic process	14/948	201/18722	0.141979	0.656764	0.603531	HNRNPA1/PTGES3/BABAM1/DDX39B/OOEP/EYA2/TFRC/CCT5/MGMT/KLF4/TCP1/MYC/CCT8/HSP90AB1	14
GO:0042552	myelination	10/948	134/18722	0.142114	0.656764	0.603531	MAL2/CD9/CLU/MAL/PPP3R1/TYMP/MALL/TNFRSF21/DLG1/SOD1	10
GO:0006706	steroid catabolic process	3/948	26/18722	0.142342	0.656764	0.603531	APOE/SPP1/SRD5A1	3
GO:0010875	positive regulation of cholesterol efflux	3/948	26/18722	0.142342	0.656764	0.603531	PLTP/APOE/NFKBIA	3
GO:0031167	rRNA methylation	3/948	26/18722	0.142342	0.656764	0.603531	NSUN3/TRMT112/METTL5	3
GO:0034114	regulation of heterotypic cell-cell adhesion	3/948	26/18722	0.142342	0.656764	0.603531	BMP7/CEACAM6/KLF4	3
GO:0035872	nucleotide-binding domain, leucine rich repeat containing receptor signaling pathway	3/948	26/18722	0.142342	0.656764	0.603531	HSPA1A/HSPA1B/NFKBIA	3
GO:0046697	decidualization	3/948	26/18722	0.142342	0.656764	0.603531	SPP1/CTSB/JUNB	3
GO:0046755	viral budding	3/948	26/18722	0.142342	0.656764	0.603531	CHMP4A/VPS28/CHMP2A	3
GO:0051560	mitochondrial calcium ion homeostasis	3/948	26/18722	0.142342	0.656764	0.603531	BCAP31/MCU/FIS1	3
GO:1905523	positive regulation of macrophage migration	3/948	26/18722	0.142342	0.656764	0.603531	CXCL17/MDK/PTK2	3
GO:0007339	binding of sperm to zona pellucida	4/948	40/18722	0.142564	0.656764	0.603531	VDAC2/CCT5/TCP1/CCT8	4
GO:0043001	Golgi to plasma membrane protein transport	4/948	40/18722	0.142564	0.656764	0.603531	KRT18/VAMP2/GOLGA7/VAMP5	4
GO:0045429	positive regulation of nitric oxide biosynthetic process	4/948	40/18722	0.142564	0.656764	0.603531	CLU/CLEC7A/KLF4/HSP90AB1	4
GO:0045740	positive regulation of DNA replication	4/948	40/18722	0.142564	0.656764	0.603531	CACYBP/CDC42/FAF1/CDK1	4
GO:0045841	negative regulation of mitotic metaphase/anaphase transition	4/948	40/18722	0.142564	0.656764	0.603531	DUSP1/ZWINT/TRIP13/MAD2L1	4
GO:0002548	monocyte chemotaxis	6/948	70/18722	0.142773	0.657105	0.603845	S100A14/CXCL17/DUSP1/S100A12/ANXA1/S100A7	6
GO:0048754	branching morphogenesis of an epithelial tube	11/948	151/18722	0.144164	0.662569	0.608866	RDH10/TACSTD2/PPP3R1/MDK/CTSH/AR/NRARP/BMP7/DLG1/MYC/EXT1	11
GO:0002067	glandular epithelial cell differentiation	5/948	55/18722	0.144727	0.662569	0.608866	RHEB/FASN/GSK3B/AGR2/EXT1	5
GO:0048016	inositol phosphate-mediated signaling	5/948	55/18722	0.144727	0.662569	0.608866	PPP3R1/CLEC7A/CAMTA1/CIB1/GSK3B	5
GO:0051898	negative regulation of protein kinase B signaling	5/948	55/18722	0.144727	0.662569	0.608866	PDCD6/CIB1/PLEKHA1/KLF4/DLG1	5
GO:0046395	carboxylic acid catabolic process	16/948	236/18722	0.144876	0.662569	0.608866	GCSH/AHCY/MCCC1/PEX2/GLUL/ABHD3/AKR1A1/ECH1/ACADVL/ETFB/ECI1/ECHS1/PGD/ETFA/HIBCH/AIG1	16
GO:0045921	positive regulation of exocytosis	7/948	86/18722	0.145044	0.662569	0.608866	VAMP8/SDCBP/ARF1/RAB5A/CHMP2A/RAB27B/SDC1	7
GO:2001251	negative regulation of chromosome organization	7/948	86/18722	0.145044	0.662569	0.608866	HNRNPA1/TEN1/NAA10/DUSP1/ZWINT/TRIP13/MAD2L1	7
GO:0044282	small molecule catabolic process	24/948	376/18722	0.145047	0.662569	0.608866	GCSH/AHCY/MCCC1/HAGH/PEX2/GALM/GLUL/APOE/ABHD3/SRD5A3/AKR1A1/ECH1/ACADVL/ETFB/ECI1/ADH5/ECHS1/PGD/ETFA/HIBCH/AIG1/INPP4B/PARK7/AKR1B10	24
GO:2000241	regulation of reproductive process	12/948	168/18722	0.145351	0.663333	0.609568	PLAT/OOEP/AR/NUPR1/DEFB1/CIB1/BMP7/DUSP1/STK3/TRIP13/C1QBP/PHLDA2	12
GO:0017157	regulation of exocytosis	14/948	202/18722	0.145911	0.664644	0.610772	RAB13/VAMP2/HAP1/VAMP8/SDCBP/ARF1/RIMS2/RAB5A/CHMP2A/RAB27B/GIPC1/GSK3B/SDC1/ANXA1	14
GO:0019722	calcium-mediated signaling	14/948	202/18722	0.145911	0.664644	0.610772	CALM2/TMBIM4/PPP3R1/CLEC7A/DEFB1/CAMTA1/CIB1/BCAP31/CAMK2D/MCU/FIS1/SELENOK/GSK3B/CXCL8	14
GO:0022407	regulation of cell-cell adhesion	28/948	448/18722	0.14714	0.669619	0.615344	CD24/SPINT2/CD9/PRDX2/EPCAM/FUT3/DUSP10/MDK/MAP3K8/TFRC/PTK2/PLAUR/NRARP/CD55/BMP7/CD46/CEACAM6/KLF4/HAS2/F11R/TNFRSF21/DLG1/NCK2/CDH1/SELENOK/CEBPB/IGFBP2/ANXA1	28
GO:0044706	multi-multicellular organism process	15/948	220/18722	0.149366	0.675919	0.621134	HPGD/FOSB/CLDN4/COMT/AR/TMED2/NAMPT/SPP1/PITHD1/C1QBP/SOD1/CTSB/JUNB/IGFBP2/FOS	15
GO:0048872	homeostasis of number of cells	18/948	272/18722	0.149661	0.675919	0.621134	RPS17/HSPA1A/HSPA1B/PRDX2/GPI/PRDX1/TMEM14C/JMJD6/CXCL6/RPS24/RHEX/SKIL/SOD1/PMAIP1/ZFP36/SLC25A5/ANXA1/EXT1	18
GO:0000281	mitotic cytokinesis	6/948	71/18722	0.149735	0.675919	0.621134	JTB/CHMP4A/NUSAP1/ARF1/CHMP2A/RHOC	6
GO:0071478	cellular response to radiation	13/948	186/18722	0.150062	0.675919	0.621134	RPL26/CRYAB/CRIP1/ADIRF/TMEM109/NAMPT/PTPRK/MGMT/CYBA/EEF1D/MYC/NET1/GADD45A	13
GO:0019395	fatty acid oxidation	8/948	103/18722	0.150937	0.675919	0.621134	PEX2/ECH1/ACADVL/ETFB/ECI1/ADH5/ECHS1/ETFA	8
GO:0032760	positive regulation of tumor necrosis factor production	8/948	103/18722	0.150937	0.675919	0.621134	MIF/DDT/CLU/HSPB1/CLEC7A/CD14/CYBA/SELENOK	8
GO:0090277	positive regulation of peptide hormone secretion	8/948	103/18722	0.150937	0.675919	0.621134	PSMD9/TARDBP/GLUL/SERP1/MPC2/SELENOT/MCU/SRI	8
GO:0060562	epithelial tube morphogenesis	21/948	325/18722	0.15108	0.675919	0.621134	SPINT2/CSNK2B/RDH10/TACSTD2/PPP3R1/LCN2/MDK/CECR2/CTSH/AR/ARL13B/NRARP/SPINT1/TMED2/BMP7/IRX2/STK3/RPS7/DLG1/MYC/EXT1	21
GO:0019915	lipid storage	7/948	87/18722	0.151325	0.675919	0.621134	SMIM22/BSCL2/HILPDA/APOE/NRIP1/ALKBH7/NFKBIA	7
GO:0007272	ensheathment of neurons	10/948	136/18722	0.151959	0.675919	0.621134	MAL2/CD9/CLU/MAL/PPP3R1/TYMP/MALL/TNFRSF21/DLG1/SOD1	10
GO:0008366	axon ensheathment	10/948	136/18722	0.151959	0.675919	0.621134	MAL2/CD9/CLU/MAL/PPP3R1/TYMP/MALL/TNFRSF21/DLG1/SOD1	10
GO:1902622	regulation of neutrophil migration	4/948	41/18722	0.152061	0.675919	0.621134	MDK/C1QBP/MCU/CXCL8	4
GO:1904407	positive regulation of nitric oxide metabolic process	4/948	41/18722	0.152061	0.675919	0.621134	CLU/CLEC7A/KLF4/HSP90AB1	4
GO:0010332	response to gamma radiation	5/948	56/18722	0.152747	0.675919	0.621134	RPL26/CRYAB/TMEM109/CYBA/MYC	5
GO:0010658	striated muscle cell apoptotic process	5/948	56/18722	0.152747	0.675919	0.621134	MDK/NUPR1/BMP7/BAG3/CAMK2D	5
GO:0031529	ruffle organization	5/948	56/18722	0.152747	0.675919	0.621134	PFN2/TACSTD2/SH3YL1/EPS8L1/PLEKHA1	5
GO:0043470	regulation of carbohydrate catabolic process	5/948	56/18722	0.152747	0.675919	0.621134	EIF6/PGAM1/PPP1CB/NUPR1/DDIT4	5
GO:0048255	mRNA stabilization	5/948	56/18722	0.152747	0.675919	0.621134	TARDBP/PAIP1/TENT5A/YBX1/ZFP36	5
GO:0051653	spindle localization	5/948	56/18722	0.152747	0.675919	0.621134	OOEP/DYNLT1/LLGL2/NUSAP1/MAD2L1	5
GO:0071385	cellular response to glucocorticoid stimulus	5/948	56/18722	0.152747	0.675919	0.621134	FBXO32/DDIT4/SRD5A1/ZFP36/ANXA1	5
GO:0071219	cellular response to molecule of bacterial origin	15/948	221/18722	0.153238	0.675919	0.621134	PRDX2/CD68/LCN2/NLRP7/CXCL6/ADAM9/SGMS1/CD55/CD14/MAPK8/CXCL1/CEBPB/CXCL8/ZFP36/NFKBIA	15
GO:0008053	mitochondrial fusion	3/948	27/18722	0.154467	0.675919	0.621134	TFRC/MFN1/FIS1	3
GO:0018126	protein hydroxylation	3/948	27/18722	0.154467	0.675919	0.621134	JMJD6/P4HA1/P4HB	3
GO:0018195	peptidyl-arginine modification	3/948	27/18722	0.154467	0.675919	0.621134	KRTCAP2/PADI3/PARK7	3
GO:0018904	ether metabolic process	3/948	27/18722	0.154467	0.675919	0.621134	EPHX3/EPHX1/FASN	3
GO:0042745	circadian sleep/wake cycle	3/948	27/18722	0.154467	0.675919	0.621134	AHCY/BTBD9/SRD5A1	3
GO:0045606	positive regulation of epidermal cell differentiation	3/948	27/18722	0.154467	0.675919	0.621134	NME2/TRIM16/NCOA3	3
GO:0060512	prostate gland morphogenesis	3/948	27/18722	0.154467	0.675919	0.621134	CRIP1/AR/BMP7	3
GO:1902914	regulation of protein polyubiquitination	3/948	27/18722	0.154467	0.675919	0.621134	GABARAP/UBE2D1/PPIA	3
GO:1903421	regulation of synaptic vesicle recycling	3/948	27/18722	0.154467	0.675919	0.621134	VAMP2/BTBD9/AP2M1	3
GO:0000054	ribosomal subunit export from nucleus	2/948	14/18722	0.156073	0.675919	0.621134	EIF6/RAN	2
GO:0001771	immunological synapse formation	2/948	14/18722	0.156073	0.675919	0.621134	DLG1/NCK2	2
GO:0006521	regulation of cellular amino acid metabolic process	2/948	14/18722	0.156073	0.675919	0.621134	COMT/PARK7	2
GO:0010838	positive regulation of keratinocyte proliferation	2/948	14/18722	0.156073	0.675919	0.621134	MDK/HAS2	2
GO:0019321	pentose metabolic process	2/948	14/18722	0.156073	0.675919	0.621134	DCXR/PGD	2
GO:0033212	iron import into cell	2/948	14/18722	0.156073	0.675919	0.621134	LCN2/ISCU	2
GO:0033750	ribosome localization	2/948	14/18722	0.156073	0.675919	0.621134	EIF6/RAN	2
GO:0034616	response to laminar fluid shear stress	2/948	14/18722	0.156073	0.675919	0.621134	ADAM9/KLF4	2
GO:0036295	cellular response to increased oxygen levels	2/948	14/18722	0.156073	0.675919	0.621134	LCN2/ATP6V1G1	2
GO:0042921	glucocorticoid receptor signaling pathway	2/948	14/18722	0.156073	0.675919	0.621134	PTGES3/PHB	2
GO:0045820	negative regulation of glycolytic process	2/948	14/18722	0.156073	0.675919	0.621134	NUPR1/DDIT4	2
GO:0045837	negative regulation of membrane potential	2/948	14/18722	0.156073	0.675919	0.621134	HEBP2/PMAIP1	2
GO:0051547	regulation of keratinocyte migration	2/948	14/18722	0.156073	0.675919	0.621134	ADAM9/HAS2	2
GO:0060081	membrane hyperpolarization	2/948	14/18722	0.156073	0.675919	0.621134	SOD2/PARK7	2
GO:0070986	left/right axis specification	2/948	14/18722	0.156073	0.675919	0.621134	ARL13B/HSPB11	2
GO:0072498	embryonic skeletal joint development	2/948	14/18722	0.156073	0.675919	0.621134	BMP7/EXT1	2
GO:1900037	regulation of cellular response to hypoxia	2/948	14/18722	0.156073	0.675919	0.621134	CHCHD2/TMBIM6	2
GO:1901077	regulation of relaxation of muscle	2/948	14/18722	0.156073	0.675919	0.621134	CAMK2D/SRI	2
GO:1901722	regulation of cell proliferation involved in kidney development	2/948	14/18722	0.156073	0.675919	0.621134	BMP7/MYC	2
GO:1902166	negative regulation of intrinsic apoptotic signaling pathway in response to DNA damage by p53 class mediator	2/948	14/18722	0.156073	0.675919	0.621134	MIF/MUC1	2
GO:1902916	positive regulation of protein polyubiquitination	2/948	14/18722	0.156073	0.675919	0.621134	GABARAP/UBE2D1	2
GO:1903894	regulation of IRE1-mediated unfolded protein response	2/948	14/18722	0.156073	0.675919	0.621134	COPS5/AGR2	2
GO:1904152	regulation of retrograde protein transport, ER to cytosol	2/948	14/18722	0.156073	0.675919	0.621134	SVIP/BCAP31	2
GO:1904294	positive regulation of ERAD pathway	2/948	14/18722	0.156073	0.675919	0.621134	HERPUD1/BCAP31	2
GO:0022604	regulation of cell morphogenesis	20/948	309/18722	0.156308	0.675919	0.621134	CDC42EP5/TACSTD2/MDK/MYH14/CLDN4/PTK2/CLDN3/SS18L2/CIB1/RIMS2/CFDP1/HAS2/F11R/DLG1/CDC42/MYL12A/C1QBP/P4HB/RHOC/ANXA1	20
GO:0001707	mesoderm formation	6/948	72/18722	0.156845	0.675919	0.621134	GPI/EYA2/BMP7/DKK1/KLF4/TXNRD1	6
GO:0030330	DNA damage response, signal transduction by p53 class mediator	6/948	72/18722	0.156845	0.675919	0.621134	RPL26/MIF/MUC1/EEF1E1/MYO6/PMAIP1	6
GO:0033045	regulation of sister chromatid segregation	6/948	72/18722	0.156845	0.675919	0.621134	CDC26/DUSP1/ANAPC11/ZWINT/TRIP13/MAD2L1	6
GO:0042246	tissue regeneration	6/948	72/18722	0.156845	0.675919	0.621134	CD9/DUSP10/MDK/HOPX/MTPN/ANXA1	6
GO:1905818	regulation of chromosome separation	6/948	72/18722	0.156845	0.675919	0.621134	CDC26/DUSP1/ANAPC11/ZWINT/TRIP13/MAD2L1	6
GO:0051051	negative regulation of transport	29/948	470/18722	0.15794	0.680035	0.624916	OAZ1/CALM2/RAB11FIP1/FABP5/NMB/PSMD9/CRYAB/CYP51A1/SVIP/COMT/GABRE/APOE/VAMP8/SDCBP/NDFIP2/C4orf3/BAG3/DPH3/ERP29/ENY2/CAMK2D/SNX3/ISCU/TMBIM6/LMAN1/FIS1/SRI/PARK7/ANXA1	29
GO:0006575	cellular modified amino acid metabolic process	13/948	188/18722	0.158609	0.682312	0.627008	EEF1G/CLIC3/AHCY/CLIC1/HAGH/GPX4/MGST2/ETHE1/GSTM3/GLRX2/SOD1/CTSB/PARK7	13
GO:0016054	organic acid catabolic process	16/948	240/18722	0.15982	0.686916	0.631239	GCSH/AHCY/MCCC1/PEX2/GLUL/ABHD3/AKR1A1/ECH1/ACADVL/ETFB/ECI1/ECHS1/PGD/ETFA/HIBCH/AIG1	16
GO:0038127	ERBB signaling pathway	9/948	121/18722	0.160167	0.687801	0.632052	SHC1/PTK2/PLAUR/HAP1/STUB1/NCK2/GPRC5A/ARF4/AGR2	9
GO:0033619	membrane protein proteolysis	5/948	57/18722	0.160948	0.690546	0.634575	PSENEN/PARL/CTSH/APOE/ADAM9	5
GO:0002274	myeloid leukocyte activation	15/948	223/18722	0.161143	0.690773	0.634784	MIF/CLU/VAMP2/GRN/JMJD6/JUND/CXCL6/VAMP8/NECTIN2/ADAM9/NAMPT/ITGB8/S100A13/S100A12/CXCL8	15
GO:0010677	negative regulation of cellular carbohydrate metabolic process	4/948	42/18722	0.16179	0.691725	0.635658	FAM3C/NUPR1/DDIT4/GSK3B	4
GO:0090317	negative regulation of intracellular protein transport	4/948	42/18722	0.16179	0.691725	0.635658	SVIP/BAG3/LMAN1/PARK7	4
GO:1902100	negative regulation of metaphase/anaphase transition of cell cycle	4/948	42/18722	0.16179	0.691725	0.635658	DUSP1/ZWINT/TRIP13/MAD2L1	4
GO:0032535	regulation of cellular component size	24/948	382/18722	0.162795	0.695409	0.639044	ARPC3/ARPC1A/ARPC4/CDC42EP5/PFN2/ARPC1B/BRK1/APOE/ARF1/SPP1/LAMTOR5/CRABP2/PPP1R15A/DLG1/NCK2/RAB5A/KCNMA1/AP2M1/ARPC5/GSK3B/MTPN/TMSB4X/HSP90AB1/SVIL	24
GO:0042770	signal transduction in response to DNA damage	12/948	172/18722	0.163313	0.69701	0.640515	RPL26/MIF/BABAM1/DDX39B/MUC1/EEF1E1/BID/TIPRL/MYO6/PMAIP1/GADD45A/CDK1	12
GO:0048732	gland development	27/948	436/18722	0.163478	0.697107	0.640604	PRDX2/CSNK2B/ELF3/NME1/DDX39B/TAF10/RPL19/MTX1/KRT18/SRSF1/MDK/PITX1/CRIP1/AR/CLDN1/BMP7/MGMT/SRD5A1/CDC42/LSR/CDH1/SOD1/FASN/CEBPB/PSAP/ANXA1/EXT1	27
GO:0032456	endocytic recycling	6/948	73/18722	0.164101	0.699151	0.642482	RAB13/STX6/SNX3/DENND1B/ACAP2/VPS29	6
GO:0003156	regulation of animal organ formation	3/948	28/18722	0.166899	0.702853	0.645884	AR/BMP7/DKK1	3
GO:0006515	protein quality control for misfolded or incompletely synthesized proteins	3/948	28/18722	0.166899	0.702853	0.645884	UBE2W/DERL1/STUB1	3
GO:0008299	isoprenoid biosynthetic process	3/948	28/18722	0.166899	0.702853	0.645884	RDH10/RBP1/SRD5A3	3
GO:0044331	cell-cell adhesion mediated by cadherin	3/948	28/18722	0.166899	0.702853	0.645884	EPCAM/PLEKHA7/CTNND1	3
GO:0045589	regulation of regulatory T cell differentiation	3/948	28/18722	0.166899	0.702853	0.645884	DUSP10/MDK/CD46	3
GO:0046426	negative regulation of receptor signaling pathway via JAK-STAT	3/948	28/18722	0.166899	0.702853	0.645884	LEPROT/PPP2CA/SOCS3	3
GO:0090344	negative regulation of cell aging	3/948	28/18722	0.166899	0.702853	0.645884	MIF/NAMPT/YBX1	3
GO:0051783	regulation of nuclear division	10/948	139/18722	0.167351	0.702853	0.645884	OOEP/NUSAP1/BMP7/DUSP1/ANAPC11/ZWINT/TRIP13/CDC42/MAD2L1/AURKAIP1	10
GO:0009566	fertilization	13/948	190/18722	0.167402	0.702853	0.645884	CD9/PLAT/VDAC2/CECR2/AR/CCT5/NECTIN2/CD46/PITHD1/TCP1/CCT8/PARK7/CDK1	13
GO:0099111	microtubule-based transport	13/948	190/18722	0.167402	0.702853	0.645884	BLOC1S1/UBB/HSPB1/UCHL1/HAP1/BAG3/HSBP1/CDC42/RAB27B/ARL8B/SOD1/HSPB11/HSPA8	13
GO:0000910	cytokinesis	12/948	173/18722	0.167971	0.702853	0.645884	CALM2/JTB/CHMP4A/CECR2/NUSAP1/ARF1/ANXA11/CDC42/CHMP2A/RHOC/GIPC1/SVIL	12
GO:0010469	regulation of signaling receptor activity	12/948	173/18722	0.167971	0.702853	0.645884	SHC1/KLHL24/DKK1/SLURP2/NCK2/GPRC5A/NCOA3/PSCA/MUC4/PARK7/PHLDA2/PLAU	12
GO:0001824	blastocyst development	8/948	106/18722	0.168761	0.702853	0.645884	ELF3/ACTL6A/KLF4/SKIL/SF3B6/JUNB/DAD1/HOPX	8
GO:0002793	positive regulation of peptide secretion	8/948	106/18722	0.168761	0.702853	0.645884	PSMD9/TARDBP/GLUL/SERP1/MPC2/SELENOT/MCU/SRI	8
GO:0006766	vitamin metabolic process	8/948	106/18722	0.168761	0.702853	0.645884	RDH10/VKORC1/RBP1/MCCC1/PLTP/SLC52A2/AKR1A1/PDXK	8
GO:0009185	ribonucleoside diphosphate metabolic process	8/948	106/18722	0.168761	0.702853	0.645884	EIF6/GPI/PGAM1/CMPK1/NUPR1/DDIT4/DLG1/MAGI3	8
GO:0035821	modulation of process of other organism	8/948	106/18722	0.168761	0.702853	0.645884	S100A9/TARDBP/APOE/CLEC7A/CXCL6/SLPI/PHB/HSPA8	8
GO:1905477	positive regulation of protein localization to membrane	8/948	106/18722	0.168761	0.702853	0.645884	SLC5A3/SQSTM1/RER1/CIB1/MAPK8/DLG1/FIS1/AGR2	8
GO:0006826	iron ion transport	5/948	58/18722	0.169322	0.702853	0.645884	FTL/FTH1/LCN2/TFRC/ISCU	5
GO:0018208	peptidyl-proline modification	5/948	58/18722	0.169322	0.702853	0.645884	FKBP1A/PPIC/P4HA1/PPIA/P4HB	5
GO:0031424	keratinization	5/948	58/18722	0.169322	0.702853	0.645884	SPRR3/CNFN/SPRR2A/SPRR2D/SPRR2E	5
GO:0045604	regulation of epidermal cell differentiation	5/948	58/18722	0.169322	0.702853	0.645884	NME2/TRIM16/GRHL1/NCOA3/ZFP36	5
GO:1901215	negative regulation of neuron death	14/948	208/18722	0.170713	0.702853	0.645884	SOD2/GPI/CHMP4A/MDK/GRN/APOE/NENF/DNAJC5/PSMC1/SOD1/GSK3B/CEBPB/PARK7/HSP90AB1	14
GO:0045638	negative regulation of myeloid cell differentiation	7/948	90/18722	0.170903	0.702853	0.645884	NME2/NME1/CIB1/MEIS1/MYC/ZFP36/NFKBIA	7
GO:0006401	RNA catabolic process	18/948	278/18722	0.171135	0.702853	0.645884	HSPA1A/HSPA1B/RNASET2/LSM1/EIF3E/TARDBP/TOB1/PAIP1/KCNQ1OT1/TENT5A/LSM4/LSM6/TRIR/MAGOH/YBX1/ZFP36/EIF4A3/RBM8A	18
GO:0010811	positive regulation of cell-substrate adhesion	9/948	123/18722	0.171355	0.702853	0.645884	MDK/CIB1/CEACAM6/HAS2/CDC42/C1QBP/P4HB/GSK3B/AGR2	9
GO:0048332	mesoderm morphogenesis	6/948	74/18722	0.171497	0.702853	0.645884	GPI/EYA2/BMP7/DKK1/KLF4/TXNRD1	6
GO:0001709	cell fate determination	4/948	43/18722	0.171739	0.702853	0.645884	IFRD1/KLF4/CDC42/MCL1	4
GO:0033046	negative regulation of sister chromatid segregation	4/948	43/18722	0.171739	0.702853	0.645884	DUSP1/ZWINT/TRIP13/MAD2L1	4
GO:0033048	negative regulation of mitotic sister chromatid segregation	4/948	43/18722	0.171739	0.702853	0.645884	DUSP1/ZWINT/TRIP13/MAD2L1	4
GO:0036230	granulocyte activation	4/948	43/18722	0.171739	0.702853	0.645884	VAMP2/GRN/CXCL6/CXCL8	4
GO:2000816	negative regulation of mitotic sister chromatid separation	4/948	43/18722	0.171739	0.702853	0.645884	DUSP1/ZWINT/TRIP13/MAD2L1	4
GO:0046394	carboxylic acid biosynthetic process	20/948	314/18722	0.173384	0.702853	0.645884	MIF/TECR/EIF6/FABP5/PCBD1/RDH10/PTGES3/RBP1/NDUFAB1/GPX4/GLUL/ABHD3/MGST2/AKR1A1/ACADVL/ELOVL5/MGST3/FASN/PARK7/ANXA1	20
GO:0006089	lactate metabolic process	2/948	15/18722	0.174343	0.702853	0.645884	HAGH/PARK7	2
GO:0009083	branched-chain amino acid catabolic process	2/948	15/18722	0.174343	0.702853	0.645884	ECHS1/HIBCH	2
GO:0010273	detoxification of copper ion	2/948	15/18722	0.174343	0.702853	0.645884	MT1X/PARK7	2
GO:0016114	terpenoid biosynthetic process	2/948	15/18722	0.174343	0.702853	0.645884	RDH10/RBP1	2
GO:0019511	peptidyl-proline hydroxylation	2/948	15/18722	0.174343	0.702853	0.645884	P4HA1/P4HB	2
GO:0030252	growth hormone secretion	2/948	15/18722	0.174343	0.702853	0.645884	SERP1/SELENOT	2
GO:0031269	pseudopodium assembly	2/948	15/18722	0.174343	0.702853	0.645884	CDC42EP5/CDC42	2
GO:0031958	corticosteroid receptor signaling pathway	2/948	15/18722	0.174343	0.702853	0.645884	PTGES3/PHB	2
GO:0032488	Cdc42 protein signal transduction	2/948	15/18722	0.174343	0.702853	0.645884	APOE/CDC42	2
GO:0032897	negative regulation of viral transcription	2/948	15/18722	0.174343	0.702853	0.645884	HEXIM1/ZFP36	2
GO:0035493	SNARE complex assembly	2/948	15/18722	0.174343	0.702853	0.645884	VAMP2/VAMP8	2
GO:0035627	ceramide transport	2/948	15/18722	0.174343	0.702853	0.645884	PLTP/PSAP	2
GO:0042159	lipoprotein catabolic process	2/948	15/18722	0.174343	0.702853	0.645884	CTSD/APOE	2
GO:0042182	ketone catabolic process	2/948	15/18722	0.174343	0.702853	0.645884	HAGH/PARK7	2
GO:0043508	negative regulation of JUN kinase activity	2/948	15/18722	0.174343	0.702853	0.645884	DUSP10/SERPINB3	2
GO:0044406	adhesion of symbiont to host	2/948	15/18722	0.174343	0.702853	0.645884	NECTIN2/HSP90AB1	2
GO:0045176	apical protein localization	2/948	15/18722	0.174343	0.702853	0.645884	MAL/ARF4	2
GO:0045986	negative regulation of smooth muscle contraction	2/948	15/18722	0.174343	0.702853	0.645884	KCNMA1/SOD1	2
GO:0051284	positive regulation of sequestering of calcium ion	2/948	15/18722	0.174343	0.702853	0.645884	CALM2/SRI	2
GO:0060211	regulation of nuclear-transcribed mRNA poly(A) tail shortening	2/948	15/18722	0.174343	0.702853	0.645884	TOB1/ZFP36	2
GO:0070886	positive regulation of calcineurin-NFAT signaling cascade	2/948	15/18722	0.174343	0.702853	0.645884	CAMTA1/CIB1	2
GO:0071428	rRNA-containing ribonucleoprotein complex export from nucleus	2/948	15/18722	0.174343	0.702853	0.645884	EIF6/RAN	2
GO:0072075	metanephric mesenchyme development	2/948	15/18722	0.174343	0.702853	0.645884	BMP7/MYC	2
GO:0090594	inflammatory response to wounding	2/948	15/18722	0.174343	0.702853	0.645884	MDK/GRN	2
GO:0106058	positive regulation of calcineurin-mediated signaling	2/948	15/18722	0.174343	0.702853	0.645884	CAMTA1/CIB1	2
GO:0110156	methylguanosine-cap decapping	2/948	15/18722	0.174343	0.702853	0.645884	LSM1/ZFP36	2
GO:1900102	negative regulation of endoplasmic reticulum unfolded protein response	2/948	15/18722	0.174343	0.702853	0.645884	PPP1R15A/NCK2	2
GO:1900153	positive regulation of nuclear-transcribed mRNA catabolic process, deadenylation-dependent decay	2/948	15/18722	0.174343	0.702853	0.645884	TOB1/ZFP36	2
GO:1902902	negative regulation of autophagosome assembly	2/948	15/18722	0.174343	0.702853	0.645884	CHMP4A/NUPR1	2
GO:1990169	stress response to copper ion	2/948	15/18722	0.174343	0.702853	0.645884	MT1X/PARK7	2
GO:2001028	positive regulation of endothelial cell chemotaxis	2/948	15/18722	0.174343	0.702853	0.645884	HSPB1/TMSB4X	2
GO:2001279	regulation of unsaturated fatty acid biosynthetic process	2/948	15/18722	0.174343	0.702853	0.645884	FABP5/ANXA1	2
GO:0036503	ERAD pathway	8/948	107/18722	0.174906	0.703957	0.646899	SVIP/NCCRP1/HERPUD1/DERL1/SEC61B/BCAP31/STUB1/CCDC47	8
GO:1903557	positive regulation of tumor necrosis factor superfamily cytokine production	8/948	107/18722	0.174906	0.703957	0.646899	MIF/DDT/CLU/HSPB1/CLEC7A/CD14/CYBA/SELENOK	8
GO:0050727	regulation of inflammatory response	24/948	386/18722	0.175264	0.704815	0.647687	PSMA6/DDT/S100A9/CXCL17/NEAT1/DUSP10/MDK/GRN/GPX4/APOE/METRNL/NUPR1/VAMP8/MGST2/SOCS3/KLF4/S100A12/SOD1/CEBPB/ZFP36/TMSB4X/PARK7/NFKBIA/ANXA1	24
GO:1905475	regulation of protein localization to membrane	12/948	175/18722	0.177482	0.712307	0.654573	TMEM59/SLC5A3/SQSTM1/AR/RER1/VAMP8/CIB1/MAPK8/DLG1/AP2M1/FIS1/AGR2	12
GO:1990778	protein localization to cell periphery	21/948	333/18722	0.177573	0.712307	0.654573	RAB13/TMEM59/KRT18/VAMP2/GOLGA7/VAMP5/CRB3/SQSTM1/AR/RER1/ARL13B/VAMP8/TMED2/CIB1/MAPK10/F11R/DLG1/MYL12A/CDH1/AP2M1/AGR2	21
GO:0060191	regulation of lipase activity	7/948	91/18722	0.177663	0.712307	0.654573	SORT1/ARL1/ANGPTL4/ARF4/RHOC/PHB/ANXA1	7
GO:0035306	positive regulation of dephosphorylation	5/948	59/18722	0.177862	0.712307	0.654573	CALM2/CAMTA1/PPP1R15A/PPIA/HSP90AB1	5
GO:0051353	positive regulation of oxidoreductase activity	5/948	59/18722	0.177862	0.712307	0.654573	COA8/APOE/CYBA/NDUFA4/PARK7	5
GO:0050921	positive regulation of chemotaxis	10/948	141/18722	0.178012	0.712307	0.654573	S100A14/CXCL17/HSPB1/MDK/PTK2/C1QBP/MCU/CXCL8/TMSB4X/S100A7	10
GO:0036465	synaptic vesicle recycling	6/948	75/18722	0.179028	0.712307	0.654573	VAMP2/BTBD9/SNCG/RAB5A/RAB27B/AP2M1	6
GO:1902369	negative regulation of RNA catabolic process	6/948	75/18722	0.179028	0.712307	0.654573	TARDBP/TOB1/PAIP1/TENT5A/YBX1/ZFP36	6
GO:0045637	regulation of myeloid cell differentiation	14/948	210/18722	0.179426	0.712307	0.654573	NME2/HSPA1A/HSPA1B/EIF6/NME1/CIB1/MEIS1/PITHD1/RHEX/MYC/CEBPB/ZFP36/NFKBIA/FOS	14
GO:0002068	glandular epithelial cell development	3/948	29/18722	0.179611	0.712307	0.654573	RHEB/FASN/GSK3B	3
GO:0043153	entrainment of circadian clock by photoperiod	3/948	29/18722	0.179611	0.712307	0.654573	PPP1CB/RBM4/BHLHE40	3
GO:0048679	regulation of axon regeneration	3/948	29/18722	0.179611	0.712307	0.654573	GRN/SPP1/KLF4	3
GO:0050686	negative regulation of mRNA processing	3/948	29/18722	0.179611	0.712307	0.654573	SRSF9/SAP18/C1QBP	3
GO:0060441	epithelial tube branching involved in lung morphogenesis	3/948	29/18722	0.179611	0.712307	0.654573	RDH10/CTSH/EXT1	3
GO:0070198	protein localization to chromosome, telomeric region	3/948	29/18722	0.179611	0.712307	0.654573	CCT5/TCP1/CCT8	3
GO:0071549	cellular response to dexamethasone stimulus	3/948	29/18722	0.179611	0.712307	0.654573	FBXO32/DDIT4/SRD5A1	3
GO:1902430	negative regulation of amyloid-beta formation	3/948	29/18722	0.179611	0.712307	0.654573	CLU/HAP1/APOE	3
GO:0016053	organic acid biosynthetic process	20/948	316/18722	0.18048	0.715169	0.657202	MIF/TECR/EIF6/FABP5/PCBD1/RDH10/PTGES3/RBP1/NDUFAB1/GPX4/GLUL/ABHD3/MGST2/AKR1A1/ACADVL/ELOVL5/MGST3/FASN/PARK7/ANXA1	20
GO:0062012	regulation of small molecule metabolic process	21/948	334/18722	0.181047	0.715497	0.657504	EIF6/FABP5/PGAM1/RDH10/PPP1CB/COMT/APOE/FAM3C/NUPR1/DDIT4/ACADVL/NCOA2/ELOVL5/SOD1/H19/PMAIP1/GSK3B/TMSB4X/PARK7/PHLDA2/ANXA1	21
GO:0007173	epidermal growth factor receptor signaling pathway	8/948	108/18722	0.18115	0.715497	0.657504	SHC1/PTK2/PLAUR/HAP1/NCK2/GPRC5A/ARF4/AGR2	8
GO:0034440	lipid oxidation	8/948	108/18722	0.18115	0.715497	0.657504	PEX2/ECH1/ACADVL/ETFB/ECI1/ADH5/ECHS1/ETFA	8
GO:0034446	substrate adhesion-dependent cell spreading	8/948	108/18722	0.18115	0.715497	0.657504	TACSTD2/MDK/PTK2/CIB1/HAS2/CDC42/C1QBP/P4HB	8
GO:0021762	substantia nigra development	4/948	44/18722	0.181892	0.716109	0.658066	CALM2/NDRG2/GNB4/CDC42	4
GO:0032881	regulation of polysaccharide metabolic process	4/948	44/18722	0.181892	0.716109	0.658066	PPP1CB/HAS2/GSK3B/PHLDA2	4
GO:0042554	superoxide anion generation	4/948	44/18722	0.181892	0.716109	0.658066	CLEC7A/CYBA/SH3PXD2A/SOD1	4
GO:0097178	ruffle assembly	4/948	44/18722	0.181892	0.716109	0.658066	PFN2/TACSTD2/SH3YL1/EPS8L1	4
GO:0010634	positive regulation of epithelial cell migration	12/948	176/18722	0.182333	0.717129	0.659003	GPI/PDCD6/LCN2/HSPB1/GRN/CTSH/ADAM9/RAB25/CIB1/HAS2/TMSB4X/ANXA1	12
GO:0007249	I-kappaB kinase/NF-kappaB signaling	18/948	281/18722	0.182446	0.717129	0.659003	UBE2V1/FKBP1A/C18orf32/HSPB1/TSPAN6/TFRC/SQSTM1/CLEC7A/NDFIP2/UBE2I/LAMTOR5/EEF1D/S100A13/S100A12/ZFAND6/MIB2/RHOC/NFKBIA	18
GO:1904375	regulation of protein localization to cell periphery	9/948	125/18722	0.182895	0.718316	0.660094	TMEM59/SQSTM1/AR/RER1/VAMP8/CIB1/DLG1/AP2M1/AGR2	9
GO:0006959	humoral immune response	20/948	317/18722	0.184083	0.722398	0.663846	RPL30/RPL39/GPI/CD59/S100A9/CLU/CXCL6/SLPI/DEFB1/CD55/IGKC/CD46/TNFRSF21/C1QBP/S100A12/CXCL1/CXCL8/PHB/HMGN2/S100A7	20
GO:0031100	animal organ regeneration	6/948	76/18722	0.186689	0.727249	0.668303	CSNK2B/RPL19/SRSF1/CLDN1/CEBPB/CDK1	6
GO:0045685	regulation of glial cell differentiation	6/948	76/18722	0.186689	0.727249	0.668303	DUSP10/MDK/RHEB/SPINT1/TNFRSF21/CDK1	6
GO:0009410	response to xenobiotic stimulus	28/948	462/18722	0.186771	0.727249	0.668303	SOD2/MGST1/NME1/VKORC1/LCN2/MDK/UCHL1/FOSB/TFRC/AHR/ADIRF/COMT/EPHX1/MGMT/GSTM3/CYBA/MYO6/SRD5A1/S100A12/CDH1/SOD1/DAD1/MYC/IGFBP2/HSP90AB1/FOS/ANXA1/CDK1	28
GO:0043405	regulation of MAP kinase activity	12/948	177/18722	0.187246	0.727249	0.668303	CD24/DUSP10/UCHL1/APOE/TPD52L1/ADAM9/BMP7/ERP29/DKK1/DUSP1/SERPINB3/S100A12	12
GO:0051302	regulation of cell division	12/948	177/18722	0.187246	0.727249	0.668303	CALM2/OOEP/MDK/MACC1/C10orf99/CIB1/CDC42/NCOA3/YBX1/MYC/GIPC1/SVIL	12
GO:0038061	NIK/NF-kappaB signaling	10/948	143/18722	0.188979	0.727249	0.668303	RTKN2/PRDX1/ZFP91/TSPAN6/PPP4C/BMP7/CD14/PHB/TMSB4X/NFKBIA	10
GO:0051591	response to cAMP	7/948	93/18722	0.191515	0.727249	0.668303	NME1/FOSB/AHR/DUSP1/SRD5A1/SDC1/FOS	7
GO:0007178	transmembrane receptor protein serine/threonine kinase signaling pathway	22/948	355/18722	0.191777	0.727249	0.668303	HSPA1A/HPGD/CSNK2B/FKBP1A/UBE2D1/LTBP3/PTK2/TOB1/SDCBP/ADAM9/BMP7/PTPRK/ITGB8/DKK1/GDF15/STUB1/SKIL/GIPC1/UBE2D3/HSP90AB1/FOS/EXT1	22
GO:0035265	organ growth	12/948	178/18722	0.192221	0.727249	0.668303	IER3IP1/DDX39B/AR/SERP1/HEG1/MEIS1/STK3/VGLL4/SOD1/PSAP/CDK1/EXT1	12
GO:0006110	regulation of glycolytic process	4/948	45/18722	0.192238	0.727249	0.668303	EIF6/PGAM1/NUPR1/DDIT4	4
GO:0035305	negative regulation of dephosphorylation	4/948	45/18722	0.192238	0.727249	0.668303	FKBP1A/PPP1R15A/TIPRL/GSK3B	4
GO:0051985	negative regulation of chromosome segregation	4/948	45/18722	0.192238	0.727249	0.668303	DUSP1/ZWINT/TRIP13/MAD2L1	4
GO:1905819	negative regulation of chromosome separation	4/948	45/18722	0.192238	0.727249	0.668303	DUSP1/ZWINT/TRIP13/MAD2L1	4
GO:0006099	tricarboxylic acid cycle	3/948	30/18722	0.192575	0.727249	0.668303	SDHD/SDHC/SDHB	3
GO:0007176	regulation of epidermal growth factor-activated receptor activity	3/948	30/18722	0.192575	0.727249	0.668303	SHC1/NCK2/GPRC5A	3
GO:0010880	regulation of release of sequestered calcium ion into cytosol by sarcoplasmic reticulum	3/948	30/18722	0.192575	0.727249	0.668303	CALM2/CAMK2D/SRI	3
GO:0031365	N-terminal protein amino acid modification	3/948	30/18722	0.192575	0.727249	0.668303	NAA10/NAA20/NAA50	3
GO:0036258	multivesicular body assembly	3/948	30/18722	0.192575	0.727249	0.668303	CHMP4A/VPS28/CHMP2A	3
GO:0044788	modulation by host of viral process	3/948	30/18722	0.192575	0.727249	0.668303	APOE/PHB/HSPA8	3
GO:0046825	regulation of protein export from nucleus	3/948	30/18722	0.192575	0.727249	0.668303	BAG3/GSK3B/PARK7	3
GO:0061384	heart trabecula morphogenesis	3/948	30/18722	0.192575	0.727249	0.668303	FKBP1A/HEG1/BMP7	3
GO:2000648	positive regulation of stem cell proliferation	3/948	30/18722	0.192575	0.727249	0.668303	EPCAM/LTBP3/PDCD2	3
GO:0001732	formation of cytoplasmic translation initiation complex	2/948	16/18722	0.192928	0.727249	0.668303	EIF3E/EIF3H	2
GO:0002713	negative regulation of B cell mediated immunity	2/948	16/18722	0.192928	0.727249	0.668303	CD55/CD46	2
GO:0002890	negative regulation of immunoglobulin mediated immune response	2/948	16/18722	0.192928	0.727249	0.668303	CD55/CD46	2
GO:0006206	pyrimidine nucleobase metabolic process	2/948	16/18722	0.192928	0.727249	0.668303	CMPK1/TYMP	2
GO:0006750	glutathione biosynthetic process	2/948	16/18722	0.192928	0.727249	0.668303	HAGH/MGST2	2
GO:0006978	DNA damage response, signal transduction by p53 class mediator resulting in transcription of p21 class mediator	2/948	16/18722	0.192928	0.727249	0.668303	RPL26/MUC1	2
GO:0009642	response to light intensity	2/948	16/18722	0.192928	0.727249	0.668303	RDH13/EXT1	2
GO:0017014	protein nitrosylation	2/948	16/18722	0.192928	0.727249	0.668303	S100A9/ADH5	2
GO:0018119	peptidyl-cysteine S-nitrosylation	2/948	16/18722	0.192928	0.727249	0.668303	S100A9/ADH5	2
GO:0034116	positive regulation of heterotypic cell-cell adhesion	2/948	16/18722	0.192928	0.727249	0.668303	BMP7/CEACAM6	2
GO:0034244	negative regulation of transcription elongation from RNA polymerase II promoter	2/948	16/18722	0.192928	0.727249	0.668303	SUPT4H1/HEXIM1	2
GO:0034375	high-density lipoprotein particle remodeling	2/948	16/18722	0.192928	0.727249	0.668303	PLTP/APOE	2
GO:0035751	regulation of lysosomal lumen pH	2/948	16/18722	0.192928	0.727249	0.668303	GRN/ATP6AP2	2
GO:0042574	retinal metabolic process	2/948	16/18722	0.192928	0.727249	0.668303	RDH10/RDH13	2
GO:0044849	estrous cycle	2/948	16/18722	0.192928	0.727249	0.668303	MDK/HAS2	2
GO:0046037	GMP metabolic process	2/948	16/18722	0.192928	0.727249	0.668303	DLG1/MAGI3	2
GO:0048385	regulation of retinoic acid receptor signaling pathway	2/948	16/18722	0.192928	0.727249	0.668303	DHRS3/TRIM16	2
GO:0051044	positive regulation of membrane protein ectodomain proteolysis	2/948	16/18722	0.192928	0.727249	0.668303	APOE/ADAM9	2
GO:0071639	positive regulation of monocyte chemotactic protein-1 production	2/948	16/18722	0.192928	0.727249	0.668303	CLEC7A/SELENOK	2
GO:0090231	regulation of spindle checkpoint	2/948	16/18722	0.192928	0.727249	0.668303	DUSP1/MAD2L1	2
GO:0090266	regulation of mitotic cell cycle spindle assembly checkpoint	2/948	16/18722	0.192928	0.727249	0.668303	DUSP1/MAD2L1	2
GO:0090336	positive regulation of brown fat cell differentiation	2/948	16/18722	0.192928	0.727249	0.668303	METRNL/BMP7	2
GO:0098884	postsynaptic neurotransmitter receptor internalization	2/948	16/18722	0.192928	0.727249	0.668303	PPP3R1/AP2M1	2
GO:0098969	neurotransmitter receptor transport to postsynaptic membrane	2/948	16/18722	0.192928	0.727249	0.668303	VAMP2/MAPK10	2
GO:0140239	postsynaptic endocytosis	2/948	16/18722	0.192928	0.727249	0.668303	PPP3R1/AP2M1	2
GO:1902570	protein localization to nucleolus	2/948	16/18722	0.192928	0.727249	0.668303	GLUL/RAN	2
GO:1902931	negative regulation of alcohol biosynthetic process	2/948	16/18722	0.192928	0.727249	0.668303	APOE/SOD1	2
GO:1903504	regulation of mitotic spindle checkpoint	2/948	16/18722	0.192928	0.727249	0.668303	DUSP1/MAD2L1	2
GO:2001267	regulation of cysteine-type endopeptidase activity involved in apoptotic signaling pathway	2/948	16/18722	0.192928	0.727249	0.668303	PLAUR/PARK7	2
GO:0018958	phenol-containing compound metabolic process	8/948	110/18722	0.193921	0.729862	0.670704	DDT/COMT/BTBD9/SRD5A1/CTSB/GIPC1/MTPN/PARK7	8
GO:0090174	organelle membrane fusion	8/948	110/18722	0.193921	0.729862	0.670704	RAB13/STX16/VAMP2/STX6/VAMP8/MFN1/ARL8B/ANXA1	8
GO:0008033	tRNA processing	9/948	127/18722	0.19477	0.730942	0.671697	RPP21/ELP5/NSUN3/POLR3K/LSM6/TSEN34/LAGE3/DPH3/TRMT112	9
GO:0016042	lipid catabolic process	20/948	320/18722	0.195109	0.730942	0.671697	PLBD1/ASAH1/BSCL2/HEXA/PEX2/APOE/ABHD3/SRD5A3/MGST2/SPP1/PRDX6/ECH1/ACADVL/ETFB/SRD5A1/ECI1/ECHS1/ETFA/AIG1/AKR1B10	20
GO:0006006	glucose metabolic process	13/948	196/18722	0.195195	0.730942	0.671697	FABP5/GPI/PPP1CB/GALM/DCXR/FAM3C/SERP1/ATF3/AKR1A1/NCOA2/PMAIP1/GSK3B/PHLDA2	13
GO:0022408	negative regulation of cell-cell adhesion	13/948	196/18722	0.195195	0.730942	0.671697	SPINT2/CD9/PRDX2/EPCAM/MDK/PTK2/NRARP/KLF4/TNFRSF21/DLG1/CDH1/CEBPB/ANXA1	13
GO:0043954	cellular component maintenance	5/948	61/18722	0.195408	0.730942	0.671697	PLEKHA7/APOE/CLDN3/CLDN1/DLG1	5
GO:0071384	cellular response to corticosteroid stimulus	5/948	61/18722	0.195408	0.730942	0.671697	FBXO32/DDIT4/SRD5A1/ZFP36/ANXA1	5
GO:0090342	regulation of cell aging	5/948	61/18722	0.195408	0.730942	0.671697	MIF/EEF1E1/HMGA1/NAMPT/YBX1	5
GO:1904356	regulation of telomere maintenance via telomere lengthening	5/948	61/18722	0.195408	0.730942	0.671697	HNRNPA1/TEN1/CCT5/TCP1/CCT8	5
GO:0060070	canonical Wnt signaling pathway	19/948	303/18722	0.198588	0.741743	0.681623	RPS12/CTNND1/CTDNEP1/MDK/GID8/PFDN5/APOE/NRARP/CCNYL1/DKK1/KLF4/STK3/ATP6AP2/TBL1XR1/RAB5A/GSK3B/IGFBP2/SDC1/EXT1	19
GO:0032091	negative regulation of protein binding	7/948	94/18722	0.1986	0.741743	0.681623	SLPI/MAPK8/DKK1/STUB1/TMBIM6/GSK3B/PARK7	7
GO:0006402	mRNA catabolic process	15/948	232/18722	0.199238	0.742989	0.682767	HSPA1A/HSPA1B/LSM1/EIF3E/TARDBP/TOB1/PAIP1/TENT5A/LSM4/LSM6/MAGOH/YBX1/ZFP36/EIF4A3/RBM8A	15
GO:0010594	regulation of endothelial cell migration	15/948	232/18722	0.199238	0.742989	0.682767	CSNK2B/GPI/PDCD6/LCN2/HSPB1/GRN/PTK2/GLUL/APOE/DNAJA4/CIB1/KLF4/TMSB4X/GADD45A/ANXA1	15
GO:0043524	negative regulation of neuron apoptotic process	10/948	145/18722	0.20024	0.746152	0.685674	SOD2/GPI/MDK/GRN/APOE/DNAJC5/SOD1/CEBPB/PARK7/HSP90AB1	10
GO:0071560	cellular response to transforming growth factor beta stimulus	16/948	250/18722	0.200541	0.746705	0.686182	HSPA1A/HPGD/FKBP1A/LTBP3/PTK2/SDCBP/ADAM9/CLDN1/PTPRK/ITGB8/GDF15/STUB1/SKIL/GIPC1/HSP90AB1/FOS	16
GO:0034660	ncRNA metabolic process	29/948	485/18722	0.201277	0.748874	0.688175	RPL7/RPS17/RPL26/RPS25/EIF6/RPS27/RPS28/RPS21/RPP21/RPL7A/ELP5/RPL35A/NSUN3/POLR3K/KCNQ1OT1/NOP10/LSM6/RPS24/TSEN34/LAGE3/DPH3/TRMT112/TRIR/DCAF13/RPS7/RPL10A/RPL11/METTL5/EIF4A3	29
GO:0001819	positive regulation of cytokine production	28/948	467/18722	0.202169	0.750963	0.690095	MIF/HSPA1A/HSPA1B/DDT/CLU/CXCL17/HSPB1/MDK/HILPDA/TRIM16/CLEC7A/CD55/HEG1/CD14/CD46/LAMTOR5/CYBA/ATP6AP2/DENND1B/S100A13/SOD1/H19/STMP1/SELENOK/CEBPB/PHB/PARK7/ANXA1	28
GO:0007157	heterophilic cell-cell adhesion via plasma membrane cell adhesion molecules	4/948	46/18722	0.202763	0.750963	0.690095	CEACAM6/ALCAM/CEACAM5/CD164	4
GO:0033047	regulation of mitotic sister chromatid segregation	4/948	46/18722	0.202763	0.750963	0.690095	DUSP1/ZWINT/TRIP13/MAD2L1	4
GO:0043616	keratinocyte proliferation	4/948	46/18722	0.202763	0.750963	0.690095	MDK/PTPRK/HAS2/ZFP36	4
GO:0061028	establishment of endothelial barrier	4/948	46/18722	0.202763	0.750963	0.690095	CLDN3/CLDN1/F11R/FASN	4
GO:0061462	protein localization to lysosome	4/948	46/18722	0.202763	0.750963	0.690095	CLU/SORT1/LAMTOR5/HSPA8	4
GO:0061025	membrane fusion	11/948	163/18722	0.204375	0.752435	0.691448	CD9/RAB13/STX16/VAMP2/GCA/STX6/VAMP8/NECTIN2/MFN1/ARL8B/ANXA1	11
GO:0048488	synaptic vesicle endocytosis	5/948	62/18722	0.204398	0.752435	0.691448	VAMP2/BTBD9/SNCG/RAB27B/AP2M1	5
GO:0060135	maternal process involved in female pregnancy	5/948	62/18722	0.204398	0.752435	0.691448	AR/TMED2/SPP1/CTSB/JUNB	5
GO:0060393	regulation of pathway-restricted SMAD protein phosphorylation	5/948	62/18722	0.204398	0.752435	0.691448	CSNK2B/SDCBP/BMP7/DKK1/GDF15	5
GO:0070265	necrotic cell death	5/948	62/18722	0.204398	0.752435	0.691448	ASAH1/NUPR1/IPMK/HEBP2/ALKBH7	5
GO:0140238	presynaptic endocytosis	5/948	62/18722	0.204398	0.752435	0.691448	VAMP2/BTBD9/SNCG/RAB27B/AP2M1	5
GO:1903078	positive regulation of protein localization to plasma membrane	5/948	62/18722	0.204398	0.752435	0.691448	SQSTM1/RER1/CIB1/DLG1/AGR2	5
GO:0006613	cotranslational protein targeting to membrane	3/948	31/18722	0.205762	0.752435	0.691448	ARL6IP1/SRP9/SEC61B	3
GO:0036257	multivesicular body organization	3/948	31/18722	0.205762	0.752435	0.691448	CHMP4A/VPS28/CHMP2A	3
GO:0045066	regulatory T cell differentiation	3/948	31/18722	0.205762	0.752435	0.691448	DUSP10/MDK/CD46	3
GO:0060795	cell fate commitment involved in formation of primary germ layer	3/948	31/18722	0.205762	0.752435	0.691448	EYA2/DKK1/KLF4	3
GO:1901797	negative regulation of signal transduction by p53 class mediator	3/948	31/18722	0.205762	0.752435	0.691448	MIF/MUC1/ARMC10	3
GO:0002532	production of molecular mediator involved in inflammatory response	7/948	95/18722	0.205785	0.752435	0.691448	PRDX2/DUSP10/NLRP7/GRN/CLEC7A/VAMP8/H19	7
GO:0036473	cell death in response to oxidative stress	7/948	95/18722	0.205785	0.752435	0.691448	SOD2/HSPB1/PPIA/P4HB/SOD1/MCL1/PARK7	7
GO:0042982	amyloid precursor protein metabolic process	7/948	95/18722	0.205785	0.752435	0.691448	FKBP1A/PSENEN/CLU/HAP1/APOE/ITM2B/DLG1	7
GO:0048709	oligodendrocyte differentiation	7/948	95/18722	0.205785	0.752435	0.691448	CD9/CLU/SRSF1/DUSP10/MDK/RHEB/TNFRSF21	7
GO:1990823	response to leukemia inhibitory factor	7/948	95/18722	0.205785	0.752435	0.691448	EIF4A2/TFRC/SOCS3/CACYBP/KLF4/SLC25A5/EXT1	7
GO:0009612	response to mechanical stimulus	14/948	216/18722	0.206826	0.754242	0.693109	GPI/MDK/FOSB/PTK2/JUND/BAG3/MAPK8/CYBA/F11R/MTPN/GADD45A/IGFBP2/NFKBIA/FOS	14
GO:0007498	mesoderm development	9/948	129/18722	0.206964	0.754242	0.693109	GPI/PPP2CA/CTDNEP1/EYA2/BMP7/DKK1/KLF4/TXNRD1/EXT1	9
GO:0000956	nuclear-transcribed mRNA catabolic process	8/948	112/18722	0.207053	0.754242	0.693109	LSM1/EIF3E/TOB1/LSM4/MAGOH/ZFP36/EIF4A3/RBM8A	8
GO:0010633	negative regulation of epithelial cell migration	8/948	112/18722	0.207053	0.754242	0.693109	CSNK2B/PFN2/TACSTD2/DUSP10/APOE/DNAJA4/KLF4/GADD45A	8
GO:1901222	regulation of NIK/NF-kappaB signaling	8/948	112/18722	0.207053	0.754242	0.693109	RTKN2/PRDX1/TSPAN6/BMP7/CD14/PHB/TMSB4X/NFKBIA	8
GO:0032970	regulation of actin filament-based process	24/948	396/18722	0.208565	0.756201	0.694908	ARPC3/ARPC1A/ARPC4/SMIM22/CDC42EP5/PFN2/TACSTD2/MDK/LIMCH1/ARPC1B/BRK1/ABRACL/ARF1/CAMK2D/F11R/DLG1/CDC42/NCK2/RHOC/ARPC5/MTPN/TMSB4X/SRI/SVIL	24
GO:0000245	spliceosomal complex assembly	6/948	79/18722	0.210403	0.756201	0.694908	DDX39B/SRSF1/SRSF9/LUC7L2/PUF60/SNRPD1	6
GO:0051279	regulation of release of sequestered calcium ion into cytosol	6/948	79/18722	0.210403	0.756201	0.694908	CALM2/FKBP1A/HAP1/CYBA/CAMK2D/SRI	6
GO:0008154	actin polymerization or depolymerization	14/948	217/18722	0.211568	0.756201	0.694908	ARPC3/ARPC1A/ARPC4/CDC42EP5/PFN2/ARPC1B/BRK1/ARF1/DLG1/NCK2/ARPC5/MTPN/TMSB4X/SVIL	14
GO:0001829	trophectodermal cell differentiation	2/948	17/18722	0.21175	0.756201	0.694908	JUNB/HOPX	2
GO:0006390	mitochondrial transcription	2/948	17/18722	0.21175	0.756201	0.694908	MRPL12/SLC25A33	2
GO:0006901	vesicle coating	2/948	17/18722	0.21175	0.756201	0.694908	PDCD6/TMED2	2
GO:0032048	cardiolipin metabolic process	2/948	17/18722	0.21175	0.756201	0.694908	PTPMT1/DNAJC19	2
GO:0034349	glial cell apoptotic process	2/948	17/18722	0.21175	0.756201	0.694908	BID/TNFRSF21	2
GO:0035269	protein O-linked mannosylation	2/948	17/18722	0.21175	0.756201	0.694908	TMTC2/DPM1	2
GO:0036092	phosphatidylinositol-3-phosphate biosynthetic process	2/948	17/18722	0.21175	0.756201	0.694908	PIK3R3/INPP4B	2
GO:0042053	regulation of dopamine metabolic process	2/948	17/18722	0.21175	0.756201	0.694908	COMT/PARK7	2
GO:0042069	regulation of catecholamine metabolic process	2/948	17/18722	0.21175	0.756201	0.694908	COMT/PARK7	2
GO:0042448	progesterone metabolic process	2/948	17/18722	0.21175	0.756201	0.694908	SRD5A1/AKR1C2	2
GO:0042532	negative regulation of tyrosine phosphorylation of STAT protein	2/948	17/18722	0.21175	0.756201	0.694908	PPP2CA/SOCS3	2
GO:0042772	DNA damage response, signal transduction resulting in transcription	2/948	17/18722	0.21175	0.756201	0.694908	RPL26/MUC1	2
GO:0043968	histone H2A acetylation	2/948	17/18722	0.21175	0.756201	0.694908	ACTL6A/MORF4L1	2
GO:0045591	positive regulation of regulatory T cell differentiation	2/948	17/18722	0.21175	0.756201	0.694908	DUSP10/CD46	2
GO:0046827	positive regulation of protein export from nucleus	2/948	17/18722	0.21175	0.756201	0.694908	BAG3/GSK3B	2
GO:0060644	mammary gland epithelial cell differentiation	2/948	17/18722	0.21175	0.756201	0.694908	MGMT/CEBPB	2
GO:0061158	3'-UTR-mediated mRNA destabilization	2/948	17/18722	0.21175	0.756201	0.694908	TARDBP/ZFP36	2
GO:0061952	midbody abscission	2/948	17/18722	0.21175	0.756201	0.694908	CHMP4A/CHMP2A	2
GO:0097067	cellular response to thyroid hormone stimulus	2/948	17/18722	0.21175	0.756201	0.694908	CTSH/CTSB	2
GO:1903540	establishment of protein localization to postsynaptic membrane	2/948	17/18722	0.21175	0.756201	0.694908	VAMP2/MAPK10	2
GO:0016331	morphogenesis of embryonic epithelium	10/948	147/18722	0.21178	0.756201	0.694908	SPINT2/RDH10/CECR2/AR/SPINT1/TMED2/BMP7/IRX2/STK3/RPS7	10
GO:1902850	microtubule cytoskeleton organization involved in mitosis	10/948	147/18722	0.21178	0.756201	0.694908	HSPA1A/HSPA1B/DYNLT1/DCTN6/NUSAP1/TACC1/RAN/CHMP2A/MAD2L1/NUDC	10
GO:1903531	negative regulation of secretion by cell	10/948	147/18722	0.21178	0.756201	0.694908	RAB11FIP1/NMB/PSMD9/CYP51A1/APOE/VAMP8/DPH3/ERP29/ENY2/ANXA1	10
GO:0042158	lipoprotein biosynthetic process	7/948	96/18722	0.213067	0.757676	0.696264	SVIP/GOLGA7/GLUL/DPM1/APOE/WDR45B/SELENOK	7
GO:0044264	cellular polysaccharide metabolic process	7/948	96/18722	0.213067	0.757676	0.696264	PPP1CB/PTGES3/PPP1R2/HAS2/GSK3B/PHLDA2/EXT1	7
GO:0051304	chromosome separation	7/948	96/18722	0.213067	0.757676	0.696264	CDC26/DUSP1/ANAPC11/ZWINT/TRIP13/CENPX/MAD2L1	7
GO:1904035	regulation of epithelial cell apoptotic process	7/948	96/18722	0.213067	0.757676	0.696264	SORT1/MDK/SERPINB13/NUPR1/ANGPTL4/H19/ZFP36	7
GO:0045581	negative regulation of T cell differentiation	4/948	47/18722	0.213453	0.757676	0.696264	PRDX2/MDK/NRARP/ANXA1	4
GO:0045646	regulation of erythrocyte differentiation	4/948	47/18722	0.213453	0.757676	0.696264	HSPA1A/HSPA1B/RHEX/ZFP36	4
GO:0048512	circadian behavior	4/948	47/18722	0.213453	0.757676	0.696264	AHCY/BTBD9/SRD5A1/NCOA2	4
GO:0097300	programmed necrotic cell death	4/948	47/18722	0.213453	0.757676	0.696264	ASAH1/NUPR1/IPMK/ALKBH7	4
GO:0009743	response to carbohydrate	16/948	253/18722	0.213632	0.757676	0.696264	NME2/SOD2/NME1/KRT18/VAMP2/GLUL/CLEC7A/ME1/MPC2/NAMPT/ENY2/CYBA/HMGN3/SELENOT/FIS1/SRI	16
GO:0044106	cellular amine metabolic process	8/948	113/18722	0.213747	0.757676	0.696264	OAZ1/DHPS/COMT/SAT2/AZIN1/MTPN/PARK7/SAT1	8
GO:1903900	regulation of viral life cycle	10/948	148/18722	0.21765	0.770635	0.708173	TMPRSS4/SLPI/NECTIN2/TMPRSS2/SNX3/CHMP2A/PPIA/P4HB/RESF1/CXCL8	10
GO:0007422	peripheral nervous system development	6/948	80/18722	0.218533	0.770635	0.708173	PPP3R1/SLC5A3/CLDN1/GSTM3/SOD1/CDK1	6
GO:0009791	post-embryonic development	6/948	80/18722	0.218533	0.770635	0.708173	SELENOP/SERP1/HEG1/PLEKHA1/KLF4/CCDC47	6
GO:0032204	regulation of telomere maintenance	6/948	80/18722	0.218533	0.770635	0.708173	HNRNPA1/TEN1/CCT5/TCP1/MYC/CCT8	6
GO:0010644	cell communication by electrical coupling	3/948	32/18722	0.219146	0.770635	0.708173	CALM2/CAMK2D/SRI	3
GO:0030431	sleep	3/948	32/18722	0.219146	0.770635	0.708173	BTBD9/SRD5A1/FOS	3
GO:0030511	positive regulation of transforming growth factor beta receptor signaling pathway	3/948	32/18722	0.219146	0.770635	0.708173	SDCBP/GIPC1/HSP90AB1	3
GO:0045684	positive regulation of epidermis development	3/948	32/18722	0.219146	0.770635	0.708173	NME2/TRIM16/NCOA3	3
GO:0050850	positive regulation of calcium-mediated signaling	3/948	32/18722	0.219146	0.770635	0.708173	CLEC7A/CAMTA1/CIB1	3
GO:0072525	pyridine-containing compound biosynthetic process	3/948	32/18722	0.219146	0.770635	0.708173	NAMPT/NAPRT/PDXK	3
GO:1903846	positive regulation of cellular response to transforming growth factor beta stimulus	3/948	32/18722	0.219146	0.770635	0.708173	SDCBP/GIPC1/HSP90AB1	3
GO:0000723	telomere maintenance	9/948	131/18722	0.219459	0.770635	0.708173	HNRNPA1/TEN1/PTGES3/CCT5/NOP10/TCP1/MYC/CCT8/HSP90AB1	9
GO:0019079	viral genome replication	9/948	131/18722	0.219459	0.770635	0.708173	SLPI/LAMTOR5/CDC42/RAB5A/PPIA/RESF1/CXCL8/PHB/HSPA8	9
GO:0030099	myeloid cell differentiation	23/948	381/18722	0.220001	0.771982	0.709411	NME2/HSPA1A/HSPA1B/EIF6/NME1/TFRC/TMEM14C/JMJD6/CIB1/MEIS1/ITGB8/PITHD1/RHEX/CDC42/SH3PXD2A/JUNB/MYC/FASN/CEBPB/ZFP36/NFKBIA/SLC25A5/FOS	23
GO:0007041	lysosomal transport	8/948	114/18722	0.220523	0.773258	0.710584	HSPA1A/CLU/SORT1/GRN/ARF1/ARL8B/HSPA8/PSAP	8
GO:0033673	negative regulation of kinase activity	15/948	237/18722	0.222064	0.778102	0.715035	DUSP10/HSPB1/UCHL1/APOE/PRKAR2B/HEG1/BMP7/DUSP1/HEXIM1/SERPINB3/PPIA/GPRC5A/GADD45B/GADD45A/PARK7	15
GO:0034249	negative regulation of cellular amide metabolic process	17/948	273/18722	0.22277	0.778498	0.715398	EIF6/RPL13A/CLU/LSM1/EIF3E/TARDBP/EIF4EBP1/RBM4/IGF2BP3/MRPL13/SRP9/TOB1/HAP1/APOE/YBX1/ZFP36/EIF4A3	17
GO:0045912	negative regulation of carbohydrate metabolic process	4/948	48/18722	0.224295	0.778498	0.715398	FAM3C/NUPR1/DDIT4/GSK3B	4
GO:0000819	sister chromatid segregation	13/948	202/18722	0.224953	0.778498	0.715398	NAA10/CHMP4A/CDC26/NUSAP1/DUSP1/ANAPC11/ZWINT/TRIP13/RAN/CHMP2A/NAA50/MAD2L1/NUDC	13
GO:0007059	chromosome segregation	21/948	346/18722	0.225354	0.778498	0.715398	NAA10/PMF1/CHMP4A/CDC26/UBE2I/NUSAP1/DUSP1/ANAPC11/ZWINT/TRIP13/RAN/CENPX/CDC42/CHMP2A/CENPW/NAA50/ARL8B/CIAO2B/MAD2L1/NUDC/SLC25A5	21
GO:0007569	cell aging	9/948	132/18722	0.225813	0.778498	0.715398	MIF/EEF1E1/HMGA1/NAMPT/MAPK8/MAPK10/YBX1/SOD1/CDK1	9
GO:0030111	regulation of Wnt signaling pathway	20/948	328/18722	0.226034	0.778498	0.715398	ATP6V0C/RPS12/PPP2CA/CTNND1/CTDNEP1/MDK/GID8/PFDN5/APOE/NRARP/CCNYL1/DKK1/STK3/ATP6AP2/SNX3/TBL1XR1/VGLL4/NXN/GSK3B/IGFBP2	20
GO:0002064	epithelial cell development	14/948	220/18722	0.226074	0.778498	0.715398	SPINT2/RAB13/CLDN3/AR/RHEB/CLDN1/HEG1/RAB25/GSTM3/F11R/SOD1/FASN/GSK3B/SDC1	14
GO:0071260	cellular response to mechanical stimulus	6/948	81/18722	0.226767	0.778498	0.715398	BAG3/MAPK8/CYBA/F11R/MTPN/GADD45A	6
GO:2001021	negative regulation of response to DNA damage stimulus	6/948	81/18722	0.226767	0.778498	0.715398	MIF/CLU/DDX39B/MUC1/BID/TPT1	6
GO:0071559	response to transforming growth factor beta	16/948	256/18722	0.227095	0.778498	0.715398	HSPA1A/HPGD/FKBP1A/LTBP3/PTK2/SDCBP/ADAM9/CLDN1/PTPRK/ITGB8/GDF15/STUB1/SKIL/GIPC1/HSP90AB1/FOS	16
GO:0043502	regulation of muscle adaptation	7/948	98/18722	0.227907	0.778498	0.715398	DDX39B/FBXO32/CAMK2G/KLF4/CAMK2D/GLRX3/MTPN	7
GO:0032102	negative regulation of response to external stimulus	25/948	420/18722	0.228693	0.778498	0.715398	MIF/CD9/PRDX2/PLAT/DDT/PROS1/CXCL17/DUSP10/MDK/TSPAN6/GRN/APOE/CLDN3/METRNL/SPP1/NENF/SOCS3/DUSP1/KLF4/SERPINB2/SERPINB4/C1QBP/SOD1/ZFP36/PLAU	25
GO:0070665	positive regulation of leukocyte proliferation	10/948	150/18722	0.229582	0.778498	0.715398	CD24/MIF/TFRC/PTK2/CD55/CD46/NCK2/SELENOK/IGFBP2/ANXA1	10
GO:0006643	membrane lipid metabolic process	13/948	203/18722	0.230089	0.778498	0.715398	TECR/ASAH1/SPTSSA/PPP2CA/FUT3/HEXA/DPM1/MGST2/SGMS1/ITGB8/ELOVL5/B3GNT5/PSAP	13
GO:0060541	respiratory system development	13/948	203/18722	0.230089	0.778498	0.715398	RDH10/PTGES3/PPP3R1/EIF4EBP1/LTBP3/CTSH/JMJD6/HEG1/CDC42/HSPB11/HOPX/AGR2/EXT1	13
GO:0002098	tRNA wobble uridine modification	2/948	18/18722	0.230737	0.778498	0.715398	ELP5/DPH3	2
GO:0002544	chronic inflammatory response	2/948	18/18722	0.230737	0.778498	0.715398	S100A9/AHCY	2
GO:0002923	regulation of humoral immune response mediated by circulating immunoglobulin	2/948	18/18722	0.230737	0.778498	0.715398	CD55/CD46	2
GO:0003128	heart field specification	2/948	18/18722	0.230737	0.778498	0.715398	DKK1/EXT1	2
GO:0006337	nucleosome disassembly	2/948	18/18722	0.230737	0.778498	0.715398	SMARCE1/HMGA1	2
GO:0006625	protein targeting to peroxisome	2/948	18/18722	0.230737	0.778498	0.715398	PEX2/ZFAND6	2
GO:0009125	nucleoside monophosphate catabolic process	2/948	18/18722	0.230737	0.778498	0.715398	TYMP/NT5C2	2
GO:0019184	nonribosomal peptide biosynthetic process	2/948	18/18722	0.230737	0.778498	0.715398	HAGH/MGST2	2
GO:0030728	ovulation	2/948	18/18722	0.230737	0.778498	0.715398	HPGD/NRIP1	2
GO:0032785	negative regulation of DNA-templated transcription, elongation	2/948	18/18722	0.230737	0.778498	0.715398	SUPT4H1/HEXIM1	2
GO:0043217	myelin maintenance	2/948	18/18722	0.230737	0.778498	0.715398	CLU/SOD1	2
GO:0051382	kinetochore assembly	2/948	18/18722	0.230737	0.778498	0.715398	CENPX/CENPW	2
GO:0051447	negative regulation of meiotic cell cycle	2/948	18/18722	0.230737	0.778498	0.715398	DUSP1/TRIP13	2
GO:0051782	negative regulation of cell division	2/948	18/18722	0.230737	0.778498	0.715398	C10orf99/MYC	2
GO:0060008	Sertoli cell differentiation	2/948	18/18722	0.230737	0.778498	0.715398	RAB13/SDC1	2
GO:0060716	labyrinthine layer blood vessel development	2/948	18/18722	0.230737	0.778498	0.715398	TMED2/JUNB	2
GO:0061687	detoxification of inorganic compound	2/948	18/18722	0.230737	0.778498	0.715398	MT1X/PARK7	2
GO:0071318	cellular response to ATP	2/948	18/18722	0.230737	0.778498	0.715398	RYR3/SOD1	2
GO:0071786	endoplasmic reticulum tubular network organization	2/948	18/18722	0.230737	0.778498	0.715398	ARL6IP1/REEP3	2
GO:0072662	protein localization to peroxisome	2/948	18/18722	0.230737	0.778498	0.715398	PEX2/ZFAND6	2
GO:0072663	establishment of protein localization to peroxisome	2/948	18/18722	0.230737	0.778498	0.715398	PEX2/ZFAND6	2
GO:0098877	neurotransmitter receptor transport to plasma membrane	2/948	18/18722	0.230737	0.778498	0.715398	VAMP2/MAPK10	2
GO:0110154	RNA decapping	2/948	18/18722	0.230737	0.778498	0.715398	LSM1/ZFP36	2
GO:1900151	regulation of nuclear-transcribed mRNA catabolic process, deadenylation-dependent decay	2/948	18/18722	0.230737	0.778498	0.715398	TOB1/ZFP36	2
GO:1900242	regulation of synaptic vesicle endocytosis	2/948	18/18722	0.230737	0.778498	0.715398	BTBD9/AP2M1	2
GO:1900424	regulation of defense response to bacterium	2/948	18/18722	0.230737	0.778498	0.715398	GRN/CYBA	2
GO:0014706	striated muscle tissue development	23/948	384/18722	0.231079	0.778498	0.715398	FKBP1A/DDX39B/NDUFV2/EYA2/PITX1/VAMP5/MYH14/NUPR1/NEBL/ATF3/NR4A1/HEG1/BMP7/MEIS1/DKK1/CACYBP/CDC42/VGLL4/HOPX/MTPN/FOS/SVIL/CDK1	23
GO:0006487	protein N-linked glycosylation	5/948	65/18722	0.232144	0.778498	0.715398	KRTCAP2/OSTC/DDOST/SRD5A3/DAD1	5
GO:0033692	cellular polysaccharide biosynthetic process	5/948	65/18722	0.232144	0.778498	0.715398	PPP1CB/PTGES3/HAS2/GSK3B/EXT1	5
GO:0035418	protein localization to synapse	5/948	65/18722	0.232144	0.778498	0.715398	VAMP2/HSPB1/MAPK10/DLG1/RAB27B	5
GO:0043489	RNA stabilization	5/948	65/18722	0.232144	0.778498	0.715398	TARDBP/PAIP1/TENT5A/YBX1/ZFP36	5
GO:0045682	regulation of epidermis development	5/948	65/18722	0.232144	0.778498	0.715398	NME2/TRIM16/GRHL1/NCOA3/ZFP36	5
GO:0048524	positive regulation of viral process	5/948	65/18722	0.232144	0.778498	0.715398	TMPRSS4/TMPRSS2/CHMP2A/PPIA/P4HB	5
GO:0048645	animal organ formation	5/948	65/18722	0.232144	0.778498	0.715398	RDH10/AR/BMP7/DKK1/EXT1	5
GO:0060389	pathway-restricted SMAD protein phosphorylation	5/948	65/18722	0.232144	0.778498	0.715398	CSNK2B/SDCBP/BMP7/DKK1/GDF15	5
GO:0071677	positive regulation of mononuclear cell migration	5/948	65/18722	0.232144	0.778498	0.715398	S100A14/CXCL17/C1QBP/SELENOK/S100A7	5
GO:1905330	regulation of morphogenesis of an epithelium	5/948	65/18722	0.232144	0.778498	0.715398	TACSTD2/LCN2/MDK/AR/BMP7	5
GO:0001975	response to amphetamine	3/948	33/18722	0.232701	0.778498	0.715398	NR4A1/SOD1/RGS10	3
GO:0009648	photoperiodism	3/948	33/18722	0.232701	0.778498	0.715398	PPP1CB/RBM4/BHLHE40	3
GO:0010259	multicellular organism aging	3/948	33/18722	0.232701	0.778498	0.715398	CRYAB/SERP1/CISD2	3
GO:0018345	protein palmitoylation	3/948	33/18722	0.232701	0.778498	0.715398	GOLGA7/GLUL/SELENOK	3
GO:0034110	regulation of homotypic cell-cell adhesion	3/948	33/18722	0.232701	0.778498	0.715398	CD9/PLAUR/F11R	3
GO:0036336	dendritic cell migration	3/948	33/18722	0.232701	0.778498	0.715398	CDC42/C1QBP/EXT1	3
GO:0043552	positive regulation of phosphatidylinositol 3-kinase activity	3/948	33/18722	0.232701	0.778498	0.715398	PTK2/AMBRA1/CDC42	3
GO:0045648	positive regulation of erythrocyte differentiation	3/948	33/18722	0.232701	0.778498	0.715398	HSPA1A/HSPA1B/RHEX	3
GO:0048333	mesodermal cell differentiation	3/948	33/18722	0.232701	0.778498	0.715398	EYA2/DKK1/KLF4	3
GO:0061842	microtubule organizing center localization	3/948	33/18722	0.232701	0.778498	0.715398	DLG1/MAD2L1/ARPC5	3
GO:0070570	regulation of neuron projection regeneration	3/948	33/18722	0.232701	0.778498	0.715398	GRN/SPP1/KLF4	3
GO:1901976	regulation of cell cycle checkpoint	3/948	33/18722	0.232701	0.778498	0.715398	DDX39B/DUSP1/MAD2L1	3
GO:1902992	negative regulation of amyloid precursor protein catabolic process	3/948	33/18722	0.232701	0.778498	0.715398	CLU/HAP1/APOE	3
GO:0060537	muscle tissue development	24/948	403/18722	0.233567	0.778498	0.715398	FKBP1A/DDX39B/NDUFV2/EYA2/PITX1/VAMP5/MYH14/NUPR1/NEBL/ATF3/NR4A1/HEG1/BMP7/MEIS1/DKK1/CACYBP/DLG1/CDC42/VGLL4/HOPX/MTPN/FOS/SVIL/CDK1	24
GO:0008217	regulation of blood pressure	12/948	186/18722	0.234075	0.778498	0.715398	SOD2/AR/SCPEP1/NAMPT/AGTRAP/CYBA/ATP6AP2/F11R/ADH5/SGK1/SOD1/EXT1	12
GO:0018107	peptidyl-threonine phosphorylation	8/948	116/18722	0.234307	0.778498	0.715398	CALM2/CSNK2B/DDIT4/BMP7/MAPK8/CAMK2D/GSK3B/CDK1	8
GO:0045786	negative regulation of cell cycle	23/948	385/18722	0.234826	0.778498	0.715398	RPL26/HPGD/BABAM1/DDX39B/NAA10/MUC1/ZNF655/C10orf99/NUPR1/NR4A1/BMP7/PTPRK/DUSP1/KLF4/ZWINT/TRIP13/HEXIM1/TIPRL/DLG1/CHMP2A/MAD2L1/AURKAIP1/CDK1	23
GO:0019932	second-messenger-mediated signaling	19/948	312/18722	0.234881	0.778498	0.715398	CALM2/TMBIM4/PPP2CA/PPP3R1/AHR/APOE/CLEC7A/DEFB1/RASD1/CAMTA1/CIB1/BCAP31/RIMS2/CAMK2D/MCU/FIS1/SELENOK/GSK3B/CXCL8	19
GO:0016575	histone deacetylation	6/948	82/18722	0.2351	0.778498	0.715398	MAPK8/CAMK2D/TBL1XR1/MORF4L1/HOPX/PHB	6
GO:0072527	pyrimidine-containing compound metabolic process	6/948	82/18722	0.2351	0.778498	0.715398	NME2/NME1/CMPK1/TYMP/NME4/NME3	6
GO:0090502	RNA phosphodiester bond hydrolysis, endonucleolytic	6/948	82/18722	0.2351	0.778498	0.715398	RNASEK/RPS21/RPP21/RNASET2/TSNAX/TSEN34	6
GO:0006376	mRNA splice site selection	4/948	49/18722	0.235274	0.778498	0.715398	SRSF1/SRSF9/LUC7L2/PUF60	4
GO:0007622	rhythmic behavior	4/948	49/18722	0.235274	0.778498	0.715398	AHCY/BTBD9/SRD5A1/NCOA2	4
GO:0010862	positive regulation of pathway-restricted SMAD protein phosphorylation	4/948	49/18722	0.235274	0.778498	0.715398	CSNK2B/SDCBP/BMP7/GDF15	4
GO:0018198	peptidyl-cysteine modification	4/948	49/18722	0.235274	0.778498	0.715398	S100A9/GOLGA7/ADH5/PARK7	4
GO:0035088	establishment or maintenance of apical/basal cell polarity	4/948	49/18722	0.235274	0.778498	0.715398	OOEP/DLG1/CDC42/ARF4	4
GO:0050832	defense response to fungus	4/948	49/18722	0.235274	0.778498	0.715398	S100A9/C10orf99/CLEC7A/S100A12	4
GO:0061245	establishment or maintenance of bipolar cell polarity	4/948	49/18722	0.235274	0.778498	0.715398	OOEP/DLG1/CDC42/ARF4	4
GO:0072666	establishment of protein localization to vacuole	4/948	49/18722	0.235274	0.778498	0.715398	CLU/SORT1/VPS28/HSPA8	4
GO:1990928	response to amino acid starvation	4/948	49/18722	0.235274	0.778498	0.715398	EIF4EBP1/MAP1LC3A/ATF3/MAPK8	4
GO:0010948	negative regulation of cell cycle process	18/948	294/18722	0.235528	0.778652	0.71554	RPL26/BABAM1/DDX39B/NAA10/MUC1/ZNF655/C10orf99/BMP7/DUSP1/KLF4/ZWINT/TRIP13/TIPRL/DLG1/CHMP2A/MAD2L1/AURKAIP1/CDK1	18
GO:0071456	cellular response to hypoxia	10/948	151/18722	0.235641	0.778652	0.71554	CHCHD2/EIF4EBP1/HILPDA/FAM162A/BMP7/STUB1/TMBIM6/P4HB/PMAIP1/MYC	10
GO:0070085	glycosylation	15/948	240/18722	0.236277	0.780225	0.716985	KRTCAP2/TMEM59/FUT3/C1GALT1C1/OSTC/TMTC2/DPM1/DDOST/SERP1/SRD5A3/GALNT14/B3GNT5/NANS/DAD1/EXT1	15
GO:0007015	actin filament organization	26/948	441/18722	0.237922	0.785126	0.721489	ARPC3/ARPC1A/ARPC4/CDC42EP5/OOEP/PFN2/TACSTD2/LIMCH1/ARPC1B/BRK1/MYO5B/NEBL/ARF1/MARCKSL1/F11R/MYO6/DLG1/CDC42/NCK2/PLS3/MCU/RHOC/ARPC5/MTPN/TMSB4X/SVIL	26
GO:0046879	hormone secretion	18/948	295/18722	0.239863	0.790996	0.726884	RAB11FIP1/NMB/PSMD9/TARDBP/GLUL/VAMP8/SERP1/MPC2/CAMK2G/SPP1/ENY2/RIMS2/HMGN3/SELENOT/MCU/SRI/PARK7/ANXA1	18
GO:1903828	negative regulation of cellular protein localization	8/948	117/18722	0.24131	0.794285	0.729906	LEPROT/TMEM59/SVIP/BAG3/LMAN1/AP2M1/GSK3B/PARK7	8
GO:0044772	mitotic cell cycle phase transition	25/948	424/18722	0.243087	0.794285	0.729906	RPL26/CALM2/UBE2S/TMEM14B/BABAM1/TAF10/MUC1/ZNF655/EIF4EBP1/CDC26/BID/TPD52L1/CCNG2/UBE2E2/DUSP1/KLF4/ANAPC11/ZWINT/TRIP13/DLG1/CCNI/CHMP2A/MAD2L1/ANXA1/CDK1	25
GO:0061640	cytoskeleton-dependent cytokinesis	7/948	100/18722	0.243087	0.794285	0.729906	JTB/CHMP4A/CECR2/NUSAP1/ARF1/CHMP2A/RHOC	7
GO:0048678	response to axon injury	6/948	83/18722	0.243525	0.794285	0.729906	GRN/SPP1/KLF4/SOD1/ARF4/CDK1	6
GO:0043410	positive regulation of MAPK cascade	28/948	480/18722	0.245009	0.794285	0.729906	CD24/MIF/PRDX2/DDT/CXCL17/SHC1/MYDGF/APOE/AR/CLEC7A/TPD52L1/SDCBP/ADAM9/CIB1/ERP29/NENF/DKK1/GDF15/STK3/CDC42/PPIA/S100A12/GADD45B/SOD1/LAMTOR2/PHB/GADD45A/S100A7	28
GO:0001101	response to acid chemical	9/948	135/18722	0.245277	0.794285	0.729906	CD9/KRT8/TOMM20/LAMTOR5/MAPK10/CYBA/TMBIM6/LAMTOR2/CEBPB	9
GO:0002687	positive regulation of leukocyte migration	9/948	135/18722	0.245277	0.794285	0.729906	S100A14/CXCL17/MDK/PTK2/C1QBP/MCU/SELENOK/CXCL8/S100A7	9
GO:0032984	protein-containing complex disassembly	14/948	224/18722	0.246037	0.794285	0.729906	SMARCE1/HMGA1/ZFAND1/MAP1LC3A/VAMP8/DDIT4/CIB1/MAP1LC3B/CHMP2A/MYC/GSK3B/MTPN/HSPA8/SVIL	14
GO:0019083	viral transcription	4/948	50/18722	0.246379	0.794285	0.729906	TARDBP/GTF2B/HEXIM1/ZFP36	4
GO:0030490	maturation of SSU-rRNA	4/948	50/18722	0.246379	0.794285	0.729906	RPS28/RPS21/LSM6/DCAF13	4
GO:0042572	retinol metabolic process	4/948	50/18722	0.246379	0.794285	0.729906	RDH10/RDH13/DHRS3/AKR1B10	4
GO:0050873	brown fat cell differentiation	4/948	50/18722	0.246379	0.794285	0.729906	DUSP10/METRNL/BMP7/CEBPB	4
GO:0060425	lung morphogenesis	4/948	50/18722	0.246379	0.794285	0.729906	RDH10/CTSH/CDC42/EXT1	4
GO:0060688	regulation of morphogenesis of a branching structure	4/948	50/18722	0.246379	0.794285	0.729906	TACSTD2/MDK/AR/BMP7	4
GO:1904036	negative regulation of epithelial cell apoptotic process	4/948	50/18722	0.246379	0.794285	0.729906	MDK/SERPINB13/NUPR1/ANGPTL4	4
GO:0000038	very long-chain fatty acid metabolic process	3/948	34/18722	0.2464	0.794285	0.729906	TECR/PEX2/ELOVL5	3
GO:0007616	long-term memory	3/948	34/18722	0.2464	0.794285	0.729906	APOE/BTBD9/SGK1	3
GO:0009649	entrainment of circadian clock	3/948	34/18722	0.2464	0.794285	0.729906	PPP1CB/RBM4/BHLHE40	3
GO:0010922	positive regulation of phosphatase activity	3/948	34/18722	0.2464	0.794285	0.729906	CALM2/PPP1R15A/HSP90AB1	3
GO:0014072	response to isoquinoline alkaloid	3/948	34/18722	0.2464	0.794285	0.729906	GPI/FOSB/MAP1LC3A	3
GO:0014808	release of sequestered calcium ion into cytosol by sarcoplasmic reticulum	3/948	34/18722	0.2464	0.794285	0.729906	CALM2/CAMK2D/SRI	3
GO:0019076	viral release from host cell	3/948	34/18722	0.2464	0.794285	0.729906	CHMP2A/PPIA/ARL8B	3
GO:0035890	exit from host	3/948	34/18722	0.2464	0.794285	0.729906	CHMP2A/PPIA/ARL8B	3
GO:0035891	exit from host cell	3/948	34/18722	0.2464	0.794285	0.729906	CHMP2A/PPIA/ARL8B	3
GO:0039528	cytoplasmic pattern recognition receptor signaling pathway in response to virus	3/948	34/18722	0.2464	0.794285	0.729906	TSPAN6/C1QBP/PHB	3
GO:0043278	response to morphine	3/948	34/18722	0.2464	0.794285	0.729906	GPI/FOSB/MAP1LC3A	3
GO:0055094	response to lipoprotein particle	3/948	34/18722	0.2464	0.794285	0.729906	CD9/CD68/APOE	3
GO:0086004	regulation of cardiac muscle cell contraction	3/948	34/18722	0.2464	0.794285	0.729906	CAMK2D/DLG1/SRI	3
GO:1904893	negative regulation of receptor signaling pathway via STAT	3/948	34/18722	0.2464	0.794285	0.729906	LEPROT/PPP2CA/SOCS3	3
GO:0120254	olefinic compound metabolic process	10/948	153/18722	0.24793	0.794285	0.729906	RDH10/PTGES3/RDH13/DHRS3/GPX4/EPHX1/SRD5A1/ELOVL5/AKR1C2/AKR1B10	10
GO:0009308	amine metabolic process	8/948	118/18722	0.248382	0.794285	0.729906	OAZ1/DHPS/COMT/SAT2/AZIN1/MTPN/PARK7/SAT1	8
GO:0042129	regulation of T cell proliferation	11/948	171/18722	0.249633	0.794285	0.729906	CD24/TFRC/CD55/CD46/TNFRSF21/DLG1/NCK2/SELENOK/CEBPB/IGFBP2/ANXA1	11
GO:0051048	negative regulation of secretion	11/948	171/18722	0.249633	0.794285	0.729906	RAB11FIP1/NMB/PSMD9/CYP51A1/COMT/APOE/VAMP8/DPH3/ERP29/ENY2/ANXA1	11
GO:0002523	leukocyte migration involved in inflammatory response	2/948	19/18722	0.249823	0.794285	0.729906	S100A9/MDK	2
GO:0006309	apoptotic DNA fragmentation	2/948	19/18722	0.249823	0.794285	0.729906	PAM16/CECR2	2
GO:0006977	DNA damage response, signal transduction by p53 class mediator resulting in cell cycle arrest	2/948	19/18722	0.249823	0.794285	0.729906	RPL26/MUC1	2
GO:0007530	sex determination	2/948	19/18722	0.249823	0.794285	0.729906	AR/SRD5A1	2
GO:0009081	branched-chain amino acid metabolic process	2/948	19/18722	0.249823	0.794285	0.729906	ECHS1/HIBCH	2
GO:0010544	negative regulation of platelet activation	2/948	19/18722	0.249823	0.794285	0.729906	CD9/APOE	2
GO:0030011	maintenance of cell polarity	2/948	19/18722	0.249823	0.794285	0.729906	ARPC5/GSK3B	2
GO:0030050	vesicle transport along actin filament	2/948	19/18722	0.249823	0.794285	0.729906	MYO5B/MYO6	2
GO:0032026	response to magnesium ion	2/948	19/18722	0.249823	0.794285	0.729906	RYR3/CD14	2
GO:0033194	response to hydroperoxide	2/948	19/18722	0.249823	0.794285	0.729906	MGST1/GPX3	2
GO:0035338	long-chain fatty-acyl-CoA biosynthetic process	2/948	19/18722	0.249823	0.794285	0.729906	TECR/ELOVL5	2
GO:0036498	IRE1-mediated unfolded protein response	2/948	19/18722	0.249823	0.794285	0.729906	COPS5/AGR2	2
GO:0044827	modulation by host of viral genome replication	2/948	19/18722	0.249823	0.794285	0.729906	PHB/HSPA8	2
GO:0045091	regulation of single stranded viral RNA replication via double stranded DNA intermediate	2/948	19/18722	0.249823	0.794285	0.729906	RESF1/CXCL8	2
GO:0046716	muscle cell cellular homeostasis	2/948	19/18722	0.249823	0.794285	0.729906	BAG3/SOD1	2
GO:0046782	regulation of viral transcription	2/948	19/18722	0.249823	0.794285	0.729906	HEXIM1/ZFP36	2
GO:0051546	keratinocyte migration	2/948	19/18722	0.249823	0.794285	0.729906	ADAM9/HAS2	2
GO:0060039	pericardium development	2/948	19/18722	0.249823	0.794285	0.729906	HEG1/BMP7	2
GO:0072074	kidney mesenchyme development	2/948	19/18722	0.249823	0.794285	0.729906	BMP7/MYC	2
GO:0097501	stress response to metal ion	2/948	19/18722	0.249823	0.794285	0.729906	MT1X/PARK7	2
GO:0098780	response to mitochondrial depolarisation	2/948	19/18722	0.249823	0.794285	0.729906	SQSTM1/AMBRA1	2
GO:2000738	positive regulation of stem cell differentiation	2/948	19/18722	0.249823	0.794285	0.729906	TACSTD2/LTBP3	2
GO:0008037	cell recognition	14/948	225/18722	0.251131	0.794585	0.730182	CD9/VDAC2/FUT3/JMJD6/CLEC7A/CCT5/IGKC/NCAM2/TNFRSF21/DLG1/NCK2/TCP1/CCT8/EXT1	14
GO:0010001	glial cell differentiation	14/948	225/18722	0.251131	0.794585	0.730182	CD9/S100A9/CLU/SRSF1/PPP3R1/DUSP10/MDK/METRN/GRN/RHEB/SPINT1/TNFRSF21/SOD1/CDK1	14
GO:0034284	response to monosaccharide	14/948	225/18722	0.251131	0.794585	0.730182	NME2/SOD2/NME1/KRT18/VAMP2/GLUL/MPC2/NAMPT/ENY2/CYBA/HMGN3/SELENOT/FIS1/SRI	14
GO:0009880	embryonic pattern specification	5/948	67/18722	0.251204	0.794585	0.730182	OOEP/NRARP/TMED2/BMP7/MEIS1	5
GO:0043967	histone H4 acetylation	5/948	67/18722	0.251204	0.794585	0.730182	MUC1/TRIM16/ACTL6A/NAA50/MORF4L1	5
GO:0072665	protein localization to vacuole	5/948	67/18722	0.251204	0.794585	0.730182	CLU/SORT1/VPS28/LAMTOR5/HSPA8	5
GO:0007159	leukocyte cell-cell adhesion	22/948	371/18722	0.251689	0.794585	0.730182	CD24/PRDX2/S100A9/DUSP10/MDK/MAP3K8/TFRC/NRARP/CD55/BMP7/CD46/KLF4/HAS2/F11R/TNFRSF21/DLG1/NCK2/SELENOK/CEBPB/IGFBP2/ANXA1/EXT1	22
GO:0003158	endothelium development	9/948	136/18722	0.25189	0.794585	0.730182	CSNK2B/LCN2/CLDN3/CLDN1/HEG1/GSTM3/F11R/EDF1/FASN	9
GO:0072073	kidney epithelium development	9/948	136/18722	0.25189	0.794585	0.730182	CD24/EPCAM/TACSTD2/BMP7/IRX2/DLG1/MYC/SDC1/EXT1	9
GO:0006112	energy reserve metabolic process	6/948	84/18722	0.252037	0.794585	0.730182	PPP1CB/PTGES3/PPP1R2/MYC/GSK3B/PHLDA2	6
GO:0010660	regulation of muscle cell apoptotic process	6/948	84/18722	0.252037	0.794585	0.730182	SOD2/MDK/NUPR1/BMP7/BAG3/CAMK2D	6
GO:0098586	cellular response to virus	6/948	84/18722	0.252037	0.794585	0.730182	TSPAN6/ARF1/C1QBP/H19/PHB/EXT1	6
GO:1900542	regulation of purine nucleotide metabolic process	6/948	84/18722	0.252037	0.794585	0.730182	EIF6/PGAM1/NUPR1/DDIT4/H19/TMSB4X	6
GO:0006066	alcohol metabolic process	21/948	353/18722	0.253253	0.797903	0.733231	PCBD1/RDH10/ASAH1/RDH13/DHRS3/CYP51A1/EBP/SLC5A3/DPM1/APOE/IPMK/SRD5A3/AKR1A1/AKR7A2/ACADVL/ADH5/SOD1/INPP4B/PARK7/AKR1C2/AKR1B10	21
GO:0032103	positive regulation of response to external stimulus	25/948	427/18722	0.254133	0.800158	0.735303	DDT/S100A9/S100A14/CXCL17/NEAT1/HSPB1/MDK/GRN/PTK2/CLEC7A/NUPR1/VAMP8/NECTIN2/MGST2/CYBA/HEXIM1/C1QBP/S100A12/MCU/CEBPB/CXCL8/TMSB4X/PARK7/NFKBIA/S100A7	25
GO:0007219	Notch signaling pathway	11/948	172/18722	0.25553	0.804038	0.738869	KRT19/PSENEN/PERP/ARRDC1/LLGL2/NRARP/MAML3/BMP7/CD46/MIB2/NFKBIA	11
GO:0006486	protein glycosylation	14/948	226/18722	0.256265	0.805309	0.740036	KRTCAP2/TMEM59/FUT3/C1GALT1C1/OSTC/TMTC2/DPM1/DDOST/SERP1/SRD5A3/GALNT14/B3GNT5/DAD1/EXT1	14
GO:0043413	macromolecule glycosylation	14/948	226/18722	0.256265	0.805309	0.740036	KRTCAP2/TMEM59/FUT3/C1GALT1C1/OSTC/TMTC2/DPM1/DDOST/SERP1/SRD5A3/GALNT14/B3GNT5/DAD1/EXT1	14
GO:0010656	negative regulation of muscle cell apoptotic process	4/948	51/18722	0.257595	0.80788	0.742399	MDK/NUPR1/BMP7/BAG3	4
GO:0045104	intermediate filament cytoskeleton organization	4/948	51/18722	0.257595	0.80788	0.742399	KRT18/DNAJB6/KLHL24/SOD1	4
GO:0046850	regulation of bone remodeling	4/948	51/18722	0.257595	0.80788	0.742399	LTBP3/MDK/TFRC/SPP1	4
GO:0050671	positive regulation of lymphocyte proliferation	9/948	137/18722	0.258562	0.80788	0.742399	CD24/MIF/TFRC/CD55/CD46/NCK2/SELENOK/IGFBP2/ANXA1	9
GO:0001841	neural tube formation	7/948	102/18722	0.258575	0.80788	0.742399	SPINT2/CECR2/SPINT1/TMED2/BMP7/STK3/RPS7	7
GO:0006672	ceramide metabolic process	7/948	102/18722	0.258575	0.80788	0.742399	ASAH1/SPTSSA/PPP2CA/FUT3/HEXA/SGMS1/ITGB8	7
GO:0010522	regulation of calcium ion transport into cytosol	7/948	102/18722	0.258575	0.80788	0.742399	CALM2/FKBP1A/HAP1/CYBA/CAMK2D/TMBIM6/SRI	7
GO:0062014	negative regulation of small molecule metabolic process	7/948	102/18722	0.258575	0.80788	0.742399	APOE/FAM3C/NUPR1/DDIT4/ACADVL/SOD1/H19	7
GO:1902106	negative regulation of leukocyte differentiation	7/948	102/18722	0.258575	0.80788	0.742399	NME2/PRDX2/NME1/MDK/NRARP/MYC/ANXA1	7
GO:0001569	branching involved in blood vessel morphogenesis	3/948	35/18722	0.26022	0.809884	0.74424	PPP3R1/MDK/NRARP	3
GO:0034405	response to fluid shear stress	3/948	35/18722	0.26022	0.809884	0.74424	ADAM9/KLF4/HAS2	3
GO:0040001	establishment of mitotic spindle localization	3/948	35/18722	0.26022	0.809884	0.74424	DYNLT1/NUSAP1/MAD2L1	3
GO:0060236	regulation of mitotic spindle organization	3/948	35/18722	0.26022	0.809884	0.74424	HSPA1A/HSPA1B/CHMP2A	3
GO:0090181	regulation of cholesterol metabolic process	3/948	35/18722	0.26022	0.809884	0.74424	APOE/ACADVL/SOD1	3
GO:1903514	release of sequestered calcium ion into cytosol by endoplasmic reticulum	3/948	35/18722	0.26022	0.809884	0.74424	CALM2/CAMK2D/SRI	3
GO:0006665	sphingolipid metabolic process	10/948	155/18722	0.260438	0.809884	0.74424	TECR/ASAH1/SPTSSA/PPP2CA/FUT3/HEXA/SGMS1/ITGB8/ELOVL5/PSAP	10
GO:0072384	organelle transport along microtubule	6/948	85/18722	0.26063	0.809884	0.74424	BLOC1S1/UBB/UCHL1/HAP1/HSBP1/CDC42	6
GO:0031640	killing of cells of other organism	5/948	68/18722	0.260878	0.809884	0.74424	RPL30/CLEC7A/CXCL6/S100A12/HMGN2	5
GO:0042987	amyloid precursor protein catabolic process	5/948	68/18722	0.260878	0.809884	0.74424	FKBP1A/PSENEN/CLU/HAP1/APOE	5
GO:0032411	positive regulation of transporter activity	8/948	120/18722	0.26272	0.815085	0.74902	CALM2/COA8/HAP1/GLRX/SGK1/TMSB4X/NDUFA4/PARK7	8
GO:0032946	positive regulation of mononuclear cell proliferation	9/948	138/18722	0.265289	0.81732	0.751074	CD24/MIF/TFRC/CD55/CD46/NCK2/SELENOK/IGFBP2/ANXA1	9
GO:0009135	purine nucleoside diphosphate metabolic process	7/948	103/18722	0.266423	0.81732	0.751074	EIF6/GPI/PGAM1/NUPR1/DDIT4/DLG1/MAGI3	7
GO:0009179	purine ribonucleoside diphosphate metabolic process	7/948	103/18722	0.266423	0.81732	0.751074	EIF6/GPI/PGAM1/NUPR1/DDIT4/DLG1/MAGI3	7
GO:0001655	urogenital system development	20/948	338/18722	0.267495	0.81732	0.751074	CD24/HPGD/RDH10/EPCAM/TACSTD2/CRIP1/CTSH/JMJD6/AR/BMP7/IRX2/HAS2/SRD5A1/DLG1/HSPB11/MYC/SDC1/PSAP/ANXA1/EXT1	20
GO:0051146	striated muscle cell differentiation	17/948	283/18722	0.26808	0.81732	0.751074	KRT19/CD9/KRT8/DDX39B/SORT1/RBM38/NEBL/BARX2/DKK1/GDF15/CACYBP/CEACAM5/YBX1/HOPX/MTPN/SDC1/CDK1	17
GO:0010718	positive regulation of epithelial to mesenchymal transition	4/948	52/18722	0.26891	0.81732	0.751074	MDK/SDCBP/BMP7/SERPINB3	4
GO:0030514	negative regulation of BMP signaling pathway	4/948	52/18722	0.26891	0.81732	0.751074	UBE2D1/TOB1/SKIL/UBE2D3	4
GO:0032206	positive regulation of telomere maintenance	4/948	52/18722	0.26891	0.81732	0.751074	HNRNPA1/CCT5/TCP1/CCT8	4
GO:0045103	intermediate filament-based process	4/948	52/18722	0.26891	0.81732	0.751074	KRT18/DNAJB6/KLHL24/SOD1	4
GO:0051496	positive regulation of stress fiber assembly	4/948	52/18722	0.26891	0.81732	0.751074	PFN2/LIMCH1/CDC42/RHOC	4
GO:2000378	negative regulation of reactive oxygen species metabolic process	4/948	52/18722	0.26891	0.81732	0.751074	CRYAB/COA8/H19/PARK7	4
GO:0002834	regulation of response to tumor cell	2/948	20/18722	0.268951	0.81732	0.751074	AHR/NECTIN2	2
GO:0002837	regulation of immune response to tumor cell	2/948	20/18722	0.268951	0.81732	0.751074	AHR/NECTIN2	2
GO:0003159	morphogenesis of an endothelium	2/948	20/18722	0.268951	0.81732	0.751074	CSNK2B/LCN2	2
GO:0009129	pyrimidine nucleoside monophosphate metabolic process	2/948	20/18722	0.268951	0.81732	0.751074	CMPK1/TYMP	2
GO:0010042	response to manganese ion	2/948	20/18722	0.268951	0.81732	0.751074	SOD2/ADAM9	2
GO:0010801	negative regulation of peptidyl-threonine phosphorylation	2/948	20/18722	0.268951	0.81732	0.751074	CALM2/DDIT4	2
GO:0031498	chromatin disassembly	2/948	20/18722	0.268951	0.81732	0.751074	SMARCE1/HMGA1	2
GO:0032211	negative regulation of telomere maintenance via telomerase	2/948	20/18722	0.268951	0.81732	0.751074	HNRNPA1/TEN1	2
GO:0033005	positive regulation of mast cell activation	2/948	20/18722	0.268951	0.81732	0.751074	VAMP8/NECTIN2	2
GO:0039692	single stranded viral RNA replication via double stranded DNA intermediate	2/948	20/18722	0.268951	0.81732	0.751074	RESF1/CXCL8	2
GO:0043691	reverse cholesterol transport	2/948	20/18722	0.268951	0.81732	0.751074	CLU/APOE	2
GO:0046931	pore complex assembly	2/948	20/18722	0.268951	0.81732	0.751074	PLEKHA7/CCT8	2
GO:0048670	regulation of collateral sprouting	2/948	20/18722	0.268951	0.81732	0.751074	SPP1/CRABP2	2
GO:0051004	regulation of lipoprotein lipase activity	2/948	20/18722	0.268951	0.81732	0.751074	SORT1/ANGPTL4	2
GO:0060044	negative regulation of cardiac muscle cell proliferation	2/948	20/18722	0.268951	0.81732	0.751074	MEIS1/VGLL4	2
GO:0061154	endothelial tube morphogenesis	2/948	20/18722	0.268951	0.81732	0.751074	CSNK2B/LCN2	2
GO:0061318	renal filtration cell differentiation	2/948	20/18722	0.268951	0.81732	0.751074	CD24/EXT1	2
GO:0071625	vocalization behavior	2/948	20/18722	0.268951	0.81732	0.751074	MYH14/EXT1	2
GO:0072112	glomerular visceral epithelial cell differentiation	2/948	20/18722	0.268951	0.81732	0.751074	CD24/EXT1	2
GO:1901679	nucleotide transmembrane transport	2/948	20/18722	0.268951	0.81732	0.751074	SLC25A33/SLC25A5	2
GO:2000678	negative regulation of transcription regulatory region DNA binding	2/948	20/18722	0.268951	0.81732	0.751074	TMSB4X/SRI	2
GO:0006140	regulation of nucleotide metabolic process	6/948	86/18722	0.269299	0.81732	0.751074	EIF6/PGAM1/NUPR1/DDIT4/H19/TMSB4X	6
GO:0032956	regulation of actin cytoskeleton organization	21/948	357/18722	0.269795	0.81732	0.751074	ARPC3/ARPC1A/ARPC4/SMIM22/CDC42EP5/PFN2/TACSTD2/MDK/LIMCH1/ARPC1B/BRK1/ARF1/F11R/DLG1/CDC42/NCK2/RHOC/ARPC5/MTPN/TMSB4X/SVIL	21
GO:1904062	regulation of cation transmembrane transport	21/948	357/18722	0.269795	0.81732	0.751074	FXYD3/CALM2/FKBP1A/COA8/VAMP2/LCN2/HAP1/KLHL24/TSPAN13/GLRX/C4orf3/ARF1/CD63/CYBA/CAMK2D/DLG1/ISCU/TMSB4X/NDUFA4/SRI/PARK7	21
GO:0001704	formation of primary germ layer	8/948	121/18722	0.269981	0.81732	0.751074	GPI/EYA2/BMP7/HSBP1/DKK1/DUSP1/KLF4/TXNRD1	8
GO:0001838	embryonic epithelial tube formation	8/948	121/18722	0.269981	0.81732	0.751074	SPINT2/CECR2/SPINT1/TMED2/BMP7/IRX2/STK3/RPS7	8
GO:0042752	regulation of circadian rhythm	8/948	121/18722	0.269981	0.81732	0.751074	PPP1CB/TARDBP/RBM4/BHLHE40/MAPK8/MAPK10/GSK3B/CDK1	8
GO:0043500	muscle adaptation	8/948	121/18722	0.269981	0.81732	0.751074	DDX39B/FBXO32/CAMK2G/CYBA/KLF4/CAMK2D/GLRX3/MTPN	8
GO:0006368	transcription elongation from RNA polymerase II promoter	5/948	69/18722	0.270636	0.817782	0.751498	SUPT4H1/ADRM1/ENY2/HEXIM1/ARID1B	5
GO:0045669	positive regulation of osteoblast differentiation	5/948	69/18722	0.270636	0.817782	0.751498	CLIC1/JUND/ATRAID/BMP7/CEBPB	5
GO:1904377	positive regulation of protein localization to cell periphery	5/948	69/18722	0.270636	0.817782	0.751498	SQSTM1/RER1/CIB1/DLG1/AGR2	5
GO:0001649	osteoblast differentiation	14/948	229/18722	0.271891	0.818711	0.752352	HSPE1/BCAP29/CLIC1/PTK2/TOB1/JUND/ATRAID/BMP7/SPP1/CCDC47/JUNB/FASN/CEBPB/PHB	14
GO:0016579	protein deubiquitination	9/948	139/18722	0.272069	0.818711	0.752352	UCHL3/BABAM1/TAF10/UCHL1/COPS5/ENY2/PSMD14/PARK7/CDK1	9
GO:0022409	positive regulation of cell-cell adhesion	17/948	284/18722	0.272789	0.818711	0.752352	CD24/FUT3/DUSP10/MDK/MAP3K8/TFRC/PLAUR/CD55/BMP7/CD46/CEACAM6/HAS2/F11R/NCK2/SELENOK/IGFBP2/ANXA1	17
GO:0001837	epithelial to mesenchymal transition	10/948	157/18722	0.273147	0.818711	0.752352	PDCD6/PPP2CA/PPP3R1/MDK/ZNF750/SDCBP/BMP7/HAS2/SERPINB3/GSK3B	10
GO:0002504	antigen processing and presentation of peptide or polysaccharide antigen via MHC class II	3/948	36/18722	0.274135	0.818711	0.752352	CTSD/IFI30/ARL8B	3
GO:0007031	peroxisome organization	3/948	36/18722	0.274135	0.818711	0.752352	PEX2/ZFAND6/FIS1	3
GO:0009225	nucleotide-sugar metabolic process	3/948	36/18722	0.274135	0.818711	0.752352	SLC35A3/DPM1/NANS	3
GO:0010092	specification of animal organ identity	3/948	36/18722	0.274135	0.818711	0.752352	AR/DKK1/EXT1	3
GO:0038179	neurotrophin signaling pathway	3/948	36/18722	0.274135	0.818711	0.752352	SORT1/HAP1/DDIT4	3
GO:0042119	neutrophil activation	3/948	36/18722	0.274135	0.818711	0.752352	GRN/CXCL6/CXCL8	3
GO:0045652	regulation of megakaryocyte differentiation	3/948	36/18722	0.274135	0.818711	0.752352	EIF6/CIB1/PITHD1	3
GO:0045742	positive regulation of epidermal growth factor receptor signaling pathway	3/948	36/18722	0.274135	0.818711	0.752352	PLAUR/HAP1/AGR2	3
GO:0046466	membrane lipid catabolic process	3/948	36/18722	0.274135	0.818711	0.752352	ASAH1/HEXA/MGST2	3
GO:0051385	response to mineralocorticoid	3/948	36/18722	0.274135	0.818711	0.752352	FOSB/CYBA/FOS	3
GO:0070873	regulation of glycogen metabolic process	3/948	36/18722	0.274135	0.818711	0.752352	PPP1CB/GSK3B/PHLDA2	3
GO:0070897	transcription preinitiation complex assembly	3/948	36/18722	0.274135	0.818711	0.752352	BRF2/GTF2B/GTF2A2	3
GO:0071402	cellular response to lipoprotein particle stimulus	3/948	36/18722	0.274135	0.818711	0.752352	CD9/CD68/APOE	3
GO:1903539	protein localization to postsynaptic membrane	3/948	36/18722	0.274135	0.818711	0.752352	VAMP2/MAPK10/DLG1	3
GO:1903749	positive regulation of establishment of protein localization to mitochondrion	3/948	36/18722	0.274135	0.818711	0.752352	LEPROT/MAPK8/UBE2D3	3
GO:0001558	regulation of cell growth	24/948	414/18722	0.275343	0.821813	0.755203	HSPA1A/HSPA1B/NDUFA13/S100A9/CRYAB/DDX39B/PPP2CA/SLC25A33/APOE/SDCBP/CIB1/SPP1/CYBA/RIMS2/CRABP2/CAMK2D/CDC42/VGLL4/SGK1/NET1/LAMTOR2/GSK3B/MTPN/PHB	24
GO:0046165	alcohol biosynthetic process	9/948	140/18722	0.2789	0.831922	0.764492	PCBD1/ASAH1/CYP51A1/EBP/APOE/IPMK/SRD5A3/SOD1/PARK7	9
GO:0002707	negative regulation of lymphocyte mediated immunity	4/948	53/18722	0.28031	0.834084	0.766479	AHR/CD55/CD46/SERPINB4	4
GO:0016925	protein sumoylation	4/948	53/18722	0.28031	0.834084	0.766479	SUMO2/CBX4/UBE2I/PARK7	4
GO:1903202	negative regulation of oxidative stress-induced cell death	4/948	53/18722	0.28031	0.834084	0.766479	SOD2/HSPB1/PPIA/PARK7	4
GO:2000772	regulation of cellular senescence	4/948	53/18722	0.28031	0.834084	0.766479	EEF1E1/HMGA1/NAMPT/YBX1	4
GO:0046883	regulation of hormone secretion	15/948	249/18722	0.280961	0.834911	0.767239	RAB11FIP1/NMB/PSMD9/TARDBP/GLUL/VAMP8/SERP1/MPC2/SPP1/ENY2/HMGN3/SELENOT/MCU/SRI/ANXA1	15
GO:0000041	transition metal ion transport	7/948	105/18722	0.282309	0.834911	0.767239	FTL/FTH1/SLC39A1/LCN2/SLC39A4/TFRC/ISCU	7
GO:0000002	mitochondrial genome maintenance	2/948	21/18722	0.288068	0.834911	0.767239	SLC25A33/TYMP	2
GO:0003091	renal water homeostasis	2/948	21/18722	0.288068	0.834911	0.767239	MYO5B/HAS2	2
GO:0006353	DNA-templated transcription, termination	2/948	21/18722	0.288068	0.834911	0.767239	MAZ/POLR3K	2
GO:0006925	inflammatory cell apoptotic process	2/948	21/18722	0.288068	0.834911	0.767239	TCP1/ANXA1	2
GO:0008090	retrograde axonal transport	2/948	21/18722	0.288068	0.834911	0.767239	HAP1/SOD1	2
GO:0010988	regulation of low-density lipoprotein particle clearance	2/948	21/18722	0.288068	0.834911	0.767239	CNPY2/MYLIP	2
GO:0019370	leukotriene biosynthetic process	2/948	21/18722	0.288068	0.834911	0.767239	MGST2/MGST3	2
GO:0030502	negative regulation of bone mineralization	2/948	21/18722	0.288068	0.834911	0.767239	LTBP3/SRGN	2
GO:0033630	positive regulation of cell adhesion mediated by integrin	2/948	21/18722	0.288068	0.834911	0.767239	ADAM9/CIB1	2
GO:0033962	P-body assembly	2/948	21/18722	0.288068	0.834911	0.767239	LSM4/LSM3	2
GO:0034312	diol biosynthetic process	2/948	21/18722	0.288068	0.834911	0.767239	PCBD1/ASAH1	2
GO:0034315	regulation of Arp2/3 complex-mediated actin nucleation	2/948	21/18722	0.288068	0.834911	0.767239	BRK1/ARF1	2
GO:0035020	regulation of Rac protein signal transduction	2/948	21/18722	0.288068	0.834911	0.767239	GABARAP/DYNLT1	2
GO:0044342	type B pancreatic cell proliferation	2/948	21/18722	0.288068	0.834911	0.767239	NUPR1/NR4A1	2
GO:0045056	transcytosis	2/948	21/18722	0.288068	0.834911	0.767239	MAL2/RAB5A	2
GO:0046128	purine ribonucleoside metabolic process	2/948	21/18722	0.288068	0.834911	0.767239	AHCY/NT5C2	2
GO:0046514	ceramide catabolic process	2/948	21/18722	0.288068	0.834911	0.767239	ASAH1/HEXA	2
GO:0048199	vesicle targeting, to, from or within Golgi	2/948	21/18722	0.288068	0.834911	0.767239	PDCD6/TMED2	2
GO:0048714	positive regulation of oligodendrocyte differentiation	2/948	21/18722	0.288068	0.834911	0.767239	MDK/RHEB	2
GO:0050802	circadian sleep/wake cycle, sleep	2/948	21/18722	0.288068	0.834911	0.767239	BTBD9/SRD5A1	2
GO:0060972	left/right pattern formation	2/948	21/18722	0.288068	0.834911	0.767239	ARL13B/HSPB11	2
GO:0070584	mitochondrion morphogenesis	2/948	21/18722	0.288068	0.834911	0.767239	MYH14/FIS1	2
GO:0071498	cellular response to fluid shear stress	2/948	21/18722	0.288068	0.834911	0.767239	KLF4/HAS2	2
GO:0071605	monocyte chemotactic protein-1 production	2/948	21/18722	0.288068	0.834911	0.767239	CLEC7A/SELENOK	2
GO:0071637	regulation of monocyte chemotactic protein-1 production	2/948	21/18722	0.288068	0.834911	0.767239	CLEC7A/SELENOK	2
GO:0072111	cell proliferation involved in kidney development	2/948	21/18722	0.288068	0.834911	0.767239	BMP7/MYC	2
GO:0072311	glomerular epithelial cell differentiation	2/948	21/18722	0.288068	0.834911	0.767239	CD24/EXT1	2
GO:0090141	positive regulation of mitochondrial fission	2/948	21/18722	0.288068	0.834911	0.767239	MCU/FIS1	2
GO:0099515	actin filament-based transport	2/948	21/18722	0.288068	0.834911	0.767239	MYO5B/MYO6	2
GO:0150105	protein localization to cell-cell junction	2/948	21/18722	0.288068	0.834911	0.767239	F11R/LSR	2
GO:1902307	positive regulation of sodium ion transmembrane transport	2/948	21/18722	0.288068	0.834911	0.767239	GLRX/ARF1	2
GO:1903427	negative regulation of reactive oxygen species biosynthetic process	2/948	21/18722	0.288068	0.834911	0.767239	COA8/PARK7	2
GO:2000178	negative regulation of neural precursor cell proliferation	2/948	21/18722	0.288068	0.834911	0.767239	SPINT2/SPINT1	2
GO:2000774	positive regulation of cellular senescence	2/948	21/18722	0.288068	0.834911	0.767239	EEF1E1/HMGA1	2
GO:0006623	protein targeting to vacuole	3/948	37/18722	0.288125	0.834911	0.767239	CLU/SORT1/HSPA8	3
GO:0032885	regulation of polysaccharide biosynthetic process	3/948	37/18722	0.288125	0.834911	0.767239	PPP1CB/HAS2/GSK3B	3
GO:0033363	secretory granule organization	3/948	37/18722	0.288125	0.834911	0.767239	BLOC1S1/NECTIN2/SRGN	3
GO:0051294	establishment of spindle orientation	3/948	37/18722	0.288125	0.834911	0.767239	DYNLT1/LLGL2/MAD2L1	3
GO:0060428	lung epithelium development	3/948	37/18722	0.288125	0.834911	0.767239	PPP3R1/CDC42/AGR2	3
GO:0062237	protein localization to postsynapse	3/948	37/18722	0.288125	0.834911	0.767239	VAMP2/MAPK10/DLG1	3
GO:0090218	positive regulation of lipid kinase activity	3/948	37/18722	0.288125	0.834911	0.767239	PTK2/AMBRA1/CDC42	3
GO:1905332	positive regulation of morphogenesis of an epithelium	3/948	37/18722	0.288125	0.834911	0.767239	LCN2/MDK/AR	3
GO:0009914	hormone transport	18/948	306/18722	0.289572	0.838445	0.770486	RAB11FIP1/NMB/PSMD9/TARDBP/GLUL/VAMP8/SERP1/MPC2/CAMK2G/SPP1/ENY2/RIMS2/HMGN3/SELENOT/MCU/SRI/PARK7/ANXA1	18
GO:0006090	pyruvate metabolic process	7/948	106/18722	0.290338	0.838445	0.770486	EIF6/GPI/PGAM1/NUPR1/ME1/DDIT4/MPC2	7
GO:0006906	vesicle fusion	7/948	106/18722	0.290338	0.838445	0.770486	RAB13/STX16/VAMP2/STX6/VAMP8/ARL8B/ANXA1	7
GO:0046620	regulation of organ growth	7/948	106/18722	0.290338	0.838445	0.770486	DDX39B/SERP1/MEIS1/STK3/VGLL4/SOD1/CDK1	7
GO:1903707	negative regulation of hemopoiesis	7/948	106/18722	0.290338	0.838445	0.770486	NME2/PRDX2/NME1/MDK/NRARP/MYC/ANXA1	7
GO:0008344	adult locomotory behavior	5/948	71/18722	0.290376	0.838445	0.770486	CSTB/UCHL1/BTBD9/SNCG/PARK7	5
GO:0006109	regulation of carbohydrate metabolic process	11/948	178/18722	0.291857	0.84222	0.773956	EIF6/PGAM1/PPP1CB/FAM3C/NUPR1/DDIT4/HAS2/NCOA2/PMAIP1/GSK3B/PHLDA2	11
GO:0010508	positive regulation of autophagy	8/948	124/18722	0.292087	0.842386	0.774108	TMEM59/SVIP/BID/BAG3/SCOC/GSK3B/PARK7/SLC25A5	8
GO:0006475	internal protein amino acid acetylation	10/948	160/18722	0.29255	0.842667	0.774366	NAA10/TAF10/MUC1/TRIM16/ACTL6A/GTF2B/NAA50/NCOA3/MORF4L1/PARK7	10
GO:0050678	regulation of epithelial cell proliferation	22/948	381/18722	0.292592	0.842667	0.774366	NME2/NME1/PDCD6/DUSP10/MDK/MYDGF/GRN/PEX2/GLUL/APOE/AR/NUPR1/NRARP/NR4A1/CLDN1/PTPRK/CYBA/HAS2/DLG1/CDC42/MYC/ZFP36	22
GO:2000045	regulation of G1/S transition of mitotic cell cycle	9/948	142/18722	0.292703	0.842667	0.774366	RPL26/TMEM14B/MUC1/ZNF655/BID/UBE2E2/KLF4/DLG1/ANXA1	9
GO:0010657	muscle cell apoptotic process	6/948	89/18722	0.295703	0.849797	0.780918	SOD2/MDK/NUPR1/BMP7/BAG3/CAMK2D	6
GO:0046330	positive regulation of JNK cascade	6/948	89/18722	0.295703	0.849797	0.780918	TPD52L1/SDCBP/STK3/CDC42/GADD45B/GADD45A	6
GO:0051781	positive regulation of cell division	6/948	89/18722	0.295703	0.849797	0.780918	MDK/MACC1/CDC42/YBX1/GIPC1/SVIL	6
GO:1901991	negative regulation of mitotic cell cycle phase transition	11/948	179/18722	0.298051	0.855079	0.785772	RPL26/BABAM1/MUC1/ZNF655/DUSP1/KLF4/ZWINT/TRIP13/DLG1/MAD2L1/CDK1	11
GO:0005976	polysaccharide metabolic process	7/948	107/18722	0.298418	0.855079	0.785772	PPP1CB/PTGES3/PPP1R2/HAS2/GSK3B/PHLDA2/EXT1	7
GO:0007229	integrin-mediated signaling pathway	7/948	107/18722	0.298418	0.855079	0.785772	NME2/PTK2/ITGAE/ADAM9/CD63/ITGB8/CDC42	7
GO:0021761	limbic system development	7/948	107/18722	0.298418	0.855079	0.785772	NME1/UBB/MDK/HAP1/SRD5A1/ARPC5/GSK3B	7
GO:0031532	actin cytoskeleton reorganization	7/948	107/18722	0.298418	0.855079	0.785772	SHC1/MDK/CLDN3/F11R/CDC42/MCU/ANXA1	7
GO:1901361	organic cyclic compound catabolic process	28/948	495/18722	0.298818	0.855723	0.786364	HSPA1A/HSPA1B/PAM16/RNASET2/LSM1/EIF3E/TARDBP/AHCY/CECR2/TOB1/COMT/PAIP1/APOE/TYMP/KCNQ1OT1/TENT5A/LSM4/LSM6/SPP1/TRIR/MAGOH/SRD5A1/BLVRB/YBX1/NT5C2/ZFP36/EIF4A3/RBM8A	28
GO:0018210	peptidyl-threonine modification	8/948	125/18722	0.299553	0.856751	0.787309	CALM2/CSNK2B/DDIT4/BMP7/MAPK8/CAMK2D/GSK3B/CDK1	8
GO:0000280	nuclear division	25/948	439/18722	0.300241	0.856751	0.787309	HSPA1A/HSPA1B/UBE2S/NAA10/OOEP/UBB/CHMP4A/CDC26/RANBP1/UBE2I/NUSAP1/BMP7/REEP3/DUSP1/ANAPC11/ZWINT/TRIP13/RAN/CENPX/CDC42/CHMP2A/NAA50/MAD2L1/NUDC/AURKAIP1	25
GO:0000271	polysaccharide biosynthetic process	5/948	72/18722	0.300341	0.856751	0.787309	PPP1CB/PTGES3/HAS2/GSK3B/EXT1	5
GO:0005977	glycogen metabolic process	5/948	72/18722	0.300341	0.856751	0.787309	PPP1CB/PTGES3/PPP1R2/GSK3B/PHLDA2	5
GO:0060828	regulation of canonical Wnt signaling pathway	15/948	253/18722	0.301669	0.856751	0.787309	RPS12/CTNND1/CTDNEP1/MDK/GID8/PFDN5/APOE/NRARP/CCNYL1/DKK1/STK3/ATP6AP2/TBL1XR1/GSK3B/IGFBP2	15
GO:0006882	cellular zinc ion homeostasis	3/948	38/18722	0.302166	0.856751	0.787309	S100A9/SLC39A4/MT1X	3
GO:0010613	positive regulation of cardiac muscle hypertrophy	3/948	38/18722	0.302166	0.856751	0.787309	DDX39B/CAMK2D/MTPN	3
GO:0032373	positive regulation of sterol transport	3/948	38/18722	0.302166	0.856751	0.787309	PLTP/APOE/NFKBIA	3
GO:0032376	positive regulation of cholesterol transport	3/948	38/18722	0.302166	0.856751	0.787309	PLTP/APOE/NFKBIA	3
GO:0032717	negative regulation of interleukin-8 production	3/948	38/18722	0.302166	0.856751	0.787309	KLF4/TMSB4X/ANXA1	3
GO:0032941	secretion by tissue	3/948	38/18722	0.302166	0.856751	0.787309	VAMP8/CYBA/AGR2	3
GO:0042596	fear response	3/948	38/18722	0.302166	0.856751	0.787309	MDK/APOE/EXT1	3
GO:0071392	cellular response to estradiol stimulus	3/948	38/18722	0.302166	0.856751	0.787309	NRIP1/SRD5A1/NCOA3	3
GO:0072524	pyridine-containing compound metabolic process	3/948	38/18722	0.302166	0.856751	0.787309	NAMPT/NAPRT/PDXK	3
GO:1901031	regulation of response to reactive oxygen species	3/948	38/18722	0.302166	0.856751	0.787309	BMP7/H19/PARK7	3
GO:1901186	positive regulation of ERBB signaling pathway	3/948	38/18722	0.302166	0.856751	0.787309	PLAUR/HAP1/AGR2	3
GO:2000279	negative regulation of DNA biosynthetic process	3/948	38/18722	0.302166	0.856751	0.787309	HNRNPA1/TEN1/DUSP1	3
GO:0000768	syncytium formation by plasma membrane fusion	4/948	55/18722	0.303317	0.857345	0.787854	CD9/ADAM9/GDF15/SH3PXD2A	4
GO:0045620	negative regulation of lymphocyte differentiation	4/948	55/18722	0.303317	0.857345	0.787854	PRDX2/MDK/NRARP/ANXA1	4
GO:0046164	alcohol catabolic process	4/948	55/18722	0.303317	0.857345	0.787854	APOE/SRD5A3/INPP4B/AKR1B10	4
GO:0140253	cell-cell fusion	4/948	55/18722	0.303317	0.857345	0.787854	CD9/ADAM9/GDF15/SH3PXD2A	4
GO:1902991	regulation of amyloid precursor protein catabolic process	4/948	55/18722	0.303317	0.857345	0.787854	FKBP1A/CLU/HAP1/APOE	4
GO:0002028	regulation of sodium ion transport	6/948	90/18722	0.304617	0.857345	0.787854	FXYD3/KLHL24/GLRX/ARF1/CAMK2D/DLG1	6
GO:0002832	negative regulation of response to biotic stimulus	7/948	108/18722	0.306545	0.857345	0.787854	PRDX2/DUSP10/TSPAN6/AHR/GRN/SERPINB4/C1QBP	7
GO:0033135	regulation of peptidyl-serine phosphorylation	9/948	144/18722	0.306676	0.857345	0.787854	MIF/PFN2/TFRC/DDIT4/DKK1/NCK2/GADD45A/PARK7/HSP90AB1	9
GO:0007413	axonal fasciculation	2/948	22/18722	0.307124	0.857345	0.787854	NCAM2/TNFRSF21	2
GO:0010310	regulation of hydrogen peroxide metabolic process	2/948	22/18722	0.307124	0.857345	0.787854	SOD2/PRDX2	2
GO:0010881	regulation of cardiac muscle contraction by regulation of the release of sequestered calcium ion	2/948	22/18722	0.307124	0.857345	0.787854	CALM2/CAMK2D	2
GO:0032069	regulation of nuclease activity	2/948	22/18722	0.307124	0.857345	0.787854	HSPA1A/TMBIM6	2
GO:0034755	iron ion transmembrane transport	2/948	22/18722	0.307124	0.857345	0.787854	LCN2/ISCU	2
GO:0035268	protein mannosylation	2/948	22/18722	0.307124	0.857345	0.787854	TMTC2/DPM1	2
GO:0042430	indole-containing compound metabolic process	2/948	22/18722	0.307124	0.857345	0.787854	BTBD9/SRD5A1	2
GO:0043574	peroxisomal transport	2/948	22/18722	0.307124	0.857345	0.787854	PEX2/ZFAND6	2
GO:0045540	regulation of cholesterol biosynthetic process	2/948	22/18722	0.307124	0.857345	0.787854	APOE/SOD1	2
GO:0048026	positive regulation of mRNA splicing, via spliceosome	2/948	22/18722	0.307124	0.857345	0.787854	PRDX6/HSPA8	2
GO:0051412	response to corticosterone	2/948	22/18722	0.307124	0.857345	0.787854	FOSB/FOS	2
GO:0060965	negative regulation of gene silencing by miRNA	2/948	22/18722	0.307124	0.857345	0.787854	NEAT1/KCNQ1OT1	2
GO:0072574	hepatocyte proliferation	2/948	22/18722	0.307124	0.857345	0.787854	MDK/CEBPB	2
GO:0072575	epithelial cell proliferation involved in liver morphogenesis	2/948	22/18722	0.307124	0.857345	0.787854	MDK/CEBPB	2
GO:0097164	ammonium ion metabolic process	2/948	22/18722	0.307124	0.857345	0.787854	BTBD9/SRD5A1	2
GO:0106030	neuron projection fasciculation	2/948	22/18722	0.307124	0.857345	0.787854	NCAM2/TNFRSF21	2
GO:0106118	regulation of sterol biosynthetic process	2/948	22/18722	0.307124	0.857345	0.787854	APOE/SOD1	2
GO:1901032	negative regulation of response to reactive oxygen species	2/948	22/18722	0.307124	0.857345	0.787854	H19/PARK7	2
GO:2000773	negative regulation of cellular senescence	2/948	22/18722	0.307124	0.857345	0.787854	NAMPT/YBX1	2
GO:0032409	regulation of transporter activity	18/948	310/18722	0.308449	0.860291	0.790562	FXYD3/CALM2/FKBP1A/COA8/VAMP2/SLC5A3/HAP1/KLHL24/GLRX/NDFIP2/C4orf3/CAMK2D/DLG1/SGK1/TMSB4X/NDUFA4/SRI/PARK7	18
GO:0042098	T cell proliferation	12/948	199/18722	0.308533	0.860291	0.790562	CD24/PRDX2/TFRC/CD55/CD46/TNFRSF21/DLG1/NCK2/SELENOK/CEBPB/IGFBP2/ANXA1	12
GO:0030072	peptide hormone secretion	14/948	236/18722	0.309516	0.862423	0.792521	PSMD9/TARDBP/GLUL/SERP1/MPC2/CAMK2G/ENY2/RIMS2/HMGN3/SELENOT/MCU/SRI/PARK7/ANXA1	14
GO:0006073	cellular glucan metabolic process	5/948	73/18722	0.310359	0.862423	0.792521	PPP1CB/PTGES3/PPP1R2/GSK3B/PHLDA2	5
GO:0032732	positive regulation of interleukin-1 production	5/948	73/18722	0.310359	0.862423	0.792521	HSPB1/TRIM16/CLEC7A/S100A13/STMP1	5
GO:0035773	insulin secretion involved in cellular response to glucose stimulus	5/948	73/18722	0.310359	0.862423	0.792521	MPC2/ENY2/HMGN3/SELENOT/SRI	5
GO:0044042	glucan metabolic process	5/948	73/18722	0.310359	0.862423	0.792521	PPP1CB/PTGES3/PPP1R2/GSK3B/PHLDA2	5
GO:0051865	protein autoubiquitination	5/948	73/18722	0.310359	0.862423	0.792521	KLHL24/STUB1/UBE2T/UBE2D2/UBE2D3	5
GO:0007163	establishment or maintenance of cell polarity	13/948	218/18722	0.312059	0.866653	0.796408	SPINT2/OOEP/DYNLT1/LLGL2/PTK2/DLG1/CDC42/ARF4/MAD2L1/RHOC/ARPC5/GSK3B/HSP90AB1	13
GO:0071322	cellular response to carbohydrate stimulus	10/948	163/18722	0.312308	0.866849	0.796589	NME2/NME1/CLEC7A/MPC2/ENY2/CYBA/HMGN3/SELENOT/FIS1/SRI	10
GO:0009615	response to virus	21/948	367/18722	0.312783	0.866921	0.796654	EEF1G/PSMA2/RPS15A/CLU/HSPB1/TSPAN6/HMGA1/POLR3K/VAMP8/CCT5/DDIT4/ARF1/ITGB8/LAMTOR5/C1QBP/TPT1/H19/PMAIP1/SELENOK/PHB/EXT1	21
GO:1903706	regulation of hemopoiesis	21/948	367/18722	0.312783	0.866921	0.796654	NME2/HSPA1A/HSPA1B/PRDX2/EIF6/NME1/DUSP10/MDK/NRARP/CIB1/CD46/MEIS1/PITHD1/RHEX/SOD1/MYC/CEBPB/ZFP36/NFKBIA/FOS/ANXA1	21
GO:0001657	ureteric bud development	6/948	91/18722	0.313578	0.866921	0.796654	EPCAM/TACSTD2/BMP7/DLG1/MYC/SDC1	6
GO:0002065	columnar/cuboidal epithelial cell differentiation	6/948	91/18722	0.313578	0.866921	0.796654	RHEB/FASN/GSK3B/CEBPB/AGR2/EXT1	6
GO:0006354	DNA-templated transcription, elongation	6/948	91/18722	0.313578	0.866921	0.796654	SUPT4H1/DDX39B/ADRM1/ENY2/HEXIM1/ARID1B	6
GO:0051492	regulation of stress fiber assembly	6/948	91/18722	0.313578	0.866921	0.796654	PFN2/TACSTD2/LIMCH1/F11R/CDC42/RHOC	6
GO:0051983	regulation of chromosome segregation	6/948	91/18722	0.313578	0.866921	0.796654	CDC26/DUSP1/ANAPC11/ZWINT/TRIP13/MAD2L1	6
GO:0045860	positive regulation of protein kinase activity	22/948	386/18722	0.313848	0.867173	0.796886	CD24/CALM2/JTB/CLU/RPLP1/PPP2CA/ZFP91/CKS1B/PTK2/TPD52L1/ADAM9/CIB1/ERP29/DKK1/STK3/DLG1/PPIA/S100A12/GPRC5A/PHB/PARK7/HSP90AB1	22
GO:0071902	positive regulation of protein serine/threonine kinase activity	12/948	200/18722	0.314514	0.86803	0.797673	CD24/CALM2/PPP2CA/CKS1B/TPD52L1/ADAM9/CIB1/ERP29/DKK1/STK3/S100A12/HSP90AB1	12
GO:0099003	vesicle-mediated transport in synapse	12/948	200/18722	0.314514	0.86803	0.797673	VAMP2/PPP3R1/BTBD9/SNCG/MAPK10/RIMS2/RAB5A/DNAJC5/RAB27B/AP2M1/GIPC1/GSK3B	12
GO:0014742	positive regulation of muscle hypertrophy	3/948	39/18722	0.316237	0.869339	0.798876	DDX39B/CAMK2D/MTPN	3
GO:0046621	negative regulation of organ growth	3/948	39/18722	0.316237	0.869339	0.798876	MEIS1/STK3/VGLL4	3
GO:0051154	negative regulation of striated muscle cell differentiation	3/948	39/18722	0.316237	0.869339	0.798876	DKK1/CEACAM5/YBX1	3
GO:0090224	regulation of spindle organization	3/948	39/18722	0.316237	0.869339	0.798876	HSPA1A/HSPA1B/CHMP2A	3
GO:1903115	regulation of actin filament-based movement	3/948	39/18722	0.316237	0.869339	0.798876	CAMK2D/DLG1/SRI	3
GO:2000249	regulation of actin cytoskeleton reorganization	3/948	39/18722	0.316237	0.869339	0.798876	MDK/F11R/CDC42	3
GO:2000785	regulation of autophagosome assembly	3/948	39/18722	0.316237	0.869339	0.798876	CHMP4A/NUPR1/RAB5A	3
GO:0009746	response to hexose	13/948	219/18722	0.317793	0.873126	0.802356	NME2/NME1/KRT18/VAMP2/GLUL/MPC2/NAMPT/ENY2/CYBA/HMGN3/SELENOT/FIS1/SRI	13
GO:0019216	regulation of lipid metabolic process	19/948	331/18722	0.31942	0.8771	0.806008	EIF6/FABP5/RDH10/ASAH1/BSCL2/CTDNEP1/PTK2/APOE/AMBRA1/DNAJC19/ARF1/ACADVL/STUB1/CDC42/ELOVL5/EDF1/SOD1/PSAP/ANXA1	19
GO:0007040	lysosome organization	5/948	74/18722	0.320422	0.877425	0.806307	GRN/LAPTM4B/ARF1/ATP6AP2/ARL8B	5
GO:0080171	lytic vacuole organization	5/948	74/18722	0.320422	0.877425	0.806307	GRN/LAPTM4B/ARF1/ATP6AP2/ARL8B	5
GO:0010675	regulation of cellular carbohydrate metabolic process	9/948	146/18722	0.320798	0.877425	0.806307	PGAM1/PPP1CB/FAM3C/NUPR1/DDIT4/NCOA2/PMAIP1/GSK3B/PHLDA2	9
GO:0016049	cell growth	27/948	482/18722	0.321106	0.877425	0.806307	HSPA1A/HSPA1B/NDUFA13/S100A9/CRYAB/DDX39B/PPP2CA/SLC25A33/APOE/SDCBP/CIB1/SPP1/CYBA/RIMS2/CRABP2/CAMK2D/ALCAM/CDC42/VGLL4/SGK1/NET1/LAMTOR2/GSK3B/MTPN/PHB/HSP90AB1/EXT1	27
GO:0006497	protein lipidation	6/948	92/18722	0.322582	0.877425	0.806307	SVIP/GOLGA7/GLUL/DPM1/WDR45B/SELENOK	6
GO:0048525	negative regulation of viral process	6/948	92/18722	0.322582	0.877425	0.806307	SLPI/SNX3/HEXIM1/PPIA/RESF1/ZFP36	6
GO:0072163	mesonephric epithelium development	6/948	92/18722	0.322582	0.877425	0.806307	EPCAM/TACSTD2/BMP7/DLG1/MYC/SDC1	6
GO:0072164	mesonephric tubule development	6/948	92/18722	0.322582	0.877425	0.806307	EPCAM/TACSTD2/BMP7/DLG1/MYC/SDC1	6
GO:0003014	renal system process	7/948	110/18722	0.322925	0.877425	0.806307	CLDN4/COMT/MYO5B/CYBA/HAS2/KCNMA1/SGK1	7
GO:0014812	muscle cell migration	7/948	110/18722	0.322925	0.877425	0.806307	PLAT/MDK/HAS2/ARPC5/NET1/PLAU/ANXA1	7
GO:0048259	regulation of receptor-mediated endocytosis	7/948	110/18722	0.322925	0.877425	0.806307	CLU/PPP3R1/SDCBP/ARF1/CD63/DKK1/AP2M1	7
GO:0034655	nucleobase-containing compound catabolic process	23/948	407/18722	0.323196	0.877425	0.806307	HSPA1A/HSPA1B/PAM16/RNASET2/LSM1/EIF3E/TARDBP/AHCY/CECR2/TOB1/PAIP1/TYMP/KCNQ1OT1/TENT5A/LSM4/LSM6/TRIR/MAGOH/YBX1/NT5C2/ZFP36/EIF4A3/RBM8A	23
GO:0031503	protein-containing complex localization	13/948	220/18722	0.323554	0.877425	0.806307	EIF6/EXOC3/DDX39B/SARNP/VAMP2/PPP3R1/CEP72/ENY2/MAPK10/RAN/DLG1/AP2M1/HSPB11	13
GO:0001759	organ induction	2/948	23/18722	0.326079	0.877425	0.806307	AR/DKK1	2
GO:0002082	regulation of oxidative phosphorylation	2/948	23/18722	0.326079	0.877425	0.806307	SLC25A33/NUPR1	2
GO:0003081	regulation of systemic arterial blood pressure by renin-angiotensin	2/948	23/18722	0.326079	0.877425	0.806307	CYBA/ATP6AP2	2
GO:0003323	type B pancreatic cell development	2/948	23/18722	0.326079	0.877425	0.806307	RHEB/GSK3B	2
GO:0016578	histone deubiquitination	2/948	23/18722	0.326079	0.877425	0.806307	TAF10/ENY2	2
GO:0016973	poly(A)+ mRNA export from nucleus	2/948	23/18722	0.326079	0.877425	0.806307	SARNP/ENY2	2
GO:0030539	male genitalia development	2/948	23/18722	0.326079	0.877425	0.806307	AR/SRD5A1	2
GO:0035640	exploration behavior	2/948	23/18722	0.326079	0.877425	0.806307	APOE/EIF4A3	2
GO:0042438	melanin biosynthetic process	2/948	23/18722	0.326079	0.877425	0.806307	DDT/GIPC1	2
GO:0045723	positive regulation of fatty acid biosynthetic process	2/948	23/18722	0.326079	0.877425	0.806307	ELOVL5/ANXA1	2
GO:0051349	positive regulation of lyase activity	2/948	23/18722	0.326079	0.877425	0.806307	ISCU/PARK7	2
GO:0051383	kinetochore organization	2/948	23/18722	0.326079	0.877425	0.806307	CENPX/CENPW	2
GO:0051457	maintenance of protein location in nucleus	2/948	23/18722	0.326079	0.877425	0.806307	SKP1/PARK7	2
GO:0060143	positive regulation of syncytium formation by plasma membrane fusion	2/948	23/18722	0.326079	0.877425	0.806307	ADAM9/GDF15	2
GO:0060487	lung epithelial cell differentiation	2/948	23/18722	0.326079	0.877425	0.806307	PPP3R1/AGR2	2
GO:0071636	positive regulation of transforming growth factor beta production	2/948	23/18722	0.326079	0.877425	0.806307	CD46/ATP6AP2	2
GO:0072576	liver morphogenesis	2/948	23/18722	0.326079	0.877425	0.806307	MDK/CEBPB	2
GO:0099590	neurotransmitter receptor internalization	2/948	23/18722	0.326079	0.877425	0.806307	PPP3R1/AP2M1	2
GO:2001169	regulation of ATP biosynthetic process	2/948	23/18722	0.326079	0.877425	0.806307	H19/TMSB4X	2
GO:0006611	protein export from nucleus	4/948	57/18722	0.326518	0.877425	0.806307	BAG3/RAN/GSK3B/PARK7	4
GO:0006695	cholesterol biosynthetic process	4/948	57/18722	0.326518	0.877425	0.806307	CYP51A1/EBP/APOE/SOD1	4
GO:0006949	syncytium formation	4/948	57/18722	0.326518	0.877425	0.806307	CD9/ADAM9/GDF15/SH3PXD2A	4
GO:0030219	megakaryocyte differentiation	4/948	57/18722	0.326518	0.877425	0.806307	EIF6/CIB1/MEIS1/PITHD1	4
GO:0034205	amyloid-beta formation	4/948	57/18722	0.326518	0.877425	0.806307	PSENEN/CLU/HAP1/APOE	4
GO:1902653	secondary alcohol biosynthetic process	4/948	57/18722	0.326518	0.877425	0.806307	CYP51A1/EBP/APOE/SOD1	4
GO:0016051	carbohydrate biosynthetic process	12/948	202/18722	0.326559	0.877425	0.806307	GPI/PPP1CB/PTGES3/FUT3/FAM3C/ATF3/AKR1A1/HAS2/NANS/PGD/GSK3B/EXT1	12
GO:0010810	regulation of cell-substrate adhesion	13/948	221/18722	0.329338	0.88121	0.809786	TACSTD2/MDK/LIMCH1/PTK2/CIB1/CEACAM6/HAS2/CDC42/C1QBP/P4HB/GSK3B/AGR2/PLAU	13
GO:0007093	mitotic cell cycle checkpoint signaling	8/948	129/18722	0.329816	0.88121	0.809786	RPL26/BABAM1/MUC1/DUSP1/ZWINT/TRIP13/MAD2L1/CDK1	8
GO:0010543	regulation of platelet activation	3/948	40/18722	0.330318	0.88121	0.809786	CD9/APOE/F11R	3
GO:0014037	Schwann cell differentiation	3/948	40/18722	0.330318	0.88121	0.809786	PPP3R1/SOD1/CDK1	3
GO:0030866	cortical actin cytoskeleton organization	3/948	40/18722	0.330318	0.88121	0.809786	RAB13/LLGL2/DLG1	3
GO:0044275	cellular carbohydrate catabolic process	3/948	40/18722	0.330318	0.88121	0.809786	PGAM1/PPP1CB/PGD	3
GO:0045777	positive regulation of blood pressure	3/948	40/18722	0.330318	0.88121	0.809786	CYBA/F11R/ADH5	3
GO:0051281	positive regulation of release of sequestered calcium ion into cytosol	3/948	40/18722	0.330318	0.88121	0.809786	CALM2/HAP1/SRI	3
GO:0055069	zinc ion homeostasis	3/948	40/18722	0.330318	0.88121	0.809786	S100A9/SLC39A4/MT1X	3
GO:0097352	autophagosome maturation	3/948	40/18722	0.330318	0.88121	0.809786	MAP1LC3A/VAMP8/MAP1LC3B	3
GO:1901020	negative regulation of calcium ion transmembrane transporter activity	3/948	40/18722	0.330318	0.88121	0.809786	CALM2/C4orf3/SRI	3
GO:1901223	negative regulation of NIK/NF-kappaB signaling	3/948	40/18722	0.330318	0.88121	0.809786	TSPAN6/BMP7/TMSB4X	3
GO:1901998	toxin transport	3/948	40/18722	0.330318	0.88121	0.809786	CCT5/TCP1/CCT8	3
GO:0048662	negative regulation of smooth muscle cell proliferation	5/948	75/18722	0.330521	0.881269	0.80984	SOD2/COMT/APOE/NDRG2/KLF4	5
GO:0090398	cellular senescence	6/948	93/18722	0.331621	0.882752	0.811202	EEF1E1/HMGA1/NAMPT/MAPK8/MAPK10/YBX1	6
GO:1901019	regulation of calcium ion transmembrane transporter activity	6/948	93/18722	0.331621	0.882752	0.811202	CALM2/FKBP1A/HAP1/C4orf3/CAMK2D/SRI	6
GO:1902807	negative regulation of cell cycle G1/S phase transition	6/948	93/18722	0.331621	0.882752	0.811202	RPL26/MUC1/ZNF655/C10orf99/KLF4/DLG1	6
GO:0030307	positive regulation of cell growth	10/948	166/18722	0.33236	0.884238	0.812568	S100A9/DDX39B/SLC25A33/SDCBP/CIB1/CYBA/RIMS2/CRABP2/CDC42/MTPN	10
GO:0014074	response to purine-containing compound	9/948	148/18722	0.335046	0.890456	0.818282	NME1/FOSB/AHR/RYR3/DUSP1/SRD5A1/SOD1/SDC1/FOS	9
GO:0031349	positive regulation of defense response	16/948	278/18722	0.335063	0.890456	0.818282	DDT/S100A9/NEAT1/MDK/GRN/CLEC7A/NUPR1/VAMP8/NECTIN2/MGST2/CYBA/HEXIM1/S100A12/CEBPB/PARK7/NFKBIA	16
GO:0043433	negative regulation of DNA-binding transcription factor activity	11/948	185/18722	0.335885	0.892154	0.819842	PRDX2/COMMD7/NUPR1/BHLHE40/BMP7/KLF4/FAF1/COMMD6/TMSB4X/SRI/NFKBIA	11
GO:0019439	aromatic compound catabolic process	26/948	467/18722	0.336663	0.893733	0.821293	HSPA1A/HSPA1B/PAM16/RNASET2/LSM1/EIF3E/TARDBP/AHCY/CECR2/TOB1/COMT/PAIP1/EPHX1/TYMP/KCNQ1OT1/TENT5A/LSM4/LSM6/TRIR/MAGOH/BLVRB/YBX1/NT5C2/ZFP36/EIF4A3/RBM8A	26
GO:0009161	ribonucleoside monophosphate metabolic process	4/948	58/18722	0.338162	0.894792	0.822267	CMPK1/DLG1/NT5C2/MAGI3	4
GO:2000649	regulation of sodium ion transmembrane transporter activity	4/948	58/18722	0.338162	0.894792	0.822267	FXYD3/KLHL24/GLRX/CAMK2D	4
GO:0034767	positive regulation of ion transmembrane transport	10/948	167/18722	0.339099	0.894792	0.822267	CALM2/ARL6IP1/COA8/LCN2/HAP1/GLRX/ARF1/TMSB4X/NDUFA4/SRI	10
GO:0006809	nitric oxide biosynthetic process	5/948	76/18722	0.34065	0.894792	0.822267	CLU/GCHFR/CLEC7A/KLF4/HSP90AB1	5
GO:0009123	nucleoside monophosphate metabolic process	5/948	76/18722	0.34065	0.894792	0.822267	CMPK1/TYMP/DLG1/NT5C2/MAGI3	5
GO:0021536	diencephalon development	5/948	76/18722	0.34065	0.894792	0.822267	UBB/PITX1/HAP1/SRD5A1/CDH1	5
GO:0071426	ribonucleoprotein complex export from nucleus	5/948	76/18722	0.34065	0.894792	0.822267	EIF6/DDX39B/SARNP/ENY2/RAN	5
GO:0072028	nephron morphogenesis	5/948	76/18722	0.34065	0.894792	0.822267	TACSTD2/BMP7/IRX2/DLG1/MYC	5
GO:0014020	primary neural tube formation	6/948	94/18722	0.34069	0.894792	0.822267	SPINT2/CECR2/SPINT1/TMED2/BMP7/RPS7	6
GO:0019080	viral gene expression	6/948	94/18722	0.34069	0.894792	0.822267	TARDBP/GTF2B/SPCS1/HEXIM1/GSK3B/ZFP36	6
GO:1990830	cellular response to leukemia inhibitory factor	6/948	94/18722	0.34069	0.894792	0.822267	EIF4A2/TFRC/SOCS3/CACYBP/KLF4/SLC25A5	6
GO:0050920	regulation of chemotaxis	13/948	223/18722	0.340975	0.894792	0.822267	MIF/DDT/S100A14/CXCL17/HSPB1/MDK/PTK2/DUSP1/C1QBP/MCU/CXCL8/TMSB4X/S100A7	13
GO:0002790	peptide secretion	14/948	242/18722	0.342809	0.894792	0.822267	PSMD9/TARDBP/GLUL/SERP1/MPC2/CAMK2G/ENY2/RIMS2/HMGN3/SELENOT/MCU/SRI/PARK7/ANXA1	14
GO:0009167	purine ribonucleoside monophosphate metabolic process	3/948	41/18722	0.344391	0.894792	0.822267	DLG1/NT5C2/MAGI3	3
GO:0048286	lung alveolus development	3/948	41/18722	0.344391	0.894792	0.822267	PTGES3/LTBP3/HOPX	3
GO:0070296	sarcoplasmic reticulum calcium ion transport	3/948	41/18722	0.344391	0.894792	0.822267	CALM2/CAMK2D/SRI	3
GO:0048285	organelle fission	27/948	488/18722	0.344637	0.894792	0.822267	HSPA1A/HSPA1B/UBE2S/NAA10/OOEP/UBB/CHMP4A/CDC26/RANBP1/UBE2I/NUSAP1/BMP7/REEP3/DUSP1/ANAPC11/ZWINT/TRIP13/RAN/CENPX/CDC42/CHMP2A/NAA50/MCU/MAD2L1/FIS1/NUDC/AURKAIP1	27
GO:0002021	response to dietary excess	2/948	24/18722	0.344892	0.894792	0.822267	APOE/GDF15	2
GO:0002438	acute inflammatory response to antigenic stimulus	2/948	24/18722	0.344892	0.894792	0.822267	PARK7/EXT1	2
GO:0002726	positive regulation of T cell cytokine production	2/948	24/18722	0.344892	0.894792	0.822267	CD55/DENND1B	2
GO:0006582	melanin metabolic process	2/948	24/18722	0.344892	0.894792	0.822267	DDT/GIPC1	2
GO:0006817	phosphate ion transport	2/948	24/18722	0.344892	0.894792	0.822267	SLC20A2/CEBPB	2
GO:0022410	circadian sleep/wake cycle process	2/948	24/18722	0.344892	0.894792	0.822267	BTBD9/SRD5A1	2
GO:0031639	plasminogen activation	2/948	24/18722	0.344892	0.894792	0.822267	PLAT/PLAU	2
GO:0033032	regulation of myeloid cell apoptotic process	2/948	24/18722	0.344892	0.894792	0.822267	TCP1/ANXA1	2
GO:0038095	Fc-epsilon receptor signaling pathway	2/948	24/18722	0.344892	0.894792	0.822267	MAPK8/MAPK10	2
GO:0039531	regulation of viral-induced cytoplasmic pattern recognition receptor signaling pathway	2/948	24/18722	0.344892	0.894792	0.822267	TSPAN6/C1QBP	2
GO:0043567	regulation of insulin-like growth factor receptor signaling pathway	2/948	24/18722	0.344892	0.894792	0.822267	AR/IGFBP2	2
GO:0050687	negative regulation of defense response to virus	2/948	24/18722	0.344892	0.894792	0.822267	TSPAN6/C1QBP	2
GO:0051043	regulation of membrane protein ectodomain proteolysis	2/948	24/18722	0.344892	0.894792	0.822267	APOE/ADAM9	2
GO:0051123	RNA polymerase II preinitiation complex assembly	2/948	24/18722	0.344892	0.894792	0.822267	GTF2B/GTF2A2	2
GO:0060149	negative regulation of posttranscriptional gene silencing	2/948	24/18722	0.344892	0.894792	0.822267	NEAT1/KCNQ1OT1	2
GO:0060479	lung cell differentiation	2/948	24/18722	0.344892	0.894792	0.822267	PPP3R1/AGR2	2
GO:0060561	apoptotic process involved in morphogenesis	2/948	24/18722	0.344892	0.894792	0.822267	CRYAB/BMP7	2
GO:0060967	negative regulation of gene silencing by RNA	2/948	24/18722	0.344892	0.894792	0.822267	NEAT1/KCNQ1OT1	2
GO:0070935	3'-UTR-mediated mRNA stabilization	2/948	24/18722	0.344892	0.894792	0.822267	TARDBP/ZFP36	2
GO:0071577	zinc ion transmembrane transport	2/948	24/18722	0.344892	0.894792	0.822267	SLC39A1/SLC39A4	2
GO:0072010	glomerular epithelium development	2/948	24/18722	0.344892	0.894792	0.822267	CD24/EXT1	2
GO:0090343	positive regulation of cell aging	2/948	24/18722	0.344892	0.894792	0.822267	EEF1E1/HMGA1	2
GO:1901984	negative regulation of protein acetylation	2/948	24/18722	0.344892	0.894792	0.822267	GSK3B/PARK7	2
GO:1903077	negative regulation of protein localization to plasma membrane	2/948	24/18722	0.344892	0.894792	0.822267	TMEM59/AP2M1	2
GO:2001026	regulation of endothelial cell chemotaxis	2/948	24/18722	0.344892	0.894792	0.822267	HSPB1/TMSB4X	2
GO:0019827	stem cell population maintenance	8/948	131/18722	0.345139	0.894792	0.822267	LSM1/ZNF706/MED30/BMP7/KLF4/NCOA3/TPT1/MYC	8
GO:0090101	negative regulation of transmembrane receptor protein serine/threonine kinase signaling pathway	8/948	131/18722	0.345139	0.894792	0.822267	HSPA1A/FKBP1A/UBE2D1/TOB1/DKK1/STUB1/SKIL/UBE2D3	8
GO:1902806	regulation of cell cycle G1/S phase transition	10/948	168/18722	0.345862	0.89619	0.823551	RPL26/TMEM14B/MUC1/ZNF655/BID/C10orf99/UBE2E2/KLF4/DLG1/ANXA1	10
GO:1901990	regulation of mitotic cell cycle phase transition	17/948	299/18722	0.34644	0.896753	0.824068	RPL26/TMEM14B/BABAM1/MUC1/ZNF655/CDC26/BID/UBE2E2/DUSP1/KLF4/ANAPC11/ZWINT/TRIP13/DLG1/MAD2L1/ANXA1/CDK1	17
GO:0008585	female gonad development	6/948	95/18722	0.349785	0.896753	0.824068	UBB/NUPR1/NRIP1/PLEKHA1/SOD1/CEBPB	6
GO:0008593	regulation of Notch signaling pathway	6/948	95/18722	0.349785	0.896753	0.824068	ARRDC1/LLGL2/NRARP/BMP7/CD46/NFKBIA	6
GO:0006767	water-soluble vitamin metabolic process	4/948	59/18722	0.34982	0.896753	0.824068	MCCC1/SLC52A2/AKR1A1/PDXK	4
GO:0006367	transcription initiation from RNA polymerase II promoter	5/948	77/18722	0.350801	0.896753	0.824068	TAF10/MAZ/MED30/GTF2B/GTF2A2	5
GO:0071166	ribonucleoprotein complex localization	5/948	77/18722	0.350801	0.896753	0.824068	EIF6/DDX39B/SARNP/ENY2/RAN	5
GO:0000075	cell cycle checkpoint signaling	10/948	169/18722	0.352647	0.896753	0.824068	RPL26/BABAM1/DDX39B/MUC1/DUSP1/ZWINT/TRIP13/TIPRL/MAD2L1/CDK1	10
GO:0018394	peptidyl-lysine acetylation	10/948	169/18722	0.352647	0.896753	0.824068	BLOC1S1/TAF10/MUC1/TRIM16/ACTL6A/GTF2B/NAA50/NCOA3/MORF4L1/PARK7	10
GO:0050670	regulation of lymphocyte proliferation	13/948	225/18722	0.352692	0.896753	0.824068	CD24/MIF/TFRC/AHR/CD55/CD46/TNFRSF21/DLG1/NCK2/SELENOK/CEBPB/IGFBP2/ANXA1	13
GO:0035264	multicellular organism growth	8/948	132/18722	0.352838	0.896753	0.824068	TAF10/AR/TMED2/HEG1/PLEKHA1/GDF15/SOD1/EXT1	8
GO:0072175	epithelial tube formation	8/948	132/18722	0.352838	0.896753	0.824068	SPINT2/CECR2/SPINT1/TMED2/BMP7/IRX2/STK3/RPS7	8
GO:0006898	receptor-mediated endocytosis	14/948	244/18722	0.354071	0.896753	0.824068	CD9/CLU/PPP3R1/TFRC/APOE/SDCBP/ARF1/CD14/CD63/DKK1/RAB5A/AP2M1/CXCL8/AP2S1	14
GO:0021987	cerebral cortex development	7/948	114/18722	0.356067	0.896753	0.824068	TMEM14B/MDK/TRAPPC9/TACC1/SRD5A1/GSK3B/BCL2A1	7
GO:0046660	female sex differentiation	7/948	114/18722	0.356067	0.896753	0.824068	UBB/NUPR1/NRIP1/PLEKHA1/SRD5A1/SOD1/CEBPB	7
GO:0034765	regulation of ion transmembrane transport	27/948	491/18722	0.356565	0.896753	0.824068	FXYD3/CALM2/ARL6IP1/FKBP1A/CLIC3/COA8/VAMP2/LCN2/CLIC1/HAP1/KLHL24/TSPAN13/TMEM109/GLRX/CACNA2D3/C4orf3/ARF1/CD63/CYBA/CAMK2D/DLG1/KCNMA1/ISCU/TMSB4X/NDUFA4/SRI/PARK7	27
GO:0042886	amide transport	17/948	301/18722	0.356597	0.896753	0.824068	MGST1/PSMD9/TARDBP/PLTP/GLUL/SERP1/MPC2/CAMK2G/ENY2/RIMS2/HMGN3/SELENOT/MCU/SRI/PARK7/PSAP/ANXA1	17
GO:0071333	cellular response to glucose stimulus	9/948	151/18722	0.356611	0.896753	0.824068	NME2/NME1/MPC2/ENY2/CYBA/HMGN3/SELENOT/FIS1/SRI	9
GO:0002683	negative regulation of immune system process	24/948	434/18722	0.357365	0.896753	0.824068	NME2/MIF/PRDX2/DDT/NME1/CD59/CD68/DUSP10/MDK/TSPAN6/AHR/GRN/NRARP/CD55/CD46/DUSP1/TNFRSF21/DLG1/SERPINB4/TMBIM6/C1QBP/MYC/CEBPB/ANXA1	24
GO:0000413	protein peptidyl-prolyl isomerization	3/948	42/18722	0.358437	0.896753	0.824068	FKBP1A/PPIC/PPIA	3
GO:0010939	regulation of necrotic cell death	3/948	42/18722	0.358437	0.896753	0.824068	ASAH1/NUPR1/HEBP2	3
GO:0016601	Rac protein signal transduction	3/948	42/18722	0.358437	0.896753	0.824068	GABARAP/DYNLT1/BRK1	3
GO:0032467	positive regulation of cytokinesis	3/948	42/18722	0.358437	0.896753	0.824068	CDC42/GIPC1/SVIL	3
GO:0042168	heme metabolic process	3/948	42/18722	0.358437	0.896753	0.824068	TMEM14C/PGRMC1/BLVRB	3
GO:0045687	positive regulation of glial cell differentiation	3/948	42/18722	0.358437	0.896753	0.824068	MDK/RHEB/SPINT1	3
GO:0051452	intracellular pH reduction	3/948	42/18722	0.358437	0.896753	0.824068	GRN/ATP6AP2/ATP6V0E1	3
GO:0051602	response to electrical stimulus	3/948	42/18722	0.358437	0.896753	0.824068	SOD2/NR4A1/CD14	3
GO:2000404	regulation of T cell migration	3/948	42/18722	0.358437	0.896753	0.824068	C10orf99/SELENOK/S100A7	3
GO:0001823	mesonephros development	6/948	96/18722	0.358899	0.896753	0.824068	EPCAM/TACSTD2/BMP7/DLG1/MYC/SDC1	6
GO:0030178	negative regulation of Wnt signaling pathway	10/948	170/18722	0.359451	0.896753	0.824068	CTNND1/MDK/PFDN5/APOE/DKK1/STK3/VGLL4/NXN/GSK3B/IGFBP2	10
GO:0017148	negative regulation of translation	14/948	245/18722	0.359727	0.896753	0.824068	EIF6/RPL13A/LSM1/EIF3E/TARDBP/EIF4EBP1/RBM4/IGF2BP3/MRPL13/SRP9/TOB1/YBX1/ZFP36/EIF4A3	14
GO:0070663	regulation of leukocyte proliferation	14/948	245/18722	0.359727	0.896753	0.824068	CD24/MIF/TFRC/AHR/PTK2/CD55/CD46/TNFRSF21/DLG1/NCK2/SELENOK/CEBPB/IGFBP2/ANXA1	14
GO:0006997	nucleus organization	8/948	133/18722	0.360556	0.896753	0.824068	CTDNEP1/TARDBP/CHMP4A/NECTIN2/UBE2I/REEP3/CHMP2A/CDK1	8
GO:0010565	regulation of cellular ketone metabolic process	8/948	133/18722	0.360556	0.896753	0.824068	EIF6/FABP5/RDH10/COMT/ACADVL/ELOVL5/PARK7/ANXA1	8
GO:0010595	positive regulation of endothelial cell migration	8/948	133/18722	0.360556	0.896753	0.824068	GPI/PDCD6/LCN2/HSPB1/GRN/CIB1/TMSB4X/ANXA1	8
GO:0015833	peptide transport	15/948	264/18722	0.360598	0.896753	0.824068	MGST1/PSMD9/TARDBP/GLUL/SERP1/MPC2/CAMK2G/ENY2/RIMS2/HMGN3/SELENOT/MCU/SRI/PARK7/ANXA1	15
GO:0034637	cellular carbohydrate biosynthetic process	5/948	78/18722	0.360967	0.896753	0.824068	PPP1CB/PTGES3/HAS2/GSK3B/EXT1	5
GO:1901616	organic hydroxy compound catabolic process	5/948	78/18722	0.360967	0.896753	0.824068	COMT/APOE/SRD5A3/INPP4B/AKR1B10	5
GO:0044262	cellular carbohydrate metabolic process	16/948	283/18722	0.361241	0.896753	0.824068	PGAM1/PPP1CB/PTGES3/PPP1R2/SLC5A3/FAM3C/NUPR1/DDIT4/HAS2/NCOA2/PGD/INPP4B/PMAIP1/GSK3B/PHLDA2/EXT1	16
GO:0002712	regulation of B cell mediated immunity	4/948	60/18722	0.361482	0.896753	0.824068	TFRC/NECTIN2/CD55/CD46	4
GO:0002889	regulation of immunoglobulin mediated immune response	4/948	60/18722	0.361482	0.896753	0.824068	TFRC/NECTIN2/CD55/CD46	4
GO:0006893	Golgi to plasma membrane transport	4/948	60/18722	0.361482	0.896753	0.824068	KRT18/VAMP2/GOLGA7/VAMP5	4
GO:0009620	response to fungus	4/948	60/18722	0.361482	0.896753	0.824068	S100A9/C10orf99/CLEC7A/S100A12	4
GO:0031638	zymogen activation	4/948	60/18722	0.361482	0.896753	0.824068	PLAT/PERP/CTSH/PLAU	4
GO:0031663	lipopolysaccharide-mediated signaling pathway	4/948	60/18722	0.361482	0.896753	0.824068	PRDX2/CD55/CD14/NFKBIA	4
GO:0051851	modulation by host of symbiont process	4/948	60/18722	0.361482	0.896753	0.824068	TARDBP/APOE/PHB/HSPA8	4
GO:0061951	establishment of protein localization to plasma membrane	4/948	60/18722	0.361482	0.896753	0.824068	KRT18/VAMP2/GOLGA7/VAMP5	4
GO:0031579	membrane raft organization	2/948	25/18722	0.36353	0.896753	0.824068	MAL/DLG1	2
GO:0031664	regulation of lipopolysaccharide-mediated signaling pathway	2/948	25/18722	0.36353	0.896753	0.824068	PRDX2/CD55	2
GO:0032925	regulation of activin receptor signaling pathway	2/948	25/18722	0.36353	0.896753	0.824068	CSNK2B/FKBP1A	2
GO:0033233	regulation of protein sumoylation	2/948	25/18722	0.36353	0.896753	0.824068	UBE2I/PARK7	2
GO:0035336	long-chain fatty-acyl-CoA metabolic process	2/948	25/18722	0.36353	0.896753	0.824068	TECR/ELOVL5	2
GO:0042832	defense response to protozoan	2/948	25/18722	0.36353	0.896753	0.824068	CLEC7A/GBP2	2
GO:0044550	secondary metabolite biosynthetic process	2/948	25/18722	0.36353	0.896753	0.824068	DDT/GIPC1	2
GO:0045109	intermediate filament organization	2/948	25/18722	0.36353	0.896753	0.824068	DNAJB6/KLHL24	2
GO:0046949	fatty-acyl-CoA biosynthetic process	2/948	25/18722	0.36353	0.896753	0.824068	TECR/ELOVL5	2
GO:0051204	protein insertion into mitochondrial membrane	2/948	25/18722	0.36353	0.896753	0.824068	NDUFA13/MAPK8	2
GO:0060740	prostate gland epithelium morphogenesis	2/948	25/18722	0.36353	0.896753	0.824068	AR/BMP7	2
GO:0062009	secondary palate development	2/948	25/18722	0.36353	0.896753	0.824068	ITGB8/DLG1	2
GO:0090330	regulation of platelet aggregation	2/948	25/18722	0.36353	0.896753	0.824068	CD9/F11R	2
GO:1903901	negative regulation of viral life cycle	2/948	25/18722	0.36353	0.896753	0.824068	SNX3/PPIA	2
GO:1904385	cellular response to angiotensin	2/948	25/18722	0.36353	0.896753	0.824068	AGTRAP/CYBA	2
GO:1905048	regulation of metallopeptidase activity	2/948	25/18722	0.36353	0.896753	0.824068	CLDN4/CLDN3	2
GO:0016573	histone acetylation	9/948	152/18722	0.36384	0.896753	0.824068	TAF10/MUC1/TRIM16/ACTL6A/GTF2B/NAA50/NCOA3/MORF4L1/PARK7	9
GO:0021915	neural tube development	9/948	152/18722	0.36384	0.896753	0.824068	SPINT2/CECR2/ARL13B/SPINT1/TMED2/BMP7/STK3/ATP6AP2/RPS7	9
GO:0030278	regulation of ossification	7/948	115/18722	0.364408	0.896753	0.824068	LTBP3/DHRS3/MDK/ATRAID/BMP7/DKK1/SRGN	7
GO:0051209	release of sequestered calcium ion into cytosol	7/948	115/18722	0.364408	0.896753	0.824068	CALM2/FKBP1A/HAP1/RYR3/CYBA/CAMK2D/SRI	7
GO:0032944	regulation of mononuclear cell proliferation	13/948	227/18722	0.364478	0.896753	0.824068	CD24/MIF/TFRC/AHR/CD55/CD46/TNFRSF21/DLG1/NCK2/SELENOK/CEBPB/IGFBP2/ANXA1	13
GO:0046890	regulation of lipid biosynthetic process	10/948	171/18722	0.366272	0.896753	0.824068	EIF6/FABP5/RDH10/ASAH1/CTDNEP1/APOE/ACADVL/ELOVL5/SOD1/ANXA1	10
GO:0007162	negative regulation of cell adhesion	17/948	303/18722	0.36681	0.896753	0.824068	SPINT2/CD9/PRDX2/EPCAM/MUC1/TACSTD2/MDK/PTK2/NRARP/DUSP1/KLF4/TNFRSF21/DLG1/CD164/CDH1/CEBPB/ANXA1	17
GO:0035335	peptidyl-tyrosine dephosphorylation	6/948	97/18722	0.368028	0.896753	0.824068	PTP4A2/EYA2/PTPMT1/DUSP10/PTPRK/DUSP1	6
GO:0098727	maintenance of cell number	8/948	134/18722	0.368292	0.896753	0.824068	LSM1/ZNF706/MED30/BMP7/KLF4/NCOA3/TPT1/MYC	8
GO:0045785	positive regulation of cell adhesion	24/948	437/18722	0.370152	0.896753	0.824068	CD24/FUT3/DUSP10/MDK/MAP3K8/TFRC/PLAUR/ADAM9/CD55/CIB1/BMP7/CD46/CEACAM6/HAS2/F11R/CDC42/NCK2/C1QBP/P4HB/SELENOK/GSK3B/AGR2/IGFBP2/ANXA1	24
GO:0071331	cellular response to hexose stimulus	9/948	153/18722	0.371084	0.896753	0.824068	NME2/NME1/MPC2/ENY2/CYBA/HMGN3/SELENOT/FIS1/SRI	9
GO:0001895	retina homeostasis	5/948	79/18722	0.37114	0.896753	0.824068	PRDX1/HSPB1/DRAM2/IGKC/SOD1	5
GO:0032272	negative regulation of protein polymerization	5/948	79/18722	0.37114	0.896753	0.824068	VDAC2/PFN2/MTPN/TMSB4X/SVIL	5
GO:0006509	membrane protein ectodomain proteolysis	3/948	43/18722	0.37244	0.896753	0.824068	PSENEN/APOE/ADAM9	3
GO:0016266	O-glycan processing	3/948	43/18722	0.37244	0.896753	0.824068	C1GALT1C1/GALNT14/B3GNT5	3
GO:0021983	pituitary gland development	3/948	43/18722	0.37244	0.896753	0.824068	PITX1/SRD5A1/CDH1	3
GO:0034142	toll-like receptor 4 signaling pathway	3/948	43/18722	0.37244	0.896753	0.824068	S100A14/CD14/NFKBIA	3
GO:0061383	trabecula morphogenesis	3/948	43/18722	0.37244	0.896753	0.824068	FKBP1A/HEG1/BMP7	3
GO:0021782	glial cell development	7/948	116/18722	0.372764	0.896753	0.824068	CD9/S100A9/CLU/PPP3R1/MDK/GRN/SOD1	7
GO:0051283	negative regulation of sequestering of calcium ion	7/948	116/18722	0.372764	0.896753	0.824068	CALM2/FKBP1A/HAP1/RYR3/CYBA/CAMK2D/SRI	7
GO:0030865	cortical cytoskeleton organization	4/948	61/18722	0.373136	0.896753	0.824068	RAB13/LLGL2/DLG1/RHOC	4
GO:0034113	heterotypic cell-cell adhesion	4/948	61/18722	0.373136	0.896753	0.824068	PERP/BMP7/CEACAM6/KLF4	4
GO:0042157	lipoprotein metabolic process	8/948	135/18722	0.376041	0.896753	0.824068	CTSD/SVIP/GOLGA7/GLUL/DPM1/APOE/WDR45B/SELENOK	8
GO:1904029	regulation of cyclin-dependent protein kinase activity	6/948	98/18722	0.377167	0.896753	0.824068	CKS1B/CCNG2/HEXIM1/CCNI/GADD45A/HSP90AB1	6
GO:0008360	regulation of cell shape	9/948	154/18722	0.378341	0.896753	0.824068	CDC42EP5/MYH14/PTK2/CFDP1/F11R/DLG1/MYL12A/RHOC/ANXA1	9
GO:0016052	carbohydrate catabolic process	9/948	154/18722	0.378341	0.896753	0.824068	EIF6/GPI/PGAM1/PPP1CB/CTBS/GALM/NUPR1/DDIT4/PGD	9
GO:0051168	nuclear export	9/948	154/18722	0.378341	0.896753	0.824068	HNRNPA1/EIF6/DDX39B/SARNP/BAG3/ENY2/RAN/GSK3B/PARK7	9
GO:0071326	cellular response to monosaccharide stimulus	9/948	154/18722	0.378341	0.896753	0.824068	NME2/NME1/MPC2/ENY2/CYBA/HMGN3/SELENOT/FIS1/SRI	9
GO:0001562	response to protozoan	2/948	26/18722	0.381962	0.896753	0.824068	CLEC7A/GBP2	2
GO:0001573	ganglioside metabolic process	2/948	26/18722	0.381962	0.896753	0.824068	HEXA/ITGB8	2
GO:0002026	regulation of the force of heart contraction	2/948	26/18722	0.381962	0.896753	0.824068	CAMK2D/GLRX3	2
GO:0002092	positive regulation of receptor internalization	2/948	26/18722	0.381962	0.896753	0.824068	CD63/AP2M1	2
GO:0002418	immune response to tumor cell	2/948	26/18722	0.381962	0.896753	0.824068	AHR/NECTIN2	2
GO:0006614	SRP-dependent cotranslational protein targeting to membrane	2/948	26/18722	0.381962	0.896753	0.824068	SRP9/SEC61B	2
GO:0009435	NAD biosynthetic process	2/948	26/18722	0.381962	0.896753	0.824068	NAMPT/NAPRT	2
GO:0042278	purine nucleoside metabolic process	2/948	26/18722	0.381962	0.896753	0.824068	AHCY/NT5C2	2
GO:0043094	cellular metabolic compound salvage	2/948	26/18722	0.381962	0.896753	0.824068	NAPRT/PDXK	2
GO:0048668	collateral sprouting	2/948	26/18722	0.381962	0.896753	0.824068	SPP1/CRABP2	2
GO:0051016	barbed-end actin filament capping	2/948	26/18722	0.381962	0.896753	0.824068	MTPN/SVIL	2
GO:0060352	cell adhesion molecule production	2/948	26/18722	0.381962	0.896753	0.824068	PPIA/CXCL8	2
GO:0071425	hematopoietic stem cell proliferation	2/948	26/18722	0.381962	0.896753	0.824068	PDCD2/ETV6	2
GO:0097066	response to thyroid hormone	2/948	26/18722	0.381962	0.896753	0.824068	CTSH/CTSB	2
GO:0099637	neurotransmitter receptor transport	2/948	26/18722	0.381962	0.896753	0.824068	VAMP2/MAPK10	2
GO:1900017	positive regulation of cytokine production involved in inflammatory response	2/948	26/18722	0.381962	0.896753	0.824068	CLEC7A/H19	2
GO:1904376	negative regulation of protein localization to cell periphery	2/948	26/18722	0.381962	0.896753	0.824068	TMEM59/AP2M1	2
GO:0045926	negative regulation of growth	14/948	249/18722	0.382488	0.896753	0.824068	HSPA1A/HSPA1B/NDUFA13/CRYAB/PPP2CA/DUSP10/TMPRSS4/MT1X/SPP1/MEIS1/GDF15/STK3/VGLL4/PHB	14
GO:1901988	negative regulation of cell cycle phase transition	14/948	249/18722	0.382488	0.896753	0.824068	RPL26/BABAM1/DDX39B/MUC1/ZNF655/C10orf99/DUSP1/KLF4/ZWINT/TRIP13/TIPRL/DLG1/MAD2L1/CDK1	14
GO:0001894	tissue homeostasis	15/948	268/18722	0.382534	0.896753	0.824068	PRDX1/LTBP3/HSPB1/TFRC/CTSH/CLDN3/DRAM2/CLDN1/IGKC/SPP1/F11R/LSR/SOD1/MUC4/EXT1	15
GO:0009116	nucleoside metabolic process	4/948	62/18722	0.384773	0.896753	0.824068	AHCY/TYMP/NME4/NT5C2	4
GO:0032731	positive regulation of interleukin-1 beta production	4/948	62/18722	0.384773	0.896753	0.824068	HSPB1/TRIM16/CLEC7A/STMP1	4
GO:0045428	regulation of nitric oxide biosynthetic process	4/948	62/18722	0.384773	0.896753	0.824068	CLU/CLEC7A/KLF4/HSP90AB1	4
GO:0045576	mast cell activation	4/948	62/18722	0.384773	0.896753	0.824068	VAMP8/NECTIN2/S100A13/S100A12	4
GO:0046148	pigment biosynthetic process	4/948	62/18722	0.384773	0.896753	0.824068	DDT/TMEM14C/PGRMC1/GIPC1	4
GO:0010717	regulation of epithelial to mesenchymal transition	6/948	99/18722	0.386309	0.896753	0.824068	PPP2CA/MDK/ZNF750/SDCBP/BMP7/SERPINB3	6
GO:0051153	regulation of striated muscle cell differentiation	6/948	99/18722	0.386309	0.896753	0.824068	DDX39B/RBM38/DKK1/CEACAM5/YBX1/HOPX	6
GO:0002066	columnar/cuboidal epithelial cell development	3/948	44/18722	0.386382	0.896753	0.824068	RHEB/FASN/GSK3B	3
[truncated: 2,875 more rows]

## Sheet: Cancer cell_down genes_1
ID	Description	GeneRatio	BgRatio	pvalue	p.adjust	qvalue	geneID	Count
GO:0008380	RNA splicing	57/829	434/18722	1.69717e-13	8.67256e-10	6.8798e-10	NCL/AHNAK2/PRPF40A/LGALS3/SON/HNRNPK/HNRNPC/RBMX/SRRM1/RBM3/LARP7/RBM39/SCAF11/SFPQ/PABPC1/SNW1/RBM25/PRPF4B/ZC3H13/TCERG1/HNRNPM/SF3B2/SNRNP27/PSIP1/AHNAK/HNRNPU/ZRANB2/FRG1/NSRP1/CWC15/SRSF11/SNRPB2/REST/SF3B1/MBNL1/ZNF638/DDX17/ACIN1/THOC7/PTBP3/CWC22/THRAP3/LUC7L3/SREK1IP1/DDX46/IK/TGS1/ZBTB7A/THOC2/IWS1/MPHOSPH10/RBM28/RBM42/ZMAT2/MBNL2/PRPF38B/SREK1	57
GO:0016032	viral process	54/829	415/18722	1.09641e-12	2.80132e-09	2.22224e-09	IFI27/IFITM3/STAT1/HLA-DRB1/CD74/CAV1/ROCK2/EIF3A/VCP/EIF2AK2/LGALS1/IFI16/CCL5/CANX/GALNT1/LARP7/MX1/HMGA2/IFIT1/PABPC1/DEK/SNW1/ISG15/NUCKS1/CAV2/PCBP1/PARP9/DENR/EEA1/EGFR/IFIH1/ITGB1/TOP2A/ILF3/REST/BST2/LARP1/EIF3B/OAS3/PSMC3/LDLR/MPHOSPH8/PML/CHD1/STOM/ITGAV/OAS2/CCNK/KPNA3/RXRA/ADAR/EIF2AK4/GSN/RSF1	54
GO:0019079	viral genome replication	28/829	131/18722	2.88935e-12	4.92152e-09	3.90417e-09	IFI27/IFITM3/ROCK2/VCP/EIF2AK2/IFI16/CCL5/MX1/HMGA2/IFIT1/PABPC1/DEK/ISG15/NUCKS1/PCBP1/EEA1/IFIH1/TOP2A/ILF3/BST2/LARP1/OAS3/MPHOSPH8/STOM/OAS2/CCNK/ADAR/EIF2AK4	28
GO:0006325	chromatin organization	52/829	409/18722	7.1153e-12	9.0898e-09	7.2108e-09	MACROH2A1/H4C3/H3-3B/H1-10/H1-4/CBX3/H1-2/BAZ2B/BAZ1B/H1-0/ACTB/TOP1/H2BC9/H1-3/SET/HNRNPC/H2BC5/SSRP1/H3C12/H2BC8/TPR/HMGA2/DEK/PAK1/HP1BP3/NUCKS1/ANP32B/MKI67/POLE3/NAP1L4/ATRX/NR3C1/SMARCA5/HNRNPU/SMARCA2/SUPT16H/KMT2E/BAZ1A/SETD2/HMGB2/CHD9/BPTF/MPHOSPH8/ZBTB7A/PBRM1/DNMT1/NCOR1/SMCHD1/SMARCC1/TLK1/RB1/RSF1	52
GO:0006418	tRNA aminoacylation for protein translation	15/829	41/18722	9.39514e-11	9.60183e-08	7.61698e-08	TARS1/NARS1/GARS1/DARS1/SARS1/RARS1/EPRS1/LARS1/YARS1/KARS1/WARS1/QARS1/IARS1/VARS1/FARSB	15
GO:0006338	chromatin remodeling	37/829	255/18722	1.92222e-10	1.63709e-07	1.29868e-07	MACROH2A1/H4C3/H3-3B/H1-10/H1-4/CBX3/H1-2/BAZ2B/BAZ1B/H1-0/ACTB/TOP1/H2BC9/H1-3/SET/HNRNPC/H2BC5/H3C12/H2BC8/PAK1/HP1BP3/ANP32B/POLE3/NAP1L4/ATRX/SMARCA5/SMARCA2/SUPT16H/BAZ1A/SETD2/HMGB2/BPTF/ZBTB7A/PBRM1/SMARCC1/RB1/RSF1	37
GO:0043039	tRNA aminoacylation	15/829	44/18722	3.00663e-10	2.19484e-07	1.74113e-07	TARS1/NARS1/GARS1/DARS1/SARS1/RARS1/EPRS1/LARS1/YARS1/KARS1/WARS1/QARS1/IARS1/VARS1/FARSB	15
GO:0043038	amino acid activation	15/829	45/18722	4.32666e-10	2.76365e-07	2.19236e-07	TARS1/NARS1/GARS1/DARS1/SARS1/RARS1/EPRS1/LARS1/YARS1/KARS1/WARS1/QARS1/IARS1/VARS1/FARSB	15
GO:0050792	regulation of viral process	28/829	164/18722	7.53851e-10	4.2802e-07	3.39541e-07	IFITM3/STAT1/HLA-DRB1/CD74/EIF2AK2/LGALS1/IFI16/CCL5/LARP7/MX1/HMGA2/IFIT1/PABPC1/ISG15/CAV2/IFIH1/TOP2A/ILF3/BST2/LARP1/OAS3/MPHOSPH8/PML/STOM/OAS2/ADAR/GSN/RSF1	28
GO:0002483	antigen processing and presentation of endogenous peptide antigen	10/829	19/18722	1.76385e-09	9.0133e-07	7.15011e-07	B2M/HLA-A/HLA-B/HLA-DRB1/ERAP2/HLA-DRA/HLA-F/HLA-C/TAPBP/TAP1	10
GO:0071824	protein-DNA complex subunit organization	34/829	241/18722	2.21381e-09	1.02841e-06	8.15825e-07	MACROH2A1/H4C3/H3-3B/H1-10/H1-4/H1-2/RPL23/H1-0/H2BC9/H1-3/SET/H2BC5/H3C12/H2BC8/HP1BP3/BDP1/ANP32B/POLE3/NAP1L4/ATRX/SMARCA5/DLGAP5/CENPF/SUPT16H/SETD2/HMGB2/BPTF/CENPE/TAF1B/SMARCC1/SENP6/RB1/RSF1/UBTF	34
GO:0019058	viral life cycle	40/829	317/18722	2.45093e-09	1.04369e-06	8.27943e-07	IFI27/IFITM3/HLA-DRB1/CD74/CAV1/ROCK2/VCP/EIF2AK2/LGALS1/IFI16/CCL5/MX1/HMGA2/IFIT1/PABPC1/DEK/ISG15/NUCKS1/CAV2/PCBP1/EEA1/EGFR/IFIH1/ITGB1/TOP2A/ILF3/BST2/LARP1/OAS3/LDLR/MPHOSPH8/PML/STOM/ITGAV/OAS2/CCNK/KPNA3/ADAR/EIF2AK4/GSN	40
GO:0034660	ncRNA metabolic process	52/829	485/18722	3.52814e-09	1.38683e-06	1.10015e-06	TARS1/NARS1/GARS1/DARS1/SARS1/RARS1/EPRS1/RPS6/LARS1/YARS1/KARS1/WARS1/QARS1/IARS1/NOP58/NSA2/DDX18/VARS1/RPS16/NOL8/LARP7/DDX21/RSL1D1/NOP56/RPS15/TUT7/MPHOSPH6/NIFK/FCF1/UTP11/WDR43/FRG1/DDX52/THUMPD3/ESF1/DDX17/PRKDC/DICER1/PDCD11/PWP1/XRN2/NOLC1/RPF2/MPHOSPH10/METTL8/RPL7L1/ADAR/HRAS/DKC1/REXO4/DDX27/FARSB	52
GO:0008544	epidermis development	40/829	324/18722	4.62838e-09	1.68936e-06	1.34014e-06	COL17A1/KRT14/MACROH2A1/SFN/KRT17/DSP/HLA-DRB1/KRT5/INHBA/ROCK2/CASP14/PTHLH/KLK5/FLNB/APCDD1/BCL11B/WNT10A/LAMA3/PALLD/FERMT1/LCE3D/ALOX15B/EGFR/PDGFA/KRTDAP/SPINK5/PLEC/NAB1/SLC4A7/HES1/FST/ROCK1/FLOT2/POU3F1/KRT16/KAZN/JAG1/COL7A1/GJB5/RBPJ	40
GO:0019883	antigen processing and presentation of endogenous antigen	11/829	26/18722	5.0416e-09	1.71751e-06	1.36247e-06	B2M/HLA-A/HLA-B/HLA-DRB1/CD74/ERAP2/HLA-DRA/HLA-F/HLA-C/TAPBP/TAP1	11
GO:1903311	regulation of mRNA metabolic process	37/829	288/18722	5.9782e-09	1.90929e-06	1.51461e-06	NCL/SON/ROCK2/HNRNPK/HNRNPC/SERBP1/RBMX/PKP1/RBM3/LARP7/RBM39/PABPC1/SLTM/SNW1/RBM25/TUT7/PKP3/HNRNPM/TNRC6B/HNRNPU/NSRP1/REST/MBNL1/DDX17/CWC22/THRAP3/LARP1/HNRNPD/ROCK1/LEO1/GIGYF2/ZBTB7A/IWS1/RBM42/CTR9/MBNL2/ZC3H14	37
GO:0050684	regulation of mRNA processing	24/829	137/18722	7.24346e-09	2.1773e-06	1.72722e-06	NCL/SON/HNRNPK/RBMX/RBM3/LARP7/RBM39/SLTM/SNW1/RBM25/HNRNPU/NSRP1/REST/MBNL1/DDX17/CWC22/THRAP3/LEO1/ZBTB7A/IWS1/RBM42/CTR9/MBNL2/ZC3H14	24
GO:0000375	RNA splicing, via transesterification reactions	39/829	324/18722	1.46688e-08	4.12338e-06	3.27102e-06	NCL/PRPF40A/SON/HNRNPK/HNRNPC/RBMX/SRRM1/RBM3/LARP7/RBM39/SCAF11/SFPQ/PABPC1/SNW1/RBM25/PRPF4B/HNRNPM/SF3B2/PSIP1/HNRNPU/FRG1/NSRP1/CWC15/SNRPB2/REST/SF3B1/MBNL1/DDX17/CWC22/THRAP3/LUC7L3/DDX46/IK/TGS1/ZBTB7A/MPHOSPH10/RBM42/ZMAT2/MBNL2	39
GO:0022613	ribonucleoprotein complex biogenesis	49/829	463/18722	1.53316e-08	4.12338e-06	3.27102e-06	RPS6/EIF3A/EIF2S2/NOP58/EIF3J/NSA2/DDX18/XRCC5/RPS16/NOL8/PTEN/DDX21/SCAF11/RSL1D1/NOP56/RPS15/MPHOSPH6/NIFK/FCF1/DENR/UTP11/PSIP1/WDR43/FRG1/DDX52/SF3B1/DHX29/ESF1/DDX17/PRKDC/DICER1/PDCD11/EIF3B/LUC7L3/PWP1/TGS1/XRN2/RPS27L/NOLC1/RPF2/MPHOSPH10/RPL7L1/GNL3L/SURF6/ADAR/DKC1/REXO4/DDX27/SDAD1	49
GO:0042254	ribosome biogenesis	37/829	299/18722	1.64933e-08	4.21404e-06	3.34293e-06	RPS6/NOP58/NSA2/DDX18/XRCC5/RPS16/NOL8/PTEN/DDX21/RSL1D1/NOP56/RPS15/MPHOSPH6/NIFK/FCF1/UTP11/WDR43/FRG1/DDX52/DHX29/ESF1/DDX17/PRKDC/PDCD11/PWP1/XRN2/RPS27L/NOLC1/RPF2/MPHOSPH10/RPL7L1/GNL3L/SURF6/DKC1/REXO4/DDX27/SDAD1	37
GO:0051607	defense response to virus	34/829	265/18722	2.55365e-08	5.82707e-06	4.62253e-06	IFI27/IFI6/IFITM3/STAT1/DDX60/STING1/GBP1/EIF2AK2/IFI44L/IFI16/IFIT3/DDX21/MX1/IFIT1/CXCL9/ISG15/DDX58/PARP9/IFIH1/ILF3/BST2/DDX17/MX2/SETD2/OAS3/AIM2/CXCL10/TRIM44/SAMHD1/PYCARD/PML/OAS2/ADAR/EIF2AK4	34
GO:0140546	defense response to symbiont	34/829	265/18722	2.55365e-08	5.82707e-06	4.62253e-06	IFI27/IFI6/IFITM3/STAT1/DDX60/STING1/GBP1/EIF2AK2/IFI44L/IFI16/IFIT3/DDX21/MX1/IFIT1/CXCL9/ISG15/DDX58/PARP9/IFIH1/ILF3/BST2/DDX17/MX2/SETD2/OAS3/AIM2/CXCL10/TRIM44/SAMHD1/PYCARD/PML/OAS2/ADAR/EIF2AK4	34
GO:0045069	regulation of viral genome replication	18/829	85/18722	2.62275e-08	5.82707e-06	4.62253e-06	IFITM3/EIF2AK2/IFI16/CCL5/MX1/HMGA2/IFIT1/PABPC1/ISG15/IFIH1/TOP2A/ILF3/BST2/LARP1/OAS3/MPHOSPH8/OAS2/ADAR	18
GO:0000377	RNA splicing, via transesterification reactions with bulged adenosine as nucleophile	38/829	320/18722	3.23783e-08	6.61813e-06	5.25006e-06	NCL/PRPF40A/SON/HNRNPK/HNRNPC/RBMX/SRRM1/RBM3/LARP7/RBM39/SCAF11/SFPQ/PABPC1/SNW1/RBM25/PRPF4B/HNRNPM/SF3B2/PSIP1/HNRNPU/FRG1/NSRP1/CWC15/SNRPB2/REST/SF3B1/MBNL1/DDX17/CWC22/THRAP3/LUC7L3/DDX46/IK/TGS1/ZBTB7A/RBM42/ZMAT2/MBNL2	38
GO:0000398	mRNA splicing, via spliceosome	38/829	320/18722	3.23783e-08	6.61813e-06	5.25006e-06	NCL/PRPF40A/SON/HNRNPK/HNRNPC/RBMX/SRRM1/RBM3/LARP7/RBM39/SCAF11/SFPQ/PABPC1/SNW1/RBM25/PRPF4B/HNRNPM/SF3B2/PSIP1/HNRNPU/FRG1/NSRP1/CWC15/SNRPB2/REST/SF3B1/MBNL1/DDX17/CWC22/THRAP3/LUC7L3/DDX46/IK/TGS1/ZBTB7A/RBM42/ZMAT2/MBNL2	38
GO:1903900	regulation of viral life cycle	24/829	148/18722	3.44606e-08	6.77283e-06	5.37278e-06	IFITM3/HLA-DRB1/CD74/EIF2AK2/LGALS1/IFI16/CCL5/MX1/HMGA2/IFIT1/PABPC1/ISG15/CAV2/IFIH1/TOP2A/ILF3/BST2/LARP1/OAS3/MPHOSPH8/PML/OAS2/ADAR/GSN	24
GO:0006364	rRNA processing	30/829	225/18722	7.1062e-08	1.34491e-05	1.0669e-05	RPS6/NOP58/NSA2/DDX18/RPS16/NOL8/DDX21/RSL1D1/NOP56/RPS15/MPHOSPH6/NIFK/FCF1/UTP11/WDR43/FRG1/DDX52/ESF1/DDX17/PRKDC/PDCD11/PWP1/XRN2/NOLC1/RPF2/MPHOSPH10/RPL7L1/DKC1/REXO4/DDX27	30
GO:0065004	protein-DNA complex assembly	28/829	201/18722	7.57066e-08	1.38164e-05	1.09604e-05	MACROH2A1/H4C3/H3-3B/H1-10/H1-4/H1-2/H1-0/H2BC9/H1-3/SET/H2BC5/H3C12/H2BC8/HP1BP3/BDP1/ANP32B/NAP1L4/ATRX/SMARCA5/DLGAP5/CENPF/HMGB2/CENPE/TAF1B/SENP6/RB1/RSF1/UBTF	28
GO:0048024	regulation of mRNA splicing, via spliceosome	19/829	101/18722	8.16313e-08	1.4384e-05	1.14106e-05	NCL/SON/HNRNPK/RBMX/RBM3/LARP7/RBM39/SNW1/RBM25/HNRNPU/NSRP1/REST/MBNL1/DDX17/CWC22/THRAP3/ZBTB7A/RBM42/MBNL2	19
GO:0034728	nucleosome organization	25/829	167/18722	9.10899e-08	1.55156e-05	1.23083e-05	MACROH2A1/H4C3/H3-3B/H1-10/H1-4/H1-2/H1-0/H2BC9/H1-3/SET/H2BC5/H3C12/H2BC8/HP1BP3/ANP32B/POLE3/NAP1L4/ATRX/SMARCA5/SUPT16H/SETD2/HMGB2/BPTF/SMARCC1/RSF1	25
GO:0048525	negative regulation of viral process	18/829	92/18722	9.53672e-08	1.57202e-05	1.24706e-05	IFITM3/STAT1/EIF2AK2/IFI16/CCL5/LARP7/MX1/HMGA2/IFIT1/ISG15/IFIH1/ILF3/BST2/OAS3/MPHOSPH8/PML/OAS2/GSN	18
GO:0045071	negative regulation of viral genome replication	14/829	56/18722	1.02342e-07	1.63427e-05	1.29644e-05	IFITM3/EIF2AK2/IFI16/CCL5/MX1/HMGA2/IFIT1/ISG15/IFIH1/ILF3/BST2/OAS3/MPHOSPH8/OAS2	14
GO:0007163	establishment or maintenance of cell polarity	29/829	218/18722	1.23153e-07	1.90701e-05	1.5128e-05	FSCN1/ROCK2/MAP4/ACTB/LMNA/MYH9/RACK1/FRMD4B/DST/SHTN1/PAK1/ACTR2/GJA1/FERMT1/CAP1/SPDL1/ITGB1/MSN/CDC42BPB/CD3G/KIF20B/HES1/ROCK1/WDR1/FLOT2/FAT1/AMOTL1/GSN/CDK5RAP2	29
GO:0009615	response to virus	40/829	367/18722	1.49144e-07	2.24155e-05	1.77819e-05	IFI27/IFI6/IFITM3/STAT1/DDX60/STING1/GBP1/EIF2AK2/IFI44L/IFI16/CCL5/IFIT3/DDX21/MX1/HMGA2/ENO1/IFIT1/CXCL9/NMI/ISG15/DDX58/PARP9/IFIH1/ILF3/BST2/DDX17/MX2/SETD2/OAS3/CDK6/AIM2/CXCL10/TRIM44/SAMHD1/PYCARD/PML/HNRNPUL1/OAS2/ADAR/EIF2AK4	40
GO:0034340	response to type I interferon	14/829	58/18722	1.64676e-07	2.40427e-05	1.90727e-05	IFI27/IFITM3/STAT1/SP100/MX1/IFIT1/ISG15/UBE2K/SETD2/OAS3/SAMHD1/OAS2/ADAR/PTPN1	14
GO:0002831	regulation of response to biotic stimulus	37/829	327/18722	1.70524e-07	2.4205e-05	1.92014e-05	HLA-A/HLA-B/STAT1/HLA-DRB1/OPTN/DDX60/STING1/XRCC5/KLK5/IFI16/CCL5/IFIT1/SFPQ/NMI/PAK1/ISG15/DDX58/PARP14/HLA-F/PARP9/IFI35/SPINK5/PRKDC/SERPING1/UBE2K/HMGB2/OAS3/AIM2/TRIM44/SAMHD1/PYCARD/SYK/HSPD1/XIAP/ADAR/PTPN1/EIF2AK4	37
GO:0016072	rRNA metabolic process	30/829	236/18722	2.06499e-07	2.85192e-05	2.26239e-05	RPS6/NOP58/NSA2/DDX18/RPS16/NOL8/DDX21/RSL1D1/NOP56/RPS15/MPHOSPH6/NIFK/FCF1/UTP11/WDR43/FRG1/DDX52/ESF1/DDX17/PRKDC/PDCD11/PWP1/XRN2/NOLC1/RPF2/MPHOSPH10/RPL7L1/DKC1/REXO4/DDX27	30
GO:0043588	skin development	32/829	263/18722	2.25691e-07	2.96672e-05	2.35346e-05	MACROH2A1/SFN/KRT17/DSP/INHBA/ITGA6/ROCK2/CASP14/KLK5/FLNB/APCDD1/COL5A2/BCL11B/WNT10A/PALLD/FERMT1/LCE3D/ALOX15B/EGFR/PDGFA/ITGB4/SPINK5/PLEC/FST/ROCK1/ITGA3/POU3F1/KRT16/KAZN/JAG1/RBPJ/GJB3	32
GO:0042771	intrinsic apoptotic signaling pathway in response to DNA damage by p53 class mediator	12/829	43/18722	2.26423e-07	2.96672e-05	2.35346e-05	MARCHF7/CD74/HNRNPK/CD44/IFI16/SNW1/PYCARD/BRCA2/PML/RPS27L/CDKN1A/TOPORS	12
GO:0019885	antigen processing and presentation of endogenous peptide antigen via MHC class I	8/829	17/18722	2.43311e-07	3.1083e-05	2.46576e-05	B2M/HLA-A/HLA-B/ERAP2/HLA-F/HLA-C/TAPBP/TAP1	8
GO:0035987	endodermal cell differentiation	12/829	45/18722	3.91239e-07	4.87617e-05	3.86819e-05	MACROH2A1/LAMB1/INHBA/COL5A2/HMGA2/LAMA3/RTF1/SETD2/LEO1/ITGAV/CTR9/COL7A1	12
GO:0022411	cellular component disassembly	44/829	443/18722	5.03025e-07	6.12014e-05	4.85501e-05	LIMA1/FSCN1/CALM1/DSTN/OPTN/MMP1/RPL23/PDPN/STING1/VCP/KIF5B/SET/RDX/KLK5/NCKAP5/CKAP2/MAP4K4/HDGFL3/DNM1L/MMP10/CAPG/NAV3/DENR/IGF1R/GOLGA2/TOP2A/ATG14/SUPT16H/VDAC1/VPS13C/ACIN1/SPTBN1/DICER1/SWAP70/CAMSAP2/WDR1/MTIF3/KIF2A/MICAL2/MTIF2/SMARCC1/FLII/GSN/RB1CC1	44
GO:0043484	regulation of RNA splicing	22/829	148/18722	6.04213e-07	7.18029e-05	5.69602e-05	NCL/AHNAK2/SON/HNRNPK/RBMX/RBM3/LARP7/RBM39/SNW1/RBM25/AHNAK/HNRNPU/NSRP1/REST/MBNL1/DDX17/PTBP3/CWC22/THRAP3/ZBTB7A/RBM42/MBNL2	22
GO:1903829	positive regulation of cellular protein localization	32/829	276/18722	6.72558e-07	7.4611e-05	5.91878e-05	LGALS3/ROCK2/IQGAP1/FLNA/KIF5B/RDX/RTN4/LARP7/RACK1/PRNP/TPR/CCDC88A/NMT1/PAK1/GNL3/SORL1/AP2B1/PARP9/ATP2B4/EGFR/GLI3/ITGB1/MSN/MYO1C/SPTBN1/GZMB/ITGA3/STOM/GNL3L/MESD/HRAS/DKC1	32
GO:0044403	biological process involved in symbiotic interaction	33/829	290/18722	6.9226e-07	7.4611e-05	5.91878e-05	IFI27/GPX1/IFITM3/HLA-DRB1/CD74/CAV1/KRT6A/ROMO1/LGALS1/CCL5/HMGA2/IFIT1/SNW1/NUCKS1/CAV2/EGFR/APOL1/ITGB1/REST/THOC7/PSMC3/LDLR/PML/HSPD1/THOC2/CHD1/STOM/ITGAV/CCNK/KPNA3/RXRA/EIF2AK4/GSN	33
GO:0071103	DNA conformation change	33/829	290/18722	6.9226e-07	7.4611e-05	5.91878e-05	MACROH2A1/H4C3/H3-3B/H1-10/H1-4/H1-2/H1-0/TOP1/H2BC9/H1-3/SET/XRCC5/H2BC5/H3C12/H2BC8/HMGA2/HP1BP3/ANP32B/SMC2/NAP1L4/ATRX/SMARCA5/MNAT1/TOP2A/ACIN1/HMGB2/CHD9/ASCC3/SMC4/CHD1/NCAPG/GTF2F2/RSF1	33
GO:0019080	viral gene expression	17/829	94/18722	7.00847e-07	7.4611e-05	5.91878e-05	IFITM3/EIF3A/CCL5/CANX/GALNT1/LARP7/HMGA2/SNW1/NUCKS1/PARP9/DENR/REST/EIF3B/PSMC3/CHD1/EIF2AK4/RSF1	17
GO:0051702	biological process involved in interaction with symbiont	17/829	94/18722	7.00847e-07	7.4611e-05	5.91878e-05	IFI27/GPX1/KRT6A/ROMO1/CCL5/HMGA2/SNW1/NUCKS1/CAV2/APOL1/REST/PSMC3/HSPD1/CHD1/STOM/CCNK/EIF2AK4	17
GO:0006323	DNA packaging	26/829	199/18722	7.79444e-07	8.12849e-05	6.4482e-05	MACROH2A1/H4C3/H3-3B/H1-10/H1-4/H1-2/H1-0/H2BC9/H1-3/SET/H2BC5/H3C12/H2BC8/HMGA2/HP1BP3/ANP32B/SMC2/NAP1L4/ATRX/SMARCA5/TOP2A/ACIN1/HMGB2/SMC4/NCAPG/RSF1	26
GO:0033044	regulation of chromosome organization	25/829	187/18722	8.21679e-07	8.39756e-05	6.66165e-05	MACROH2A1/HNRNPC/XRCC5/TPR/SFPQ/GNL3/SPDL1/ATRX/MNAT1/DLGAP5/HNRNPU/CENPF/TOP2A/HNRNPD/MPHOSPH8/IK/PML/YLPM1/CENPE/DNMT1/GNL3L/DKC1/SENP6/CDK5RAP2/RB1	25
GO:0042060	wound healing	42/829	422/18722	8.65697e-07	8.67394e-05	6.8809e-05	GPX1/DSP/SERPINE2/PDPN/CAV1/KRT6A/SPARC/NFE2L2/ACTB/FLNA/MYH9/DCN/CD44/TIMP1/PTEN/TLN1/NRG1/DST/MYOF/PAK1/GJA1/TNC/FERMT1/MACF1/EGFR/PDGFA/GLI3/ANXA5/ITGB1/CD151/PLEC/TPM1/SERPINE1/SERPING1/CNN2/SYK/THBD/AK3/SLC12A2/HRAS/CDKN1A/GNAQ	42
GO:0006334	nucleosome assembly	20/829	129/18722	9.87428e-07	9.70338e-05	7.69754e-05	MACROH2A1/H4C3/H3-3B/H1-10/H1-4/H1-2/H1-0/H2BC9/H1-3/SET/H2BC5/H3C12/H2BC8/HP1BP3/ANP32B/NAP1L4/ATRX/SMARCA5/HMGB2/RSF1	20
GO:0006333	chromatin assembly or disassembly	24/829	177/18722	1.04901e-06	0.00010114	8.02331e-05	MACROH2A1/H4C3/H3-3B/H1-10/H1-4/H1-2/BAZ1B/H1-0/H2BC9/H1-3/SET/H2BC5/H3C12/H2BC8/HP1BP3/ANP32B/NAP1L4/ATRX/SMARCA5/SUPT16H/HMGB2/SMARCC1/TLK1/RSF1	24
GO:0030218	erythrocyte differentiation	19/829	120/18722	1.32283e-06	0.000123348	9.785e-05	B2M/RPS6/STAT1/INHBA/ISG15/HSPA9/EPAS1/KMT2E/ARID4A/ACIN1/PRKDC/PTBP3/HMGB2/KLF13/CDK6/ZBTB7A/SMAD5/ADAR/RB1	19
GO:0030010	establishment of cell polarity	21/829	143/18722	1.32762e-06	0.000123348	9.785e-05	FSCN1/ROCK2/MAP4/MYH9/RACK1/FRMD4B/SHTN1/PAK1/GJA1/FERMT1/SPDL1/ITGB1/MSN/KIF20B/HES1/ROCK1/FLOT2/FAT1/AMOTL1/GSN/CDK5RAP2	21
GO:2001233	regulation of apoptotic signaling pathway	37/829	356/18722	1.38926e-06	0.00012677	0.000100565	IFI6/GPX1/SP100/MARCHF7/LGALS3/CD74/CAV1/QARS1/INHBA/ITGA6/NFE2L2/HNRNPK/LMNA/CD44/TNFSF10/GNAI2/CAAP1/PTEN/DNM1L/RACK1/ENO1/SFPQ/PDIA3/SFRP1/CTSC/SERPINE1/HMGB2/BCLAF1/PYCARD/USP47/PML/IL1B/ITGAV/PTPN1/CSNK2A1/RB1CC1/RB1	37
GO:0052548	regulation of endopeptidase activity	42/829	432/18722	1.59559e-06	0.000143044	0.000113474	IFI6/GPX1/SFN/CAST/SERPINE2/SPINK6/ROCK2/PSME1/VCP/CD44/IFI16/CRIM1/TNFSF10/CAAP1/TIMP1/PI3/RACK1/PRNP/SORL1/ANP32B/PSMB9/REST/BST2/SPINK5/SERPINE1/SERPING1/ROBO1/PSMA3/AIM2/PYCARD/ROCK1/USP47/PML/SYK/HSPD1/RPS27L/HIP1/XIAP/UACA/COL7A1/GSN/CSNK2A1	42
GO:0042176	regulation of protein catabolic process	39/829	391/18722	2.01336e-06	0.000177384	0.000140716	GPX1/PSME3IP1/MARCHF7/SERPINE2/RPL23/CAV1/SH3RF2/NFE2L2/PSME1/VCP/FLNA/RDX/TIMP1/PTEN/NUB1/RACK1/NRG1/GJA1/SORL1/CSNK1A1/PSMD1/EGFR/MSN/USP8/TMTC3/CTSC/UBE2K/SOCS4/PSMC3/LDLR/ROCK1/PML/IL1B/PLK2/TMF1/SMARCC1/CDC20/CSNK2A1/HECTD1	39
GO:0071357	cellular response to type I interferon	12/829	52/18722	2.11e-06	0.000182747	0.000144971	IFI27/IFITM3/STAT1/SP100/IFIT1/ISG15/UBE2K/OAS3/SAMHD1/OAS2/ADAR/PTPN1	12
GO:0010212	response to ionizing radiation	21/829	148/18722	2.34205e-06	0.000199465	0.000158232	KRT14/GPX1/KARS1/MAP3K20/XRCC5/IFI16/HMGA2/NUCKS1/UIMC1/HSPA5/SFRP1/PRKDC/CXCL10/BRCA2/PML/EGR1/THBD/RRM1/HRAS/CDKN1A/XRCC4	21
GO:0000910	cytokinesis	23/829	173/18722	2.47008e-06	0.000206919	0.000164146	CALM1/PRPF40A/SEPTIN7/SON/PKP4/ROCK2/MYH9/SEPTIN10/CKAP2/KIF13A/SEPTIN2/ACTR2/CDC25B/USP8/PLEC/SPTBN1/SETD2/KIF20B/ROCK1/BRCA2/PLK2/MITD1/CEP55	23
GO:0048002	antigen processing and presentation of peptide antigen	13/829	62/18722	2.54146e-06	0.000209465	0.000166165	B2M/HLA-A/HLA-B/HLA-DRB1/CD74/ERAP2/HLA-DRA/HLA-F/HLA-DQB1/HLA-C/TAPBP/PYCARD/TAP1	13
GO:0016584	nucleosome positioning	7/829	16/18722	2.62116e-06	0.000212605	0.000168656	H1-10/H1-4/H1-2/H1-0/H1-3/SMARCA5/RSF1	7
GO:0007015	actin filament organization	42/829	441/18722	2.70822e-06	0.000212908	0.000168896	CALD1/LIMA1/FSCN1/TMSB10/ARPC2/DSTN/MYO1B/ACTN1/HSP90B1/S100A10/ROCK2/FLNA/RDX/TPM4/ENAH/TPM2/CAPG/CCDC88A/SHTN1/PAK1/TPM3/ACTR2/MYO5A/FER/MARCKS/SFRP1/MYO1C/PLEC/SPTBN1/TPM1/DIAPH1/DIAPH3/SWAP70/PYCARD/ROCK1/WDR1/MICAL2/HIP1/FAT1/LIMK1/FLII/GSN	42
GO:0045936	negative regulation of phosphate metabolic process	42/829	441/18722	2.70822e-06	0.000212908	0.000168896	MACROH2A1/SFN/CALM1/LGALS3/WARS1/CAV1/YWHAE/QARS1/INHBA/ROCK2/GNAI2/PTEN/CDKN2B/RACK1/PRNP/PARP14/SORL1/DUSP6/BOD1L1/PDGFA/HNRNPU/ATG14/SFRP1/PLEC/PRKDC/WNK1/PMEPA1/SOCS4/CDA/SWAP70/PYCARD/PWP1/ROCK1/IL1B/PRKAR1B/NCOR1/ADAR/PTPN1/CDKN1A/MIDN/RB1/GNAQ	42
GO:0010563	negative regulation of phosphorus metabolic process	42/829	442/18722	2.86873e-06	0.00022211	0.000176196	MACROH2A1/SFN/CALM1/LGALS3/WARS1/CAV1/YWHAE/QARS1/INHBA/ROCK2/GNAI2/PTEN/CDKN2B/RACK1/PRNP/PARP14/SORL1/DUSP6/BOD1L1/PDGFA/HNRNPU/ATG14/SFRP1/PLEC/PRKDC/WNK1/PMEPA1/SOCS4/CDA/SWAP70/PYCARD/PWP1/ROCK1/IL1B/PRKAR1B/NCOR1/ADAR/PTPN1/CDKN1A/MIDN/RB1/GNAQ	42
GO:1905475	regulation of protein localization to membrane	23/829	175/18722	3.01374e-06	0.000229854	0.00018234	LGALS3/ACTB/GBP1/KIF5B/RACK1/PRNP/NMT1/PAK1/AP2B1/ATP2B4/EGFR/ITGB1/GPC6/MYO1C/SPTBN1/GZMB/GPC1/ITGA3/STOM/MESD/HRAS/GSN/HECTD1	23
GO:0001706	endoderm formation	12/829	54/18722	3.23238e-06	0.000242904	0.000192692	MACROH2A1/LAMB1/INHBA/COL5A2/HMGA2/LAMA3/RTF1/SETD2/LEO1/ITGAV/CTR9/COL7A1	12
GO:0052547	regulation of peptidase activity	43/829	461/18722	3.53107e-06	0.000261504	0.000207447	IFI6/GPX1/SFN/CAST/SERPINE2/SPINK6/CAV1/ROCK2/PSME1/VCP/CD44/IFI16/CRIM1/TNFSF10/CAAP1/TIMP1/PI3/RACK1/PRNP/SORL1/ANP32B/PSMB9/REST/BST2/SPINK5/SERPINE1/SERPING1/ROBO1/PSMA3/AIM2/PYCARD/ROCK1/USP47/PML/SYK/HSPD1/RPS27L/HIP1/XIAP/UACA/COL7A1/GSN/CSNK2A1	43
GO:0072659	protein localization to plasma membrane	31/829	284/18722	3.6024e-06	0.000262799	0.000208474	OPTN/LGALS3/S100A10/ROCK2/ACTB/FLNA/GBP1/KIF5B/RDX/NSG1/KIF13A/GOLGA4/RACK1/PRNP/EHD2/CCDC88A/PKP3/MACF1/ATP2B4/MYO5A/EGFR/ITGB1/SPTBN1/ROCK1/EXOC5/FLOT2/ITGA3/SLMAP/FAM126A/RAB31/HECTD1	31
GO:0032507	maintenance of protein location in cell	13/829	64/18722	3.70262e-06	0.000262799	0.000208474	TMSB10/SP100/CAV1/CCDC88A/GJA1/SORL1/HNRNPU/VPS13C/HSPA5/VPS13A/PML/GSN/TOPORS	13
GO:0045445	myoblast differentiation	15/829	84/18722	3.70284e-06	0.000262799	0.000208474	LGALS1/NRG1/IL18/CXCL9/EPAS1/REST/MBNL1/DDX17/PLEC/CXCL10/FLOT2/JAG1/DTYMK/RBPJ/RB1	15
GO:0007044	cell-substrate junction assembly	16/829	95/18722	3.92931e-06	0.000272759	0.000216375	COL17A1/ACTN1/S100A10/ITGA6/ROCK2/IQGAP1/PTEN/MAP4K4/TLN1/DST/SLK/MACF1/ITGB4/SFRP1/PLEC/ROCK1	16
GO:1905477	positive regulation of protein localization to membrane	17/829	106/18722	3.94993e-06	0.000272759	0.000216375	LGALS3/KIF5B/RACK1/PRNP/NMT1/PAK1/AP2B1/ATP2B4/EGFR/ITGB1/MYO1C/SPTBN1/GZMB/ITGA3/STOM/MESD/HRAS	17
GO:0034101	erythrocyte homeostasis	19/829	129/18722	4.01345e-06	0.00027345	0.000216924	B2M/RPS6/STAT1/INHBA/ISG15/HSPA9/EPAS1/KMT2E/ARID4A/ACIN1/PRKDC/PTBP3/HMGB2/KLF13/CDK6/ZBTB7A/SMAD5/ADAR/RB1	19
GO:0045088	regulation of innate immune response	26/829	218/18722	4.38772e-06	0.000295016	0.000234032	HLA-A/HLA-B/STING1/XRCC5/IFI16/CCL5/SFPQ/NMI/PAK1/ISG15/PARP14/HLA-F/PARP9/IFI35/PRKDC/SERPING1/UBE2K/HMGB2/OAS3/AIM2/SAMHD1/PYCARD/SYK/XIAP/ADAR/PTPN1	26
GO:1990778	protein localization to cell periphery	34/829	333/18722	5.45327e-06	0.000361899	0.000287089	OPTN/LGALS3/S100A10/CAV1/ROCK2/ACTB/FLNA/GBP1/KIF5B/RDX/NSG1/KIF13A/GOLGA4/RACK1/PRNP/EHD2/CCDC88A/PKP3/MACF1/ATP2B4/MYO5A/EGFR/ITGB1/GPC6/SPTBN1/ROCK1/EXOC5/FLOT2/ITGA3/SLMAP/FAM126A/RAB31/HRAS/HECTD1	34
GO:0030261	chromosome condensation	11/829	48/18722	6.03322e-06	0.000395253	0.000313548	H1-10/H1-4/H1-2/H1-0/H1-3/HMGA2/SMC2/TOP2A/ACIN1/SMC4/NCAPG	11
GO:0007492	endoderm development	14/829	77/18722	6.24165e-06	0.000403732	0.000320274	MACROH2A1/LAMB1/INHBA/COL5A2/HMGA2/LAMA3/RTF1/KIF16B/SETD2/BPTF/LEO1/ITGAV/CTR9/COL7A1	14
GO:0034470	ncRNA processing	38/829	395/18722	6.37075e-06	0.000406932	0.000322813	SARS1/RPS6/KARS1/NOP58/NSA2/DDX18/RPS16/NOL8/LARP7/DDX21/RSL1D1/NOP56/RPS15/TUT7/MPHOSPH6/NIFK/FCF1/UTP11/WDR43/FRG1/DDX52/THUMPD3/ESF1/DDX17/PRKDC/DICER1/PDCD11/PWP1/XRN2/NOLC1/RPF2/MPHOSPH10/METTL8/RPL7L1/ADAR/DKC1/REXO4/DDX27	38
GO:0043254	regulation of protein-containing complex assembly	40/829	427/18722	6.94967e-06	0.00043843	0.0003478	FSCN1/TMSB10/ARPC2/MMP1/LGALS3/WARS1/VCP/EIF2AK2/RDX/AKAP9/TRABD2A/RACK1/NRG1/RALB/CAPG/PAK1/ISG15/ACTR2/FBLIM1/SORL1/FERMT1/NAV3/FER/CLIP1/MSN/DNAJC15/HSPA5/MYO1C/SPTBN1/PMEPA1/PYCARD/SYK/CAMSAP2/GNL3L/FLII/SENP6/GSN/NIN/CDK5RAP2/RB1	40
GO:1902850	microtubule cytoskeleton organization involved in mitosis	20/829	147/18722	7.75717e-06	0.000483404	0.000383477	MAP4/VCP/FLNA/TPR/DYNC1H1/GJA1/KPNB1/SPDL1/DLGAP5/ITGB1/HNRNPU/GOLGA2/SMC3/SETD2/STAG2/KIF2A/PLK2/CENPE/CDC20/CDK5RAP2	20
GO:0150115	cell-substrate junction organization	16/829	101/18722	8.88613e-06	0.000547086	0.000433995	COL17A1/ACTN1/S100A10/ITGA6/ROCK2/IQGAP1/PTEN/MAP4K4/TLN1/DST/SLK/MACF1/ITGB4/SFRP1/PLEC/ROCK1	16
GO:0018023	peptidyl-lysine trimethylation	11/829	50/18722	9.19849e-06	0.000550026	0.000436327	H1-2/LMNA/ATRX/RTF1/KMT2E/ARID4A/SETD2/WDR82/PWP1/IWS1/CTR9	11
GO:0060337	type I interferon signaling pathway	11/829	50/18722	9.19849e-06	0.000550026	0.000436327	IFI27/IFITM3/STAT1/SP100/ISG15/UBE2K/OAS3/SAMHD1/OAS2/ADAR/PTPN1	11
GO:0010165	response to X-ray	9/829	33/18722	9.2568e-06	0.000550026	0.000436327	KARS1/XRCC5/HMGA2/NUCKS1/SFRP1/BRCA2/THBD/CDKN1A/XRCC4	9
GO:1903362	regulation of cellular protein catabolic process	28/829	255/18722	9.42772e-06	0.000553743	0.000439276	GPX1/PSME3IP1/MARCHF7/RPL23/CAV1/SH3RF2/NFE2L2/PSME1/VCP/RDX/PTEN/NUB1/RACK1/CSNK1A1/MSN/TMTC3/CTSC/UBE2K/SOCS4/PSMC3/LDLR/PML/PLK2/TMF1/SMARCC1/CDC20/CSNK2A1/HECTD1	28
GO:0060759	regulation of response to cytokine stimulus	21/829	162/18722	9.96779e-06	0.000578812	0.000459162	CD74/CAV1/CCL5/VRK2/IL1R2/ISG15/DDX58/PARP14/PARP9/IFIH1/CCDC3/UBE2K/ROBO1/OAS3/TRIM44/SAMHD1/PYCARD/SYK/TLE5/ADAR/PTPN1	21
GO:0051851	modulation by host of symbiont process	12/829	60/18722	1.03294e-05	0.000593069	0.000470473	IFI27/CCL5/HMGA2/SNW1/NUCKS1/CAV2/REST/PSMC3/CHD1/STOM/CCNK/EIF2AK4	12
GO:0045104	intermediate filament cytoskeleton organization	11/829	51/18722	1.12632e-05	0.000639497	0.000507303	KRT14/KRT17/DSP/NEFL/PKP1/DST/MACF1/CSNK1A1/KRT6C/PLEC/KRT16	11
GO:0031497	chromatin assembly	20/829	151/18722	1.16642e-05	0.000654989	0.000519592	MACROH2A1/H4C3/H3-3B/H1-10/H1-4/H1-2/H1-0/H2BC9/H1-3/SET/H2BC5/H3C12/H2BC8/HP1BP3/ANP32B/NAP1L4/ATRX/SMARCA5/HMGB2/RSF1	20
GO:0030216	keratinocyte differentiation	19/829	139/18722	1.21522e-05	0.000674975	0.000535447	MACROH2A1/SFN/KRT17/DSP/ROCK2/CASP14/KLK5/FLNB/BCL11B/PALLD/LCE3D/ALOX15B/PLEC/ROCK1/POU3F1/KRT16/KAZN/JAG1/RBPJ	19
GO:0045185	maintenance of protein location	15/829	93/18722	1.34807e-05	0.000740715	0.000587597	TMSB10/SP100/CAV1/LTBP1/FLNA/CCDC88A/GJA1/SORL1/HNRNPU/VPS13C/HSPA5/VPS13A/PML/GSN/TOPORS	15
GO:0045103	intermediate filament-based process	11/829	52/18722	1.37189e-05	0.000745782	0.000591617	KRT14/KRT17/DSP/NEFL/PKP1/DST/MACF1/CSNK1A1/KRT6C/PLEC/KRT16	11
GO:0032970	regulation of actin filament-based process	37/829	396/18722	1.61548e-05	0.000868961	0.000689333	LIMA1/FSCN1/TMSB10/ARPC2/DSP/DSTN/S100A10/PDPN/CAV1/ROCK2/IQGAP1/FLNA/MYH9/RDX/AKAP9/CAPG/CCDC88A/PAK1/ACTR2/PDGFA/FER/BST2/SFRP1/MYO1C/SPTBN1/TPM1/ATP1A1/CNN2/SWAP70/PYCARD/ROCK1/WDR1/LIMK1/PHPT1/HRAS/FLII/GSN	37
GO:0030099	myeloid cell differentiation	36/829	381/18722	1.64517e-05	0.000875713	0.000694689	H4C3/B2M/RPS6/STAT1/HLA-DRB1/ACTN1/CD74/INHBA/MYH9/GLO1/IFI16/CA2/CDKN2B/ISG15/HSPA9/PURB/EPAS1/KMT2E/SFRP1/ARID4A/ACIN1/PRKDC/PTBP3/HMGB2/KLF13/CDK6/LEO1/PML/ZBTB7A/WDR1/JAG1/SMAD5/CTR9/ADAR/RBPJ/RB1	36
GO:1903050	regulation of proteolysis involved in cellular protein catabolic process	25/829	221/18722	1.68191e-05	0.000886037	0.000702879	GPX1/PSME3IP1/MARCHF7/RPL23/CAV1/SH3RF2/NFE2L2/PSME1/VCP/PTEN/NUB1/RACK1/CSNK1A1/TMTC3/CTSC/UBE2K/SOCS4/PSMC3/PML/PLK2/TMF1/SMARCC1/CDC20/CSNK2A1/HECTD1	25
GO:2000116	regulation of cysteine-type endopeptidase activity	26/829	235/18722	1.70233e-05	0.000887645	0.000704155	IFI6/GPX1/SFN/CAST/VCP/CD44/IFI16/TNFSF10/CAAP1/RACK1/ANP32B/PSMB9/REST/ROBO1/AIM2/PYCARD/USP47/PML/SYK/HSPD1/RPS27L/HIP1/XIAP/UACA/GSN/CSNK2A1	26
GO:0006413	translational initiation	17/829	118/18722	1.72009e-05	0.000887844	0.000704313	EIF5B/EIF1AY/EIF3A/EIF2S2/EIF3J/EIF2AK2/CCL5/TPR/ATF4/DENR/DHX29/EIF4E2/LARP1/EIF3B/MTIF3/MTIF2/EIF2AK4	17
GO:1902903	regulation of supramolecular fiber organization	36/829	382/18722	1.74133e-05	0.000889818	0.000705879	GPX1/LIMA1/TMSB10/ARPC2/DSTN/S100A10/ROCK2/FLNA/RDX/AKAP9/CKAP2/HDGFL3/PFDN1/CAPG/CCDC88A/PAK1/ACTR2/NAV3/FER/CLIP1/SFRP1/MYO1C/SPTBN1/TPM1/LDLR/SWAP70/PYCARD/ROCK1/CAMSAP2/WDR1/LIMK1/FLII/GSN/NIN/CDK5RAP2/RB1	36
GO:0140694	non-membrane-bounded organelle assembly	35/829	367/18722	1.76581e-05	0.000893395	0.000708716	FSCN1/PRRC2C/FLNA/XRCC5/TPR/RPS15/DYNC1H1/KPNB1/TNNT1/DLGAP5/ITGB1/HNRNPU/MSN/GOLGA2/CENPF/DHX29/SQLE/SMC3/PLEC/TPM1/PRKDC/STAG2/RPS27L/WDR1/KIF2A/PLK2/RPF2/CENPE/ASPM/NCOR1/FLII/SENP6/GSN/CDC20/CDK5RAP2	35
GO:1902905	positive regulation of supramolecular fiber organization	24/829	209/18722	1.92173e-05	0.000962749	0.000763734	GPX1/ARPC2/DSTN/S100A10/ROCK2/FLNA/AKAP9/CCDC88A/PAK1/ACTR2/NAV3/FER/CLIP1/SFRP1/MYO1C/TPM1/SWAP70/PYCARD/WDR1/LIMK1/GSN/NIN/CDK5RAP2/RB1	24
GO:0002474	antigen processing and presentation of peptide antigen via MHC class I	8/829	28/18722	2.01446e-05	0.000999409	0.000792816	B2M/HLA-A/HLA-B/ERAP2/HLA-F/HLA-C/TAPBP/TAP1	8
GO:0032984	protein-containing complex disassembly	25/829	224/18722	2.11908e-05	0.0010412	0.000825971	LIMA1/CALM1/DSTN/RPL23/VCP/KIF5B/SET/RDX/NCKAP5/CKAP2/HDGFL3/CAPG/NAV3/IGF1R/ATG14/SUPT16H/SPTBN1/SWAP70/CAMSAP2/WDR1/KIF2A/MICAL2/SMARCC1/FLII/GSN	25
GO:0035455	response to interferon-alpha	7/829	21/18722	2.19309e-05	0.0010673	0.000846675	IFITM3/EIF2AK2/IFIT3/TPR/BST2/MX2/ADAR	7
GO:0051348	negative regulation of transferase activity	28/829	268/18722	2.37412e-05	0.0011375	0.00090236	MACROH2A1/SFN/RPL23/WARS1/CAV1/QARS1/PTEN/CDKN2B/RACK1/RPS20/RPS15/SORL1/HNRNPU/SFRP1/PLEC/WNK1/SOCS4/PYCARD/IL1B/PRKAR1B/LIMK1/PHPT1/ADAR/PTPN1/CDKN1A/MIDN/RB1/GNAQ	28
GO:0001704	formation of primary germ layer	17/829	121/18722	2.40277e-05	0.0011375	0.00090236	MACROH2A1/LAMB1/INHBA/COL5A2/HMGA2/GJA1/LAMA3/RTF1/ITGB1/ITGB4/KIF16B/SETD2/LEO1/ITGA3/ITGAV/CTR9/COL7A1	17
GO:0006360	transcription by RNA polymerase I	11/829	55/18722	2.40731e-05	0.0011375	0.00090236	MACROH2A1/CAVIN1/NCL/FLNA/POLR2L/ATF4/WDR43/PWP1/TCOF1/TAF1B/UBTF	11
GO:0048524	positive regulation of viral process	12/829	65/18722	2.42637e-05	0.0011375	0.00090236	HLA-DRB1/CD74/LGALS1/CCL5/IFIT1/PABPC1/CAV2/TOP2A/LARP1/STOM/ADAR/RSF1	12
GO:0010332	response to gamma radiation	11/829	56/18722	2.87721e-05	0.00133659	0.0010603	GPX1/MAP3K20/XRCC5/HSPA5/PRKDC/CXCL10/BRCA2/PML/EGR1/HRAS/CDKN1A	11
GO:0008630	intrinsic apoptotic signaling pathway in response to DNA damage	15/829	99/18722	2.90357e-05	0.00133669	0.00106037	SFN/MARCHF7/CD74/HNRNPK/CD44/IFI16/SNW1/PRKDC/PYCARD/USP47/BRCA2/PML/RPS27L/CDKN1A/TOPORS	15
GO:2000114	regulation of establishment of cell polarity	7/829	22/18722	3.09398e-05	0.00141163	0.00111982	ROCK2/RACK1/SHTN1/KIF20B/ROCK1/FLOT2/GSN	7
GO:0019884	antigen processing and presentation of exogenous antigen	10/829	47/18722	3.19878e-05	0.00144653	0.00114751	B2M/HLA-A/HLA-DRB1/CD74/PSME1/HLA-DRA/HLA-F/HLA-DQB1/TAP1/AP3D1	10
GO:0007346	regulation of mitotic cell cycle	40/829	457/18722	3.36265e-05	0.00150729	0.00119571	YWHAE/MAP3K20/IQGAP1/PSME1/EPGN/RDX/PTEN/CDKN2B/TPR/HMGA2/CAV2/UIMC1/SPDL1/GPNMB/MKI67/CDC25B/EGFR/DLGAP5/HNRNPU/BTG3/CENPF/KMT2E/PRKDC/KIF20B/HES1/USP47/IK/BRCA2/PML/PRMT2/GIGYF2/BRD7/IL1B/RPS27L/PLK2/CENPE/CLSPN/CDKN1A/CDK5RAP2/RB1	40
GO:2001236	regulation of extrinsic apoptotic signaling pathway	19/829	151/18722	3.96249e-05	0.00176073	0.00139676	IFI6/GPX1/SP100/LGALS3/CAV1/INHBA/ITGA6/LMNA/TNFSF10/PTEN/PDIA3/SFRP1/SERPINE1/HMGB2/PYCARD/PML/IL1B/ITGAV/RB1CC1	19
GO:0032481	positive regulation of type I interferon production	11/829	58/18722	4.05845e-05	0.00178782	0.00141825	STAT1/STING1/ISG15/DDX58/IFIH1/SETD2/HMGB2/OAS3/SYK/HSPD1/OAS2	11
GO:0051261	protein depolymerization	16/829	114/18722	4.19164e-05	0.00183071	0.00145227	LIMA1/DSTN/RDX/NCKAP5/CKAP2/HDGFL3/CAPG/NAV3/SPTBN1/SWAP70/CAMSAP2/WDR1/KIF2A/MICAL2/FLII/GSN	16
GO:2000737	negative regulation of stem cell differentiation	7/829	23/18722	4.27825e-05	0.0018527	0.00146972	NFE2L2/HSPA9/HNRNPU/REST/HES1/JAG1/N4BP2L2	7
GO:0032386	regulation of intracellular transport	32/829	337/18722	4.3505e-05	0.00186816	0.00148198	IFI27/SFN/SP100/YWHAE/FLNA/KIF5B/RDX/PRNP/TPR/EHD2/NMT1/PAK1/DYNC1H1/SORL1/ANP32B/FERMT1/GLI3/MSN/MYO1C/MX2/GZMB/SETD2/PPP1R12A/KIF20B/IL1B/IWS1/NOLC1/STOM/GCC2/PTPN1/HRAS/CEP290	32
GO:0002230	positive regulation of defense response to virus by host	8/829	31/18722	4.54355e-05	0.00192689	0.00152857	STAT1/STING1/DDX58/PARP9/AIM2/TRIM44/PYCARD/EIF2AK4	8
GO:1901991	negative regulation of mitotic cell cycle phase transition	21/829	179/18722	4.56269e-05	0.00192689	0.00152857	PTEN/CDKN2B/TPR/HMGA2/UIMC1/SPDL1/GPNMB/CENPF/PRKDC/USP47/IK/PML/PRMT2/GIGYF2/BRD7/RPS27L/PLK2/CLSPN/CDKN1A/CDK5RAP2/RB1	21
GO:0034502	protein localization to chromosome	14/829	92/18722	5.06254e-05	0.00212046	0.00168213	MACROH2A1/VCP/XRCC5/GNL3/SPDL1/ATRX/SETD2/IK/BRCA2/GNL3L/DKC1/XRCC4/KNL1/RB1	14
GO:0006892	post-Golgi vesicle-mediated transport	15/829	104/18722	5.23858e-05	0.00217635	0.00172647	OPTN/MYO1B/KIF13A/GOLGA4/RACK1/SORL1/MACF1/MYO5A/VPS13C/VPS13A/SPTBN1/KIF16B/EXOC5/AP3D1/RAB31	15
GO:0051817	modulation of process of other organism involved in symbiotic interaction	13/829	81/18722	5.28442e-05	0.00217769	0.00172753	IFI27/CCL5/HMGA2/SNW1/NUCKS1/CAV2/REST/PSMC3/CHD1/STOM/CCNK/RXRA/EIF2AK4	13
GO:0031334	positive regulation of protein-containing complex assembly	25/829	237/18722	5.45356e-05	0.00222941	0.00176856	FSCN1/ARPC2/MMP1/LGALS3/WARS1/VCP/AKAP9/TRABD2A/RACK1/NRG1/PAK1/ISG15/ACTR2/FERMT1/NAV3/FER/CLIP1/MSN/MYO1C/PYCARD/SYK/GNL3L/GSN/NIN/CDK5RAP2	25
GO:0045862	positive regulation of proteolysis	34/829	372/18722	5.4973e-05	0.00222946	0.0017686	CAV1/SH3RF2/ROCK2/NFE2L2/PSME1/VCP/MYH9/IFI16/TNFSF10/PTEN/NUB1/RACK1/ENO1/ANP32B/CSNK1A1/TMTC3/REST/CTSC/ROBO1/SOCS4/PSMC3/AIM2/PYCARD/PML/SYK/HSPD1/IL1B/RPS27L/PLK2/HIP1/UACA/GSN/CDC20/HECTD1	34
GO:0002833	positive regulation of response to biotic stimulus	20/829	168/18722	5.58062e-05	0.00224543	0.00178127	HLA-DRB1/DDX60/STING1/XRCC5/KLK5/IFI16/CCL5/SFPQ/NMI/PAK1/HLA-F/PARP9/IFI35/PRKDC/UBE2K/HMGB2/AIM2/PYCARD/SYK/HSPD1	20
GO:0019083	viral transcription	10/829	50/18722	5.62699e-05	0.0022464	0.00178203	IFITM3/CCL5/LARP7/HMGA2/SNW1/NUCKS1/REST/PSMC3/CHD1/RSF1	10
GO:0035456	response to interferon-beta	8/829	32/18722	5.82453e-05	0.00230724	0.00183029	IFITM3/XAF1/STAT1/STING1/IFI16/BST2/UBE2K/AIM2	8
GO:0045785	positive regulation of cell adhesion	38/829	437/18722	6.04069e-05	0.00237446	0.00188362	B2M/HLA-A/ARPC2/HLA-DRB1/S100A10/CD74/PDPN/CAV1/ITGA6/IQGAP1/FLNA/CD44/LGALS1/HLA-DRA/MAP4K4/CCL5/CDH13/IL18/FERMT1/EFNB1/GLI3/HLA-DQB1/KIFAP3/SFRP1/TPM1/CDK6/HES1/RSU1/PYCARD/ROCK1/SYK/HSPD1/IL1B/SLC7A1/FLOT2/ITGA3/AP3D1/ITGAV	38
GO:0032091	negative regulation of protein binding	14/829	94/18722	6.45255e-05	0.00250085	0.00198388	B2M/PSME3IP1/CAV1/ACTB/RACK1/RALB/IFIT1/SORL1/GOLGA2/ROCK1/TLE5/MITD1/GNL3L/CDKN1A	14
GO:0019882	antigen processing and presentation	15/829	106/18722	6.55799e-05	0.00250085	0.00198388	B2M/HLA-A/HLA-B/HLA-DRB1/CD74/ERAP2/PSME1/HLA-DRA/HLA-F/HLA-DQB1/HLA-C/TAPBP/PYCARD/TAP1/AP3D1	15
GO:0035821	modulation of process of other organism	15/829	106/18722	6.55799e-05	0.00250085	0.00198388	IFI27/KRT6A/CCL5/HMGA2/SNW1/NUCKS1/CAV2/REST/PSMC3/SYK/CHD1/STOM/CCNK/RXRA/EIF2AK4	15
GO:0046822	regulation of nucleocytoplasmic transport	15/829	106/18722	6.55799e-05	0.00250085	0.00198388	IFI27/SFN/SP100/YWHAE/FLNA/TPR/ANP32B/FERMT1/GLI3/MX2/SETD2/PPP1R12A/IL1B/IWS1/NOLC1	15
GO:0002262	myeloid cell homeostasis	19/829	157/18722	6.79004e-05	0.00256699	0.00203635	B2M/RPS6/STAT1/INHBA/ISG15/HSPA9/EPAS1/KMT2E/ARID4A/ACIN1/PRKDC/PTBP3/HMGB2/KLF13/CDK6/ZBTB7A/SMAD5/ADAR/RB1	19
GO:0051495	positive regulation of cytoskeleton organization	24/829	226/18722	6.86465e-05	0.00256699	0.00203635	ARPC2/DSTN/S100A10/ROCK2/FLNA/AKAP9/CCDC88A/PAK1/DYNC1H1/ACTR2/NAV3/FER/CLIP1/SFRP1/MYO1C/TPM1/SWAP70/PYCARD/WDR1/LIMK1/HRAS/GSN/NIN/CDK5RAP2	24
GO:0019221	cytokine-mediated signaling pathway	40/829	472/18722	6.88215e-05	0.00256699	0.00203635	IFI27/IFITM3/STAT1/SP100/ZC3H15/CD74/CAV1/CD44/CCL5/IL18/MX1/CXCL9/NMI/VRK2/IL1R2/ISG15/PARP14/PARP9/FER/CCDC3/IL36G/ACTN4/WNK1/UBE2K/ROBO1/OAS3/AIM2/CXCL10/TRIM44/SAMHD1/PYCARD/SYK/IL1B/EGR1/CXCL11/OAS2/CTR9/ADAR/PTPN1/CNOT9	40
GO:0032479	regulation of type I interferon production	14/829	95/18722	7.26459e-05	0.00267065	0.00211859	STAT1/STING1/NMI/ISG15/DDX58/IFIH1/SETD2/HMGB2/YY1/OAS3/PYCARD/SYK/HSPD1/OAS2	14
GO:0032606	type I interferon production	14/829	95/18722	7.26459e-05	0.00267065	0.00211859	STAT1/STING1/NMI/ISG15/DDX58/IFIH1/SETD2/HMGB2/YY1/OAS3/PYCARD/SYK/HSPD1/OAS2	14
GO:0007229	integrin-mediated signaling pathway	15/829	107/18722	7.32058e-05	0.00267201	0.00211967	ITGA6/FLNA/MYH9/TIMP1/TLN1/DST/ISG15/LAMA3/FERMT1/ITGB1/ITGB4/SYK/ITGA3/ITGAV/CCM2	15
GO:0007369	gastrulation	21/829	185/18722	7.40204e-05	0.00268258	0.00212805	MACROH2A1/RPS6/LAMB1/INHBA/COL5A2/RACK1/HMGA2/GJA1/LAMA3/RTF1/ITGB1/ITGB4/SFRP1/WNK1/KIF16B/SETD2/LEO1/ITGA3/ITGAV/CTR9/COL7A1	21
GO:0051651	maintenance of location in cell	23/829	213/18722	7.47753e-05	0.00268324	0.00212857	TMSB10/CALM1/SP100/HSP90B1/CAV1/AKAP9/CCDC88A/CXCL9/GJA1/SORL1/HNRNPU/VPS13C/HSPA5/VPS13A/DIAPH1/CXCL10/PML/AP3D1/CXCL11/ASPM/GSN/ITPR2/TOPORS	23
GO:0006913	nucleocytoplasmic transport	29/829	301/18722	7.56137e-05	0.00268324	0.00212857	IFI27/SFN/SP100/RPL23/YWHAE/LMNA/FLNA/TPR/RPS15/ANP32B/FERMT1/KPNB1/HSPA9/GLI3/MX2/THOC7/SETD2/PPP1R12A/UPF2/PML/SYK/IL1B/THOC2/IWS1/NOLC1/PHAX/KPNA3/CDKN1A/SDAD1	29
GO:0051169	nuclear transport	29/829	301/18722	7.56137e-05	0.00268324	0.00212857	IFI27/SFN/SP100/RPL23/YWHAE/LMNA/FLNA/TPR/RPS15/ANP32B/FERMT1/KPNB1/HSPA9/GLI3/MX2/THOC7/SETD2/PPP1R12A/UPF2/PML/SYK/IL1B/THOC2/IWS1/NOLC1/PHAX/KPNA3/CDKN1A/SDAD1	29
GO:0032878	regulation of establishment or maintenance of cell polarity	7/829	25/18722	7.76271e-05	0.00273569	0.00217018	ROCK2/RACK1/SHTN1/KIF20B/ROCK1/FLOT2/GSN	7
GO:0140014	mitotic nuclear division	28/829	287/18722	8.0465e-05	0.00280467	0.0022249	MACROH2A1/FLNA/EPGN/TPR/CAV2/KPNB1/SPDL1/MKI67/SMC2/ATRX/DLGAP5/HNRNPU/GOLGA2/CENPF/USP16/SMC3/SGO2/KIF20B/STAG2/IK/SMC4/IL1B/KIF2A/CENPE/NCAPG/CDC20/CDK5RAP2/RB1	28
GO:0032200	telomere organization	19/829	159/18722	8.06823e-05	0.00280467	0.0022249	H4C3/H3-3B/SP100/HNRNPC/XRCC5/H3C12/RIF1/RFC1/GNL3/ATRX/HNRNPU/PRKDC/SMC6/HNRNPD/BRCA2/PML/YLPM1/GNL3L/DKC1	19
GO:0016055	Wnt signaling pathway	38/829	444/18722	8.44924e-05	0.00289964	0.00230024	DAAM1/IGFBP6/CAV1/RNF213/VCP/TRABD2A/PTEN/APCDD1/SULF2/RACK1/WNT10A/FERMT1/PLEKHA4/MACF1/CSNK1A1/EGFR/GLI3/RTF1/USP8/TLE4/GPC6/SFRP1/WNK1/LEO1/USP47/BRD7/EGR1/ITGA3/TLE5/ASPM/MESD/XIAP/AMOTL1/CTR9/HMGXB4/CSNK2A1/RBPJ/GNAQ	38
GO:0033157	regulation of intracellular protein transport	24/829	229/18722	8.45493e-05	0.00289964	0.00230024	IFI27/SFN/SP100/YWHAE/FLNA/KIF5B/PRNP/TPR/NMT1/PAK1/SORL1/ANP32B/FERMT1/GLI3/MYO1C/GZMB/KIF20B/IL1B/NOLC1/STOM/GCC2/PTPN1/HRAS/CEP290	24
GO:0097193	intrinsic apoptotic signaling pathway	28/829	288/18722	8.54701e-05	0.00291168	0.00230979	IFI6/GPX1/SFN/MARCHF7/CD74/CAV1/NFE2L2/HNRNPK/CD44/IFI16/DNM1L/RACK1/ENO1/SFPQ/SNW1/ATF4/PRKDC/UBE2K/BCLAF1/PYCARD/USP47/BRCA2/PML/RPS27L/PTPN1/HRAS/CDKN1A/TOPORS	28
GO:0071360	cellular response to exogenous dsRNA	6/829	18/18722	8.68997e-05	0.00292143	0.00231752	CAV1/STING1/RALB/IFIT1/DDX58/IFIH1	6
GO:0080182	histone H3-K4 trimethylation	6/829	18/18722	8.68997e-05	0.00292143	0.00231752	H1-2/RTF1/KMT2E/ARID4A/WDR82/CTR9	6
GO:0198738	cell-cell signaling by wnt	38/829	446/18722	9.2818e-05	0.00302363	0.0023986	DAAM1/IGFBP6/CAV1/RNF213/VCP/TRABD2A/PTEN/APCDD1/SULF2/RACK1/WNT10A/FERMT1/PLEKHA4/MACF1/CSNK1A1/EGFR/GLI3/RTF1/USP8/TLE4/GPC6/SFRP1/WNK1/LEO1/USP47/BRD7/EGR1/ITGA3/TLE5/ASPM/MESD/XIAP/AMOTL1/CTR9/HMGXB4/CSNK2A1/RBPJ/GNAQ	38
GO:0006356	regulation of transcription by RNA polymerase I	8/829	34/18722	9.29444e-05	0.00302363	0.0023986	MACROH2A1/NCL/FLNA/POLR2L/ATF4/WDR43/PWP1/UBTF	8
GO:0043434	response to peptide hormone	36/829	414/18722	9.36774e-05	0.00302363	0.0023986	EPRS1/STAT1/NEFL/PKM/CAV1/SPARC/ROCK2/NFE2L2/IQGAP1/HADHA/TNFSF10/GNAI2/TIMP1/CA2/PTEN/PAK1/AREG/NUCKS1/GJA1/CAV2/SORL1/GJB2/MYO5A/FER/IGF1R/SYAP1/VPS13C/PTPRE/MYO1C/PRKDC/ROCK1/IL1B/EGR1/SMARCC1/RAB31/PTPN1	36
GO:0000819	sister chromatid segregation	22/829	202/18722	9.3685e-05	0.00302363	0.0023986	MACROH2A1/STAG3L2/TPR/SFPQ/KPNB1/SPDL1/SMC2/ATRX/DLGAP5/HNRNPU/CENPF/TOP2A/SMC3/SGO2/STAG2/IK/SMC4/CENPE/NCAPG/CDC20/CDK5RAP2/RB1	22
GO:0009913	epidermal cell differentiation	22/829	202/18722	9.3685e-05	0.00302363	0.0023986	MACROH2A1/SFN/KRT17/DSP/ROCK2/CASP14/KLK5/FLNB/BCL11B/PALLD/LCE3D/ALOX15B/SPINK5/PLEC/SLC4A7/HES1/ROCK1/POU3F1/KRT16/KAZN/JAG1/RBPJ	22
GO:0032388	positive regulation of intracellular transport	22/829	202/18722	9.3685e-05	0.00302363	0.0023986	SFN/YWHAE/FLNA/KIF5B/RDX/PRNP/TPR/EHD2/NMT1/PAK1/DYNC1H1/SORL1/ANP32B/GLI3/MSN/MYO1C/GZMB/KIF20B/IL1B/STOM/HRAS/CEP290	22
GO:0009895	negative regulation of catabolic process	30/829	320/18722	9.40816e-05	0.00302363	0.0023986	PSME3IP1/MARCHF7/SERPINE2/RPL23/FLNA/DAPL1/HNRNPC/TIMP1/PKP1/NRG1/SLIRP/PABPC1/SORL1/PKP3/ATP2B4/EGFR/HNRNPU/GOLGA2/THRAP3/LARP1/HNRNPD/ROCK1/PML/IL1B/NCOR1/PHAX/SMARCC1/DKC1/FEZ2/CSNK2A1	30
GO:0061572	actin filament bundle organization	19/829	161/18722	9.55482e-05	0.00305157	0.00242076	CALD1/LIMA1/FSCN1/MYO1B/ACTN1/HSP90B1/S100A10/ROCK2/FLNA/RDX/CCDC88A/SHTN1/PAK1/MARCKS/SFRP1/TPM1/SWAP70/ROCK1/LIMK1	19
GO:0002181	cytoplasmic translation	18/829	148/18722	9.80505e-05	0.00311204	0.00246873	RPL31/RPS6/ZC3H15/RPL23/PKM/RPLP2/RPL37A/EIF3A/EIF2S2/EIF3J/RPS16/RPS20/RPS15/RPL4/DENR/RWDD1/DHX29/EIF3B	18
GO:0051100	negative regulation of binding	19/829	162/18722	0.00010385	0.00327577	0.00259862	B2M/PSME3IP1/SP100/CAV1/ACTB/IFI16/RACK1/RALB/HMGA2/IFIT1/SORL1/GOLGA2/GZMA/ROCK1/TLE5/MITD1/GNL3L/CDKN1A/RSF1	19
GO:0042326	negative regulation of phosphorylation	34/829	385/18722	0.000107939	0.00338385	0.00268436	MACROH2A1/SFN/CALM1/WARS1/CAV1/QARS1/INHBA/PTEN/CDKN2B/RACK1/PRNP/PARP14/SORL1/DUSP6/HNRNPU/ATG14/SFRP1/PLEC/PRKDC/WNK1/PMEPA1/SOCS4/PYCARD/PWP1/ROCK1/IL1B/PRKAR1B/NCOR1/ADAR/PTPN1/CDKN1A/MIDN/RB1/GNAQ	34
GO:0072331	signal transduction by p53 class mediator	19/829	163/18722	0.000112783	0.00349429	0.00277197	SP100/MARCHF7/RPL23/CD74/HNRNPK/CD44/IFI16/RPS20/SNW1/RPS15/ATRX/PYCARD/BRCA2/PML/RPS27L/PLK2/RPF2/CDKN1A/TOPORS	19
GO:1901879	regulation of protein depolymerization	13/829	87/18722	0.000112829	0.00349429	0.00277197	LIMA1/DSTN/RDX/CKAP2/HDGFL3/CAPG/NAV3/SPTBN1/SWAP70/CAMSAP2/WDR1/FLII/GSN	13
GO:0031349	positive regulation of defense response	27/829	278/18722	0.000115573	0.00355771	0.00282227	OPTN/KARS1/STING1/XRCC5/KLK5/IFI16/CCL5/IL18/SFPQ/NMI/PAK1/GJA1/HLA-F/PARP9/EGFR/IFI35/CTSC/PRKDC/SERPINE1/UBE2K/HMGB2/LDLR/AIM2/PYCARD/SYK/HSPD1/IL1B	27
GO:0001959	regulation of cytokine-mediated signaling pathway	18/829	150/18722	0.000116675	0.00357011	0.00283211	CD74/CAV1/CCL5/VRK2/IL1R2/ISG15/PARP14/PARP9/CCDC3/UBE2K/ROBO1/OAS3/TRIM44/SAMHD1/PYCARD/SYK/ADAR/PTPN1	18
GO:0072332	intrinsic apoptotic signaling pathway by p53 class mediator	12/829	76/18722	0.000119634	0.00363885	0.00288665	MARCHF7/CD74/HNRNPK/CD44/IFI16/SNW1/PYCARD/BRCA2/PML/RPS27L/CDKN1A/TOPORS	12
GO:0045930	negative regulation of mitotic cell cycle	24/829	235/18722	0.00012654	0.00382615	0.00303523	MAP3K20/PTEN/CDKN2B/TPR/HMGA2/UIMC1/SPDL1/GPNMB/EGFR/BTG3/CENPF/PRKDC/USP47/IK/PML/PRMT2/GIGYF2/BRD7/RPS27L/PLK2/CLSPN/CDKN1A/CDK5RAP2/RB1	24
GO:0061640	cytoskeleton-dependent cytokinesis	14/829	100/18722	0.000128026	0.0038483	0.0030528	SEPTIN7/SON/ROCK2/SEPTIN10/CKAP2/SEPTIN2/ACTR2/USP8/PLEC/SPTBN1/KIF20B/ROCK1/MITD1/CEP55	14
GO:0051053	negative regulation of DNA metabolic process	16/829	125/18722	0.000128812	0.0038493	0.00305359	H1-10/H1-4/H1-2/H1-0/H1-3/HNRNPC/XRCC5/RIF1/HMGA2/GJA1/HNRNPU/TRIP12/GZMA/GNL3L/SMCHD1/CDKN1A	16
GO:0010810	regulation of cell-substrate adhesion	23/829	221/18722	0.000130988	0.00387332	0.00307265	ARPC2/S100A10/PDPN/ITGA6/ROCK2/IQGAP1/FLNA/GBP1/LGALS1/PTEN/MAP4K4/CDH13/SLK/FERMT1/MACF1/SFRP1/ACTN4/SERPINE1/CDK6/RSU1/ROCK1/ITGA3/JAG1	23
GO:0051235	maintenance of location	30/829	326/18722	0.000131132	0.00387332	0.00307265	TMSB10/CALM1/SP100/HSP90B1/CAV1/LTBP1/FLNA/AKAP9/CCDC88A/CXCL9/GJA1/SORL1/HNRNPU/GM2A/VPS13C/HSPA5/SQLE/VPS13A/DIAPH1/CXCL10/PML/IL1B/AP3D1/CXCL11/ASPM/ITGAV/PLIN3/GSN/ITPR2/TOPORS	30
GO:0000380	alternative mRNA splicing, via spliceosome	12/829	77/18722	0.000136099	0.00399692	0.00317069	RBMX/SFPQ/RBM25/HNRNPM/HNRNPU/NSRP1/REST/MBNL1/DDX17/THRAP3/ZBTB7A/MBNL2	12
GO:0051052	regulation of DNA metabolic process	32/829	359/18722	0.000143655	0.00419473	0.00332761	H1-10/H1-4/H1-2/H1-0/H1-3/HNRNPC/XRCC5/RIF1/HMGA2/DEK/ACTR2/NUCKS1/GJA1/GNL3/UIMC1/PARP9/EGFR/ATRX/HNRNPU/TRIP12/PRKDC/SETD2/HNRNPD/MPHOSPH8/GZMA/PML/YLPM1/GNL3L/SMCHD1/USP1/DKC1/CDKN1A	32
GO:0002244	hematopoietic progenitor cell differentiation	15/829	114/18722	0.000151857	0.00435581	0.0034554	PTPRZ1/INHBA/PRRC2C/NFE2L2/EIF2AK2/XRCC5/HSPA9/TOP2A/REST/SFRP1/PRKDC/HES1/FST/ADAR/N4BP2L2	15
GO:0032608	interferon-beta production	10/829	56/18722	0.000153434	0.00435581	0.0034554	STING1/NMI/ISG15/DDX58/IFIH1/HMGB2/YY1/OAS3/PYCARD/OAS2	10
GO:0032648	regulation of interferon-beta production	10/829	56/18722	0.000153434	0.00435581	0.0034554	STING1/NMI/ISG15/DDX58/IFIH1/HMGB2/YY1/OAS3/PYCARD/OAS2	10
GO:0051653	spindle localization	10/829	56/18722	0.000153434	0.00435581	0.0034554	MAP4/MYH9/DYNC1H1/ACTR2/GJA1/KPNB1/SPDL1/ITGB1/ASPM/CDK5RAP2	10
GO:0098781	ncRNA transcription	10/829	56/18722	0.000153434	0.00435581	0.0034554	MACROH2A1/CAVIN1/NCL/POLR2L/LARP7/NIFK/PWP1/ZC3H8/TCOF1/TAF1B	10
GO:0043281	regulation of cysteine-type endopeptidase activity involved in apoptotic process	22/829	209/18722	0.000154343	0.00435743	0.00345668	IFI6/GPX1/SFN/VCP/CD44/TNFSF10/CAAP1/RACK1/ANP32B/REST/ROBO1/PYCARD/USP47/PML/SYK/HSPD1/RPS27L/HIP1/XIAP/UACA/GSN/CSNK2A1	22
GO:0030048	actin filament-based movement	16/829	127/18722	0.000155495	0.00436581	0.00346333	SYNE2/DSP/MYO1B/PDPN/CAV1/FLNA/MYH9/AKAP9/SHTN1/GJA1/MYO5A/MYO1C/TPM1/ACTN4/ATP1A1/GSN	16
GO:0003334	keratinocyte development	5/829	13/18722	0.00016077	0.00448926	0.00356126	SFN/FLNB/BCL11B/PALLD/PLEC	5
GO:1901990	regulation of mitotic cell cycle phase transition	28/829	299/18722	0.00016209	0.00450153	0.00357099	PSME1/RDX/PTEN/CDKN2B/TPR/HMGA2/UIMC1/SPDL1/GPNMB/CDC25B/EGFR/DLGAP5/CENPF/KMT2E/PRKDC/USP47/IK/PML/PRMT2/GIGYF2/BRD7/RPS27L/PLK2/CENPE/CLSPN/CDKN1A/CDK5RAP2/RB1	28
GO:0007059	chromosome segregation	31/829	346/18722	0.000165509	0.00457161	0.00362659	MACROH2A1/TOP1/STAG3L2/TPR/SFPQ/DYNC1H1/ACTR2/KPNB1/SPDL1/MKI67/SMC2/ATRX/NR3C1/DLGAP5/HNRNPU/CENPF/TOP2A/SMC3/SGO2/SMC6/STAG2/IK/SMC4/CENPE/NCAPG/TLK1/CDC20/KNL1/CDK5RAP2/CSNK2A1/RB1	31
GO:0034968	histone lysine methylation	15/829	115/18722	0.000167627	0.00460524	0.00365327	MACROH2A1/H1-2/LMNA/RIF1/SNW1/ATRX/RTF1/KMT2E/ARID4A/SETD2/WDR82/PWP1/IWS1/DNMT1/CTR9	15
GO:1901184	regulation of ERBB signaling pathway	12/829	79/18722	0.000174912	0.00477968	0.00379164	IFI6/EPGN/RTN4/CDH13/CCDC88A/AREG/EGFR/FER/SOCS4/HIP1/RBPJ/CNOT9	12
GO:0051098	regulation of binding	32/829	363/18722	0.000175927	0.00478185	0.00379337	B2M/PSME3IP1/CALM1/SP100/S100A10/CAV1/H1-0/ACTB/STING1/IFI16/RACK1/RALB/HMGA2/IFIT1/NUCKS1/SORL1/CSNK1A1/PARP9/GOLGA2/HMGB2/MARK3/HES1/GZMA/ROCK1/ZBTB7A/PLK2/TLE5/MITD1/GNL3L/CDKN1A/RB1/RSF1	32
GO:1903364	positive regulation of cellular protein catabolic process	18/829	155/18722	0.000177453	0.0047978	0.00380602	CAV1/SH3RF2/NFE2L2/VCP/RDX/PTEN/NUB1/RACK1/CSNK1A1/MSN/TMTC3/CTSC/SOCS4/PSMC3/LDLR/PLK2/CDC20/HECTD1	18
GO:0045646	regulation of erythrocyte differentiation	9/829	47/18722	0.00018754	0.00504385	0.00400121	B2M/STAT1/INHBA/ISG15/HSPA9/PRKDC/HMGB2/KLF13/CDK6	9
GO:0007051	spindle organization	20/829	184/18722	0.000197066	0.0052723	0.00418243	MAP4/VCP/FLNA/MYH9/TPR/DYNC1H1/KPNB1/ATRX/DLGAP5/HNRNPU/GOLGA2/SMC3/STAG2/KIF2A/PLK2/CENPE/ASPM/NCOR1/SENP6/CDC20	20
GO:1903320	regulation of protein modification by small protein conjugation or removal	24/829	242/18722	0.000198207	0.0052752	0.00418474	MARCHF7/RPL23/CAV1/SH3RF2/VCP/PTEN/PLAA/RPS20/NMI/RPS15/ISG15/GNL3/COPS9/EPAS1/HSPA5/TRIP12/TRIM44/EGR1/LIMK1/GNL3L/XIAP/CTR9/CDC20/TOPORS	24
GO:1903312	negative regulation of mRNA metabolic process	13/829	92/18722	0.000200912	0.00531949	0.00421987	HNRNPK/HNRNPC/RBMX/PKP1/PABPC1/PKP3/HNRNPU/THRAP3/LARP1/HNRNPD/RBM42/CTR9/ZC3H14	13
GO:2000736	regulation of stem cell differentiation	10/829	58/18722	0.000207587	0.00546685	0.00433677	NFE2L2/EIF2AK2/HSPA9/HNRNPU/REST/PRKDC/HES1/PWP1/JAG1/N4BP2L2	10
GO:0051017	actin filament bundle assembly	18/829	157/18722	0.000208618	0.00546685	0.00433677	CALD1/LIMA1/FSCN1/MYO1B/ACTN1/HSP90B1/S100A10/ROCK2/FLNA/RDX/CCDC88A/PAK1/MARCKS/SFRP1/TPM1/SWAP70/ROCK1/LIMK1	18
GO:0002478	antigen processing and presentation of exogenous peptide antigen	8/829	38/18722	0.000214004	0.00557938	0.00442604	B2M/HLA-A/HLA-DRB1/CD74/HLA-DRA/HLA-F/HLA-DQB1/TAP1	8
GO:0070198	protein localization to chromosome, telomeric region	7/829	29/18722	0.000215901	0.00559538	0.00443873	MACROH2A1/XRCC5/GNL3/ATRX/BRCA2/GNL3L/DKC1	7
GO:0000082	G1/S transition of mitotic cell cycle	22/829	214/18722	0.000216807	0.00559538	0.00443873	RPS6/INHBA/PSME1/RDX/PTEN/CDKN2B/GPNMB/EGFR/MNAT1/ITGB1/KMT2E/RBBP8/PRKDC/CDK6/PML/PRMT2/GIGYF2/BRD7/RPS27L/PLK2/CDKN1A/RB1	22
GO:0000723	telomere maintenance	16/829	131/18722	0.000223602	0.00571302	0.00453205	SP100/HNRNPC/XRCC5/RIF1/RFC1/GNL3/ATRX/HNRNPU/PRKDC/SMC6/HNRNPD/BRCA2/PML/YLPM1/GNL3L/DKC1	16
GO:0045089	positive regulation of innate immune response	16/829	131/18722	0.000223602	0.00571302	0.00453205	STING1/XRCC5/IFI16/CCL5/SFPQ/NMI/PAK1/HLA-F/PARP9/IFI35/PRKDC/UBE2K/HMGB2/AIM2/PYCARD/SYK	16
GO:0006260	DNA replication	25/829	260/18722	0.000238192	0.00603657	0.00478872	TOP1/SET/SSRP1/NFIB/DDX21/RFC1/CCDC88A/NUCKS1/BOD1L1/POLE3/EGFR/ATRX/RBBP6/SUPT16H/NOC3L/WDHD1/BAZ1A/SMC3/SAMHD1/BRCA2/RRM1/HRAS/POLK/ATAD5/RRM2	25
GO:0030042	actin filament depolymerization	10/829	59/18722	0.000240174	0.00603657	0.00478872	LIMA1/DSTN/RDX/CAPG/SPTBN1/SWAP70/WDR1/MICAL2/FLII/GSN	10
GO:0043922	negative regulation by host of viral transcription	5/829	14/18722	0.00024099	0.00603657	0.00478872	CCL5/HMGA2/NUCKS1/REST/PSMC3	5
GO:1902036	regulation of hematopoietic stem cell differentiation	5/829	14/18722	0.00024099	0.00603657	0.00478872	NFE2L2/EIF2AK2/HSPA9/PRKDC/N4BP2L2	5
GO:0007569	cell aging	16/829	132/18722	0.000244209	0.0060727	0.00481738	B2M/ROMO1/LMNA/PTEN/CDKN2B/RSL1D1/HMGA2/PRKDC/SERPINE1/SMC6/CDK6/BRCA2/PML/PLK2/HRAS/CDKN1A	16
GO:0061136	regulation of proteasomal protein catabolic process	20/829	187/18722	0.000244809	0.0060727	0.00481738	GPX1/PSME3IP1/MARCHF7/CAV1/SH3RF2/NFE2L2/PSME1/VCP/NUB1/RACK1/CSNK1A1/TMTC3/UBE2K/SOCS4/PSMC3/PLK2/TMF1/SMARCC1/CDC20/HECTD1	20
GO:0018209	peptidyl-serine modification	30/829	338/18722	0.000246542	0.00608614	0.00482804	CAV1/ROCK2/TOP1/DCN/CD44/PRKY/AKAP9/PTEN/GALNT1/RACK1/HMGA2/VRK2/PAK1/CSNK1A1/ATP2B4/EGFR/MAPKAP1/MAST4/PRKDC/WNK1/MARK3/PWP1/ROCK1/SYK/PLK2/CAB39/CLSPN/TLK1/CSNK2A1/CNOT9	30
GO:0090316	positive regulation of intracellular protein transport	18/829	160/18722	0.000264314	0.00649348	0.00515118	SFN/YWHAE/FLNA/KIF5B/PRNP/TPR/NMT1/PAK1/SORL1/ANP32B/GLI3/MYO1C/GZMB/KIF20B/IL1B/STOM/HRAS/CEP290	18
GO:0007052	mitotic spindle organization	15/829	120/18722	0.000269607	0.00649999	0.00515634	MAP4/VCP/FLNA/TPR/DYNC1H1/KPNB1/DLGAP5/HNRNPU/GOLGA2/SMC3/STAG2/KIF2A/PLK2/CENPE/CDC20	15
GO:0045824	negative regulation of innate immune response	11/829	71/18722	0.000270442	0.00649999	0.00515634	HLA-A/HLA-B/IFI16/NMI/ISG15/PARP14/HLA-F/SERPING1/OAS3/SAMHD1/ADAR	11
GO:0044788	modulation by host of viral process	7/829	30/18722	0.000270939	0.00649999	0.00515634	IFI27/NUCKS1/CAV2/PSMC3/STOM/CCNK/EIF2AK4	7
GO:0046825	regulation of protein export from nucleus	7/829	30/18722	0.000270939	0.00649999	0.00515634	IFI27/SFN/SP100/YWHAE/TPR/ANP32B/IL1B	7
GO:0060218	hematopoietic stem cell differentiation	7/829	30/18722	0.000270939	0.00649999	0.00515634	NFE2L2/EIF2AK2/XRCC5/HSPA9/SFRP1/PRKDC/N4BP2L2	7
GO:0042110	T cell activation	39/829	487/18722	0.000272647	0.00651041	0.00516461	B2M/HLA-A/RPS6/HLA-DRB1/MARCHF7/LGALS3/CD74/CAV1/MYH9/CD44/LGALS1/HLA-DRA/CCL5/BCL11B/IL18/PRNP/CD2/EFNB1/GPNMB/GLI3/MSN/HLA-DQB1/CD151/SPINK5/CD3D/PRKDC/CD3G/HES1/PYCARD/SYK/HSPD1/IL1B/SLC7A1/EGR1/FLOT2/AP3D1/ZC3H8/EIF2AK4/GSN	39
GO:0000381	regulation of alternative mRNA splicing, via spliceosome	10/829	60/18722	0.000276938	0.00657682	0.00521729	RBMX/RBM25/HNRNPU/NSRP1/REST/MBNL1/DDX17/THRAP3/ZBTB7A/MBNL2	10
GO:1903321	negative regulation of protein modification by small protein conjugation or removal	13/829	95/18722	0.000278002	0.00657682	0.00521729	MARCHF7/RPL23/CAV1/SH3RF2/PLAA/RPS20/RPS15/ISG15/COPS9/TRIP12/TRIM44/LIMK1/GNL3L	13
GO:0031397	negative regulation of protein ubiquitination	12/829	83/18722	0.000281427	0.00662716	0.00525722	MARCHF7/RPL23/CAV1/SH3RF2/PLAA/RPS20/RPS15/ISG15/TRIP12/TRIM44/LIMK1/GNL3L	12
GO:0038127	ERBB signaling pathway	15/829	121/18722	0.000295424	0.00692486	0.00549338	IFI6/IQGAP1/EPGN/RTN4/CDH13/NRG1/CCDC88A/AREG/EGFR/FER/KIF16B/SOCS4/HIP1/RBPJ/CNOT9	15
GO:1901987	regulation of cell cycle phase transition	33/829	390/18722	0.000297989	0.00695307	0.00551577	MACROH2A1/MAP3K20/PSME1/RDX/PTEN/CDKN2B/TPR/HMGA2/UIMC1/SPDL1/GPNMB/ATP2B4/CDC25B/EGFR/DLGAP5/CENPF/KMT2E/PRKDC/USP47/IK/PML/PRMT2/GIGYF2/BRD7/RPS27L/PLK2/CENPE/CLSPN/CDKN1A/EIF2AK4/ATAD5/CDK5RAP2/RB1	33
GO:0071359	cellular response to dsRNA	6/829	22/18722	0.000300028	0.00696883	0.00552827	CAV1/STING1/RALB/IFIT1/DDX58/IFIH1	6
GO:1901988	negative regulation of cell cycle phase transition	24/829	249/18722	0.000303713	0.0070225	0.00557084	MACROH2A1/MAP3K20/PTEN/CDKN2B/TPR/HMGA2/UIMC1/SPDL1/GPNMB/CENPF/PRKDC/USP47/IK/PML/PRMT2/GIGYF2/BRD7/RPS27L/PLK2/CLSPN/CDKN1A/EIF2AK4/CDK5RAP2/RB1	24
GO:1901880	negative regulation of protein depolymerization	11/829	72/18722	0.000306647	0.0070584	0.00559932	LIMA1/RDX/CKAP2/HDGFL3/CAPG/NAV3/SPTBN1/SWAP70/CAMSAP2/FLII/GSN	11
GO:2000134	negative regulation of G1/S transition of mitotic cell cycle	12/829	84/18722	0.000315338	0.00720468	0.00571536	PTEN/CDKN2B/GPNMB/PRKDC/PML/PRMT2/GIGYF2/BRD7/RPS27L/PLK2/CDKN1A/RB1	12
GO:0044772	mitotic cell cycle phase transition	35/829	424/18722	0.000315822	0.00720468	0.00571536	RPS6/CALM1/INHBA/PSME1/RDX/PTEN/CDKN2B/TPR/HMGA2/UIMC1/SPDL1/GPNMB/CDC25B/EGFR/MNAT1/DLGAP5/ITGB1/CENPF/KMT2E/RBBP8/PRKDC/CDK6/USP47/IK/PML/PRMT2/GIGYF2/BRD7/RPS27L/PLK2/CENPE/CLSPN/CDKN1A/CDK5RAP2/RB1	35
GO:0002064	epithelial cell development	22/829	220/18722	0.00032036	0.00727573	0.00577172	GPX1/SFN/ROCK2/IQGAP1/FLNA/RDX/FLNB/BCL11B/ATF4/PALLD/ATRX/MSN/ARID4A/PLEC/SLC4A7/CDK6/ROCK1/IL1B/FAT1/JAG1/CDKN1A/CCM2	22
GO:0043624	cellular protein complex disassembly	16/829	136/18722	0.000343966	0.00777728	0.00616959	LIMA1/DSTN/RDX/NCKAP5/CKAP2/HDGFL3/CAPG/NAV3/SPTBN1/SWAP70/CAMSAP2/WDR1/KIF2A/MICAL2/FLII/GSN	16
GO:0032103	positive regulation of response to external stimulus	35/829	427/18722	0.000360035	0.00810475	0.00642937	OPTN/KARS1/CD74/DDX60/STING1/FLNA/XRCC5/KLK5/IFI16/CCL5/DNM1L/CDH13/IL18/SFPQ/NMI/PAK1/HLA-F/PARP9/EGFR/IFI35/CTSC/PRKDC/SERPINE1/WNK1/UBE2K/HMGB2/LDLR/AIM2/CXCL10/SWAP70/PYCARD/SYK/HSPD1/IL1B/THBD	35
GO:0033673	negative regulation of kinase activity	23/829	237/18722	0.000364728	0.00817438	0.00648461	MACROH2A1/SFN/WARS1/CAV1/QARS1/PTEN/CDKN2B/RACK1/SORL1/HNRNPU/SFRP1/PLEC/WNK1/SOCS4/PYCARD/IL1B/PRKAR1B/ADAR/PTPN1/CDKN1A/MIDN/RB1/GNAQ	23
GO:0050691	regulation of defense response to virus by host	8/829	41/18722	0.00037181	0.00829673	0.00658166	STAT1/STING1/DDX58/PARP9/AIM2/TRIM44/PYCARD/EIF2AK4	8
GO:0018105	peptidyl-serine phosphorylation	28/829	315/18722	0.000382282	0.00844329	0.00669793	CAV1/ROCK2/TOP1/CD44/PRKY/AKAP9/PTEN/RACK1/HMGA2/VRK2/PAK1/CSNK1A1/ATP2B4/EGFR/MAPKAP1/MAST4/PRKDC/WNK1/MARK3/PWP1/ROCK1/SYK/PLK2/CAB39/CLSPN/TLK1/CSNK2A1/CNOT9	28
GO:0031589	cell-substrate adhesion	31/829	363/18722	0.000383454	0.00844329	0.00669793	COL17A1/ARPC2/ACTN1/S100A10/PDPN/LAMB1/ITGA6/ROCK2/IQGAP1/FLNA/GBP1/CD44/LGALS1/PTEN/MAP4K4/CDH13/SLK/FERMT1/MACF1/FER/ITGB1/ITGB4/SFRP1/ACTN4/SERPINE1/CDK6/RSU1/ROCK1/ITGA3/JAG1/ITGAV	31
GO:0071214	cellular response to abiotic stimulus	29/829	331/18722	0.000384987	0.00844329	0.00669793	MMP1/ADSS2/MAP3K20/XRCC5/IFI16/TIMP1/PTEN/HMGA2/NMT1/ATF4/NUCKS1/GJA1/COPS9/EGFR/REST/HSPA5/SFRP1/PLEC/ATP1A1/YY1/CNN2/USP47/IL1B/EGR1/CAB39/HRAS/CDKN1A/EIF2AK4/POLK	29
GO:0104004	cellular response to environmental stimulus	29/829	331/18722	0.000384987	0.00844329	0.00669793	MMP1/ADSS2/MAP3K20/XRCC5/IFI16/TIMP1/PTEN/HMGA2/NMT1/ATF4/NUCKS1/GJA1/COPS9/EGFR/REST/HSPA5/SFRP1/PLEC/ATP1A1/YY1/CNN2/USP47/IL1B/EGR1/CAB39/HRAS/CDKN1A/EIF2AK4/POLK	29
GO:0051383	kinetochore organization	6/829	23/18722	0.00039082	0.00849826	0.00674154	SMC2/DLGAP5/CENPF/SMC4/CENPE/SENP6	6
GO:1904666	regulation of ubiquitin protein ligase activity	6/829	23/18722	0.00039082	0.00849826	0.00674154	RPL23/PTEN/DNM1L/RPS20/RPS15/CDC20	6
GO:2001234	negative regulation of apoptotic signaling pathway	22/829	224/18722	0.000411465	0.00890926	0.00706758	IFI6/GPX1/MARCHF7/LGALS3/CD74/QARS1/ITGA6/NFE2L2/LMNA/CD44/GNAI2/CAAP1/ENO1/SERPINE1/HMGB2/USP47/IL1B/ITGAV/PTPN1/CSNK2A1/RB1CC1/RB1	22
GO:0051642	centrosome localization	7/829	32/18722	0.000414681	0.00892127	0.0070771	SYNE2/KIF5B/AKAP9/BICD2/DLGAP5/ASPM/NIN	7
GO:0002218	activation of innate immune response	9/829	52/18722	0.000415511	0.00892127	0.0070771	STING1/XRCC5/IFI16/SFPQ/PAK1/PRKDC/AIM2/PYCARD/SYK	9
GO:0050769	positive regulation of neurogenesis	22/829	225/18722	0.000437504	0.00935417	0.00742052	PTPRZ1/SERPINE2/NEFL/PTPRD/XRCC5/DNM1L/GOLGA4/SHTN1/SNW1/PAK1/ACTR2/MACF1/EGFR/GLI3/ROBO1/DICER1/HES1/IL1B/ASPM/LIMK1/NIN/LPAR3	22
GO:1902369	negative regulation of RNA catabolic process	11/829	75/18722	0.000440625	0.00938163	0.00744231	HNRNPC/PKP1/SLIRP/PABPC1/PKP3/HNRNPU/THRAP3/LARP1/HNRNPD/PHAX/DKC1	11
GO:0044843	cell cycle G1/S phase transition	23/829	241/18722	0.000462489	0.00980631	0.0077792	RPS6/INHBA/PSME1/RDX/PTEN/CDKN2B/GPNMB/ATP2B4/EGFR/MNAT1/ITGB1/KMT2E/RBBP8/PRKDC/CDK6/PML/PRMT2/GIGYF2/BRD7/RPS27L/PLK2/CDKN1A/RB1	23
GO:0000070	mitotic sister chromatid segregation	18/829	168/18722	0.000480387	0.0101437	0.00804684	MACROH2A1/TPR/KPNB1/SPDL1/SMC2/ATRX/DLGAP5/HNRNPU/CENPF/SMC3/SGO2/IK/SMC4/CENPE/NCAPG/CDC20/CDK5RAP2/RB1	18
GO:0051014	actin filament severing	5/829	16/18722	0.000488306	0.0102296	0.00811496	DSTN/MYH9/CAPG/FLII/GSN	5
GO:0090287	regulation of cellular response to growth factor stimulus	27/829	304/18722	0.000488457	0.0102296	0.00811496	FGFBP1/CAV1/LTBP1/DCN/CRIM1/CDKN2B/SULF2/SNW1/CAV2/SORL1/FERMT1/ATP2B4/HSPA5/SFRP1/MYO1C/NREP/PMEPA1/ROBO1/GPC1/HES1/FST/ZBTB7A/IL1B/ITGA3/XIAP/PTPN1/RBPJ	27
GO:0061842	microtubule organizing center localization	7/829	33/18722	0.000506424	0.0105196	0.00834506	SYNE2/KIF5B/AKAP9/BICD2/DLGAP5/ASPM/NIN	7
GO:1902275	regulation of chromatin organization	7/829	33/18722	0.000506424	0.0105196	0.00834506	SSRP1/TPR/MKI67/HNRNPU/MPHOSPH8/DNMT1/TLK1	7
GO:0006119	oxidative phosphorylation	16/829	141/18722	0.000516516	0.0106	0.0084088	ATP5F1EP2/ATP5ME/VCP/NDUFB1/UQCRC1/UQCRQ/ATP5PD/UQCRHL/DNAJC15/COX7C/NDUFA3/ATP5F1A/NDUFA6/NDUFB6/NDUFV3/NDUFS4	16
GO:0016571	histone methylation	16/829	141/18722	0.000516516	0.0106	0.0084088	MACROH2A1/H1-2/LMNA/RIF1/SNW1/ATRX/RTF1/KMT2E/ARID4A/SETD2/WDR82/PWP1/PRMT2/IWS1/DNMT1/CTR9	16
GO:0034341	response to interferon-gamma	16/829	141/18722	0.000516516	0.0106	0.0084088	IFITM3/EPRS1/STAT1/SP100/CD74/GBP1/KIF5B/FLNB/NUB1/CCL5/NMI/ACTR2/PARP14/PARP9/BST2/MYO1C	16
GO:0071375	cellular response to peptide hormone stimulus	26/829	290/18722	0.000534848	0.0109323	0.00867242	EPRS1/STAT1/PKM/CAV1/ROCK2/NFE2L2/GNAI2/CA2/PTEN/PAK1/NUCKS1/CAV2/SORL1/GJB2/MYO5A/FER/IGF1R/SYAP1/PTPRE/MYO1C/PRKDC/ROCK1/IL1B/SMARCC1/RAB31/PTPN1	26
GO:0030834	regulation of actin filament depolymerization	9/829	54/18722	0.000555011	0.0112853	0.00895242	LIMA1/DSTN/RDX/CAPG/SPTBN1/SWAP70/WDR1/FLII/GSN	9
GO:0001649	osteoblast differentiation	22/829	229/18722	0.000556597	0.0112853	0.00895242	IARS1/PTHLH/HNRNPC/TPM4/CRIM1/RBMX/RRBP1/DDX21/RSL1D1/RPS15/AREG/ATF4/TNC/GPNMB/GLI3/HNRNPU/REST/SFRP1/CDK6/JAG1/SMAD5/ADAR	22
GO:2000045	regulation of G1/S transition of mitotic cell cycle	16/829	142/18722	0.000558741	0.0112853	0.00895242	PSME1/RDX/PTEN/CDKN2B/GPNMB/EGFR/KMT2E/PRKDC/PML/PRMT2/GIGYF2/BRD7/RPS27L/PLK2/CDKN1A/RB1	16
GO:0007568	aging	29/829	339/18722	0.000567678	0.0114196	0.00905899	KRT14/B2M/BAZ2B/ROMO1/NFE2L2/LMNA/DCN/TIMP1/PTEN/CANX/CDKN2B/PRNP/RSL1D1/HMGA2/GJB2/CTSC/PRKDC/SERPINE1/SMC6/SERPING1/CDK6/BRCA2/PML/SEC63/PLK2/KRT16/SLC12A2/HRAS/CDKN1A	29
GO:0090150	establishment of protein localization to membrane	24/829	260/18722	0.000569862	0.0114196	0.00905899	CALM1/OPTN/RN7SL1/ROMO1/NSG1/KIF13A/GOLGA4/RACK1/PRNP/NMT1/PAK1/MACF1/MICALL1/EGFR/HSPA5/MYO1C/SPTBN1/GZMB/RAB3GAP1/SRP72/SEC63/STOM/RAB31/HRAS	24
GO:0045216	cell-cell junction organization	20/829	200/18722	0.00058836	0.0117326	0.00930725	FSCN1/DSP/DSG1/CAV1/PKP4/ROCK2/ACTB/FLNA/RDX/PKP1/TLN1/GJA1/PKP3/GJB2/MYO1C/PLEC/ROCK1/IL1B/WDR1/CCM2	20
GO:0007093	mitotic cell cycle checkpoint signaling	15/829	129/18722	0.000590072	0.0117326	0.00930725	MAP3K20/TPR/HMGA2/UIMC1/SPDL1/CENPF/PRKDC/IK/PML/GIGYF2/RPS27L/PLK2/CLSPN/CDKN1A/CDK5RAP2	15
GO:0034109	homotypic cell-cell adhesion	12/829	90/18722	0.000600089	0.0118605	0.00940876	DSP/SERPINE2/PDPN/ACTB/FLNA/MYH9/RDX/LGALS1/CCL5/TLN1/CD99/SYK	12
GO:0009314	response to radiation	36/829	456/18722	0.000601149	0.0118605	0.00940876	KRT14/GPX1/MMP1/KARS1/TANC1/MAP3K20/XRCC5/IFI16/TIMP1/HMGA2/NMT1/ATF4/NUCKS1/UIMC1/COPS9/EGFR/ITGB1/HSPA5/SFRP1/PRKDC/YY1/CXCL10/GNGT1/USP47/BRCA2/PML/EGR1/THBD/RRM1/USP1/HRAS/CDKN1A/EIF2AK4/XRCC4/POLK/GNAQ	36
GO:0006303	double-strand break repair via nonhomologous end joining	10/829	66/18722	0.000610249	0.0119388	0.00947087	XRCC5/RIF1/HMGA2/DEK/PARP9/PRKDC/HMGB2/ZBTB7A/SMCHD1/XRCC4	10
GO:0009303	rRNA transcription	7/829	34/18722	0.000613623	0.0119388	0.00947087	MACROH2A1/CAVIN1/NCL/NIFK/PWP1/TCOF1/TAF1B	7
GO:0035308	negative regulation of protein dephosphorylation	7/829	34/18722	0.000613623	0.0119388	0.00947087	LGALS3/YWHAE/ROCK2/GNAI2/BOD1L1/SWAP70/ROCK1	7
GO:0071478	cellular response to radiation	19/829	186/18722	0.000615352	0.0119388	0.00947087	MMP1/MAP3K20/XRCC5/IFI16/TIMP1/HMGA2/NMT1/ATF4/NUCKS1/COPS9/HSPA5/SFRP1/YY1/USP47/EGR1/HRAS/CDKN1A/EIF2AK4/POLK	19
GO:0032956	regulation of actin cytoskeleton organization	30/829	357/18722	0.000616799	0.0119388	0.00947087	LIMA1/FSCN1/TMSB10/ARPC2/DSTN/S100A10/ROCK2/IQGAP1/FLNA/RDX/CAPG/CCDC88A/PAK1/ACTR2/PDGFA/FER/BST2/SFRP1/MYO1C/SPTBN1/TPM1/SWAP70/PYCARD/ROCK1/WDR1/LIMK1/PHPT1/HRAS/FLII/GSN	30
GO:0045732	positive regulation of protein catabolic process	22/829	231/18722	0.000626071	0.0120725	0.00957696	CAV1/SH3RF2/NFE2L2/VCP/RDX/PTEN/NUB1/RACK1/GJA1/SORL1/CSNK1A1/MSN/TMTC3/CTSC/SOCS4/PSMC3/LDLR/IL1B/PLK2/CDC20/CSNK2A1/HECTD1	22
GO:0031579	membrane raft organization	6/829	25/18722	0.000635653	0.0121205	0.00961502	S100A10/CAV1/CAV2/CD2/FLOT2/GSN	6
GO:0045109	intermediate filament organization	6/829	25/18722	0.000635653	0.0121205	0.00961502	KRT14/KRT17/DSP/NEFL/PKP1/PLEC	6
GO:0031330	negative regulation of cellular catabolic process	24/829	262/18722	0.000635675	0.0121205	0.00961502	PSME3IP1/MARCHF7/RPL23/DAPL1/HNRNPC/TIMP1/PKP1/SLIRP/PABPC1/SORL1/PKP3/ATP2B4/HNRNPU/GOLGA2/THRAP3/LARP1/HNRNPD/ROCK1/PML/PHAX/SMARCC1/DKC1/FEZ2/CSNK2A1	24
GO:0099532	synaptic vesicle endosomal processing	4/829	10/18722	0.0006469	0.0122373	0.00970765	DNM1L/EEA1/ITSN2/AP3D1	4
GO:1902946	protein localization to early endosome	4/829	10/18722	0.0006469	0.0122373	0.00970765	ROCK2/RDX/SORL1/MSN	4
GO:0006401	RNA catabolic process	25/829	278/18722	0.000648983	0.0122373	0.00970765	ROCK2/HNRNPC/SERBP1/PKP1/SLIRP/PABPC1/TUT7/PKP3/HNRNPM/TNRC6B/HNRNPU/DICER1/THRAP3/LARP1/HNRNPD/UPF2/TTC37/ROCK1/GIGYF2/XRN2/OAS2/PHAX/DKC1/ZC3H14/CNOT9	25
GO:0051983	regulation of chromosome segregation	12/829	91/18722	0.000663949	0.0124336	0.00986335	TPR/SPDL1/MKI67/DLGAP5/HNRNPU/CENPF/SMC6/IK/CENPE/CDK5RAP2/CSNK2A1/RB1	12
GO:0033151	V(D)J recombination	5/829	17/18722	0.000666691	0.0124336	0.00986335	BCL11B/PRKDC/HMGB2/YY1/XRCC4	5
GO:0046827	positive regulation of protein export from nucleus	5/829	17/18722	0.000666691	0.0124336	0.00986335	SFN/YWHAE/TPR/ANP32B/IL1B	5
GO:0071900	regulation of protein serine/threonine kinase activity	30/829	359/18722	0.000675581	0.0125535	0.00995851	MACROH2A1/SFN/CALM1/CAV1/IQGAP1/ACTB/EPGN/PTEN/CDKN2B/RALB/HMGA2/PAK1/SORL1/ATP2B4/EGFR/PDGFA/MNAT1/SYAP1/SFRP1/ROBO1/PYCARD/SYK/IL1B/PRKAR1B/CAB39/CCNK/PTPN1/HRAS/CDKN1A/RB1	30
GO:0002696	positive regulation of leukocyte activation	33/829	409/18722	0.00068918	0.0127598	0.0101222	B2M/HLA-A/HLA-DRB1/KARS1/CD74/CAV1/LGALS1/HLA-DRA/CCL5/IL18/RIF1/CD2/HLA-F/EFNB1/TRBC2/GLI3/IGHG4/HLA-DQB1/CTSC/PRKDC/IGHG3/HES1/PYCARD/SYK/HSPD1/IL1B/SLC7A1/IGHA1/FLOT2/AP3D1/SLC39A10/IGLC3/CDKN1A	33
GO:0018022	peptidyl-lysine methylation	15/829	131/18722	0.000694252	0.0127613	0.0101233	MACROH2A1/H1-2/LMNA/RIF1/SNW1/ATRX/RTF1/KMT2E/ARID4A/SETD2/WDR82/PWP1/IWS1/DNMT1/CTR9	15
GO:0019827	stem cell population maintenance	15/829	131/18722	0.000694252	0.0127613	0.0101233	RIF1/HMGA2/ZC3H13/GNL3/WDR43/RTF1/REST/SFRP1/SMC3/HES1/LEO1/ASPM/JAG1/CTR9/RBPJ	15
GO:0032868	response to insulin	24/829	264/18722	0.000708017	0.0129676	0.010287	EPRS1/STAT1/PKM/HADHA/TNFSF10/GNAI2/PTEN/PAK1/NUCKS1/CAV2/SORL1/MYO5A/FER/IGF1R/SYAP1/VPS13C/PTPRE/MYO1C/PRKDC/IL1B/EGR1/SMARCC1/RAB31/PTPN1	24
GO:0032869	cellular response to insulin stimulus	20/829	203/18722	0.000710589	0.0129682	0.0102875	EPRS1/STAT1/PKM/GNAI2/PTEN/PAK1/NUCKS1/CAV2/SORL1/MYO5A/FER/IGF1R/SYAP1/PTPRE/MYO1C/PRKDC/IL1B/SMARCC1/RAB31/PTPN1	20
GO:0030111	regulation of Wnt signaling pathway	28/829	328/18722	0.000724385	0.013118	0.0104063	IGFBP6/CAV1/RNF213/VCP/TRABD2A/APCDD1/SULF2/RACK1/FERMT1/PLEKHA4/MACF1/CSNK1A1/EGFR/GLI3/USP8/TLE4/SFRP1/WNK1/USP47/EGR1/ITGA3/TLE5/ASPM/XIAP/HMGXB4/CSNK2A1/RBPJ/GNAQ	28
GO:0031331	positive regulation of cellular catabolic process	34/829	427/18722	0.000726327	0.013118	0.0104063	OPTN/CAV1/SH3RF2/ROCK2/NFE2L2/STING1/VCP/DCN/RDX/PTEN/NUB1/RACK1/RALB/PABPC1/TUT7/CSNK1A1/TNRC6B/MSN/TMTC3/VDAC1/CTSC/LARP1/HNRNPD/SOCS4/PSMC3/LDLR/RAB3GAP1/ROCK1/GIGYF2/IL1B/PLK2/PTPN1/CDC20/HECTD1	34
GO:0051258	protein polymerization	26/829	296/18722	0.000726497	0.013118	0.0104063	TMSB10/ARPC2/NEFL/RDX/AKAP9/HDGFL3/DNM1L/CAPG/PAK1/ACTR2/NAV3/MAP7D3/FER/CLIP1/GOLGA2/MYO1C/SPTBN1/UBE2K/DIAPH1/DIAPH3/PYCARD/CAMSAP2/FLII/GSN/NIN/CDK5RAP2	26
GO:0002711	positive regulation of T cell mediated immunity	9/829	56/18722	0.000730713	0.0131477	0.0104299	B2M/HLA-A/HLA-B/HLA-DRB1/HLA-DRA/IL18/HLA-F/HSPD1/IL1B	9
GO:0098813	nuclear chromosome segregation	25/829	281/18722	0.000758246	0.0135952	0.0107849	MACROH2A1/STAG3L2/TPR/SFPQ/DYNC1H1/ACTR2/KPNB1/SPDL1/SMC2/ATRX/DLGAP5/HNRNPU/CENPF/TOP2A/SMC3/SGO2/STAG2/IK/SMC4/CENPE/NCAPG/CDC20/KNL1/CDK5RAP2/RB1	25
GO:0051251	positive regulation of lymphocyte activation	30/829	362/18722	0.000772974	0.0138108	0.0109559	B2M/HLA-A/HLA-DRB1/CD74/CAV1/LGALS1/HLA-DRA/CCL5/IL18/RIF1/HLA-F/EFNB1/TRBC2/GLI3/IGHG4/HLA-DQB1/PRKDC/IGHG3/HES1/PYCARD/SYK/HSPD1/IL1B/SLC7A1/IGHA1/FLOT2/AP3D1/SLC39A10/IGLC3/CDKN1A	30
GO:0051346	negative regulation of hydrolase activity	31/829	379/18722	0.000790649	0.0140774	0.0111674	IFI6/GPX1/SFN/CAST/SERPINE2/LGALS3/SPINK6/ROCK2/RDX/CD44/IFI16/CRIM1/GNAI2/CAAP1/TIMP1/PI3/PRNP/SORL1/BOD1L1/BST2/SPINK5/SERPINE1/WNK1/SERPING1/GZMA/ROCK1/USP47/XIAP/HRAS/COL7A1/CSNK2A1	31
GO:0010720	positive regulation of cell development	26/829	298/18722	0.000802504	0.0142389	0.0112955	PTPRZ1/ARPC2/SERPINE2/S100A10/NEFL/FLNA/PTPRD/XRCC5/DNM1L/GOLGA4/SHTN1/SNW1/PAK1/ACTR2/MACF1/EGFR/GLI3/PRKDC/ROBO1/DICER1/HES1/IL1B/ASPM/LIMK1/NIN/LPAR3	26
GO:1902807	negative regulation of cell cycle G1/S phase transition	12/829	93/18722	0.000808832	0.0142881	0.0113345	PTEN/CDKN2B/GPNMB/PRKDC/PML/PRMT2/GIGYF2/BRD7/RPS27L/PLK2/CDKN1A/RB1	12
GO:0006302	double-strand break repair	23/829	251/18722	0.000812954	0.0142881	0.0113345	VCP/XRCC5/RIF1/HMGA2/SFPQ/DEK/ACTR2/NUCKS1/UIMC1/PARP9/RBBP8/TRIP12/PRKDC/SMC6/SETD2/HMGB2/YY1/SAMHD1/BRCA2/PML/ZBTB7A/SMCHD1/XRCC4	23
GO:1903052	positive regulation of proteolysis involved in cellular protein catabolic process	15/829	133/18722	0.000813667	0.0142881	0.0113345	CAV1/SH3RF2/NFE2L2/VCP/PTEN/NUB1/RACK1/CSNK1A1/TMTC3/CTSC/SOCS4/PSMC3/PLK2/CDC20/HECTD1	15
GO:0070828	heterochromatin organization	8/829	46/18722	0.000835337	0.0146184	0.0115965	TPR/HMGA2/HP1BP3/POLE3/SMARCA5/MPHOSPH8/DNMT1/SMCHD1	8
GO:0048863	stem cell differentiation	20/829	206/18722	0.000854134	0.0148963	0.011817	NFE2L2/EIF2AK2/XRCC5/NRG1/WNT10A/HMGA2/EFNB1/HSPA9/HNRNPU/REST/SFRP1/PRKDC/SETD2/HES1/PWP1/NOLC1/JAG1/TCOF1/RBPJ/N4BP2L2	20
GO:0010951	negative regulation of endopeptidase activity	23/829	252/18722	0.000858213	0.0149166	0.0118331	IFI6/GPX1/SFN/CAST/SERPINE2/SPINK6/CD44/IFI16/CRIM1/CAAP1/TIMP1/PI3/PRNP/SORL1/BST2/SPINK5/SERPINE1/SERPING1/ROCK1/USP47/XIAP/COL7A1/CSNK2A1	23
GO:0006368	transcription elongation from RNA polymerase II promoter	10/829	69/18722	0.000872969	0.0150705	0.0119552	LARP7/TCERG1/WDR43/RTF1/HNRNPU/SUPT16H/SETD2/LEO1/GTF2F2/CTR9	10
GO:0031060	regulation of histone methylation	10/829	69/18722	0.000872969	0.0150705	0.0119552	MACROH2A1/LMNA/RIF1/SNW1/ATRX/RTF1/KMT2E/IWS1/DNMT1/CTR9	10
GO:2001056	positive regulation of cysteine-type endopeptidase activity	16/829	148/18722	0.000879349	0.0150835	0.0119655	VCP/IFI16/TNFSF10/RACK1/ANP32B/REST/ROBO1/AIM2/PYCARD/PML/SYK/HSPD1/RPS27L/HIP1/UACA/GSN	16
GO:0098727	maintenance of cell number	15/829	134/18722	0.000879625	0.0150835	0.0119655	RIF1/HMGA2/ZC3H13/GNL3/WDR43/RTF1/REST/SFRP1/SMC3/HES1/LEO1/ASPM/JAG1/CTR9/RBPJ	15
GO:0042790	nucleolar large rRNA transcription by RNA polymerase I	5/829	18/18722	0.000889688	0.015205	0.0120619	MACROH2A1/NCL/PWP1/TCOF1/TAF1B	5
GO:0043244	regulation of protein-containing complex disassembly	14/829	121/18722	0.000932597	0.0158852	0.0126015	LIMA1/DSTN/RDX/CKAP2/HDGFL3/CAPG/NAV3/IGF1R/SPTBN1/SWAP70/CAMSAP2/WDR1/FLII/GSN	14
GO:0043666	regulation of phosphoprotein phosphatase activity	9/829	58/18722	0.000949289	0.0160503	0.0127324	CALM1/LGALS3/HSP90B1/ROCK2/GNAI2/BOD1L1/PPP1R12A/ROCK1/SLC39A10	9
GO:0043242	negative regulation of protein-containing complex disassembly	11/829	82/18722	0.000951709	0.0160503	0.0127324	LIMA1/RDX/CKAP2/HDGFL3/CAPG/NAV3/SPTBN1/SWAP70/CAMSAP2/FLII/GSN	11
GO:2001252	positive regulation of chromosome organization	11/829	82/18722	0.000951709	0.0160503	0.0127324	MACROH2A1/XRCC5/TPR/SFPQ/GNL3/ATRX/HNRNPD/MPHOSPH8/PML/DNMT1/DKC1	11
GO:0001765	membrane raft assembly	4/829	11/18722	0.000981038	0.0162385	0.0128817	S100A10/CAV1/CAV2/FLOT2	4
GO:0034975	protein folding in endoplasmic reticulum	4/829	11/18722	0.000981038	0.0162385	0.0128817	HSP90B1/CANX/PDIA3/HSPA5	4
GO:0098935	dendritic transport	4/829	11/18722	0.000981038	0.0162385	0.0128817	KIF5B/SFPQ/HNRNPU/FLOT2	4
GO:1901533	negative regulation of hematopoietic progenitor cell differentiation	4/829	11/18722	0.000981038	0.0162385	0.0128817	NFE2L2/HSPA9/HES1/N4BP2L2	4
GO:1905668	positive regulation of protein localization to endosome	4/829	11/18722	0.000981038	0.0162385	0.0128817	ROCK2/RDX/SORL1/MSN	4
GO:0045861	negative regulation of proteolysis	29/829	351/18722	0.000984117	0.0162385	0.0128817	IFI6/GPX1/SFN/CAST/PSME3IP1/MARCHF7/SERPINE2/RPL23/SPINK6/CD44/IFI16/CRIM1/CAAP1/TIMP1/PI3/PRNP/IL1R2/SORL1/BST2/SPINK5/SERPINE1/SERPING1/ROCK1/USP47/PML/XIAP/SMARCC1/COL7A1/CSNK2A1	29
GO:1902914	regulation of protein polyubiquitination	6/829	27/18722	0.000985113	0.0162385	0.0128817	MARCHF7/PLAA/NMI/TRIP12/TRIM44/XIAP	6
GO:2000058	regulation of ubiquitin-dependent protein catabolic process	17/829	164/18722	0.000990203	0.0162699	0.0129067	RPL23/CAV1/SH3RF2/NFE2L2/VCP/PTEN/NUB1/RACK1/CSNK1A1/UBE2K/SOCS4/PML/PLK2/SMARCC1/CDC20/CSNK2A1/HECTD1	17
GO:1904951	positive regulation of establishment of protein localization	27/829	319/18722	0.00101531	0.0165326	0.013115	SFN/HLA-DRB1/YWHAE/FLNA/KIF5B/DNM1L/RACK1/PRNP/TPR/NMT1/PAK1/GJA1/SORL1/ANP32B/EGFR/GLI3/MYO1C/GZMB/ACSL4/VSNL1/KIF20B/IL1B/STOM/PHPT1/HRAS/DKC1/CEP290	27
GO:0006399	tRNA metabolic process	18/829	179/18722	0.0010159	0.0165326	0.013115	TARS1/NARS1/GARS1/DARS1/SARS1/RARS1/EPRS1/LARS1/YARS1/KARS1/WARS1/QARS1/IARS1/VARS1/THUMPD3/DICER1/METTL8/FARSB	18
GO:0010950	positive regulation of endopeptidase activity	18/829	179/18722	0.0010159	0.0165326	0.013115	ROCK2/PSME1/VCP/IFI16/TNFSF10/RACK1/ANP32B/REST/ROBO1/AIM2/PYCARD/PML/SYK/HSPD1/RPS27L/HIP1/UACA/GSN	18
GO:0051222	positive regulation of protein transport	26/829	303/18722	0.00102353	0.016604	0.0131717	SFN/HLA-DRB1/YWHAE/FLNA/KIF5B/DNM1L/RACK1/PRNP/TPR/NMT1/PAK1/GJA1/SORL1/ANP32B/EGFR/GLI3/MYO1C/GZMB/ACSL4/VSNL1/KIF20B/IL1B/STOM/PHPT1/HRAS/CEP290	26
GO:0048732	gland development	34/829	436/18722	0.00104107	0.016835	0.0133549	GPX1/SERPINE2/CAV1/RTN4/RPS16/PTEN/NFIB/BCL11B/SULF2/NRG1/WNT10A/RPS15/AREG/TNC/ALOX15B/EGFR/PDGFA/GLI3/MSN/SFRP1/PRKDC/ROBO1/HNRNPD/UPF2/HES1/ARHGAP5/BRCA2/PML/SEC63/OAS2/SMARCC1/HRAS/RBPJ/RB1CC1	34
GO:0045860	positive regulation of protein kinase activity	31/829	386/18722	0.00106477	0.0171639	0.0136158	CALM1/IQGAP1/EPGN/XRCC5/CCL5/NRG1/IL18/RALB/PRNP/HMGA2/CCDC88A/PAK1/AREG/ATP2B4/CDC25B/EGFR/PDGFA/MNAT1/SYAP1/WNK1/ROBO1/SYK/IL1B/EGR1/CENPE/CAB39/CCNK/CLSPN/PTPN1/HRAS/CDKN1A	31
GO:0051568	histone H3-K4 methylation	9/829	59/18722	0.00107693	0.0172537	0.0136871	MACROH2A1/H1-2/SNW1/RTF1/KMT2E/ARID4A/WDR82/DNMT1/CTR9	9
GO:0034329	cell junction assembly	33/829	420/18722	0.0010809	0.0172537	0.0136871	COL17A1/FSCN1/DSG1/ACTN1/S100A10/CAV1/PKP4/ITGA6/ROCK2/IQGAP1/ACTB/PTPRD/PTEN/MAP4K4/PKP1/FLRT2/TLN1/NRG1/NLGN4Y/DST/SLK/GJA1/PKP3/MACF1/GJB2/GPC6/ITGB4/SFRP1/MYO1C/PLEC/ROCK1/IL1B/WDR1	33
GO:0050867	positive regulation of cell activation	33/829	420/18722	0.0010809	0.0172537	0.0136871	B2M/HLA-A/HLA-DRB1/KARS1/CD74/CAV1/LGALS1/HLA-DRA/CCL5/IL18/RIF1/CD2/HLA-F/EFNB1/TRBC2/GLI3/IGHG4/HLA-DQB1/CTSC/PRKDC/IGHG3/HES1/PYCARD/SYK/HSPD1/IL1B/SLC7A1/IGHA1/FLOT2/AP3D1/SLC39A10/IGLC3/CDKN1A	33
GO:0045637	regulation of myeloid cell differentiation	20/829	210/18722	0.00108384	0.0172537	0.0136871	H4C3/B2M/STAT1/HLA-DRB1/CD74/INHBA/CA2/ISG15/HSPA9/PURB/SFRP1/ACIN1/PRKDC/HMGB2/KLF13/CDK6/LEO1/JAG1/CTR9/RB1	20
GO:2001238	positive regulation of extrinsic apoptotic signaling pathway	8/829	48/18722	0.00111749	0.0177341	0.0140682	CAV1/INHBA/TNFSF10/PTEN/PDIA3/SFRP1/PYCARD/PML	8
GO:0007159	leukocyte cell-cell adhesion	30/829	371/18722	0.00114272	0.0180783	0.0143413	B2M/HLA-A/HLA-DRB1/MARCHF7/LGALS3/CD74/CAV1/CD44/LGALS1/HLA-DRA/CCL5/IL18/PRNP/EFNB1/GPNMB/GLI3/ITGB1/MSN/HLA-DQB1/WNK1/HES1/PYCARD/ROCK1/SYK/HSPD1/IL1B/SLC7A1/FLOT2/AP3D1/ZC3H8	30
GO:0002396	MHC protein complex assembly	5/829	19/18722	0.00116377	0.0182419	0.014471	B2M/HLA-DRB1/HLA-DRA/HLA-DQB1/TAPBP	5
GO:0044827	modulation by host of viral genome replication	5/829	19/18722	0.00116377	0.0182419	0.014471	IFI27/NUCKS1/STOM/CCNK/EIF2AK4	5
GO:0051571	positive regulation of histone H3-K4 methylation	5/829	19/18722	0.00116377	0.0182419	0.014471	SNW1/RTF1/KMT2E/DNMT1/CTR9	5
GO:0048545	response to steroid hormone	28/829	339/18722	0.00119876	0.018583	0.0147416	CALM1/NEFL/CAV1/SPARC/IGFBP7/CA2/HMGA2/PAK1/AREG/GJB2/EGFR/NR3C1/HNRNPU/USP8/REST/SFRP1/DDX17/ATP1A1/HMGB2/PMEPA1/HSPD1/PRMT2/ZBTB7A/NCOR1/TMF1/RXRA/CDKN1A/CNOT9	28
GO:0000470	maturation of LSU-rRNA	6/829	28/18722	0.00120735	0.018583	0.0147416	NSA2/DDX18/RSL1D1/NIFK/RPF2/RPL7L1	6
GO:0010818	T cell chemotaxis	6/829	28/18722	0.00120735	0.018583	0.0147416	CCL5/PLEC/WNK1/CXCL10/CXCL11/SLC12A2	6
GO:0032607	interferon-alpha production	6/829	28/18722	0.00120735	0.018583	0.0147416	STAT1/NMI/DDX58/IFIH1/SETD2/HSPD1	6
GO:0032647	regulation of interferon-alpha production	6/829	28/18722	0.00120735	0.018583	0.0147416	STAT1/NMI/DDX58/IFIH1/SETD2/HSPD1	6
GO:1990776	response to angiotensin	6/829	28/18722	0.00120735	0.018583	0.0147416	CAV1/ROCK2/NFE2L2/IQGAP1/CA2/ROCK1	6
GO:0006469	negative regulation of protein kinase activity	20/829	212/18722	0.00121729	0.0185858	0.0147439	MACROH2A1/SFN/WARS1/CAV1/QARS1/PTEN/CDKN2B/RACK1/SORL1/SFRP1/PLEC/SOCS4/PYCARD/IL1B/PRKAR1B/ADAR/PTPN1/CDKN1A/RB1/GNAQ	20
GO:0030330	DNA damage response, signal transduction by p53 class mediator	10/829	72/18722	0.00122208	0.0185858	0.0147439	SP100/MARCHF7/CD74/CD44/ATRX/BRCA2/PML/RPS27L/PLK2/CDKN1A	10
GO:0043903	regulation of biological process involved in symbiotic interaction	10/829	72/18722	0.00122208	0.0185858	0.0147439	IFITM3/HLA-DRB1/CD74/CAV1/KRT6A/LGALS1/CAV2/PML/ITGAV/GSN	10
GO:0071479	cellular response to ionizing radiation	10/829	72/18722	0.00122208	0.0185858	0.0147439	MAP3K20/XRCC5/IFI16/HMGA2/NUCKS1/HSPA5/SFRP1/EGR1/HRAS/CDKN1A	10
GO:0010952	positive regulation of peptidase activity	19/829	197/18722	0.00123067	0.0186059	0.0147598	CAV1/ROCK2/PSME1/VCP/IFI16/TNFSF10/RACK1/ANP32B/REST/ROBO1/AIM2/PYCARD/PML/SYK/HSPD1/RPS27L/HIP1/UACA/GSN	19
GO:0009896	positive regulation of catabolic process	37/829	492/18722	0.00123343	0.0186059	0.0147598	OPTN/CAV1/SH3RF2/ROCK2/NFE2L2/STING1/VCP/DCN/RDX/PTEN/NUB1/RACK1/RALB/PABPC1/TUT7/GJA1/SORL1/CSNK1A1/TNRC6B/MSN/TMTC3/VDAC1/CTSC/LARP1/HNRNPD/SOCS4/PSMC3/LDLR/RAB3GAP1/ROCK1/GIGYF2/IL1B/PLK2/PTPN1/CDC20/CSNK2A1/HECTD1	37
GO:1901186	positive regulation of ERBB signaling pathway	7/829	38/18722	0.00123433	0.0186059	0.0147598	EPGN/RTN4/CCDC88A/AREG/HIP1/RBPJ/CNOT9	7
GO:1904375	regulation of protein localization to cell periphery	14/829	125/18722	0.001283	0.0192496	0.0152704	LGALS3/ACTB/GBP1/KIF5B/RACK1/PRNP/ATP2B4/EGFR/ITGB1/GPC6/SPTBN1/ITGA3/HRAS/HECTD1	14
GO:0052372	modulation by symbiont of entry into host	8/829	49/18722	0.00128456	0.0192496	0.0152704	IFITM3/HLA-DRB1/CD74/CAV1/KRT6A/LGALS1/ITGAV/GSN	8
GO:1902806	regulation of cell cycle G1/S phase transition	17/829	168/18722	0.00129307	0.0193204	0.0153266	PSME1/RDX/PTEN/CDKN2B/GPNMB/ATP2B4/EGFR/KMT2E/PRKDC/PML/PRMT2/GIGYF2/BRD7/RPS27L/PLK2/CDKN1A/RB1	17
GO:0051168	nuclear export	16/829	154/18722	0.00134443	0.0200293	0.0158889	IFI27/SFN/SP100/YWHAE/TPR/RPS15/ANP32B/HSPA9/THOC7/SETD2/UPF2/IL1B/THOC2/IWS1/PHAX/SDAD1	16
GO:0022604	regulation of cell morphogenesis	26/829	309/18722	0.00135687	0.0201559	0.0159893	ARPC2/PRPF40A/S100A10/SEPTIN7/PDPN/SPARC/FLNA/MYH9/GBP1/RDX/CD44/PTPRD/PALMD/DNM1L/PLAA/FMNL2/ACTR2/FBLIM1/MACF1/MSN/ITSN2/TPM1/PRKDC/ACTN4/DIAPH1/WDR1	26
GO:0042058	regulation of epidermal growth factor receptor signaling pathway	10/829	73/18722	0.00136101	0.0201587	0.0159916	IFI6/EPGN/CDH13/CCDC88A/AREG/EGFR/FER/SOCS4/HIP1/CNOT9	10
GO:0001933	negative regulation of protein phosphorylation	28/829	342/18722	0.00136765	0.0201986	0.0160232	MACROH2A1/SFN/CALM1/WARS1/CAV1/QARS1/PTEN/CDKN2B/RACK1/PRNP/PARP14/SORL1/DUSP6/ATG14/SFRP1/PLEC/PRKDC/PMEPA1/SOCS4/PYCARD/PWP1/IL1B/PRKAR1B/ADAR/PTPN1/CDKN1A/RB1/GNAQ	28
GO:0110053	regulation of actin filament organization	24/829	277/18722	0.00137718	0.0202806	0.0160883	LIMA1/TMSB10/ARPC2/DSTN/S100A10/ROCK2/FLNA/RDX/CAPG/CCDC88A/PAK1/ACTR2/FER/SFRP1/MYO1C/SPTBN1/TPM1/SWAP70/PYCARD/ROCK1/WDR1/LIMK1/FLII/GSN	24
GO:1901653	cellular response to peptide	29/829	359/18722	0.00139159	0.020434	0.01621	EPRS1/STAT1/RPL23/PKM/CAV1/ROCK2/NFE2L2/GNAI2/CA2/PTEN/PRNP/PAK1/NUCKS1/GJA1/CAV2/SORL1/GJB2/MYO5A/FER/IGF1R/SYAP1/PTPRE/MYO1C/PRKDC/ROCK1/IL1B/SMARCC1/RAB31/PTPN1	29
GO:0060761	negative regulation of response to cytokine stimulus	11/829	86/18722	0.00141717	0.0206323	0.0163673	CAV1/CCL5/IL1R2/ISG15/PARP14/CCDC3/ROBO1/OAS3/SAMHD1/TLE5/ADAR	11
GO:2001251	negative regulation of chromosome organization	11/829	86/18722	0.00141717	0.0206323	0.0163673	HNRNPC/TPR/SPDL1/ATRX/MNAT1/HNRNPU/CENPF/TOP2A/IK/GNL3L/CDK5RAP2	11
GO:1905666	regulation of protein localization to endosome	4/829	12/18722	0.00142022	0.0206323	0.0163673	ROCK2/RDX/SORL1/MSN	4
GO:0061458	reproductive system development	33/829	427/18722	0.00142125	0.0206323	0.0163673	RPS6/SERPINE2/INHBA/EIF2S2/FLNA/DCN/TNFSF10/PTEN/GJA1/TNC/GJB2/ALOX15B/ATRX/GLI3/EPAS1/HSPA5/SFRP1/ARID4A/SETD2/HMGB2/BPTF/HES1/FST/BRCA2/ASPM/RRM1/TMF1/SMARCC1/GJB5/PLEKHA5/RBPJ/HECTD1/GJB3	33
GO:0010948	negative regulation of cell cycle process	25/829	294/18722	0.00143747	0.0207062	0.0164259	MACROH2A1/MAP3K20/PTEN/CDKN2B/TPR/HMGA2/UIMC1/SPDL1/GPNMB/ATRX/CENPF/PRKDC/USP47/IK/PML/PRMT2/GIGYF2/BRD7/RPS27L/PLK2/CLSPN/CDKN1A/EIF2AK4/CDK5RAP2/RB1	25
GO:0010466	negative regulation of peptidase activity	23/829	262/18722	0.00144467	0.0207062	0.0164259	IFI6/GPX1/SFN/CAST/SERPINE2/SPINK6/CD44/IFI16/CRIM1/CAAP1/TIMP1/PI3/PRNP/SORL1/BST2/SPINK5/SERPINE1/SERPING1/ROCK1/USP47/XIAP/COL7A1/CSNK2A1	23
GO:0031507	heterochromatin assembly	7/829	39/18722	0.0014477	0.0207062	0.0164259	TPR/HMGA2/POLE3/SMARCA5/MPHOSPH8/DNMT1/SMCHD1	7
GO:0032728	positive regulation of interferon-beta production	7/829	39/18722	0.0014477	0.0207062	0.0164259	STING1/ISG15/DDX58/IFIH1/HMGB2/OAS3/OAS2	7
GO:0001916	positive regulation of T cell mediated cytotoxicity	6/829	29/18722	0.00146599	0.0207062	0.0164259	B2M/HLA-A/HLA-B/HLA-DRB1/HLA-DRA/HLA-F	6
GO:0010955	negative regulation of protein processing	6/829	29/18722	0.00146599	0.0207062	0.0164259	CAST/SERPINE2/PRNP/IL1R2/SERPINE1/XIAP	6
GO:0034067	protein localization to Golgi apparatus	6/829	29/18722	0.00146599	0.0207062	0.0164259	OPTN/BICD2/SORL1/VPS13C/VPS13A/GCC2	6
GO:1903318	negative regulation of protein maturation	6/829	29/18722	0.00146599	0.0207062	0.0164259	CAST/SERPINE2/PRNP/IL1R2/SERPINE1/XIAP	6
GO:2001032	regulation of double-strand break repair via nonhomologous end joining	6/829	29/18722	0.00146599	0.0207062	0.0164259	RIF1/HMGA2/DEK/PARP9/PRKDC/SMCHD1	6
GO:0045814	negative regulation of gene expression, epigenetic	8/829	50/18722	0.00147091	0.0207062	0.0164259	MACROH2A1/TPR/HMGA2/POLE3/SMARCA5/MPHOSPH8/DNMT1/SMCHD1	8
GO:0071709	membrane assembly	8/829	50/18722	0.00147091	0.0207062	0.0164259	S100A10/CAV1/PTPRD/PTEN/NLGN4Y/CAV2/SPTBN1/FLOT2	8
GO:0050870	positive regulation of T cell activation	20/829	216/18722	0.00152672	0.0214328	0.0170023	B2M/HLA-A/HLA-DRB1/CD74/CAV1/LGALS1/HLA-DRA/CCL5/IL18/EFNB1/GLI3/HLA-DQB1/HES1/PYCARD/SYK/HSPD1/IL1B/SLC7A1/FLOT2/AP3D1	20
GO:0007062	sister chromatid cohesion	9/829	62/18722	0.00154521	0.0215738	0.0171142	MACROH2A1/STAG3L2/SFPQ/ATRX/SMC3/SGO2/STAG2/CDC20/RB1	9
GO:1903078	positive regulation of protein localization to plasma membrane	9/829	62/18722	0.00154521	0.0215738	0.0171142	LGALS3/KIF5B/RACK1/PRNP/ATP2B4/EGFR/ITGB1/SPTBN1/ITGA3	9
GO:0019646	aerobic electron transport chain	11/829	87/18722	0.00155882	0.0217045	0.0172179	NDUFB1/UQCRC1/UQCRQ/UQCRHL/DNAJC15/COX7C/NDUFA3/NDUFA6/NDUFB6/NDUFV3/NDUFS4	11
GO:0050863	regulation of T cell activation	27/829	329/18722	0.00159518	0.0220401	0.0174841	B2M/HLA-A/HLA-DRB1/MARCHF7/LGALS3/CD74/CAV1/LGALS1/HLA-DRA/CCL5/IL18/PRNP/CD2/EFNB1/GPNMB/GLI3/HLA-DQB1/SPINK5/HES1/PYCARD/SYK/HSPD1/IL1B/SLC7A1/FLOT2/AP3D1/ZC3H8	27
GO:0022904	respiratory electron transport chain	13/829	114/18722	0.00160017	0.0220401	0.0174841	GPD2/NDUFB1/UQCRC1/UQCRQ/UQCRHL/DNAJC15/COX7C/PLEC/NDUFA3/NDUFA6/NDUFB6/NDUFV3/NDUFS4	13
GO:1901800	positive regulation of proteasomal protein catabolic process	13/829	114/18722	0.00160017	0.0220401	0.0174841	CAV1/SH3RF2/NFE2L2/VCP/NUB1/RACK1/CSNK1A1/TMTC3/SOCS4/PSMC3/PLK2/CDC20/HECTD1	13
GO:1903008	organelle disassembly	13/829	114/18722	0.00160017	0.0220401	0.0174841	OPTN/STING1/VCP/KIF5B/DNM1L/DENR/GOLGA2/ATG14/VDAC1/VPS13C/MTIF3/MTIF2/RB1CC1	13
GO:0001952	regulation of cell-matrix adhesion	14/829	128/18722	0.00161284	0.0221548	0.0175751	S100A10/ROCK2/IQGAP1/PTEN/MAP4K4/CDH13/SLK/FERMT1/MACF1/SFRP1/SERPINE1/CDK6/ROCK1/JAG1	14
GO:0022407	regulation of cell-cell adhesion	34/829	448/18722	0.0016427	0.0225045	0.0178525	B2M/HLA-A/HLA-DRB1/MARCHF7/SERPINE2/LGALS3/CD74/PDPN/CAV1/RDX/CD44/LGALS1/HLA-DRA/CCL5/IL18/PRNP/EFNB1/GPNMB/TENM3/GLI3/HLA-DQB1/KIFAP3/WNK1/SWAP70/HES1/PYCARD/SYK/HSPD1/IL1B/SLC7A1/FLOT2/AP3D1/ZC3H8/JAG1	34
GO:0007160	cell-matrix adhesion	21/829	233/18722	0.00165079	0.0225549	0.0178925	COL17A1/ACTN1/S100A10/ROCK2/IQGAP1/CD44/PTEN/MAP4K4/CDH13/SLK/FERMT1/MACF1/ITGB1/ITGB4/SFRP1/SERPINE1/CDK6/ROCK1/ITGA3/JAG1/ITGAV	21
GO:0042770	signal transduction in response to DNA damage	17/829	172/18722	0.00167092	0.0226501	0.0179679	SP100/MARCHF7/CD74/MAP3K20/CD44/HMGA2/UIMC1/ATRX/PRKDC/BRCA2/PML/GIGYF2/RPS27L/PLK2/CLSPN/CDKN1A/EIF2AK4	17
GO:0033077	T cell differentiation in thymus	10/829	75/18722	0.00167742	0.0226501	0.0179679	B2M/RPS6/CD74/BCL11B/GLI3/CD3D/PRKDC/CD3G/IL1B/ZC3H8	10
GO:0036465	synaptic vesicle recycling	10/829	75/18722	0.00167742	0.0226501	0.0179679	CALM1/STON2/ACTB/CANX/DNM1L/PLAA/NLGN4Y/ITSN2/ROCK1/AP3D1	10
GO:0051293	establishment of spindle localization	8/829	51/18722	0.00167807	0.0226501	0.0179679	MAP4/MYH9/DYNC1H1/GJA1/KPNB1/SPDL1/ITGB1/CDK5RAP2	8
GO:0014037	Schwann cell differentiation	7/829	40/18722	0.00168878	0.0226501	0.0179679	NRG1/ITGB4/PLEC/NAB1/DICER1/GPC1/POU3F1	7
GO:0030866	cortical actin cytoskeleton organization	7/829	40/18722	0.00168878	0.0226501	0.0179679	ROCK2/TLN1/FMNL2/EHD2/CAVIN3/PLEC/ROCK1	7
GO:0043001	Golgi to plasma membrane protein transport	7/829	40/18722	0.00168878	0.0226501	0.0179679	OPTN/KIF13A/GOLGA4/RACK1/MACF1/SPTBN1/RAB31	7
GO:0010639	negative regulation of organelle organization	28/829	347/18722	0.00169501	0.0226741	0.017987	GPX1/LIMA1/TMSB10/MAP4/LMNA/HNRNPC/RDX/CKAP2/HDGFL3/DNM1L/TPR/CAPG/NAV3/SPDL1/ATRX/MNAT1/HNRNPU/CENPF/TOP2A/SPTBN1/SWAP70/IK/CAMSAP2/GNL3L/FLII/GSN/FEZ2/CDK5RAP2	28
GO:0050767	regulation of neurogenesis	29/829	364/18722	0.00171453	0.0228753	0.0181466	PTPRZ1/B2M/SERPINE2/NEFL/RTN4/PTPRD/XRCC5/PTEN/DNM1L/GOLGA4/SHTN1/SNW1/PAK1/ACTR2/SORL1/MACF1/EGFR/GLI3/REST/HMGB2/ROBO1/DICER1/LDLR/HES1/IL1B/ASPM/LIMK1/NIN/LPAR3	29
GO:0050678	regulation of epithelial cell proliferation	30/829	381/18722	0.0017258	0.0229657	0.0182183	GPX1/SFN/B2M/FGFBP1/STAT1/CAV1/LAMB1/SPARC/EPGN/RTN4/PTEN/CDH13/NFIB/BCL11B/CDKN2B/SULF2/AREG/GJA1/CAV2/EGFR/SFRP1/PRKDC/HMGB2/ROBO1/ATP5F1A/CDK6/HES1/BRCA2/HRAS/RB1	30
GO:0032233	positive regulation of actin filament bundle assembly	9/829	63/18722	0.00173332	0.0229996	0.0182452	S100A10/ROCK2/FLNA/CCDC88A/PAK1/SFRP1/TPM1/SWAP70/LIMK1	9
GO:0043280	positive regulation of cysteine-type endopeptidase activity involved in apoptotic process	14/829	129/18722	0.00173735	0.0229996	0.0182452	VCP/TNFSF10/RACK1/ANP32B/REST/ROBO1/PYCARD/PML/SYK/HSPD1/RPS27L/HIP1/UACA/GSN	14
GO:0033674	positive regulation of kinase activity	35/829	467/18722	0.00174757	0.0230752	0.0183052	CALM1/HLA-DRB1/CD74/IQGAP1/EPGN/XRCC5/CCL5/NRG1/IL18/RALB/PRNP/HMGA2/CCDC88A/PAK1/AREG/ATP2B4/CDC25B/EGFR/PDGFA/MNAT1/IGF1R/SYAP1/ATG14/WNK1/ROBO1/SYK/IL1B/EGR1/CENPE/CAB39/CCNK/CLSPN/PTPN1/HRAS/CDKN1A	35
GO:0031571	mitotic G1 DNA damage checkpoint signaling	6/829	30/18722	0.00176475	0.0231822	0.0183901	PRKDC/PML/GIGYF2/RPS27L/PLK2/CDKN1A	6
GO:0045070	positive regulation of viral genome replication	6/829	30/18722	0.00176475	0.0231822	0.0183901	CCL5/IFIT1/PABPC1/TOP2A/LARP1/ADAR	6
GO:0097191	extrinsic apoptotic signaling pathway	20/829	219/18722	0.0018006	0.0235321	0.0186677	IFI27/IFI6/GPX1/SP100/LGALS3/CAV1/INHBA/ITGA6/LMNA/TNFSF10/PTEN/PDIA3/SFRP1/SERPINE1/HMGB2/PYCARD/PML/IL1B/ITGAV/RB1CC1	20
GO:2001020	regulation of response to DNA damage stimulus	20/829	219/18722	0.0018006	0.0235321	0.0186677	MARCHF7/CD74/MAP3K20/HNRNPK/CD44/RIF1/HMGA2/DEK/ACTR2/UIMC1/PARP9/EGFR/TRIP12/PRKDC/SETD2/BCLAF1/USP47/PML/SMCHD1/USP1	20
GO:1990542	mitochondrial transmembrane transport	12/829	102/18722	0.00182706	0.023817	0.0188937	ATP5F1EP2/ROMO1/ATP5ME/SLC25A6/AFG3L2/ATP5PD/DNAJC15/VDAC1/SFXN1/ATP5F1A/HSPD1/MCUB	12
GO:0002683	negative regulation of immune system process	33/829	434/18722	0.00185121	0.0240705	0.0190948	GPX1/HLA-A/HLA-B/HLA-DRB1/MARCHF7/LGALS3/CD74/INHBA/GBP1/IFI16/PRNP/NMI/ISG15/PARP14/HLA-F/GPNMB/HSPA9/GLI3/FER/BST2/SFRP1/SPINK5/PRKDC/SERPING1/OAS3/LDLR/CDK6/SAMHD1/SYK/PLK2/ZC3H8/PHPT1/ADAR	33
GO:0044766	multi-organism transport	5/829	21/18722	0.0018922	0.024417	0.0193697	CAV1/IFIT1/CAV2/BST2/KPNA3	5
GO:0099515	actin filament-based transport	5/829	21/18722	0.0018922	0.024417	0.0193697	SYNE2/MYO1B/MYO5A/MYO1C/ACTN4	5
GO:1902579	multi-organism localization	5/829	21/18722	0.0018922	0.024417	0.0193697	CAV1/IFIT1/CAV2/BST2/KPNA3	5
GO:1903706	regulation of hemopoiesis	29/829	367/18722	0.00193778	0.0248993	0.0197522	H4C3/B2M/HLA-B/STAT1/HLA-DRB1/CD74/INHBA/CA2/HLA-DRA/IL18/ISG15/CD2/HSPA9/GLI3/PURB/SFRP1/SPINK5/ACIN1/PRKDC/HMGB2/KLF13/CDK6/LEO1/SYK/AP3D1/ZC3H8/JAG1/CTR9/RB1	29
GO:0046888	negative regulation of hormone secretion	9/829	64/18722	0.00193932	0.0248993	0.0197522	INHBA/MAP4K4/GJA1/NDUFAF2/REST/SFRP1/VSNL1/IL1B/MIDN	9
GO:0031062	positive regulation of histone methylation	7/829	41/18722	0.00195992	0.0251008	0.019912	LMNA/RIF1/SNW1/RTF1/KMT2E/DNMT1/CTR9	7
GO:0090161	Golgi ribbon formation	4/829	13/18722	0.00197997	0.0252501	0.0200305	OPTN/TRIP11/GOLGA2/GCC2	4
GO:0048285	organelle fission	36/829	488/18722	0.00198147	0.0252501	0.0200305	MACROH2A1/RALBP1/FLNA/DCN/EPGN/DNM1L/TPR/ACTR2/CAV2/KPNB1/SPDL1/MKI67/SMC2/CDC25B/ATRX/DLGAP5/HNRNPU/GOLGA2/CENPF/TOP2A/USP16/SMC3/SGO2/KIF20B/STAG2/IK/BRCA2/SMC4/IL1B/KIF2A/CENPE/ASPM/NCAPG/CDC20/CDK5RAP2/RB1	36
GO:0045786	negative regulation of cell cycle	30/829	385/18722	0.00202258	0.0256812	0.0203725	MACROH2A1/INHBA/MAP3K20/PTEN/CDKN2B/TPR/HMGA2/UIMC1/SPDL1/GPNMB/ALOX15B/EGFR/ATRX/BTG3/CENPF/PRKDC/CDK6/USP47/IK/PML/PRMT2/GIGYF2/BRD7/RPS27L/PLK2/CLSPN/CDKN1A/EIF2AK4/CDK5RAP2/RB1	30
GO:0051225	spindle assembly	13/829	117/18722	0.00202535	0.0256812	0.0203725	FLNA/TPR/DYNC1H1/KPNB1/HNRNPU/GOLGA2/SMC3/STAG2/KIF2A/ASPM/NCOR1/SENP6/CDC20	13
GO:0002200	somatic diversification of immune receptors	10/829	77/18722	0.00205088	0.0258604	0.0205147	BCL11B/RIF1/PRKDC/HMGB2/YY1/SAMHD1/SWAP70/HSPD1/ADAR/XRCC4	10
GO:0032436	positive regulation of proteasomal ubiquitin-dependent protein catabolic process	11/829	90/18722	0.00205466	0.0258604	0.0205147	CAV1/SH3RF2/NFE2L2/VCP/NUB1/RACK1/CSNK1A1/SOCS4/PLK2/CDC20/HECTD1	11
GO:0035304	regulation of protein dephosphorylation	11/829	90/18722	0.00205466	0.0258604	0.0205147	CALM1/LGALS3/HSP90B1/YWHAE/ROCK2/GNAI2/BOD1L1/PPP1R12A/SWAP70/ROCK1/SLC39A10	11
GO:0007043	cell-cell junction assembly	15/829	146/18722	0.00209396	0.0262025	0.020786	FSCN1/DSG1/CAV1/PKP4/ROCK2/ACTB/PKP1/TLN1/GJA1/PKP3/GJB2/MYO1C/ROCK1/IL1B/WDR1	15
GO:0044819	mitotic G1/S transition checkpoint signaling	6/829	31/18722	0.00210748	0.0262025	0.020786	PRKDC/PML/GIGYF2/RPS27L/PLK2/CDKN1A	6
GO:0051569	regulation of histone H3-K4 methylation	6/829	31/18722	0.00210748	0.0262025	0.020786	MACROH2A1/SNW1/RTF1/KMT2E/DNMT1/CTR9	6
GO:0071480	cellular response to gamma radiation	6/829	31/18722	0.00210748	0.0262025	0.020786	MAP3K20/XRCC5/HSPA5/EGR1/HRAS/CDKN1A	6
GO:0071711	basement membrane organization	6/829	31/18722	0.00210748	0.0262025	0.020786	CAV1/LAMB1/FLRT2/CAV2/FERMT1/ITGB1	6
GO:1903037	regulation of leukocyte cell-cell adhesion	27/829	336/18722	0.00215392	0.0265868	0.0210909	B2M/HLA-A/HLA-DRB1/MARCHF7/LGALS3/CD74/CAV1/CD44/LGALS1/HLA-DRA/CCL5/IL18/PRNP/EFNB1/GPNMB/GLI3/HLA-DQB1/WNK1/HES1/PYCARD/SYK/HSPD1/IL1B/SLC7A1/FLOT2/AP3D1/ZC3H8	27
GO:1903076	regulation of protein localization to plasma membrane	12/829	104/18722	0.00215756	0.0265868	0.0210909	LGALS3/ACTB/GBP1/KIF5B/RACK1/PRNP/ATP2B4/EGFR/ITGB1/SPTBN1/ITGA3/HECTD1	12
GO:0051438	regulation of ubiquitin-protein transferase activity	8/829	53/18722	0.00216123	0.0265868	0.0210909	RPL23/PTEN/DNM1L/RPS20/RPS15/LIMK1/CDC20/TOPORS	8
GO:0070613	regulation of protein processing	9/829	65/18722	0.0021644	0.0265868	0.0210909	CAST/SERPINE2/MYH9/PRNP/ENO1/IL1R2/SERPINE1/XIAP/GSN	9
GO:0090307	mitotic spindle assembly	9/829	65/18722	0.0021644	0.0265868	0.0210909	FLNA/TPR/KPNB1/HNRNPU/GOLGA2/SMC3/STAG2/KIF2A/CDC20	9
GO:1903313	positive regulation of mRNA metabolic process	13/829	118/18722	0.00218621	0.0267902	0.0212523	NCL/ROCK2/RBMX/RBM3/PABPC1/SNW1/TUT7/TNRC6B/THRAP3/HNRNPD/ROCK1/LEO1/GIGYF2	13
GO:0000280	nuclear division	33/829	439/18722	0.0022234	0.0271808	0.0215621	MACROH2A1/FLNA/EPGN/TPR/ACTR2/CAV2/KPNB1/SPDL1/MKI67/SMC2/CDC25B/ATRX/DLGAP5/HNRNPU/GOLGA2/CENPF/TOP2A/USP16/SMC3/SGO2/KIF20B/STAG2/IK/BRCA2/SMC4/IL1B/KIF2A/CENPE/ASPM/NCAPG/CDC20/CDK5RAP2/RB1	33
GO:0006354	DNA-templated transcription, elongation	11/829	91/18722	0.00224589	0.0272597	0.0216247	LARP7/TCERG1/WDR43/RTF1/HNRNPU/SUPT16H/SETD2/LEO1/CCNK/GTF2F2/CTR9	11
GO:0007265	Ras protein signal transduction	27/829	337/18722	0.00224602	0.0272597	0.0216247	PDPN/ROCK2/RALBP1/RDX/MAP4K4/CDH13/NRG1/RALB/SHTN1/KPNB1/ITGB1/USP8/MAPKAP1/LPAR6/ROBO1/ROCK1/ARHGAP5/ARHGEF28/ITGA3/PLK2/DNMT1/CTNNAL1/LIMK1/HRAS/CDKN1A/SHOC2/RB1	27
GO:0072594	establishment of protein localization to organelle	32/829	422/18722	0.00224676	0.0272597	0.0216247	MACROH2A1/CALM1/RPL23/RN7SL1/ROMO1/LMNA/FLNA/TPR/NMT1/SORL1/FERMT1/KPNB1/GLI3/DNAJC15/VPS13C/HSPA5/VPS13A/GZMB/RAB3GAP1/SRP72/VPS36/BRCA2/PML/SYK/SEC63/HSPD1/NOLC1/AP3D1/GCC2/KPNA3/DKC1/CDKN1A	32
GO:1903039	positive regulation of leukocyte cell-cell adhesion	21/829	239/18722	0.00225119	0.0272597	0.0216247	B2M/HLA-A/HLA-DRB1/CD74/CAV1/CD44/LGALS1/HLA-DRA/CCL5/IL18/EFNB1/GLI3/HLA-DQB1/HES1/PYCARD/SYK/HSPD1/IL1B/SLC7A1/FLOT2/AP3D1	21
GO:0007520	myoblast fusion	7/829	42/18722	0.00226357	0.0273448	0.0216922	TANC1/MYH9/EHD2/MYOF/CXCL9/CXCL10/PTGFRN	7
GO:0002443	leukocyte mediated immunity	33/829	440/18722	0.00230511	0.027781	0.0220382	B2M/HLA-A/HLA-B/HLA-DRB1/CD74/C1R/KIF5B/HLA-DRA/IL18/RIF1/DDX21/DDX58/HLA-F/TRBC2/FER/IGHG4/TUBB4B/HLA-DQB1/BST2/C1S/KMT2E/CTSC/SERPING1/GZMB/IGHG3/SWAP70/SYK/HSPD1/IL1B/IGHA1/WDR1/JAG1/IGLC3	33
GO:0040029	regulation of gene expression, epigenetic	12/829	105/18722	0.00234026	0.0281168	0.0223046	MACROH2A1/GPX1/IFI16/TPR/HMGA2/POLE3/SMARCA5/HNRNPU/ARID4A/MPHOSPH8/DNMT1/SMCHD1	12
GO:0051962	positive regulation of nervous system development	23/829	272/18722	0.00234584	0.0281168	0.0223046	PTPRZ1/SERPINE2/NEFL/PTPRD/XRCC5/FLRT2/DNM1L/GOLGA4/SHTN1/SNW1/PAK1/ACTR2/MACF1/EGFR/GLI3/ROBO1/DICER1/HES1/IL1B/ASPM/LIMK1/NIN/LPAR3	23
GO:0032727	positive regulation of interferon-alpha production	5/829	22/18722	0.00236049	0.0281168	0.0223046	STAT1/DDX58/IFIH1/SETD2/HSPD1	5
GO:0048026	positive regulation of mRNA splicing, via spliceosome	5/829	22/18722	0.00236049	0.0281168	0.0223046	NCL/RBMX/RBM3/SNW1/THRAP3	5
GO:0140467	integrated stress response signaling	5/829	22/18722	0.00236049	0.0281168	0.0223046	NFE2L2/ATF4/HSPA5/PTPN1/EIF2AK4	5
GO:0070507	regulation of microtubule cytoskeleton organization	15/829	148/18722	0.00239242	0.0284309	0.0225538	AKAP9/CKAP2/HDGFL3/BICD2/TPR/PAK1/DYNC1H1/NAV3/CLIP1/HNRNPU/ROCK1/CAMSAP2/SENP6/NIN/CDK5RAP2	15
GO:0051893	regulation of focal adhesion assembly	9/829	66/18722	0.0024098	0.0284389	0.0225602	S100A10/ROCK2/IQGAP1/PTEN/MAP4K4/SLK/MACF1/SFRP1/ROCK1	9
GO:0072678	T cell migration	9/829	66/18722	0.0024098	0.0284389	0.0225602	CCL5/CD99/MSN/PLEC/WNK1/CXCL10/PYCARD/CXCL11/SLC12A2	9
GO:0090109	regulation of cell-substrate junction assembly	9/829	66/18722	0.0024098	0.0284389	0.0225602	S100A10/ROCK2/IQGAP1/PTEN/MAP4K4/SLK/MACF1/SFRP1/ROCK1	9
GO:0048608	reproductive structure development	32/829	424/18722	0.00241804	0.0284705	0.0225852	RPS6/SERPINE2/INHBA/EIF2S2/FLNA/DCN/TNFSF10/PTEN/GJA1/TNC/GJB2/ALOX15B/ATRX/GLI3/EPAS1/HSPA5/SFRP1/ARID4A/SETD2/HMGB2/BPTF/HES1/FST/BRCA2/ASPM/RRM1/TMF1/SMARCC1/GJB5/RBPJ/HECTD1/GJB3	32
GO:0042552	myelination	14/829	134/18722	0.00248588	0.0290784	0.0230675	PTPRZ1/PTEN/NRG1/AFG3L2/ITGB4/CTSC/PLEC/NAB1/DICER1/GPC1/DEGS1/POU3F1/FAM126A/ACER3	14
GO:0006446	regulation of translational initiation	10/829	79/18722	0.00248858	0.0290784	0.0230675	EIF5B/EIF2AK2/CCL5/TPR/ATF4/DHX29/LARP1/EIF3B/MTIF2/EIF2AK4	10
GO:0034243	regulation of transcription elongation from RNA polymerase II promoter	6/829	32/18722	0.00249813	0.0290784	0.0230675	LARP7/TCERG1/WDR43/HNRNPU/SUPT16H/LEO1	6
GO:0050685	positive regulation of mRNA processing	6/829	32/18722	0.00249813	0.0290784	0.0230675	NCL/RBMX/RBM3/SNW1/THRAP3/LEO1	6
GO:1901532	regulation of hematopoietic progenitor cell differentiation	6/829	32/18722	0.00249813	0.0290784	0.0230675	NFE2L2/EIF2AK2/HSPA9/PRKDC/HES1/N4BP2L2	6
GO:0050777	negative regulation of immune response	18/829	194/18722	0.0025071	0.0291165	0.0230977	GPX1/HLA-A/HLA-B/HLA-DRB1/LGALS3/IFI16/NMI/ISG15/PARP14/HLA-F/FER/SPINK5/SERPING1/OAS3/SAMHD1/SYK/PLK2/ADAR	18
GO:0090263	positive regulation of canonical Wnt signaling pathway	12/829	106/18722	0.00253538	0.0293783	0.0233053	CAV1/VCP/SULF2/PLEKHA4/EGFR/USP8/SFRP1/WNK1/USP47/ASPM/XIAP/RBPJ	12
GO:0031396	regulation of protein ubiquitination	19/829	210/18722	0.00257095	0.029693	0.023555	MARCHF7/RPL23/CAV1/SH3RF2/PTEN/PLAA/RPS20/NMI/RPS15/ISG15/HSPA5/TRIP12/TRIM44/LIMK1/GNL3L/XIAP/CTR9/CDC20/TOPORS	19
GO:0050680	negative regulation of epithelial cell proliferation	16/829	164/18722	0.00257417	0.029693	0.023555	SFN/B2M/STAT1/CAV1/SPARC/PTEN/NFIB/CDKN2B/GJA1/CAV2/SFRP1/ROBO1/ATP5F1A/CDK6/BRCA2/RB1	16
GO:0030705	cytoskeleton-dependent intracellular transport	18/829	195/18722	0.00265117	0.0302616	0.0240061	SYNE2/DYNC1I2/MYO1B/NEFL/KIF5B/KIF13A/BICD2/DST/CCDC88A/SFPQ/DYNC1H1/MYO5A/HNRNPU/KIFAP3/MYO1C/ACTN4/FLOT2/AP3D1	18
GO:0002253	activation of immune response	29/829	375/18722	0.00265909	0.0302616	0.0240061	HLA-A/HLA-DRB1/LGALS3/C1R/STING1/GBP1/XRCC5/IFI16/PRNP/SFPQ/PAK1/TRBC2/IGHG4/HLA-DQB1/C1S/PRKDC/WNK1/SERPING1/AIM2/IGHG3/PYCARD/SYK/IL1B/IGHA1/SLC39A10/LIMK1/PHPT1/IGLC3/HRAS	29
GO:0090398	cellular senescence	11/829	93/18722	0.00267162	0.0302616	0.0240061	B2M/CDKN2B/RSL1D1/HMGA2/PRKDC/SMC6/CDK6/PML/PLK2/HRAS/CDKN1A	11
GO:0000212	meiotic spindle organization	4/829	14/18722	0.00267557	0.0302616	0.0240061	MYH9/ATRX/GOLGA2/ASPM	4
GO:0038166	angiotensin-activated signaling pathway	4/829	14/18722	0.00267557	0.0302616	0.0240061	CAV1/ROCK2/CA2/ROCK1	4
GO:0071481	cellular response to X-ray	4/829	14/18722	0.00267557	0.0302616	0.0240061	XRCC5/HMGA2/NUCKS1/SFRP1	4
GO:1904814	regulation of protein localization to chromosome, telomeric region	4/829	14/18722	0.00267557	0.0302616	0.0240061	MACROH2A1/GNL3/GNL3L/DKC1	4
GO:0072665	protein localization to vacuole	9/829	67/18722	0.00267676	0.0302616	0.0240061	ROCK2/GBP1/RTN4/SORL1/VPS13C/VPS13A/VPS36/AP3D1/GCC2	9
GO:1903317	regulation of protein maturation	9/829	67/18722	0.00267676	0.0302616	0.0240061	CAST/SERPINE2/MYH9/PRNP/ENO1/IL1R2/SERPINE1/XIAP/GSN	9
GO:0032204	regulation of telomere maintenance	10/829	80/18722	0.00273389	0.0306533	0.0243168	HNRNPC/XRCC5/GNL3/ATRX/HNRNPU/HNRNPD/PML/YLPM1/GNL3L/DKC1	10
GO:0071826	ribonucleoprotein complex subunit organization	20/829	227/18722	0.00274191	0.0306533	0.0243168	EIF3A/EIF2S2/EIF3J/VCP/KIF5B/XRCC5/SCAF11/RPS15/DENR/PSIP1/SF3B1/DHX29/PRKDC/DICER1/EIF3B/LUC7L3/TGS1/RPS27L/RPF2/ADAR	20
GO:0042303	molting cycle	12/829	107/18722	0.00274355	0.0306533	0.0243168	KRT14/KRT17/INHBA/APCDD1/WNT10A/FERMT1/EGFR/PDGFA/SPINK5/FST/KRT16/RBPJ	12
GO:0042633	hair cycle	12/829	107/18722	0.00274355	0.0306533	0.0243168	KRT14/KRT17/INHBA/APCDD1/WNT10A/FERMT1/EGFR/PDGFA/SPINK5/FST/KRT16/RBPJ	12
GO:2000060	positive regulation of ubiquitin-dependent protein catabolic process	12/829	107/18722	0.00274355	0.0306533	0.0243168	CAV1/SH3RF2/NFE2L2/VCP/PTEN/NUB1/RACK1/CSNK1A1/SOCS4/PLK2/CDC20/HECTD1	12
GO:0044091	membrane biogenesis	8/829	55/18722	0.0027474	0.0306533	0.0243168	S100A10/CAV1/PTPRD/PTEN/NLGN4Y/CAV2/SPTBN1/FLOT2	8
GO:0018205	peptidyl-lysine modification	29/829	376/18722	0.00276362	0.0307671	0.0244071	MACROH2A1/H1-2/LMNA/SET/RIF1/SNW1/GNL3/POLE3/ATRX/IFIH1/RTF1/KMT2E/ARID4A/PHF14/SETD2/WDR82/PWP1/BRCA2/PML/BRD7/IL1B/EGR1/IWS1/DNMT1/JADE2/GNL3L/CTR9/SENP6/TOPORS	29
GO:0007272	ensheathment of neurons	14/829	136/18722	0.0028516	0.0316088	0.0250748	PTPRZ1/PTEN/NRG1/AFG3L2/ITGB4/CTSC/PLEC/NAB1/DICER1/GPC1/DEGS1/POU3F1/FAM126A/ACER3	14
GO:0008366	axon ensheathment	14/829	136/18722	0.0028516	0.0316088	0.0250748	PTPRZ1/PTEN/NRG1/AFG3L2/ITGB4/CTSC/PLEC/NAB1/DICER1/GPC1/DEGS1/POU3F1/FAM126A/ACER3	14
GO:0045943	positive regulation of transcription by RNA polymerase I	5/829	23/18722	0.00290762	0.0320934	0.0254592	NCL/ATF4/WDR43/PWP1/UBTF	5
GO:0061013	regulation of mRNA catabolic process	16/829	166/18722	0.00290788	0.0320934	0.0254592	ROCK2/HNRNPC/SERBP1/PKP1/PABPC1/TUT7/PKP3/HNRNPM/TNRC6B/HNRNPU/THRAP3/LARP1/HNRNPD/ROCK1/GIGYF2/ZC3H14	16
[truncated: 4,647 more rows]

## Sheet: Cancer cell_up genes_2
ID	Description	GeneRatio	BgRatio	pvalue	p.adjust	qvalue	geneID	Count
[truncated: 2,175 more rows]

## Sheet: Cancer cell_down genes_2
ID	Description	GeneRatio	BgRatio	pvalue	p.adjust	qvalue	geneID	Count
[truncated: 3,794 more rows]

## Sheet: B cell_up genes_1
			ID	Description	GeneRatio	BgRatio	pvalue	p.adjust	qvalue	geneID	Count
[truncated: 3,356 more rows]

[truncated: 23 more sheets: B cell_down genes_1, Endothelial cell_up genes_1, Endothelial cell_down genes_1, Fibroblast_up genes_1, Fibroblast_down genes_1, Macrophage_up genes_1, Macrophage_down genes_1, Macrophage_up genes_2, Macrophage_down genes_2, Monocyte_up genes_1, Monocyte_down genes_1, Neutrophil_up genes_1, Neutrophil_down genes_1, Neutrophil_up genes_2, Neutrophil_down genes_2, NK cell_up genes_1, NK cell_down genes_1, NK cell_up genes_2, NK cell_down genes_2, T cell_up genes_1 …]
