# Supplementary material for: Single-cell atlas profiling revealed cellular characteristics and dynamic changes after PD-1 blockade therapy of brain metastases from laryngeal squamous cell carcinoma
Source: Mol Cell Biochem. 2024 Aug 1;480(4):2377–400. doi: 10.1007/s11010-024-05064-3 (PMC11961546; doi:10.1007/s11010-024-05064-3)
Supplement: Supplementary file 5 — Supplementary file5 (XLSX 191 KB) [file 11010_2024_5064_MOESM5_ESM.xlsx]

## Sheet: Sheet1
Supplementary Data 5. Differentially expressed genes across cancer cell clusters
Gene lists used to define cell subtypes
p_val	avg_log2FC	pct.1	pct.2	p_val_adj	cluster	gene
0	1.22649	0.962	0.765	0	Cancer_cell_PF_CLU	CLU
0	0.852591	0.983	0.808	0	Cancer_cell_PF_CLU	KRT7
0	0.788435	0.992	0.907	0	Cancer_cell_PF_CLU	CD9
0	0.738175	0.951	0.727	0	Cancer_cell_PF_CLU	SELENOP
0	0.621533	0.999	0.977	0	Cancer_cell_PF_CLU	RPS18
0	0.518613	0.992	0.975	0	Cancer_cell_PF_CLU	RPL10A
0	0.510499	0.995	0.971	0	Cancer_cell_PF_CLU	RPS29
0	0.510039	0.995	0.966	0	Cancer_cell_PF_CLU	RPS27
1.2840766135414e-319	0.532355	0.997	0.852	4.43340291591304e-315	Cancer_cell_PF_CLU	KRT19
1.84089e-306	0.574467	0.988	0.823	6.35587e-302	Cancer_cell_PF_CLU	FXYD3
7.51765e-305	0.711074	0.945	0.742	2.59554e-300	Cancer_cell_PF_CLU	MDK
1.5446e-293	0.646607	0.984	0.944	5.33288e-289	Cancer_cell_PF_CLU	DBI
4.10655e-285	0.59862	0.995	0.884	1.41783e-280	Cancer_cell_PF_CLU	KRT15
7.91862e-271	0.527877	0.949	0.731	2.73398e-266	Cancer_cell_PF_CLU	DANCR
7.76151e-248	0.533147	0.957	0.814	2.67974e-243	Cancer_cell_PF_CLU	SNHG8
1.03197e-242	0.688548	0.895	0.673	3.56299e-238	Cancer_cell_PF_CLU	GSTM3
3.55176e-242	0.518615	0.961	0.831	1.22628e-237	Cancer_cell_PF_CLU	BLVRB
6.39156e-240	0.585905	0.985	0.864	2.20675e-235	Cancer_cell_PF_CLU	HSPA1A
4.72082e-237	0.644259	0.94	0.808	1.62991e-232	Cancer_cell_PF_CLU	FOS
5.31156e-234	0.55901	0.967	0.809	1.83387e-229	Cancer_cell_PF_CLU	HSPA1B
6.73347e-225	0.723732	0.978	0.854	2.3248e-220	Cancer_cell_PF_CLU	LY6D
4.22156e-224	0.512002	0.978	0.9	1.45754e-219	Cancer_cell_PF_CLU	MIR205HG
2.41599e-223	0.584353	0.882	0.68	8.34146e-219	Cancer_cell_PF_CLU	GLUL
1.24024e-200	0.515729	0.895	0.713	4.28207e-196	Cancer_cell_PF_CLU	SGK1
3.40175e-197	0.568254	0.909	0.723	1.17449e-192	Cancer_cell_PF_CLU	FOSB
5.54705e-196	0.565089	0.924	0.791	1.91517e-191	Cancer_cell_PF_CLU	IER3
1.83579e-191	0.530588	0.907	0.729	6.33823e-187	Cancer_cell_PF_CLU	CBR1
6.9137e-186	0.536717	0.823	0.579	2.38702e-181	Cancer_cell_PF_CLU	NUPR1
3.19803e-126	0.663393	0.699	0.619	1.10415e-121	Cancer_cell_PF_CLU	RECQL
1.44947e-96	0.551316	0.974	0.969	5.00445e-92	Cancer_cell_PF_CLU	MT-ATP6
2.9245e-88	0.568499	0.852	0.701	1.00971e-83	Cancer_cell_PF_CLU	HSPA6
0	1.93553	0.839	0.49	0	Cancer_cell_Proliferation_CDK1	HIST1H4C
0	1.77068	0.869	0.25	0	Cancer_cell_Proliferation_CDK1	PCLAF
0	1.63828	0.807	0.211	0	Cancer_cell_Proliferation_CDK1	CDK1
0	1.54098	0.955	0.645	0	Cancer_cell_Proliferation_CDK1	CKS1B
0	1.40559	0.98	0.864	0	Cancer_cell_Proliferation_CDK1	H2AFZ
0	1.40046	0.882	0.262	0	Cancer_cell_Proliferation_CDK1	ZWINT
0	1.29669	0.973	0.892	0	Cancer_cell_Proliferation_CDK1	TUBA1B
0	1.2857	0.948	0.851	0	Cancer_cell_Proliferation_CDK1	TUBB
0	1.2442	0.901	0.759	0	Cancer_cell_Proliferation_CDK1	DUT
0	1.15909	0.893	0.459	0	Cancer_cell_Proliferation_CDK1	STMN1
0	1.13446	0.737	0.138	0	Cancer_cell_Proliferation_CDK1	TYMS
0	1.08264	0.693	0.132	0	Cancer_cell_Proliferation_CDK1	UBE2C
0	1.06727	0.929	0.511	0	Cancer_cell_Proliferation_CDK1	CENPW
0	1.03976	0.956	0.884	0	Cancer_cell_Proliferation_CDK1	DEK
0	1.02544	0.838	0.24	0	Cancer_cell_Proliferation_CDK1	MAD2L1
0	1.02104	0.821	0.24	0	Cancer_cell_Proliferation_CDK1	TK1
0	0.984096	0.809	0.369	0	Cancer_cell_Proliferation_CDK1	UBE2T
0	0.97708	0.941	0.834	0	Cancer_cell_Proliferation_CDK1	CENPX
0	0.960786	0.968	0.87	0	Cancer_cell_Proliferation_CDK1	HMGN2
0	0.959103	0.799	0.211	0	Cancer_cell_Proliferation_CDK1	CENPF
0	0.951123	0.943	0.779	0	Cancer_cell_Proliferation_CDK1	CALM2
0	0.930205	0.966	0.907	0	Cancer_cell_Proliferation_CDK1	RANBP1
0	0.879851	0.742	0.262	0	Cancer_cell_Proliferation_CDK1	ATAD2
0	0.831705	0.68	0.154	0	Cancer_cell_Proliferation_CDK1	NUSAP1
0	0.823619	0.724	0.109	0	Cancer_cell_Proliferation_CDK1	PBK
0	0.819105	0.782	0.402	0	Cancer_cell_Proliferation_CDK1	GMNN
0	0.80915	0.986	0.949	0	Cancer_cell_Proliferation_CDK1	HMGB1
0	0.798051	0.949	0.884	0	Cancer_cell_Proliferation_CDK1	LSM3
0	0.794168	0.711	0.146	0	Cancer_cell_Proliferation_CDK1	PRC1
0	0.782071	0.784	0.224	0	Cancer_cell_Proliferation_CDK1	BIRC5
0	0.779044	0.921	0.77	0	Cancer_cell_Proliferation_CDK1	GGCT
0	0.759811	0.902	0.73	0	Cancer_cell_Proliferation_CDK1	NASP
0	0.757872	0.878	0.464	0	Cancer_cell_Proliferation_CDK1	SMC4
0	0.757368	0.647	0.085	0	Cancer_cell_Proliferation_CDK1	ESCO2
0	0.715989	0.717	0.272	0	Cancer_cell_Proliferation_CDK1	RFC4
0	0.708295	0.766	0.304	0	Cancer_cell_Proliferation_CDK1	PTTG1
0	0.70722	0.934	0.788	0	Cancer_cell_Proliferation_CDK1	H2AFV
0	0.67778	0.615	0.112	0	Cancer_cell_Proliferation_CDK1	RRM2
0	0.638333	0.706	0.219	0	Cancer_cell_Proliferation_CDK1	TRIP13
0	0.60733	0.574	0.13	0	Cancer_cell_Proliferation_CDK1	FAM111B
0	0.596789	0.706	0.246	0	Cancer_cell_Proliferation_CDK1	MCM7
0	0.589177	0.637	0.137	0	Cancer_cell_Proliferation_CDK1	ASPM
0	0.588962	0.651	0.107	0	Cancer_cell_Proliferation_CDK1	RAD51AP1
0	0.582663	0.64	0.163	0	Cancer_cell_Proliferation_CDK1	TPX2
0	0.558868	0.681	0.165	0	Cancer_cell_Proliferation_CDK1	MKI67
0	0.558838	0.672	0.221	0	Cancer_cell_Proliferation_CDK1	ECT2
0	0.556548	0.592	0.122	0	Cancer_cell_Proliferation_CDK1	GINS2
0	0.546951	0.449	0.054	0	Cancer_cell_Proliferation_CDK1	HIST1H1B
0	0.543337	0.748	0.314	0	Cancer_cell_Proliferation_CDK1	BCL2L12
0	0.520576	0.615	0.118	0	Cancer_cell_Proliferation_CDK1	SGO1
0	0.518642	0.558	0.111	0	Cancer_cell_Proliferation_CDK1	CCNB2
0	0.517173	0.582	0.115	0	Cancer_cell_Proliferation_CDK1	CLSPN
0	0.514013	0.572	0.098	0	Cancer_cell_Proliferation_CDK1	MYBL2
0	0.513282	0.557	0.088	0	Cancer_cell_Proliferation_CDK1	CCNA2
0	0.504574	0.574	0.09	0	Cancer_cell_Proliferation_CDK1	NUF2
1.23172313429969e-312	0.540331	0.607	0.171	4.25265e-308	Cancer_cell_Proliferation_CDK1	CDKN3
8.54619e-308	0.660009	0.745	0.398	2.95066e-303	Cancer_cell_Proliferation_CDK1	PCNA
2.68942e-304	0.752263	0.51	0.138	9.28549e-300	Cancer_cell_Proliferation_CDK1	HIST1H1A
7.06133e-300	0.551307	0.709	0.321	2.43799e-295	Cancer_cell_Proliferation_CDK1	TMEM106C
2.00365e-294	0.500458	0.721	0.288	6.91781e-290	Cancer_cell_Proliferation_CDK1	GGH
3.39477e-294	0.600758	0.971	0.926	1.17208e-289	Cancer_cell_Proliferation_CDK1	RAN
1.23228e-291	0.642389	0.929	0.761	4.25457e-287	Cancer_cell_Proliferation_CDK1	LSM4
1.74081e-290	0.574444	0.657	0.26	6.01031e-286	Cancer_cell_Proliferation_CDK1	MCM3
4.92168e-281	0.631388	0.979	0.939	1.69926e-276	Cancer_cell_Proliferation_CDK1	NUCKS1
4.39861e-275	0.66844	0.672	0.26	1.51866e-270	Cancer_cell_Proliferation_CDK1	CCNB1
7.44065e-275	0.586985	0.865	0.713	2.56896e-270	Cancer_cell_Proliferation_CDK1	LSM2
1.30265e-272	0.633012	0.851	0.59	4.49752e-268	Cancer_cell_Proliferation_CDK1	CKLF
2.80689e-267	0.59031	0.75	0.455	9.69106e-263	Cancer_cell_Proliferation_CDK1	ACAT2
8.39904e-253	0.620009	0.768	0.453	2.89985e-248	Cancer_cell_Proliferation_CDK1	DNMT1
4.62157e-252	0.640906	0.747	0.351	1.59564e-247	Cancer_cell_Proliferation_CDK1	HMGB2
1.2838e-241	0.612928	0.948	0.901	4.43243e-237	Cancer_cell_Proliferation_CDK1	SLC25A5
9.57172e-241	0.546547	0.915	0.771	3.30473e-236	Cancer_cell_Proliferation_CDK1	LSM5
6.56359e-238	0.547795	0.775	0.447	2.26615e-233	Cancer_cell_Proliferation_CDK1	TMPO
1.55034e-233	0.680171	0.878	0.679	5.3527e-229	Cancer_cell_Proliferation_CDK1	LDHB
1.55122e-233	0.675896	0.971	0.928	5.35575e-229	Cancer_cell_Proliferation_CDK1	TUBA1C
4.01672e-232	0.535014	0.943	0.865	1.38681e-227	Cancer_cell_Proliferation_CDK1	MRPL51
1.82299e-221	0.64054	0.918	0.761	6.29407e-217	Cancer_cell_Proliferation_CDK1	RAD21
7.94957e-221	0.522185	0.821	0.582	2.74467e-216	Cancer_cell_Proliferation_CDK1	HAT1
1.58566e-215	0.53744	0.807	0.5	5.47466e-211	Cancer_cell_Proliferation_CDK1	RPA3
2.40605e-214	0.559851	0.966	0.92	8.30713e-210	Cancer_cell_Proliferation_CDK1	HNRNPA3
1.57142e-210	0.574663	0.744	0.396	5.42548e-206	Cancer_cell_Proliferation_CDK1	KPNA2
1.66267e-201	0.58936	0.978	0.931	5.74054e-197	Cancer_cell_Proliferation_CDK1	HNRNPA2B1
3.04065e-195	0.54228	0.833	0.593	1.04981e-190	Cancer_cell_Proliferation_CDK1	ANP32E
3.16713e-181	0.509156	0.899	0.752	1.09348e-176	Cancer_cell_Proliferation_CDK1	TOMM40
1.0441e-177	0.505419	0.953	0.879	3.60486e-173	Cancer_cell_Proliferation_CDK1	CCT5
3.68578e-107	0.572432	0.903	0.782	1.27255e-102	Cancer_cell_Proliferation_CDK1	ARL6IP1
1.46656e-22	0.653912	0.315	0.207	5.06345e-18	Cancer_cell_Proliferation_CDK1	HBA1
9.84922e-09	0.932223	0.263	0.202	0.000340054	Cancer_cell_Proliferation_CDK1	HBA2
0	2.06209	0.908	0.561	0	Cancer_cell_Junction_PTPRK	PTPRK
0	1.77813	0.853	0.445	0	Cancer_cell_Junction_PTPRK	EXT1
0	1.5677	0.777	0.082	0	Cancer_cell_Junction_PTPRK	AADACL2-AS1
0	1.47118	0.791	0.193	0	Cancer_cell_Junction_PTPRK	TMTC2
0	1.45862	0.88	0.658	0	Cancer_cell_Junction_PTPRK	UBE2H
0	1.43145	0.783	0.295	0	Cancer_cell_Junction_PTPRK	ABHD3
0	1.42354	0.868	0.655	0	Cancer_cell_Junction_PTPRK	CAMK2D
0	1.3662	0.86	0.603	0	Cancer_cell_Junction_PTPRK	SGMS1
0	1.35506	0.83	0.416	0	Cancer_cell_Junction_PTPRK	RABGAP1L
0	1.3484	0.741	0.139	0	Cancer_cell_Junction_PTPRK	LRRC23
0	1.34438	0.812	0.432	0	Cancer_cell_Junction_PTPRK	NXN
0	1.29917	0.839	0.352	0	Cancer_cell_Junction_PTPRK	MYO10
0	1.29272	0.808	0.382	0	Cancer_cell_Junction_PTPRK	LINC00511
0	1.28917	0.786	0.115	0	Cancer_cell_Junction_PTPRK	BTBD9
0	1.28029	0.845	0.502	0	Cancer_cell_Junction_PTPRK	PARD3
0	1.27108	0.801	0.317	0	Cancer_cell_Junction_PTPRK	NHSL1
0	1.26571	0.877	0.682	0	Cancer_cell_Junction_PTPRK	JMJD1C
0	1.2026	0.858	0.66	0	Cancer_cell_Junction_PTPRK	UBE2E2
0	1.18835	0.661	0.087	0	Cancer_cell_Junction_PTPRK	ABTB2
0	1.17126	0.696	0.082	0	Cancer_cell_Junction_PTPRK	RHEX
0	1.16821	0.73	0.144	0	Cancer_cell_Junction_PTPRK	TESK2
0	1.13167	0.823	0.45	0	Cancer_cell_Junction_PTPRK	FAF1
0	1.11072	0.828	0.567	0	Cancer_cell_Junction_PTPRK	STK3
0	1.10584	0.86	0.721	0	Cancer_cell_Junction_PTPRK	PTK2
0	1.06224	0.841	0.546	0	Cancer_cell_Junction_PTPRK	GSK3B
0	1.02076	0.834	0.522	0	Cancer_cell_Junction_PTPRK	44991
0	0.957172	0.668	0.043	0	Cancer_cell_Junction_PTPRK	AC138305.1
0	0.921369	0.718	0.109	0	Cancer_cell_Junction_PTPRK	ADAMTS17
0	0.870145	0.635	0.035	0	Cancer_cell_Junction_PTPRK	NUP210L
0	0.777468	0.702	0.097	0	Cancer_cell_Junction_PTPRK	HIVEP3
0	0.741805	0.713	0.088	0	Cancer_cell_Junction_PTPRK	LARGE1
0	0.728157	0.628	0.047	0	Cancer_cell_Junction_PTPRK	TEX14
0	0.713818	0.705	0.094	0	Cancer_cell_Junction_PTPRK	LINC01138
0	0.707788	0.656	0.043	0	Cancer_cell_Junction_PTPRK	MIR4713HG
0	0.682621	0.48	0.019	0	Cancer_cell_Junction_PTPRK	TMEM72-AS1
0	0.681766	0.648	0.047	0	Cancer_cell_Junction_PTPRK	LINC01619
0	0.651459	0.526	0.02	0	Cancer_cell_Junction_PTPRK	AC126696.1
0	0.635785	0.637	0.059	0	Cancer_cell_Junction_PTPRK	CACNA2D3
0	0.633543	0.582	0.04	0	Cancer_cell_Junction_PTPRK	AC005062.1
0	0.605631	0.746	0.118	0	Cancer_cell_Junction_PTPRK	AMBRA1
0	0.604816	0.562	0.035	0	Cancer_cell_Junction_PTPRK	MUC22
0	0.590726	0.683	0.066	0	Cancer_cell_Junction_PTPRK	AC093817.2
0	0.582182	0.527	0.029	0	Cancer_cell_Junction_PTPRK	SORBS1
0	0.519146	0.58	0.037	0	Cancer_cell_Junction_PTPRK	TULP2
6.4228533959362e-323	1.40131	0.748	0.24	2.21755436348093e-318	Cancer_cell_Junction_PTPRK	MCU
7.90505033345994e-323	1.05691	0.711	0.146	2.72929767813038e-318	Cancer_cell_Junction_PTPRK	MIR548XHG
2.96651608462263e-316	0.564484	0.717	0.108	1.02421934337681e-311	Cancer_cell_Junction_PTPRK	LINC01004
6.82828147620272e-315	1.28648	0.464	0.02	2.35753246247375e-310	Cancer_cell_Junction_PTPRK	LINC02484
0	1.04965	0.697	0.148	5.50941e-305	Cancer_cell_Junction_PTPRK	SNX31
2.07249e-307	0.931929	0.752	0.206	7.15548e-303	Cancer_cell_Junction_PTPRK	TRAPPC9
1.21488e-306	0.609915	0.57	0.054	4.19451e-302	Cancer_cell_Junction_PTPRK	CDRT1
9.56308e-306	0.853965	0.739	0.143	3.30175e-301	Cancer_cell_Junction_PTPRK	MAML3
3.5494e-305	0.716687	0.685	0.102	1.22547e-300	Cancer_cell_Junction_PTPRK	AZIN1-AS1
2.48593e-304	1.04546	0.806	0.445	8.58292e-300	Cancer_cell_Junction_PTPRK	ARL13B
6.13643e-303	1.07826	0.802	0.429	2.11866e-298	Cancer_cell_Junction_PTPRK	PVT1
7.70231e-303	1.0359	0.763	0.253	2.6593e-298	Cancer_cell_Junction_PTPRK	DLEU1
4.35935e-302	1.15342	0.872	0.679	1.50511e-297	Cancer_cell_Junction_PTPRK	LPP
7.60586e-302	1.05792	0.601	0.065	2.626e-297	Cancer_cell_Junction_PTPRK	KCNMA1
2.74509e-300	1.00501	0.751	0.175	9.47769e-296	Cancer_cell_Junction_PTPRK	GPHN
1.07039e-299	1.22191	0.779	0.175	3.69564e-295	Cancer_cell_Junction_PTPRK	GNGT1
7.5483e-299	1.26237	0.822	0.331	2.60613e-294	Cancer_cell_Junction_PTPRK	EHBP1
8.03605e-299	1.13564	0.813	0.419	2.77453e-294	Cancer_cell_Junction_PTPRK	MAGI3
1.00809e-298	0.87112	0.703	0.134	3.48055e-294	Cancer_cell_Junction_PTPRK	MCF2L2
1.1942e-297	0.526419	0.674	0.096	4.12309e-293	Cancer_cell_Junction_PTPRK	PCAT1
9.39427e-297	1.11948	0.806	0.305	3.24346e-292	Cancer_cell_Junction_PTPRK	EXOC4
4.73085e-296	0.681838	0.724	0.136	1.63337e-291	Cancer_cell_Junction_PTPRK	AP001207.3
2.18176e-295	1.15296	0.869	0.711	7.53275e-291	Cancer_cell_Junction_PTPRK	COBLL1
7.00974e-294	0.563282	0.672	0.098	2.42018e-289	Cancer_cell_Junction_PTPRK	HEG1
1.39044e-293	0.954433	0.751	0.182	4.80063e-289	Cancer_cell_Junction_PTPRK	EPB41L5
2.19726e-290	0.961135	0.737	0.159	7.58625e-286	Cancer_cell_Junction_PTPRK	ABL1
6.43145e-290	0.506743	0.642	0.086	2.22052e-285	Cancer_cell_Junction_PTPRK	CCDC146
6.03077e-289	1.39889	0.465	0.026	2.08218e-284	Cancer_cell_Junction_PTPRK	AP000561.1
2.71435e-287	0.644341	0.685	0.108	9.37155e-283	Cancer_cell_Junction_PTPRK	RAD51B
2.57035e-286	1.11464	0.686	0.149	8.87438e-282	Cancer_cell_Junction_PTPRK	RYR3
4.66799e-284	0.775297	0.695	0.133	1.61167e-279	Cancer_cell_Junction_PTPRK	NFE2L3
5.92411e-284	0.890791	0.784	0.195	2.04536e-279	Cancer_cell_Junction_PTPRK	ATG7
5.44205e-283	0.939368	0.844	0.645	1.87892e-278	Cancer_cell_Junction_PTPRK	DLG1
1.18847e-282	0.703023	0.735	0.144	4.1033e-278	Cancer_cell_Junction_PTPRK	OOEP
6.18889e-281	0.591964	0.72	0.136	2.13678e-276	Cancer_cell_Junction_PTPRK	AC079781.5
2.00943e-280	0.525041	0.446	0.022	6.93777e-276	Cancer_cell_Junction_PTPRK	AC009264.1
2.41005e-279	0.879577	0.777	0.174	8.32094e-275	Cancer_cell_Junction_PTPRK	EXOC6B
2.64392e-279	0.954875	0.807	0.313	9.12839e-275	Cancer_cell_Junction_PTPRK	AFF1
3.44091e-279	0.996477	0.83	0.499	1.18801e-274	Cancer_cell_Junction_PTPRK	ARID1B
6.64207e-278	1.1103	0.875	0.575	2.29324e-273	Cancer_cell_Junction_PTPRK	FNDC3B
1.67913e-277	0.712315	0.731	0.15	5.79736e-273	Cancer_cell_Junction_PTPRK	BCAS3
8.26831e-277	1.01337	0.783	0.277	2.85472e-272	Cancer_cell_Junction_PTPRK	NEDD4L
5.89925e-275	0.618112	0.745	0.152	2.03677e-270	Cancer_cell_Junction_PTPRK	DOCK1
4.75409e-274	0.612098	0.618	0.087	1.6414e-269	Cancer_cell_Junction_PTPRK	GLCCI1
6.67845e-274	0.605442	0.707	0.135	2.3058e-269	Cancer_cell_Junction_PTPRK	PRKCE
7.81475e-274	0.729719	0.593	0.081	2.69812e-269	Cancer_cell_Junction_PTPRK	RIMS2
2.34576e-273	0.722522	0.534	0.051	8.09897e-269	Cancer_cell_Junction_PTPRK	NCAM2
3.2345e-269	0.519483	0.389	0.012	1.11674e-264	Cancer_cell_Junction_PTPRK	AF279873.3
1.23419e-268	0.939958	0.774	0.212	4.26116e-264	Cancer_cell_Junction_PTPRK	TBC1D5
3.70825e-268	0.940427	0.565	0.063	1.28031e-263	Cancer_cell_Junction_PTPRK	PLXDC2
4.24713e-268	1.07548	0.786	0.291	1.46636e-263	Cancer_cell_Junction_PTPRK	ZSWIM6
6.12252e-268	0.91271	0.792	0.301	2.11386e-263	Cancer_cell_Junction_PTPRK	MIB1
1.41916e-267	0.844636	0.654	0.122	4.89979e-263	Cancer_cell_Junction_PTPRK	TAF4B
1.44122e-267	1.04916	0.833	0.553	4.97595e-263	Cancer_cell_Junction_PTPRK	ZFAND3
5.79861e-267	0.934899	0.784	0.252	2.00203e-262	Cancer_cell_Junction_PTPRK	VPS13B
7.65114e-267	0.932929	0.725	0.209	2.64163e-262	Cancer_cell_Junction_PTPRK	SLC45A4
1.59085e-266	0.546349	0.645	0.102	5.49257e-262	Cancer_cell_Junction_PTPRK	NOCT
2.51809e-265	0.513776	0.593	0.078	8.69395e-261	Cancer_cell_Junction_PTPRK	FHIT
1.32435e-264	0.614959	0.7	0.132	4.57244e-260	Cancer_cell_Junction_PTPRK	FAM160A1
1.90708e-264	0.747427	0.747	0.193	6.5844e-260	Cancer_cell_Junction_PTPRK	CDR2
4.26159e-261	0.758562	0.762	0.199	1.47136e-256	Cancer_cell_Junction_PTPRK	PSD3
5.39479e-257	0.811259	0.773	0.209	1.86261e-252	Cancer_cell_Junction_PTPRK	LRBA
5.82434e-256	0.521994	0.663	0.116	2.01091e-251	Cancer_cell_Junction_PTPRK	ARHGAP26
4.50939e-255	1.15877	0.928	0.906	1.55691e-250	Cancer_cell_Junction_PTPRK	DSG3
1.59175e-254	0.545406	0.668	0.126	5.49567e-250	Cancer_cell_Junction_PTPRK	LINC00910
1.07943e-253	0.863742	0.753	0.195	3.72684e-249	Cancer_cell_Junction_PTPRK	TMEM117
4.09526e-250	0.62379	0.701	0.149	1.41393e-245	Cancer_cell_Junction_PTPRK	CPEB3
3.81923e-249	0.712318	0.424	0.025	1.31863e-244	Cancer_cell_Junction_PTPRK	LINC02457
7.45931e-248	0.961085	0.817	0.466	2.5754e-243	Cancer_cell_Junction_PTPRK	RERE
8.67296e-248	0.586078	0.654	0.12	2.99443e-243	Cancer_cell_Junction_PTPRK	IL15
1.23768e-247	0.6576	0.716	0.16	4.27322e-243	Cancer_cell_Junction_PTPRK	SPIDR
6.99042e-247	0.525793	0.739	0.172	2.41351e-242	Cancer_cell_Junction_PTPRK	RABGEF1
8.94219e-246	0.871038	0.785	0.478	3.08738e-241	Cancer_cell_Junction_PTPRK	HIBCH
1.34401e-245	0.83928	0.766	0.216	4.64033e-241	Cancer_cell_Junction_PTPRK	TRIO
2.23838e-245	0.880677	0.781	0.249	7.72824e-241	Cancer_cell_Junction_PTPRK	SMURF1
5.1453e-243	0.801622	0.487	0.05	1.77647e-238	Cancer_cell_Junction_PTPRK	SCHLAP1
1.14791e-241	1.02352	0.832	0.396	3.96326e-237	Cancer_cell_Junction_PTPRK	NFAT5
2.14284e-241	0.579353	0.476	0.043	7.39836e-237	Cancer_cell_Junction_PTPRK	SDK1
7.31785e-240	0.629155	0.72	0.166	2.52656e-235	Cancer_cell_Junction_PTPRK	CDKAL1
5.73953e-239	0.908859	0.806	0.452	1.98163e-234	Cancer_cell_Junction_PTPRK	CERS6
6.04113e-237	0.969733	0.847	0.623	2.08576e-232	Cancer_cell_Junction_PTPRK	SLC20A2
9.24747e-237	0.567962	0.716	0.163	3.19278e-232	Cancer_cell_Junction_PTPRK	AHCYL2
5.35867e-234	0.526567	0.694	0.152	1.85014e-229	Cancer_cell_Junction_PTPRK	FBXL17
5.55272e-234	0.7578	0.775	0.224	1.91713e-229	Cancer_cell_Junction_PTPRK	SIK3
9.23755e-234	0.662035	0.696	0.156	3.18936e-229	Cancer_cell_Junction_PTPRK	SLCO3A1
3.69988e-233	1.12888	0.821	0.521	1.27742e-228	Cancer_cell_Junction_PTPRK	SVIL
6.27337e-233	0.512405	0.705	0.158	2.16594e-228	Cancer_cell_Junction_PTPRK	ARHGEF4
1.71462e-232	0.758636	0.705	0.178	5.91989e-228	Cancer_cell_Junction_PTPRK	ALOX12-AS1
1.8747e-232	0.714029	0.552	0.076	6.4726e-228	Cancer_cell_Junction_PTPRK	FYB1
4.70956e-232	0.848231	0.75	0.231	1.62602e-227	Cancer_cell_Junction_PTPRK	PPP1R13B
5.37399e-232	0.842165	0.8	0.279	1.85542e-227	Cancer_cell_Junction_PTPRK	ERC1
1.56888e-228	0.692322	0.676	0.148	5.41671e-224	Cancer_cell_Junction_PTPRK	NAALADL2
1.75497e-228	0.546403	0.74	0.187	6.05921e-224	Cancer_cell_Junction_PTPRK	CLASP1
3.50015e-227	1.00923	0.794	0.467	1.20846e-222	Cancer_cell_Junction_PTPRK	PROS1
5.57396e-227	0.544217	0.736	0.191	1.92446e-222	Cancer_cell_Junction_PTPRK	WDR37
1.14159e-226	0.975153	0.774	0.378	3.94145e-222	Cancer_cell_Junction_PTPRK	C7orf50
1.20053e-225	0.603289	0.724	0.197	4.14495e-221	Cancer_cell_Junction_PTPRK	KDM4B
8.71493e-224	0.965597	0.761	0.253	3.00892e-219	Cancer_cell_Junction_PTPRK	MACC1
9.56699e-223	0.856643	0.755	0.23	3.3031e-218	Cancer_cell_Junction_PTPRK	MYO1E
3.24081e-221	0.668996	0.729	0.205	1.11892e-216	Cancer_cell_Junction_PTPRK	SPRED2
2.75823e-220	0.583648	0.695	0.164	9.52306e-216	Cancer_cell_Junction_PTPRK	DLEU2
4.96169e-220	0.859278	0.814	0.476	1.71307e-215	Cancer_cell_Junction_PTPRK	ASAP1
6.96111e-220	0.756275	0.609	0.131	2.40339e-215	Cancer_cell_Junction_PTPRK	PRKCA
6.1232e-219	1.0075	0.797	0.523	2.1141e-214	Cancer_cell_Junction_PTPRK	ME1
1.89072e-218	0.571083	0.755	0.213	6.52791e-214	Cancer_cell_Junction_PTPRK	PLEKHA7
2.30831e-218	0.555276	0.65	0.138	7.96968e-214	Cancer_cell_Junction_PTPRK	IMMP2L
4.14832e-217	0.602834	0.752	0.22	1.43225e-212	Cancer_cell_Junction_PTPRK	CECR2
1.46666e-215	0.503565	0.745	0.204	5.06378e-211	Cancer_cell_Junction_PTPRK	BRAF
3.70018e-214	0.503241	0.725	0.19	1.27752e-209	Cancer_cell_Junction_PTPRK	TMCC1
1.34513e-213	0.905925	0.779	0.409	4.6442e-209	Cancer_cell_Junction_PTPRK	SRD5A1
3.5398e-213	0.700698	0.774	0.253	1.22215e-208	Cancer_cell_Junction_PTPRK	COG5
2.56788e-211	0.626591	0.755	0.221	8.86585e-207	Cancer_cell_Junction_PTPRK	FGD4
4.5914e-210	0.633998	0.614	0.151	1.58523e-205	Cancer_cell_Junction_PTPRK	FAM117A
1.14367e-208	0.623227	0.714	0.209	3.94864e-204	Cancer_cell_Junction_PTPRK	INTS12
2.54735e-208	0.914704	0.812	0.374	8.79499e-204	Cancer_cell_Junction_PTPRK	PATJ
1.15091e-207	0.603161	0.697	0.187	3.97363e-203	Cancer_cell_Junction_PTPRK	PHLPP1
5.59067e-207	0.61804	0.678	0.166	1.93023e-202	Cancer_cell_Junction_PTPRK	MAPK10
7.76826e-207	0.926641	0.772	0.284	2.68207e-202	Cancer_cell_Junction_PTPRK	AHR
1.00829e-206	0.867323	0.729	0.394	3.48122e-202	Cancer_cell_Junction_PTPRK	ELOVL5
1.55823e-206	0.844533	0.778	0.36	5.37996e-202	Cancer_cell_Junction_PTPRK	MBP
1.75163e-206	0.938521	0.712	0.19	6.04767e-202	Cancer_cell_Junction_PTPRK	ITGB8
3.78304e-206	0.521214	0.728	0.205	1.30613e-201	Cancer_cell_Junction_PTPRK	LMBR1
1.19672e-205	0.733758	0.767	0.294	4.13179e-201	Cancer_cell_Junction_PTPRK	ATP2C1
3.07974e-205	0.620687	0.716	0.217	1.06331e-200	Cancer_cell_Junction_PTPRK	SLC39A11
1.76168e-203	0.568269	0.719	0.196	6.08239e-199	Cancer_cell_Junction_PTPRK	TGFA
4.8136e-203	0.555265	0.648	0.151	1.66194e-198	Cancer_cell_Junction_PTPRK	B4GALNT3
1.3846e-202	0.618065	0.657	0.184	4.78046e-198	Cancer_cell_Junction_PTPRK	SPSB1
1.56016e-202	0.611529	0.739	0.227	5.38662e-198	Cancer_cell_Junction_PTPRK	CDK19
8.7546e-202	0.816084	0.825	0.525	3.02261e-197	Cancer_cell_Junction_PTPRK	PPP3CA
8.32445e-201	0.801786	0.803	0.455	2.8741e-196	Cancer_cell_Junction_PTPRK	DENND1B
2.32382e-200	0.545898	0.684	0.176	8.02323e-196	Cancer_cell_Junction_PTPRK	NR6A1
4.27466e-200	0.694391	0.724	0.23	1.47587e-195	Cancer_cell_Junction_PTPRK	GALNT14
2.18808e-198	0.71576	0.64	0.168	7.55457e-194	Cancer_cell_Junction_PTPRK	PGBD5
2.5199e-197	0.780877	0.746	0.275	8.70022e-193	Cancer_cell_Junction_PTPRK	MEIS1
3.31314e-197	0.842194	0.775	0.327	1.14389e-192	Cancer_cell_Junction_PTPRK	GRHL2
5.01957e-196	0.539264	0.68	0.179	1.73306e-191	Cancer_cell_Junction_PTPRK	AR
6.97809e-196	0.665788	0.69	0.197	2.40926e-191	Cancer_cell_Junction_PTPRK	SMYD3
4.60531e-194	0.590313	0.618	0.15	1.59003e-189	Cancer_cell_Junction_PTPRK	SGMS2
1.99454e-193	0.520363	0.674	0.173	6.88635e-189	Cancer_cell_Junction_PTPRK	MBD5
2.92342e-193	1.29438	0.904	0.757	1.00934e-188	Cancer_cell_Junction_PTPRK	CALML5
5.16578e-193	0.862302	0.847	0.725	1.78354e-188	Cancer_cell_Junction_PTPRK	SH3PXD2A
5.19003e-193	0.566455	0.685	0.188	1.79191e-188	Cancer_cell_Junction_PTPRK	TCF7L2
1.44547e-192	0.880614	0.857	0.621	4.99062e-188	Cancer_cell_Junction_PTPRK	AKAP13
8.72977e-191	0.658119	0.75	0.245	3.01404e-186	Cancer_cell_Junction_PTPRK	HIVEP2
9.91332e-190	0.533491	0.702	0.201	3.42267e-185	Cancer_cell_Junction_PTPRK	STXBP5
1.12721e-188	0.617493	0.582	0.129	3.89181e-184	Cancer_cell_Junction_PTPRK	POU2F2
2.22623e-188	0.875339	0.861	0.675	7.68627e-184	Cancer_cell_Junction_PTPRK	CUX1
3.19533e-188	0.853229	0.84	0.742	1.10322e-183	Cancer_cell_Junction_PTPRK	CDH1
4.03446e-188	0.551892	0.697	0.197	1.39294e-183	Cancer_cell_Junction_PTPRK	RAI14
2.93606e-186	0.538231	0.661	0.171	1.0137e-181	Cancer_cell_Junction_PTPRK	TINAGL1
4.75604e-186	0.533498	0.68	0.189	1.64207e-181	Cancer_cell_Junction_PTPRK	MID1
5.44728e-185	0.592539	0.73	0.233	1.88073e-180	Cancer_cell_Junction_PTPRK	MCTP2
5.89108e-185	0.728364	0.786	0.423	2.03396e-180	Cancer_cell_Junction_PTPRK	STAU2
3.63655e-184	0.713204	0.763	0.296	1.25556e-179	Cancer_cell_Junction_PTPRK	FOXP1
4.6135e-183	0.724003	0.838	0.615	1.59286e-178	Cancer_cell_Junction_PTPRK	YES1
5.28706e-183	0.60831	0.753	0.266	1.82541e-178	Cancer_cell_Junction_PTPRK	BABAM2
4.75663e-182	0.739231	0.856	0.679	1.64227e-177	Cancer_cell_Junction_PTPRK	SETD5
1.36792e-181	0.562469	0.69	0.206	4.7229e-177	Cancer_cell_Junction_PTPRK	NFATC3
3.45673e-181	0.549245	0.719	0.223	1.19347e-176	Cancer_cell_Junction_PTPRK	ZMYM2
6.57121e-181	0.816174	0.799	0.531	2.26877e-176	Cancer_cell_Junction_PTPRK	ADD3
1.14063e-180	0.683644	0.746	0.258	3.93814e-176	Cancer_cell_Junction_PTPRK	FTX
1.0137e-179	1.4827	0.885	0.734	3.4999e-175	Cancer_cell_Junction_PTPRK	PLAT
2.56692e-179	0.619243	0.74	0.247	8.86256e-175	Cancer_cell_Junction_PTPRK	VTI1A
3.26688e-179	0.600496	0.744	0.246	1.12792e-174	Cancer_cell_Junction_PTPRK	SIPA1L1
1.01267e-178	0.540582	0.612	0.148	3.49633e-174	Cancer_cell_Junction_PTPRK	FOXP2
2.17517e-177	0.713889	0.791	0.497	7.50999e-173	Cancer_cell_Junction_PTPRK	NSMCE2
7.21196e-177	0.532276	0.379	0.039	2.49e-172	Cancer_cell_Junction_PTPRK	PCDH11X
5.05238e-176	0.727823	0.786	0.368	1.74438e-171	Cancer_cell_Junction_PTPRK	MAPK8
1.86832e-175	1.04025	0.724	0.293	6.45057e-171	Cancer_cell_Junction_PTPRK	LINC00243
5.5234e-174	0.716557	0.799	0.409	1.90701e-169	Cancer_cell_Junction_PTPRK	SND1
4.50096e-173	0.574931	0.316	0.02	1.554e-168	Cancer_cell_Junction_PTPRK	IL1RAPL1
2.41823e-172	0.690926	0.779	0.313	8.34917e-168	Cancer_cell_Junction_PTPRK	STAG1
7.67038e-172	0.799039	0.838	0.504	2.64828e-167	Cancer_cell_Junction_PTPRK	JARID2
7.7006e-172	0.93321	0.773	0.384	2.65871e-167	Cancer_cell_Junction_PTPRK	DUSP10
2.43628e-171	0.953282	0.811	0.51	8.41149e-167	Cancer_cell_Junction_PTPRK	GBP2
5.76527e-171	1.68108	0.799	0.434	1.99052e-166	Cancer_cell_Junction_PTPRK	HPGD
3.31039e-169	0.659696	0.751	0.304	1.14295e-164	Cancer_cell_Junction_PTPRK	EYA2
1.06902e-168	0.527128	0.753	0.267	3.69089e-164	Cancer_cell_Junction_PTPRK	ZCCHC7
9.09825e-167	0.678901	0.795	0.407	3.14126e-162	Cancer_cell_Junction_PTPRK	LARP4B
7.92309e-166	0.510494	0.731	0.248	2.73553e-161	Cancer_cell_Junction_PTPRK	USP6NL
1.21379e-162	0.542462	0.756	0.28	4.19073e-158	Cancer_cell_Junction_PTPRK	NCOA2
2.15354e-162	0.689536	0.712	0.296	7.43533e-158	Cancer_cell_Junction_PTPRK	ACOT7
2.60104e-161	0.66397	0.789	0.392	8.98036e-157	Cancer_cell_Junction_PTPRK	EHMT1
3.20383e-161	0.506015	0.731	0.256	1.10616e-156	Cancer_cell_Junction_PTPRK	CDC42BPA
3.97634e-161	0.778728	0.801	0.547	1.37287e-156	Cancer_cell_Junction_PTPRK	ADK
4.22534e-161	0.581971	0.683	0.215	1.45884e-156	Cancer_cell_Junction_PTPRK	SPP1
4.24808e-161	0.737234	0.774	0.324	1.46669e-156	Cancer_cell_Junction_PTPRK	DPYD
6.79583e-161	0.63485	0.713	0.321	2.34633e-156	Cancer_cell_Junction_PTPRK	EIF2B3
7.76824e-160	0.73036	0.789	0.38	2.68206e-155	Cancer_cell_Junction_PTPRK	FBXO11
1.22623e-159	0.71145	0.802	0.476	4.2337e-155	Cancer_cell_Junction_PTPRK	ELF2
1.72945e-159	0.500617	0.724	0.251	5.9711e-155	Cancer_cell_Junction_PTPRK	PLD1
1.09046e-158	0.567725	0.761	0.307	3.76494e-154	Cancer_cell_Junction_PTPRK	OSBPL1A
1.20265e-158	0.664608	0.874	0.819	4.15226e-154	Cancer_cell_Junction_PTPRK	ACAP2
1.91999e-157	0.596594	0.723	0.285	6.62894e-153	Cancer_cell_Junction_PTPRK	GAN
2.0752e-154	0.558976	0.726	0.278	7.16482e-150	Cancer_cell_Junction_PTPRK	TBL1X
6.72149e-154	0.744969	0.803	0.485	2.32066e-149	Cancer_cell_Junction_PTPRK	CTBP2
1.59465e-153	0.714113	0.861	0.77	5.50569e-149	Cancer_cell_Junction_PTPRK	TBL1XR1
2.79803e-153	0.656292	0.767	0.336	9.66049e-149	Cancer_cell_Junction_PTPRK	RASAL2
3.44647e-153	0.61243	0.712	0.272	1.18993e-148	Cancer_cell_Junction_PTPRK	TFCP2L1
3.83118e-153	0.91791	0.825	0.598	1.32275e-148	Cancer_cell_Junction_PTPRK	TRPS1
6.02683e-153	0.509528	0.756	0.291	2.08082e-148	Cancer_cell_Junction_PTPRK	FRYL
6.60887e-153	0.660619	0.756	0.311	2.28178e-148	Cancer_cell_Junction_PTPRK	RAPGEF5
2.78125e-150	0.802395	0.893	0.803	9.60253e-146	Cancer_cell_Junction_PTPRK	DSC3
7.00536e-150	0.503562	0.646	0.203	2.41867e-145	Cancer_cell_Junction_PTPRK	ERO1B
9.84483e-150	0.504318	0.753	0.297	3.39902e-145	Cancer_cell_Junction_PTPRK	PLXNA2
1.47337e-149	0.729066	0.72	0.343	5.08697e-145	Cancer_cell_Junction_PTPRK	ZFPM2-AS1
1.67225e-149	0.602817	0.747	0.32	5.7736e-145	Cancer_cell_Junction_PTPRK	CCNYL1
3.22713e-149	0.714303	0.818	0.583	1.1142e-144	Cancer_cell_Junction_PTPRK	CMIP
1.29518e-148	0.674283	0.779	0.398	4.47175e-144	Cancer_cell_Junction_PTPRK	HERC4
9.1975e-148	0.550116	0.343	0.039	3.17553e-143	Cancer_cell_Junction_PTPRK	TFPI2
1.97648e-147	0.527932	0.503	0.124	6.824e-143	Cancer_cell_Junction_PTPRK	CRISPLD2
6.77151e-147	0.536534	0.686	0.235	2.33793e-142	Cancer_cell_Junction_PTPRK	ITGA2
2.09543e-146	0.682221	0.764	0.372	7.23469e-142	Cancer_cell_Junction_PTPRK	FAM107B
7.9768e-145	0.536433	0.679	0.233	2.75407e-140	Cancer_cell_Junction_PTPRK	PFKFB3
2.02939e-144	0.6463	0.542	0.148	7.00665e-140	Cancer_cell_Junction_PTPRK	AGPAT4
1.37335e-143	0.532941	0.542	0.136	4.74163e-139	Cancer_cell_Junction_PTPRK	INPP4B
4.92129e-143	0.587096	0.85	0.807	1.69913e-138	Cancer_cell_Junction_PTPRK	FAM49B
1.35959e-142	1.22641	0.796	0.469	4.69412e-138	Cancer_cell_Junction_PTPRK	RHCG
4.77888e-142	0.583973	0.792	0.379	1.64996e-137	Cancer_cell_Junction_PTPRK	PPP6R3
6.17991e-142	0.892063	0.841	0.662	2.13368e-137	Cancer_cell_Junction_PTPRK	NRIP1
1.78841e-141	0.739118	0.85	0.747	6.17465e-137	Cancer_cell_Junction_PTPRK	B3GNT5
2.74218e-141	0.746653	0.812	0.54	9.46766e-137	Cancer_cell_Junction_PTPRK	GRHL1
8.71352e-141	0.717281	0.789	0.396	3.00843e-136	Cancer_cell_Junction_PTPRK	EIF4G3
5.26893e-140	0.658647	0.803	0.488	1.81915e-135	Cancer_cell_Junction_PTPRK	RC3H1
1.03469e-139	0.56659	0.79	0.357	3.57236e-135	Cancer_cell_Junction_PTPRK	PUM2
2.31613e-139	0.713765	0.796	0.45	7.99668e-135	Cancer_cell_Junction_PTPRK	RBM47
6.23674e-139	0.709752	0.802	0.509	2.1533e-134	Cancer_cell_Junction_PTPRK	ARHGAP32
1.18916e-138	0.696526	0.872	0.819	4.10568e-134	Cancer_cell_Junction_PTPRK	APP
1.02648e-137	0.62051	0.779	0.363	3.54401e-133	Cancer_cell_Junction_PTPRK	ETV6
8.56215e-137	0.67078	0.829	0.507	2.95617e-132	Cancer_cell_Junction_PTPRK	USP34
1.04201e-136	0.67148	0.8	0.425	3.59764e-132	Cancer_cell_Junction_PTPRK	SOS1
2.28118e-136	0.702322	0.777	0.445	7.87599e-132	Cancer_cell_Junction_PTPRK	CASK
2.57846e-135	0.587319	0.786	0.393	8.90241e-131	Cancer_cell_Junction_PTPRK	BAIAP2L1
6.98352e-135	0.532005	0.855	0.83	2.41113e-130	Cancer_cell_Junction_PTPRK	RAB7A
1.32842e-133	0.846012	0.762	0.428	4.5865e-129	Cancer_cell_Junction_PTPRK	ANK3
5.32412e-133	0.52042	0.777	0.349	1.83821e-128	Cancer_cell_Junction_PTPRK	DIP2B
4.33536e-132	0.588055	0.792	0.398	1.49683e-127	Cancer_cell_Junction_PTPRK	MED13
5.24177e-132	0.698243	0.78	0.444	1.80977e-127	Cancer_cell_Junction_PTPRK	CLIC4
6.824e-132	0.542039	0.767	0.353	2.35605e-127	Cancer_cell_Junction_PTPRK	PIK3CB
5.7705e-131	0.531298	0.691	0.264	1.99232e-126	Cancer_cell_Junction_PTPRK	CBLB
1.52112e-129	0.801079	0.858	0.755	5.25181e-125	Cancer_cell_Junction_PTPRK	TFRC
9.88806e-128	0.792832	0.801	0.593	3.41395e-123	Cancer_cell_Junction_PTPRK	ATF7IP2
1.3961e-126	0.573221	0.761	0.354	4.82018e-122	Cancer_cell_Junction_PTPRK	AHI1
1.69046e-125	0.712439	0.744	0.382	5.83649e-121	Cancer_cell_Junction_PTPRK	SAMD12
9.63706e-125	0.584451	0.803	0.387	3.32729e-120	Cancer_cell_Junction_PTPRK	ZNF638
1.18343e-124	0.713769	0.816	0.672	4.0859e-120	Cancer_cell_Junction_PTPRK	GPBP1
1.34482e-124	0.670845	0.72	0.377	4.64313e-120	Cancer_cell_Junction_PTPRK	CGAS
2.46369e-124	0.822865	0.84	0.613	8.50613e-120	Cancer_cell_Junction_PTPRK	PTPN13
2.59112e-124	0.606171	0.795	0.408	8.94611e-120	Cancer_cell_Junction_PTPRK	RBFOX2
4.69462e-124	0.527514	0.708	0.361	1.62086e-119	Cancer_cell_Junction_PTPRK	RAB4B
1.40238e-122	0.727815	0.829	0.511	4.84185e-118	Cancer_cell_Junction_PTPRK	KMT2C
2.1645e-122	0.610668	0.819	0.552	7.47315e-118	Cancer_cell_Junction_PTPRK	SENP5
2.18993e-122	0.567525	0.773	0.387	7.56094e-118	Cancer_cell_Junction_PTPRK	SERINC5
2.3038e-122	0.676441	0.709	0.372	7.95409e-118	Cancer_cell_Junction_PTPRK	MORC4
1.82996e-121	0.616689	0.808	0.588	6.31812e-117	Cancer_cell_Junction_PTPRK	IGF2BP3
2.2643e-121	0.533642	0.774	0.39	7.81774e-117	Cancer_cell_Junction_PTPRK	CARMIL1
1.2988e-120	0.510051	0.623	0.23	4.48423e-116	Cancer_cell_Junction_PTPRK	ITFG2
3.08873e-119	0.557201	0.795	0.404	1.06642e-114	Cancer_cell_Junction_PTPRK	MED13L
5.27033e-119	0.544212	0.695	0.281	1.81963e-114	Cancer_cell_Junction_PTPRK	MBOAT2
7.27058e-119	0.643429	0.774	0.43	2.51024e-114	Cancer_cell_Junction_PTPRK	GMDS
6.05801e-117	0.591605	0.808	0.487	2.09159e-112	Cancer_cell_Junction_PTPRK	PSME4
2.13232e-116	0.622757	0.84	0.658	7.36206e-112	Cancer_cell_Junction_PTPRK	SPAG9
8.39537e-116	0.517336	0.839	0.805	2.89858e-111	Cancer_cell_Junction_PTPRK	MBD2
9.35176e-116	0.545686	0.808	0.616	3.22879e-111	Cancer_cell_Junction_PTPRK	KCMF1
5.97016e-115	0.681037	0.811	0.565	2.06126e-110	Cancer_cell_Junction_PTPRK	USP53
1.85443e-113	0.653221	0.822	0.495	6.40262e-109	Cancer_cell_Junction_PTPRK	BIRC6
2.74076e-113	0.585599	0.747	0.368	9.46276e-109	Cancer_cell_Junction_PTPRK	PIK3R3
5.60305e-113	0.611631	0.821	0.569	1.93451e-108	Cancer_cell_Junction_PTPRK	CTNNB1
5.88796e-113	0.512154	0.573	0.223	2.03288e-108	Cancer_cell_Junction_PTPRK	PDE4C
1.79908e-112	0.572677	0.844	0.759	6.2115e-108	Cancer_cell_Junction_PTPRK	SEPTIN9
1.5284e-111	0.651286	0.816	0.622	5.27697e-107	Cancer_cell_Junction_PTPRK	SRPK2
3.34129e-111	0.587241	0.832	0.591	1.15361e-106	Cancer_cell_Junction_PTPRK	ATP11B
1.22343e-110	0.703676	0.8	0.55	4.22401e-106	Cancer_cell_Junction_PTPRK	KIAA1217
2.71659e-109	0.669088	0.769	0.448	9.3793e-105	Cancer_cell_Junction_PTPRK	MAP3K5
6.38388e-109	0.553234	0.79	0.457	2.2041e-104	Cancer_cell_Junction_PTPRK	KIF1B
6.81123e-109	0.574491	0.827	0.658	2.35164e-104	Cancer_cell_Junction_PTPRK	PCYT1A
6.08944e-108	0.50604	0.772	0.387	2.10244e-103	Cancer_cell_Junction_PTPRK	SMARCA4
1.53687e-107	0.591354	0.814	0.629	5.30621e-103	Cancer_cell_Junction_PTPRK	TJP1
1.52445e-104	0.55842	0.779	0.443	5.26331e-100	Cancer_cell_Junction_PTPRK	UBR3
2.12177e-104	0.794924	0.691	0.309	7.32563e-100	Cancer_cell_Junction_PTPRK	G0S2
6.39738e-104	0.581456	0.758	0.442	2.20876e-99	Cancer_cell_Junction_PTPRK	HSPA4L
1.38751e-103	0.640387	0.821	0.562	4.79053e-99	Cancer_cell_Junction_PTPRK	ANKRD17
3.67352e-103	0.568194	0.781	0.434	1.26832e-98	Cancer_cell_Junction_PTPRK	ELL2
1.73981e-102	0.622899	0.84	0.694	6.00688e-98	Cancer_cell_Junction_PTPRK	NCOA3
5.52755e-102	0.548236	0.772	0.41	1.90844e-97	Cancer_cell_Junction_PTPRK	RCOR1
8.01272e-102	0.567778	0.74	0.4	2.76647e-97	Cancer_cell_Junction_PTPRK	RAB27B
2.19428e-101	0.860296	0.84	0.663	7.57597e-97	Cancer_cell_Junction_PTPRK	RTKN2
3.05635e-101	0.671988	0.794	0.491	1.05523e-96	Cancer_cell_Junction_PTPRK	INTS6
8.21349e-101	0.561953	0.825	0.75	2.83579e-96	Cancer_cell_Junction_PTPRK	NDFIP2
1.29797e-99	0.594535	0.768	0.469	4.48137e-95	Cancer_cell_Junction_PTPRK	FAM83B
1.34271e-99	0.511148	0.807	0.522	4.63585e-95	Cancer_cell_Junction_PTPRK	OPA1
5.23942e-99	0.571976	0.686	0.314	1.80896e-94	Cancer_cell_Junction_PTPRK	PALLD
1.46966e-98	0.58519	0.812	0.515	5.07416e-94	Cancer_cell_Junction_PTPRK	SPEN
2.1468e-98	0.54341	0.724	0.373	7.41205e-94	Cancer_cell_Junction_PTPRK	PBX1
7.17577e-98	0.706443	0.797	0.512	2.47751e-93	Cancer_cell_Junction_PTPRK	SMC6
1.95827e-97	0.542427	0.904	0.899	6.76112e-93	Cancer_cell_Junction_PTPRK	DNAJB6
7.13117e-97	0.652455	0.805	0.562	2.46211e-92	Cancer_cell_Junction_PTPRK	PDLIM5
1.05113e-96	0.57964	0.759	0.417	3.62912e-92	Cancer_cell_Junction_PTPRK	MAST4
1.26841e-96	0.58395	0.631	0.262	4.37932e-92	Cancer_cell_Junction_PTPRK	CLDN1
2.58155e-96	0.640664	0.78	0.515	8.91307e-92	Cancer_cell_Junction_PTPRK	DENND2C
4.25943e-96	0.692501	0.853	0.732	1.47061e-91	Cancer_cell_Junction_PTPRK	RDH10
8.00679e-96	0.50507	0.636	0.269	2.76442e-91	Cancer_cell_Junction_PTPRK	FABP6
1.13313e-95	0.543746	0.764	0.451	3.91225e-91	Cancer_cell_Junction_PTPRK	MAP2K1
1.19208e-95	0.5396	0.709	0.351	4.11579e-91	Cancer_cell_Junction_PTPRK	SESN3
3.21536e-95	0.64547	0.824	0.671	1.11013e-90	Cancer_cell_Junction_PTPRK	NET1
9.98752e-94	0.744471	0.954	0.938	3.44829e-89	Cancer_cell_Junction_PTPRK	CALML3
1.08961e-93	0.62126	0.774	0.516	3.76198e-89	Cancer_cell_Junction_PTPRK	EZH2
3.14519e-93	0.594159	0.844	0.749	1.08591e-88	Cancer_cell_Junction_PTPRK	SQSTM1
6.42019e-93	0.674791	0.853	0.581	2.21664e-88	Cancer_cell_Junction_PTPRK	MACF1
7.87222e-92	0.617865	0.796	0.555	2.71796e-87	Cancer_cell_Junction_PTPRK	NFIA
3.87028e-91	0.50781	0.796	0.486	1.33625e-86	Cancer_cell_Junction_PTPRK	UBR5
7.69957e-91	0.541529	0.873	0.846	2.65835e-86	Cancer_cell_Junction_PTPRK	ATP1A1
7.91982e-90	0.567025	0.858	0.728	2.7344e-85	Cancer_cell_Junction_PTPRK	CLSTN1
1.06461e-89	0.545256	0.824	0.543	3.67569e-85	Cancer_cell_Junction_PTPRK	ASH1L
1.02637e-85	0.523414	0.801	0.516	3.54366e-81	Cancer_cell_Junction_PTPRK	TXNRD1
1.35843e-85	0.564854	0.788	0.465	4.69012e-81	Cancer_cell_Junction_PTPRK	P4HA1
5.59107e-85	0.526693	0.784	0.489	1.93037e-80	Cancer_cell_Junction_PTPRK	ELF1
2.51485e-84	0.504523	0.757	0.407	8.68278e-80	Cancer_cell_Junction_PTPRK	MTSS1
1.05969e-82	0.561154	0.818	0.584	3.65867e-78	Cancer_cell_Junction_PTPRK	OSBPL8
2.61039e-82	0.55979	0.758	0.498	9.01264e-78	Cancer_cell_Junction_PTPRK	ERRFI1
3.19824e-82	0.514945	0.817	0.521	1.10422e-77	Cancer_cell_Junction_PTPRK	KMT2E
3.85017e-82	0.504972	0.825	0.644	1.32931e-77	Cancer_cell_Junction_PTPRK	WAC
4.38314e-80	0.558753	0.839	0.654	1.51332e-75	Cancer_cell_Junction_PTPRK	MYCBP2
3.39099e-79	0.569627	0.772	0.499	1.17077e-74	Cancer_cell_Junction_PTPRK	NIBAN1
5.9089e-79	0.544114	0.818	0.6	2.04011e-74	Cancer_cell_Junction_PTPRK	SPPL3
8.71446e-78	0.538937	0.828	0.584	3.00876e-73	Cancer_cell_Junction_PTPRK	MBNL1
1.39533e-75	0.545364	0.807	0.551	4.81751e-71	Cancer_cell_Junction_PTPRK	CDH3
1.42604e-73	0.512771	0.812	0.591	4.92355e-69	Cancer_cell_Junction_PTPRK	ARIH1
1.02808e-69	0.912048	0.885	0.857	3.54956e-65	Cancer_cell_Junction_PTPRK	ADIRF
3.51419e-69	0.542947	0.662	0.353	1.21331e-64	Cancer_cell_Junction_PTPRK	ALCAM
8.96255e-69	0.554478	0.77	0.522	3.09441e-64	Cancer_cell_Junction_PTPRK	MAP3K8
1.38908e-67	0.593222	0.849	0.775	4.79593e-63	Cancer_cell_Junction_PTPRK	FAM3C
2.71598e-67	0.514164	0.825	0.701	9.37718e-63	Cancer_cell_Junction_PTPRK	RBMS1
4.70788e-64	0.734634	0.488	0.206	1.62544e-59	Cancer_cell_Junction_PTPRK	SERPINB4
7.32304e-63	0.5794	0.873	0.725	2.52835e-58	Cancer_cell_Junction_PTPRK	ITGA6
9.00777e-57	0.559129	0.834	0.671	3.11002e-52	Cancer_cell_Junction_PTPRK	SLC7A5
2.49911e-55	0.606455	0.779	0.564	8.62844e-51	Cancer_cell_Junction_PTPRK	PLAUR
1.43206e-54	0.541585	0.746	0.531	4.94432e-50	Cancer_cell_Junction_PTPRK	NCOA7
5.60715e-54	0.606512	0.832	0.696	1.93592e-49	Cancer_cell_Junction_PTPRK	TENT5A
2.5864e-52	0.564364	0.847	0.798	8.92981e-48	Cancer_cell_Junction_PTPRK	TP63
4.07154e-52	0.535713	0.652	0.374	1.40574e-47	Cancer_cell_Junction_PTPRK	TM4SF1
2.92063e-48	0.553691	0.962	0.942	1.00838e-43	Cancer_cell_Junction_PTPRK	CD24
1.01267e-45	0.514934	0.802	0.643	3.49633e-41	Cancer_cell_Junction_PTPRK	FBXO32
9.49345e-41	0.508959	0.88	0.846	3.27771e-36	Cancer_cell_Junction_PTPRK	HSPH1
6.9728e-36	0.510602	0.608	0.379	2.40743e-31	Cancer_cell_Junction_PTPRK	SERPINE1
4.81035e-28	0.535788	0.576	0.374	1.66082e-23	Cancer_cell_Junction_PTPRK	SERPINB3
4.2214e-23	0.508021	0.791	0.703	1.45748e-18	Cancer_cell_Junction_PTPRK	CRABP2
0	2.27538	0.915	0.602	0	Cancer_cell_Hypoxia_ERO1A	ERO1A
0	2.17894	0.971	0.826	0	Cancer_cell_Hypoxia_ERO1A	NDRG1
0	2.17674	0.986	0.906	0	Cancer_cell_Hypoxia_ERO1A	ANXA1
0	2.15764	0.913	0.708	0	Cancer_cell_Hypoxia_ERO1A	SPRR2A
0	2.03475	0.993	0.967	0	Cancer_cell_Hypoxia_ERO1A	CSTB
0	1.96258	0.841	0.414	0	Cancer_cell_Hypoxia_ERO1A	NDUFA4L2
0	1.9301	0.633	0.151	0	Cancer_cell_Hypoxia_ERO1A	ECM1
0	1.91481	0.659	0.232	0	Cancer_cell_Hypoxia_ERO1A	TMPRSS11E
0	1.90691	0.924	0.761	0	Cancer_cell_Hypoxia_ERO1A	SERPINB1
0	1.7521	0.985	0.901	0	Cancer_cell_Hypoxia_ERO1A	S100A10
0	1.64362	0.666	0.31	0	Cancer_cell_Hypoxia_ERO1A	LMO7
0	1.4515	0.973	0.897	0	Cancer_cell_Hypoxia_ERO1A	C4orf3
0	1.40653	0.825	0.652	0	Cancer_cell_Hypoxia_ERO1A	PLAU
0	1.39827	0.802	0.389	0	Cancer_cell_Hypoxia_ERO1A	PHLDA1
0	1.38146	0.666	0.178	0	Cancer_cell_Hypoxia_ERO1A	EGLN3
0	1.30616	0.953	0.89	0	Cancer_cell_Hypoxia_ERO1A	SLC2A1
0	1.21234	0.497	0.087	0	Cancer_cell_Hypoxia_ERO1A	SCEL
0	1.21091	0.977	0.954	0	Cancer_cell_Hypoxia_ERO1A	LDHA
0	1.16723	0.58	0.124	0	Cancer_cell_Hypoxia_ERO1A	TGM1
0	1.1299	0.825	0.458	0	Cancer_cell_Hypoxia_ERO1A	MALL
0	1.11009	0.821	0.551	0	Cancer_cell_Hypoxia_ERO1A	NIBAN2
0	1.03781	0.77	0.391	0	Cancer_cell_Hypoxia_ERO1A	CNN3
0	1.02609	0.761	0.447	0	Cancer_cell_Hypoxia_ERO1A	SLC6A8
0	0.93497	0.945	0.87	0	Cancer_cell_Hypoxia_ERO1A	PGK1
0	0.87829	0.98	0.965	0	Cancer_cell_Hypoxia_ERO1A	ANXA2
9.88131291682493e-324	1.52508	0.83	0.535	3.41162209766298e-319	Cancer_cell_Hypoxia_ERO1A	GJB2
1.48219693752374e-323	0.925814	0.595	0.211	5.11743314649446e-319	Cancer_cell_Hypoxia_ERO1A	AL133453.1
3.90311860214585e-322	1.47992	0.974	0.835	1.34759072857688e-317	Cancer_cell_Hypoxia_ERO1A	SPRR1B
6.6204796542727e-322	1.12138	0.62	0.329	2.28578680543419e-317	Cancer_cell_Hypoxia_ERO1A	EPS8L1
4.70351586725944e-316	1.16801	0.767	0.458	1.62393588832999e-311	Cancer_cell_Hypoxia_ERO1A	BNIP3
1.59747094124036e-314	0.838857	0.714	0.365	5.51542817172648e-310	Cancer_cell_Hypoxia_ERO1A	TMEM265
9.17094099383208e-314	1.98783	0.608	0.206	0	Cancer_cell_Hypoxia_ERO1A	SERPINB2
1.82836169454658e-312	0.961643	0.813	0.433	6.3126e-308	Cancer_cell_Hypoxia_ERO1A	P4HA1
7.21030723595847e-312	0.812177	0.976	0.928	2.48943e-307	Cancer_cell_Hypoxia_ERO1A	JUP
1.38001000986984e-311	1.22518	0.575	0.219	4.76462e-307	Cancer_cell_Hypoxia_ERO1A	SULT2B1
2.48758491222501e-310	0.806956	0.997	0.994	8.58864e-306	Cancer_cell_Hypoxia_ERO1A	TPT1
2.71487e-298	1.61452	0.844	0.701	9.37336e-294	Cancer_cell_Hypoxia_ERO1A	EMP1
1.24853e-297	0.872323	0.807	0.554	4.31067e-293	Cancer_cell_Hypoxia_ERO1A	IFNGR2
5.25043e-295	0.921154	0.92	0.782	1.81276e-290	Cancer_cell_Hypoxia_ERO1A	PLS3
2.28785e-291	0.84368	0.906	0.794	7.89905e-287	Cancer_cell_Hypoxia_ERO1A	C19orf33
5.96273e-291	1.10247	0.885	0.649	2.05869e-286	Cancer_cell_Hypoxia_ERO1A	VEGFA
1.60289e-288	1.0411	0.934	0.842	5.53413e-284	Cancer_cell_Hypoxia_ERO1A	FAM83A
1.02514e-286	1.28666	0.659	0.28	3.53941e-282	Cancer_cell_Hypoxia_ERO1A	ANGPTL4
1.92624e-286	1.62151	0.594	0.195	6.65055e-282	Cancer_cell_Hypoxia_ERO1A	IL1RN
1.20734e-285	0.876716	0.829	0.577	4.16846e-281	Cancer_cell_Hypoxia_ERO1A	NPEPPS
4.41091e-285	1.29356	0.918	0.793	1.52291e-280	Cancer_cell_Hypoxia_ERO1A	LAMB3
2.67236e-281	1.4951	0.668	0.429	9.2266e-277	Cancer_cell_Hypoxia_ERO1A	MT1X
3.40959e-275	0.983372	0.342	0.039	1.17719e-270	Cancer_cell_Hypoxia_ERO1A	DHRS9
3.58725e-268	0.789054	0.997	0.993	1.23853e-263	Cancer_cell_Hypoxia_ERO1A	S100A11
3.06934e-267	0.795716	0.487	0.109	1.05972e-262	Cancer_cell_Hypoxia_ERO1A	CAMK2N1
4.9241e-266	1.49332	0.77	0.452	1.7001e-261	Cancer_cell_Hypoxia_ERO1A	LAMC2
8.85326e-264	0.879032	0.684	0.342	3.05668e-259	Cancer_cell_Hypoxia_ERO1A	TMPRSS11D
4.56252e-263	0.807049	0.706	0.407	1.57526e-258	Cancer_cell_Hypoxia_ERO1A	TGFB1
1.33188e-248	1.5466	0.517	0.189	4.59845e-244	Cancer_cell_Hypoxia_ERO1A	HAS2
6.79131e-247	1.19916	0.989	0.984	2.34477e-242	Cancer_cell_Hypoxia_ERO1A	FTH1
5.95071e-243	0.85419	0.856	0.682	2.05454e-238	Cancer_cell_Hypoxia_ERO1A	SDC4
5.01053e-240	0.824971	0.987	0.99	1.72994e-235	Cancer_cell_Hypoxia_ERO1A	ACTG1
1.45492e-239	1.13077	0.976	0.927	5.02326e-235	Cancer_cell_Hypoxia_ERO1A	SAT1
1.96263e-236	0.905649	0.885	0.81	6.77617e-232	Cancer_cell_Hypoxia_ERO1A	GPI
2.45243e-235	1.08169	0.728	0.437	8.46726e-231	Cancer_cell_Hypoxia_ERO1A	GPRC5A
2.57819e-234	0.90079	0.96	0.942	8.90146e-230	Cancer_cell_Hypoxia_ERO1A	CST3
8.33738e-233	0.990614	0.755	0.521	2.87856e-228	Cancer_cell_Hypoxia_ERO1A	ADGRF1
1.8672e-229	2.41495	0.552	0.229	6.44669e-225	Cancer_cell_Hypoxia_ERO1A	C15orf48
1.87614e-228	1.04516	0.979	0.972	6.47757e-224	Cancer_cell_Hypoxia_ERO1A	KRT6A
9.82646e-227	0.643242	0.667	0.411	3.39268e-222	Cancer_cell_Hypoxia_ERO1A	TTC9
2.57014e-221	0.793199	0.88	0.763	8.87368e-217	Cancer_cell_Hypoxia_ERO1A	FAM3C
4.98746e-221	2.00027	0.875	0.723	1.72197e-216	Cancer_cell_Hypoxia_ERO1A	SPRR3
9.95483e-218	1.67401	0.756	0.551	3.43701e-213	Cancer_cell_Hypoxia_ERO1A	PLAUR
1.19878e-217	2.31731	0.701	0.583	4.1389e-213	Cancer_cell_Hypoxia_ERO1A	CNFN
5.3386e-216	0.966077	0.395	0.071	1.8432e-211	Cancer_cell_Hypoxia_ERO1A	PTHLH
1.60068e-214	0.912572	0.856	0.694	5.52652e-210	Cancer_cell_Hypoxia_ERO1A	A2ML1
5.03908e-212	1.06486	0.585	0.272	1.73979e-207	Cancer_cell_Hypoxia_ERO1A	GJB6
1.69676e-209	0.753036	0.687	0.47	5.85824e-205	Cancer_cell_Hypoxia_ERO1A	EPHA2
1.97212e-209	0.631775	0.704	0.433	6.80894e-205	Cancer_cell_Hypoxia_ERO1A	FUT3
2.33497e-209	1.72044	0.717	0.475	8.06172e-205	Cancer_cell_Hypoxia_ERO1A	IGFBP3
6.12971e-208	2.30875	0.55	0.304	2.11634e-203	Cancer_cell_Hypoxia_ERO1A	MAL
5.03519e-207	0.720756	0.901	0.792	1.73845e-202	Cancer_cell_Hypoxia_ERO1A	BZW1
5.1214e-207	2.19712	0.691	0.392	1.76822e-202	Cancer_cell_Hypoxia_ERO1A	SPRR2D
4.36555e-206	0.667631	0.946	0.902	1.50725e-201	Cancer_cell_Hypoxia_ERO1A	SEC61G
2.59508e-204	0.606079	0.979	0.956	8.95976e-200	Cancer_cell_Hypoxia_ERO1A	RAC1
1.05803e-203	1.09105	0.825	0.651	3.65294e-199	Cancer_cell_Hypoxia_ERO1A	RTKN2
2.84176e-202	0.84578	0.989	0.985	9.81146e-198	Cancer_cell_Hypoxia_ERO1A	TMSB10
4.6045e-198	1.51834	0.918	0.844	1.58975e-193	Cancer_cell_Hypoxia_ERO1A	S100A2
2.28953e-194	0.906163	0.574	0.262	7.90482e-190	Cancer_cell_Hypoxia_ERO1A	IVL
7.27855e-192	0.617472	0.78	0.6	2.51299e-187	Cancer_cell_Hypoxia_ERO1A	BNIP3L
3.91262e-191	0.655609	0.788	0.662	1.35087e-186	Cancer_cell_Hypoxia_ERO1A	METRNL
3.61585e-190	0.747836	0.856	0.751	1.24841e-185	Cancer_cell_Hypoxia_ERO1A	TMPRSS11A
2.75663e-189	0.778171	0.364	0.154	9.51753e-185	Cancer_cell_Hypoxia_ERO1A	TMPRSS2
4.38376e-188	1.11875	0.873	0.894	1.51354e-183	Cancer_cell_Hypoxia_ERO1A	IGFBP2
6.64456e-181	0.710004	0.633	0.393	2.2941e-176	Cancer_cell_Hypoxia_ERO1A	DAPP1
1.75642e-177	1.01546	0.778	0.687	6.06422e-173	Cancer_cell_Hypoxia_ERO1A	RESF1
3.62857e-176	0.708439	0.842	0.717	1.2528e-171	Cancer_cell_Hypoxia_ERO1A	TMEM40
1.00478e-174	0.989835	0.785	0.618	3.4691e-170	Cancer_cell_Hypoxia_ERO1A	UPP1
1.76541e-174	0.826952	0.82	0.653	6.09526e-170	Cancer_cell_Hypoxia_ERO1A	MXD1
3.93837e-172	0.87488	0.907	0.817	1.35976e-167	Cancer_cell_Hypoxia_ERO1A	DSC2
5.29231e-172	0.930769	0.501	0.225	1.82722e-167	Cancer_cell_Hypoxia_ERO1A	CCDC80
1.25408e-171	0.654436	0.859	0.711	4.32985e-167	Cancer_cell_Hypoxia_ERO1A	ITGB4
6.7403e-171	0.749376	0.474	0.21	2.32716e-166	Cancer_cell_Hypoxia_ERO1A	HK2
4.5992e-169	0.827772	0.59	0.266	1.58792e-164	Cancer_cell_Hypoxia_ERO1A	MBOAT2
6.16051e-169	0.698217	0.687	0.459	2.12698e-164	Cancer_cell_Hypoxia_ERO1A	QSOX1
4.875e-167	0.652405	0.496	0.188	1.68314e-162	Cancer_cell_Hypoxia_ERO1A	GJA1
1.83801e-165	0.641364	0.95	0.88	6.34592e-161	Cancer_cell_Hypoxia_ERO1A	CAST
1.0656e-163	0.643128	0.386	0.14	3.67909e-159	Cancer_cell_Hypoxia_ERO1A	PIM1
2.78452e-160	0.504125	0.522	0.299	9.61382e-156	Cancer_cell_Hypoxia_ERO1A	ARHGAP27
1.73702e-159	0.631521	0.84	0.675	5.99723e-155	Cancer_cell_Hypoxia_ERO1A	RIOK3
1.5533e-157	0.569999	0.978	0.964	5.36292e-153	Cancer_cell_Hypoxia_ERO1A	SH3BGRL3
1.37644e-156	0.868472	0.341	0.095	4.75231e-152	Cancer_cell_Hypoxia_ERO1A	F3
3.8261e-156	0.529753	0.739	0.514	1.321e-151	Cancer_cell_Hypoxia_ERO1A	CD68
2.56309e-155	1.75987	0.675	0.494	8.84933e-151	Cancer_cell_Hypoxia_ERO1A	LCN2
6.80017e-149	1.73062	0.464	0.211	2.34783e-144	Cancer_cell_Hypoxia_ERO1A	AGR2
1.0491e-144	0.926191	0.592	0.416	3.62214e-140	Cancer_cell_Hypoxia_ERO1A	S100A12
5.18012e-142	0.559712	0.964	0.93	1.78849e-137	Cancer_cell_Hypoxia_ERO1A	PPDPF
1.1399e-139	0.608611	0.682	0.509	3.93562e-135	Cancer_cell_Hypoxia_ERO1A	AFDN
2.96344e-139	0.665859	0.886	0.78	1.02316e-134	Cancer_cell_Hypoxia_ERO1A	PPP1CB
1.70699e-137	0.730061	0.507	0.463	5.89356e-133	Cancer_cell_Hypoxia_ERO1A	PEPD
3.56049e-135	0.889831	0.489	0.258	1.22929e-130	Cancer_cell_Hypoxia_ERO1A	CLDN1
9.53295e-135	0.643027	0.642	0.489	3.29135e-130	Cancer_cell_Hypoxia_ERO1A	MYO6
1.1198e-133	0.70572	0.989	0.938	3.86622e-129	Cancer_cell_Hypoxia_ERO1A	TACSTD2
4.19731e-133	0.574711	0.465	0.199	1.44916e-128	Cancer_cell_Hypoxia_ERO1A	TGFA
1.07041e-132	0.6856	0.757	0.641	3.69571e-128	Cancer_cell_Hypoxia_ERO1A	UGCG
2.48994e-132	0.546592	0.871	0.778	8.59678e-128	Cancer_cell_Hypoxia_ERO1A	TMOD3
1.28771e-131	1.04061	0.962	0.904	4.44594e-127	Cancer_cell_Hypoxia_ERO1A	KRT16
2.45513e-129	0.51713	0.798	0.622	8.47657e-125	Cancer_cell_Hypoxia_ERO1A	CAPN2
2.88924e-126	0.580291	0.945	0.909	9.97539e-122	Cancer_cell_Hypoxia_ERO1A	HEBP2
4.91519e-125	0.554425	0.442	0.298	1.69702e-120	Cancer_cell_Hypoxia_ERO1A	PRSS27
1.44689e-123	1.02461	0.666	0.466	4.99553e-119	Cancer_cell_Hypoxia_ERO1A	RHCG
2.30723e-123	0.619109	0.782	0.684	7.96593e-119	Cancer_cell_Hypoxia_ERO1A	EHF
2.73826e-123	0.818839	0.784	0.622	9.45411e-119	Cancer_cell_Hypoxia_ERO1A	SAMD9
3.12293e-123	0.977067	0.435	0.198	1.07822e-118	Cancer_cell_Hypoxia_ERO1A	ITGB8
4.17972e-122	0.59626	0.745	0.583	1.44309e-117	Cancer_cell_Hypoxia_ERO1A	ADAM9
5.70964e-121	0.624265	0.986	0.99	1.97131e-116	Cancer_cell_Hypoxia_ERO1A	GAPDH
1.20231e-120	0.807504	0.743	0.569	4.15111e-116	Cancer_cell_Hypoxia_ERO1A	CLIC3
4.94588e-119	0.632039	0.64	0.399	1.70762e-114	Cancer_cell_Hypoxia_ERO1A	MTSS1
1.04219e-117	0.604401	0.815	0.663	3.59826e-113	Cancer_cell_Hypoxia_ERO1A	TSPAN1
1.95235e-117	0.544688	0.757	0.557	6.74067e-113	Cancer_cell_Hypoxia_ERO1A	DSG2
6.13076e-117	0.66124	0.299	0.091	2.11671e-112	Cancer_cell_Hypoxia_ERO1A	CAPN14
2.59359e-116	0.589818	0.351	0.158	8.95464e-112	Cancer_cell_Hypoxia_ERO1A	STEAP4
1.15986e-115	0.613913	0.613	0.418	4.00455e-111	Cancer_cell_Hypoxia_ERO1A	UBE2Q2
1.18986e-115	0.579978	0.68	0.56	4.10811e-111	Cancer_cell_Hypoxia_ERO1A	TNFRSF21
1.69341e-115	1.15187	0.29	0.089	5.84668e-111	Cancer_cell_Hypoxia_ERO1A	TMPRSS11B
9.91508e-114	0.528178	0.848	0.763	3.42328e-109	Cancer_cell_Hypoxia_ERO1A	TMPRSS4
1.2443e-113	0.592633	0.632	0.394	4.29608e-109	Cancer_cell_Hypoxia_ERO1A	FLNB
2.57284e-113	0.591212	0.529	0.379	8.883e-109	Cancer_cell_Hypoxia_ERO1A	PPL
7.12801e-110	0.534038	0.781	0.625	2.46102e-105	Cancer_cell_Hypoxia_ERO1A	CD99
9.40163e-109	0.703418	0.985	0.937	3.24601e-104	Cancer_cell_Hypoxia_ERO1A	CD24
1.39472e-106	0.518168	0.728	0.575	4.81541e-102	Cancer_cell_Hypoxia_ERO1A	MKNK2
1.73488e-105	1.38748	0.834	0.779	5.98985e-101	Cancer_cell_Hypoxia_ERO1A	SLPI
2.15878e-105	0.530379	0.825	0.765	7.45339e-101	Cancer_cell_Hypoxia_ERO1A	CD59
6.75292e-105	0.905263	0.693	0.582	2.33151e-100	Cancer_cell_Hypoxia_ERO1A	KRT6C
1.10271e-103	0.585294	0.637	0.574	3.8072e-99	Cancer_cell_Hypoxia_ERO1A	HAS3
2.6765e-103	0.528446	0.883	0.826	9.24089e-99	Cancer_cell_Hypoxia_ERO1A	CARHSP1
8.87975e-103	0.605925	0.435	0.416	3.06582e-98	Cancer_cell_Hypoxia_ERO1A	PRSS22
1.64098e-102	0.535192	0.703	0.538	5.66566e-98	Cancer_cell_Hypoxia_ERO1A	GRHL1
6.30263e-100	0.537885	0.377	0.229	2.17605e-95	Cancer_cell_Hypoxia_ERO1A	PRDM1
7.01347e-97	0.522835	0.783	0.666	2.42147e-92	Cancer_cell_Hypoxia_ERO1A	NET1
8.3565e-96	0.587632	0.323	0.195	2.88516e-91	Cancer_cell_Hypoxia_ERO1A	MYO5B
3.45309e-95	0.600721	0.929	0.886	1.19221e-90	Cancer_cell_Hypoxia_ERO1A	MIF
7.89039e-95	0.893652	0.8	0.763	2.72424e-90	Cancer_cell_Hypoxia_ERO1A	CALML5
2.54408e-94	1.27038	0.316	0.407	8.7837e-90	Cancer_cell_Hypoxia_ERO1A	HOPX
2.99108e-91	0.503514	0.782	0.718	1.0327e-86	Cancer_cell_Hypoxia_ERO1A	ANXA11
4.65498e-90	0.576331	0.639	0.55	1.60718e-85	Cancer_cell_Hypoxia_ERO1A	MUC1
5.89537e-90	0.596217	0.551	0.392	2.03543e-85	Cancer_cell_Hypoxia_ERO1A	DUSP10
2.74781e-89	0.867579	0.846	0.813	9.4871e-85	Cancer_cell_Hypoxia_ERO1A	DST
7.82932e-88	0.517768	0.919	0.856	2.70315e-83	Cancer_cell_Hypoxia_ERO1A	ITGB1
1.39762e-86	0.748021	0.936	0.867	4.82541e-82	Cancer_cell_Hypoxia_ERO1A	KRT13
3.48203e-85	1.40993	0.485	0.279	1.20221e-80	Cancer_cell_Hypoxia_ERO1A	CXCL1
1.42015e-82	0.500333	0.397	0.27	4.9032e-78	Cancer_cell_Hypoxia_ERO1A	USP6NL
4.59349e-81	1.11075	0.592	0.442	1.58595e-76	Cancer_cell_Hypoxia_ERO1A	HPGD
1.47735e-79	0.697417	0.83	0.75	5.10068e-75	Cancer_cell_Hypoxia_ERO1A	LGALS3
1.54435e-76	0.566065	0.916	0.906	5.33201e-72	Cancer_cell_Hypoxia_ERO1A	DSG3
1.74962e-76	0.551624	0.794	0.655	6.04073e-72	Cancer_cell_Hypoxia_ERO1A	UBE2H
1.38635e-72	0.665281	0.724	0.666	4.78651e-68	Cancer_cell_Hypoxia_ERO1A	SERPINB13
3.64731e-72	0.515172	0.524	0.389	1.25927e-67	Cancer_cell_Hypoxia_ERO1A	ATP1B1
5.5683e-72	0.519839	0.852	0.798	1.92251e-67	Cancer_cell_Hypoxia_ERO1A	LYPD3
9.15571e-71	0.628711	0.431	0.301	3.1611e-66	Cancer_cell_Hypoxia_ERO1A	NMU
1.95569e-69	0.540305	0.321	0.153	6.75221e-65	Cancer_cell_Hypoxia_ERO1A	SEMA3C
9.82866e-69	0.734572	0.766	0.709	3.39344e-64	Cancer_cell_Hypoxia_ERO1A	CLDN4
7.44928e-67	0.672197	0.96	0.885	2.57194e-62	Cancer_cell_Hypoxia_ERO1A	RAB11FIP1
1.50013e-66	0.50919	0.956	0.928	5.17935e-62	Cancer_cell_Hypoxia_ERO1A	MAL2
3.07509e-66	0.749814	0.381	0.242	1.06171e-61	Cancer_cell_Hypoxia_ERO1A	CEACAM5
3.05866e-64	0.55027	0.478	0.535	1.05603e-59	Cancer_cell_Hypoxia_ERO1A	HILPDA
5.20334e-57	0.539626	0.507	0.393	1.7965e-52	Cancer_cell_Hypoxia_ERO1A	FERMT1
3.68208e-55	0.587567	0.282	0.273	1.27127e-50	Cancer_cell_Hypoxia_ERO1A	PLIN2
1.22798e-53	1.12601	0.648	0.545	4.23972e-49	Cancer_cell_Hypoxia_ERO1A	KRT17
7.819e-53	0.663799	0.471	0.384	2.69959e-48	Cancer_cell_Hypoxia_ERO1A	TM4SF1
1.86802e-49	0.800183	0.356	0.229	6.44951e-45	Cancer_cell_Hypoxia_ERO1A	SLURP2
7.21714e-49	0.516651	0.974	0.98	2.49179e-44	Cancer_cell_Hypoxia_ERO1A	TMSB4X
3.88915e-47	0.563799	0.368	0.471	1.34277e-42	Cancer_cell_Hypoxia_ERO1A	S100P
4.09318e-44	1.04132	0.369	0.242	1.41321e-39	Cancer_cell_Hypoxia_ERO1A	CXCL8
4.24131e-42	0.521583	0.999	0.998	1.46435e-37	Cancer_cell_Hypoxia_ERO1A	S100A9
1.13446e-36	0.50382	0.667	0.655	3.91683e-32	Cancer_cell_Hypoxia_ERO1A	FBXO32
1.61782e-31	0.664755	0.863	0.859	5.58569e-27	Cancer_cell_Hypoxia_ERO1A	ADIRF
1.36642e-29	0.56485	0.906	0.847	4.7177e-25	Cancer_cell_Hypoxia_ERO1A	ELF3
0	5.45191	0.901	0.017	0	Cancer_cell_RTO_MT1E	MT-RNR2
0	4.71904	0.825	0.012	0	Cancer_cell_RTO_MT1E	FABP5P7
0	4.58618	0.921	0.106	0	Cancer_cell_RTO_MT1E	IFI27
0	4.16595	0.847	0.065	0	Cancer_cell_RTO_MT1E	CXCL14
0	4.0558	0.899	0.017	0	Cancer_cell_RTO_MT1E	MT-RNR1
0	4.01075	0.876	0.243	0	Cancer_cell_RTO_MT1E	MT2A
0	3.97961	0.972	0.667	0	Cancer_cell_RTO_MT1E	KRT14
0	3.82572	0.868	0.015	0	Cancer_cell_RTO_MT1E	PTMAP2
0	3.77479	0.847	0.267	0	Cancer_cell_RTO_MT1E	KRT6B
0	3.59424	0.733	0.011	0	Cancer_cell_RTO_MT1E	H4C3
0	3.53474	0.91	0.156	0	Cancer_cell_RTO_MT1E	IFI6
0	3.40572	0.874	0.014	0	Cancer_cell_RTO_MT1E	RPL6P27
0	3.24517	0.825	0.012	0	Cancer_cell_RTO_MT1E	HMGB1P5
0	3.2221	0.97	0.758	0	Cancer_cell_RTO_MT1E	MT-ATP8
0	3.11615	0.773	0.116	0	Cancer_cell_RTO_MT1E	COL17A1
0	3.03883	0.871	0.014	0	Cancer_cell_RTO_MT1E	AC073861.1
0	2.95952	0.981	0.904	0	Cancer_cell_RTO_MT1E	KTN1
0	2.89205	0.784	0.051	0	Cancer_cell_RTO_MT1E	MT1E
0	2.88873	0.847	0.013	0	Cancer_cell_RTO_MT1E	RPL14P1
0	2.8175	0.812	0.012	0	Cancer_cell_RTO_MT1E	AC005912.1
0	2.71489	0.83	0.014	0	Cancer_cell_RTO_MT1E	RPL26P19
0	2.70344	0.836	0.013	0	Cancer_cell_RTO_MT1E	AC016739.1
0	2.69142	0.831	0.013	0	Cancer_cell_RTO_MT1E	RPL3P4
0	2.67217	0.945	0.532	0	Cancer_cell_RTO_MT1E	KRT17
0	2.66552	0.828	0.012	0	Cancer_cell_RTO_MT1E	AP001324.1
0	2.63826	0.822	0.013	0	Cancer_cell_RTO_MT1E	H3-3B
0	2.63278	0.815	0.012	0	Cancer_cell_RTO_MT1E	PTMAP5
0	2.59552	0.864	0.223	0	Cancer_cell_RTO_MT1E	PTPRZ1
0	2.54957	0.793	0.011	0	Cancer_cell_RTO_MT1E	RPS28P7
0	2.53396	0.923	0.263	0	Cancer_cell_RTO_MT1E	HLA-B
0	2.51622	0.791	0.276	0	Cancer_cell_RTO_MT1E	LGALS7
0	2.51045	0.794	0.011	0	Cancer_cell_RTO_MT1E	RPL21P16
0	2.47263	0.917	0.461	0	Cancer_cell_RTO_MT1E	HLA-A
0	2.43439	0.822	0.012	0	Cancer_cell_RTO_MT1E	RPL13AP5
0	2.4282	0.907	0.54	0	Cancer_cell_RTO_MT1E	SYNE2
0	2.36672	0.809	0.012	0	Cancer_cell_RTO_MT1E	AC007969.1
0	2.31431	0.959	0.827	0	Cancer_cell_RTO_MT1E	IFITM3
0	2.28674	0.8	0.012	0	Cancer_cell_RTO_MT1E	AL009174.1
0	2.28608	0.785	0.01	0	Cancer_cell_RTO_MT1E	FAUP1
0	2.28559	0.778	0.011	0	Cancer_cell_RTO_MT1E	RPS7P1
0	2.24823	0.564	0.029	0	Cancer_cell_RTO_MT1E	DSG1
0	2.16483	0.905	0.644	0	Cancer_cell_RTO_MT1E	FSCN1
0	2.13874	0.793	0.113	0	Cancer_cell_RTO_MT1E	CAVIN1
0	2.13503	0.76	0.011	0	Cancer_cell_RTO_MT1E	AC243919.1
0	2.10035	0.79	0.011	0	Cancer_cell_RTO_MT1E	AC034236.1
0	2.08636	0.951	0.89	0	Cancer_cell_RTO_MT1E	NCL
0	2.07845	0.716	0.236	0	Cancer_cell_RTO_MT1E	CAV1
0	2.06879	0.735	0.011	0	Cancer_cell_RTO_MT1E	MTATP6P1
0	2.04723	0.764	0.011	0	Cancer_cell_RTO_MT1E	RPL13P12
0	2.04097	0.745	0.01	0	Cancer_cell_RTO_MT1E	RPS23P8
0	2.01884	0.862	0.728	0	Cancer_cell_RTO_MT1E	ITGA6
0	2.01861	0.844	0.503	0	Cancer_cell_RTO_MT1E	DAAM1
0	1.99735	0.759	0.104	0	Cancer_cell_RTO_MT1E	XAF1
0	1.99517	0.747	0.07	0	Cancer_cell_RTO_MT1E	STAT1
0	1.98453	0.999	0.968	0	Cancer_cell_RTO_MT1E	B2M
0	1.98148	0.999	0.985	0	Cancer_cell_RTO_MT1E	TMSB10
0	1.96237	0.75	0.009	0	Cancer_cell_RTO_MT1E	RPL7AP6
0	1.93533	0.75	0.011	0	Cancer_cell_RTO_MT1E	EIF2S2P4
0	1.92495	0.79	0.268	0	Cancer_cell_RTO_MT1E	SP100
0	1.92383	0.954	0.913	0	Cancer_cell_RTO_MT1E	CBX3
0	1.92085	0.886	0.72	0	Cancer_cell_RTO_MT1E	LIMA1
0	1.91276	0.773	0.58	0	Cancer_cell_RTO_MT1E	ISG15
0	1.90292	0.702	0.049	0	Cancer_cell_RTO_MT1E	CALD1
0	1.8989	0.741	0.008	0	Cancer_cell_RTO_MT1E	AC115223.1
0	1.87794	0.707	0.009	0	Cancer_cell_RTO_MT1E	RPS2P5
0	1.86876	0.997	0.981	0	Cancer_cell_RTO_MT1E	PTMA
0	1.85255	0.831	0.404	0	Cancer_cell_RTO_MT1E	ACTN1
0	1.851	0.69	0.024	0	Cancer_cell_RTO_MT1E	PRSS3
0	1.83669	0.898	0.593	0	Cancer_cell_RTO_MT1E	LRRFIP1
0	1.81704	0.726	0.009	0	Cancer_cell_RTO_MT1E	NARS1
0	1.81162	0.519	0.006	0	Cancer_cell_RTO_MT1E	H1-4
0	1.80653	0.759	0.011	0	Cancer_cell_RTO_MT1E	AC246787.1
0	1.80323	0.761	0.192	0	Cancer_cell_RTO_MT1E	MYO1B
0	1.79153	0.748	0.092	0	Cancer_cell_RTO_MT1E	CD74
0	1.79153	0.717	0.011	0	Cancer_cell_RTO_MT1E	PSMC1P1
0	1.79141	0.799	0.23	0	Cancer_cell_RTO_MT1E	OPTN
0	1.77979	0.994	0.974	0	Cancer_cell_RTO_MT1E	RPL31
0	1.75472	0.738	0.266	0	Cancer_cell_RTO_MT1E	AHNAK2
0	1.75461	0.713	0.01	0	Cancer_cell_RTO_MT1E	RPL24P4
0	1.74582	0.899	0.752	0	Cancer_cell_RTO_MT1E	LGALS3
0	1.72859	0.884	0.746	0	Cancer_cell_RTO_MT1E	PRPF40A
0	1.72574	0.73	0.01	0	Cancer_cell_RTO_MT1E	RPL23AP42
0	1.7255	0.716	0.009	0	Cancer_cell_RTO_MT1E	AC004453.1
0	1.71375	0.761	0.358	0	Cancer_cell_RTO_MT1E	PUM3
0	1.70952	0.704	0.009	0	Cancer_cell_RTO_MT1E	AL590867.2
0	1.70304	0.701	0.009	0	Cancer_cell_RTO_MT1E	HMGN1P38
0	1.66758	0.751	0.34	0	Cancer_cell_RTO_MT1E	BAZ1B
0	1.65399	0.661	0.008	0	Cancer_cell_RTO_MT1E	NPM1P39
0	1.6532	0.556	0.007	0	Cancer_cell_RTO_MT1E	H2AZ1
0	1.64112	0.714	0.023	0	Cancer_cell_RTO_MT1E	RPS4Y1
0	1.64104	0.935	0.891	0	Cancer_cell_RTO_MT1E	MT-ND4L
0	1.62372	0.673	0.008	0	Cancer_cell_RTO_MT1E	HSP90AB3P
0	1.62105	0.659	0.007	0	Cancer_cell_RTO_MT1E	RPS27AP16
0	1.61463	0.673	0.009	0	Cancer_cell_RTO_MT1E	TARS1
0	1.61118	0.939	0.89	0	Cancer_cell_RTO_MT1E	EIF5B
0	1.604	0.656	0.04	0	Cancer_cell_RTO_MT1E	EPSTI1
0	1.59852	0.668	0.056	0	Cancer_cell_RTO_MT1E	HLA-DRB1
0	1.59414	0.815	0.498	0	Cancer_cell_RTO_MT1E	RNF213
0	1.57639	0.683	0.18	0	Cancer_cell_RTO_MT1E	SP110
0	1.57455	0.634	0.013	0	Cancer_cell_RTO_MT1E	TENM2
0	1.57318	0.662	0.008	0	Cancer_cell_RTO_MT1E	RPS13P2
0	1.56579	0.972	0.933	0	Cancer_cell_RTO_MT1E	ARPC2
0	1.55595	0.695	0.31	0	Cancer_cell_RTO_MT1E	CKAP2
0	1.55249	0.945	0.887	0	Cancer_cell_RTO_MT1E	CAST
0	1.52616	0.683	0.148	0	Cancer_cell_RTO_MT1E	STON2
0	1.52308	0.61	0.008	0	Cancer_cell_RTO_MT1E	GPX1
0	1.51902	0.689	0.221	0	Cancer_cell_RTO_MT1E	TMEM154
0	1.50885	0.679	0.01	0	Cancer_cell_RTO_MT1E	MACROH2A1
0	1.50761	0.667	0.008	0	Cancer_cell_RTO_MT1E	RPL34P18
0	1.50631	0.813	0.578	0	Cancer_cell_RTO_MT1E	NOP58
0	1.50242	0.753	0.385	0	Cancer_cell_RTO_MT1E	ROCK2
0	1.50242	0.649	0.007	0	Cancer_cell_RTO_MT1E	HSP90AA2P
0	1.50224	0.862	0.741	0	Cancer_cell_RTO_MT1E	ZC3H15
0	1.49684	0.761	0.397	0	Cancer_cell_RTO_MT1E	MAP4
0	1.46143	0.57	0.137	0	Cancer_cell_RTO_MT1E	DAPL1
0	1.46041	0.624	0.085	0	Cancer_cell_RTO_MT1E	LTBP1
0	1.45128	0.639	0.007	0	Cancer_cell_RTO_MT1E	RPS3AP6
0	1.44997	0.716	0.434	0	Cancer_cell_RTO_MT1E	AC245041.2
0	1.44315	0.733	0.321	0	Cancer_cell_RTO_MT1E	MAP3K20
0	1.42559	0.65	0.008	0	Cancer_cell_RTO_MT1E	RPL35P5
0	1.4241	0.613	0.053	0	Cancer_cell_RTO_MT1E	DDX60
0	1.4225	0.804	0.597	0	Cancer_cell_RTO_MT1E	TUBA4A
0	1.41753	0.695	0.246	0	Cancer_cell_RTO_MT1E	NOL8
0	1.40435	0.548	0.005	0	Cancer_cell_RTO_MT1E	HMGN2P5
0	1.3912	0.484	0.009	0	Cancer_cell_RTO_MT1E	MIR31HG
0	1.38598	0.631	0.257	0	Cancer_cell_RTO_MT1E	MX1
0	1.38062	0.951	0.941	0	Cancer_cell_RTO_MT1E	DSTN
0	1.37063	0.661	0.315	0	Cancer_cell_RTO_MT1E	RIF1
0	1.36187	0.575	0.008	0	Cancer_cell_RTO_MT1E	H2AZ2
0	1.34593	0.587	0.008	0	Cancer_cell_RTO_MT1E	SARS1
0	1.34169	0.612	0.008	0	Cancer_cell_RTO_MT1E	Z74021.1
0	1.33945	0.779	0.574	0	Cancer_cell_RTO_MT1E	EIF2AK2
0	1.33926	0.889	0.829	0	Cancer_cell_RTO_MT1E	EIF3A
0	1.33887	0.597	0.007	0	Cancer_cell_RTO_MT1E	RARS1
0	1.33747	0.606	0.009	0	Cancer_cell_RTO_MT1E	MORF4L1P1
0	1.33409	0.628	0.008	0	Cancer_cell_RTO_MT1E	RPL12P4
0	1.32607	0.914	0.877	0	Cancer_cell_RTO_MT1E	YWHAE
0	1.32532	0.917	0.876	0	Cancer_cell_RTO_MT1E	DYNC1I2
0	1.31071	0.923	0.856	0	Cancer_cell_RTO_MT1E	SEPTIN7
0	1.3103	0.803	0.579	0	Cancer_cell_RTO_MT1E	MYH9
0	1.30856	0.692	0.44	0	Cancer_cell_RTO_MT1E	RFC1
0	1.30732	0.631	0.009	0	Cancer_cell_RTO_MT1E	RPL5P34
0	1.30714	0.596	0.005	0	Cancer_cell_RTO_MT1E	EPRS1
0	1.30407	0.599	0.009	0	Cancer_cell_RTO_MT1E	GARS1
0	1.29368	0.609	0.008	0	Cancer_cell_RTO_MT1E	YBX1P1
0	1.2905	0.733	0.576	0	Cancer_cell_RTO_MT1E	NOP56
0	1.28454	0.588	0.074	0	Cancer_cell_RTO_MT1E	C1R
0	1.28128	0.736	0.474	0	Cancer_cell_RTO_MT1E	SPATS2L
0	1.27701	0.735	0.49	0	Cancer_cell_RTO_MT1E	PRNP
0	1.26584	0.618	0.007	0	Cancer_cell_RTO_MT1E	RPS7P10
0	1.25873	0.594	0.008	0	Cancer_cell_RTO_MT1E	EEF1A1P5
0	1.25695	0.729	0.502	0	Cancer_cell_RTO_MT1E	NUB1
0	1.25631	0.812	0.696	0	Cancer_cell_RTO_MT1E	VCP
0	1.25225	0.594	0.008	0	Cancer_cell_RTO_MT1E	DARS1
0	1.24931	0.799	0.64	0	Cancer_cell_RTO_MT1E	HDLBP
0	1.2145	0.56	0.014	0	Cancer_cell_RTO_MT1E	EIF1AY
0	1.21316	0.71	0.515	0	Cancer_cell_RTO_MT1E	SSRP1
0	1.21091	0.836	0.776	0	Cancer_cell_RTO_MT1E	POLR2L
0	1.20151	0.561	0.008	0	Cancer_cell_RTO_MT1E	RAC1P2
0	1.20138	0.716	0.457	0	Cancer_cell_RTO_MT1E	PFDN1
0	1.20056	0.699	0.475	0	Cancer_cell_RTO_MT1E	NMI
0	1.19372	0.639	0.291	0	Cancer_cell_RTO_MT1E	TLN1
0	1.19064	0.578	0.008	0	Cancer_cell_RTO_MT1E	DYNC1I2P1
0	1.18573	0.702	0.396	0	Cancer_cell_RTO_MT1E	FLNA
0	1.18502	0.704	0.383	0	Cancer_cell_RTO_MT1E	MYOF
0	1.17667	0.683	0.391	0	Cancer_cell_RTO_MT1E	VRK2
0	1.17455	0.923	0.91	0	Cancer_cell_RTO_MT1E	PRRC2C
0	1.17345	0.907	0.891	0	Cancer_cell_RTO_MT1E	ATP5ME
0	1.16801	0.702	0.582	0	Cancer_cell_RTO_MT1E	SUCLG1
0	1.16689	0.532	0.009	0	Cancer_cell_RTO_MT1E	H1-10
0	1.1634	0.689	0.442	0	Cancer_cell_RTO_MT1E	GNAI2
0	1.16222	0.834	0.755	0	Cancer_cell_RTO_MT1E	XRCC5
0	1.15311	0.846	0.798	0	Cancer_cell_RTO_MT1E	TOP1
0	1.14955	0.655	0.406	0	Cancer_cell_RTO_MT1E	PARP14
0	1.14823	0.559	0.006	0	Cancer_cell_RTO_MT1E	RPL7P9
0	1.14501	0.904	0.87	0	Cancer_cell_RTO_MT1E	SON
0	1.14201	0.705	0.479	0	Cancer_cell_RTO_MT1E	TCEAL4
0	1.13567	0.844	0.793	0	Cancer_cell_RTO_MT1E	DDX18
0	1.12986	0.686	0.348	0	Cancer_cell_RTO_MT1E	RALB
0	1.12902	0.745	0.582	0	Cancer_cell_RTO_MT1E	CEBPZ
0	1.12791	0.853	0.838	0	Cancer_cell_RTO_MT1E	EIF3J
0	1.12535	0.836	0.725	0	Cancer_cell_RTO_MT1E	IQGAP1
0	1.12241	0.799	0.716	0	Cancer_cell_RTO_MT1E	DDX24
0	1.12084	0.761	0.518	0	Cancer_cell_RTO_MT1E	GALNT1
0	1.11829	0.637	0.255	0	Cancer_cell_RTO_MT1E	IFI27L2
0	1.11258	0.524	0.005	0	Cancer_cell_RTO_MT1E	PSME2P2
0	1.10658	0.535	0.006	0	Cancer_cell_RTO_MT1E	AC113935.1
0	1.10447	0.689	0.439	0	Cancer_cell_RTO_MT1E	SEPTIN10
0	1.10274	0.828	0.692	0	Cancer_cell_RTO_MT1E	MAPK6
0	1.1001	0.843	0.806	0	Cancer_cell_RTO_MT1E	C11orf58
0	1.09071	0.833	0.853	0	Cancer_cell_RTO_MT1E	UQCRQ
0	1.08836	0.813	0.724	0	Cancer_cell_RTO_MT1E	RBMX
0	1.08813	0.778	0.74	0	Cancer_cell_RTO_MT1E	LARP7
0	1.08219	0.671	0.438	0	Cancer_cell_RTO_MT1E	DNM1L
0	1.079	0.839	0.821	0	Cancer_cell_RTO_MT1E	NDUFB1
0	1.07407	0.788	0.745	0	Cancer_cell_RTO_MT1E	HADHA
0	1.07208	0.818	0.771	0	Cancer_cell_RTO_MT1E	NSA2
0	1.07009	0.679	0.54	0	Cancer_cell_RTO_MT1E	POLE3
0	1.06501	0.796	0.756	0	Cancer_cell_RTO_MT1E	RALBP1
0	1.06425	0.637	0.443	0	Cancer_cell_RTO_MT1E	TCERG1
0	1.05761	0.536	0.005	0	Cancer_cell_RTO_MT1E	RBM8B
0	1.05749	0.671	0.471	0	Cancer_cell_RTO_MT1E	CFAP97
0	1.05584	0.548	0.006	0	Cancer_cell_RTO_MT1E	FO393411.1
0	1.053	0.821	0.784	0	Cancer_cell_RTO_MT1E	KIF5B
0	1.05218	0.658	0.427	0	Cancer_cell_RTO_MT1E	ZC3H13
0	1.04485	0.508	0.009	0	Cancer_cell_RTO_MT1E	AP001000.1
0	1.04181	0.541	0.008	0	Cancer_cell_RTO_MT1E	AL355032.1
0	1.021	0.684	0.533	0	Cancer_cell_RTO_MT1E	PPP2R5E
0	1.01951	0.536	0.005	0	Cancer_cell_RTO_MT1E	RPL10AP6
0	1.01669	0.496	0.005	0	Cancer_cell_RTO_MT1E	PPIAP22
0	1.01354	0.462	0.006	0	Cancer_cell_RTO_MT1E	MT-TW
0	1.00884	0.559	0.284	0	Cancer_cell_RTO_MT1E	CBX5
0	1.00858	0.693	0.549	0	Cancer_cell_RTO_MT1E	NAP1L4
0	1.004	0.49	0.007	0	Cancer_cell_RTO_MT1E	AC007238.1
0	1.00389	0.501	0.003	0	Cancer_cell_RTO_MT1E	AC004057.1
0	1.00385	0.727	0.589	0	Cancer_cell_RTO_MT1E	GNL3
0	1.00026	0.781	0.736	0	Cancer_cell_RTO_MT1E	SCAF11
0	0.983926	0.498	0.007	0	Cancer_cell_RTO_MT1E	RPL10P16
0	0.971053	0.476	0.005	0	Cancer_cell_RTO_MT1E	LARS1
0	0.961306	0.6	0.375	0	Cancer_cell_RTO_MT1E	NDUFAF2
0	0.958653	0.49	0.004	0	Cancer_cell_RTO_MT1E	SETP14
0	0.950299	0.483	0.005	0	Cancer_cell_RTO_MT1E	PSME3IP1
0	0.950243	0.566	0.338	0	Cancer_cell_RTO_MT1E	AFG3L2
0	0.948224	0.662	0.529	0	Cancer_cell_RTO_MT1E	MPHOSPH6
0	0.945588	0.467	0.008	0	Cancer_cell_RTO_MT1E	CALM2P2
0	0.939839	0.501	0.006	0	Cancer_cell_RTO_MT1E	ATP5F1EP2
0	0.924888	0.499	0.006	0	Cancer_cell_RTO_MT1E	RPL37P2
0	0.912059	0.736	0.734	0	Cancer_cell_RTO_MT1E	COPS9
0	0.902012	0.468	0.005	0	Cancer_cell_RTO_MT1E	YARS1
0	0.897857	0.486	0.005	0	Cancer_cell_RTO_MT1E	AC010343.1
0	0.880253	0.459	0.006	0	Cancer_cell_RTO_MT1E	RPL4P4
0	0.878611	0.477	0.006	0	Cancer_cell_RTO_MT1E	AC026403.1
0	0.841245	0.45	0.004	0	Cancer_cell_RTO_MT1E	KARS1
0	0.828841	0.468	0.006	0	Cancer_cell_RTO_MT1E	RPL10P9
0	0.819542	0.456	0.006	0	Cancer_cell_RTO_MT1E	SUB1P1
0	0.804597	0.458	0.005	0	Cancer_cell_RTO_MT1E	AC027309.2
0	0.790295	0.456	0.006	0	Cancer_cell_RTO_MT1E	RPL13AP25
1.48219693752374e-323	1.66023	0.582	0.111	5.11743314649446e-319	Cancer_cell_RTO_MT1E	GBP1
1.10670704668439e-321	0.904553	0.643	0.485	3.82101674938253e-317	Cancer_cell_RTO_MT1E	FAM120A
1.21046083231105e-321	1.15373	0.778	0.62	4.17923706963715e-317	Cancer_cell_RTO_MT1E	ENAH
4.1600327379833e-321	1.05597	0.818	0.784	1.43629290311611e-316	Cancer_cell_RTO_MT1E	RSL1D1
9.76273716182303e-321	1.04962	0.601	0.396	3.37068263249102e-316	Cancer_cell_RTO_MT1E	AP2B1
7.11172912593266e-319	1.07589	0.556	0.189	2.45539559801951e-314	Cancer_cell_RTO_MT1E	TUBB6
2.02036782356923e-318	1.28069	0.612	0.409	6.97552194765514e-314	Cancer_cell_RTO_MT1E	SMC2
3.64238039820959e-318	1.04551	0.63	0.328	1.25756825628584e-313	Cancer_cell_RTO_MT1E	BICD2
1.00768393961666e-317	1.03544	0.689	0.535	3.47912956992048e-313	Cancer_cell_RTO_MT1E	TRIP11
3.51285763069278e-317	0.979437	0.907	0.89	1.21284922557299e-312	Cancer_cell_RTO_MT1E	HNRNPK
9.47100384840805e-316	1.13635	0.447	0.006	3.26995878870136e-311	Cancer_cell_RTO_MT1E	MT2P1
3.56919864870846e-315	1.44296	0.647	0.103	1.23230152545308e-310	Cancer_cell_RTO_MT1E	CA12
9.70930807601349e-313	0.739646	0.415	0.003	3.35224e-308	Cancer_cell_RTO_MT1E	SERBP1P5
1.65367834920201e-312	1.72381	0.984	0.955	5.70949e-308	Cancer_cell_RTO_MT1E	DSP
1.78225142165436e-312	1.17285	1	0.991	6.1534e-308	Cancer_cell_RTO_MT1E	ACTB
2.03075319820144e-312	0.881871	0.441	0.006	7.01138e-308	Cancer_cell_RTO_MT1E	MARCHF7
2.3642567907373e-310	0.914336	0.696	0.639	8.16283e-306	Cancer_cell_RTO_MT1E	UTP11
0	0.815729	0.433	0.005	1.78825e-304	Cancer_cell_RTO_MT1E	RPL24P2
0	0.932398	0.575	0.317	1.8609e-304	Cancer_cell_RTO_MT1E	MICALL1
2.70707e-307	0.792251	0.397	0.002	9.34643e-303	Cancer_cell_RTO_MT1E	AC097263.1
3.36076e-305	1.03018	0.644	0.417	1.16034e-300	Cancer_cell_RTO_MT1E	PARP9
1.51164e-303	1.19275	0.621	0.291	5.2191e-299	Cancer_cell_RTO_MT1E	IFIH1
4.58821e-300	0.743302	0.403	0.003	1.58413e-295	Cancer_cell_RTO_MT1E	RPL22P2
4.76869e-300	1.02291	0.816	0.796	1.64644e-295	Cancer_cell_RTO_MT1E	GLO1
6.74365e-300	1.15784	0.631	0.278	2.32831e-295	Cancer_cell_RTO_MT1E	TUT7
1.03404e-299	0.926888	0.633	0.415	3.57013e-295	Cancer_cell_RTO_MT1E	PAK1
2.22474e-299	1.04122	0.51	0.028	7.68113e-295	Cancer_cell_RTO_MT1E	ERAP2
7.73296e-298	0.806326	0.41	0.004	2.66988e-293	Cancer_cell_RTO_MT1E	ADSS2
1.55917e-297	0.723654	0.41	0.004	5.38319e-293	Cancer_cell_RTO_MT1E	AC099336.2
3.6909e-297	1.06538	0.446	0.244	1.27432e-292	Cancer_cell_RTO_MT1E	CTNNAL1
1.38425e-294	1.20516	0.532	0.049	4.77928e-290	Cancer_cell_RTO_MT1E	LAMB1
8.39564e-294	0.827698	0.652	0.583	2.89868e-289	Cancer_cell_RTO_MT1E	MRPS5
8.73346e-294	1.53446	0.99	0.96	3.01531e-289	Cancer_cell_RTO_MT1E	SFN
1.17976e-293	1.08607	0.748	0.573	4.07325e-289	Cancer_cell_RTO_MT1E	RNF145
2.26432e-293	0.900557	0.721	0.636	7.81779e-289	Cancer_cell_RTO_MT1E	SEPTIN2
1.52964e-292	0.869321	0.988	0.98	5.28125e-288	Cancer_cell_RTO_MT1E	RPLP2
3.5165e-292	0.85186	0.659	0.549	1.21411e-287	Cancer_cell_RTO_MT1E	MAPK1IP1L
4.41095e-292	1.24017	0.699	0.397	1.52293e-287	Cancer_cell_RTO_MT1E	MAP4K4
6.23643e-292	0.996686	0.71	0.672	2.15319e-287	Cancer_cell_RTO_MT1E	RRBP1
6.32196e-291	1.00034	0.785	0.748	2.18272e-286	Cancer_cell_RTO_MT1E	CANX
3.10522e-289	0.993391	0.839	0.79	1.07211e-284	Cancer_cell_RTO_MT1E	UBXN4
5.18486e-289	0.956445	0.587	0.297	1.79013e-284	Cancer_cell_RTO_MT1E	SHTN1
1.0263e-288	0.937103	0.717	0.659	3.5434e-284	Cancer_cell_RTO_MT1E	WDR43
2.12987e-288	1.01254	0.812	0.799	7.35358e-284	Cancer_cell_RTO_MT1E	HP1BP3
4.63354e-288	1.09311	0.794	0.772	1.59978e-283	Cancer_cell_RTO_MT1E	AKAP9
7.9996e-288	0.926392	0.73	0.641	2.76194e-283	Cancer_cell_RTO_MT1E	PSMD1
8.53438e-287	0.711786	0.404	0.005	2.94658e-282	Cancer_cell_RTO_MT1E	EIF5P1
8.58273e-287	0.973554	0.716	0.602	2.96327e-282	Cancer_cell_RTO_MT1E	CKAP4
1.37616e-286	1.14903	0.852	0.825	4.75133e-282	Cancer_cell_RTO_MT1E	DDX21
4.08017e-284	0.835153	0.397	0.005	1.40872e-279	Cancer_cell_RTO_MT1E	DENND2B
6.59657e-283	0.711355	0.397	0.005	2.27753e-278	Cancer_cell_RTO_MT1E	RPS7P11
1.39007e-282	0.682973	0.39	0.004	4.79935e-278	Cancer_cell_RTO_MT1E	AP001024.1
1.8819e-282	1.40989	0.385	0.003	6.49745e-278	Cancer_cell_RTO_MT1E	WARS1
2.46489e-282	0.955262	0.796	0.725	8.51027e-278	Cancer_cell_RTO_MT1E	HDGF
2.65852e-282	0.978289	0.487	0.02	9.17879e-278	Cancer_cell_RTO_MT1E	BAZ2B
3.61257e-282	0.786947	0.399	0.006	1.24727e-277	Cancer_cell_RTO_MT1E	MT-TE
4.95766e-282	0.794643	0.597	0.503	1.71168e-277	Cancer_cell_RTO_MT1E	FRG1
2.01571e-281	0.968326	0.526	0.247	6.95943e-277	Cancer_cell_RTO_MT1E	IFI35
8.92936e-281	1.28253	0.56	0.102	3.08295e-276	Cancer_cell_RTO_MT1E	DDX58
1.2437e-280	1.25587	0.599	0.146	4.29401e-276	Cancer_cell_RTO_MT1E	SLFN5
3.73705e-280	1.04065	0.633	0.372	1.29025e-275	Cancer_cell_RTO_MT1E	BCL11B
1.32608e-278	1.4391	0.505	0.033	4.57844e-274	Cancer_cell_RTO_MT1E	SERPINE2
5.03815e-278	0.946877	0.633	0.408	1.73947e-273	Cancer_cell_RTO_MT1E	TRIP12
7.78138e-278	1.08701	0.582	0.219	2.6866e-273	Cancer_cell_RTO_MT1E	KIF13A
7.48542e-277	0.671228	0.366	0.002	2.58442e-272	Cancer_cell_RTO_MT1E	AC012065.5
1.01028e-276	1.37309	0.606	0.128	3.48811e-272	Cancer_cell_RTO_MT1E	NCKAP5
1.20907e-276	1.00728	0.413	0.008	4.17445e-272	Cancer_cell_RTO_MT1E	PURPL
2.36222e-276	0.958377	0.36	0.002	8.15578e-272	Cancer_cell_RTO_MT1E	FABP5P1
3.76839e-276	0.953675	0.53	0.136	1.30107e-271	Cancer_cell_RTO_MT1E	UIMC1
4.79177e-276	0.861009	0.735	0.673	1.65441e-271	Cancer_cell_RTO_MT1E	UQCRC1
1.03866e-275	0.82267	0.661	0.591	3.58607e-271	Cancer_cell_RTO_MT1E	SNRPB2
2.06348e-275	1.18234	0.687	0.408	7.12436e-271	Cancer_cell_RTO_MT1E	TCEAL9
2.10217e-275	1.16599	0.397	0.006	7.25794e-271	Cancer_cell_RTO_MT1E	H1-2
3.29771e-275	1.11325	0.4	0.006	1.13857e-270	Cancer_cell_RTO_MT1E	NEFL
4.78114e-275	1.31567	0.624	0.086	1.65074e-270	Cancer_cell_RTO_MT1E	HLA-DRA
8.97581e-275	0.99666	0.84	0.83	3.09899e-270	Cancer_cell_RTO_MT1E	LMNA
1.38575e-274	0.869149	0.588	0.426	4.78443e-270	Cancer_cell_RTO_MT1E	FCF1
3.88225e-274	0.689021	0.387	0.005	1.34039e-269	Cancer_cell_RTO_MT1E	EEF1B2P6
2.05489e-273	0.631769	0.37	0.003	7.09473e-269	Cancer_cell_RTO_MT1E	RPS19P1
3.52034e-273	0.670003	0.373	0.003	1.21543e-268	Cancer_cell_RTO_MT1E	RPL15P3
1.20221e-272	0.987107	0.884	0.911	4.15074e-268	Cancer_cell_RTO_MT1E	ROMO1
1.5305e-272	0.985207	0.593	0.454	5.28421e-268	Cancer_cell_RTO_MT1E	BOD1L1
2.73938e-272	0.869533	0.639	0.474	9.45799e-268	Cancer_cell_RTO_MT1E	PITPNB
6.14936e-272	0.814453	0.673	0.625	2.12313e-267	Cancer_cell_RTO_MT1E	DNAJC15
1.59236e-271	1.01546	0.917	0.898	5.49777e-267	Cancer_cell_RTO_MT1E	HNRNPC
3.34871e-271	1.01165	0.621	0.31	1.15618e-266	Cancer_cell_RTO_MT1E	IL18
3.54408e-271	0.863031	0.4	0.007	1.22363e-266	Cancer_cell_RTO_MT1E	PKP4
4.61929e-270	0.684453	0.372	0.004	1.59485e-265	Cancer_cell_RTO_MT1E	FAM133DP
1.00709e-269	0.677905	0.366	0.003	3.47709e-265	Cancer_cell_RTO_MT1E	CACYBPP2
1.39339e-269	0.65175	0.354	0.002	4.81082e-265	Cancer_cell_RTO_MT1E	HSPD1P1
7.14381e-269	0.848613	0.573	0.347	2.46647e-264	Cancer_cell_RTO_MT1E	ZCCHC10
4.87888e-268	0.683749	0.372	0.004	1.68448e-263	Cancer_cell_RTO_MT1E	CBX3P9
4.49843e-267	0.904246	0.698	0.624	1.55313e-262	Cancer_cell_RTO_MT1E	CCAR1
6.66138e-267	0.926615	0.542	0.362	2.29991e-262	Cancer_cell_RTO_MT1E	ESF1
1.00639e-266	1.01604	0.63	0.397	3.47465e-262	Cancer_cell_RTO_MT1E	DHRS7
1.61324e-266	0.850788	0.581	0.408	5.56988e-262	Cancer_cell_RTO_MT1E	NOC3L
1.83486e-266	1.02136	0.593	0.322	6.33504e-262	Cancer_cell_RTO_MT1E	BDP1
1.66958e-265	0.953524	0.456	0.023	5.76438e-261	Cancer_cell_RTO_MT1E	R3HDM1
2.20719e-265	0.892049	0.653	0.499	7.62055e-261	Cancer_cell_RTO_MT1E	ASCC3
3.97325e-265	1.16817	0.621	0.25	1.37181e-260	Cancer_cell_RTO_MT1E	FRMD4B
7.26864e-265	1.01415	0.787	0.682	2.50957e-260	Cancer_cell_RTO_MT1E	CAPG
1.11839e-264	0.845791	0.652	0.61	3.86134e-260	Cancer_cell_RTO_MT1E	CD151
1.61156e-264	0.792466	0.613	0.561	5.56406e-260	Cancer_cell_RTO_MT1E	SNRNP27
2.26451e-262	0.875805	0.628	0.527	7.81845e-258	Cancer_cell_RTO_MT1E	MAPKAP1
3.17288e-262	0.836659	0.384	0.007	1.09547e-257	Cancer_cell_RTO_MT1E	ZNF736P9Y
7.74103e-262	1.01478	0.636	0.312	2.67267e-257	Cancer_cell_RTO_MT1E	TNRC6B
1.06976e-261	0.612338	0.357	0.003	3.69345e-257	Cancer_cell_RTO_MT1E	RPL35P1
3.29792e-261	1.02879	0.593	0.362	1.13864e-256	Cancer_cell_RTO_MT1E	PCDH7
2.66684e-260	1.00821	0.453	0.032	9.20754e-256	Cancer_cell_RTO_MT1E	NFIB
9.34855e-260	0.822783	0.539	0.341	3.22768e-255	Cancer_cell_RTO_MT1E	TMA16
1.39459e-259	0.813601	0.631	0.475	4.81497e-255	Cancer_cell_RTO_MT1E	EIF3B
5.3483e-259	0.838562	0.79	0.794	1.84655e-254	Cancer_cell_RTO_MT1E	DNAJC8
7.28329e-259	0.891265	0.532	0.216	2.51463e-254	Cancer_cell_RTO_MT1E	UBE2L6
3.84363e-258	1.06032	0.579	0.214	1.32705e-253	Cancer_cell_RTO_MT1E	PSMB9
4.86035e-258	0.830364	0.698	0.623	1.67809e-253	Cancer_cell_RTO_MT1E	PKP3
3.04385e-256	1.01486	0.753	0.594	1.05092e-251	Cancer_cell_RTO_MT1E	MBNL1
2.68352e-255	2.14245	0.978	0.847	9.26512e-251	Cancer_cell_RTO_MT1E	S100A2
3.66734e-255	1.08779	0.926	0.91	1.26619e-250	Cancer_cell_RTO_MT1E	IFI16
9.16161e-255	0.945251	0.839	0.836	3.16314e-250	Cancer_cell_RTO_MT1E	SFPQ
1.19974e-253	0.961803	0.561	0.266	4.14221e-249	Cancer_cell_RTO_MT1E	SMARCA2
1.56963e-253	1.04745	0.462	0.03	5.41932e-249	Cancer_cell_RTO_MT1E	IGFBP7
1.90951e-253	2.14939	0.536	0.211	6.59276e-249	Cancer_cell_RTO_MT1E	TOP2A
3.97318e-253	0.813522	0.498	0.326	1.37178e-248	Cancer_cell_RTO_MT1E	PDCD11
6.64507e-253	1.07819	0.844	0.778	2.29428e-248	Cancer_cell_RTO_MT1E	GOLGA4
1.31139e-252	0.8075	0.606	0.471	4.5277e-248	Cancer_cell_RTO_MT1E	DHX29
5.40581e-252	0.670227	0.351	0.003	1.86641e-247	Cancer_cell_RTO_MT1E	AC114491.1
1.16479e-251	1.29513	0.978	0.938	4.02156e-247	Cancer_cell_RTO_MT1E	MT-ND5
1.31107e-251	0.757891	0.596	0.543	4.52662e-247	Cancer_cell_RTO_MT1E	XRN2
2.61279e-251	0.864304	0.559	0.279	9.02091e-247	Cancer_cell_RTO_MT1E	NR3C1
3.01466e-251	0.811057	0.547	0.415	1.04084e-246	Cancer_cell_RTO_MT1E	ZC3H8
8.69148e-251	0.681452	0.356	0.004	3.00082e-246	Cancer_cell_RTO_MT1E	QARS1
1.46286e-250	0.705557	0.676	0.65	5.05066e-246	Cancer_cell_RTO_MT1E	THOC7
1.7312e-250	1.26078	0.527	0.076	5.97716e-246	Cancer_cell_RTO_MT1E	FMNL2
2.33221e-250	1.74501	0.455	0.143	8.0522e-246	Cancer_cell_RTO_MT1E	DLGAP5
2.55233e-250	1.0198	0.526	0.113	8.81218e-246	Cancer_cell_RTO_MT1E	NAV1
3.63306e-250	0.568235	0.339	0.003	1.25435e-245	Cancer_cell_RTO_MT1E	AC079140.2
9.78298e-250	0.584132	0.353	0.004	3.37767e-245	Cancer_cell_RTO_MT1E	RPS20P14
5.07138e-249	0.869354	0.618	0.484	1.75094e-244	Cancer_cell_RTO_MT1E	NSRP1
2.75835e-248	0.818683	0.567	0.465	9.52349e-244	Cancer_cell_RTO_MT1E	CNN2
5.43522e-248	0.804906	0.53	0.388	1.87657e-243	Cancer_cell_RTO_MT1E	TMTC3
4.81395e-247	0.930678	0.459	0.354	1.66206e-242	Cancer_cell_RTO_MT1E	MSMO1
5.17765e-247	1.28569	0.594	0.089	1.78764e-242	Cancer_cell_RTO_MT1E	IGFBP6
1.53432e-246	0.700257	0.347	0.004	5.2974e-242	Cancer_cell_RTO_MT1E	RN7SL1
1.67749e-246	0.774931	0.519	0.306	5.79169e-242	Cancer_cell_RTO_MT1E	TTC37
2.14843e-246	0.759411	0.69	0.681	7.41769e-242	Cancer_cell_RTO_MT1E	RWDD1
2.48935e-246	1.25178	0.761	0.587	8.59472e-242	Cancer_cell_RTO_MT1E	TNFSF10
3.54707e-246	1.01297	0.403	0.014	1.22466e-241	Cancer_cell_RTO_MT1E	IFI44L
8.84677e-245	0.971536	0.406	0.013	3.05444e-240	Cancer_cell_RTO_MT1E	SPARC
3.87583e-244	0.886391	0.763	0.741	1.33817e-239	Cancer_cell_RTO_MT1E	SLTM
9.22238e-243	0.877446	0.596	0.394	3.18412e-238	Cancer_cell_RTO_MT1E	SLC39A6
9.6071e-243	0.898505	0.504	0.216	3.31695e-238	Cancer_cell_RTO_MT1E	GALNT6
1.23285e-240	0.771255	0.581	0.507	4.25654e-236	Cancer_cell_RTO_MT1E	CWC22
1.65998e-239	0.986932	0.627	0.386	5.73125e-235	Cancer_cell_RTO_MT1E	FBLIM1
2.87123e-239	0.738948	0.504	0.348	9.91321e-235	Cancer_cell_RTO_MT1E	LAP3
8.72569e-239	0.774209	0.39	0.011	3.01263e-234	Cancer_cell_RTO_MT1E	TANC1
2.1154e-238	0.855272	0.853	0.888	7.30362e-234	Cancer_cell_RTO_MT1E	ATP5PD
2.63072e-238	0.990323	0.855	0.772	9.08283e-234	Cancer_cell_RTO_MT1E	CD44
6.74313e-238	0.756963	0.713	0.703	2.32813e-233	Cancer_cell_RTO_MT1E	SNW1
2.86154e-237	1.64496	0.547	0.255	9.87975e-233	Cancer_cell_RTO_MT1E	MKI67
4.17423e-237	1.01997	0.521	0.144	1.4412e-232	Cancer_cell_RTO_MT1E	SULF2
7.72186e-237	1.13752	0.956	0.945	2.66605e-232	Cancer_cell_RTO_MT1E	PKM
1.33057e-236	0.823524	0.582	0.423	4.59393e-232	Cancer_cell_RTO_MT1E	PURB
1.68806e-236	1.05658	0.674	0.526	5.8282e-232	Cancer_cell_RTO_MT1E	SMC6
1.73859e-236	0.798016	0.492	0.348	6.00266e-232	Cancer_cell_RTO_MT1E	DTYMK
5.33842e-236	0.859618	0.415	0.024	1.84314e-231	Cancer_cell_RTO_MT1E	CNTLN
5.82747e-236	1.07996	0.936	0.922	2.01199e-231	Cancer_cell_RTO_MT1E	TPM4
1.62983e-235	1.57208	0.501	0.082	5.62717e-231	Cancer_cell_RTO_MT1E	NRG1
1.82896e-235	0.592739	0.32	0.003	6.31466e-231	Cancer_cell_RTO_MT1E	IARS1
5.74352e-235	0.624605	0.326	0.003	1.98301e-230	Cancer_cell_RTO_MT1E	SNRPGP10
7.26633e-235	1.34429	0.422	0.024	2.50877e-230	Cancer_cell_RTO_MT1E	TGFBI
1.64842e-234	0.530461	0.326	0.003	5.69134e-230	Cancer_cell_RTO_MT1E	AL161909.1
2.45327e-234	0.562199	0.321	0.003	8.47017e-230	Cancer_cell_RTO_MT1E	MIR1244-2
8.63716e-234	0.559493	0.327	0.003	2.98207e-229	Cancer_cell_RTO_MT1E	SEPTIN7P6
1.48372e-233	0.721629	0.538	0.46	5.1227e-229	Cancer_cell_RTO_MT1E	VPS36
2.41457e-233	1.43507	0.628	0.422	8.33654e-229	Cancer_cell_RTO_MT1E	HMGB2
6.53901e-233	0.780346	0.686	0.649	2.25766e-228	Cancer_cell_RTO_MT1E	SMARCA5
7.22419e-233	0.887674	0.49	0.153	2.49422e-228	Cancer_cell_RTO_MT1E	APOL6
9.05072e-233	0.90328	0.44	0.037	3.12485e-228	Cancer_cell_RTO_MT1E	C12orf75
1.15055e-232	1.06158	0.39	0.013	3.9724e-228	Cancer_cell_RTO_MT1E	SPINK6
1.51623e-232	0.732846	0.344	0.006	5.23492e-228	Cancer_cell_RTO_MT1E	SH3RF2
3.68545e-232	0.672964	0.4	0.028	1.27244e-227	Cancer_cell_RTO_MT1E	AC131235.2
5.52931e-232	0.874184	0.858	0.862	1.90905e-227	Cancer_cell_RTO_MT1E	SRRM1
9.74145e-232	0.884182	0.776	0.733	3.36333e-227	Cancer_cell_RTO_MT1E	KPNB1
1.01743e-231	0.75067	0.601	0.49	3.51279e-227	Cancer_cell_RTO_MT1E	SYAP1
2.07368e-231	2.05229	0.484	0.038	7.15958e-227	Cancer_cell_RTO_MT1E	CCL5
2.97433e-231	0.775323	0.584	0.456	1.02692e-226	Cancer_cell_RTO_MT1E	LARP1
4.54633e-231	0.794972	0.55	0.348	1.56967e-226	Cancer_cell_RTO_MT1E	DDX52
9.40285e-231	1.26245	0.641	0.547	3.24643e-226	Cancer_cell_RTO_MT1E	SMC4
1.09851e-230	0.87925	0.656	0.529	3.79273e-226	Cancer_cell_RTO_MT1E	EGFR
1.42652e-230	0.780115	0.501	0.261	4.92521e-226	Cancer_cell_RTO_MT1E	RAB3GAP1
3.1549e-230	0.563089	0.321	0.003	1.08926e-225	Cancer_cell_RTO_MT1E	EEF1B2P3
5.42125e-229	0.544061	0.326	0.004	1.87174e-224	Cancer_cell_RTO_MT1E	RPL21P28
7.69036e-229	0.832342	0.476	0.184	2.65517e-224	Cancer_cell_RTO_MT1E	OAS3
1.05647e-228	0.766789	0.496	0.267	3.64756e-224	Cancer_cell_RTO_MT1E	TEX10
1.22725e-228	0.795316	0.569	0.342	4.23719e-224	Cancer_cell_RTO_MT1E	SETD2
1.47762e-228	1.29151	0.381	0.013	5.10164e-224	Cancer_cell_RTO_MT1E	CASP14
8.63851e-228	0.934159	0.44	0.043	2.98253e-223	Cancer_cell_RTO_MT1E	EPGN
9.38221e-228	0.883274	0.409	0.032	3.2393e-223	Cancer_cell_RTO_MT1E	TRABD2A
1.95737e-227	0.868016	0.529	0.326	6.75803e-223	Cancer_cell_RTO_MT1E	GIGYF2
2.12529e-227	1.17072	0.874	0.806	7.33777e-223	Cancer_cell_RTO_MT1E	DSC3
3.75974e-227	0.60813	0.32	0.003	1.29809e-222	Cancer_cell_RTO_MT1E	RPL5P1
4.80196e-227	1.03209	0.713	0.421	1.65792e-222	Cancer_cell_RTO_MT1E	RBFOX2
5.56722e-227	0.562916	0.317	0.003	1.92214e-222	Cancer_cell_RTO_MT1E	AC009302.1
7.60515e-226	0.827615	0.627	0.494	2.62575e-221	Cancer_cell_RTO_MT1E	IMPA2
9.58065e-226	0.703863	0.507	0.39	3.30781e-221	Cancer_cell_RTO_MT1E	PRKRIP1
3.41328e-225	0.558457	0.335	0.005	1.17847e-220	Cancer_cell_RTO_MT1E	MTCO1P12
1.04114e-224	0.659412	0.542	0.484	3.59463e-220	Cancer_cell_RTO_MT1E	MTIF2
1.92823e-224	0.667026	0.492	0.366	6.65742e-220	Cancer_cell_RTO_MT1E	TGS1
2.0817e-224	0.720702	0.501	0.31	7.18728e-220	Cancer_cell_RTO_MT1E	USP47
2.70346e-224	0.794195	0.363	0.01	9.33398e-220	Cancer_cell_RTO_MT1E	PDPN
3.16447e-224	0.829454	0.778	0.783	1.09256e-219	Cancer_cell_RTO_MT1E	RDX
7.36234e-224	0.774391	0.53	0.383	2.54192e-219	Cancer_cell_RTO_MT1E	WDR82
1.66221e-223	0.841933	0.6	0.458	5.73894e-219	Cancer_cell_RTO_MT1E	UBE3C
3.5336e-223	1.07302	0.763	0.592	1.22001e-218	Cancer_cell_RTO_MT1E	MACF1
4.48333e-223	0.859207	0.49	0.258	1.54791e-218	Cancer_cell_RTO_MT1E	PLEK2
9.829e-223	0.926416	0.449	0.17	3.39356e-218	Cancer_cell_RTO_MT1E	PSIP1
2.19791e-222	0.840217	0.738	0.667	7.5885e-218	Cancer_cell_RTO_MT1E	ATF4
1.08928e-221	0.780091	0.684	0.63	3.76085e-217	Cancer_cell_RTO_MT1E	ZRANB2
1.01691e-220	0.739853	0.501	0.334	3.51099e-216	Cancer_cell_RTO_MT1E	AP3D1
3.81492e-220	0.932244	0.73	0.62	1.31714e-215	Cancer_cell_RTO_MT1E	STK17A
4.93323e-220	0.791688	0.553	0.394	1.70325e-215	Cancer_cell_RTO_MT1E	KIF2A
8.31443e-220	0.686109	0.492	0.379	2.87064e-215	Cancer_cell_RTO_MT1E	GPC1
1.15362e-219	0.65017	0.559	0.509	3.983e-215	Cancer_cell_RTO_MT1E	TTC1
3.77937e-219	1.47023	0.978	0.909	1.30487e-214	Cancer_cell_RTO_MT1E	S100A10
1.6706e-218	0.556028	0.317	0.004	5.76792e-214	Cancer_cell_RTO_MT1E	AC243960.2
4.05883e-218	0.765435	0.6	0.517	1.40135e-213	Cancer_cell_RTO_MT1E	MIER1
4.86598e-218	1.96315	0.587	0.105	1.68003e-213	Cancer_cell_RTO_MT1E	LGALS1
6.76077e-218	0.676166	0.607	0.54	2.33422e-213	Cancer_cell_RTO_MT1E	MED4
3.24609e-217	0.943199	0.511	0.142	1.12074e-212	Cancer_cell_RTO_MT1E	FER
4.65809e-217	0.686363	0.329	0.007	1.60825e-212	Cancer_cell_RTO_MT1E	MT-TV
5.00636e-217	0.801889	0.433	0.037	1.7285e-212	Cancer_cell_RTO_MT1E	CRIM1
1.53487e-216	0.763263	0.324	0.007	5.29931e-212	Cancer_cell_RTO_MT1E	KRT16P6
1.57554e-216	0.618054	0.314	0.005	5.43971e-212	Cancer_cell_RTO_MT1E	FRG1HP
2.19997e-216	0.973984	0.641	0.406	7.59561e-212	Cancer_cell_RTO_MT1E	ZNF638
2.36146e-216	0.690186	0.564	0.487	8.15317e-212	Cancer_cell_RTO_MT1E	MPHOSPH8
6.99454e-216	1.32492	0.313	0.222	2.41494e-211	Cancer_cell_RTO_MT1E	DMKN
2.00434e-215	0.819601	0.895	0.92	6.9202e-211	Cancer_cell_RTO_MT1E	EIF2S2
3.54492e-215	0.851548	0.48	0.182	1.22392e-210	Cancer_cell_RTO_MT1E	VPS13A
3.93924e-215	0.800737	0.732	0.684	1.36006e-210	Cancer_cell_RTO_MT1E	HSPA9
4.15182e-215	0.509009	0.307	0.003	1.43346e-210	Cancer_cell_RTO_MT1E	SRP14P2
5.2811e-215	0.65356	0.536	0.512	1.82335e-210	Cancer_cell_RTO_MT1E	LEO1
1.49279e-214	0.609244	0.351	0.01	5.154e-210	Cancer_cell_RTO_MT1E	DDX3Y
2.44387e-214	0.728013	0.53	0.466	8.43771e-210	Cancer_cell_RTO_MT1E	PDS5A
2.47995e-214	0.946293	0.541	0.226	8.56229e-210	Cancer_cell_RTO_MT1E	SLC38A1
8.55856e-214	0.84498	0.874	0.881	2.95493e-209	Cancer_cell_RTO_MT1E	ACTR2
2.32384e-213	0.886669	0.493	0.272	8.02328e-209	Cancer_cell_RTO_MT1E	SCAPER
4.58822e-213	0.757256	0.484	0.25	1.58413e-208	Cancer_cell_RTO_MT1E	DCAF10
1.14419e-212	1.6444	0.391	0.018	3.95044e-208	Cancer_cell_RTO_MT1E	MMP1
1.31125e-212	0.702466	0.521	0.41	4.52721e-208	Cancer_cell_RTO_MT1E	TAF1B
2.30514e-212	0.856299	0.636	0.517	7.95872e-208	Cancer_cell_RTO_MT1E	TES
2.97264e-212	0.931508	0.523	0.164	1.02633e-207	Cancer_cell_RTO_MT1E	MYO5A
3.03658e-212	0.795071	0.815	0.805	1.04841e-207	Cancer_cell_RTO_MT1E	RBM3
1.59519e-211	0.794407	0.449	0.191	5.50754e-207	Cancer_cell_RTO_MT1E	INPP1
2.70372e-211	0.762975	0.593	0.516	9.33488e-207	Cancer_cell_RTO_MT1E	LUZP1
9.52624e-211	0.777318	0.597	0.421	3.28903e-206	Cancer_cell_RTO_MT1E	SPTBN1
1.1236e-210	0.787644	0.622	0.522	3.87933e-206	Cancer_cell_RTO_MT1E	UPF2
1.16585e-210	0.921891	0.547	0.24	4.02522e-206	Cancer_cell_RTO_MT1E	C1S
2.39747e-210	0.834514	0.702	0.642	8.27749e-206	Cancer_cell_RTO_MT1E	CAV2
6.42765e-210	0.802745	0.615	0.483	2.21921e-205	Cancer_cell_RTO_MT1E	PRRC2B
9.86836e-210	0.847378	0.505	0.297	3.40715e-205	Cancer_cell_RTO_MT1E	GOLIM4
1.03614e-209	0.766282	0.594	0.478	3.57738e-205	Cancer_cell_RTO_MT1E	STAG2
4.43034e-209	1.01956	0.493	0.144	1.52962e-204	Cancer_cell_RTO_MT1E	CCDC88A
5.29421e-209	0.790959	0.495	0.253	1.82788e-204	Cancer_cell_RTO_MT1E	VPS13C
5.50003e-209	1.25805	0.692	0.191	1.89894e-204	Cancer_cell_RTO_MT1E	GNGT1
8.96265e-209	0.980928	0.388	0.02	3.09444e-204	Cancer_cell_RTO_MT1E	IFIT1
1.1361e-208	0.502959	0.304	0.004	3.9225e-204	Cancer_cell_RTO_MT1E	RPL37AP1
5.45251e-208	0.744402	0.772	0.788	1.88253e-203	Cancer_cell_RTO_MT1E	NMT1
9.51958e-208	1.14202	0.496	0.19	3.28673e-203	Cancer_cell_RTO_MT1E	DUSP6
1.07846e-207	0.64686	0.538	0.456	3.72348e-203	Cancer_cell_RTO_MT1E	MTIF3
1.47946e-207	0.712317	0.508	0.348	5.10797e-203	Cancer_cell_RTO_MT1E	KPNA3
1.59151e-207	0.703348	0.344	0.01	5.49485e-203	Cancer_cell_RTO_MT1E	USP9Y
2.75557e-207	1.01776	0.68	0.412	9.51387e-203	Cancer_cell_RTO_MT1E	FLNB
9.66946e-207	0.664347	0.647	0.645	3.33848e-202	Cancer_cell_RTO_MT1E	NDUFB6
1.3603e-206	1.22511	0.433	0.053	4.69656e-202	Cancer_cell_RTO_MT1E	IFIT3
1.7009e-206	0.745375	0.517	0.338	5.87253e-202	Cancer_cell_RTO_MT1E	PBRM1
1.90192e-206	0.805518	0.416	0.051	6.56658e-202	Cancer_cell_RTO_MT1E	PALMD
3.11652e-206	1.00036	0.604	0.166	1.07601e-201	Cancer_cell_RTO_MT1E	BST2
5.72845e-206	0.884254	0.996	0.986	1.97781e-201	Cancer_cell_RTO_MT1E	RPS6
7.90798e-206	0.526227	0.29	0.003	2.73031e-201	Cancer_cell_RTO_MT1E	TECRP1
1.20838e-205	0.857299	0.418	0.256	4.17205e-201	Cancer_cell_RTO_MT1E	ARL4C
1.30991e-205	1.04898	0.652	0.323	4.52259e-201	Cancer_cell_RTO_MT1E	PALLD
1.60537e-205	0.824779	0.566	0.338	5.5427e-201	Cancer_cell_RTO_MT1E	UBAP2
3.19432e-205	0.624629	0.341	0.01	1.10287e-200	Cancer_cell_RTO_MT1E	GPD2
1.07868e-204	0.924913	0.649	0.476	3.72426e-200	Cancer_cell_RTO_MT1E	ITSN2
2.781e-204	0.767019	0.566	0.468	9.60168e-200	Cancer_cell_RTO_MT1E	REST
5.67823e-204	0.510502	0.289	0.003	1.96047e-199	Cancer_cell_RTO_MT1E	AC098614.3
5.69916e-204	0.554343	0.308	0.005	1.96769e-199	Cancer_cell_RTO_MT1E	SRPK2P
6.46772e-204	0.941478	0.622	0.433	2.23304e-199	Cancer_cell_RTO_MT1E	MAST4
3.54096e-203	0.621746	0.292	0.003	1.22255e-198	Cancer_cell_RTO_MT1E	H2BC9
1.09391e-202	0.726348	0.381	0.019	3.77682e-198	Cancer_cell_RTO_MT1E	PTEN
5.13029e-202	0.7827	0.827	0.849	1.77128e-197	Cancer_cell_RTO_MT1E	METAP2
8.67856e-202	1.03165	0.564	0.399	2.99636e-197	Cancer_cell_RTO_MT1E	FERMT1
1.23846e-201	0.660542	0.31	0.006	4.27592e-197	Cancer_cell_RTO_MT1E	H1-0
2.70162e-201	0.807116	0.68	0.671	9.32763e-197	Cancer_cell_RTO_MT1E	SMC3
4.31691e-201	0.802375	0.711	0.654	1.49046e-196	Cancer_cell_RTO_MT1E	ATRX
5.19792e-201	0.775961	0.551	0.327	1.79463e-196	Cancer_cell_RTO_MT1E	EPAS1
7.59216e-201	0.603665	0.604	0.601	2.62127e-196	Cancer_cell_RTO_MT1E	EIF4E2
1.58973e-200	0.783046	0.779	0.81	5.4887e-196	Cancer_cell_RTO_MT1E	U2SURP
3.63868e-200	0.7017	0.646	0.627	1.25629e-195	Cancer_cell_RTO_MT1E	SUPT16H
1.05634e-199	0.646128	0.554	0.541	3.64712e-195	Cancer_cell_RTO_MT1E	KNOP1
1.67792e-199	0.666584	0.504	0.312	5.7932e-195	Cancer_cell_RTO_MT1E	SIGMAR1
1.77586e-199	0.843272	0.56	0.36	6.13132e-195	Cancer_cell_RTO_MT1E	CAB39
2.65315e-199	0.759542	0.61	0.499	9.16026e-195	Cancer_cell_RTO_MT1E	GM2A
5.56781e-199	0.877425	0.439	0.132	1.92234e-194	Cancer_cell_RTO_MT1E	CAVIN3
7.22283e-199	0.850498	0.636	0.552	2.49375e-194	Cancer_cell_RTO_MT1E	CDK6
1.69132e-198	0.747335	0.468	0.276	5.83946e-194	Cancer_cell_RTO_MT1E	RRM1
2.07137e-198	0.633903	0.647	0.666	7.15162e-194	Cancer_cell_RTO_MT1E	NDUFA6
3.1553e-198	0.635319	0.316	0.007	1.0894e-193	Cancer_cell_RTO_MT1E	PTPRD
3.44389e-198	0.837957	0.889	0.888	1.18904e-193	Cancer_cell_RTO_MT1E	PSME1
1.64961e-197	0.799659	0.508	0.303	5.69543e-193	Cancer_cell_RTO_MT1E	SLC7A1
2.62517e-197	0.831082	0.806	0.813	9.06368e-193	Cancer_cell_RTO_MT1E	TPR
4.47978e-197	0.618974	0.516	0.39	1.54669e-192	Cancer_cell_RTO_MT1E	KIAA1143
3.30093e-196	0.745421	0.431	0.139	1.13968e-191	Cancer_cell_RTO_MT1E	NAB1
3.68256e-196	1.05091	0.551	0.2	1.27144e-191	Cancer_cell_RTO_MT1E	CA2
6.02658e-196	0.79731	0.628	0.502	2.08074e-191	Cancer_cell_RTO_MT1E	MARK3
7.37923e-196	0.735763	0.541	0.381	2.54775e-191	Cancer_cell_RTO_MT1E	TGOLN2
9.25312e-196	0.918338	0.793	0.872	3.19473e-191	Cancer_cell_RTO_MT1E	ITGB1
1.44733e-195	0.75933	0.717	0.688	4.99707e-191	Cancer_cell_RTO_MT1E	PHF14
1.80486e-195	0.820193	0.619	0.508	6.23147e-191	Cancer_cell_RTO_MT1E	ANXA5
3.02204e-195	0.768595	0.794	0.793	1.04339e-190	Cancer_cell_RTO_MT1E	CAP1
3.76304e-195	0.772467	0.784	0.799	1.29923e-190	Cancer_cell_RTO_MT1E	NIFK
6.94248e-195	0.676111	0.567	0.516	2.39696e-190	Cancer_cell_RTO_MT1E	NOLC1
9.58762e-195	0.744335	0.508	0.393	3.31022e-190	Cancer_cell_RTO_MT1E	CMSS1
3.35198e-194	0.750054	0.551	0.327	1.1573e-189	Cancer_cell_RTO_MT1E	EFNB1
3.70404e-194	0.940059	0.536	0.315	1.27886e-189	Cancer_cell_RTO_MT1E	KAZN
1.13414e-193	0.508006	0.267	0.002	3.91573e-189	Cancer_cell_RTO_MT1E	VARS1
1.47603e-193	0.769707	0.708	0.661	5.09615e-189	Cancer_cell_RTO_MT1E	WNK1
1.53646e-193	0.660317	0.493	0.329	5.30479e-189	Cancer_cell_RTO_MT1E	MITD1
2.21519e-193	0.657739	0.471	0.311	7.64817e-189	Cancer_cell_RTO_MT1E	YLPM1
2.25638e-193	0.985108	0.393	0.121	7.79037e-189	Cancer_cell_RTO_MT1E	SGO2
5.94383e-193	0.824107	0.607	0.42	2.05217e-188	Cancer_cell_RTO_MT1E	ZKSCAN1
8.04261e-193	1.11435	0.81	0.635	2.77679e-188	Cancer_cell_RTO_MT1E	SAMD9
1.12306e-192	0.89151	0.699	0.534	3.87746e-188	Cancer_cell_RTO_MT1E	KMT2E
1.39012e-192	0.663071	0.665	0.636	4.79952e-188	Cancer_cell_RTO_MT1E	SF3B1
1.612e-192	0.856692	0.828	0.827	5.56558e-188	Cancer_cell_RTO_MT1E	SLIRP
1.78279e-192	1.04038	0.538	0.111	6.15526e-188	Cancer_cell_RTO_MT1E	TIMP1
2.42942e-192	0.706541	0.594	0.523	8.38781e-188	Cancer_cell_RTO_MT1E	SMARCC1
3.0204e-192	0.741765	0.458	0.232	1.04282e-187	Cancer_cell_RTO_MT1E	ATG14
8.3149e-192	0.704678	0.37	0.1	2.8708e-187	Cancer_cell_RTO_MT1E	MAP7D3
2.49344e-191	1.00948	0.873	0.776	8.60884e-187	Cancer_cell_RTO_MT1E	CLCA2
3.8784e-191	0.844215	0.699	0.649	1.33906e-186	Cancer_cell_RTO_MT1E	CLIP1
4.6046e-191	0.764081	0.609	0.494	1.58978e-186	Cancer_cell_RTO_MT1E	ROCK1
6.74133e-191	0.661968	0.674	0.699	2.32751e-186	Cancer_cell_RTO_MT1E	SF3B2
1.88824e-190	0.59915	0.436	0.372	6.51932e-186	Cancer_cell_RTO_MT1E	QSER1
2.46405e-190	0.652662	0.521	0.462	8.50737e-186	Cancer_cell_RTO_MT1E	RABL6
2.86748e-190	0.903578	0.923	0.906	9.90025e-186	Cancer_cell_RTO_MT1E	NFE2L2
8.9736e-190	0.696877	0.421	0.23	3.09823e-185	Cancer_cell_RTO_MT1E	LTB4R
9.01871e-190	0.674386	0.63	0.632	3.1138e-185	Cancer_cell_RTO_MT1E	ATOX1
1.19317e-189	0.67643	0.422	0.224	4.11952e-185	Cancer_cell_RTO_MT1E	CDK5RAP2
1.78561e-189	0.758776	0.601	0.483	6.165e-185	Cancer_cell_RTO_MT1E	ARGLU1
4.17605e-189	0.653116	0.572	0.512	1.44182e-184	Cancer_cell_RTO_MT1E	DICER1
4.36178e-189	0.778696	0.655	0.74	1.50595e-184	Cancer_cell_RTO_MT1E	ITGB4
6.04736e-189	0.783909	0.627	0.536	2.08791e-184	Cancer_cell_RTO_MT1E	CHD9
1.45009e-188	0.859164	0.772	0.735	5.00657e-184	Cancer_cell_RTO_MT1E	GOLGB1
2.13245e-188	0.857192	0.652	0.413	7.36248e-184	Cancer_cell_RTO_MT1E	EIF4G3
3.58008e-188	0.756889	0.393	0.145	1.23606e-183	Cancer_cell_RTO_MT1E	WDHD1
8.25205e-188	0.624738	0.492	0.36	2.8491e-183	Cancer_cell_RTO_MT1E	CPSF2
1.15981e-187	0.872682	0.942	0.934	4.00435e-183	Cancer_cell_RTO_MT1E	SET
2.28182e-187	0.708044	0.686	0.682	7.87821e-183	Cancer_cell_RTO_MT1E	ILF3
5.5177e-187	0.651186	0.48	0.338	1.90504e-182	Cancer_cell_RTO_MT1E	CTR9
5.81334e-187	0.620574	0.535	0.521	2.00711e-182	Cancer_cell_RTO_MT1E	MRPL1
1.08864e-186	0.622681	0.384	0.101	3.75863e-182	Cancer_cell_RTO_MT1E	UQCRHL
1.42682e-186	1.15429	0.317	0.011	4.92624e-182	Cancer_cell_RTO_MT1E	INHBA
1.72641e-186	0.803622	0.529	0.322	5.96059e-182	Cancer_cell_RTO_MT1E	CAMSAP2
1.99477e-186	0.60979	0.464	0.33	6.88715e-182	Cancer_cell_RTO_MT1E	DDX50
2.0786e-186	0.835836	0.957	0.943	7.17656e-182	Cancer_cell_RTO_MT1E	SERBP1
4.58948e-186	0.78719	0.33	0.015	1.58456e-181	Cancer_cell_RTO_MT1E	AC004704.1
1.04839e-185	0.838951	0.612	0.455	3.61968e-181	Cancer_cell_RTO_MT1E	TLE4
1.17351e-185	0.810955	0.926	0.892	4.05166e-181	Cancer_cell_RTO_MT1E	RTN4
1.23997e-185	0.75657	0.47	0.217	4.28113e-181	Cancer_cell_RTO_MT1E	SYK
1.95838e-185	0.671827	0.313	0.016	6.76152e-181	Cancer_cell_RTO_MT1E	APCDD1
3.10487e-185	0.650523	0.44	0.22	1.07199e-180	Cancer_cell_RTO_MT1E	TRIM14
3.87369e-185	0.677598	0.523	0.437	1.33743e-180	Cancer_cell_RTO_MT1E	SDAD1
4.03522e-185	0.678272	0.735	0.741	1.3932e-180	Cancer_cell_RTO_MT1E	UBE2K
4.92319e-185	0.67077	0.556	0.49	1.69978e-180	Cancer_cell_RTO_MT1E	METTL8
6.77865e-185	0.938528	0.633	0.378	2.3404e-180	Cancer_cell_RTO_MT1E	VSNL1
7.57323e-185	0.631536	0.476	0.347	2.61473e-180	Cancer_cell_RTO_MT1E	TAP1
9.03062e-185	0.585569	0.519	0.458	3.11791e-180	Cancer_cell_RTO_MT1E	HMOX2
2.14031e-184	0.625339	0.436	0.341	7.38962e-180	Cancer_cell_RTO_MT1E	XRCC1
3.62251e-184	1.23516	0.516	0.185	1.25071e-179	Cancer_cell_RTO_MT1E	SPINK5
5.24093e-184	0.622802	0.521	0.463	1.80948e-179	Cancer_cell_RTO_MT1E	RBM28
1.0601e-183	0.655306	0.535	0.466	3.66011e-179	Cancer_cell_RTO_MT1E	RXRA
1.10468e-183	0.787649	0.873	0.883	3.81403e-179	Cancer_cell_RTO_MT1E	SLC25A6
1.5603e-183	0.645044	0.633	0.608	5.38708e-179	Cancer_cell_RTO_MT1E	PPP2R5C
2.50921e-183	0.614075	0.573	0.504	8.6633e-179	Cancer_cell_RTO_MT1E	WDR1
2.53672e-183	0.611056	0.615	0.605	8.75828e-179	Cancer_cell_RTO_MT1E	MYO1C
1.04854e-182	0.61194	0.585	0.545	3.6202e-178	Cancer_cell_RTO_MT1E	ZFR
1.28119e-182	0.577344	0.594	0.598	4.42344e-178	Cancer_cell_RTO_MT1E	MRPS35
2.57112e-182	0.658606	0.326	0.012	8.87703e-178	Cancer_cell_RTO_MT1E	KLK5
3.04643e-182	0.776437	0.536	0.358	1.05181e-177	Cancer_cell_RTO_MT1E	LPAR6
5.91372e-182	1.847	0.576	0.319	2.04177e-177	Cancer_cell_RTO_MT1E	CENPF
7.20099e-182	0.692195	0.513	0.438	2.48621e-177	Cancer_cell_RTO_MT1E	TNS4
1.04629e-181	0.612916	0.307	0.009	3.61241e-177	Cancer_cell_RTO_MT1E	PRKY
1.14332e-181	1.27489	0.264	0.003	3.94742e-177	Cancer_cell_RTO_MT1E	H1-3
2.57967e-181	0.640027	0.496	0.401	8.90656e-177	Cancer_cell_RTO_MT1E	IMMT
3.10608e-181	0.835903	0.526	0.316	1.0724e-176	Cancer_cell_RTO_MT1E	SLMAP
3.33301e-181	0.629475	0.542	0.561	1.15075e-176	Cancer_cell_RTO_MT1E	CBX1
3.49991e-181	0.679687	0.796	0.809	1.20838e-176	Cancer_cell_RTO_MT1E	VDAC1
4.54514e-181	0.694471	0.548	0.411	1.56925e-176	Cancer_cell_RTO_MT1E	IWS1
1.78676e-180	0.598273	0.458	0.385	6.16895e-176	Cancer_cell_RTO_MT1E	REXO4
1.96783e-180	0.616415	0.529	0.469	6.79414e-176	Cancer_cell_RTO_MT1E	SURF6
7.16582e-180	0.939578	0.736	0.591	2.47407e-175	Cancer_cell_RTO_MT1E	HLA-C
7.77212e-180	0.685384	0.375	0.059	2.6834e-175	Cancer_cell_RTO_MT1E	CDC25B
1.81184e-179	0.594913	0.547	0.532	6.25557e-175	Cancer_cell_RTO_MT1E	SREK1IP1
1.88276e-179	0.73256	0.44	0.251	6.50043e-175	Cancer_cell_RTO_MT1E	PLK2
2.26286e-179	0.718868	0.673	0.657	7.81275e-175	Cancer_cell_RTO_MT1E	PRKDC
3.24185e-179	0.7871	0.711	0.633	1.11928e-174	Cancer_cell_RTO_MT1E	SRPK2
6.75764e-179	0.896267	0.698	0.586	2.33314e-174	Cancer_cell_RTO_MT1E	PYCARD
9.74127e-179	0.686675	0.504	0.318	3.36327e-174	Cancer_cell_RTO_MT1E	KLF13
3.41901e-178	0.774498	0.47	0.19	1.18045e-173	Cancer_cell_RTO_MT1E	SLC4A7
4.2623e-178	0.60402	0.499	0.41	1.4716e-173	Cancer_cell_RTO_MT1E	PHAX
5.58507e-178	0.681479	0.489	0.333	1.9283e-173	Cancer_cell_RTO_MT1E	CDC42BPB
2.02143e-177	0.579219	0.35	0.108	6.9792e-173	Cancer_cell_RTO_MT1E	NREP
2.30901e-177	0.851043	0.741	0.643	7.97208e-173	Cancer_cell_RTO_MT1E	CD99
8.29035e-177	0.526316	0.566	0.623	2.86233e-172	Cancer_cell_RTO_MT1E	PWP1
8.38469e-177	0.732702	0.449	0.107	2.8949e-172	Cancer_cell_RTO_MT1E	EHD2
1.44359e-176	0.763638	0.545	0.478	4.98413e-172	Cancer_cell_RTO_MT1E	ITGA3
1.58151e-176	0.696336	0.502	0.344	5.46032e-172	Cancer_cell_RTO_MT1E	RB1
2.38331e-176	0.681504	0.561	0.55	8.22862e-172	Cancer_cell_RTO_MT1E	USP1
2.81762e-176	0.696575	0.473	0.375	9.7281e-172	Cancer_cell_RTO_MT1E	SMC5
3.53872e-176	0.78953	0.644	0.546	1.22178e-171	Cancer_cell_RTO_MT1E	NIPBL
4.05076e-176	0.576133	0.575	0.595	1.39857e-171	Cancer_cell_RTO_MT1E	UBAC1
4.38906e-176	0.750376	0.384	0.183	1.51537e-171	Cancer_cell_RTO_MT1E	TCOF1
8.07004e-176	0.657165	0.465	0.284	2.78626e-171	Cancer_cell_RTO_MT1E	FLOT2
1.30941e-175	0.837266	0.834	0.813	4.52086e-171	Cancer_cell_RTO_MT1E	SLK
3.16189e-175	0.658541	0.391	0.172	1.09167e-170	Cancer_cell_RTO_MT1E	FARSB
3.19245e-175	0.681936	0.492	0.355	1.10223e-170	Cancer_cell_RTO_MT1E	RABGAP1
4.04575e-175	1.20928	0.616	0.453	1.39683e-170	Cancer_cell_RTO_MT1E	AREG
6.45141e-175	0.532178	0.513	0.47	2.22741e-170	Cancer_cell_RTO_MT1E	CSNK2A1
9.39212e-175	0.720616	0.467	0.212	3.24272e-170	Cancer_cell_RTO_MT1E	AOPEP
1.08817e-174	0.990784	0.827	0.839	3.75701e-170	Cancer_cell_RTO_MT1E	PKP1
5.01405e-174	0.639772	0.644	0.63	1.73115e-169	Cancer_cell_RTO_MT1E	DDX17
5.24514e-174	0.66144	0.43	0.214	1.81094e-169	Cancer_cell_RTO_MT1E	SOCS4
1.00793e-173	0.59676	0.625	0.637	3.47999e-169	Cancer_cell_RTO_MT1E	PRMT2
1.73137e-173	0.731627	0.527	0.297	5.97771e-169	Cancer_cell_RTO_MT1E	SH3BGRL
2.21513e-173	0.530258	0.504	0.493	7.64796e-169	Cancer_cell_RTO_MT1E	PTOV1
1.15723e-172	0.608925	0.569	0.534	3.99546e-168	Cancer_cell_RTO_MT1E	ACIN1
1.39203e-172	0.910349	0.984	0.962	4.80611e-168	Cancer_cell_RTO_MT1E	CALM1
2.05322e-172	0.766968	0.381	0.081	7.08895e-168	Cancer_cell_RTO_MT1E	SPDL1
2.50266e-172	0.502235	0.31	0.019	8.64067e-168	Cancer_cell_RTO_MT1E	PABPC3
3.0324e-172	0.706904	0.579	0.44	1.04697e-167	Cancer_cell_RTO_MT1E	TLK1
3.11049e-172	0.599303	0.498	0.39	1.07393e-167	Cancer_cell_RTO_MT1E	GTF2F2
4.50386e-172	0.50643	0.261	0.004	1.555e-167	Cancer_cell_RTO_MT1E	AL590867.1
4.54392e-172	0.580307	0.572	0.565	1.56883e-167	Cancer_cell_RTO_MT1E	MNAT1
5.499e-172	0.789917	0.618	0.529	1.89858e-167	Cancer_cell_RTO_MT1E	CDCP1
7.51076e-172	0.654052	0.517	0.411	2.59316e-167	Cancer_cell_RTO_MT1E	CCM2
1.75071e-171	0.685089	0.628	0.605	6.0445e-167	Cancer_cell_RTO_MT1E	CEP350
1.76655e-171	0.70669	0.467	0.358	6.09918e-167	Cancer_cell_RTO_MT1E	MIS18BP1
3.03544e-171	0.61187	0.476	0.407	1.04802e-166	Cancer_cell_RTO_MT1E	GPATCH4
4.09581e-171	0.791575	0.367	0.111	1.41412e-166	Cancer_cell_RTO_MT1E	CKAP2L
4.25425e-171	0.612465	0.486	0.36	1.46882e-166	Cancer_cell_RTO_MT1E	DEGS1
4.43904e-171	0.653866	0.404	0.255	1.53262e-166	Cancer_cell_RTO_MT1E	KIAA2026
6.13633e-171	0.556624	0.376	0.127	2.11863e-166	Cancer_cell_RTO_MT1E	RSU1
7.98413e-171	0.631562	0.673	0.711	2.7566e-166	Cancer_cell_RTO_MT1E	GOLGA2
1.01395e-170	0.644104	0.588	0.481	3.50078e-166	Cancer_cell_RTO_MT1E	DIAPH1
1.65537e-170	0.700787	0.401	0.085	5.71532e-166	Cancer_cell_RTO_MT1E	DDX60L
1.86028e-170	0.609323	0.455	0.338	6.4228e-166	Cancer_cell_RTO_MT1E	CKAP5
3.32737e-170	0.53713	0.443	0.372	1.14881e-165	Cancer_cell_RTO_MT1E	ISG20L2
3.77662e-170	0.744675	0.501	0.27	1.30392e-165	Cancer_cell_RTO_MT1E	FAM126A
1.18914e-169	0.67439	0.421	0.198	4.10561e-165	Cancer_cell_RTO_MT1E	OAS2
3.35557e-169	0.545705	0.393	0.258	1.15854e-164	Cancer_cell_RTO_MT1E	WDR75
3.66134e-169	0.727708	0.431	0.104	1.26411e-164	Cancer_cell_RTO_MT1E	TPM2
7.63206e-169	0.779569	0.382	0.069	2.63504e-164	Cancer_cell_RTO_MT1E	CNTRL
7.68888e-169	0.588069	0.464	0.313	2.65466e-164	Cancer_cell_RTO_MT1E	KCTD1
7.76675e-169	0.656535	0.513	0.365	2.68155e-164	Cancer_cell_RTO_MT1E	RNF19B
8.92929e-169	0.941513	0.924	0.937	3.08293e-164	Cancer_cell_RTO_MT1E	HSP90B1
1.28928e-168	0.564551	0.476	0.428	4.45135e-164	Cancer_cell_RTO_MT1E	HMGXB4
1.40847e-168	0.613546	0.739	0.789	4.86289e-164	Cancer_cell_RTO_MT1E	NDUFA3
2.38677e-168	1.03064	0.489	0.248	8.24057e-164	Cancer_cell_RTO_MT1E	KIF20B
7.99759e-168	0.579614	0.513	0.413	2.76125e-163	Cancer_cell_RTO_MT1E	PTGFRN
1.25304e-167	0.692654	0.892	0.908	4.32623e-163	Cancer_cell_RTO_MT1E	TBCA
2.649e-167	0.813826	0.345	0.068	9.14595e-163	Cancer_cell_RTO_MT1E	DIAPH3
4.01305e-167	0.592514	0.403	0.236	1.38554e-162	Cancer_cell_RTO_MT1E	PHF11
5.12776e-167	0.644007	0.384	0.083	1.77041e-162	Cancer_cell_RTO_MT1E	THUMPD3
6.83592e-167	0.565954	0.587	0.626	2.36017e-162	Cancer_cell_RTO_MT1E	RPF2
7.0366e-167	0.666909	0.553	0.429	2.42946e-162	Cancer_cell_RTO_MT1E	SLC44A1
1.20296e-166	0.760755	0.49	0.25	4.15335e-162	Cancer_cell_RTO_MT1E	RBBP8
1.25126e-166	0.596651	0.655	0.664	4.3201e-162	Cancer_cell_RTO_MT1E	USP16
1.25755e-166	0.692376	0.467	0.28	4.34183e-162	Cancer_cell_RTO_MT1E	SWAP70
1.69959e-166	0.576526	0.387	0.309	5.868e-162	Cancer_cell_RTO_MT1E	GPATCH11
4.13777e-166	0.552109	0.25	0.004	1.42861e-161	Cancer_cell_RTO_MT1E	AC004980.1
4.88219e-166	0.677136	0.459	0.297	1.68562e-161	Cancer_cell_RTO_MT1E	ACER3
6.39599e-166	0.586905	0.399	0.176	2.20828e-161	Cancer_cell_RTO_MT1E	LIMK1
7.16244e-166	0.631687	0.57	0.483	2.4729e-161	Cancer_cell_RTO_MT1E	SENP6
1.98942e-165	0.520611	0.397	0.274	6.86867e-161	Cancer_cell_RTO_MT1E	TOPORS
2.04602e-165	0.657748	0.462	0.314	7.06408e-161	Cancer_cell_RTO_MT1E	PLEKHA5
2.19223e-165	0.766572	0.599	0.521	7.56888e-161	Cancer_cell_RTO_MT1E	ANKRD11
6.00695e-165	0.545426	0.391	0.26	2.07396e-160	Cancer_cell_RTO_MT1E	MTHFD1
6.7624e-165	0.576456	0.578	0.569	2.33478e-160	Cancer_cell_RTO_MT1E	IK
7.96588e-165	0.570356	0.559	0.566	2.7503e-160	Cancer_cell_RTO_MT1E	HNRNPUL1
2.25092e-164	0.597604	0.564	0.535	7.77154e-160	Cancer_cell_RTO_MT1E	EML4
4.27133e-164	0.59566	0.548	0.511	1.47472e-159	Cancer_cell_RTO_MT1E	NAA15
4.45232e-164	0.527549	0.43	0.354	1.53721e-159	Cancer_cell_RTO_MT1E	TIMM44
4.65226e-164	0.583742	0.262	0.006	1.60624e-159	Cancer_cell_RTO_MT1E	H2AC6
6.98699e-164	0.690141	0.424	0.225	2.41233e-159	Cancer_cell_RTO_MT1E	ARID4A
8.34101e-164	0.644803	0.403	0.234	2.87982e-159	Cancer_cell_RTO_MT1E	UACA
8.68927e-164	0.549346	0.39	0.305	3.00006e-159	Cancer_cell_RTO_MT1E	SRFBP1
1.68622e-163	0.561178	0.496	0.401	5.82183e-159	Cancer_cell_RTO_MT1E	EXOC5
2.23034e-163	0.585992	0.545	0.493	7.70049e-159	Cancer_cell_RTO_MT1E	UBXN2A
2.48328e-163	0.716668	0.896	0.918	8.57379e-159	Cancer_cell_RTO_MT1E	TPM3
2.57413e-163	0.932544	0.406	0.264	8.88743e-159	Cancer_cell_RTO_MT1E	ZC3H3
2.92116e-163	0.700773	0.732	0.735	1.00856e-158	Cancer_cell_RTO_MT1E	EEA1
8.62561e-163	0.530241	0.413	0.39	2.97808e-158	Cancer_cell_RTO_MT1E	SP140L
9.88348e-163	0.693531	0.501	0.337	3.41237e-158	Cancer_cell_RTO_MT1E	GPSM2
1.44191e-162	0.945815	0.446	0.167	4.97833e-158	Cancer_cell_RTO_MT1E	EMP3
1.82529e-162	0.574429	0.564	0.53	6.30201e-158	Cancer_cell_RTO_MT1E	ZMAT2
2.03936e-162	0.626205	0.35	0.056	7.0411e-158	Cancer_cell_RTO_MT1E	KIF16B
2.25221e-162	0.6219	0.679	0.698	7.77596e-158	Cancer_cell_RTO_MT1E	BCLAF1
3.10271e-162	1.27304	0.437	0.188	1.07124e-157	Cancer_cell_RTO_MT1E	CENPE
6.47403e-162	0.639502	0.514	0.449	2.23522e-157	Cancer_cell_RTO_MT1E	NOL10
6.92264e-162	0.612263	0.742	0.799	2.39011e-157	Cancer_cell_RTO_MT1E	SRP72
1.36014e-161	0.592501	0.594	0.618	4.69602e-157	Cancer_cell_RTO_MT1E	SEC63
1.49304e-161	0.674548	0.57	0.518	5.15489e-157	Cancer_cell_RTO_MT1E	ANKRD12
1.99596e-161	0.546723	0.48	0.467	6.89125e-157	Cancer_cell_RTO_MT1E	SREK1
2.2422e-161	0.677632	0.464	0.308	7.74142e-157	Cancer_cell_RTO_MT1E	AP3B1
6.11223e-161	0.588981	0.413	0.297	2.11031e-156	Cancer_cell_RTO_MT1E	SMAD5
9.41796e-161	0.737727	0.665	0.685	3.25164e-156	Cancer_cell_RTO_MT1E	PLEC
1.19919e-160	2.9476	0.35	0.045	4.14034e-156	Cancer_cell_RTO_MT1E	KRTDAP
1.39065e-160	0.698328	0.496	0.285	4.80135e-156	Cancer_cell_RTO_MT1E	PPP2R3A
1.69484e-160	0.607847	0.539	0.459	5.85161e-156	Cancer_cell_RTO_MT1E	PPP4R3B
2.91212e-160	0.523673	0.361	0.209	1.00544e-155	Cancer_cell_RTO_MT1E	NAT10
3.50683e-160	0.593865	0.403	0.247	1.21077e-155	Cancer_cell_RTO_MT1E	KRCC1
4.83638e-160	0.673953	0.477	0.313	1.66981e-155	Cancer_cell_RTO_MT1E	GNAQ
7.27489e-160	0.798179	0.849	0.849	2.51173e-155	Cancer_cell_RTO_MT1E	ATP1A1
7.7679e-160	0.636059	0.604	0.58	2.68195e-155	Cancer_cell_RTO_MT1E	MPHOSPH10
1.61505e-159	0.615036	0.471	0.332	5.57611e-155	Cancer_cell_RTO_MT1E	RANGAP1
2.5065e-159	0.518132	0.504	0.448	8.65393e-155	Cancer_cell_RTO_MT1E	MFF
2.51774e-159	0.514991	0.554	0.613	8.69276e-155	Cancer_cell_RTO_MT1E	MRPS18B
2.62855e-159	0.868839	0.304	0.046	9.07533e-155	Cancer_cell_RTO_MT1E	NEXN
5.56628e-159	0.622953	0.527	0.505	1.92181e-154	Cancer_cell_RTO_MT1E	GCC2
6.31111e-159	0.581311	0.644	0.641	2.17897e-154	Cancer_cell_RTO_MT1E	FAM177A1
1.33075e-158	0.585543	0.471	0.408	4.59455e-154	Cancer_cell_RTO_MT1E	RBPJ
1.42212e-158	0.611741	0.391	0.09	4.91e-154	Cancer_cell_RTO_MT1E	MAGEA4
1.50864e-158	0.622548	0.39	0.147	5.20872e-154	Cancer_cell_RTO_MT1E	KIFAP3
1.92507e-158	0.591416	0.425	0.422	6.64649e-154	Cancer_cell_RTO_MT1E	DBF4
2.148e-158	0.659547	0.363	0.118	7.4162e-154	Cancer_cell_RTO_MT1E	JADE2
2.3027e-158	0.630065	0.292	0.015	7.9503e-154	Cancer_cell_RTO_MT1E	COL5A2
3.30468e-158	0.797138	0.409	0.087	1.14098e-153	Cancer_cell_RTO_MT1E	ROBO1
5.75329e-158	0.577132	0.415	0.255	1.98638e-153	Cancer_cell_RTO_MT1E	AMOTL1
7.37641e-158	1.09756	0.496	0.187	2.54678e-153	Cancer_cell_RTO_MT1E	LAMA3
3.68063e-157	0.642561	0.327	0.138	1.27078e-152	Cancer_cell_RTO_MT1E	ATAD5
8.91207e-157	0.596944	0.554	0.515	3.07698e-152	Cancer_cell_RTO_MT1E	ADAR
1.84792e-156	0.631626	0.375	0.079	6.38013e-152	Cancer_cell_RTO_MT1E	HDGFL3
2.91302e-156	0.571769	0.321	0.178	1.00575e-151	Cancer_cell_RTO_MT1E	CENPU
8.42779e-156	0.584727	0.533	0.51	2.90978e-151	Cancer_cell_RTO_MT1E	XIAP
1.25588e-155	0.723661	0.468	0.233	4.33604e-151	Cancer_cell_RTO_MT1E	ATP2B4
1.28056e-155	0.583637	0.538	0.483	4.42125e-151	Cancer_cell_RTO_MT1E	TRIM44
4.72908e-155	0.775292	0.63	0.515	1.63276e-150	Cancer_cell_RTO_MT1E	BIRC6
6.64449e-155	0.621708	0.388	0.188	2.29408e-150	Cancer_cell_RTO_MT1E	PDS5B
7.02706e-155	0.555406	0.63	0.656	2.42616e-150	Cancer_cell_RTO_MT1E	DHX36
9.98423e-155	0.531544	0.453	0.394	3.44716e-150	Cancer_cell_RTO_MT1E	ZC3H14
1.53967e-154	0.637752	0.412	0.216	5.31585e-150	Cancer_cell_RTO_MT1E	REV3L
1.56518e-154	0.550694	0.394	0.213	5.40395e-150	Cancer_cell_RTO_MT1E	CNOT9
1.7917e-154	0.669918	0.696	0.718	6.18602e-150	Cancer_cell_RTO_MT1E	BPTF
2.77828e-154	0.649245	0.516	0.378	9.59228e-150	Cancer_cell_RTO_MT1E	ATF7IP
2.92843e-154	0.556902	0.321	0.102	1.01107e-149	Cancer_cell_RTO_MT1E	CEP78
4.247e-154	0.570343	0.36	0.105	1.46632e-149	Cancer_cell_RTO_MT1E	PRKAR1B
5.68736e-154	0.631803	0.753	0.78	1.96362e-149	Cancer_cell_RTO_MT1E	THRAP3
5.90927e-154	0.624226	0.554	0.54	2.04024e-149	Cancer_cell_RTO_MT1E	N4BP2L2
6.31033e-154	0.578716	0.41	0.283	2.1787e-149	Cancer_cell_RTO_MT1E	NIN
1.37101e-153	0.595695	0.64	0.667	4.73356e-149	Cancer_cell_RTO_MT1E	PPP1R12A
1.38273e-153	1.18565	0.439	0.23	4.77402e-149	Cancer_cell_RTO_MT1E	ASPM
1.57083e-153	2.36393	0.279	0.012	5.42343e-149	Cancer_cell_RTO_MT1E	PI3
1.69238e-153	0.535316	0.382	0.252	5.84311e-149	Cancer_cell_RTO_MT1E	NAA35
1.74127e-153	0.568697	0.388	0.284	6.0119e-149	Cancer_cell_RTO_MT1E	MCM4
1.03365e-152	0.57112	0.517	0.425	3.56876e-148	Cancer_cell_RTO_MT1E	SFT2D2
1.06652e-152	0.635662	0.532	0.473	3.68226e-148	Cancer_cell_RTO_MT1E	ABLIM1
1.15382e-152	0.582073	0.326	0.13	3.98369e-148	Cancer_cell_RTO_MT1E	MELK
1.36096e-152	0.527405	0.545	0.538	4.69886e-148	Cancer_cell_RTO_MT1E	TNRC6A
2.17082e-152	0.553431	0.43	0.347	7.49498e-148	Cancer_cell_RTO_MT1E	NUDCD3
4.44412e-152	0.671283	0.39	0.105	1.53438e-147	Cancer_cell_RTO_MT1E	AIM2
5.22648e-152	0.645035	0.516	0.439	1.80449e-147	Cancer_cell_RTO_MT1E	SETX
6.09689e-152	0.701629	0.28	0.012	2.10501e-147	Cancer_cell_RTO_MT1E	CDH13
7.25587e-152	0.539543	0.424	0.269	2.50516e-147	Cancer_cell_RTO_MT1E	GNL3L
1.0666e-151	0.59597	0.72	0.736	3.68256e-147	Cancer_cell_RTO_MT1E	DENR
4.2306e-151	0.534562	0.44	0.356	1.46066e-146	Cancer_cell_RTO_MT1E	PRPF4
7.40812e-151	0.52265	0.609	0.645	2.55773e-146	Cancer_cell_RTO_MT1E	RBM42
9.7851e-151	0.527994	0.495	0.432	3.3784e-146	Cancer_cell_RTO_MT1E	RABEP1
1.71577e-150	0.562115	0.45	0.307	5.92388e-146	Cancer_cell_RTO_MT1E	AK3
2.00346e-150	0.590102	0.641	0.645	6.91716e-146	Cancer_cell_RTO_MT1E	THOC2
2.1333e-150	0.512894	0.394	0.322	7.36542e-146	Cancer_cell_RTO_MT1E	TMEM131
4.36797e-150	0.729345	0.975	0.968	1.50809e-145	Cancer_cell_RTO_MT1E	RPL23
4.87094e-150	0.626156	0.585	0.511	1.68174e-145	Cancer_cell_RTO_MT1E	CRYBG1
5.54332e-150	0.636642	0.471	0.356	1.91389e-145	Cancer_cell_RTO_MT1E	TRIM56
9.58826e-150	0.526424	0.495	0.433	3.31044e-145	Cancer_cell_RTO_MT1E	HRAS
1.44674e-149	0.598981	0.41	0.272	4.99501e-145	Cancer_cell_RTO_MT1E	EP300
1.51284e-149	0.626357	0.305	0.017	5.22323e-145	Cancer_cell_RTO_MT1E	DCN
1.68571e-149	0.526904	0.289	0.021	5.82008e-145	Cancer_cell_RTO_MT1E	TRIM22
1.97292e-149	0.647865	0.327	0.098	6.81171e-145	Cancer_cell_RTO_MT1E	BRCA2
2.84605e-149	0.568649	0.439	0.337	9.82629e-145	Cancer_cell_RTO_MT1E	WBP4
4.05404e-149	0.642441	0.698	0.709	1.3997e-144	Cancer_cell_RTO_MT1E	UGP2
4.57305e-149	0.9313	0.413	0.18	1.57889e-144	Cancer_cell_RTO_MT1E	CEP55
2.42671e-148	0.554644	0.72	0.805	8.37845e-144	Cancer_cell_RTO_MT1E	CWC15
5.11638e-148	0.597854	0.455	0.347	1.76648e-143	Cancer_cell_RTO_MT1E	TMF1
5.56639e-148	0.586298	0.453	0.347	1.92185e-143	Cancer_cell_RTO_MT1E	CTDSPL
2.18192e-147	0.650176	0.427	0.241	7.53329e-143	Cancer_cell_RTO_MT1E	CROT
3.43277e-147	0.638622	0.73	0.753	1.1852e-142	Cancer_cell_RTO_MT1E	LGALS3BP
3.51085e-147	0.618856	0.333	0.298	1.21215e-142	Cancer_cell_RTO_MT1E	LGALSL
4.20718e-147	0.783347	0.369	0.141	1.45257e-142	Cancer_cell_RTO_MT1E	THBD
7.2642e-147	0.724406	0.639	0.586	2.50804e-142	Cancer_cell_RTO_MT1E	SLC16A1
8.31335e-147	0.559046	0.446	0.36	2.87027e-142	Cancer_cell_RTO_MT1E	NSD1
1.02306e-146	0.559904	0.609	0.62	3.53222e-142	Cancer_cell_RTO_MT1E	TLE5
2.60815e-146	0.713005	0.459	0.258	9.00491e-142	Cancer_cell_RTO_MT1E	ITGAV
5.43972e-146	0.636337	0.481	0.325	1.87812e-141	Cancer_cell_RTO_MT1E	CHD1
3.27563e-145	0.515065	0.65	0.736	1.13094e-140	Cancer_cell_RTO_MT1E	NDUFV3
4.50022e-145	0.74656	0.646	0.563	1.55375e-140	Cancer_cell_RTO_MT1E	ADK
4.69736e-145	0.785585	0.591	0.438	1.62181e-140	Cancer_cell_RTO_MT1E	UBE2Q2
1.29071e-144	0.601502	0.511	0.388	4.45631e-140	Cancer_cell_RTO_MT1E	OGDH
4.24366e-144	0.533414	0.394	0.274	1.46516e-139	Cancer_cell_RTO_MT1E	THUMPD2
5.02726e-144	0.53168	0.433	0.342	1.73571e-139	Cancer_cell_RTO_MT1E	LYAR
1.37548e-143	0.601678	0.532	0.459	4.74897e-139	Cancer_cell_RTO_MT1E	SHOC2
1.57518e-143	0.606442	0.456	0.372	5.43848e-139	Cancer_cell_RTO_MT1E	GPATCH8
4.41721e-143	0.668486	0.486	0.304	1.52509e-138	Cancer_cell_RTO_MT1E	SMCHD1
5.91758e-143	0.566188	0.65	0.693	2.0431e-138	Cancer_cell_RTO_MT1E	C6orf62
1.02162e-142	0.579611	0.27	0.016	3.52725e-138	Cancer_cell_RTO_MT1E	AC092069.1
1.06819e-142	0.759166	0.468	0.193	3.68804e-138	Cancer_cell_RTO_MT1E	MAF
1.39988e-142	0.538448	0.302	0.027	4.83322e-138	Cancer_cell_RTO_MT1E	HLA-F
1.57588e-142	0.524072	0.48	0.433	5.44088e-138	Cancer_cell_RTO_MT1E	CUL3
2.2444e-142	0.588983	0.418	0.203	7.74902e-138	Cancer_cell_RTO_MT1E	MCUB
2.29155e-142	0.634824	0.354	0.043	7.91179e-138	Cancer_cell_RTO_MT1E	SORL1
3.62453e-142	0.550658	0.406	0.262	1.25141e-137	Cancer_cell_RTO_MT1E	ADD1
6.1643e-142	0.780796	0.655	0.529	2.12829e-137	Cancer_cell_RTO_MT1E	KMT2C
9.40558e-142	0.784822	0.345	0.069	3.24737e-137	Cancer_cell_RTO_MT1E	TSHZ2
1.3366e-141	0.500017	0.316	0.097	4.61476e-137	Cancer_cell_RTO_MT1E	ARHGEF37
1.38525e-141	0.872268	0.289	0.022	4.78273e-137	Cancer_cell_RTO_MT1E	CD52
2.27033e-141	0.504002	0.607	0.673	7.83855e-137	Cancer_cell_RTO_MT1E	PHPT1
2.96398e-141	0.756103	0.56	0.511	1.02334e-136	Cancer_cell_RTO_MT1E	SQLE
4.78758e-141	0.518544	0.644	0.719	1.65296e-136	Cancer_cell_RTO_MT1E	DDX46
7.04345e-141	0.824992	0.698	0.767	2.43182e-136	Cancer_cell_RTO_MT1E	GLTP
7.07022e-141	0.524694	0.625	0.647	2.44106e-136	Cancer_cell_RTO_MT1E	NCOR1
1.14329e-140	0.548147	0.483	0.413	3.94733e-136	Cancer_cell_RTO_MT1E	ECPAS
1.55194e-140	0.562143	0.793	0.839	5.35824e-136	Cancer_cell_RTO_MT1E	PDAP1
2.1784e-140	0.617393	0.68	0.708	7.52114e-136	Cancer_cell_RTO_MT1E	RBBP6
3.98443e-140	0.509361	0.316	0.149	1.37566e-135	Cancer_cell_RTO_MT1E	TPP2
4.1241e-140	0.68763	0.428	0.149	1.42389e-135	Cancer_cell_RTO_MT1E	ITPR2
5.59459e-140	1.03819	0.52	0.304	1.93159e-135	Cancer_cell_RTO_MT1E	APOL1
1.33399e-139	0.678326	0.606	0.583	4.60574e-135	Cancer_cell_RTO_MT1E	ANKRD17
1.385e-139	0.531534	0.367	0.169	4.78187e-135	Cancer_cell_RTO_MT1E	PARP12
2.10774e-139	0.544915	0.473	0.425	7.27719e-135	Cancer_cell_RTO_MT1E	CWF19L2
2.5033e-139	0.756175	0.514	0.256	8.64289e-135	Cancer_cell_RTO_MT1E	FKBP5
6.94149e-139	0.532924	0.59	0.644	2.39662e-134	Cancer_cell_RTO_MT1E	C4orf48
8.73817e-139	1.00618	0.407	0.227	3.01694e-134	Cancer_cell_RTO_MT1E	CDC20
3.83725e-138	0.573103	0.329	0.132	1.32485e-133	Cancer_cell_RTO_MT1E	HERC6
5.26489e-138	0.606194	0.662	0.648	1.81776e-133	Cancer_cell_RTO_MT1E	LIMS1
5.4198e-138	0.761434	0.727	0.689	1.87124e-133	Cancer_cell_RTO_MT1E	CUX1
5.91112e-138	0.558009	0.409	0.217	2.04087e-133	Cancer_cell_RTO_MT1E	NSG1
7.6171e-138	0.619135	0.837	0.872	2.62988e-133	Cancer_cell_RTO_MT1E	RBM39
1.4499e-137	0.809068	0.516	0.309	5.00592e-133	Cancer_cell_RTO_MT1E	ERC1
2.31742e-137	0.730992	0.372	0.086	8.00114e-133	Cancer_cell_RTO_MT1E	SAMHD1
3.38542e-137	0.897742	0.403	0.203	1.16885e-132	Cancer_cell_RTO_MT1E	ANLN
8.36578e-137	0.524549	0.302	0.082	2.88837e-132	Cancer_cell_RTO_MT1E	XRCC4
1.17289e-136	0.589642	0.341	0.221	4.04954e-132	Cancer_cell_RTO_MT1E	CEP290
3.64167e-136	0.886864	0.858	0.903	1.25732e-131	Cancer_cell_RTO_MT1E	DEK
4.30382e-136	0.545106	0.612	0.644	1.48594e-131	Cancer_cell_RTO_MT1E	DNAJC2
5.87009e-136	0.59757	0.404	0.264	2.02671e-131	Cancer_cell_RTO_MT1E	FOXN3
6.03207e-136	0.587112	0.615	0.562	2.08263e-131	Cancer_cell_RTO_MT1E	CTNNA1
1.17101e-135	0.640421	0.399	0.109	4.04303e-131	Cancer_cell_RTO_MT1E	TNNT1
1.73642e-135	0.587761	0.511	0.409	5.99517e-131	Cancer_cell_RTO_MT1E	DDX39A
2.7601e-135	0.705278	0.348	0.063	9.52954e-131	Cancer_cell_RTO_MT1E	IGF1R
3.54413e-135	0.679691	0.481	0.264	1.22365e-130	Cancer_cell_RTO_MT1E	RAB31
8.03864e-135	0.71112	0.397	0.223	2.77542e-130	Cancer_cell_RTO_MT1E	TANC2
9.87171e-135	0.544257	0.498	0.439	3.40831e-130	Cancer_cell_RTO_MT1E	TAF13
1.12443e-134	0.65753	0.329	0.165	3.88221e-130	Cancer_cell_RTO_MT1E	KNL1
1.66398e-134	0.627154	0.333	0.086	5.74505e-130	Cancer_cell_RTO_MT1E	TMEM260
1.73337e-134	0.622144	0.357	0.133	5.98463e-130	Cancer_cell_RTO_MT1E	ACSL4
2.09364e-134	0.543636	0.289	0.049	7.22851e-130	Cancer_cell_RTO_MT1E	NELL2
2.50706e-134	0.543317	0.634	0.704	8.65589e-130	Cancer_cell_RTO_MT1E	RSRC1
2.68349e-134	0.526325	0.381	0.224	9.26503e-130	Cancer_cell_RTO_MT1E	IGSF3
6.6096e-134	0.570731	0.439	0.307	2.28203e-129	Cancer_cell_RTO_MT1E	TAOK1
1.17405e-133	0.524123	0.529	0.552	4.05352e-129	Cancer_cell_RTO_MT1E	RSF1
1.27623e-133	0.550965	0.461	0.329	4.40631e-129	Cancer_cell_RTO_MT1E	PML
2.73795e-133	0.651133	0.55	0.452	9.45304e-129	Cancer_cell_RTO_MT1E	LDLR
8.7397e-133	0.513052	0.353	0.21	3.01747e-128	Cancer_cell_RTO_MT1E	NFX1
1.77891e-132	0.585497	0.394	0.213	6.14186e-128	Cancer_cell_RTO_MT1E	ARHGDIB
4.1012e-132	0.567815	0.44	0.302	1.41598e-127	Cancer_cell_RTO_MT1E	SECISBP2
8.13939e-132	0.903752	0.627	0.354	2.8102e-127	Cancer_cell_RTO_MT1E	EHBP1
1.18474e-131	0.586154	0.333	0.233	4.09044e-127	Cancer_cell_RTO_MT1E	CEP295
1.99296e-131	0.550438	0.385	0.238	6.88088e-127	Cancer_cell_RTO_MT1E	MBNL2
3.10551e-131	0.658954	0.359	0.104	1.07221e-126	Cancer_cell_RTO_MT1E	THSD4
7.95548e-131	0.593997	0.399	0.208	2.74671e-126	Cancer_cell_RTO_MT1E	STOM
1.14033e-130	0.647332	0.988	0.982	3.93709e-126	Cancer_cell_RTO_MT1E	RPL37A
1.98486e-130	0.627139	0.799	0.846	6.85294e-126	Cancer_cell_RTO_MT1E	PTBP3
2.17284e-130	0.620864	0.452	0.332	7.50193e-126	Cancer_cell_RTO_MT1E	IFI44
2.17452e-130	0.508399	0.401	0.32	7.50776e-126	Cancer_cell_RTO_MT1E	DTX3L
2.37201e-130	0.655606	0.307	0.163	8.18961e-126	Cancer_cell_RTO_MT1E	CENPP
7.89886e-130	0.501422	0.335	0.205	2.72716e-125	Cancer_cell_RTO_MT1E	MTUS1
9.08768e-130	0.53329	0.351	0.223	3.13761e-125	Cancer_cell_RTO_MT1E	CCDC91
1.28659e-129	0.537408	0.633	0.631	4.44209e-125	Cancer_cell_RTO_MT1E	HSPA4
1.73961e-129	0.551479	0.323	0.104	6.00618e-125	Cancer_cell_RTO_MT1E	SFXN1
2.07286e-129	0.548269	0.359	0.25	7.15677e-125	Cancer_cell_RTO_MT1E	SAMD9L
2.49516e-129	0.637938	0.767	0.797	8.6148e-125	Cancer_cell_RTO_MT1E	PRPF4B
2.83125e-129	0.533746	0.44	0.344	9.77517e-125	Cancer_cell_RTO_MT1E	ARHGEF12
3.08051e-129	1.27917	0.985	0.972	1.06358e-124	Cancer_cell_RTO_MT1E	KRT6A
3.45278e-129	0.533652	0.317	0.088	1.19211e-124	Cancer_cell_RTO_MT1E	IL20RB
5.29725e-129	0.516429	0.345	0.192	1.82893e-124	Cancer_cell_RTO_MT1E	ORC2
1.02497e-128	0.527453	0.667	0.707	3.53882e-124	Cancer_cell_RTO_MT1E	USP8
1.69514e-128	0.578413	0.695	0.769	5.85263e-124	Cancer_cell_RTO_MT1E	BAZ1A
3.19605e-128	0.515416	0.588	0.594	1.10347e-123	Cancer_cell_RTO_MT1E	MCFD2
1.70395e-127	0.55264	0.338	0.065	5.88307e-123	Cancer_cell_RTO_MT1E	GLI3
1.73483e-127	0.607672	0.415	0.3	5.98968e-123	Cancer_cell_RTO_MT1E	ZCCHC7
2.38253e-127	0.520619	0.329	0.132	8.22594e-123	Cancer_cell_RTO_MT1E	SCRN1
2.73247e-127	0.590298	0.367	0.169	9.43413e-123	Cancer_cell_RTO_MT1E	STK17B
2.7956e-127	0.527547	0.341	0.092	9.65208e-123	Cancer_cell_RTO_MT1E	SMTN
8.58704e-127	0.617128	0.293	0.044	2.96476e-122	Cancer_cell_RTO_MT1E	PLEKHA4
8.74738e-127	0.528527	0.308	0.027	3.02012e-122	Cancer_cell_RTO_MT1E	HLA-DPA1
2.52023e-126	0.584967	0.462	0.322	8.70135e-122	Cancer_cell_RTO_MT1E	MKLN1
3.40964e-126	0.771202	0.421	0.099	1.17721e-121	Cancer_cell_RTO_MT1E	CLEC2B
1.55718e-125	0.584279	0.818	0.843	5.37632e-121	Cancer_cell_RTO_MT1E	EIF4G2
1.91352e-125	0.652651	0.612	0.529	6.60661e-121	Cancer_cell_RTO_MT1E	USP34
2.60312e-125	0.57021	0.624	0.615	8.98754e-121	Cancer_cell_RTO_MT1E	ARHGAP5
7.21888e-125	0.539982	0.376	0.185	2.49239e-120	Cancer_cell_RTO_MT1E	TPM1
1.65512e-124	2.13525	0.59	0.6	5.71445e-120	Cancer_cell_RTO_MT1E	KRT6C
2.06078e-124	0.572212	0.406	0.293	7.11504e-120	Cancer_cell_RTO_MT1E	ZFC3H1
4.65503e-124	0.667868	0.321	0.121	1.60719e-119	Cancer_cell_RTO_MT1E	NCAPG
6.55634e-124	0.541428	0.428	0.33	2.26364e-119	Cancer_cell_RTO_MT1E	STRBP
1.14118e-123	0.54778	0.394	0.24	3.94002e-119	Cancer_cell_RTO_MT1E	WASHC4
1.60227e-123	0.508524	0.542	0.547	5.532e-119	Cancer_cell_RTO_MT1E	AAK1
9.52441e-123	0.577763	0.514	0.396	3.2884e-118	Cancer_cell_RTO_MT1E	ANKIB1
1.02304e-122	0.625212	0.43	0.238	3.53215e-118	Cancer_cell_RTO_MT1E	GSN
1.70642e-122	0.521341	0.317	0.09	5.8916e-118	Cancer_cell_RTO_MT1E	SLC12A2
3.06822e-122	0.559347	0.668	0.708	1.05933e-117	Cancer_cell_RTO_MT1E	TAPBP
5.07742e-122	0.614164	0.406	0.256	1.75303e-117	Cancer_cell_RTO_MT1E	FGD6
6.00461e-122	0.587272	0.889	0.932	2.07315e-117	Cancer_cell_RTO_MT1E	COX7C
7.84808e-122	0.54909	0.492	0.465	2.70963e-117	Cancer_cell_RTO_MT1E	RB1CC1
1.82194e-121	0.512756	0.415	0.27	6.29043e-117	Cancer_cell_RTO_MT1E	GJB5
1.82461e-121	0.514481	0.753	0.839	6.29965e-117	Cancer_cell_RTO_MT1E	RTF1
2.85695e-121	0.550904	0.359	0.181	9.86391e-117	Cancer_cell_RTO_MT1E	PCNX4
4.16859e-121	0.604253	0.634	0.611	1.43925e-116	Cancer_cell_RTO_MT1E	TAOK3
4.17155e-121	0.806836	0.425	0.253	1.44027e-116	Cancer_cell_RTO_MT1E	TPX2
4.45575e-121	0.723793	0.252	0.02	1.53839e-116	Cancer_cell_RTO_MT1E	GPC6
9.41357e-121	0.51016	0.327	0.092	3.25013e-116	Cancer_cell_RTO_MT1E	PPP2R2C
2.19685e-120	0.59116	0.261	0.09	7.58485e-116	Cancer_cell_RTO_MT1E	GTSE1
2.53846e-120	0.558739	0.401	0.261	8.76427e-116	Cancer_cell_RTO_MT1E	UTRN
4.00902e-120	0.51812	0.385	0.294	1.38415e-115	Cancer_cell_RTO_MT1E	ZNFX1
7.15591e-120	0.94498	0.505	0.205	2.47065e-115	Cancer_cell_RTO_MT1E	EXOC6B
7.53117e-120	0.678906	0.296	0.036	2.60021e-115	Cancer_cell_RTO_MT1E	KLK10
1.05067e-119	0.525649	0.335	0.143	3.62753e-115	Cancer_cell_RTO_MT1E	POLK
1.14834e-119	0.658545	0.271	0.026	3.96475e-115	Cancer_cell_RTO_MT1E	SFRP1
1.68385e-119	0.569533	0.327	0.073	5.81367e-115	Cancer_cell_RTO_MT1E	MOB3A
2.99538e-119	0.869752	0.326	0.114	1.03418e-114	Cancer_cell_RTO_MT1E	HMMR
6.25393e-119	0.651735	0.468	0.25	2.15923e-114	Cancer_cell_RTO_MT1E	FBXW7
6.44559e-119	0.537729	0.561	0.541	2.2254e-114	Cancer_cell_RTO_MT1E	HNRNPH1
6.76444e-119	1.10318	0.796	0.589	2.33549e-114	Cancer_cell_RTO_MT1E	FGFBP1
1.12499e-118	0.843674	0.399	0.254	3.88415e-114	Cancer_cell_RTO_MT1E	CDKN3
1.21196e-118	0.641679	0.301	0.053	4.1844e-114	Cancer_cell_RTO_MT1E	HIP1
1.47922e-118	0.597205	0.264	0.03	5.10714e-114	Cancer_cell_RTO_MT1E	MX2
6.74372e-118	0.565324	0.52	0.442	2.32834e-113	Cancer_cell_RTO_MT1E	B4GALT1
7.39778e-118	0.972663	0.471	0.393	2.55416e-113	Cancer_cell_RTO_MT1E	SERPINE1
8.21446e-118	0.51343	0.628	0.643	2.83612e-113	Cancer_cell_RTO_MT1E	YWHAG
8.80624e-118	0.70242	0.47	0.227	3.04044e-113	Cancer_cell_RTO_MT1E	ARNTL2
1.96496e-117	0.544805	0.627	0.651	6.78422e-113	Cancer_cell_RTO_MT1E	ZBTB7A
2.09025e-117	0.545613	0.416	0.258	7.21678e-113	Cancer_cell_RTO_MT1E	JAG1
3.9416e-117	0.566898	0.305	0.111	1.36088e-112	Cancer_cell_RTO_MT1E	MCC
5.50644e-117	0.528051	0.52	0.473	1.90115e-112	Cancer_cell_RTO_MT1E	MAP7D1
6.25307e-117	0.699671	0.393	0.196	2.15894e-112	Cancer_cell_RTO_MT1E	AHCYL2
3.85729e-116	0.524886	0.354	0.215	1.33177e-111	Cancer_cell_RTO_MT1E	MREG
4.82138e-116	1.15042	0.781	0.821	1.66463e-111	Cancer_cell_RTO_MT1E	DST
1.74181e-115	0.520348	0.317	0.136	6.01379e-111	Cancer_cell_RTO_MT1E	KREMEN1
1.92783e-115	0.527502	0.44	0.415	6.65601e-111	Cancer_cell_RTO_MT1E	MYH10
5.05694e-115	0.672938	0.591	0.515	1.74596e-110	Cancer_cell_RTO_MT1E	DNMT1
6.65549e-115	0.502749	0.576	0.593	2.29788e-110	Cancer_cell_RTO_MT1E	DKC1
6.03434e-114	0.544083	0.813	0.858	2.08341e-109	Cancer_cell_RTO_MT1E	HNRNPD
6.34842e-114	0.520946	0.401	0.271	2.19186e-109	Cancer_cell_RTO_MT1E	LINC00958
1.19028e-113	0.841467	0.55	0.392	4.10955e-109	Cancer_cell_RTO_MT1E	PTTG1
6.06092e-113	0.538846	0.667	0.723	2.09259e-108	Cancer_cell_RTO_MT1E	BTG3
1.21927e-112	0.523692	0.345	0.198	4.20966e-108	Cancer_cell_RTO_MT1E	SCLT1
1.65517e-112	0.514815	0.816	0.873	5.71464e-108	Cancer_cell_RTO_MT1E	CSNK1A1
4.32883e-112	0.564376	0.335	0.172	1.49457e-107	Cancer_cell_RTO_MT1E	TCF4
6.28157e-112	0.568332	0.304	0.076	2.16878e-107	Cancer_cell_RTO_MT1E	PBX3
1.01423e-111	0.564868	0.456	0.326	3.50174e-107	Cancer_cell_RTO_MT1E	SKA2
1.49985e-111	0.505815	0.748	0.796	5.1784e-107	Cancer_cell_RTO_MT1E	TMOD3
5.60743e-111	0.624255	0.865	0.909	1.93602e-106	Cancer_cell_RTO_MT1E	ANP32B
6.35739e-111	0.649852	0.363	0.11	2.19495e-106	Cancer_cell_RTO_MT1E	PTPRE
9.50573e-111	0.521041	0.662	0.671	3.28195e-106	Cancer_cell_RTO_MT1E	MYCBP2
1.65701e-110	0.591412	0.893	0.914	5.72099e-106	Cancer_cell_RTO_MT1E	TAGLN2
2.63966e-110	0.506056	0.295	0.081	9.11368e-106	Cancer_cell_RTO_MT1E	PDGFA
1.58264e-109	0.51269	0.846	0.891	5.46423e-105	Cancer_cell_RTO_MT1E	RHOA
3.17629e-109	0.532704	0.326	0.24	1.09665e-104	Cancer_cell_RTO_MT1E	TCF12
5.57639e-109	0.603129	0.387	0.344	1.9253e-104	Cancer_cell_RTO_MT1E	IRF1
7.13756e-109	0.5641	0.39	0.264	2.46431e-104	Cancer_cell_RTO_MT1E	ZNF609
8.20912e-109	0.737234	0.305	0.035	2.83428e-104	Cancer_cell_RTO_MT1E	IL1R2
1.92704e-108	0.553512	0.51	0.437	6.65328e-104	Cancer_cell_RTO_MT1E	SMG1
3.27298e-108	0.554739	0.859	0.929	1.13003e-103	Cancer_cell_RTO_MT1E	PDIA3
4.75933e-107	0.770812	0.567	0.4	1.64321e-102	Cancer_cell_RTO_MT1E	PATJ
5.18506e-107	0.673627	0.385	0.127	1.79019e-102	Cancer_cell_RTO_MT1E	ALOX15B
9.67949e-106	0.517792	0.264	0.051	3.34194e-101	Cancer_cell_RTO_MT1E	SERPING1
1.17503e-105	0.529682	0.431	0.289	4.05692e-101	Cancer_cell_RTO_MT1E	WDFY2
1.18833e-105	0.591245	0.839	0.857	4.10282e-101	Cancer_cell_RTO_MT1E	HNRNPM
2.69071e-104	0.53103	0.287	0.117	9.28995e-100	Cancer_cell_RTO_MT1E	PCNX2
2.96587e-104	0.587444	0.538	0.434	1.024e-99	Cancer_cell_RTO_MT1E	RCOR1
4.11283e-104	0.527384	0.316	0.11	1.41999e-99	Cancer_cell_RTO_MT1E	TBC1D4
1.06619e-103	0.58561	0.317	0.102	3.68112e-99	Cancer_cell_RTO_MT1E	PLAAT4
3.26595e-103	0.565772	0.441	0.25	1.1276e-98	Cancer_cell_RTO_MT1E	GLIPR1
3.82704e-103	0.683433	0.369	0.347	1.32132e-98	Cancer_cell_RTO_MT1E	CCNB1
9.42816e-103	0.604583	0.966	0.964	3.25517e-98	Cancer_cell_RTO_MT1E	ENO1
1.05221e-102	0.511498	0.827	0.879	3.63287e-98	Cancer_cell_RTO_MT1E	SRSF11
1.29189e-102	0.628692	0.363	0.172	4.46038e-98	Cancer_cell_RTO_MT1E	CRIP2
1.6032e-102	0.589682	0.49	0.414	5.53522e-98	Cancer_cell_RTO_MT1E	KYNU
1.8865e-102	0.549345	0.361	0.177	6.51332e-98	Cancer_cell_RTO_MT1E	KANK1
3.01745e-102	0.516701	0.742	0.797	1.0418e-97	Cancer_cell_RTO_MT1E	LUC7L3
3.14769e-102	0.515344	0.345	0.144	1.08677e-97	Cancer_cell_RTO_MT1E	FAT1
4.95228e-101	0.533158	0.324	0.073	1.70982e-96	Cancer_cell_RTO_MT1E	HLA-DQB1
5.64803e-100	0.575555	0.833	0.881	1.95004e-95	Cancer_cell_RTO_MT1E	SNRPG
4.2614e-99	0.529168	0.788	0.835	1.47129e-94	Cancer_cell_RTO_MT1E	ACTN4
4.83508e-99	0.657742	0.516	0.328	1.66936e-94	Cancer_cell_RTO_MT1E	GPNMB
1.16196e-98	0.618782	0.499	0.546	4.01179e-94	Cancer_cell_RTO_MT1E	ZC3HAV1
2.85977e-98	0.506421	0.35	0.231	9.87364e-94	Cancer_cell_RTO_MT1E	BMPR2
3.03382e-98	0.556335	0.75	0.739	1.04746e-93	Cancer_cell_RTO_MT1E	DYNC1H1
2.47823e-97	0.522365	0.308	0.141	8.55635e-93	Cancer_cell_RTO_MT1E	LPAR3
1.07325e-95	0.608536	0.336	0.2	3.7055e-91	Cancer_cell_RTO_MT1E	DLEU2
1.61322e-95	0.571846	0.804	0.856	5.56982e-91	Cancer_cell_RTO_MT1E	RBM25
3.41996e-95	0.552925	0.984	0.987	1.18078e-90	Cancer_cell_RTO_MT1E	PABPC1
4.19161e-95	0.7153	0.483	0.228	1.44719e-90	Cancer_cell_RTO_MT1E	BASP1
8.65507e-94	0.557819	0.399	0.258	2.98825e-89	Cancer_cell_RTO_MT1E	MYO1D
1.08233e-93	0.537867	0.313	0.16	3.73685e-89	Cancer_cell_RTO_MT1E	TTK
1.91704e-93	0.602098	0.796	0.81	6.61876e-89	Cancer_cell_RTO_MT1E	MARCKS
1.25267e-92	0.563714	0.79	0.799	4.32495e-88	Cancer_cell_RTO_MT1E	MSN
1.33158e-92	0.692288	0.354	0.205	4.5974e-88	Cancer_cell_RTO_MT1E	CLSPN
1.83815e-92	0.541302	0.302	0.379	6.34639e-88	Cancer_cell_RTO_MT1E	S100A4
1.97294e-92	0.671106	0.739	0.757	6.81176e-88	Cancer_cell_RTO_MT1E	CTSC
2.60834e-91	0.518342	0.373	0.196	9.00556e-87	Cancer_cell_RTO_MT1E	PHACTR2
3.45283e-91	0.542296	0.553	0.457	1.19213e-86	Cancer_cell_RTO_MT1E	ELL2
5.51227e-90	0.689886	0.519	0.37	1.90316e-85	Cancer_cell_RTO_MT1E	PDZK1IP1
3.39556e-89	0.502693	0.307	0.178	1.17235e-84	Cancer_cell_RTO_MT1E	PTPN4
3.61104e-89	0.503243	0.566	0.574	1.24675e-84	Cancer_cell_RTO_MT1E	CDH3
1.14877e-86	0.858101	0.41	0.206	3.96623e-82	Cancer_cell_RTO_MT1E	RRM2
2.99432e-86	0.504756	0.444	0.472	1.03382e-81	Cancer_cell_RTO_MT1E	KPNA2
1.50173e-85	0.703895	0.926	0.959	5.18487e-81	Cancer_cell_RTO_MT1E	HMGB1
1.38946e-84	0.513537	0.286	0.113	4.79724e-80	Cancer_cell_RTO_MT1E	AC010894.3
3.80884e-84	0.684988	0.302	0.055	1.31504e-79	Cancer_cell_RTO_MT1E	VIM
1.35454e-83	0.576952	0.561	0.4	4.67669e-79	Cancer_cell_RTO_MT1E	C7orf50
1.09456e-81	0.530216	0.317	0.125	3.77906e-77	Cancer_cell_RTO_MT1E	MAGI1
1.28476e-81	0.590274	0.924	0.944	4.43577e-77	Cancer_cell_RTO_MT1E	ATP5MPL
1.50541e-81	0.556034	0.487	0.41	5.19757e-77	Cancer_cell_RTO_MT1E	FBXO11
4.16412e-81	0.592733	0.366	0.086	1.43771e-76	Cancer_cell_RTO_MT1E	PLXDC2
7.65122e-79	0.634208	0.655	0.643	2.64166e-74	Cancer_cell_RTO_MT1E	UPP1
1.25269e-78	0.890326	0.505	0.501	4.32502e-74	Cancer_cell_RTO_MT1E	LAMC2
2.86106e-78	0.50572	0.97	0.972	9.87811e-74	Cancer_cell_RTO_MT1E	RPS20
1.26997e-76	0.535689	0.342	0.192	4.38469e-72	Cancer_cell_RTO_MT1E	DOCK1
6.85956e-76	0.869055	0.801	0.564	2.36833e-71	Cancer_cell_RTO_MT1E	GJB2
6.66123e-75	0.685525	0.898	0.909	2.29986e-70	Cancer_cell_RTO_MT1E	DSG3
2.82833e-73	0.533199	0.61	0.581	9.76511e-69	Cancer_cell_RTO_MT1E	PDLIM5
7.91029e-73	0.54864	0.474	0.378	2.73111e-68	Cancer_cell_RTO_MT1E	PTPN12
1.03254e-72	0.548695	0.44	0.277	3.56493e-68	Cancer_cell_RTO_MT1E	SIPA1L1
2.44669e-70	0.51373	0.28	0.148	8.44744e-66	Cancer_cell_RTO_MT1E	RAD51B
5.73556e-70	0.579644	0.556	0.428	1.98026e-65	Cancer_cell_RTO_MT1E	MTSS1
2.07652e-68	0.50647	0.449	0.377	7.1694e-64	Cancer_cell_RTO_MT1E	SESN3
2.06302e-67	0.55079	0.844	0.849	7.12278e-63	Cancer_cell_RTO_MT1E	HSPH1
2.09479e-66	0.505769	0.397	0.34	7.23246e-62	Cancer_cell_RTO_MT1E	BIRC5
1.00891e-64	0.67798	0.264	0.064	3.48337e-60	Cancer_cell_RTO_MT1E	IL1B
1.07625e-63	0.56334	0.443	0.246	3.71585e-59	Cancer_cell_RTO_MT1E	TBC1D5
5.19914e-60	0.559229	0.422	0.205	1.79505e-55	Cancer_cell_RTO_MT1E	PHLDB2
9.37424e-60	0.535559	0.93	0.949	3.23655e-55	Cancer_cell_RTO_MT1E	NUCKS1
1.47843e-57	0.55792	0.359	0.214	5.10443e-53	Cancer_cell_RTO_MT1E	GPHN
6.80089e-55	0.575718	0.994	0.966	2.34808e-50	Cancer_cell_RTO_MT1E	MT-CO1
2.30253e-54	0.575054	0.339	0.105	7.9497e-50	Cancer_cell_RTO_MT1E	PTHLH
2.44013e-54	0.712831	0.489	0.27	8.42479e-50	Cancer_cell_RTO_MT1E	TXNIP
7.73459e-49	0.679678	0.311	0.131	2.67044e-44	Cancer_cell_RTO_MT1E	TNC
3.46735e-46	0.584796	0.519	0.306	1.19714e-41	Cancer_cell_RTO_MT1E	GJB6
3.66407e-35	0.503072	0.305	0.169	1.26506e-30	Cancer_cell_RTO_MT1E	SEMA3C
2.4944e-27	0.670712	0.393	0.247	8.61217e-23	Cancer_cell_RTO_MT1E	IL1RN
7.97049e-22	0.880191	0.886	0.915	2.75189e-17	Cancer_cell_RTO_MT1E	KRT16
2.07828e-14	0.88446	0.76	0.864	7.17547e-10	Cancer_cell_RTO_MT1E	SPRR1B
6.27771e-05	0.619584	0.535	0.529	1	Cancer_cell_RTO_MT1E	S100A7
2.46422e-202	2.95425	0.609	0.438	8.50798e-198	Cancer_cell_Immune_PTPRC	APOE
1.16518e-176	4.54018	0.627	0.251	4.0229e-172	Cancer_cell_Immune_PTPRC	SPP1
1.66121e-146	3.89807	0.855	0.082	5.73548e-142	Cancer_cell_Immune_PTPRC	SRGN
7.78394e-126	2.21502	0.764	0.046	2.68748e-121	Cancer_cell_Immune_PTPRC	LAPTM5
3.35289e-117	1.52576	0.627	0.408	1.15762e-112	Cancer_cell_Immune_PTPRC	IFI30
6.19862e-116	2.6577	0.809	0.753	2.14014e-111	Cancer_cell_Immune_PTPRC	SOD2
2.76034e-113	2.22222	0.709	0.052	9.53034e-109	Cancer_cell_Immune_PTPRC	TYROBP
2.79219e-110	2.27198	0.755	0.558	9.6403e-106	Cancer_cell_Immune_PTPRC	LITAF
1.48255e-108	2.65626	0.791	0.794	5.11865e-104	Cancer_cell_Immune_PTPRC	NAMPT
1.7521e-106	1.91993	0.718	0.369	6.0493e-102	Cancer_cell_Immune_PTPRC	LCP1
1.85809e-105	3.73594	0.518	0.068	6.41525e-101	Cancer_cell_Immune_PTPRC	AL078604.4
1.91181e-104	2.11603	0.5	0.11	6.60072e-100	Cancer_cell_Immune_PTPRC	APOC1
7.76943e-104	2.17042	0.673	0.033	2.68247e-99	Cancer_cell_Immune_PTPRC	FCER1G
1.52599e-98	3.03706	0.682	0.047	5.26865e-94	Cancer_cell_Immune_PTPRC	BCL2A1
1.45552e-97	1.71392	0.655	0.024	5.02531e-93	Cancer_cell_Immune_PTPRC	AIF1
5.19195e-90	2.10234	0.973	0.97	1.79257e-85	Cancer_cell_Immune_PTPRC	B2M
3.9341e-89	2.4478	0.555	0.085	1.35829e-84	Cancer_cell_Immune_PTPRC	DOCK4
3.01845e-88	2.19521	0.691	0.04	1.04215e-83	Cancer_cell_Immune_PTPRC	PTPRC
1.36964e-87	2.02371	0.655	0.029	4.72881e-83	Cancer_cell_Immune_PTPRC	ALOX5AP
1.46708e-86	1.45378	0.591	0.017	5.06525e-82	Cancer_cell_Immune_PTPRC	SERPINA1
1.07865e-85	2.94447	0.718	0.183	3.72416e-81	Cancer_cell_Immune_PTPRC	IFITM2
2.7101e-84	2.17298	0.609	0.024	9.35688e-80	Cancer_cell_Immune_PTPRC	PLEK
4.00049e-82	3.40979	0.709	0.337	1.38121e-77	Cancer_cell_Immune_PTPRC	G0S2
1.15599e-81	1.99795	0.627	0.227	3.99117e-77	Cancer_cell_Immune_PTPRC	LYN
5.78644e-81	1.82869	0.591	0.158	1.99782e-76	Cancer_cell_Immune_PTPRC	ARHGAP26
8.61969e-81	1.89328	0.591	0.025	2.97603e-76	Cancer_cell_Immune_PTPRC	LCP2
1.8994e-79	1.80815	0.564	0.233	6.55788e-75	Cancer_cell_Immune_PTPRC	SLC25A37
7.9e-78	2.53254	0.618	0.066	2.72755e-73	Cancer_cell_Immune_PTPRC	VIM
2.54287e-77	1.41593	0.673	0.287	8.7795e-73	Cancer_cell_Immune_PTPRC	CTSS
2.71832e-77	2.08793	0.627	0.033	9.38528e-73	Cancer_cell_Immune_PTPRC	SAMSN1
7.3898e-77	1.54404	0.5	0.082	2.5514e-72	Cancer_cell_Immune_PTPRC	PTPRJ
1.32111e-76	1.37248	0.564	0.018	4.56128e-72	Cancer_cell_Immune_PTPRC	SLA
1.15776e-74	1.37499	0.727	0.813	3.99728e-70	Cancer_cell_Immune_PTPRC	CTSB
1.64952e-74	2.37456	0.5	0.016	5.69512e-70	Cancer_cell_Immune_PTPRC	AQP9
1.87604e-74	1.29741	0.555	0.021	6.47722e-70	Cancer_cell_Immune_PTPRC	CD53
1.2836e-73	1.3133	0.491	0.011	4.43175e-69	Cancer_cell_Immune_PTPRC	FPR1
2.25251e-73	1.53336	0.782	0.599	7.77703e-69	Cancer_cell_Immune_PTPRC	HLA-C
5.91201e-73	1.39817	0.509	0.015	2.04118e-68	Cancer_cell_Immune_PTPRC	MNDA
1.42999e-72	2.14414	0.491	0.048	4.93719e-68	Cancer_cell_Immune_PTPRC	C1QB
3.26272e-72	1.612	0.664	0.386	1.12649e-67	Cancer_cell_Immune_PTPRC	CFLAR
3.3069e-72	1.32379	0.473	0.011	1.14174e-67	Cancer_cell_Immune_PTPRC	PIK3AP1
7.50461e-71	2.49684	0.855	0.303	2.59104e-66	Cancer_cell_Immune_PTPRC	HLA-B
8.26335e-71	0.991027	0.5	0.013	2.853e-66	Cancer_cell_Immune_PTPRC	TNFSF13B
9.73612e-71	1.89846	0.482	0.026	3.36149e-66	Cancer_cell_Immune_PTPRC	CSF3R
2.66753e-69	1.79763	0.464	0.041	9.20991e-65	Cancer_cell_Immune_PTPRC	C1QA
2.66689e-67	1.00457	0.5	0.014	9.20772e-63	Cancer_cell_Immune_PTPRC	LST1
7.74428e-67	1.00699	0.509	0.018	2.67379e-62	Cancer_cell_Immune_PTPRC	ZEB2
7.92488e-67	1.37182	0.655	0.451	2.73614e-62	Cancer_cell_Immune_PTPRC	QKI
8.56334e-67	1.10929	0.555	0.055	2.95658e-62	Cancer_cell_Immune_PTPRC	FCGR2A
2.05408e-66	1.63138	0.518	0.217	7.09192e-62	Cancer_cell_Immune_PTPRC	CTSL
2.37471e-65	1.89233	0.518	0.13	8.19893e-61	Cancer_cell_Immune_PTPRC	GK
3.67158e-65	1.64132	0.636	0.282	1.26765e-60	Cancer_cell_Immune_PTPRC	ACSL1
1.39019e-64	2.28402	0.609	0.119	4.79976e-60	Cancer_cell_Immune_PTPRC	HLA-DRA
2.1182e-64	1.76264	0.745	0.575	7.3133e-60	Cancer_cell_Immune_PTPRC	ZFAND3
4.96927e-64	2.02231	0.736	0.6	1.71569e-59	Cancer_cell_Immune_PTPRC	FNDC3B
1.76345e-63	1.26185	0.427	0.012	6.08849e-59	Cancer_cell_Immune_PTPRC	PIK3R5
5.75711e-63	1.38963	0.482	0.032	1.9877e-58	Cancer_cell_Immune_PTPRC	HCK
2.33135e-62	1.0487	0.5	0.038	8.04922e-58	Cancer_cell_Immune_PTPRC	PREX1
8.60247e-62	1.44156	0.655	0.478	2.97009e-57	Cancer_cell_Immune_PTPRC	RBM47
3.13732e-61	1.20323	0.482	0.02	1.08319e-56	Cancer_cell_Immune_PTPRC	SLC8A1
5.97238e-61	1.32419	0.445	0.176	2.06203e-56	Cancer_cell_Immune_PTPRC	DENND5A
7.32655e-61	1.10707	0.782	0.908	2.52957e-56	Cancer_cell_Immune_PTPRC	PSAP
2.00142e-60	0.901968	0.473	0.02	6.91009e-56	Cancer_cell_Immune_PTPRC	SPI1
2.8874e-60	1.42506	0.436	0.014	9.96905e-56	Cancer_cell_Immune_PTPRC	IRAK3
2.20575e-59	0.702762	0.391	0.008	7.61558e-55	Cancer_cell_Immune_PTPRC	MS4A7
2.02179e-58	1.49837	0.545	0.332	6.98045e-54	Cancer_cell_Immune_PTPRC	NUMB
2.59678e-58	1.71312	0.491	0.054	8.96565e-54	Cancer_cell_Immune_PTPRC	PHACTR1
2.41852e-57	0.808277	0.409	0.009	8.35018e-53	Cancer_cell_Immune_PTPRC	CYBB
1.99064e-56	1.09959	0.382	0.014	6.87289e-52	Cancer_cell_Immune_PTPRC	C1QC
3.81457e-56	0.948375	0.482	0.022	1.31702e-51	Cancer_cell_Immune_PTPRC	TNFRSF1B
5.68382e-56	0.909427	0.418	0.018	1.9624e-51	Cancer_cell_Immune_PTPRC	FCGR3A
2.89304e-55	1.308	0.291	0.148	9.98849e-51	Cancer_cell_Immune_PTPRC	IL1R1
6.11878e-55	1.2119	0.791	0.811	2.11257e-50	Cancer_cell_Immune_PTPRC	FAM49B
1.10927e-54	0.902422	0.455	0.026	3.82987e-50	Cancer_cell_Immune_PTPRC	ITGB2
1.21551e-54	0.979357	0.418	0.043	4.19667e-50	Cancer_cell_Immune_PTPRC	ELMO1
2.25176e-54	1.28032	0.736	0.708	7.77441e-50	Cancer_cell_Immune_PTPRC	SDCBP
5.11708e-54	1.40061	0.645	0.412	1.76672e-49	Cancer_cell_Immune_PTPRC	PICALM
7.66681e-54	1.20442	0.664	0.415	2.64704e-49	Cancer_cell_Immune_PTPRC	NFKB1
2.28625e-53	0.650216	0.4	0.012	7.89352e-49	Cancer_cell_Immune_PTPRC	VSIG4
4.38274e-53	1.37392	0.664	0.292	1.51318e-48	Cancer_cell_Immune_PTPRC	COTL1
6.89166e-53	1.44506	0.464	0.265	2.37941e-48	Cancer_cell_Immune_PTPRC	LIMK2
1.15236e-52	1.40092	0.518	0.042	3.97863e-48	Cancer_cell_Immune_PTPRC	HLA-DPA1
2.31578e-52	1.666	0.445	0.023	7.99547e-48	Cancer_cell_Immune_PTPRC	ARHGAP15
7.90028e-52	0.90488	0.491	0.043	2.72765e-47	Cancer_cell_Immune_PTPRC	SLC11A1
8.82522e-52	1.38407	0.555	0.285	3.047e-47	Cancer_cell_Immune_PTPRC	SIPA1L1
1.10665e-51	1.58235	0.618	0.36	3.82084e-47	Cancer_cell_Immune_PTPRC	DPYD
3.39502e-51	1.46568	0.5	0.04	1.17216e-46	Cancer_cell_Immune_PTPRC	HLA-DPB1
3.79467e-51	0.520312	0.345	0.006	1.31015e-46	Cancer_cell_Immune_PTPRC	TMIGD3
4.0453e-51	0.748307	0.373	0.01	1.39668e-46	Cancer_cell_Immune_PTPRC	CD48
6.2776e-51	1.85086	0.609	0.275	2.1674e-46	Cancer_cell_Immune_PTPRC	TNFAIP3
6.40167e-51	0.615534	0.4	0.012	2.21024e-46	Cancer_cell_Immune_PTPRC	MS4A6A
3.93028e-50	1.84704	0.591	0.268	1.35697e-45	Cancer_cell_Immune_PTPRC	SIK3
9.62642e-50	1.17357	0.709	0.613	3.32362e-45	Cancer_cell_Immune_PTPRC	USP15
1.11213e-49	2.53733	0.6	0.133	3.83974e-45	Cancer_cell_Immune_PTPRC	CD74
1.7376e-49	1.68313	0.664	0.241	5.99925e-45	Cancer_cell_Immune_PTPRC	BASP1
2.16414e-49	1.71897	0.4	0.018	7.47192e-45	Cancer_cell_Immune_PTPRC	LUCAT1
2.44724e-49	1.28347	0.691	0.673	8.44934e-45	Cancer_cell_Immune_PTPRC	SPAG9
4.7112e-49	1.06598	0.491	0.164	1.62659e-44	Cancer_cell_Immune_PTPRC	APBB1IP
6.15567e-49	0.739172	0.409	0.022	2.12531e-44	Cancer_cell_Immune_PTPRC	MSR1
7.71283e-49	0.591131	0.355	0.008	2.66293e-44	Cancer_cell_Immune_PTPRC	LAIR1
9.42139e-49	0.900195	0.709	0.831	3.25283e-44	Cancer_cell_Immune_PTPRC	CYBA
1.0825e-48	0.635686	0.436	0.019	3.73743e-44	Cancer_cell_Immune_PTPRC	GMFG
1.22036e-48	1.13429	0.518	0.242	4.21341e-44	Cancer_cell_Immune_PTPRC	CD14
1.46556e-48	1.77574	0.436	0.027	5.06001e-44	Cancer_cell_Immune_PTPRC	PDE4B
3.0644e-48	1.34019	0.518	0.253	1.05801e-43	Cancer_cell_Immune_PTPRC	SMAP2
3.37293e-48	0.991102	0.4	0.024	1.16454e-43	Cancer_cell_Immune_PTPRC	CD163
1.06971e-47	1.02478	0.445	0.071	3.69326e-43	Cancer_cell_Immune_PTPRC	C5AR1
2.11293e-47	1.56948	0.545	0.314	7.29509e-43	Cancer_cell_Immune_PTPRC	SMCHD1
2.16845e-47	1.17173	0.455	0.061	7.48681e-43	Cancer_cell_Immune_PTPRC	MYO1F
2.24566e-47	1.1063	0.436	0.026	7.75336e-43	Cancer_cell_Immune_PTPRC	CELF2
3.40971e-47	2.14583	0.773	0.28	1.17724e-42	Cancer_cell_Immune_PTPRC	TXNIP
3.94672e-47	0.791441	0.391	0.013	1.36265e-42	Cancer_cell_Immune_PTPRC	HLA-DQA1
1.81057e-46	1.223	0.573	0.352	6.25116e-42	Cancer_cell_Immune_PTPRC	STK4
4.7752e-46	0.844888	0.509	0.192	1.64869e-41	Cancer_cell_Immune_PTPRC	RNF130
7.53218e-46	3.30654	0.664	0.257	2.60056e-41	Cancer_cell_Immune_PTPRC	CXCL8
9.32108e-46	1.57645	0.609	0.111	3.2182e-41	Cancer_cell_Immune_PTPRC	FYB1
1.05059e-45	0.746583	0.391	0.017	3.62728e-41	Cancer_cell_Immune_PTPRC	EVI2B
1.50821e-45	1.14779	0.509	0.087	5.20724e-41	Cancer_cell_Immune_PTPRC	ADGRE2
1.64135e-45	1.01241	0.382	0.02	5.66692e-41	Cancer_cell_Immune_PTPRC	IGSF6
3.30249e-45	1.16787	0.536	0.136	1.14022e-40	Cancer_cell_Immune_PTPRC	SNX10
6.1566e-45	1.21561	0.355	0.016	2.12563e-40	Cancer_cell_Immune_PTPRC	PRKCB
7.0405e-45	1.27102	0.364	0.213	2.4308e-40	Cancer_cell_Immune_PTPRC	NEDD9
1.81732e-44	1.51819	0.627	0.33	6.27447e-40	Cancer_cell_Immune_PTPRC	ZSWIM6
2.11461e-44	1.00865	0.491	0.368	7.3009e-40	Cancer_cell_Immune_PTPRC	CTSZ
8.78308e-44	0.969246	0.382	0.048	3.03245e-39	Cancer_cell_Immune_PTPRC	GAB2
9.11315e-44	1.24018	0.6	0.336	3.14641e-39	Cancer_cell_Immune_PTPRC	IGF2R
1.55617e-43	1.92897	0.445	0.042	5.37283e-39	Cancer_cell_Immune_PTPRC	CCL4
2.05182e-43	1.11597	0.591	0.391	7.08413e-39	Cancer_cell_Immune_PTPRC	CYSTM1
2.87773e-43	0.792243	0.373	0.016	9.93566e-39	Cancer_cell_Immune_PTPRC	ITGAX
3.14453e-43	0.847294	0.464	0.05	1.08568e-38	Cancer_cell_Immune_PTPRC	TIMP2
4.85724e-43	1.40553	0.627	0.604	1.67701e-38	Cancer_cell_Immune_PTPRC	RNF149
7.65408e-43	0.906316	0.409	0.071	2.64265e-38	Cancer_cell_Immune_PTPRC	PILRA
1.01292e-42	0.529948	0.418	0.067	3.49721e-38	Cancer_cell_Immune_PTPRC	HLA-DMA
1.20638e-42	0.947923	0.445	0.032	4.16514e-38	Cancer_cell_Immune_PTPRC	RGS1
1.92287e-42	0.781275	0.464	0.074	6.6389e-38	Cancer_cell_Immune_PTPRC	TBXAS1
2.82347e-42	1.10771	0.5	0.394	9.74831e-38	Cancer_cell_Immune_PTPRC	B4GALT5
3.31814e-42	0.714948	0.391	0.02	1.14562e-37	Cancer_cell_Immune_PTPRC	A2M
3.5396e-42	1.16578	0.755	0.736	1.22208e-37	Cancer_cell_Immune_PTPRC	TYMP
4.42037e-42	0.51242	0.327	0.01	1.52618e-37	Cancer_cell_Immune_PTPRC	TREM2
1.22823e-41	1.16182	0.382	0.043	4.24059e-37	Cancer_cell_Immune_PTPRC	CXCR4
1.49019e-41	1.43721	0.6	0.1	5.14503e-37	Cancer_cell_Immune_PTPRC	PLXDC2
2.23407e-41	1.0171	0.336	0.035	7.71337e-37	Cancer_cell_Immune_PTPRC	ALDH1A2
3.63795e-41	1.75736	0.282	0.014	1.25604e-36	Cancer_cell_Immune_PTPRC	TNFAIP6
5.52373e-41	1.53445	0.3	0.024	1.90712e-36	Cancer_cell_Immune_PTPRC	RIPOR2
6.58666e-41	0.630066	0.309	0.009	2.27411e-36	Cancer_cell_Immune_PTPRC	RASSF2
6.69134e-41	1.51704	0.436	0.048	2.31025e-36	Cancer_cell_Immune_PTPRC	MCTP1
1.35267e-40	0.79481	0.7	0.834	4.67023e-36	Cancer_cell_Immune_PTPRC	RAB7A
1.87541e-40	0.990508	0.609	0.491	6.47503e-36	Cancer_cell_Immune_PTPRC	RNF13
2.69408e-40	1.06475	0.4	0.078	9.30157e-36	Cancer_cell_Immune_PTPRC	ZNF438
3.94176e-40	1.16017	0.755	0.71	1.36093e-35	Cancer_cell_Immune_PTPRC	HIF1A
8.85446e-40	0.975757	0.364	0.022	3.05709e-35	Cancer_cell_Immune_PTPRC	CPQ
9.54008e-40	0.95777	0.418	0.045	3.29381e-35	Cancer_cell_Immune_PTPRC	CHST11
9.61312e-40	1.14308	0.473	0.241	3.31903e-35	Cancer_cell_Immune_PTPRC	USP32
9.8523e-40	1.64035	0.773	0.49	3.4016e-35	Cancer_cell_Immune_PTPRC	HLA-A
1.22265e-39	0.808581	0.364	0.034	4.22132e-35	Cancer_cell_Immune_PTPRC	PLXNC1
1.50296e-39	1.07048	0.445	0.156	5.18911e-35	Cancer_cell_Immune_PTPRC	TOM1
1.51575e-39	1.12929	0.418	0.037	5.23327e-35	Cancer_cell_Immune_PTPRC	LYZ
3.05227e-39	0.84892	0.536	0.26	1.05383e-34	Cancer_cell_Immune_PTPRC	ATP6V1B2
4.2737e-39	1.05356	0.682	0.685	1.47554e-34	Cancer_cell_Immune_PTPRC	GPBP1
5.56629e-39	1.13893	0.636	0.595	1.92182e-34	Cancer_cell_Immune_PTPRC	TANK
1.26438e-38	0.729573	0.482	0.432	4.36538e-34	Cancer_cell_Immune_PTPRC	LGMN
1.80242e-38	0.629397	0.327	0.032	6.22303e-34	Cancer_cell_Immune_PTPRC	SMIM25
2.80108e-38	1.13676	0.482	0.268	9.67102e-34	Cancer_cell_Immune_PTPRC	CPD
3.13278e-38	1.12836	0.582	0.503	1.08162e-33	Cancer_cell_Immune_PTPRC	ELF2
4.41417e-38	0.845458	0.573	0.52	1.52404e-33	Cancer_cell_Immune_PTPRC	GCA
1.49136e-37	0.786593	0.473	0.12	5.14905e-33	Cancer_cell_Immune_PTPRC	ARRB2
1.49911e-37	0.848556	0.4	0.028	5.17582e-33	Cancer_cell_Immune_PTPRC	WIPF1
1.72742e-37	0.983461	0.345	0.046	5.9641e-33	Cancer_cell_Immune_PTPRC	AC022217.3
1.89096e-37	0.89242	0.373	0.071	6.52874e-33	Cancer_cell_Immune_PTPRC	TAGAP
2.52148e-37	1.4695	0.4	0.036	8.70565e-33	Cancer_cell_Immune_PTPRC	CAMK1D
7.23824e-37	0.570181	0.318	0.015	2.49908e-32	Cancer_cell_Immune_PTPRC	IL10RA
1.8329e-36	0.734647	0.309	0.012	6.32828e-32	Cancer_cell_Immune_PTPRC	MEF2C
3.24094e-36	0.72469	0.745	0.846	1.11897e-31	Cancer_cell_Immune_PTPRC	GABARAP
4.12507e-36	1.20401	0.518	0.264	1.42422e-31	Cancer_cell_Immune_PTPRC	FGD4
4.15099e-36	0.75318	0.309	0.019	1.43317e-31	Cancer_cell_Immune_PTPRC	FGR
4.24311e-36	0.903032	0.345	0.018	1.46498e-31	Cancer_cell_Immune_PTPRC	SLC2A3
4.89149e-36	1.11826	0.773	0.81	1.68884e-31	Cancer_cell_Immune_PTPRC	MARCKS
5.82543e-36	1.09921	0.464	0.218	2.01129e-31	Cancer_cell_Immune_PTPRC	RABGEF1
5.93305e-36	0.697136	0.355	0.025	2.04844e-31	Cancer_cell_Immune_PTPRC	TLR2
6.69664e-36	1.14631	0.509	0.291	2.31208e-31	Cancer_cell_Immune_PTPRC	PELI1
1.29787e-35	1.21275	0.473	0.06	4.48102e-31	Cancer_cell_Immune_PTPRC	SORL1
1.79987e-35	0.982079	0.773	0.85	6.21425e-31	Cancer_cell_Immune_PTPRC	HSPH1
1.85413e-35	0.555343	0.409	0.034	6.40158e-31	Cancer_cell_Immune_PTPRC	HCST
1.98028e-35	0.583185	0.291	0.01	6.83713e-31	Cancer_cell_Immune_PTPRC	TFEC
7.48885e-35	1.26323	0.473	0.2	2.5856e-30	Cancer_cell_Immune_PTPRC	MAML2
1.25462e-34	1.59863	0.382	0.037	4.33171e-30	Cancer_cell_Immune_PTPRC	CCL3
2.36659e-34	0.934903	0.273	0.045	8.1709e-30	Cancer_cell_Immune_PTPRC	AC099489.1
2.76005e-34	0.546527	0.355	0.024	9.52934e-30	Cancer_cell_Immune_PTPRC	GPSM3
4.6428e-34	1.06429	0.427	0.04	1.60297e-29	Cancer_cell_Immune_PTPRC	PTEN
7.88804e-34	1.34421	0.336	0.039	2.72343e-29	Cancer_cell_Immune_PTPRC	FN1
1.07938e-33	0.868036	0.518	0.212	3.72667e-29	Cancer_cell_Immune_PTPRC	HCLS1
2.10297e-33	0.629887	0.327	0.032	7.26073e-29	Cancer_cell_Immune_PTPRC	FMNL1
2.18405e-33	0.970161	0.509	0.335	7.54064e-29	Cancer_cell_Immune_PTPRC	NCOA1
[truncated: 383 more rows]
