# Supplementary material for: Single-cell atlas profiling revealed cellular characteristics and dynamic changes after PD-1 blockade therapy of brain metastases from laryngeal squamous cell carcinoma
Source: Mol Cell Biochem. 2024 Aug 1;480(4):2377–400. doi: 10.1007/s11010-024-05064-3 (PMC11961546; doi:10.1007/s11010-024-05064-3)
Supplement: Supplementary file 6 — Supplementary file6 (XLSX 3247 KB) [file 11010_2024_5064_MOESM6_ESM.xlsx]

## Sheet: Name 
Supplementary Data 6. Trajectory-related genes in different brain metastasis scenarios
Sheet #	Name	Description
Sheet 1	primBM1	Trajectory-related genes in primBM1
Sheet 2	primBM2	Trajectory-related genes in primBM2
Sheet 3	neoBM	Trajectory-related genes in neoBM

## Sheet: primBM1
p_value	morans_test_statistic	morans_I	gene_short_name	q_value
2.99987e-18	8.63255	0.0812006	AL627309.1	1.03351e-17
1.13199e-19	8.99967	0.0852173	AL627309.5	4.03823e-19
7.45723e-13	7.07528	0.0665622	AP006222.2	2.21532e-12
0.022439	2.0058	0.0171855	AL732372.1	0.0386399
0.0107141	2.30035	0.020479	LINC01409	0.0190971
1.93452e-08	5.49673	0.0522078	LINC01128	4.89058e-08
0.000649338	3.21627	0.0273359	LINC00115	0.00128427
7.44546e-07	4.81269	0.0406895	SAMD11	1.74945e-06
1.81216e-30	11.4124	0.110598	NOC2L	8.07364e-30
2.51562e-103	21.5524	0.20944	PLEKHN1	3.62896e-102
0.0189324	2.07632	0.0181186	PERM1	0.0328978
1.81637e-233	32.6037	0.318692	HES4	1.20019e-231
5.81254e-62	16.5693	0.161519	ISG15	4.42308e-61
1.85331e-05	4.12504	0.0295188	AL645608.1	4.04678e-05
3.21991e-45	14.0627	0.135354	AGRN	1.86356e-44
6.01386e-38	12.824	0.123139	RNF223	3.06357e-37
1.97837e-15	7.85629	0.0751876	C1orf159	6.34288e-15
0.0290024	1.89566	0.0164567	AL390719.3	0.0493349
1.25384e-24	10.1772	0.0957804	AL390719.2	4.98175e-24
1.83443e-09	5.89847	0.0457465	TTLL10-AS1	4.84544e-09
2.27312e-66	17.1688	0.163369	TTLL10	1.85546e-65
3.86922e-20	9.11679	0.0883243	SDF4	1.39782e-19
5.29705e-18	8.5673	0.0815272	B3GALT6	1.81395e-17
2.45741e-47	14.4036	0.140226	UBE2J2	1.47051e-46
1.93831e-07	5.07492	0.0456049	SCNN1D	4.6895e-07
2.23167e-15	7.84118	0.0749025	ACAP3	7.14311e-15
5.06237e-44	13.8664	0.134757	PUSL1	2.87086e-43
1.41646e-27	10.8179	0.104839	INTS11	5.98388e-27
1.61323e-35	12.3831	0.120087	CPTP	7.85995e-35
1.75661e-19	8.9513	0.086246	DVL1	6.24514e-19
0.0149237	2.17211	0.0167603	MXRA8	0.0262306
6.55034e-72	17.8941	0.174725	AURKAIP1	5.87326e-71
3.3119e-80	18.9287	0.18466	CCNL2	3.3176e-79
1.05747e-06	4.74212	0.0446127	MRPL20-AS1	2.46598e-06
6.98269e-63	16.6962	0.162947	MRPL20	5.38551e-62
2.60364e-32	11.7757	0.114127	ANKRD65	1.20057e-31
2.36497e-40	13.2465	0.128975	VWA1	1.25852e-39
4.76548e-39	13.0191	0.12636	ATAD3C	2.47803e-38
1.44709e-07	5.13021	0.0485115	ATAD3B	3.52011e-07
1.93045e-05	4.11565	0.0388916	ATAD3A	4.20934e-05
1.69672e-58	16.0823	0.156908	SSU72	1.22347e-57
0.000797788	3.15671	0.0272722	AL645728.1	0.00156833
4.53272e-16	8.03889	0.0764266	FNDC10	1.48035e-15
1.34762e-07	5.1436	0.0460551	AL691432.2	3.28164e-07
4.65755e-84	19.3903	0.189379	MIB2	4.92356e-83
5.74669e-08	5.30137	0.0500799	MMP23B	1.42306e-07
1.17553e-41	13.4699	0.130686	CDK11B	6.39698e-41
0.00604565	2.50947	0.0207974	FO704657.1	0.0110182
1.15699e-08	5.58672	0.0527544	SLC35E2B	2.96232e-08
2.20133e-52	15.1856	0.146243	CDK11A	1.43264e-51
0.0138566	2.20132	0.0194874	SLC35E2A	0.0244151
1.77422e-13	7.27176	0.0698512	NADK	5.36875e-13
6.43191e-67	17.2419	0.168294	GNB1	5.30024e-66
3.40382e-08	5.39618	0.0501341	TMEM52	8.50463e-08
2.10308e-20	9.18265	0.0883998	PRKCZ	7.63959e-20
1.98641e-49	14.7327	0.14355	FAAP20	1.2292e-48
6.25951e-39	12.9982	0.125997	SKI	3.2475e-38
6.58139e-17	8.27209	0.0793963	MORN1	2.19611e-16
1.12092e-90	20.159	0.19702	RER1	1.32162e-89
0.000327791	3.40751	0.0318799	PEX10	0.000661578
0.000183309	3.56302	0.0314084	PLCH2	0.000376589
0.00900014	2.36561	0.0211562	PANK4	0.0161362
8.24588e-33	11.8723	0.114618	HES5	3.82765e-32
5.29555e-25	10.2607	0.0984628	AL139246.5	2.12152e-24
3.43597e-12	6.86029	0.0655509	TNFRSF14	9.97416e-12
2.32191e-19	8.92045	0.0850225	PRXL2B	8.23738e-19
1.85847e-05	4.12441	0.0373833	MMEL1	4.05697e-05
0.0160791	2.14244	0.0170018	TTC34	0.0281469
9.47988e-11	6.36954	0.0571581	PRDM16	2.62094e-10
1.55329e-09	5.92586	0.0564543	ARHGEF16	4.11325e-09
1.16516e-52	15.2273	0.147701	TPRG1L	7.61856e-52
4.27516e-30	11.3376	0.109552	WRAP73	1.89124e-29
5.46488e-17	8.29422	0.0780449	SMIM1	1.82793e-16
2.02261e-26	10.5714	0.10207	LRRC47	8.34331e-26
5.39915e-39	13.0095	0.125819	CEP104	2.80404e-38
3.89845e-21	9.36237	0.089911	C1orf174	1.4372e-20
0.00523288	2.56005	0.0228051	NPHP4	0.00958297
1.77349e-131	24.3701	0.23736	RPL22	3.76386e-130
1.00933e-13	7.34755	0.0696716	RNF207	3.07577e-13
7.35355e-58	15.9912	0.155665	ICMT	5.25856e-57
4.90669e-14	7.44339	0.070855	GPR153	1.51253e-13
2.13422e-20	9.18107	0.0888402	ACOT7	7.75159e-20
4.4162e-126	23.8557	0.232908	HES2	8.75653e-125
4.70003e-15	7.74712	0.0736262	ESPN	1.49274e-14
2.94967e-53	15.3169	0.1463	TNFRSF25	1.95161e-52
2.40835e-15	7.83161	0.0749671	PLEKHG5	7.7037e-15
1.19435e-44	13.9696	0.134997	NOL9	6.85856e-44
8.17866e-25	10.2187	0.0973368	TAS1R1	3.25988e-24
1.3655e-10	6.31333	0.0598802	ZBTB48	3.75618e-10
3.36881e-55	15.6049	0.151445	KLHL21	2.30632e-54
1.92165e-21	9.4368	0.0906187	PHF13	7.13476e-21
2.12835e-13	7.24714	0.0694493	THAP3	6.42559e-13
3.37539e-05	3.9849	0.0375898	DNAJC11	7.25019e-05
2.76529e-06	4.54358	0.0414703	CAMTA1-DT	6.31738e-06
2.06316e-165	27.3851	0.268098	CAMTA1	6.59868e-164
1.61784e-79	18.8449	0.18398	VAMP3	1.6033e-78
6.93071e-14	7.39765	0.0710222	PER3	2.12443e-13
0.00319154	2.72742	0.024197	UTS2	0.00595794
6.14582e-87	19.7284	0.19277	PARK7	6.76824e-86
2.02582e-06	4.60872	0.042572	AL034417.4	4.65864e-06
1.03697e-13	7.34394	0.0691198	AL034417.3	3.15883e-13
1.67746e-233	32.6062	0.31908	ERRFI1	1.11429e-231
5.23836e-13	7.12409	0.0614783	AL034417.2	1.56526e-12
1.22509e-266	34.8658	0.34153	RERE	1.11564e-264
1.613e-121	23.412	0.228878	ENO1	3.01001e-120
0.000960758	3.1021	0.0280626	SLC2A5	0.00187751
7.36153e-43	13.673	0.132813	GPR157	4.0995e-42
7.8122e-11	6.39915	0.0602523	MIR34AHG	2.16609e-10
0.000263843	3.46629	0.0314991	LNCTAM34A	0.000536056
2.51483e-05	4.05424	0.0377827	H6PD	5.44848e-05
2.56789e-60	16.3399	0.158747	SPSB1	1.90485e-59
5.24244e-61	16.4365	0.1602	SLC25A33	3.92016e-60
4.46497e-07	4.91386	0.0458885	TMEM201	1.06077e-06
4.93362e-05	3.89383	0.0362331	PIK3CD	0.00010499
3.40469e-49	14.6963	0.143199	CLSTN1	2.10112e-48
3.05287e-56	15.7574	0.153723	CTNNBIP1	2.12843e-55
1.66543e-23	9.92227	0.0961586	LZIC	6.4763e-23
0.00730177	2.44206	0.0221723	NMNAT1	0.0131951
0.000158593	3.60084	0.0339883	RBP7	0.000327208
8.91008e-83	19.2379	0.187493	UBE4B	9.25488e-82
2.04917e-97	20.9128	0.204205	KIF1B	2.69382e-96
0.0084479	2.38897	0.0203667	AL139424.3	0.0151754
1.06867e-23	9.96645	0.0967085	PGD	4.16931e-23
3.38228e-19	8.8787	0.0854779	CENPS	1.19552e-18
2.56326e-27	10.7634	0.104405	DFFA	1.07596e-26
2.28507e-50	14.8781	0.144655	PEX14	1.43962e-49
7.98905e-110	22.2344	0.216211	CASZ1	1.28086e-108
1.85081e-60	16.3598	0.159335	TARDBP	1.37659e-59
1.19301e-131	24.3864	0.238518	SRM	2.53837e-130
2.62373e-25	10.3283	0.0997405	EXOSC10	1.05739e-24
0.000698088	3.19544	0.0288721	EXOSC10-AS1	0.00137699
1.25453e-21	9.48139	0.0913308	MTOR	4.67798e-21
0.000717407	3.18755	0.0293385	UBIAD1	0.0014142
3.17424e-10	6.18153	0.0566486	LINC01647	8.62361e-10
1.18978e-06	4.71819	0.0418092	AL031731.1	2.76731e-06
3.83689e-43	13.7203	0.13308	FBXO2	2.14912e-42
4.37605e-07	4.9178	0.046195	FBXO44	1.04024e-06
9.22025e-75	18.2563	0.17794	FBXO6	8.58694e-74
1.9596e-56	15.7854	0.153386	MAD2L2	1.3685e-55
2.25908e-74	18.2073	0.177806	AGTRAP	2.09301e-73
2.11291e-05	4.09477	0.0353383	C1orf167	4.59878e-05
6.39413e-22	9.55146	0.0906116	MTHFR	2.39964e-21
3.28402e-06	4.50723	0.0422277	CLCN6	7.47652e-06
3.3736e-35	12.3238	0.117176	AL021155.5	1.63414e-34
1.26142e-39	13.1202	0.127362	KIAA2013	6.63372e-39
2.23586e-11	6.58754	0.0632497	PLOD1	6.3069e-11
3.92693e-14	7.47275	0.0719487	MFN2	1.21455e-13
2.47057e-12	6.90726	0.0662091	MIIP	7.21355e-12
4.56867e-17	8.31549	0.0790862	TNFRSF1B	1.53123e-16
9.38584e-103	21.4913	0.209411	VPS13D	1.34161e-101
6.53764e-110	22.2434	0.217402	DHRS3	1.05017e-108
7.04302e-136	24.7818	0.242045	PRDM2	1.5706e-134
9.43319e-113	22.5349	0.219949	KAZN	1.57176e-111
0.000257635	3.47269	0.0321688	TMEM51-AS1	0.000523867
2.36257e-85	19.5431	0.190487	TMEM51	2.54148e-84
8.0664e-06	4.31262	0.0395871	FHAD1	1.79753e-05
1.4983e-90	20.1447	0.196834	EFHD2	1.76324e-89
3.08778e-07	4.98564	0.0433454	CTRC	7.39691e-07
0.00437436	2.62172	0.0221713	CELA2B	0.00806562
2.72417e-05	4.03551	0.038101	CASP9	5.88826e-05
2.18731e-47	14.4116	0.13949	DNAJC16	1.31139e-46
1.29517e-09	5.95565	0.0548285	AL121992.1	3.43955e-09
2.84617e-204	30.4744	0.297806	DDI2	1.38941e-202
2.36877e-41	13.4181	0.130124	PLEKHM2	1.28262e-40
3.83934e-32	11.7429	0.113626	FBLIM1	1.76549e-31
0.00604706	2.50939	0.0225774	UQCRHL	0.01102
5.85069e-95	20.6412	0.200647	AL450998.2	7.38875e-94
1.94158e-153	26.3606	0.257673	SPEN	5.31981e-152
2.03472e-22	9.66935	0.0929761	ZBTB17	7.72168e-22
0	41.9928	0.411418	EPHA2	0
9.24529e-09	5.62556	0.0507733	AL451042.1	2.38126e-08
0.000152079	3.61173	0.0338605	ARHGEF19	0.000314131
6.95869e-44	13.8435	0.134147	FBXO42	3.93467e-43
3.24977e-26	10.5268	0.102155	SZRD1	1.33438e-25
0.0153526	2.16087	0.0191171	SPATA21	0.0269353
8.36479e-224	31.9146	0.31238	NECAP2	5.07214e-222
1.87918e-06	4.62432	0.0417419	LINC01772	4.32899e-06
0.00868649	2.37872	0.0195565	AL137802.2	0.0155861
5.00067e-14	7.44088	0.0711796	CROCC	1.54094e-13
6.97903e-90	20.0683	0.19566	BX284668.5	8.12911e-89
0.000355816	3.38506	0.0313077	MFAP2	0.000716237
3.57456e-06	4.4892	0.0423865	ATP13A2	8.12174e-06
4.43433e-108	22.0534	0.215581	SDHB	6.91463e-107
1.42749e-12	6.98468	0.066001	PADI2	4.1988e-12
1.65746e-19	8.95771	0.0848219	LINC02783	5.89682e-19
5.96904e-65	16.9781	0.164529	PADI1	4.75302e-64
1.43497e-66	17.1955	0.16749	PADI3	1.17553e-65
5.04312e-63	16.7156	0.162997	RCC2	3.89558e-62
0	45.0454	0.440898	ARHGEF10L	0
6.61323e-07	4.83632	0.0445932	ALDH4A1	1.5577e-06
3.3558e-98	20.9989	0.204033	IFFO2	4.47018e-97
2.65273e-67	17.2931	0.167621	UBR4	2.20193e-66
5.75482e-16	8.00958	0.0768511	EMC1-AS1	1.87507e-15
3.26304e-07	4.97496	0.0473222	EMC1	7.80928e-07
6.27341e-106	21.8281	0.213052	MRTO4	9.50423e-105
6.14702e-08	5.28907	0.0500464	AKR7A3	1.51994e-07
2.51161e-45	14.0802	0.137133	AKR7A2	1.4553e-44
3.90938e-08	5.37126	0.0506564	SLC66A1	9.74446e-08
4.17926e-87	19.7479	0.192963	CAPZB	4.62693e-86
1.69638e-108	22.0968	0.216026	MICOS10	2.66515e-107
7.82069e-51	14.9497	0.145676	NBL1	4.96335e-50
4.16976e-79	18.7947	0.182839	TMCO4	4.11115e-78
4.92802e-12	6.80859	0.0646739	OTUD3	1.42311e-11
0	41.49	0.406167	CAMK2N1	0
2.4562e-08	5.45445	0.051322	MUL1	6.18197e-08
1.61533e-06	4.65558	0.0325812	FAM43B	3.73248e-06
4.85403e-46	14.1959	0.137885	PINK1	2.84883e-45
1.14761e-07	5.17368	0.0444781	PINK1-AS	2.80277e-07
5.51656e-57	15.8652	0.154753	DDOST	3.8883e-56
0.0229785	1.99579	0.0175561	KIF17	0.0395227
1.42985e-118	23.1208	0.226072	HP1BP3	2.58353e-117
7.61285e-117	22.9486	0.224168	EIF4G3	1.33414e-115
6.25659e-13	7.09959	0.0674014	ECE1	1.86417e-12
2.80162e-12	6.88939	0.0640216	RAP1GAP	8.15732e-12
2.04032e-35	12.3642	0.119877	USP48	9.91956e-35
7.44394e-12	6.74899	0.0643399	HSPG2	2.13465e-11
1.94748e-05	4.11362	0.0378918	LINC00339	4.2461e-05
5.66112e-56	15.7184	0.153252	CDC42	3.92936e-55
3.88771e-05	3.95122	0.0353594	CDC42-AS1	8.32066e-05
3.77894e-08	5.37738	0.0510229	WNT4	9.42682e-08
1.46667e-07	5.12768	0.0483011	ZBTB40	3.56635e-07
0.0190154	2.07452	0.0187617	C1QC	0.0330352
0.0218038	2.01784	0.0169613	TEX46	0.0376575
3.19026e-37	12.694	0.12324	KDM1A	1.60333e-36
4.36249e-90	20.0917	0.196003	LUZP1	5.10037e-89
9.02798e-11	6.37703	0.0551137	LINC01355	2.49793e-10
3.83596e-138	24.9909	0.244359	HNRNPR	8.82941e-137
1.08129e-10	6.34933	0.0602345	ZNF436	2.98486e-10
0.000305446	3.42673	0.0314119	ZNF436-AS1	0.000617675
9.96347e-48	14.4658	0.140409	TCEA3	5.9994e-47
4.30025e-13	7.15123	0.064137	ASAP3	1.28817e-12
9.13322e-05	3.74186	0.0345978	E2F2	0.000191112
1.05195e-56	15.8246	0.154139	ID3	7.37928e-56
6.7346e-180	28.5757	0.277391	RPL11	2.52855e-178
4.15081e-20	9.10917	0.0871802	ELOA-AS1	1.49847e-19
7.53712e-19	8.78912	0.0848227	ELOA	2.63583e-18
3.92271e-65	17.0027	0.165821	PITHD1	3.13654e-64
3.07632e-47	14.388	0.139972	LYPLA2	1.83823e-46
5.00339e-42	13.5328	0.131656	GALE	2.7394e-41
2.66161e-83	19.3005	0.187699	HMGCL	2.78076e-82
5.60824e-34	12.0951	0.117364	FUCA1	2.65847e-33
1.24642e-74	18.2398	0.177967	PNRC2	1.15908e-73
2.00425e-71	17.8317	0.173927	SRSF10	1.77861e-70
0.000742339	3.17766	0.0288083	IFNLR1	0.0014622
1.16718e-303	37.2288	0.364396	GRHL3	1.44702e-301
9.73534e-27	10.6397	0.102554	STPG1	4.04248e-26
2.62506e-119	23.1939	0.226249	NIPAL3	4.79849e-118
2.9898e-44	13.9041	0.135061	RCAN3	1.70283e-43
1.49157e-32	11.8226	0.112411	NCMAP	6.89814e-32
6.18275e-204	30.449	0.298208	SRRM1	3.00067e-202
2.88174e-106	21.8637	0.213626	CLIC4	4.38175e-105
4.77745e-13	7.13677	0.0682635	RUNX3	1.42907e-12
2.50703e-152	26.2635	0.25704	SYF2	6.77277e-151
6.97926e-184	28.8946	0.282809	RSRP1	2.73524e-182
6.56327e-09	5.68441	0.0509076	RHD	1.70096e-08
3.28547e-226	32.0876	0.314345	TMEM50A	2.04672e-224
0.000105393	3.70573	0.0321832	RHCE	0.000219671
4.9465e-48	14.5139	0.141125	MACO1	2.99432e-47
8.70673e-06	4.29571	0.040127	LDLRAP1	1.93386e-05
3.88333e-07	4.94114	0.0468265	SELENON	9.25751e-07
0.00235194	2.82664	0.0243041	AL020996.1	0.00444325
3.17631e-11	6.5352	0.0621531	MTFR1L	8.91552e-11
1.03567e-07	5.19282	0.0449704	AL033528.2	2.53556e-07
3.70886e-23	9.84206	0.0947315	PAQR7	1.4307e-22
4.7484e-201	30.2302	0.295819	STMN1	2.22686e-199
1.92754e-06	4.61905	0.0431675	PAFAH2	4.43874e-06
0.000157936	3.60192	0.0234318	SLC30A2	0.00032588
1.86795e-08	5.5029	0.0521204	PDIK1L	4.72468e-08
0.000629097	3.22535	0.0245899	FAM110D	0.00124541
4.31718e-73	18.045	0.176051	ZNF593	3.92717e-72
2.22161e-70	17.6967	0.171484	CNKSR1	1.9365e-69
4.40435e-11	6.4861	0.0610021	CEP85	1.23169e-10
1.38388e-136	24.8473	0.24275	SH3BGRL3	3.111e-135
7.11838e-10	6.05278	0.0575569	UBXN11	1.90985e-09
0.000190475	3.55294	0.0326651	CD52	0.000390829
1.11831e-49	14.7715	0.142746	CRYBG2	6.95454e-49
1.58495e-12	6.96998	0.0667243	DHDDS	4.65322e-12
9.05737e-154	26.3894	0.258275	HMGN2	2.49806e-152
5.47517e-12	6.79342	0.0650175	RPS6KA1	1.57803e-11
9.15174e-128	24.0174	0.234441	ARID1A	1.86483e-126
0.0252195	1.95622	0.0176283	PIGV	0.0431814
7.52125e-33	11.88	0.114925	ZDHHC18	3.49258e-32
3.90781e-160	26.9383	0.263654	SFN	1.16089e-158
7.6436e-14	7.38464	0.0709692	GPN2	2.34037e-13
9.89785e-15	7.65195	0.0729126	GPATCH3	3.11553e-14
2.30335e-49	14.7227	0.143531	NUDC	1.42357e-48
6.1252e-46	14.1796	0.137494	KDF1	3.58731e-45
5.06972e-12	6.80451	0.0644054	TRNP1	1.46269e-11
2.51215e-22	9.64776	0.0920569	TENT5B	9.5076e-22
4.37308e-48	14.5223	0.140473	SLC9A1	2.64849e-47
7.13298e-37	12.6309	0.122065	WDTC1	3.56052e-36
1.23376e-43	13.8023	0.1342	TMEM222	6.94939e-43
2.09772e-36	12.5457	0.121849	SYTL1	1.03718e-35
1.72984e-92	20.3644	0.197801	MAP3K6	2.0948e-91
0.00638231	2.49027	0.0202655	FCN3	0.0116022
3.88592e-26	10.51	0.101034	CD164L2	1.59194e-25
1.82827e-172	27.9711	0.273839	WASF2	6.31523e-171
3.05398e-74	18.1908	0.176449	AHDC1	2.82426e-73
3.78844e-05	3.9574	0.0366288	FGR	8.11373e-05
6.39821e-07	4.84289	0.0423711	AL020997.5	1.50833e-06
2.97552e-05	4.01474	0.0377551	FAM76A	6.41327e-05
1.25853e-53	15.3721	0.149794	STX12	8.38449e-53
3.99308e-31	11.5432	0.111533	PPP1R8	1.80113e-30
5.70937e-05	3.85828	0.0362347	THEMIS2	0.000121087
3.11805e-25	10.3117	0.0999503	RPA2	1.25398e-24
0.00956831	2.34286	0.0202775	AL512288.1	0.017112
0.00275709	2.77535	0.0254294	XKR8	0.00518013
1.40227e-27	10.8188	0.104664	EYA3	5.92492e-27
6.54919e-27	10.6766	0.100901	PTAFR	2.72852e-26
5.78089e-94	20.5302	0.200599	DNAJC8	7.17397e-93
1.93456e-149	26.0095	0.254511	ATP5IF1	5.06241e-148
7.74713e-39	12.9819	0.12562	SESN2	4.01182e-38
1.63845e-17	8.43625	0.0805733	MED18	5.54334e-17
6.91333e-242	33.1925	0.324892	PHACTR4	5.00377e-240
3.87309e-65	17.0034	0.165617	RCC1	3.09786e-64
1.86029e-16	8.14733	0.0787211	SNHG3	6.13184e-16
8.52053e-42	13.4937	0.131241	TRNAU1AP	4.64677e-41
1.6045e-45	14.1119	0.137272	SNHG12	9.3337e-45
4.98469e-58	16.0154	0.155848	TAF12	3.57274e-57
0.00182748	2.9065	0.0250685	RAB42	0.00348584
5.70688e-58	16.007	0.154658	GMEB1	4.08686e-57
2.97984e-145	25.6366	0.250763	YTHDF2	7.49239e-144
2.94292e-87	19.7656	0.192389	EPB41	3.26827e-86
6.89558e-138	24.9675	0.244168	SRSF4	1.57993e-136
2.28255e-39	13.0752	0.126357	MECR	1.19461e-38
4.61681e-33	11.9207	0.114947	PTPRU	2.15025e-32
0.000411807	3.34473	0.0288133	MATN1	0.000825956
4.04538e-09	5.76656	0.0551898	LAPTM5	1.05673e-08
1.37169e-227	32.1863	0.315083	PUM1	8.58778e-226
0.00256362	2.79893	0.0243762	NKAIN1	0.0048304
2.37574e-50	14.8755	0.144697	SNRNP40	1.49562e-49
2.0449e-37	12.7288	0.123828	ZCCHC17	1.03226e-36
2.93734e-131	24.3495	0.23822	SERINC2	6.20234e-130
1.60408e-38	12.9261	0.123142	LINC01226	8.25544e-38
2.44086e-115	22.7973	0.222856	TINAGL1	4.18102e-114
5.86263e-54	15.4216	0.149998	PEF1	3.93614e-53
0.0234723	1.9868	0.0163631	COL16A1	0.0403277
0.0100875	2.32308	0.0189025	SPOCD1	0.0180096
0.00385213	2.66476	0.00624758	AL354919.1	0.00713844
0.00782671	2.4169	0.020928	AL136115.2	0.0141091
1.55222e-99	21.1444	0.206652	PTP4A2	2.11377e-98
2.38924e-65	17.0317	0.166208	KHDRBS1	1.91529e-64
5.40487e-32	11.714	0.111926	AL445248.1	2.47992e-31
6.62207e-10	6.06441	0.057598	TMEM39B	1.7786e-09
3.39987e-56	15.7506	0.153334	KPNA6	2.36639e-55
1.64275e-44	13.9469	0.135097	TXLNA	9.40975e-44
0.00051554	3.28191	0.0301927	CCDC28B	0.00102759
1.26952e-13	7.31683	0.0659694	IQCC	3.85739e-13
1.67664e-23	9.9216	0.0953646	TMEM234	6.51787e-23
4.48234e-62	16.5849	0.161844	EIF3I	3.41813e-61
2.27967e-10	6.23357	0.0592363	LCK	6.22232e-10
6.03898e-22	9.55738	0.0927281	HDAC1	2.26874e-21
2.15453e-169	27.7174	0.271271	MARCKSL1	7.16546e-168
1.90005e-07	5.07871	0.0477529	FAM229A	4.59782e-07
1.25691e-51	15.071	0.146571	BSDC1	8.07302e-51
0.00982848	2.33283	0.0186128	ZBTB8B	0.017566
2.65496e-07	5.01476	0.0464231	ZBTB8A	6.38757e-07
1.86032e-56	15.7887	0.153933	ZBTB8OS	1.29953e-55
1.73755e-57	15.9376	0.155185	RBBP4	1.23618e-56
2.90426e-12	6.88427	0.0655377	SYNC	8.45125e-12
0.000798392	3.15649	0.0268902	AC114489.1	0.0015694
1.40229e-105	21.7913	0.212901	KIAA1522	2.10537e-104
4.27672e-35	12.3046	0.119467	YARS	2.068e-34
9.22956e-28	10.8571	0.104748	S100PBP	3.91159e-27
2.07011e-65	17.0401	0.16632	TMEM54	1.66213e-64
2.53018e-31	11.5824	0.110334	AL031602.2	1.14457e-30
1.45157e-78	18.7284	0.182488	RNF19B	1.41999e-77
0.000848065	3.13885	0.0285537	AL020995.1	0.00166391
2.64959e-72	17.9445	0.175062	AK2	2.38768e-71
1.79456e-09	5.9021	0.0552204	AZIN2	4.74062e-09
5.12153e-12	6.80305	0.0644726	TRIM62	1.47729e-11
1.47951e-08	5.54384	0.0521146	ZNF362	3.765e-08
1.38835e-20	9.22725	0.0875744	AL513327.1	5.05943e-20
6.45973e-19	8.80643	0.0849594	PHC2	2.26475e-18
0.0126872	2.23565	0.0191398	AL513327.2	0.0224415
1.15805e-57	15.9629	0.155396	SMIM12	8.26946e-57
1.15489e-234	32.688	0.319111	GJB5	7.7747e-233
1.6831e-25	10.3708	0.0993273	GJB4	6.81376e-25
9.80114e-112	22.431	0.218839	GJB3	1.61693e-110
2.7894e-91	20.2278	0.197165	TMEM35B	3.31381e-90
1.80441e-06	4.63273	0.0438349	ZMYM6	4.15903e-06
1.78963e-12	6.95287	0.0665385	ZMYM1	5.24675e-12
7.88676e-07	4.80118	0.0439881	AL590434.1	1.85089e-06
9.52822e-88	19.8225	0.193652	SFPQ	1.0662e-86
1.38591e-113	22.6197	0.220506	ZMYM4	2.33406e-112
8.72037e-41	13.3211	0.128986	KIAA0319L	4.67132e-40
4.44271e-08	5.34816	0.0495578	TFAP2E	1.10518e-07
4.86657e-67	17.2581	0.168443	PSMB2	4.02355e-66
2.30847e-05	4.07422	0.0361826	C1orf216	5.01136e-05
1.84325e-07	5.08447	0.0477098	CLSPN	4.46297e-07
1.1413e-07	5.17471	0.0488905	AGO4	2.78818e-07
1.26719e-36	12.5856	0.121625	AGO1	6.29648e-36
3.09011e-74	18.1901	0.176975	AGO3	2.85661e-73
0.0148775	2.17334	0.0182974	AL138787.2	0.0261532
7.03726e-05	3.80686	0.0248231	TEKT2	0.000148258
7.0905e-18	8.53364	0.0823061	ADPRHL2	2.42181e-17
0.00660819	2.47788	0.0225132	COL8A2	0.011998
2.21921e-55	15.6316	0.152473	TRAPPC3	1.52304e-54
1.42957e-47	14.4409	0.140488	MAP7D1	8.59149e-47
1.11994e-108	22.1155	0.216182	THRAP3	1.76505e-107
2.11115e-95	20.6905	0.200548	SH3D21	2.67693e-94
1.92418e-181	28.6997	0.280608	EVA1B	7.31218e-180
0.000600626	3.23858	0.0283123	AL591845.1	0.00119122
5.25576e-141	25.2529	0.246764	STK40	1.25352e-139
2.50022e-29	11.1819	0.108555	LSM10	1.08722e-28
3.51397e-08	5.39046	0.0508297	OSCP1	8.7746e-08
6.70089e-57	15.853	0.15465	MRPS15	4.71377e-56
8.5418e-79	18.7566	0.18059	CSF3R	8.38214e-78
0.00103959	3.07868	0.0287014	LINC01137	0.00202555
7.91385e-93	20.4027	0.199061	ZC3H12A	9.63942e-92
3.64677e-87	19.7548	0.19278	MEAF6	4.04455e-86
1.6605e-13	7.2807	0.0697461	SNIP1	5.02889e-13
2.50162e-10	6.219	0.059552	GNL2	6.81921e-10
2.83889e-16	8.09604	0.0773671	C1orf109	9.32141e-16
1.89524e-99	21.135	0.205383	CDCA8	2.57948e-98
5.3546e-65	16.9844	0.165378	YRDC	4.27191e-64
2.95439e-109	22.1756	0.216837	C1orf122	4.69161e-108
7.56325e-40	13.1589	0.127455	MTF1	3.99255e-39
1.73164e-29	11.2145	0.106113	INPP5B	7.54839e-29
5.73923e-19	8.81968	0.0852771	SF3A3	2.01525e-18
5.49754e-18	8.56302	0.0819533	FHL3	1.88209e-17
1.09853e-50	14.9271	0.145325	UTP11	6.95764e-50
0.00243199	2.81591	0.0228412	MIR3659HG	0.00459031
7.9952e-90	20.0616	0.195466	RRAGC	9.29544e-89
1.11039e-19	9.00178	0.0864261	AL139260.1	3.9623e-19
3.26546e-66	17.1478	0.167291	MYCBP	2.65855e-65
1.43233e-11	6.65337	0.0624625	GJA9	4.06734e-11
0	41.554	0.40694	RHBDL2	0
2.54715e-90	20.1184	0.196481	AKIRIN1	2.98774e-89
3.52681e-113	22.5785	0.22063	NDUFS5	5.90387e-112
0	42.1265	0.412885	MACF1	0
3.61134e-07	4.95528	0.046349	AL442071.2	8.62226e-07
2.52172e-42	13.5831	0.132246	PABPC4	1.38795e-41
8.10007e-44	13.8326	0.134454	PPIE	4.57282e-43
1.74299e-15	7.87215	0.0756772	TRIT1	5.59971e-15
1.0793e-20	9.25419	0.0888577	MYCL	3.94524e-20
5.2275e-12	6.8001	0.0649578	MFSD2A	1.50751e-11
1.44151e-139	25.1217	0.245814	CAP1	3.39283e-138
7.24783e-15	7.69191	0.0738909	PPT1	2.28945e-14
3.59398e-98	20.9956	0.204642	RLF	4.7849e-97
0.0267771	1.93042	0.0150708	TMCO2	0.045714
2.49659e-09	5.8474	0.0547739	AL050341.2	6.56953e-09
9.76723e-53	15.2388	0.148063	ZMPSTE24	6.39981e-52
9.30892e-06	4.28085	0.0396414	COL9A2	2.06596e-05
2.37531e-12	6.91284	0.0663348	SMAP2	6.94186e-12
0.00210994	2.86124	0.0253808	EXO5	0.00400662
3.35604e-06	4.50262	0.041284	ZNF684	7.63492e-06
1.88013e-48	14.5801	0.141729	NFYC	1.14672e-47
3.35399e-43	13.7301	0.133578	CITED4	1.87948e-42
2.90448e-17	8.36904	0.0800463	CTPS1	9.77516e-17
3.44129e-06	4.49729	0.0389223	SLFNL1-AS1	7.82602e-06
4.47092e-12	6.82258	0.0637682	SLFNL1	1.29275e-11
1.23904e-28	11.039	0.103873	SCMH1	5.32236e-28
5.76368e-11	6.44543	0.0435989	AC093151.8	1.60485e-10
0.000264552	3.46557	0.0293639	FOXO6	0.000537453
1.3414e-39	13.1155	0.121621	EDN2	7.05284e-39
1.57753e-31	11.6228	0.112437	HIVEP3	7.17118e-31
1.38632e-83	19.3341	0.188432	FOXJ3	1.45505e-82
0.0243827	1.97064	0.013275	RIMKLA	0.041802
1.42913e-126	23.9029	0.233765	PPCS	2.85404e-125
9.78694e-06	4.2697	0.0398351	CCDC30	2.16936e-05
1.18439e-146	25.7619	0.251804	PPIH	3.01123e-145
1.51743e-88	19.9147	0.194389	YBX1	1.71872e-87
2.71966e-06	4.54709	0.0413354	P3H1	6.2171e-06
5.12732e-34	12.1024	0.117276	C1orf50	2.43235e-33
0.00346363	2.70032	0.0236187	TMEM269	0.00644377
2.50588e-17	8.38642	0.0808846	SVBP	8.44273e-17
4.45982e-06	4.44183	0.04177	ERMAP	1.00819e-05
4.973e-89	19.9705	0.195156	SLC2A1	5.6841e-88
4.12583e-07	4.92932	0.0463014	SLC2A1-AS1	9.81693e-07
8.86634e-27	10.6484	0.0801007	AC099795.1	3.6847e-26
0.00994307	2.32849	0.0207265	FAM183A	0.0177606
1.27422e-79	18.8575	0.184086	EBNA1BP2	1.26528e-78
0.000774113	3.16549	0.0245418	CFAP57	0.00152275
1.23182e-12	7.00535	0.0668372	TMEM125	3.63224e-12
3.67732e-63	16.7344	0.161476	C1orf210	2.84848e-62
4.66814e-127	23.9496	0.233754	CDC20	9.43537e-126
5.41395e-89	19.9663	0.19474	ELOVL1	6.18247e-88
2.89581e-55	15.6146	0.152244	MED8	1.98413e-54
1.12823e-10	6.34279	0.0601028	SZT2	3.1124e-10
3.69044e-30	11.3504	0.109563	HYI	1.63517e-29
6.8261e-133	24.5032	0.239403	PTPRF	1.47114e-131
3.22307e-34	12.1405	0.116966	KDM4A	1.53218e-33
0.000836705	3.1428	0.0285637	KDM4A-AS1	0.00164239
0.00025915	3.47112	0.0321617	ST3GAL3	0.000526905
0.00128839	3.01418	0.0281252	ARTN	0.00249056
9.52953e-13	7.0412	0.0666157	IPO13	2.81957e-12
0.0019941	2.87909	0.0237633	AL357079.2	0.00379383
3.64757e-05	3.96645	0.0370971	DPH2	7.81871e-05
5.1368e-78	18.661	0.182226	ATP6V0B	4.97258e-77
3.7225e-08	5.38009	0.0512311	B4GALT2	9.28882e-08
0.00267201	2.78553	0.0252807	CCDC24	0.00502516
2.94597e-07	4.99473	0.0469519	SLC6A9	7.06802e-07
1.34693e-20	9.23049	0.0884083	DMAP1	4.91277e-20
1.74051e-41	13.4409	0.130672	ERI3	9.44479e-41
9.28273e-15	7.66019	0.0736408	RNF220	2.92486e-14
3.43924e-14	7.49017	0.0713499	TMEM53	1.06543e-13
0.00292499	2.75607	0.0249436	ARMH1	0.00548323
6.1709e-115	22.7566	0.221558	KIF2C	1.05271e-113
8.69709e-125	23.7307	0.23018	RPS8	1.69759e-123
1.20088e-51	15.074	0.146334	PLK3	7.71711e-51
0.00016829	3.58539	0.0296258	TCTEX1D4	0.000346415
2.73899e-26	10.5429	0.100672	BTBD19	1.12595e-25
1.02536e-28	11.056	0.105075	PTCH2	4.41204e-28
1.71094e-40	13.2707	0.128812	EIF2B3	9.12029e-40
0.0120499	2.25554	0.0205999	HECTD3	0.0213684
3.8547e-19	8.86414	0.0854448	UROD	1.36058e-18
5.22824e-15	7.73358	0.0737691	HPDL	1.65798e-14
1.07078e-05	4.2496	0.0398472	MUTYH	2.36949e-05
5.31299e-28	10.9074	0.103914	TOE1	2.25973e-27
2.52657e-106	21.8697	0.213456	TESK2	3.84404e-105
0.000120866	3.67086	0.0339219	MMACHC	0.000251004
1.04577e-220	31.6906	0.309756	PRDX1	6.16215e-219
5.6323e-50	14.8177	0.144476	AKR1A1	3.52272e-49
1.76985e-41	13.4397	0.130882	NASP	9.60192e-41
3.66527e-06	4.48386	0.0412053	CCDC17	8.32406e-06
4.76171e-171	27.8544	0.272498	GPBP1L1	1.61582e-169
2.66511e-16	8.10372	0.0780213	TMEM69	8.76113e-16
6.29264e-07	4.84619	0.0458726	IPP	1.48428e-06
4.00292e-20	9.1131	0.0875792	MAST2	1.4457e-19
5.73177e-31	11.5121	0.111697	PIK3R3	2.57796e-30
0.0163024	2.13692	0.0182388	AL358075.2	0.0285178
5.02159e-234	32.6431	0.31977	TSPAN1	3.35348e-232
1.55995e-25	10.3781	0.0999945	POMGNT1	6.3193e-25
1.15638e-06	4.72398	0.0424839	LURAP1	2.69163e-06
6.77674e-06	4.35097	0.0398649	RAD54L	1.51635e-05
8.99939e-66	17.0888	0.166354	LRRC41	7.27945e-65
1.42105e-75	18.3581	0.17892	UQCRH	1.34039e-74
9.50471e-14	7.35558	0.0704307	NSUN4	2.89887e-13
1.34936e-27	10.8223	0.104876	MKNK1	5.70424e-27
3.88794e-14	7.47406	0.0703857	MOB3C	1.20264e-13
4.38404e-06	4.44552	0.042141	ATPAF1	9.91417e-06
2.18311e-58	16.0667	0.156304	EFCAB14	1.57057e-57
2.24967e-33	11.9804	0.115581	CYP4X1	1.05266e-32
0.0109899	2.29072	0.0201811	CYP4Z1	0.0195705
2.13307e-05	4.09257	0.037028	CYP4A22-AS1	4.64025e-05
0.000862948	3.13375	0.0282185	LINC00853	0.00169205
5.52362e-257	34.2229	0.335206	PDZK1IP1	4.61094e-255
2.81943e-16	8.09688	0.0775973	STIL	9.26115e-16
1.43263e-74	18.2322	0.178057	CMPK1	1.33076e-73
0.00242737	2.81652	0.025354	SPATA6	0.00458194
3.31913e-95	20.6686	0.201895	FAF1	4.20228e-94
8.92615e-55	15.5426	0.150905	CDKN2C	6.07274e-54
6.73318e-10	6.06173	0.0563403	LINC01562	1.80805e-09
1.25724e-192	29.5824	0.289587	RNF11	5.33645e-191
0.0163818	2.13497	0.0165517	AL162430.2	0.0286486
5.02621e-14	7.44021	0.0713657	TTC39A	1.54842e-13
3.35247e-107	21.9616	0.214318	EPS15	5.16971e-106
1.14218e-09	5.97618	0.0557351	AC104170.1	3.04034e-09
2.07143e-96	20.8021	0.203054	OSBPL9	2.6781e-95
8.87205e-53	15.2451	0.148603	NRDC	5.82698e-52
5.60324e-45	14.0234	0.136588	TXNDC12	3.23397e-44
0.000104242	3.70851	0.0342545	KTI12	0.0002174
8.64876e-56	15.6915	0.153063	BTF3L4	5.97987e-55
1.16211e-14	7.63129	0.0731374	ZFYVE9	3.64923e-14
8.74343e-12	6.7256	0.0637373	CC2D1B	2.50299e-11
4.0504e-06	4.4625	0.0409982	ORC1	9.17541e-06
9.18306e-35	12.2428	0.118853	PRPF38A	4.41913e-34
2.68501e-10	6.20789	0.0593969	TUT4	7.31194e-10
0.000684617	3.20106	0.0298541	COA7	0.00135148
1.3369e-43	13.7965	0.133393	ZYG11B	7.52529e-43
9.21597e-14	7.3597	0.0694359	ZYG11A	2.81218e-13
2.09586e-63	16.7679	0.163361	ECHDC2	1.628e-62
8.13935e-80	18.8812	0.184426	SCP2	8.10473e-79
0.00272464	2.7792	0.0255718	CPT2	0.00512146
1.11543e-15	7.92779	0.0762492	CZIB	3.60295e-15
4.52461e-111	22.3629	0.218657	MAGOH	7.3962e-110
2.39181e-14	7.53769	0.0718251	LRP8	7.44352e-14
5.92735e-22	9.55931	0.0918535	NDC1	2.22714e-21
2.52877e-39	13.0674	0.126777	YIPF1	1.32154e-38
3.26552e-69	17.5447	0.171246	HSPB11	2.79012e-68
1.37826e-56	15.8076	0.153837	LRRC42	9.64935e-56
0.00266183	2.78677	0.0144015	LDLRAD1	0.00500828
2.63941e-99	21.1194	0.206412	TMEM59	3.57871e-98
0.000213383	3.52295	0.0327401	TCEANC2	0.000436117
0.0208457	2.03659	0.0172549	CYB5RL	0.0360773
2.66925e-28	10.9698	0.106375	MRPL37	1.14188e-27
1.54108e-54	15.5076	0.150685	SSBP3	1.04419e-53
1.14728e-09	5.97545	0.0570851	TTC4	3.0536e-09
0.000584431	3.24637	0.0292705	PARS2	0.00116018
6.21329e-17	8.27895	0.0795812	TTC22	2.07632e-16
0.00390761	2.65995	0.0195761	LEXM	0.00723697
2.50689e-19	8.91196	0.086195	DHCR24	8.88734e-19
0.00310586	2.73639	0.0154653	AC096536.2	0.00580664
0.0152907	2.16248	-0.000495074	TMEM61	0.026838
0.020724	2.03902	0.0170402	PCSK9	0.0358767
8.87725e-31	11.4743	0.110976	USP24	3.98054e-30
0.00544401	2.54627	0.0235324	PLPP3	0.00995722
3.55127e-19	8.87328	0.084705	OMA1	1.25472e-18
0.0212165	2.02925	0.0123204	AL035411.3	0.0366861
5.67128e-157	26.6671	0.260752	TACSTD2	1.63061e-155
8.48834e-105	21.7087	0.211518	MYSM1	1.25709e-103
1.75574e-70	17.71	0.172923	JUN	1.53363e-69
2.606e-18	8.64863	0.0795685	LINC01358	8.99792e-18
1.34644e-33	12.0229	0.116421	FGGY	6.32626e-33
2.08703e-46	14.255	0.138697	HOOK1	1.23006e-45
3.93564e-19	8.86183	0.0833685	CYP2J2	1.38856e-18
5.0323e-12	6.80558	0.0649701	LINC01748	1.45239e-11
1.46237e-82	19.2122	0.187281	NFIA	1.51394e-81
5.81884e-173	28.0119	0.274223	TM2D1	2.0211e-171
0.025284	1.95513	0.0166174	AC099791.2	0.0432741
0	40.3464	0.395336	PATJ	0
5.07601e-10	6.107	0.0465632	KANK4	1.36937e-09
1.24841e-31	11.6428	0.112914	USP1	5.68331e-31
1.80767e-31	11.6112	0.112243	DOCK7	8.20693e-31
0.00490523	2.58244	0.0221085	AC103923.1	0.00900005
8.58959e-08	5.22753	0.0487536	FOXD3-AS1	2.11036e-07
1.03801e-36	12.6013	0.119909	FOXD3	5.16692e-36
9.84102e-36	12.4227	0.119742	ALG6	4.81439e-35
1.93339e-17	8.41687	0.081299	ITGB3BP	6.53149e-17
3.75445e-48	14.5328	0.141308	PGM1	2.27989e-47
4.67674e-61	16.4434	0.158576	CACHD1	3.50029e-60
0.000992927	3.09234	0.0282325	RAVER2	0.0019372
1.06473e-164	27.3252	0.267343	JAK1	3.38805e-163
2.46977e-11	6.57275	0.0630662	AK4	6.95496e-11
0.0127688	2.23317	0.0187588	DNAJC6	0.0225778
3.80406e-150	26.0718	0.254991	LEPROT	1.00385e-148
2.06366e-15	7.851	0.0735877	LEPR	6.61296e-15
8.79272e-33	11.8669	0.114086	PDE4B	4.07921e-32
0.0120827	2.25449	0.0193966	WDR78	0.0214237
1.83849e-91	20.2483	0.197533	MIER1	2.18932e-90
4.2072e-07	4.9255	0.0465058	SLC35D1	1.00077e-06
5.4676e-09	5.71555	0.0540086	IL12RB2	1.42156e-08
3.22213e-55	15.6078	0.152229	SERBP1	2.2065e-54
3.06875e-85	19.5297	0.19077	GADD45A	3.2969e-84
1.69643e-141	25.2976	0.247509	GNG12	4.08891e-140
0.000971193	3.0989	0.0283793	GNG12-AS1	0.00189672
0.00123172	3.0278	0.0251865	WLS	0.00238488
3.67016e-152	26.249	0.255735	DEPDC1	9.89362e-151
0.0276964	1.91578	0.0157238	AL033530.1	0.0472029
8.75711e-05	3.75241	0.0310996	LRRC7	0.000183472
1.10305e-14	7.63801	0.0729143	LRRC40	3.46768e-14
1.52507e-66	17.192	0.167817	SRSF11	1.24852e-65
1.33072e-29	11.2377	0.108571	ANKRD13C	5.81594e-29
0.00303438	2.74404	0.0251303	HHLA3	0.00567767
2.98049e-05	4.01435	0.0376956	CTH	6.42344e-05
0.019547	2.0632	0.017893	PTGER3	0.0339071
1.97663e-135	24.7402	0.241864	ZRANB2	4.39225e-134
1.10084e-10	6.34657	0.0576594	AL583808.1	3.0385e-10
5.87221e-33	11.9006	0.114475	FPGT	2.73037e-32
1.34958e-05	4.19747	0.0374896	CRYZ	2.97278e-05
7.39435e-07	4.81407	0.0455948	TYW3	1.73761e-06
3.30445e-112	22.4794	0.21868	SLC44A5	5.46948e-111
3.4422e-147	25.8098	0.252339	ACADM	8.82323e-146
9.50566e-55	15.5386	0.151286	RABGGTB	6.45998e-54
1.45649e-08	5.54659	0.0514804	MSH4	3.70869e-08
6.45039e-08	5.28025	0.050266	PIGK	1.59338e-07
8.18382e-56	15.695	0.152636	AC118549.1	5.6631e-55
1.64588e-129	24.1838	0.236176	USP33	3.43481e-128
1.46447e-19	8.97135	0.0863053	MIGA1	5.21245e-19
4.94185e-06	4.4197	0.0399451	NEXN	1.11464e-05
4.09747e-64	16.8646	0.164322	FUBP1	3.21671e-63
6.30397e-106	21.8279	0.213151	DNAJB4	9.54475e-105
8.31685e-68	17.3598	0.168835	GIPC2	6.96119e-67
0.00954017	2.34396	0.0216487	IFI44	0.0170653
8.40815e-34	12.0618	0.116648	ADGRL2	3.96844e-33
8.45637e-10	6.02498	0.0567182	TTLL7	2.2635e-09
2.8934e-10	6.19613	0.0583976	AC104454.2	7.86661e-10
0.000582359	3.24738	0.0304312	PRKACB	0.00115636
4.36853e-58	16.0236	0.155971	RPF1	3.13291e-57
3.21604e-139	25.0898	0.2454	GNG5	7.53408e-138
2.116e-05	4.09443	0.0371657	SPATA1	4.60472e-05
7.20415e-113	22.5469	0.220283	CTBS	1.20196e-111
3.14484e-53	15.3127	0.147792	SSX2IP	2.0791e-52
3.5996e-09	5.78621	0.0546465	LPAR3	9.41951e-09
0.00890015	2.36975	0.021128	MCOLN3	0.0159604
0.0112192	2.28286	0.0202833	SYDE2	0.0199604
6.52266e-76	18.4004	0.179453	C1orf52	6.18973e-75
2.47764e-153	26.3513	0.257774	BCL10	6.78117e-152
3.8052e-45	14.0509	0.134147	AL078459.1	2.20027e-44
5.79915e-32	11.708	0.11307	CCN1	2.65791e-31
5.45382e-28	10.905	0.105071	ZNHIT6	2.31885e-27
0.0171942	2.11549	0.0175572	LINC02795	0.0300065
7.61927e-172	27.92	0.273246	ODF2L	2.60313e-170
8.10716e-65	16.9601	0.165529	CLCA2	6.4351e-64
5.27557e-226	32.0728	0.312536	CLCA4	3.27831e-224
2.80165e-24	10.0986	0.0965177	CLCA4-AS1	1.10474e-23
2.08301e-06	4.60292	0.041751	AL049597.2	4.78709e-06
1.14378e-191	29.5078	0.288979	SH3GLB1	4.82215e-190
1.68123e-124	23.7029	0.23187	SELENOF	3.25372e-123
3.80766e-55	15.5971	0.151448	HS2ST1	2.60391e-54
6.26364e-95	20.6379	0.201581	LMO4	7.8983e-94
0.0216184	2.02142	0.0164975	LINC01364	0.0373449
0.00219104	2.84926	0.0262695	PKN2-AS1	0.00415117
0	42.9157	0.420733	PKN2	0
1.43988e-189	29.3436	0.287263	GTF2B	5.97992e-188
5.04034e-37	12.6582	0.122868	KYAT3	2.524e-36
2.07694e-19	8.93279	0.0858697	RBMXL1	7.37353e-19
3.5321e-09	5.78939	0.0548866	GBP1	9.24673e-09
2.2531e-164	27.2978	0.267114	GBP2	7.15137e-163
5.00783e-07	4.89133	0.0455952	AC104459.1	1.1876e-06
6.76312e-52	15.1119	0.146706	GBP4	4.36743e-51
1.11318e-46	14.2988	0.139057	GBP5	6.58572e-46
2.67178e-30	11.3786	0.110417	GBP6	1.18739e-29
1.49468e-12	6.97822	0.0650629	AL596214.1	4.39333e-12
3.01106e-82	19.1747	0.186603	LRRC8B	3.10313e-81
0.000166874	3.58759	0.0337642	LRRC8D	0.000343586
1.8553e-84	19.4376	0.189674	ZNF326	1.97208e-83
1.9576e-99	21.1335	0.206332	ZNF644	2.66291e-98
0.000979258	3.09645	0.0280522	TGFBR3	0.00191142
4.50827e-08	5.3455	0.0498544	BTBD8	1.12105e-07
1.13332e-14	7.63452	0.0733751	GLMN	3.56106e-14
2.17283e-35	12.3592	0.119779	RPAP2	1.05597e-34
2.58654e-41	13.4116	0.128438	GFI1	1.39872e-40
1.00741e-144	25.5891	0.249752	EVI5	2.52033e-143
5.11976e-118	23.0657	0.224769	RPL5	9.19098e-117
1.4756e-14	7.60044	0.0710155	DIPK1A	4.62439e-14
1.76525e-40	13.2684	0.128788	MTF2	9.40378e-40
2.31911e-74	18.2058	0.177559	TMED5	2.14784e-73
6.94648e-19	8.79828	0.0845385	CCDC18	2.43302e-18
1.90401e-23	9.9089	0.0949188	CCDC18-AS1	7.38915e-23
3.16704e-108	22.0686	0.215454	DR1	4.95083e-107
8.00885e-65	16.9608	0.165154	FNBP1L	6.36111e-64
2.33241e-32	11.785	0.11389	BCAR3	1.0763e-31
3.72675e-30	11.3496	0.110243	DNTTIP2	1.65097e-29
4.40106e-22	9.59007	0.0927408	GCLM	1.65688e-21
0.000827707	3.14596	0.0255009	ARHGAP29	0.00162524
2.36392e-39	13.0725	0.126924	ABCD3	1.2359e-38
0	38.4672	0.376107	F3	0
0	38.9092	0.380551	SLC44A3	0
0	45.2977	0.444238	CNN3	0
1.74935e-05	4.13831	0.0376096	AC105942.1	3.82611e-05
2.55192e-15	7.82433	0.0752017	ALG14	8.15982e-15
1.07941e-13	7.33857	0.0691926	TLCD4	3.28531e-13
8.417e-13	7.05847	0.0645753	AC092802.1	2.49435e-12
1.93753e-44	13.9351	0.135315	RWDD3	1.10679e-43
5.17255e-06	4.40983	0.0362312	LINC02607	1.16542e-05
8.13745e-11	6.39292	0.0609336	PTBP2	2.25577e-10
2.71507e-173	28.0391	0.274243	DPYD	9.48304e-172
4.8069e-13	7.13593	0.0668182	DPYD-AS1	1.43753e-12
4.49644e-19	8.84697	0.0843685	FRRS1	1.58241e-18
9.38973e-09	5.62288	0.0536016	AGL	2.41772e-08
0.000137943	3.63695	0.0328228	AC118553.1	0.000285425
2.62102e-199	30.0974	0.294483	SLC35A3	1.20881e-197
3.50262e-61	16.4609	0.160094	MFSD14A	2.62702e-60
1.20398e-44	13.9691	0.134841	SASS6	6.91227e-44
6.05491e-06	4.3756	0.041223	TRMT13	1.35835e-05
6.0963e-05	3.84222	0.0361693	DBT	0.00012902
9.09554e-125	23.7288	0.231927	RTCA	1.77398e-123
9.73884e-07	4.75877	0.0443683	CDC14A	2.27551e-06
4.13454e-08	5.36116	0.0485396	EXTL2	1.02965e-07
7.93293e-86	19.5987	0.190647	SLC30A7	8.57791e-85
7.62585e-11	6.40284	0.0608788	DPH5	2.11512e-10
0.00022203	3.51241	0.0324105	AC093157.1	0.000453198
0.00275811	2.77523	0.0188475	S1PR1	0.00518164
1.59537e-27	10.807	0.104199	RNPC3	6.73286e-27
3.24928e-18	8.62342	0.0831751	VAV3	1.11882e-17
2.85865e-57	15.9064	0.154743	SLC25A24	2.02286e-56
1.55669e-35	12.386	0.119995	FAM102B	7.58889e-35
2.34012e-52	15.1816	0.146915	HENMT1	1.52177e-51
1.31637e-54	15.5177	0.151131	PRPF38B	8.92655e-54
2.7921e-05	4.02973	0.0293135	FNDC7	6.03094e-05
3.11001e-143	25.455	0.248697	STXBP3	7.62822e-142
0.00148166	2.97152	0.0269589	AKNAD1	0.00284811
4.40627e-32	11.7313	0.113765	GPSM2	2.02507e-31
2.69632e-07	5.01179	0.0468023	CLCC1	6.48396e-07
4.56438e-05	3.91265	0.0367466	WDR47	9.73547e-05
1.80579e-63	16.7767	0.16348	TAF13	1.40355e-62
9.76474e-101	21.2746	0.207727	TMEM167B	1.35553e-99
0.0119233	2.25959	0.0194304	KIAA1324	0.0211515
3.05646e-25	10.3137	0.100056	SARS	1.22941e-24
2.15464e-21	9.4248	0.0871994	CELSR2	7.99623e-21
9.75477e-13	7.03795	0.0664528	PSRC1	2.88451e-12
6.40314e-06	4.36339	0.0381433	MYBPHL	1.43455e-05
1.88864e-182	28.7804	0.28158	SORT1	7.24306e-181
2.36967e-81	19.0671	0.186258	PSMA5	2.41725e-80
9.18979e-13	7.04626	0.0662806	CYB561D1	2.72065e-12
5.8557e-138	24.974	0.244327	GNAI3	1.3429e-136
3.86704e-07	4.94196	0.0458716	AMPD2	9.21957e-07
7.20462e-05	3.80104	0.0353202	GSTM4	0.00015172
5.9158e-69	17.5109	0.170774	GSTM3	5.03396e-68
0.00585866	2.52054	0.0223518	CSF1	0.0106883
2.70706e-38	12.8858	0.125317	AHCYL1	1.38863e-37
1.30066e-07	5.15026	0.0486877	STRIP1	3.16884e-07
4.59565e-06	4.43537	0.0399459	RBM15-AS1	1.03777e-05
1.41089e-16	8.18071	0.0782497	RBM15	4.66626e-16
9.02324e-07	4.77415	0.0442778	LAMTOR5-AS1	2.11186e-06
4.01319e-07	4.93473	0.0450551	SLC16A4	9.55527e-07
0.000965888	3.10053	0.0274118	AL355488.1	0.0018868
1.42868e-95	20.7093	0.202424	LAMTOR5	1.81525e-94
2.29792e-29	11.1894	0.107801	CD53	1.00012e-28
0.0115482	2.27184	0.018587	AL360270.1	0.0205122
2.02039e-170	27.8025	0.271808	LRIF1	6.79148e-169
4.11506e-05	3.9376	0.0359897	AL360270.3	8.79596e-05
1.14156e-163	27.2384	0.266437	DRAM2	3.59599e-162
5.2113e-37	12.6556	0.122423	CEPT1	2.60805e-36
0.00409581	2.64407	0.0233844	AL355816.2	0.00757152
1.54662e-09	5.92657	0.0563508	DENND2D	4.09645e-09
0.00294243	2.75413	0.0240943	CHI3L2	0.00551263
1.47031e-06	4.67492	0.0403533	OVGP1	3.40431e-06
4.09671e-50	14.839	0.143786	WDR77	2.56549e-49
4.2987e-48	14.5235	0.141577	ATP5PB	2.6047e-47
0.000874474	3.12985	0.0280566	TMIGD3	0.00171344
9.55759e-113	22.5344	0.220223	RAP1A	1.59143e-111
3.83355e-26	10.5112	0.0996039	DDX20	1.57099e-25
3.04738e-167	27.5384	0.268966	CTTNBP2NL	9.93693e-166
1.7312e-203	30.4152	0.297021	WNT2B	8.35348e-202
0.000114368	3.68496	0.0345308	ST7L	0.000237824
4.5449e-99	21.0937	0.206199	CAPZA1	6.14568e-98
1.22101e-11	6.67681	0.0636273	MOV10	3.47673e-11
3.86868e-05	3.95239	0.0328587	AL603832.1	8.28134e-05
1.14917e-169	27.74	0.271579	RHOC	3.83204e-168
0.0161776	2.14	0.0194181	PPM1J	0.0283059
0.0257414	1.94743	0.0126545	TAFA3	0.0440239
0.000236838	3.49522	0.0315688	LINC01356	0.000482559
6.46121e-18	8.54438	0.0825289	SLC16A1	2.20718e-17
0.00150286	2.96715	0.027007	SLC16A1-AS1	0.00288754
2.28369e-31	11.5912	0.111324	LRIG2	1.03437e-30
5.4198e-271	35.152	0.344262	MAGI3	5.08345e-269
4.97355e-96	20.76	0.201741	PHTF1	6.38077e-95
3.56846e-126	23.8646	0.232859	RSBN1	7.08683e-125
2.40518e-07	5.03373	0.0468966	AL137856.1	5.79886e-07
1.30873e-71	17.8555	0.173202	PTPN22	1.16718e-70
7.37572e-16	7.97901	0.0751952	AP4B1-AS1	2.3951e-15
2.45247e-83	19.3047	0.186901	BCL2L15	2.56332e-82
1.03308e-26	10.6342	0.102447	AP4B1	4.28902e-26
9.27338e-53	15.2422	0.147446	DCLRE1B	6.08578e-52
0.00657059	2.47992	0.0216438	HIPK1-AS1	0.0119324
5.18783e-275	35.4141	0.346502	HIPK1	4.99688e-273
1.07697e-59	16.2522	0.158262	TRIM33	7.89766e-59
1.13172e-44	13.9735	0.136132	BCAS2	6.50334e-44
0	48.6534	0.477024	DENND2C	0
3.21233e-71	17.8053	0.173416	NRAS	2.83962e-70
2.3942e-70	17.6925	0.172719	CSDE1	2.08405e-69
1.66053e-75	18.3497	0.179031	SIKE1	1.56392e-74
0.00251453	2.80517	0.0212831	TSPAN2	0.00474004
1.73911e-16	8.15547	0.0778546	VANGL1	5.73665e-16
7.9898e-17	8.24895	0.0784141	SLC22A15	2.66181e-16
2.73357e-13	7.21315	0.06535	MAB21L3	8.22996e-13
3.31273e-28	10.9503	0.106439	ATP1A1	1.41378e-27
2.6666e-07	5.01392	0.0471591	ATP1A1-AS1	6.41496e-07
2.80332e-35	12.3387	0.117033	LINC01762	1.36e-34
0.000469818	3.308	0.0278097	AL390066.1	0.000939148
2.42546e-96	20.7945	0.202929	CD58	3.12775e-95
6.71556e-25	10.2378	0.0980432	IGSF3	2.68141e-24
0.0252464	1.95577	0.0135727	AL157904.1	0.0432245
2.03385e-22	9.6694	0.0929729	PTGFRN	7.71958e-22
0.000490054	3.29618	0.0293761	AL445231.1	0.000978584
2.95783e-07	4.99395	0.0475306	TTF2	7.09394e-07
4.47942e-55	15.5867	0.151894	MAN1A2	3.05996e-54
8.6273e-105	21.708	0.210757	TENT5C	1.27691e-103
2.70323e-26	10.5441	0.101758	GDAP2	1.11179e-25
6.06771e-05	3.84337	0.0360426	WDR3	0.000128459
3.76803e-08	5.3779	0.0505048	WARS2-AS1	9.40149e-08
1.21119e-44	13.9686	0.135152	PHGDH	6.95205e-44
1.81991e-74	18.2191	0.177387	NOTCH2	1.688e-73
2.86418e-35	12.337	0.119736	SEC22B	1.38899e-34
0.0231582	1.9925	0.017678	NBPF26	0.0398181
7.25949e-92	20.294	0.197615	LINC00623	8.68607e-91
1.03893e-20	9.25826	0.0870317	AC244453.3	3.79989e-20
4.06011e-07	4.93246	0.0438622	AC244453.2	9.66516e-07
0.000448002	3.3213	0.0297491	FAM72B	0.000896971
0.000177469	3.5715	0.0331121	SRGAP2C	0.000364951
0.00678149	2.46863	0.0217258	LINC02591	0.0122958
0.0175054	2.10823	0.0183663	HIST2H3PS2	0.0305263
0.000239872	3.49182	0.0301076	FAM72C	0.000488541
3.20024e-14	7.49962	0.0721113	LINC02802	9.92491e-14
8.8273e-09	5.63354	0.0526885	SRGAP2B	2.27617e-08
0.00173091	2.92344	0.0264577	FAM72D	0.00330794
1.23362e-144	25.5812	0.249261	GPR89A	3.06483e-143
2.45961e-12	6.90789	0.06333	PDZK1	7.18237e-12
4.16628e-40	13.2039	0.128182	RNF115	2.20771e-39
7.64476e-16	7.97458	0.0765541	POLR3C	2.48086e-15
0.000800953	3.15556	0.0279214	NUDT17	0.00157406
9.00997e-16	7.95426	0.0760447	PIAS3	2.91822e-15
0.00561001	2.53577	0.0227293	ANKRD35	0.0102452
3.19881e-07	4.97881	0.0469142	PEX11B	7.65775e-07
3.06416e-85	19.5298	0.190792	RBM8A	3.29338e-84
8.41316e-10	6.02581	0.0574496	POLR3GL	2.25217e-09
8.14333e-137	24.8686	0.243191	TXNIP	1.83889e-135
1.36485e-07	5.14121	0.0472904	AC239799.2	3.32295e-07
5.33828e-10	6.09895	0.0565833	NBPF10	1.43892e-09
7.80542e-13	7.06895	0.0668337	NOTCH2NLA	2.31766e-12
6.22687e-48	14.4981	0.140043	AC245407.2	3.76483e-47
2.21827e-08	5.47253	0.0502201	NBPF12	5.59099e-08
0.000296993	3.43435	0.0318149	BCL9	0.000601164
1.05043e-181	28.7208	0.280176	GPR89B	4.01003e-180
2.73913e-10	6.20475	0.0580755	NBPF11	7.45609e-10
1.3914e-92	20.3751	0.198309	LINC01138	1.6874e-91
6.79154e-23	9.78102	0.0936612	NBPF14	2.6082e-22
1.97027e-11	6.6063	0.0628134	PDE4DIP	5.56649e-11
3.70366e-131	24.34	0.237072	AC245297.3	7.81388e-130
5.2078e-27	10.6979	0.102027	NOTCH2NLC	2.17184e-26
0.0226688	2.00151	0.018022	NBPF19	0.0390169
4.46643e-15	7.75359	0.0739536	HIST2H2BF	1.41909e-14
8.73272e-08	5.22447	0.0445281	HIST2H4A	2.14489e-07
4.82052e-09	5.73693	0.0532169	HIST2H2AA4	1.25554e-08
0.000127508	3.65717	0.0332928	AC239868.1	0.000264401
4.54041e-07	4.91058	0.0459576	HIST2H2BE	1.07829e-06
1.95707e-11	6.60729	0.0630564	HIST2H2AC	5.53044e-11
0.0155496	2.1558	0.0173968	HIST2H2AB	0.027258
2.11853e-12	6.92904	0.0665045	BOLA1	6.20085e-12
2.00496e-58	16.072	0.156434	SF3B4	1.44282e-57
5.9265e-155	26.4924	0.258595	OTUD7B	1.66949e-153
0.0053113	2.55487	0.0224525	AC244033.2	0.00972231
9.38088e-17	8.22974	0.0792047	VPS45	3.11903e-16
3.90737e-104	21.6384	0.211323	ANP32E	5.72905e-103
3.5915e-103	21.5359	0.210474	APH1A	5.16018e-102
6.5911e-12	6.76662	0.0644305	C1orf54	1.89421e-11
7.62e-07	4.80806	0.044459	CIART	1.78946e-06
3.80567e-164	27.2786	0.266988	MRPS21	1.20335e-162
1.02358e-18	8.75466	0.0839668	PRPF3	3.56617e-18
1.6077e-150	26.1048	0.254497	RPRD2	4.25598e-149
3.61308e-06	4.48692	0.0421211	TARS2	8.20702e-06
0	47.9855	0.470062	ECM1	0
7.12106e-54	15.409	0.147345	FALEC	4.77336e-53
2.25599e-47	14.4095	0.139204	ADAMTSL4	1.35063e-46
5.11274e-286	36.122	0.352877	ADAMTSL4-AS1	5.47172e-284
8.71489e-217	31.4047	0.307579	MCL1	4.84993e-215
4.54842e-61	16.4451	0.160474	ENSA	3.40527e-60
2.85473e-97	20.8969	0.203922	GOLPH3L	3.74298e-96
6.31622e-104	21.6163	0.210865	CTSS	9.191e-103
9.25339e-11	6.37325	0.0607711	ARNT	2.5586e-10
3.91042e-18	8.60219	0.0823478	SETDB1	1.34407e-17
5.98558e-24	10.0239	0.0969494	CERS2	2.34617e-23
0.0267536	1.9308	-0.000575784	AL590133.2	0.0456771
1.36519e-05	4.19486	0.0386801	ANXA9	3.00611e-05
1.69322e-11	6.62871	0.0629822	PRUNE1	4.79405e-11
5.81713e-159	26.838	0.261201	BNIPL	1.69986e-157
7.58693e-08	5.25044	0.049932	C1orf56	1.86842e-07
1.0357e-139	25.1348	0.245844	CDC42SE1	2.44458e-138
4.81117e-32	11.7238	0.113512	SCNM1	2.20994e-31
1.12267e-50	14.9256	0.145133	VPS72	7.10696e-50
5.71703e-172	27.9303	0.27252	PIP5K1A	1.9559e-170
7.33747e-89	19.9511	0.194957	PSMD4	8.36378e-88
3.47688e-29	11.1526	0.106972	ZNF687-AS1	1.50669e-28
8.791e-15	7.66718	0.0723041	ZNF687	2.77131e-14
3.43704e-22	9.61555	0.0929469	PI4KB	1.29668e-21
6.45475e-20	9.06114	0.0857571	RFX5	2.31651e-19
3.53813e-05	3.97371	0.0361985	SELENBP1	7.59192e-05
1.42528e-79	18.8516	0.184139	PSMB4	1.4136e-78
1.91953e-17	8.41771	0.0808377	POGZ	6.48553e-17
2.69001e-80	18.9396	0.182902	CGN	2.70004e-79
1.48175e-51	15.0601	0.14603	TUFT1	9.50252e-51
6.18788e-05	3.83856	0.0351222	AL365436.2	0.00013087
0.00234225	2.82796	0.0262443	SNX27	0.00442627
1.18701e-29	11.2478	0.108982	MRPL9	5.19418e-29
0.0150292	2.16932	0.019075	OAZ3	0.0264069
0.0220496	2.01315	0.017407	TDRKH	0.038053
2.04988e-170	27.802	0.272077	S100A10	6.88138e-169
0.000261103	3.4691	0.0314602	AL450992.1	0.000530661
1.53706e-89	20.0291	0.194367	S100A11	1.77713e-88
2.0641e-109	22.1917	0.215746	TCHH	3.28406e-108
2.83265e-05	4.02634	0.0320145	FLG-AS1	6.11745e-05
3.3931e-08	5.39674	0.0509643	CRNN	8.47868e-08
1.16079e-68	17.4725	0.169672	CRCT1	9.82415e-68
1.15347e-65	17.0743	0.166347	IVL	9.29718e-65
0.0137063	2.20559	0.0190655	SPRR5	0.0241621
1.15649e-99	21.1583	0.206469	SPRR1A	1.58175e-98
0	42.9784	0.421345	SPRR3	0
3.36535e-257	34.2373	0.335456	SPRR1B	2.81868e-255
0	45.6166	0.447342	SPRR2D	0
4.52652e-210	30.909	0.302677	SPRR2A	2.3421e-208
1.31796e-55	15.6647	0.152507	SPRR2E	9.06995e-55
3.38459e-57	15.8959	0.153372	SPRR2F	2.39098e-56
5.10112e-08	5.32308	0.0442505	SPRR2G	1.26658e-07
2.44852e-06	4.56915	0.0402996	PRR9	5.60907e-06
1.96525e-05	4.11153	0.0357213	PGLYRP3	4.28335e-05
2.0012e-65	17.0421	0.165271	PGLYRP4	1.60783e-64
2.46585e-106	21.8708	0.211875	S100A9	3.75394e-105
9.916e-132	24.3939	0.238527	S100A12	2.11342e-130
6.26764e-91	20.1878	0.195976	S100A8	7.41779e-90
9.78641e-56	15.6836	0.152992	S100A7	6.76459e-55
1.00079e-65	17.0826	0.165822	S100A6	8.08477e-65
4.22145e-12	6.83082	0.0658071	S100A4	1.22203e-11
3.397e-67	17.2788	0.168629	S100A2	2.81599e-66
1.50935e-48	14.5951	0.140551	BX470102.2	9.23496e-48
1.74782e-50	14.8961	0.145026	S100A16	1.10365e-49
4.3962e-36	12.487	0.121236	S100A14	2.16252e-35
2.70376e-93	20.4551	0.199928	S100A13	3.32239e-92
1.67152e-94	20.5904	0.201002	CHTOP	2.09508e-93
5.42795e-30	11.3166	0.109739	SNAPIN	2.39528e-29
6.13516e-84	19.3761	0.18926	ILF2	6.47189e-83
1.92239e-10	6.2602	0.0594042	INTS3	5.26377e-10
8.0739e-08	5.23897	0.047886	SLC27A3	1.98581e-07
4.8231e-142	25.3472	0.247419	GATAD2B	1.17153e-140
8.74607e-57	15.8363	0.153677	CRTC2	6.14212e-56
7.86053e-65	16.9619	0.165279	SLC39A1	6.24528e-64
4.46311e-07	4.91394	0.0454963	AL358472.4	1.06053e-06
0.0230675	1.99416	0.0175098	CREB3L4	0.0396648
1.51354e-39	13.1064	0.127627	JTB	7.94792e-39
8.88636e-52	15.0939	0.147192	RAB13	5.72379e-51
6.10257e-165	27.3455	0.26654	RPS27	1.94684e-163
1.29682e-32	11.8343	0.11453	NUP210L	6.00521e-32
3.06128e-58	16.0457	0.156542	TPM3	2.19856e-57
5.46111e-53	15.2768	0.148964	C1orf43	3.59712e-52
4.85643e-37	12.6611	0.122882	UBAP2L	2.43288e-36
4.01856e-35	12.3096	0.119715	HAX1	1.94429e-34
4.96038e-12	6.80765	0.0642961	IL6R	1.43229e-11
3.74829e-41	13.384	0.130153	UBE2Q1	2.02172e-40
2.30753e-96	20.7969	0.202819	ADAR	2.97874e-95
1.06986e-20	9.25513	0.0896605	PMVK	3.91131e-20
4.15e-14	7.46547	0.0715403	PBXIP1	1.2819e-13
1.26389e-12	7.00175	0.0663137	PYGO2	3.72503e-12
6.17248e-62	16.5656	0.161511	SHC1	4.69554e-61
4.08388e-208	30.7631	0.301313	CKS1B	2.0703e-206
1.20612e-35	12.4064	0.12028	FLAD1	5.89018e-35
5.32059e-57	15.8675	0.153596	ZBTB7B	3.75228e-56
3.16793e-10	6.18184	0.0565322	DCST2	8.6074e-10
9.51512e-13	7.04141	0.0615324	DCST1	2.81563e-12
1.74298e-29	11.2139	0.108918	ADAM15	7.59648e-29
6.20011e-25	10.2455	0.0988671	EFNA4	2.47797e-24
5.64458e-29	11.1094	0.106848	EFNA3	2.43803e-28
4.75768e-160	26.931	0.263042	EFNA1	1.41002e-158
7.13681e-70	17.6309	0.172015	SLC50A1	6.163e-69
3.73862e-107	21.9567	0.214497	DPM3	5.75453e-106
6.9787e-115	22.7512	0.222488	KRTCAP2	1.1897e-113
2.76236e-06	4.54381	0.0373319	TRIM46	6.31126e-06
0	47.7977	0.468629	MUC1	0
0.000981962	3.09563	0.0281067	THBS3	0.00191655
1.29494e-22	9.71549	0.0941682	MTX1	4.94347e-22
3.74879e-17	8.33891	0.0801937	GBA	1.25896e-16
1.91191e-07	5.07753	0.0480676	FAM189B	4.62608e-07
1.13333e-26	10.6256	0.102718	SCAMP3	4.69821e-26
2.0189e-08	5.48919	0.0515619	CLK2	5.10082e-08
4.44842e-11	6.4846	0.059894	HCN3	1.24388e-10
0.000309212	3.4234	0.0256115	PKLR	0.000625037
1.02448e-88	19.9344	0.194729	FDPS	1.16512e-87
0.000306986	3.42537	0.0299224	RUSC1-AS1	0.00062064
2.93362e-39	13.0561	0.12689	RUSC1	1.5312e-38
0	38.0917	0.373051	ASH1L	0
8.65257e-12	6.72712	0.0633755	ASH1L-AS1	2.4784e-11
0.0113277	2.27919	0.0202076	MSTO1	0.0201437
8.49854e-111	22.3347	0.217518	YY1AP1	1.38111e-109
2.91699e-67	17.2876	0.168652	DAP3	2.41968e-66
1.35709e-126	23.905	0.233242	GON4L	2.71234e-125
6.69922e-41	13.3408	0.129834	RIT1	3.59633e-40
5.74696e-153	26.3194	0.256508	KHDC4	1.56606e-151
1.75731e-27	10.7981	0.104053	ARHGEF2	7.41132e-27
3.40964e-07	4.96644	0.0448757	AL355388.2	8.15078e-07
1.3212e-93	20.49	0.200259	SSR2	1.6323e-92
6.33839e-06	4.36561	0.0412023	UBQLN4	1.42042e-05
1.68954e-115	22.8134	0.223119	LAMTOR2	2.90798e-114
1.90893e-93	20.4721	0.200104	RAB25	2.35494e-92
6.6695e-05	3.82011	0.0335336	MEX3A	0.000140711
4.11294e-47	14.3679	0.140016	LMNA	2.45122e-46
8.23448e-16	7.9654	0.0764459	SEMA4A	2.66946e-15
1.01586e-11	6.70373	0.0640071	SLC25A44	2.90341e-11
3.13392e-30	11.3647	0.11034	PMF1	1.39104e-29
0.00211094	2.86109	0.0253218	BGLAP	0.0040071
4.307e-16	8.04515	0.0773772	SMG5	1.40718e-15
6.89113e-149	25.9607	0.253794	TMEM79	1.79019e-147
1.47962e-74	18.2304	0.177637	GLMP	1.3739e-73
1.07939e-69	17.6075	0.171904	CCT3	9.30187e-69
1.58118e-18	8.70548	0.0816646	C1orf61	5.48823e-18
1.43632e-31	11.6308	0.112434	MEF2D	6.53403e-31
6.67458e-09	5.68153	0.053177	IQGAP3	1.72892e-08
4.72051e-63	16.7196	0.163038	NAXE	3.64976e-62
3.18594e-21	9.38366	0.0903737	GPATCH4	1.17765e-20
7.63515e-06	4.32475	0.0388452	AL590666.4	1.70249e-05
2.56824e-143	25.4625	0.249181	CRABP2	6.33037e-142
5.26066e-31	11.5195	0.111303	ISG20L2	2.36905e-30
1.77186e-08	5.5122	0.0524445	RRNAD1	4.48799e-08
2.79796e-28	10.9656	0.106177	MRPL24	1.19613e-27
1.04917e-28	11.0539	0.107442	HDGF	4.51295e-28
5.43938e-46	14.188	0.137721	PRCC	3.18789e-45
2.27334e-88	19.8944	0.193396	ARHGEF11	2.56794e-87
2.8857e-47	14.3925	0.139749	ETV3	1.72515e-46
6.04265e-25	10.248	0.0972355	MNDA	2.41658e-24
4.54581e-29	11.1287	0.108196	IFI16	1.96616e-28
0.00135637	2.99854	0.0278798	AIM2	0.0026153
2.20287e-60	16.3492	0.15937	DUSP23	1.63602e-59
0.00333628	2.71276	0.0215264	AL590560.2	0.00621794
1.06625e-179	28.5596	0.279634	TAGLN2	3.99134e-178
2.04515e-10	6.25054	0.0577227	IGSF9	5.59256e-10
1.623e-17	8.43735	0.0800641	SLAMF9	5.4918e-17
1.27057e-10	6.32446	0.0604967	LINC01133	3.49888e-10
0.00076004	3.17082	0.0283802	PIGM	0.00149589
4.78757e-26	10.4903	0.101158	IGSF8	1.95811e-25
0.00361815	2.68577	0.0243036	AL121987.2	0.00672077
2.48012e-71	17.8198	0.173828	PEA15	2.19702e-70
6.30772e-18	8.54716	0.0823838	DCAF8	2.15504e-17
2.86073e-16	8.09511	0.077888	PEX19	9.39188e-16
3.05175e-169	27.7048	0.271096	COPA	1.01359e-167
3.08044e-90	20.109	0.195939	NCSTN	3.60484e-89
4.16107e-14	7.46512	0.0702829	NHLH1	1.28506e-13
0.000758129	3.17155	0.0290017	VANGL2	0.00149224
3.74697e-19	8.8673	0.0841014	CD48	1.32293e-18
0.000109385	3.69629	0.0330519	SLAMF7	0.000227708
6.29917e-239	32.9867	0.323163	F11R	4.38195e-237
9.71589e-135	24.6759	0.241442	TSTD1	2.14564e-133
4.38728e-23	9.82515	0.094482	USF1	1.69084e-22
1.23492e-126	23.909	0.232731	ARHGAP30	2.47409e-125
0	45.0705	0.441711	NECTIN4	0
1.12453e-09	5.97871	0.0564675	KLHDC9	2.99431e-09
1.45143e-89	20.0319	0.195752	PFDN2	1.6789e-88
8.1252e-28	10.8687	0.10468	NIT1	3.45056e-27
9.66063e-05	3.72773	0.0350814	DEDD	0.000201811
1.74671e-44	13.9425	0.135861	UFC1	9.99836e-44
0.00844282	2.38919	0.0217248	PPOX	0.0151674
5.40551e-07	4.87627	0.0464372	B4GALT3	1.27949e-06
5.70651e-44	13.8578	0.134949	NDUFS2	3.23321e-43
1.3464e-13	7.30893	0.0702014	FCER1G	4.08702e-13
8.94947e-11	6.37836	0.0606397	PCP4L1	2.47648e-10
7.98398e-46	14.161	0.137973	SDHC	4.66829e-45
2.97935e-13	7.20142	0.068139	AL592295.5	8.95808e-13
2.147e-09	5.87245	0.0556541	FCGR2A	5.66091e-09
1.03767e-83	19.3491	0.189061	HSPA6	1.09049e-82
4.8772e-46	14.1956	0.135052	FCGR3B	2.86175e-45
9.95436e-24	9.9735	0.0960574	DUSP12	3.88721e-23
0.0262158	1.93957	0.0133762	AL359541.1	0.0447914
7.05455e-52	15.1091	0.147036	ATF6	4.55445e-51
6.17045e-95	20.6387	0.200192	NOS1AP	7.78864e-94
2.58608e-67	17.2945	0.167021	C1orf226	2.14732e-66
1.72889e-80	18.9629	0.184863	UHMK1	1.73952e-79
1.55661e-51	15.0568	0.146461	UAP1	9.97753e-51
3.76148e-07	4.94735	0.0459299	DDR2	8.97302e-07
6.5575e-43	13.6814	0.132239	HSD17B7	3.65582e-42
9.72429e-91	20.1661	0.196155	NUF2	1.14762e-89
1.24157e-26	10.617	0.10271	PBX1	5.14351e-26
4.40368e-150	26.0662	0.255106	MGST3	1.16086e-148
3.16779e-19	8.88599	0.0856083	ALDH9A1	1.12081e-18
1.13156e-98	21.0505	0.205734	TMCO1	1.517e-97
6.75861e-27	10.6737	0.10306	UCK2	2.81483e-26
0.00429961	2.62759	0.0192449	AL358115.1	0.00793537
1.44113e-13	7.29979	0.069688	POGK	4.37086e-13
5.71192e-05	3.85817	0.0359552	TADA1	0.000121131
5.53249e-07	4.87169	0.045195	ILDR2	1.30893e-06
1.62785e-61	16.5072	0.160613	MAEL	1.23086e-60
1.72697e-49	14.7422	0.143266	POU2F1	1.07077e-48
9.57042e-05	3.73009	0.0340889	CD247	0.000199977
1.09499e-66	17.2112	0.167949	CREG1	8.98193e-66
4.25864e-05	3.92936	0.0355479	RCSD1	9.09509e-05
5.73595e-46	14.1842	0.138093	MPZL1	3.36091e-45
0.00123786	3.02629	0.0270698	ADCY10	0.00239639
1.07388e-92	20.3878	0.199246	MPC2	1.30613e-91
6.71715e-52	15.1123	0.146953	DCAF6	4.33886e-51
2.14733e-07	5.05541	0.0471107	GPR161	5.18669e-07
2.61534e-116	22.8948	0.223872	TIPRL	4.55465e-115
3.80906e-195	29.7776	0.290944	SFT2D2	1.67058e-193
2.83016e-57	15.9071	0.152931	TBX19	2.00327e-56
6.88818e-09	5.67615	0.0498149	AL023755.1	1.78369e-08
0.00090402	3.12008	0.0269847	XCL2	0.00176981
1.72999e-286	36.152	0.354098	ATP1B1	1.8755e-284
5.7955e-12	6.78522	0.064178	NME7	1.66996e-11
3.24404e-99	21.1096	0.205931	BLZF1	4.39614e-98
1.27506e-14	7.61932	0.0727693	SLC19A2	4.00191e-14
3.48934e-07	4.96196	0.0425891	Z99572.1	8.33495e-07
6.90643e-15	7.69808	0.0737012	C1orf112	2.18381e-14
1.0538e-19	9.00752	0.0821479	SELL	3.76361e-19
7.6381e-17	8.25433	0.0788526	METTL18	2.54498e-16
4.88731e-56	15.7277	0.15206	SCYL3	3.39697e-55
2.49815e-06	4.56494	0.0416266	KIFAP3	5.72013e-06
3.21611e-08	5.40635	0.0507229	GORAB	8.04284e-08
7.98368e-07	4.79873	0.0443267	BX284613.2	1.87311e-06
0.00101566	3.08561	0.0279998	FMO3	0.00198017
4.75538e-13	7.13741	0.0674253	FMO4	1.42281e-12
1.38902e-172	27.9809	0.27395	PRRC2C	4.81122e-171
0.0147421	2.17695	0.019021	MYOCOS	0.0259243
4.29548e-55	15.5894	0.151374	VAMP4	2.93591e-54
2.70024e-05	4.03758	0.0379796	EEF1AKNMT	5.83754e-05
0.0188429	2.07826	0.0173087	DNM3	0.0327492
3.40708e-18	8.61799	0.0826539	PIGC	1.17267e-17
4.36418e-88	19.8617	0.193441	SUCO	4.91422e-87
1.26227e-08	5.57157	0.0519728	AL645568.1	3.22429e-08
1.36985e-59	16.2375	0.158396	PRDX6	1.00307e-58
7.14667e-13	7.08118	0.067186	KLHL20	2.12508e-12
3.94227e-20	9.11476	0.087236	CENPL	1.42401e-19
1.71711e-14	7.5808	0.0729408	DARS2	5.37183e-14
4.05335e-101	21.3158	0.208282	GAS5	5.64875e-100
2.55747e-06	4.56002	0.0346233	GAS5-AS1	5.85222e-06
1.06525e-19	9.00634	0.0860462	ZBTB37	3.80341e-19
0.0222885	2.00862	0.0123359	SERPINC1	0.0384495
0	48.4007	0.474612	RC3H1	0
2.58637e-20	9.16035	0.0875474	RABGAP1L-DT	9.3775e-20
2.45439e-233	32.5945	0.319226	RABGAP1L	1.61326e-231
0.00414922	2.63968	0.0231984	RABGAP1L-IT1	0.00766572
6.72793e-07	4.8329	0.0449627	Z99127.1	1.58442e-06
5.67027e-18	8.55945	0.0815295	Z99127.4	1.94069e-17
2.14772e-65	17.0379	0.166297	CACYBP	1.72334e-64
1.94112e-95	20.6945	0.20199	MRPS14	2.46384e-94
0.0273106	1.92188	0.015526	TNN	0.0465708
4.73157e-33	11.9186	0.115823	KIAA0040	2.20288e-32
0.0163236	2.13639	0.0169897	TNR	0.028553
1.04976e-21	9.49997	0.0868691	LINC02803	3.92259e-21
2.61328e-143	25.4618	0.248928	COP1	6.42873e-142
8.4009e-08	5.23163	0.0481442	AL591043.2	2.06522e-07
1.83557e-06	4.62918	0.0416787	PAPPA2	4.22967e-06
2.1218e-08	5.4804	0.0492869	AL136114.1	5.35487e-08
3.72894e-06	4.48018	0.0390509	RASAL2-AS1	8.46481e-06
4.894e-304	37.2521	0.364783	RASAL2	6.09754e-302
8.26083e-13	7.06108	0.0665379	TEX35	2.45027e-12
2.93742e-272	35.2348	0.34493	RALGPS2	2.78643e-270
1.16588e-109	22.2174	0.215354	ANGPTL1	1.86207e-108
5.97427e-21	9.31717	0.0899557	FAM20B	2.19214e-20
1.66668e-29	11.2178	0.108624	TOR3A	7.27409e-29
1.7403e-39	13.0958	0.126705	ABL2	9.13102e-39
8.55907e-44	13.8287	0.134109	SOAT1	4.82867e-43
8.00116e-21	9.28611	0.088149	TDRD5	2.93029e-20
1.44531e-94	20.5975	0.20115	TOR1AIP2	1.81337e-93
2.90045e-07	4.99773	0.04552	AL353708.3	6.96415e-07
1.431e-85	19.5686	0.190537	TOR1AIP1	1.54269e-84
3.86581e-05	3.95257	0.0340691	AL353708.1	8.2759e-05
3.43249e-86	19.6413	0.191647	CEP350	3.72605e-85
0.00315645	2.73107	0.0242722	AL390718.1	0.00589683
0	45.595	0.446754	QSOX1	0
1.46071e-24	10.1623	0.0936615	LHX4	5.7954e-24
1.63104e-28	11.0143	0.106895	ACBD6	6.99299e-28
5.21502e-48	14.5103	0.140585	XPR1	3.15535e-47
3.57227e-17	8.34462	0.0775927	KIAA1614	1.20017e-16
9.27273e-14	7.35888	0.0663965	AL162431.1	2.82915e-13
3.95487e-48	14.5292	0.14149	STX6	2.39927e-47
7.22513e-46	14.168	0.137237	MR1	4.22754e-45
1.72093e-207	30.7164	0.300857	IER5	8.68894e-206
7.9985e-14	7.37859	0.0679713	LINC01732	2.44754e-13
4.28047e-07	4.92213	0.0471256	GLUL	1.01791e-06
1.85287e-30	11.4105	0.109478	RNASEL	8.25354e-30
3.08991e-15	7.80022	0.0750222	RGS16	9.85865e-15
1.58154e-14	7.59147	0.0730807	NPL	4.95392e-14
3.86215e-09	5.77437	0.0538733	AL355999.1	1.00971e-08
3.74739e-49	14.6898	0.14304	DHX9	2.31034e-48
1.17976e-43	13.8056	0.134023	LAMC1	6.64673e-43
0	40.9999	0.401757	LAMC2	0
9.73418e-05	3.72582	0.0339428	NMNAT2	0.000203297
1.42692e-32	11.8263	0.112061	AL354953.1	6.60156e-32
1.30016e-59	16.2407	0.158156	SMG7	9.52601e-59
7.95619e-54	15.4018	0.148667	NCF2	5.32603e-53
9.65109e-68	17.3512	0.16936	ARPC5	8.06716e-67
0.00567007	2.53204	0.0227596	RGL1	0.0103533
3.17453e-13	7.19277	0.0689887	TSEN15	9.53806e-13
1.69764e-46	14.2694	0.138926	C1orf21	1.00222e-45
0.0101455	2.32092	0.0182621	AL713852.1	0.0181119
2.24606e-58	16.065	0.15607	EDEM3	1.6154e-57
4.0555e-85	19.5155	0.190402	NIBAN1	4.35141e-84
1.02048e-08	5.60849	0.0281247	LINC01633	2.6238e-08
9.5026e-137	24.8624	0.242718	RNF2	2.14391e-135
2.84368e-24	10.0971	0.0973005	TRMT1L	1.12113e-23
9.55924e-25	10.2035	0.0981001	SWT1	3.80531e-24
2.80808e-16	8.09737	0.0782169	IVNS1ABP	9.22508e-16
1.51437e-67	17.3253	0.16903	TPR	1.26246e-66
1.84254e-52	15.1973	0.147726	ODR4	1.20163e-51
4.78088e-12	6.81295	0.0641706	AL096803.2	1.38126e-11
0.0066826	2.47389	0.0196554	PDC	0.0121261
1.15483e-09	5.97438	0.056435	PTGS2	3.07336e-09
6.03387e-11	6.43848	0.0614041	PLA2G4A	1.67896e-10
0.0281797	1.90825	0.0161347	ERVMER61-1	0.0479974
0.000235214	3.49705	0.0328326	AL390957.1	0.000479367
2.90716e-14	7.5122	0.0721428	AL136454.1	9.02829e-14
1.21712e-26	10.6189	0.103018	RGS2	5.04307e-26
1.45739e-41	13.454	0.130916	UCHL5	7.91529e-41
3.92507e-94	20.549	0.200427	RO60	4.89032e-93
2.8631e-80	18.9363	0.184877	GLRX2	2.87032e-79
5.83482e-67	17.2476	0.168129	CDC73	4.81138e-66
0.00764796	2.4253	0.0207928	LINC01031	0.0137978
8.5397e-28	10.8642	0.0851519	AL353709.1	3.6229e-27
4.45105e-09	5.75042	0.0547767	CFH	1.16148e-08
1.07275e-144	25.5867	0.249385	ASPM	2.68112e-143
1.78552e-07	5.09051	0.0482103	ZBTB41	4.32613e-07
0	43.1934	0.423148	DENND1B	0
3.25493e-31	11.5608	0.111881	C1orf53	1.47003e-30
6.10518e-06	4.3738	0.033082	LHX9	1.36914e-05
3.48027e-162	27.1128	0.264898	NEK7	1.07734e-160
1.42538e-64	16.9269	0.16382	PTPRC	1.12676e-63
0.0267133	1.93146	0.0165402	MIR181A1HG	0.0456113
8.77024e-23	9.75511	0.0929925	LINC00862	3.35882e-22
2.32974e-06	4.57956	0.0425372	AC104461.1	5.34332e-06
1.08245e-36	12.598	0.121605	ZNF281	5.38707e-36
1.04737e-09	5.99028	0.0462535	AL359834.1	2.79303e-09
2.16425e-60	16.3503	0.158476	KIF14	1.60781e-59
2.43978e-20	9.16665	0.0883368	DDX59	8.85243e-20
1.0353e-152	26.2971	0.256508	CAMSAP2	2.81205e-151
7.38327e-87	19.7192	0.192362	INAVA	8.12744e-86
0.00813127	2.40297	0.0184624	ASCL5	0.0146319
1.3228e-22	9.71333	0.0939576	TMEM9	5.04752e-22
1.90789e-22	9.67594	0.0938494	PKP1	7.25029e-22
1.03337e-31	11.6589	0.113374	LAD1	4.71206e-31
7.06892e-150	26.0481	0.254892	PHLDA3	1.86148e-148
1.25485e-23	9.95048	0.0963643	CSRP1	4.89339e-23
5.8313e-09	5.70459	0.0544928	IPO9	1.5143e-08
7.63788e-29	11.0824	0.106179	SHISA4	3.29331e-28
0.0225038	2.00458	0.0113782	AL513217.1	0.0387489
9.58262e-51	14.9362	0.145538	TIMM17A	6.07538e-50
1.91562e-72	17.9625	0.175255	RNPEP	1.73e-71
4.72552e-112	22.4635	0.218527	ELF3-AS1	7.81646e-111
0	45.8109	0.449322	ELF3	0
0.000956524	3.10341	0.0268121	GPR37L1	0.00186953
2.5751e-157	26.6966	0.260997	ARL8A	7.43807e-156
8.42132e-169	27.6682	0.270492	UBE2T	2.78226e-167
2.30729e-81	19.0685	0.185015	PPP1R12B	2.35458e-80
0.000198382	3.54223	0.0316627	SYT2	0.000406386
1.68597e-96	20.812	0.203334	KDM5B	2.1854e-95
1.35011e-61	16.5185	0.160702	PCAT6	1.02209e-60
2.22256e-84	19.4283	0.189648	RABIF	2.35845e-83
1.27637e-10	6.32376	0.0600198	KLHL12	3.51409e-10
1.77356e-147	25.8354	0.252791	ADIPOR1	4.56946e-146
9.45516e-73	18.0016	0.175762	CYB5R1	8.57608e-72
2.54585e-101	21.3375	0.208558	TMEM183A	3.56177e-100
3.33276e-06	4.5041	0.0405283	PPFIA4	7.58542e-06
1.75577e-07	5.09369	0.043277	LINC01136	4.25693e-07
5.91713e-16	8.00616	0.07697	BTG2	1.9272e-15
0.00300589	2.74714	0.0252455	ATP2B4	0.00562562
1.69743e-185	29.0228	0.284172	SNRPE	6.75814e-184
3.77263e-36	12.4992	0.120664	SOX13	1.85798e-35
0.0231898	1.99192	0.0177012	ETNK2	0.039867
5.65972e-14	7.42451	0.0566205	ERLNC1	1.73995e-13
0.0232595	1.99065	0.0168125	REN	0.0399786
2.81748e-57	15.9073	0.154028	PLEKHA6	1.99486e-56
2.10143e-85	19.549	0.19029	PPP1R15B	2.26154e-84
7.0722e-26	10.4533	0.100083	PIK3C2B	2.88123e-25
4.47166e-18	8.58679	0.0827332	MDM4	1.53445e-17
0.000109084	3.69699	0.0331209	TMEM81	0.000227119
7.66446e-28	10.874	0.104853	RBBP5	3.256e-27
0.0242595	1.97279	0.0160182	TMCC2	0.0416174
6.93639e-20	9.05329	0.0869628	NUAK2	2.48687e-19
8.7376e-226	32.0571	0.313609	LEMD1	5.37631e-224
0.000347829	3.39128	0.0305515	BLACAT1	0.000701174
3.13772e-06	4.51689	0.0278177	LEMD1-DT	7.15256e-06
0.000529066	3.2746	0.0289801	CDK18	0.00105338
9.35053e-06	4.27986	0.0392775	MFSD4A	2.07483e-05
1.35869e-52	15.2172	0.147136	ELK4	8.87474e-52
9.867e-143	25.4096	0.248614	NUCKS1	2.41308e-141
1.67512e-70	17.7126	0.172217	RAB29	1.46371e-69
0.00057657	3.25022	0.0265202	AC119673.1	0.00114514
4.93426e-53	15.2834	0.147754	SLC41A1	3.25352e-52
2.39693e-12	6.91155	0.0654992	SLC26A9	7.00261e-12
1.97498e-17	8.41437	0.0806891	RAB7B	6.6684e-17
5.24107e-96	20.7575	0.202598	RHEX	6.71366e-95
0.000233031	3.49954	0.0306715	AC244035.1	0.000475035
0.0198474	2.05691	0.0179619	FAM72A	0.0343996
1.66066e-38	12.9234	0.12513	SRGAP2	8.54488e-38
2.71359e-16	8.10153	0.0780679	IKBKE	8.91816e-16
5.49066e-11	6.45278	0.0340097	AC244034.2	1.52985e-10
1.34446e-205	30.5743	0.299017	RASSF5	6.64089e-204
1.54581e-14	7.59443	0.0729796	EIF2D	4.8438e-14
0.0117592	2.26491	0.0200788	AL591846.2	0.0208662
0.0161692	2.1402	0.0194212	DYRK3	0.0282966
4.81885e-126	23.8521	0.233152	MAPKAPK2	9.54735e-125
0.00147499	2.9729	0.0264072	IL19	0.00283594
0	38.5449	0.376984	C1orf116	0
2.49034e-159	26.8696	0.262081	PFKFB2	7.30276e-158
3.63412e-162	27.1112	0.263997	YOD1	1.12357e-160
2.35408e-06	4.57739	0.0375729	C4BPB	5.39864e-06
1.46311e-82	19.2122	0.18754	CD55	1.51408e-81
0.0135839	2.2091	0.0192263	CR1L	0.0239598
6.35747e-222	31.7788	0.311281	CD46	3.77275e-220
1.39123e-48	14.6006	0.14134	LINC02767	8.51429e-48
2.42334e-36	12.5343	0.121576	PLXNA2	1.19605e-35
8.25861e-143	25.4166	0.248695	MIR205HG	2.0217e-141
6.86094e-12	6.76081	0.0636886	AL023754.1	1.96994e-11
5.33732e-05	3.87472	0.0339329	CAMK1G	0.00011336
1.16901e-194	29.74	0.291109	LAMB3	5.10918e-193
3.95336e-42	13.5502	0.131087	HSD11B1-AS1	2.17066e-41
2.00338e-18	8.6786	0.0840422	G0S2	6.92868e-18
2.01862e-66	17.1757	0.166473	HSD11B1	1.64988e-65
4.32588e-47	14.3644	0.13772	TRAF3IP3	2.57752e-46
2.65585e-32	11.774	0.113414	C1orf74	1.22419e-31
1.62686e-160	26.9708	0.263862	IRF6	4.87338e-159
3.76357e-10	6.15459	0.0588185	UTP25	1.01926e-09
6.37165e-06	4.36447	0.0396623	SERTAD4	1.42762e-05
1.64321e-27	10.8042	0.104419	RCOR3	6.93359e-27
3.52415e-08	5.38994	0.0496931	TRAF5	8.79914e-08
5.30765e-12	6.7979	0.0652548	LINC00467	1.5301e-11
3.19498e-05	3.99793	0.0375111	SLC30A1	6.87327e-05
3.1332e-205	30.5466	0.297754	NEK2	1.54458e-203
4.80027e-53	15.2852	0.148709	LPGAT1	3.16601e-52
3.33619e-06	4.50388	0.0425633	INTS7	7.59253e-06
0.000573259	3.25186	0.0300307	DTL	0.00113901
5.78642e-37	12.6473	0.122886	PPP2R5A	2.89298e-36
1.02591e-15	7.93817	0.0744211	AL360091.3	3.3185e-15
3.30102e-20	9.13399	0.0879912	PACC1	1.19427e-19
8.20878e-34	12.0637	0.11737	NENF	3.8758e-33
0.00807644	2.40544	0.0191279	AC092803.4	0.0145374
7.81995e-61	16.4122	0.160017	ATF3	5.83711e-60
1.14397e-44	13.9727	0.135256	NSL1	6.57073e-44
7.16554e-15	7.69337	0.0732534	TATDN3	2.26431e-14
0.00046879	3.30862	0.0295153	FLVCR1-DT	0.000937243
0.0205879	2.04176	0.0178233	FLVCR1	0.0356484
4.52901e-21	9.34652	0.0893668	ANGEL2	1.66721e-20
6.24082e-20	9.06481	0.0871624	RPS6KC1	2.24102e-19
4.74878e-07	4.90177	0.0464748	SMYD2	1.12681e-06
1.91033e-53	15.3451	0.148173	PTPN14	1.26796e-52
7.81516e-210	30.8913	0.301921	CENPF	4.01879e-208
1.21192e-05	4.22178	0.0266171	AC099563.2	2.67495e-05
2.17018e-54	15.4856	0.150521	KCTD3	1.46727e-53
8.27742e-19	8.77858	0.0848222	GPATCH2	2.8919e-18
0.0106719	2.30185	0.0181166	SPATA17	0.0190232
2.47477e-64	16.8944	0.164236	RRP15	1.94708e-63
3.25519e-38	12.8715	0.125146	LYPLAL1	1.66503e-37
0.00402804	2.64971	0.0208245	AC096642.1	0.00745174
0.0260358	1.94254	0.0151889	ZC3H11B	0.0445062
9.12675e-37	12.6115	0.122664	EPRS	4.54667e-36
5.54216e-10	6.09296	0.0583436	BPNT1	1.49287e-09
1.43366e-95	20.7091	0.202179	IARS2	1.82064e-94
2.70495e-58	16.0534	0.156042	RAB3GAP2	1.94432e-57
5.04233e-12	6.80529	0.0651611	MARK1	1.45512e-11
0.00942307	2.34856	0.0208548	C1orf115	0.0168715
0.0192923	2.06859	0.0179772	44987	0.0334906
6.16429e-07	4.85028	0.0450825	44986	1.45511e-06
1.52749e-172	27.9775	0.273834	DUSP10	5.28356e-171
3.06577e-08	5.41492	0.050169	LINC02257	7.67608e-08
4.71191e-74	18.167	0.176033	LINC01705	4.33825e-73
2.03551e-07	5.06561	0.0262032	AL513314.2	4.9223e-07
0.00308247	2.73888	0.0251861	TAF1A	0.00576507
1.3822e-73	18.1078	0.176339	MIA3	1.26654e-72
2.31566e-10	6.23111	0.0583019	AL592148.3	6.31849e-10
2.46973e-63	16.7581	0.163212	AIDA	1.91603e-62
1.91444e-117	23.0085	0.224906	BROX	3.39782e-116
8.65204e-13	7.05465	0.0671447	FAM177B	2.56357e-12
2.08307e-11	6.59805	0.0633384	SUSD4	5.88186e-11
0.00211243	2.86086	-0.000251769	CCDC185	0.0040071
2.90636e-93	20.4516	0.199811	CAPN2	3.56916e-92
2.71961e-103	21.5488	0.210073	TP53BP2	3.92096e-102
1.8352e-36	12.5563	0.121776	FBXO28	9.09539e-36
2.84404e-05	4.02539	0.0379735	DEGS1	6.14099e-05
4.86688e-110	22.2566	0.217644	CNIH4	7.84132e-109
2.02896e-176	28.2943	0.276797	WDR26	7.32149e-175
1.00642e-12	7.03359	0.0673141	DNAH14	2.97425e-12
4.35529e-79	18.7924	0.182736	LBR	4.29239e-78
1.29869e-12	6.99795	0.0674442	ENAH	3.82624e-12
5.18533e-92	20.3106	0.198496	SRP9	6.21916e-91
2.19433e-15	7.8433	0.0756856	EPHX1	7.0272e-15
5.05887e-11	6.46518	0.0611121	AL591895.1	1.41237e-10
1.37012e-16	8.18424	0.0787106	TMEM63A	4.5338e-16
3.16066e-06	4.51535	0.024462	LEFTY1	7.20221e-06
3.28378e-32	11.7561	0.113773	PYCR2	1.51169e-31
1.15863e-12	7.01392	0.0673942	SDE2	3.41801e-12
2.16187e-20	9.17968	0.0885638	H3F3A	7.85089e-20
1.39166e-142	25.3961	0.248483	ACBD3	3.40014e-141
0.00277038	2.77379	0.0246234	ACBD3-AS1	0.00520353
5.51282e-15	7.72683	0.0739002	LIN9	1.74712e-14
9.88522e-60	16.2575	0.158415	PARP1	7.25757e-59
5.88377e-14	7.41937	0.0695321	ITPKB	1.8075e-13
0.000546756	3.26529	0.0301478	PSEN2	0.00108756
0.0019267	2.88992	0.0267787	COQ8A	0.00366868
2.33784e-131	24.3588	0.237612	CDC42BPA	4.94481e-130
2.16096e-12	6.92623	0.0655772	ZNF678	6.32281e-12
6.85682e-06	4.3484	0.041103	SNAP47	1.53386e-05
1.62203e-14	7.58819	0.072951	JMJD4	5.07883e-14
0.00770708	2.4225	0.0195162	PRSS38	0.0139005
1.4549e-19	8.97208	0.0860058	WNT9A	5.17984e-19
2.89188e-111	22.3828	0.218822	ARF1	4.73961e-110
2.17455e-54	15.4855	0.150959	C1orf35	1.46983e-53
2.31827e-117	23.0002	0.224858	MRPL55	4.11165e-116
1.14618e-59	16.2484	0.158453	GUK1	8.4003e-59
2.07492e-06	4.60373	0.0432132	IBA57	4.76893e-06
8.40784e-15	7.6729	0.0725385	OBSCN	2.65152e-14
5.82888e-76	18.4065	0.179043	TRIM11	5.53346e-75
0.0042301	2.63313	0.0229407	TRIM17	0.00781112
4.01704e-42	13.549	0.131772	HIST3H2A	2.20466e-41
2.32905e-20	9.17166	0.0817046	HIST3H2BB	8.45309e-20
6.19415e-35	12.2747	0.119358	RNF187	2.9894e-34
1.13132e-162	27.1541	0.264314	RHOU	3.52384e-161
5.41421e-102	21.4098	0.209191	RAB4A	7.66034e-101
2.13137e-26	10.5665	0.101855	CCSAP	8.78471e-26
3.32965e-31	11.5589	0.111485	NUP133	1.50324e-30
0.00634619	2.49229	0.0196079	AL121990.1	0.0115408
6.96977e-19	8.7979	0.0843609	ABCB10	2.44083e-18
6.59196e-32	11.6971	0.112902	TAF5L	3.01686e-31
9.99385e-11	6.36144	0.0580481	URB2	2.76182e-10
8.42177e-19	8.77664	0.0848406	GALNT2	2.94151e-18
4.27727e-08	5.35502	0.051172	PGBD5	1.06466e-07
5.04251e-17	8.30378	0.0795759	COG2	1.68778e-16
5.11242e-11	6.46359	0.0438081	CAPN9	1.42652e-10
1.29594e-18	8.72801	0.0841513	C1orf198	4.50692e-18
1.09326e-08	5.59656	0.0363181	AL118511.3	2.80575e-08
4.56097e-09	5.7463	0.0543114	TTC13	1.18905e-08
5.16544e-21	9.3326	0.0897926	ARV1	1.8987e-20
3.67865e-44	13.8893	0.134858	FAM89A	2.09326e-43
1.04039e-41	13.4789	0.130817	C1orf131	5.66651e-41
5.91329e-28	10.8977	0.10467	GNPAT	2.51378e-27
3.5899e-05	3.97025	0.0372495	EXOC8	7.69773e-05
3.75741e-48	14.5327	0.14058	SPRTN	2.28113e-47
9.27168e-124	23.6309	0.230627	EGLN1	1.77924e-122
2.2302e-89	20.0105	0.195401	AL445524.1	2.5655e-88
5.33124e-35	12.2868	0.119515	TSNAX	2.57593e-34
0.00158367	2.95101	0.0271934	DISC1	0.00303604
3.71004e-60	16.3174	0.158798	SIPA1L2	2.74315e-59
1.26398e-41	13.4646	0.13086	NTPCR	6.8708e-41
3.0036e-05	4.01253	0.0374323	MAP3K21	6.47213e-05
0	41.4209	0.4059	KCNK1	0
0.0113174	2.27954	0.0193716	AL357972.1	0.020128
0.0180077	2.09675	0.0172603	SLC35F3	0.0313541
3.25786e-05	3.99331	0.0371763	COA6-AS1	7.00435e-05
7.61008e-137	24.8713	0.243284	COA6	1.72003e-135
7.60819e-23	9.76952	0.0941212	TARBP1	2.91869e-22
1.85367e-06	4.62715	0.0260222	AL161640.2	4.27061e-06
9.9818e-47	14.3064	0.139295	IRF2BP2	5.91095e-46
2.02461e-08	5.48869	0.0366005	AL160408.2	5.11473e-08
0.000696514	3.19609	0.0287568	AL160408.6	0.0013741
4.63559e-18	8.58265	0.0831289	TOMM20	1.58917e-17
1.08672e-05	4.24628	0.0384331	RBM34	2.40413e-05
2.88433e-240	33.08	0.323932	ARID4B	2.05205e-238
8.18307e-28	10.8681	0.105254	GGPS1	3.47454e-27
8.61066e-06	4.29817	0.0402053	TBCE	1.91337e-05
1.03002e-35	12.419	0.120538	B3GALNT2	5.03607e-35
2.22717e-27	10.7763	0.104383	GNG4	9.36293e-27
4.27386e-98	20.9874	0.204704	LYST	5.678e-97
0.0195138	2.0639	0.0166503	NID1	0.0338565
8.84765e-67	17.2235	0.167621	GPR137B	7.27658e-66
8.20643e-31	11.4811	0.110998	ERO1B	3.68172e-30
0.00189723	2.89476	0.0269378	EDARADD	0.00361394
7.44575e-18	8.52799	0.0823014	LGALS8	2.54177e-17
0.00129286	3.01313	0.0254105	AL359921.1	0.00249842
9.84598e-11	6.36372	0.0604986	HEATR1	2.72155e-10
0.0116392	2.26883	0.0198996	ACTN2	0.0206622
8.68136e-16	7.95886	0.0757333	MTR	2.81215e-15
1.86265e-05	4.12389	0.0342308	RYR2	4.06576e-05
0.0132669	2.21831	0.0160223	LINC01139	0.0234287
6.62439e-06	4.35596	0.0403063	CHRM3	1.48292e-05
1.38702e-36	12.5785	0.122176	FH	6.88778e-36
2.77827e-05	4.03089	0.037642	OPN3	6.00157e-05
0.00156478	2.95472	0.0267926	CHML	0.0030019
1.4902e-09	5.93267	0.0418559	WDR64	3.94993e-09
5.05083e-12	6.80505	0.0652349	CEP170	1.4574e-11
7.14909e-84	19.3683	0.189087	SDCCAG8	7.52879e-83
4.46706e-07	4.91377	0.0445145	AKT3	1.06117e-06
8.67798e-16	7.95891	0.0735212	AL645465.1	2.81142e-15
6.37226e-74	18.1504	0.176955	ADSS	5.85831e-73
9.47677e-05	3.73257	0.0343871	CATSPERE	0.000198069
3.35596e-48	14.5405	0.141494	DESI2	2.04137e-47
1.27761e-11	6.67016	0.0626229	BX323046.2	3.63499e-11
3.6379e-178	28.4359	0.278361	COX20	1.33193e-176
9.29932e-119	23.1394	0.226309	HNRNPU	1.6839e-117
4.73629e-07	4.90229	0.0406507	BX323046.1	1.12396e-06
0.0125946	2.23849	0.0176315	AL356512.1	0.0222855
5.95709e-12	6.78125	0.0649985	EFCAB2	1.71477e-11
9.09295e-18	8.50483	0.0803439	KIF26B	3.10027e-17
8.57917e-06	4.29898	0.0408325	SMYD3	1.90705e-05
9.99741e-32	11.6617	0.11261	TFB2M	4.56122e-31
4.74679e-33	11.9184	0.115083	CNST	2.20914e-32
5.33844e-10	6.09895	0.0578201	SCCPDH	1.43892e-09
2.2567e-108	22.0839	0.215571	AHCTF1	3.54101e-107
1.97235e-17	8.41453	0.0803929	ZNF695	6.6604e-17
3.97772e-10	6.14581	0.0580636	ZNF670	1.07679e-09
7.12646e-06	4.33993	0.0397703	ZNF669	1.59233e-05
7.30472e-08	5.25742	0.0489943	ZNF124	1.80069e-07
5.98744e-05	3.84664	0.0351406	AL390728.6	0.000126802
8.96038e-19	8.76966	0.0839971	SH3BP5L	3.12832e-18
0.000737531	3.17955	0.0293495	ZNF672	0.00145296
1.59906e-09	5.92109	0.0560326	ZNF692	4.23131e-09
3.64569e-19	8.87035	0.0850256	PGBD2	1.28771e-18
7.1e-07	4.82218	0.0457463	FAM110C	1.67e-06
2.1656e-64	16.9022	0.164823	SH3YL1	1.70544e-63
4.30268e-46	14.2044	0.138405	ACP1	2.52642e-45
1.1273e-25	10.4091	0.100676	TMEM18	4.57849e-25
1.69818e-09	5.91119	0.0562357	EIPR1	4.4903e-09
1.21745e-08	5.57786	0.0528906	TRAPPC12	3.113e-08
2.95237e-60	16.3314	0.159334	ADI1	2.18746e-59
1.03689e-05	4.2568	0.0381972	AC108488.1	2.29591e-05
6.28133e-23	9.78892	0.0944281	RNASEH1	2.41374e-22
0.00438115	2.62119	0.0221817	AC108488.3	0.00807693
6.72398e-24	10.0124	0.0967964	RPS7	2.63272e-23
0.00702544	2.45596	0.0219051	CMPK2	0.012716
0.00385164	2.66481	0.0243715	RSAD2	0.00713807
0.00028345	3.44698	0.0293269	LINC01871	0.000574308
0.000240566	3.49105	0.0297945	ID2-AS1	0.000489877
5.91825e-36	12.4633	0.121043	ID2	2.90666e-35
1.10941e-101	21.3763	0.208376	KIDINS220	1.56435e-100
0	38.0784	0.373159	MBOAT2	0
0.00700646	2.45693	0.0195281	AC093904.4	0.0126844
7.88137e-07	4.80131	0.0440281	AC093904.3	1.8498e-06
3.71568e-149	25.9844	0.25367	ASAP2	9.68279e-148
8.36213e-76	18.3869	0.179338	ITGB1BP1	7.9203e-75
2.82952e-16	8.09644	0.0780863	CPSF3	9.29307e-16
5.02795e-101	21.3057	0.208005	IAH1	7.00306e-100
1.67249e-94	20.5904	0.200999	ADAM17	2.09526e-93
2.88923e-38	12.8807	0.125413	YWHAQ	1.48026e-37
5.02794e-106	21.8382	0.212937	TAF1B	7.62657e-105
8.39542e-13	7.05883	0.0669543	AC010969.2	2.48842e-12
3.12012e-29	11.1622	0.104432	AC010969.3	1.35396e-28
0	39.3845	0.386053	GRHL1	0
0.00450659	2.61155	0.0231253	AC010969.1	0.00829965
6.98197e-13	7.08441	0.0675328	KLF11	2.07684e-12
4.38238e-23	9.82526	0.0949703	RRM2	1.68921e-22
2.87418e-10	6.19718	0.059347	HPCAL1	7.81775e-10
1.16574e-51	15.0759	0.146551	ODC1	7.49325e-51
1.41446e-67	17.3293	0.168694	NOL10	1.17957e-66
0.000102358	3.71313	0.0310662	RN7SL832P	0.000213577
2.38884e-188	29.2479	0.285707	ATP6V1C2	9.83941e-187
2.33423e-50	14.8767	0.14506	PDIA6	1.47022e-49
0.0124016	2.24445	0.0177963	LINC01954	0.0219595
1.53886e-12	6.97413	0.0665674	SLC66A3	4.52108e-12
1.8137e-43	13.7745	0.133371	ROCK2	1.01885e-42
4.79155e-14	7.44652	0.0711696	E2F6	1.4774e-13
1.51093e-30	11.4282	0.109802	LPIN1	6.74477e-30
5.32295e-09	5.7201	0.0504483	TRIB2	1.38453e-08
7.58657e-148	25.8682	0.253037	LRATD1	1.95665e-146
4.52363e-27	10.7109	0.103494	NBAS	1.88998e-26
1.84699e-68	17.446	0.170002	DDX1	1.55791e-67
0.000135161	3.6422	0.0299436	MYCN	0.000279831
3.67644e-13	7.17271	0.0670572	FAM49A	1.10342e-12
4.94653e-21	9.33718	0.0904104	VSNL1	1.81957e-20
1.99585e-73	18.0876	0.176345	SMC6	1.82483e-72
7.23491e-32	11.6892	0.112462	GEN1	3.3099e-31
1.04323e-11	6.69984	0.064134	KCNS3	2.98032e-11
0.000354283	3.38624	0.0313877	RDH14	0.000713323
4.89621e-20	9.09123	0.0861237	LINC01376	1.76375e-19
5.85137e-56	15.7163	0.152612	TTC32	4.05804e-55
4.7675e-37	12.6626	0.123281	LAPTM4A	2.3888e-36
3.6765e-59	16.1768	0.157784	SDC1	2.67414e-58
8.89806e-197	29.9034	0.292463	PUM2	3.99344e-195
2.06928e-21	9.42904	0.0913233	RHOB	7.68059e-21
0.000681836	3.20223	0.0291748	HS1BP3	0.00134641
4.14419e-05	3.9359	0.0350624	GDF7	8.85445e-05
0.000546239	3.26556	0.0300918	LDAH	0.00108671
1.0046e-68	17.4807	0.169705	ATAD2B	8.51377e-68
9.11587e-94	20.5081	0.200116	UBXN2A	1.12791e-92
3.3776e-13	7.1843	0.0668319	MFSD2B	1.01445e-12
5.84071e-36	12.4644	0.119958	FKBP1B	2.8697e-35
5.24546e-54	15.4287	0.150449	SF3B6	3.52461e-53
8.70422e-23	9.75588	0.0930201	FAM228B	3.33404e-22
1.99323e-157	26.7062	0.260966	TP53I3	5.76402e-156
0	39.5255	0.387237	ITSN2	0
0.00684405	2.46535	0.0215225	AC009228.1	0.0124011
8.58914e-210	30.8883	0.302098	NCOA1	4.40774e-208
6.45229e-57	15.8554	0.15456	PTRHD1	4.54145e-56
0.0270327	1.92631	0.0171587	CENPO	0.0461126
1.2407e-07	5.1591	0.049081	ADCY3	3.026e-07
8.60249e-06	4.29838	0.0388801	DNAJC27	1.91206e-05
1.71208e-05	4.14325	0.038509	DNMT3A	3.74754e-05
1.93071e-06	4.6187	0.0436826	DTNB	4.44565e-06
1.37441e-66	17.198	0.167208	ASXL2	1.12629e-65
1.62951e-05	4.15457	0.0371099	KIF3C	3.56992e-05
1.11937e-80	18.9857	0.185457	RAB10	1.13125e-79
6.60835e-50	14.8069	0.144191	HADHA	4.12597e-49
9.00692e-69	17.487	0.170586	HADHB	7.64352e-68
2.78152e-37	12.7048	0.121321	ADGRF3	1.39903e-36
1.21105e-55	15.6701	0.15215	SELENOI	8.348e-55
6.00852e-07	4.85536	0.0460211	SLC35F6	1.41901e-06
1.0652e-79	18.867	0.183691	CENPA	1.05899e-78
9.72155e-10	6.00239	0.0565621	MAPRE3	2.59476e-09
6.11699e-49	14.6565	0.142109	TMEM214	3.76291e-48
0.00125418	3.02233	0.0279766	AGBL5	0.00242649
4.06927e-133	24.5243	0.239907	OST4	8.78506e-132
3.25736e-05	3.99335	0.0363675	KHK	7.00387e-05
4.83071e-06	4.42462	0.0420111	PREB	1.08997e-05
5.21056e-11	6.46071	0.0615423	SLC5A6	1.45358e-10
5.81428e-25	10.2517	0.0995648	ATRAID	2.32636e-24
3.54255e-09	5.78889	0.0537765	CAD	9.27314e-09
6.09753e-33	11.8975	0.115385	MPV17	2.83461e-32
8.79442e-24	9.98579	0.0965289	GTF3C2	3.43854e-23
0.000920256	3.11483	0.0288281	AC074117.1	0.00180061
6.19192e-15	7.71202	0.0740185	EIF2B4	1.96036e-14
9.05135e-48	14.4724	0.140833	SNX17	5.45805e-47
4.84205e-19	8.8387	0.0847256	ZNF513	1.70189e-18
1.22022e-48	14.6096	0.142418	PPM1G	7.47502e-48
1.74296e-106	21.8866	0.213977	NRBP1	2.6599e-105
3.47556e-64	16.8743	0.16469	KRTCAP3	2.73105e-63
5.84112e-50	14.8152	0.143571	IFT172	3.6515e-49
1.94257e-31	11.605	0.112	FNDC4	8.81141e-31
6.46602e-32	11.6988	0.111889	GCKR	2.95976e-31
9.68921e-16	7.94526	0.0758374	ZNF512	3.13578e-15
9.28384e-39	12.9681	0.124603	CCDC121	4.80064e-38
5.32061e-66	17.1194	0.166867	GPN1	4.31909e-65
2.33129e-75	18.3312	0.178036	SUPT7L	2.18743e-74
9.43359e-109	22.1233	0.215907	SLC4A1AP	1.48769e-107
9.65775e-125	23.7263	0.232084	MRPL33	1.87925e-123
6.10883e-08	5.29021	0.0502396	RBKS	1.51095e-07
5.68756e-35	12.2816	0.119332	BABAM2	2.7465e-34
1.31823e-21	9.47623	0.089663	AC104695.2	4.91184e-21
1.21732e-122	23.5219	0.229796	FOSL2	2.29558e-121
0.00470825	2.59655	0.0214343	AC104695.4	0.00865576
1.83041e-22	9.68018	0.0904881	AC104695.3	6.96112e-22
9.54017e-87	19.7062	0.191507	PLB1	1.04833e-85
2.28902e-06	4.58325	0.0426183	AC092164.1	5.25185e-06
7.3378e-226	32.0626	0.314077	PPP1CB	4.5373e-224
0	38.2464	0.373483	SPDYA	0
7.16944e-28	10.8801	0.104756	TRMT61B	3.04674e-27
1.12705e-64	16.9407	0.165075	WDR43	8.92061e-64
0.00608491	2.50718	0.0215217	PCARE	0.0110849
3.78814e-37	12.6806	0.122996	CLIP4	1.90151e-36
1.24273e-09	5.96241	0.0549667	ALK	3.30343e-09
3.91513e-236	32.7913	0.321126	YPEL5	2.67887e-234
5.87037e-11	6.44265	0.0610043	LBH	1.63401e-10
2.96792e-31	11.5687	0.111437	LCLAT1	1.34089e-30
6.94416e-06	4.34562	0.040272	CAPN13	1.55298e-05
1.48112e-07	5.12583	0.0466012	AC009301.1	3.60113e-07
6.80098e-217	31.4126	0.307362	GALNT14	3.79325e-215
4.14632e-212	31.0603	0.30376	CAPN14	2.18603e-210
1.05325e-12	7.02725	0.0668998	EHD3	3.11006e-12
2.41919e-202	30.3284	0.296048	XDH	1.15618e-200
0.00292735	2.75581	0.0178363	SRD5A2	0.00548724
4.8571e-27	10.7043	0.101237	MEMO1	2.02795e-26
1.29124e-84	19.4562	0.190077	DPY30	1.37778e-83
4.61673e-104	21.6307	0.210697	SPAST	6.7415e-103
6.41779e-26	10.4625	0.101029	SLC30A6	2.61632e-25
4.06835e-162	27.107	0.265203	YIPF4	1.25318e-160
7.53773e-302	37.1168	0.363598	BIRC6	9.20816e-300
0.000106945	3.70202	0.0327707	AL133243.2	0.000222778
1.95664e-14	7.56384	0.0724836	TTC27	6.10518e-14
3.12645e-23	9.85923	0.0949358	LINC00486	1.20827e-22
0.00701947	2.45627	0.0222939	LTBP1	0.012707
2.12265e-26	10.5668	0.101015	RASGRP3	8.75164e-26
2.75386e-21	9.39901	0.0907638	FAM98A	1.01929e-20
4.12567e-156	26.5927	0.259568	FEZ2	1.17676e-154
0	38.5352	0.377414	STRN	0
1.71752e-72	17.9686	0.174524	HEATR5B	1.55166e-71
8.18906e-27	10.6558	0.102869	GPATCH11	3.40436e-26
2.40661e-63	16.7597	0.163333	EIF2AK2	1.86764e-62
2.12202e-84	19.4307	0.189661	CEBPZOS	2.25368e-83
5.13874e-95	20.6475	0.201285	CEBPZ	6.49618e-94
5.55151e-05	3.86513	0.034157	AC007390.2	0.000117799
3.30346e-07	4.97258	0.0469187	NDUFAF7	7.90375e-07
8.24986e-05	3.76734	0.0353381	PRKD3	0.000173091
5.20072e-21	9.33187	0.0894252	CDC42EP3	1.91138e-20
3.25264e-07	4.97558	0.0432399	CYP1B1-AS1	7.78514e-07
0.000376696	3.36937	0.0279085	AC009229.1	0.000757659
2.87445e-145	25.638	0.250547	ATL2	7.23466e-144
4.61457e-49	14.6757	0.142345	HNRNPLL	2.84147e-48
4.99614e-87	19.7389	0.192537	GALM	5.51425e-86
5.25917e-114	22.6624	0.221602	SRSF7	8.90503e-113
3.08398e-29	11.1633	0.107756	GEMIN6	1.33897e-28
0.000496593	3.29245	0.0303658	DHX57	0.000991167
8.13468e-47	14.3206	0.139346	MORN2	4.8297e-46
1.91346e-199	30.1078	0.294547	SOS1	8.85744e-198
2.58974e-110	22.2849	0.217188	MAP4K3	4.18688e-109
6.34815e-08	5.28318	0.0503262	MAP4K3-DT	1.56875e-07
2.36812e-24	10.1151	0.0973467	THUMPD2	9.34818e-24
0.00322985	2.72349	0.0249321	SLC8A1	0.00602585
0.001983	2.88085	0.0259097	LINC01914	0.00377358
1.22666e-13	7.32144	0.0687168	C2orf91	3.72808e-13
2.33609e-19	8.91978	0.0846417	PKDCC	8.28533e-19
1.93596e-75	18.3413	0.178779	EML4	1.8199e-74
5.76527e-78	18.6549	0.182219	COX7A2L	5.57882e-77
7.05822e-27	10.6696	0.102031	KCNG3	2.93815e-26
9.28068e-70	17.616	0.17176	MTA3	8.00882e-69
1.0963e-64	16.9423	0.165272	ZFP36L2	8.68267e-64
2.38665e-09	5.85489	0.0558632	THADA	6.28219e-09
3.69938e-13	7.17186	0.0686355	DYNC2LI1	1.11017e-12
1.30549e-23	9.94654	0.0964374	LRPPRC	5.09005e-23
4.08408e-119	23.1748	0.226184	PPM1B	7.43838e-118
4.78988e-25	10.2704	0.0989498	CAMKMT	1.91956e-24
0.000306793	3.42554	0.0319827	SRBD1	0.000620298
1.10825e-90	20.1596	0.196355	PRKCE	1.30729e-89
1.31506e-37	12.7632	0.123647	EPAS1	6.66258e-37
0.000978983	3.09654	0.0232219	LINC02583	0.00191104
0.00584277	2.5215	0.0226411	ATP6V1E2	0.0106609
0.0252812	1.95518	0.0176757	RHOQ	0.0432723
9.93389e-18	8.49456	0.0820497	PIGF	3.38101e-17
1.69946e-64	16.9165	0.164906	CRIPT	1.34173e-63
1.44512e-08	5.54796	0.0518237	SOCS5	3.68121e-08
8.36743e-46	14.1577	0.137822	MCFD2	4.89135e-45
3.73879e-28	10.9393	0.105521	TTC7A	1.59425e-27
1.74632e-08	5.51476	0.0516816	STPG4	4.42419e-08
3.63e-99	21.1043	0.206289	CALM2	4.91384e-98
1.26709e-46	14.2898	0.139258	EPCAM	7.4945e-46
0.000192045	3.55078	0.0332799	MSH2	0.000393889
1.18411e-12	7.01088	0.0672379	MSH6	3.49237e-12
2.61755e-168	27.6273	0.270155	FBXO11	8.59125e-167
0.00269984	2.78217	0.0250999	AC079807.1	0.00507598
0.00271065	2.78087	0.0258197	FOXN2	0.00509555
1.16672e-08	5.58527	0.0231108	AC093635.1	2.986e-08
1.38561e-39	13.1131	0.126944	PPP1R21	7.28221e-39
0.000872467	3.13053	0.0269083	NRXN1	0.00170977
4.12588e-81	19.0381	0.185445	ASB3	4.19847e-80
1.07016e-10	6.35092	0.0601699	CHAC2	2.95513e-10
1.07393e-94	20.6119	0.201237	ERLEC1	1.35012e-93
4.68067e-69	17.5242	0.170854	PSME4	3.98972e-68
2.3071e-39	13.0744	0.127029	ACYP2	1.2067e-38
2.49615e-38	12.892	0.124954	SPTBN1	1.28123e-37
0.000166415	3.58831	0.0324895	EML6	0.000342696
3.91714e-41	13.3808	0.130341	RTN4	2.11188e-40
0.000671829	3.20649	0.0292089	CLHC1	0.00132718
1.77429e-220	31.674	0.307078	RPS27A	1.04304e-218
3.01195e-24	10.0915	0.0975664	MTIF2	1.18654e-23
2.94953e-28	10.9608	0.10611	CFAP36	1.26006e-27
4.04488e-87	19.7496	0.192658	PPP4R3B	4.48014e-86
5.68368e-13	7.11285	0.0684109	PNPT1	1.6967e-12
1.15818e-12	7.01398	0.0646421	EFEMP1	3.41709e-12
1.30924e-104	21.6888	0.211712	VRK2	1.93094e-103
4.23804e-05	3.93052	0.0291691	AC068193.1	9.05188e-05
1.15337e-64	16.9393	0.164352	FANCL	9.12313e-64
2.67745e-32	11.7734	0.113555	BCL11A	1.23392e-31
3.81985e-08	5.37544	0.0508129	PAPOLG	9.52508e-08
9.71803e-67	17.2181	0.167815	REL	7.98978e-66
7.98794e-19	8.78259	0.0845674	PUS10	2.79232e-18
3.68763e-123	23.5725	0.230315	PEX13	7.0121e-122
5.2648e-67	17.2535	0.167569	KIAA1841	4.35136e-66
2.95196e-08	5.42169	0.051526	AC016747.1	7.39851e-08
4.55019e-10	6.12444	0.0577799	C2orf74	1.22911e-09
2.94322e-07	4.99491	0.0321004	AC016747.2	7.06277e-07
3.5083e-244	33.3511	0.326589	USP34	2.60707e-242
5.90224e-25	10.2502	0.0969775	AC016727.1	2.36118e-24
8.85931e-91	20.1707	0.196944	XPO1	1.04653e-89
0.0214969	2.02377	0.0181512	FAM161A	0.0371504
7.11785e-69	17.5004	0.170864	CCT4	6.05066e-68
4.97236e-20	9.08955	0.0851718	AC107081.2	1.79041e-19
8.55284e-67	17.2255	0.168036	COMMD1	7.03642e-66
1.39239e-224	31.9707	0.312856	B3GNT2	8.50481e-223
7.66597e-63	16.6906	0.162299	AC093159.1	5.90886e-62
0.0016491	2.93849	0.0227306	AC092155.1	0.00315689
5.32313e-180	28.5839	0.27963	EHBP1	2.00462e-178
7.18077e-61	16.4174	0.157107	AC007098.1	5.3632e-60
5.86639e-07	4.8601	0.0449585	OTX1	1.38609e-06
7.45382e-18	8.52786	0.080439	AC009501.3	2.54417e-17
5.03133e-39	13.0149	0.125826	WDPCP	2.61518e-38
9.82348e-89	19.9365	0.194783	MDH1	1.11873e-87
5.00409e-246	33.4782	0.327966	UGP2	3.82065e-244
9.02053e-25	10.2092	0.0986473	VPS54	3.59372e-24
7.50013e-302	37.1169	0.363116	PELI1	9.20714e-300
1.17751e-10	6.3362	0.0603779	LGALSL	3.24689e-10
0.000304144	3.42789	0.0302888	AC008074.2	0.00061529
5.24883e-96	20.7575	0.202572	AFTPH	6.72016e-95
4.00188e-24	10.0636	0.0973906	SERTAD2	1.5728e-23
1.97842e-35	12.3667	0.118319	LINC02245	9.62236e-35
0.0013326	3.00393	0.0258205	SLC1A4	0.00257125
2.61701e-11	6.56412	0.0599736	LINC02576	7.36296e-11
1.08117e-15	7.93166	0.0756333	CEP68	3.4941e-15
3.6341e-161	27.0262	0.264528	RAB1A	1.09914e-159
9.53613e-152	26.2126	0.256551	ACTR2	2.55963e-150
3.87077e-185	28.9944	0.283302	SPRED2	1.53623e-183
3.03484e-06	4.52395	0.0422656	LINC01873	6.92182e-06
0.0166542	2.12835	0.0177921	MEIS1-AS3	0.0290987
1.378e-80	18.9748	0.184856	MEIS1	1.38982e-79
0.0179805	2.09737	0.0181211	MEIS1-AS2	0.0313112
4.25933e-07	4.92309	0.0457483	LINC01798	1.01307e-06
6.03528e-10	6.0793	0.0564747	ETAA1	1.62361e-09
1.82329e-78	18.7163	0.182673	C1D	1.78153e-77
1.57176e-13	7.2881	0.0680451	WDR92	4.76416e-13
4.97207e-42	13.5333	0.131495	PNO1	2.72284e-41
3.48604e-23	9.84829	0.0954054	PPP3R1	1.34599e-22
1.01755e-30	11.4625	0.110141	PLEK	4.55695e-30
1.39228e-05	4.19041	0.0394004	FBXO48	3.0628e-05
0.000878611	3.12846	0.0281461	APLF	0.00172114
9.78311e-151	26.1238	0.25544	GFPT1	2.59807e-149
1.44688e-11	6.65188	0.0639092	NFU1	4.10772e-11
6.38776e-216	31.3413	0.306707	AAK1	3.50041e-214
1.55954e-64	16.9216	0.164944	ANXA4	1.23204e-63
1.71103e-23	9.91958	0.0958065	GMCL1	6.64847e-23
3.0936e-80	18.9322	0.184579	SNRNP27	3.10016e-79
0	43.199	0.423377	MXD1	0
1.14972e-22	9.7276	0.093878	PCBP1-AS1	4.39378e-22
1.48361e-71	17.8485	0.174273	PCBP1	1.32267e-70
3.67303e-10	6.15845	0.0572063	C2orf42	9.95171e-10
2.94143e-20	9.14646	0.0880674	TIA1	1.06494e-19
2.98417e-61	16.4706	0.160411	PCYOX1	2.24355e-60
5.99136e-181	28.6601	0.280569	SNRPG	2.26649e-179
8.33124e-145	25.5966	0.250334	FAM136A	2.08848e-143
0	50.3907	0.494068	TGFA	0
0.00140667	2.98743	0.0278423	TEX261	0.00270896
2.94384e-92	20.3384	0.19853	NAGK	3.55118e-91
0.00436767	2.62224	0.0192819	AC007881.3	0.00805386
7.59161e-41	13.3315	0.129284	MCEE	4.07189e-40
9.82329e-35	12.2373	0.118906	MPHOSPH10	4.72359e-34
0.0194738	2.06474	0.0188162	PAIP2B	0.0337894
3.70213e-119	23.1791	0.226374	ZNF638	6.74763e-118
1.79483e-08	5.50994	0.0516698	DYSF	4.54479e-08
1.27561e-260	34.4665	0.33739	EXOC6B	1.10537e-258
1.19131e-33	12.033	0.116527	SPR	5.60684e-33
0.0010992	3.06203	0.0268796	EMX1	0.0021377
1.00639e-12	7.0336	0.0671572	SFXN5	2.97425e-12
3.41063e-16	8.07368	0.0774394	RAB11FIP5	1.11709e-15
0.004816	2.58877	0.019831	AC010913.1	0.00884669
1.14964e-07	5.17336	0.0483373	SMYD5	2.80745e-07
1.33016e-32	11.8322	0.114473	PRADC1	6.15849e-32
3.81724e-69	17.5358	0.171159	CCT7	3.25819e-68
0.000160332	3.59801	0.0331565	FBXO41	0.00033066
1.58723e-21	9.45682	0.089269	ALMS1	5.90011e-21
0.00360303	2.68717	0.0233411	ALMS1-IT1	0.00669517
3.95168e-68	17.4025	0.169785	TPRKB	3.31975e-67
4.29367e-42	13.5441	0.131665	DUSP11	2.35391e-41
3.53669e-08	5.3893	0.0501561	AC073046.4	8.82869e-08
3.16604e-47	14.386	0.139967	STAMBP	1.89094e-46
2.32455e-59	16.205	0.158094	DGUOK	1.69571e-58
4.22185e-11	6.49248	0.0619855	DGUOK-AS1	1.18145e-10
6.79771e-53	15.2625	0.148067	TET3	4.47281e-52
3.54385e-05	3.97332	0.0351714	AC073263.1	7.60355e-05
1.11256e-157	26.728	0.261433	BOLA3	3.23223e-156
0.00165371	2.93762	0.024468	BOLA3-AS1	0.00316498
7.97311e-186	29.0488	0.284435	MOB1A	3.18454e-184
3.69763e-14	7.48066	0.0721956	MTHFD2	1.14434e-13
0.00353259	2.69376	0.0234129	SLC4A5	0.0065667
9.22836e-28	10.8571	0.105076	DCTN1	3.91159e-27
8.09868e-05	3.77195	0.0337427	C2orf81	0.000170061
5.37192e-06	4.40163	0.0396559	AC005041.4	1.20871e-05
2.05374e-13	7.25197	0.0687306	WDR54	6.20333e-13
9.0591e-11	6.3765	0.0609754	RTKN	2.50571e-10
2.80221e-18	8.64034	0.0831841	INO80B	9.67009e-18
4.37928e-52	15.1405	0.147001	WBP1	2.83679e-51
9.60671e-70	17.6141	0.170529	MOGS	8.28447e-69
4.53126e-68	17.3946	0.168134	AC005041.5	3.8041e-67
0.000287094	3.44352	0.0323346	MRPL53	0.000581454
0.000372759	3.37227	0.0306803	CCDC142	0.00074986
8.46375e-05	3.76094	0.0344739	LBX2	0.000177504
0.000652201	3.21501	0.0291145	LBX2-AS1	0.00128973
1.81534e-07	5.08737	0.0482964	PCGF1	4.39625e-07
0.000136462	3.63973	0.0333503	DQX1	0.000282477
7.84694e-42	13.4997	0.1314	AUP1	4.28128e-41
8.19385e-19	8.77972	0.0843357	HTRA2	2.8631e-18
0.00336476	2.70994	0.0224511	DOK1	0.00626821
5.78303e-05	3.85515	0.0291236	AC007387.2	0.000122546
8.34861e-290	36.3625	0.35535	HK2	9.25108e-288
0.0179227	2.09868	0.0173214	AC104135.1	0.0312191
0.0102195	2.31819	0.0191515	LINC01293	0.0182374
1.32227e-35	12.399	0.12047	POLE4	6.45236e-35
9.01472e-05	3.74514	0.031624	EVA1A	0.000188712
2.04765e-40	13.2573	0.129042	MRPL19	1.09012e-39
2.7737e-08	5.43281	0.0517119	GCFC2	6.9629e-08
2.8398e-27	10.7539	0.104441	SUCLG1	1.19104e-26
3.77691e-98	20.9933	0.204329	TMSB10	5.02311e-97
7.83952e-69	17.4949	0.168996	AC022210.2	6.65509e-68
1.07814e-166	27.4925	0.269132	KCMF1	3.49738e-165
1.08463e-11	6.69415	0.0628982	TCF7L1	3.09507e-11
6.86263e-65	16.9699	0.1653	TGOLN2	5.45763e-64
3.26683e-09	5.80249	0.0551366	RETSAT	8.56035e-09
3.09981e-09	5.81128	0.055184	ELMOD3	8.12865e-09
6.33901e-73	18.0238	0.175974	CAPG	5.76008e-72
0.000494353	3.29372	0.0297679	PARTICL	0.000986776
1.07518e-70	17.7376	0.172882	MAT2A	9.42447e-70
4.22798e-55	15.5904	0.151837	GGCX	2.89056e-54
2.16219e-125	23.7892	0.232641	VAMP8	4.25356e-124
3.65979e-81	19.0443	0.186018	VAMP5	3.72721e-80
8.50784e-76	18.386	0.179568	RNF181	8.05527e-75
1.76288e-25	10.3664	0.0990979	TMEM150A	7.1275e-25
8.61564e-22	9.52052	0.0920065	USP39	3.22417e-21
1.37737e-20	9.2281	0.0887691	C2orf68	5.02016e-20
0.0201826	2.04999	0.0185641	ST3GAL5	0.0349611
2.49455e-05	4.05614	0.0377768	POLR1A	5.40547e-05
3.9486e-18	8.60108	0.082893	PTCD3	1.357e-17
1.86496e-25	10.361	0.100307	IMMT	7.53779e-25
1.68152e-90	20.139	0.196384	MRPL35	1.97701e-89
1.13279e-108	22.115	0.215682	KDM3A	1.78418e-107
1.31599e-116	22.9248	0.224205	CHMP3	2.29611e-115
3.29351e-11	6.52977	0.062091	AC015971.1	9.24036e-11
3.78923e-210	30.9147	0.302074	RNF103	1.96467e-208
1.14375e-216	31.3961	0.307281	RMND5A	6.33694e-215
1.7167e-16	8.15704	0.0782867	CYTOR	5.66422e-16
0.0232417	1.99098	0.0148458	AC133644.2	0.0399507
4.85888e-11	6.47128	0.0607576	RGPD2	1.35729e-10
2.78206e-26	10.5414	0.101679	KRCC1	1.14327e-25
3.00618e-28	10.9591	0.105707	EIF2AK3	1.28405e-27
2.61447e-57	15.912	0.154671	RPIA	1.85374e-56
0.000265394	3.46472	0.031455	IGKC	0.000539106
0.00831501	2.39479	0.0215512	AC103563.7	0.0149485
0	47.6581	0.467459	MAL	0
5.25485e-07	4.88185	0.0443144	AC103563.9	1.24501e-06
2.0132e-78	18.711	0.182494	MRPS5	1.96403e-77
1.09783e-06	4.73453	0.0445232	ZNF514	2.55796e-06
0.00256115	2.79924	0.0252562	ZNF2	0.0048261
2.38422e-184	28.9317	0.283208	PROM2	9.40285e-183
4.8335e-68	17.3909	0.167135	KCNIP3	4.05512e-67
4.86493e-24	10.0443	0.0967361	FAHD2A	1.909e-23
0.000225666	3.50809	0.0318945	AC009237.14	0.000460433
3.2832e-06	4.50728	0.0319565	AC009237.15	7.47533e-06
0	42.1256	0.411922	LINC00342	0
0	50.1304	0.490985	ANKRD36C	0
1.25691e-08	5.57231	0.052959	GPAT2	3.2116e-08
4.50467e-10	6.12604	0.0587804	DUSP2	1.21707e-09
2.81779e-45	14.0721	0.136845	STARD7	1.63158e-44
5.74841e-05	3.85661	0.0345542	STARD7-AS1	0.000121864
2.08299e-201	30.2574	0.295045	TMEM127	9.8238e-200
2.85882e-26	10.5389	0.102273	CIAO1	1.17443e-25
1.89968e-34	12.1836	0.118261	SNRNP200	9.07203e-34
1.52073e-29	11.2259	0.108093	NCAPH	6.64286e-29
0.00931972	2.35266	0.0214477	ARID5A	0.0166924
3.36864e-14	7.49289	0.0712652	KANSL3	1.04381e-13
8.03715e-13	7.06489	0.0658568	FER1L5	2.38533e-12
1.32028e-89	20.0366	0.193736	LMAN2L	1.52931e-88
8.57874e-99	21.0636	0.204813	CNNM4	1.15318e-97
0.0188548	2.078	0.0186574	CNNM3	0.0327676
0.00620018	2.50054	0.0221511	ANKRD23	0.0112875
1.06329e-65	17.079	0.166499	ANKRD39	8.58138e-65
0.00477962	2.59138	0.0237552	FAM178B	0.00878245
5.68702e-11	6.44746	0.0605862	FAHD2B	1.58385e-10
9.04137e-24	9.98305	0.0956938	ANKRD36	3.53289e-23
2.34078e-34	12.1666	0.111367	AC159540.2	1.11657e-33
0.000582848	3.24714	0.0293695	AC092683.1	0.00115724
8.16251e-54	15.4002	0.148511	ANKRD36B	5.46123e-53
1.02765e-145	25.6781	0.25111	COX5B	2.59692e-144
4.04905e-14	7.46872	0.0717043	ACTR1B	1.25139e-13
0.000325061	3.40979	0.0306034	C2orf92	0.00065628
1.99386e-66	17.1764	0.166892	TMEM131	1.63071e-65
4.37898e-06	4.44577	0.0418187	INPP4A	9.90361e-06
3.70154e-61	16.4576	0.160458	COA5	2.77538e-60
1.42945e-89	20.0327	0.195516	UNC50	1.65424e-88
2.13103e-36	12.5445	0.121266	MGAT4A	1.05323e-35
0.00257949	2.79694	0.0254442	KIAA1211L	0.00485847
2.8043e-44	13.9087	0.133968	TSGA10	1.59827e-43
2.14428e-08	5.47854	0.0495197	C2orf15	5.40996e-08
5.44886e-16	8.0163	0.0765188	AC079447.1	1.77607e-15
4.88296e-15	7.74227	0.0736457	LIPT1	1.55025e-14
5.46873e-30	11.316	0.109585	MITD1	2.41243e-29
1.54572e-16	8.16971	0.0785651	MRPL30	5.1041e-16
0.00024086	3.49072	0.0264549	LYG2	0.000490434
0.00304616	2.74277	0.0235098	LYG1	0.00569886
1.00828e-109	22.2239	0.217142	TXNDC9	1.61241e-108
1.30962e-61	16.5203	0.161214	EIF5B	9.92342e-61
3.20035e-56	15.7545	0.153224	REV1	2.23e-55
0.000168069	3.58573	0.0328331	AFF3	0.00034599
1.51344e-51	15.0587	0.146511	PDCL3	9.70331e-51
0	50.5992	0.495848	NPAS2	0
1.78804e-161	27.0524	0.264511	RPL31	5.42762e-160
8.13469e-43	13.6657	0.13231	TBC1D8	4.52604e-42
0.000671591	3.20659	0.0224373	TBC1D8-AS1	0.00132681
6.30791e-36	12.4582	0.120887	CNOT11	3.09561e-35
1.31802e-162	27.1485	0.265463	RNF149	4.0952e-161
9.20308e-50	14.7846	0.143764	MAP4K4	5.7303e-49
1.73334e-137	24.9306	0.238236	IL1R2	3.94259e-136
3.56133e-36	12.5037	0.119652	IL1R1	1.75425e-35
0.000384519	3.3637	0.0304526	IL1RL2	0.000772959
6.71417e-13	7.08982	0.0643485	IL18R1	1.99861e-12
9.09408e-10	6.01321	0.0503848	IL18RAP	2.43081e-09
0.0115395	2.27212	0.0198867	SLC9A2	0.0204983
1.09886e-44	13.9756	0.134913	MFSD9	6.31601e-44
4.3435e-12	6.82673	0.064845	TMEM182	1.25664e-11
0.00351371	2.69554	0.0135187	POU3F3	0.00653355
1.08102e-52	15.2322	0.147805	MRPS9	7.07393e-52
1.15156e-08	5.58754	0.0528105	TGFBRAP1	2.94903e-08
0.00490822	2.58223	0.0228952	AC012360.3	0.00900422
[truncated: 12,735 more rows]

## Sheet: primBM2
p_value	morans_test_statistic	morans_I	gene_short_name	q_value
3.06968e-29	11.1637	0.114552	AL627309.1	7.89365e-29
1.95901e-06	4.61568	0.0465253	AL627309.5	3.58795e-06
1.51842e-12	6.97601	0.0652116	AL669831.2	3.19661e-12
2.54257e-09	5.84436	0.0594139	LINC01409	5.03124e-09
7.13445e-52	15.1083	0.155576	LINC01128	2.21229e-51
4.91698e-05	3.89465	0.039151	FAM41C	8.5668e-05
3.77366e-155	26.5094	0.273636	NOC2L	2.18269e-154
0.000358713	3.38283	0.0337647	KLHL17	0.000601072
2.64396e-80	18.9405	0.195321	PLEKHN1	9.92234e-80
0.0166725	2.1279	0.0205971	PERM1	0.0250026
1.51046e-48	14.595	0.150223	HES4	4.55668e-48
1.30039e-54	15.5185	0.159634	ISG15	4.10703e-54
2.8405e-19	8.8981	0.0901335	AL645608.1	6.57502e-19
6.56918e-19	8.80455	0.0901518	AGRN	1.51346e-18
2.74302e-24	10.1007	0.103321	RNF223	6.7314e-24
1.98312e-28	10.9966	0.112911	C1orf159	5.06617e-28
2.0086e-06	4.61049	0.0464482	AL390719.3	3.67688e-06
1.00898e-15	7.94024	0.0810247	AL390719.2	2.23138e-15
1.54604e-07	5.11775	0.0512102	TTLL10-AS1	2.92764e-07
1.70485e-209	30.8661	0.318886	TTLL10	1.37885e-208
1.3203e-21	9.47606	0.0969728	TNFRSF18	3.14121e-21
0.0241378	1.97493	0.0184967	TNFRSF4	0.0357069
3.57436e-270	35.0983	0.36228	SDF4	4.39751e-269
9.53986e-79	18.7508	0.193388	B3GALT6	3.54695e-78
3.14736e-10	6.18287	0.0628799	C1QTNF12	6.34126e-10
1.44286e-185	29.0284	0.29957	UBE2J2	9.98462e-185
0.000674931	3.20516	0.0310811	LINC01786	0.0011146
2.03091e-13	7.25348	0.0740375	ACAP3	4.34037e-13
1.8858e-104	21.672	0.22362	PUSL1	8.10367e-104
5.57714e-127	23.9422	0.247113	INTS11	2.74082e-126
1.91271e-47	14.4209	0.148423	CPTP	5.72345e-47
1.88056e-37	12.7354	0.130933	DVL1	5.19532e-37
0.000145569	3.62306	0.0360211	MXRA8	0.000248454
0	42.6779	0.439699	AURKAIP1	0
1.44452e-80	18.9723	0.195434	CCNL2	5.42893e-80
2.79191e-06	4.54156	0.0459223	MRPL20-AS1	5.0856e-06
0	45.5111	0.469074	MRPL20	0
0.0220142	2.01382	0.0194728	AL391244.2	0.0326724
7.83196e-69	17.4949	0.180313	ANKRD65	2.72944e-68
0	38.1063	0.393696	VWA1	0
1.70192e-114	22.7121	0.234435	ATAD3C	7.76598e-114
1.60211e-39	13.1021	0.134726	ATAD3B	4.50785e-39
1.41256e-64	16.9274	0.174437	ATAD3A	4.78684e-64
2.89488e-276	35.4954	0.365306	SSU72	3.71739e-275
8.56829e-11	6.38503	0.0648765	AL645728.1	1.74323e-10
8.28785e-43	13.6644	0.140598	FNDC10	2.3971e-42
9.32216e-07	4.76759	0.0481813	AL691432.2	1.72591e-06
6.97505e-234	32.633	0.336933	MIB2	6.66351e-233
1.54467e-05	4.16678	0.0419397	MMP23B	2.74279e-05
1.19626e-140	25.2204	0.260441	CDK11B	6.36568e-140
7.19927e-27	10.6678	0.109442	SLC35E2B	1.81121e-26
1.43878e-24	10.1638	0.104256	CDK11A	3.54054e-24
3.28321e-09	5.80165	0.0589182	SLC35E2A	6.48194e-09
3.2276e-53	15.311	0.157667	NADK	1.00974e-52
8.42092e-118	23.0441	0.236861	GNB1	3.9166e-117
1.09553e-36	12.5971	0.129434	TMEM52	3.0076e-36
8.97906e-07	4.77514	0.048091	CFAP74	1.66368e-06
3.03559e-10	6.18857	0.0604238	AL391845.2	6.11695e-10
2.51394e-06	4.56362	0.0456198	GABRD	4.58484e-06
4.13995e-34	12.12	0.124548	PRKCZ	1.11021e-33
0.0187375	2.08055	0.0199045	AL590822.2	0.0279697
2.02219e-06	4.60909	0.0452736	PRKCZ-AS1	3.70081e-06
8.17101e-195	29.752	0.306947	FAAP20	5.97536e-194
3.19705e-232	32.5157	0.336045	SKI	3.0138e-231
2.02182e-07	5.06689	0.0509605	AL590822.3	3.81768e-07
4.14331e-70	17.6616	0.182042	MORN1	1.45841e-69
1.74678e-176	28.2996	0.291118	RER1	1.14821e-175
2.85388e-57	15.9065	0.163859	PEX10	9.195e-57
0.0117844	2.26409	0.0221376	PLCH2	0.0178957
1.51247e-10	6.29749	0.0640521	PANK4	3.06445e-10
1.31464e-100	21.2606	0.219138	HES5	5.52828e-100
4.38151e-14	7.45832	0.076011	AL139246.5	9.45983e-14
1.46996e-12	6.98057	0.0711286	TNFRSF14	3.09574e-12
4.12594e-113	22.5715	0.232535	AL139246.3	1.8624e-112
1.03379e-40	13.3084	0.13687	PRXL2B	2.94104e-40
8.40267e-26	10.437	0.10685	MMEL1	2.09398e-25
0.00615711	2.50301	0.0243046	TTC34	0.0095571
0.000950041	3.10542	0.0299776	AL592464.3	0.00155584
8.50833e-49	14.6341	0.150644	ARHGEF16	2.57356e-48
2.11899e-38	12.9046	0.132322	MEGF6	5.89692e-38
0.0151312	2.16664	0.0198265	AL513320.1	0.0227728
4.70853e-73	18.0402	0.185961	TPRG1L	1.6857e-72
1.4907e-64	16.9242	0.174419	WRAP73	5.04982e-64
1.14594e-30	11.4522	0.117536	SMIM1	2.9878e-30
1.39168e-119	23.2212	0.239649	LRRC47	6.5444e-119
9.54705e-33	11.86	0.121844	CEP104	2.53115e-32
1.54707e-08	5.53602	0.0561795	DFFB	3.00556e-08
2.81112e-69	17.5532	0.180929	C1orf174	9.83167e-69
0.00515513	2.56525	0.0252838	LINC01134	0.00804922
3.6771e-75	18.3064	0.18789	AJAP1	1.33372e-74
2.35635e-29	11.1872	0.114795	NPHP4	6.06482e-29
3.81349e-32	11.7435	0.120591	KCNAB2	1.0058e-31
5.24874e-124	23.6549	0.237152	RPL22	2.53179e-123
2.46887e-17	8.38817	0.0858057	RNF207	5.57872e-17
2.56046e-206	30.6284	0.31639	ICMT	2.02595e-205
0.0241781	1.97422	0.0191277	LINC00337	0.0357629
8.42206e-38	12.7979	0.131576	GPR153	2.33441e-37
0	58.853	0.60922	ACOT7	0
1.1203e-290	36.4176	0.376653	HES2	1.64997e-289
4.06278e-249	33.6899	0.348377	ESPN	4.29975e-248
2.34147e-15	7.83515	0.0800537	TNFRSF25	5.1558e-15
3.08229e-78	18.6883	0.192702	PLEKHG5	1.14168e-77
2.85038e-154	26.4331	0.273057	NOL9	1.64001e-153
0	45.8032	0.47392	TAS1R1	0
7.44093e-45	14.0033	0.144118	ZBTB48	2.18365e-44
2.37548e-190	29.4049	0.30382	KLHL21	1.69238e-189
2.34963e-27	10.7714	0.110572	PHF13	5.9322e-27
3.93254e-26	10.5088	0.107853	THAP3	9.81635e-26
2.61706e-88	19.8874	0.205135	DNAJC11	1.03007e-87
0.000985925	3.09444	0.0300203	AL591163.1	0.00161303
1.0575e-28	11.0532	0.113418	CAMTA1-DT	2.70785e-28
0	40.2927	0.414549	CAMTA1	0
9.27937e-186	29.0436	0.299493	VAMP3	6.43229e-185
1.7835e-117	23.0116	0.237561	PER3	8.27351e-117
3.84945e-05	3.95358	0.0396811	UTS2	6.73406e-05
8.67654e-16	7.95893	0.0807283	TNFRSF9	1.92153e-15
0	40.0704	0.411949	PARK7	0
1.79874e-09	5.90171	0.0598122	AL034417.4	3.57152e-09
2.46604e-10	6.22125	0.0631298	AL034417.3	4.9749e-10
0	53.1868	0.55036	ERRFI1	0
3.05672e-14	7.50563	0.0762277	AL034417.2	6.61712e-14
0	46.9189	0.484574	RERE	0
2.19612e-275	35.4383	0.362571	ENO1	2.80743e-274
0.0011205	3.05628	0.0303582	ENO1-AS1	0.00182608
6.88891e-07	4.82819	0.0483692	CA6	1.2815e-06
6.50644e-40	13.1703	0.134985	SLC2A5	1.83762e-39
1.04148e-274	35.3944	0.365864	GPR157	1.32425e-273
2.94909e-43	13.7394	0.141279	MIR34AHG	8.55402e-43
1.21161e-08	5.5787	0.0566347	LNCTAM34A	2.36046e-08
8.36911e-24	9.99071	0.102446	H6PD	2.04182e-23
0	55.205	0.571554	SPSB1	0
0.00620118	2.50048	0.0244975	LINC02606	0.00962236
1.80413e-227	32.1778	0.332123	SLC25A33	1.63886e-226
2.04719e-61	16.4934	0.169868	TMEM201	6.7848e-61
1.91229e-47	14.4209	0.148384	PIK3CD	5.7228e-47
3.02695e-21	9.38906	0.0959548	PIK3CD-AS2	7.16864e-21
8.29378e-228	32.2019	0.331878	CLSTN1	7.56296e-227
7.38219e-259	34.3486	0.353769	CTNNBIP1	8.34314e-258
2.6949e-06	4.54901	0.0408343	AL357140.1	4.90952e-06
7.86232e-284	35.9825	0.371521	LZIC	1.08815e-282
2.51664e-34	12.1607	0.124933	NMNAT1	6.76482e-34
3.94843e-138	24.9898	0.258117	RBP7	2.06937e-137
1.51299e-263	34.6612	0.358116	UBE4B	1.77111e-262
0	45.569	0.470834	KIF1B	0
1.41456e-06	4.68285	0.0468988	AL139424.3	2.60301e-06
1.85402e-127	23.988	0.247079	PGD	9.14769e-127
3.99083e-177	28.3517	0.292978	CENPS	2.63302e-176
1.90812e-44	13.9362	0.143274	CORT	5.58355e-44
6.72531e-182	28.7363	0.296601	DFFA	4.55755e-181
1.28861e-247	33.5872	0.347051	PEX14	1.35271e-246
4.60003e-60	16.3043	0.167981	CASZ1	1.51187e-59
0.00010643	3.70324	0.0363812	C1orf127	0.000182703
1.6368e-251	33.853	0.349669	TARDBP	1.75709e-250
1.12818e-38	12.9531	0.132792	MASP2	3.14913e-38
0	45.7576	0.472487	SRM	0
4.62218e-121	23.3671	0.241183	EXOSC10	2.19059e-120
4.98382e-09	5.73128	0.0579922	AL109811.1	9.80153e-09
1.25397e-11	6.6729	0.0679393	EXOSC10-AS1	2.5963e-11
5.18845e-172	27.9338	0.288581	MTOR	3.32007e-171
1.10349e-39	13.1303	0.135022	UBIAD1	3.1092e-39
5.65495e-169	27.6826	0.285124	DISP3	3.55388e-168
7.43366e-33	11.8809	0.121734	LINC01647	1.97194e-32
3.94542e-68	17.4026	0.178987	AL031731.1	1.36778e-67
5.08721e-176	28.2619	0.292046	FBXO2	3.33551e-175
4.15359e-12	6.83315	0.0696829	FBXO44	8.67497e-12
6.37943e-125	23.7437	0.245128	FBXO6	3.09292e-124
3.73276e-157	26.6827	0.27562	MAD2L2	2.18164e-156
0	42.6769	0.440509	AGTRAP	0
3.55506e-15	7.78251	0.079311	C1orf167	7.80392e-15
1.25492e-57	15.9579	0.16436	MTHFR	4.05613e-57
1.1103e-16	8.20953	0.0839593	CLCN6	2.48832e-16
1.66646e-127	23.9925	0.247734	AL021155.5	8.22367e-127
6.25703e-201	30.2211	0.312232	KIAA2013	4.77052e-200
1.23397e-193	29.6607	0.306441	PLOD1	8.95942e-193
8.89467e-119	23.1413	0.238707	MFN2	4.16005e-118
3.85652e-74	18.178	0.187426	MIIP	1.391e-73
2.20621e-39	13.0778	0.1337	TNFRSF8	6.2027e-39
6.74292e-110	22.242	0.227386	TNFRSF1B	2.98777e-109
0	40.7186	0.421099	VPS13D	0
0	42.4663	0.438656	DHRS3	0
0.00732096	2.44112	0.023508	AC254633.1	0.0112996
1.1527e-42	13.6403	0.133604	PDPN	3.3299e-42
0	39.1293	0.404315	PRDM2	0
0	43.8116	0.453112	KAZN	0
5.71068e-121	23.358	0.24115	TMEM51-AS1	2.70512e-120
3.68224e-305	37.3215	0.385814	TMEM51	6.08061e-304
2.58511e-65	17.0271	0.175351	FHAD1	8.80014e-65
2.27584e-17	8.39774	0.0853973	AL031283.2	5.14459e-17
1.55178e-89	20.0286	0.206127	EFHD2	6.15715e-89
0.00106844	3.07052	0.0301808	CTRC	0.00174432
1.42147e-08	5.55084	0.0560889	CELA2A	2.76401e-08
8.43732e-17	8.24243	0.0840665	CELA2B	1.89314e-16
1.11214e-71	17.8646	0.184176	CASP9	3.94979e-71
5.27039e-111	22.3561	0.230707	DNAJC16	2.35066e-110
3.6546e-46	14.2158	0.146267	AGMAT	1.08412e-45
9.148e-18	8.50413	0.0867787	AL121992.1	2.07865e-17
1.06845e-245	33.4556	0.345749	DDI2	1.10973e-244
4.60147e-152	26.2404	0.270985	PLEKHM2	2.61737e-151
0.000760535	3.17063	0.0308867	AL450998.3	0.00125234
3.77909e-07	4.94644	0.0493315	SLC25A34	7.08881e-07
8.51724e-166	27.4174	0.28317	FBLIM1	5.23483e-165
6.18903e-34	12.087	0.12409	UQCRHL	1.65706e-33
0	40.4546	0.418549	AL450998.2	0
0	46.6074	0.481746	SPEN	0
2.74811e-65	17.0235	0.175452	ZBTB17	9.35388e-65
7.01421e-268	34.9477	0.361366	EPHA2	8.45776e-267
6.85835e-74	18.1464	0.187108	ARHGEF19	2.46996e-73
5.8803e-06	4.38198	0.0441707	CPLANE2	1.0596e-05
1.52089e-120	23.3161	0.240653	FBXO42	7.1864e-120
2.22496e-88	19.8955	0.204905	SZRD1	8.76227e-88
4.00112e-38	12.8556	0.132046	SPATA21	1.11151e-37
8.76985e-107	21.9179	0.226077	NECAP2	3.82107e-106
8.18321e-13	7.06239	0.0716344	LINC01772	1.73184e-12
2.64232e-54	15.4729	0.159321	NBPF1	8.33046e-54
2.29258e-168	27.6321	0.285488	CROCC	1.43477e-167
4.0714e-113	22.5721	0.232911	BX284668.5	1.83807e-112
0.0229856	1.99566	0.0193299	BX284668.6	0.034068
3.04155e-23	9.86199	0.101083	MFAP2	7.3794e-23
1.91106e-47	14.4209	0.148431	ATP13A2	5.71972e-47
0	44.7307	0.461526	SDHB	0
1.5411e-24	10.1571	0.104129	PADI2	3.79103e-24
0.0133901	2.21471	0.0216741	LINC02783	0.0202412
2.16649e-43	13.7617	0.141467	PADI1	6.28915e-43
2.00068e-190	29.4108	0.303859	PADI3	1.42643e-189
3.82804e-34	12.1264	0.124045	PADI4	1.02725e-33
2.55305e-187	29.1669	0.300901	RCC2	1.79022e-186
4.43004e-144	25.5313	0.26366	ARHGEF10L	2.40823e-143
2.57435e-33	11.9693	0.122618	ACTL8	6.85842e-33
2.96193e-47	14.3906	0.143018	IGSF21	8.8519e-47
7.93222e-17	8.24981	0.0843872	ALDH4A1	1.78079e-16
1.53202e-139	25.1193	0.259394	IFFO2	8.09487e-139
1.40657e-123	23.6133	0.243783	UBR4	6.76869e-123
1.28254e-92	20.3791	0.210218	EMC1-AS1	5.16883e-92
9.30733e-233	32.5536	0.336453	EMC1	8.81472e-232
0	44.2474	0.457428	MRTO4	0
3.94695e-77	18.5518	0.191326	AKR7A3	1.45175e-76
0	47.7099	0.49289	AKR7A2	0
2.23457e-29	11.1919	0.114925	SLC66A1	5.75293e-29
1.69633e-173	28.0558	0.287987	CAPZB	1.09632e-172
0	48.5269	0.498829	MICOS10	0
5.03809e-178	28.4245	0.293196	NBL1	3.33712e-177
4.2625e-101	21.3134	0.219927	TMCO4	1.79617e-100
5.50256e-38	12.8309	0.13191	OTUD3	1.52787e-37
0.000389184	3.36037	0.0312714	Z98257.1	0.000650866
1.43488e-49	14.7547	0.151778	CAMK2N1	4.37269e-49
8.15517e-12	6.73574	0.0686707	MUL1	1.6938e-11
1.92362e-08	5.49772	0.0552542	FAM43B	3.72947e-08
4.67014e-05	3.90712	0.0390655	CDA	8.14521e-05
1.78523e-97	20.9193	0.215844	PINK1	7.39682e-97
0	37.7629	0.389463	DDOST	0
8.91273e-72	17.877	0.183779	KIF17	3.16775e-71
6.70999e-257	34.2172	0.352676	HP1BP3	7.47952e-256
0	44.6902	0.461865	EIF4G3	0
2.03497e-25	10.3527	0.106093	ECE1	5.05087e-25
2.11705e-27	10.781	0.110427	NBPF3	5.34738e-27
7.04144e-08	5.26416	0.0526728	ALPL	1.3472e-07
0.000963669	3.10121	0.0309039	RAP1GAP	0.00157734
3.71574e-236	32.7929	0.338698	USP48	3.61777e-235
3.64558e-160	26.9409	0.278318	HSPG2	2.16898e-159
0.0329973	1.83846	0.0178464	LINC00339	0.0482016
4.81539e-100	21.1996	0.216337	CDC42	2.01661e-99
0.00121116	3.03288	0.0300413	CDC42-AS1	0.00196942
2.15921e-36	12.5434	0.128949	WNT4	5.90893e-36
4.26229e-09	5.75774	0.0581696	AL445253.1	8.39396e-09
2.77827e-55	15.6172	0.16083	ZBTB40	8.81081e-55
1.14722e-166	27.4903	0.282492	C1QA	7.09234e-166
0	39.4379	0.403567	C1QC	0
6.83316e-122	23.4486	0.240916	C1QB	3.25306e-121
5.06685e-117	22.9663	0.237083	EPHB2	2.34398e-116
0.000136601	3.63947	0.0362777	TEX46	0.000233455
0	38.2185	0.395072	KDM1A	0
0	49.1954	0.508837	LUZP1	0
7.72303e-09	5.65653	0.0573002	LINC01355	1.51288e-08
0	42.3202	0.436565	HNRNPR	0
6.35224e-41	13.3448	0.13727	ZNF436	1.81168e-40
0.000721933	3.18574	0.0317899	ZNF436-AS1	0.00119043
2.13323e-253	33.9809	0.351231	TCEA3	2.3224e-252
3.44362e-26	10.5214	0.10781	ASAP3	8.60647e-26
1.29298e-137	24.9423	0.257464	E2F2	6.7628e-137
0	60.3632	0.625124	ID3	0
4.75325e-06	4.4281	0.044245	MDS2	8.58468e-06
1.02997e-84	19.4678	0.193119	RPL11	3.97374e-84
2.8709e-188	29.2416	0.302196	ELOA-AS1	2.02156e-187
2.20995e-176	28.2913	0.292116	ELOA	1.45033e-175
7.66141e-287	36.1745	0.373304	PITHD1	1.09439e-285
3.9309e-166	27.4455	0.283396	LYPLA2	2.42175e-165
1.38345e-188	29.2665	0.302184	GALE	9.75611e-188
9.0037e-88	19.8253	0.204509	HMGCL	3.53553e-87
1.00875e-266	34.8714	0.360436	FUCA1	1.20411e-265
2.78845e-85	19.5346	0.199398	CNR2	1.07801e-84
0	37.8033	0.39046	PNRC2	0
0	43.5126	0.449347	SRSF10	0
3.65025e-05	3.96627	0.0396968	IL22RA1	6.39148e-05
2.38721e-08	5.45951	0.0553946	IFNLR1	4.61774e-08
5.86561e-09	5.70359	0.0578271	AL138902.1	1.15236e-08
1.051e-202	30.3559	0.313698	GRHL3	8.13289e-202
8.5225e-84	19.3592	0.199689	STPG1	3.27035e-83
1.72883e-86	19.6761	0.202903	NIPAL3	6.73757e-86
1.30367e-83	19.3373	0.199354	RCAN3	4.99318e-83
6.69662e-24	10.0128	0.102286	NCMAP	1.63659e-23
0	43.6112	0.449377	SRRM1	0
0	43.3985	0.448474	CLIC4	0
1.41576e-98	21.0399	0.217016	RUNX3	5.89085e-98
0.00629243	2.49531	0.0232284	AL031432.1	0.00976076
1.00884e-170	27.8275	0.286533	SYF2	6.41088e-170
0	52.3487	0.541221	RSRP1	0
6.24196e-37	12.6414	0.129659	RHD	1.7166e-36
0	41.0008	0.422552	TMEM50A	0
2.82005e-08	5.42985	0.0550132	RHCE	5.44593e-08
3.45078e-250	33.763	0.348873	MACO1	3.66978e-249
3.41334e-21	9.3764	0.0960707	LDLRAP1	8.07365e-21
2.70057e-56	15.7652	0.162088	MAN1C1	8.63365e-56
3.19492e-21	9.38337	0.0951857	AL031280.1	7.56203e-21
1.23104e-159	26.8958	0.277865	SELENON	7.29375e-159
0.0024259	2.81671	0.0276132	AL020996.1	0.00387189
8.46159e-18	8.51318	0.0871416	MTFR1L	1.9236e-17
2.02368e-109	22.1926	0.229027	AUNIP	8.93768e-109
0.0331663	1.83617	0.0176367	AL033528.2	0.0484385
9.53669e-08	5.20815	0.0528242	PAQR7	1.81678e-07
0	41.0529	0.424654	STMN1	0
4.0384e-08	5.3654	0.0544449	PAFAH2	7.76609e-08
5.18122e-119	23.1646	0.239165	PDIK1L	2.42686e-118
9.85286e-199	30.0534	0.310093	ZNF593	7.38744e-198
7.75294e-10	6.03901	0.0614565	CNKSR1	1.55042e-09
4.05488e-52	15.1455	0.155936	CEP85	1.25914e-51
3.13797e-131	24.3467	0.248748	SH3BGRL3	1.58283e-130
7.42436e-33	11.8811	0.122071	UBXN11	1.96984e-32
2.03795e-23	9.90211	0.101513	CRYBG2	4.95207e-23
2.2385e-54	15.4836	0.159447	DHDDS	7.06125e-54
0.0147142	2.1777	0.0211673	AL513365.2	0.0221698
2.22855e-287	36.2086	0.373112	HMGN2	3.19781e-286
3.2885e-27	10.7404	0.11024	RPS6KA1	8.29233e-27
0	48.6354	0.502913	ARID1A	0
1.94028e-15	7.85873	0.0803289	PIGV	4.27505e-15
1.10183e-76	18.4965	0.190723	ZDHHC18	4.03708e-76
2.86494e-113	22.5877	0.23173	SFN	1.29525e-112
1.14975e-156	26.6406	0.275199	GPN2	6.69782e-156
1.44373e-21	9.46673	0.0970008	GPATCH3	3.43314e-21
0	38.256	0.394338	NUDC	0
1.20095e-112	22.5243	0.232493	KDF1	5.40296e-112
4.13973e-48	14.5261	0.149495	TRNP1	1.24555e-47
1.95303e-229	32.318	0.334143	TENT5B	1.80816e-228
0	49.9895	0.517464	SLC9A1	0
8.65345e-38	12.7958	0.131566	WDTC1	2.39785e-37
1.95142e-182	28.7792	0.297187	TMEM222	1.32748e-181
3.07932e-212	31.0698	0.320938	SYTL1	2.52856e-211
1.09641e-30	11.4561	0.117653	MAP3K6	2.85918e-30
8.02871e-07	4.7976	0.0483919	FCN3	1.48983e-06
1.62076e-71	17.8436	0.183923	CD164L2	5.75115e-71
0.0129534	2.22761	0.0208901	GPR3	0.019605
6.18111e-279	35.6681	0.367339	WASF2	8.13486e-278
4.46203e-09	5.75001	0.0570338	BX293535.1	8.78185e-09
5.79447e-192	29.5308	0.305101	AHDC1	4.17205e-191
2.68104e-10	6.20812	0.0626243	FGR	5.40634e-10
0.00446923	2.6144	0.0254683	LINC02574	0.00701095
1.06206e-48	14.619	0.150344	IFI6	3.2094e-48
1.17396e-34	12.2228	0.124451	AL445490.1	3.1655e-34
4.35591e-13	7.14946	0.0726148	AL020997.5	9.25713e-13
3.29103e-125	23.7715	0.245457	FAM76A	1.59912e-124
0	38.36	0.396039	STX12	0
0.0207138	2.03922	0.0187756	AL020997.4	0.0308083
6.35261e-77	18.5262	0.190997	PPP1R8	2.33298e-76
2.35328e-11	6.57993	0.0669881	THEMIS2	4.84422e-11
8.05096e-235	32.6991	0.337896	RPA2	7.75906e-234
4.37017e-42	13.5428	0.139325	SMPDL3B	1.25747e-41
1.37655e-19	8.97817	0.0919445	XKR8	3.20092e-19
4.04764e-152	26.2453	0.271016	EYA3	2.30373e-151
8.13426e-05	3.77086	0.037838	PTAFR	0.000140348
1.80864e-238	32.9547	0.339472	DNAJC8	1.79034e-237
2.97497e-285	36.0733	0.370561	ATP5IF1	4.18864e-284
5.75874e-228	32.2132	0.333058	SESN2	5.25467e-227
1.36352e-17	8.4577	0.0865459	MED18	3.09111e-17
0	37.8139	0.390671	PHACTR4	0
0	40.7389	0.421162	RCC1	0
2.95043e-257	34.2412	0.353816	SNHG3	3.30042e-256
0	43.6365	0.450976	TRNAU1AP	0
0	43.3591	0.448406	SNHG12	0
1.20544e-50	14.9209	0.153575	TAF12	3.70322e-50
0.00946413	2.34694	0.0228696	RAB42	0.014481
0.000269425	3.46066	0.0344	AL360012.1	0.000454292
9.50824e-83	19.2346	0.198388	GMEB1	3.62127e-82
7.65082e-226	32.0612	0.33064	YTHDF2	6.86452e-225
1.85748e-242	33.232	0.343499	EPB41	1.89198e-241
0.00558654	2.53724	0.0248332	TMEM200B	0.00869422
0	41.1842	0.424956	SRSF4	0
2.43843e-84	19.4236	0.200328	MECR	9.38484e-84
1.28274e-13	7.31544	0.0746235	PTPRU	2.75194e-13
1.91723e-05	4.11723	0.0413556	MATN1	3.39375e-05
7.89529e-103	21.4993	0.220966	LAPTM5	3.36131e-102
2.98517e-15	7.80457	0.0793952	SDC3	6.56e-15
0	42.0508	0.43409	PUM1	0
8.58083e-09	5.63842	0.05711	NKAIN1	1.67884e-08
2.34022e-300	37.0242	0.382584	SNRNP40	3.73451e-299
0	46.0934	0.476188	ZCCHC17	0
1.36166e-07	5.14165	0.0518774	FABP3	2.58314e-07
1.75354e-302	37.156	0.383485	SERINC2	2.84453e-301
2.70148e-48	14.5553	0.149561	LINC01226	8.14106e-48
1.09691e-284	36.0371	0.37264	TINAGL1	1.53681e-283
3.6309e-220	31.6514	0.326942	PEF1	3.14858e-219
2.67515e-06	4.55056	0.0457285	COL16A1	4.87386e-06
0.000145339	3.62347	0.0362545	AL136115.2	0.000248091
1.42526e-267	34.9274	0.36006	PTP4A2	1.71422e-266
0	38.0459	0.391772	KHDRBS1	0
2.13046e-30	11.3984	0.116922	AL445248.1	5.54154e-30
2.29663e-63	16.7624	0.172738	TMEM39B	7.72845e-63
2.33257e-178	28.4515	0.293672	KPNA6	1.54973e-177
3.12385e-92	20.3354	0.209748	TXLNA	1.257e-91
1.73995e-18	8.69462	0.0889774	CCDC28B	3.99054e-18
3.09328e-08	5.41332	0.0548197	IQCC	5.96873e-08
2.3689e-26	10.5565	0.108339	TMEM234	5.93142e-26
0	41.0388	0.422828	EIF3I	0
2.32929e-63	16.7616	0.172648	LCK	7.83743e-63
7.51394e-270	35.0772	0.361062	HDAC1	9.20061e-269
0	38.2017	0.394877	MARCKSL1	0
8.60956e-08	5.2271	0.0530006	FAM229A	1.64258e-07
5.59434e-231	32.4277	0.334987	BSDC1	5.23382e-230
4.96318e-05	3.89239	0.038484	ZBTB8B	8.64623e-05
4.64308e-18	8.58246	0.0877982	ZBTB8A	1.05959e-17
1.30142e-280	35.7761	0.369263	ZBTB8OS	1.7419e-279
1.07254e-170	27.8253	0.287149	RBBP4	6.81262e-170
7.57989e-74	18.1409	0.187029	SYNC	2.72878e-73
0.003329	2.71348	0.02667	AC114489.1	0.0052643
0	38.4865	0.397273	KIAA1522	0
7.1182e-266	34.8154	0.359739	YARS	8.43664e-265
2.40292e-114	22.6969	0.23428	S100PBP	1.09559e-113
0.000180472	3.56711	0.0352793	HPCA	0.000306537
0	41.3388	0.426492	TMEM54	0
2.18693e-135	24.7361	0.255403	AL031602.2	1.12892e-134
1.90711e-117	23.0087	0.237472	RNF19B	8.84404e-117
8.92953e-21	9.27442	0.0949852	AL020995.1	2.10478e-20
2.7932e-120	23.2901	0.239959	AK2	1.31851e-119
6.64304e-143	25.4252	0.262495	AZIN2	3.58251e-142
2.73003e-21	9.39993	0.0963032	TRIM62	6.46867e-21
6.97426e-13	7.08456	0.0709292	AL662907.3	1.47786e-12
5.00719e-46	14.1938	0.14608	ZNF362	1.48366e-45
1.55191e-32	11.8193	0.121372	AL513327.1	4.10568e-32
2.46796e-59	16.2013	0.166855	PHC2	8.07589e-59
2.47044e-05	4.05841	0.0407921	AL513327.2	4.35271e-05
0.0135928	2.20884	0.0214673	CSMD2	0.0205388
8.55193e-299	36.9269	0.381596	SMIM12	1.34511e-297
2.59126e-44	13.9144	0.143188	GJB5	7.57865e-44
1.76704e-12	6.95466	0.0707489	GJB4	3.71536e-12
2.35792e-207	30.7061	0.317423	GJB3	1.8798e-206
5.17995e-215	31.2745	0.323211	TMEM35B	4.33092e-214
1.28398e-34	12.2155	0.125539	ZMYM6	3.46118e-34
3.1848e-151	26.1667	0.270297	ZMYM1	1.80255e-150
1.21252e-10	6.33168	0.0640334	AL590434.1	2.45933e-10
0	45.1978	0.466232	SFPQ	0
4.09615e-301	37.0712	0.383205	ZMYM4	6.55868e-300
0.000271713	3.45838	0.0344414	ZMYM4-AS1	0.000458041
1.37345e-238	32.9631	0.340719	KIAA0319L	1.3605e-237
9.30641e-11	6.37237	0.0648939	NCDN	1.89153e-10
0.000162312	3.59481	0.0360479	AC004865.2	0.000276367
2.2533e-19	8.92377	0.0913316	TFAP2E	5.22303e-19
0	43.426	0.446511	PSMB2	0
5.93587e-07	4.85777	0.0491168	C1orf216	1.10631e-06
0	40.6779	0.420812	CLSPN	0
2.81269e-20	9.1513	0.0937188	AGO4	6.59429e-20
5.53243e-97	20.8653	0.215263	AGO1	2.28497e-96
0	43.4974	0.449896	AGO3	0
4.63798e-151	26.1523	0.270041	ADPRHL2	2.62138e-150
6.76427e-14	7.40088	0.0754997	COL8A2	1.45678e-13
0	39.4688	0.407171	TRAPPC3	0
9.6889e-98	20.9485	0.216011	MAP7D1	4.01914e-97
2.02307e-194	29.7215	0.305885	THRAP3	1.47679e-193
3.76042e-39	13.0372	0.134036	SH3D21	1.05484e-38
1.67119e-120	23.3121	0.240674	EVA1B	7.89532e-120
6.9871e-17	8.26496	0.0839481	AL591845.1	1.56948e-16
0	38.0963	0.393689	STK40	0
0	42.3953	0.438113	LSM10	0
1.98916e-44	13.9333	0.143364	OSCP1	5.82008e-44
0	38.6043	0.397773	MRPS15	0
5.93268e-54	15.4208	0.157935	CSF3R	1.86524e-53
1.51227e-36	12.5716	0.12924	LINC01137	4.14607e-36
0	58.616	0.606972	ZC3H12A	0
2.32786e-213	31.1527	0.321496	MEAF6	1.92371e-212
7.94967e-60	16.2708	0.167631	SNIP1	2.60857e-59
5.60115e-05	3.86296	0.0379142	DNALI1	9.73618e-05
3.30892e-49	14.6982	0.151262	GNL2	1.00471e-48
4.71821e-91	20.2018	0.208433	C1orf109	1.88762e-90
0	40.7983	0.421986	CDCA8	0
0.000347827	3.39129	0.0335668	EPHA10	0.00058338
2.75933e-14	7.51902	0.0766425	MANEAL	5.97833e-14
1.5139e-278	35.643	0.36839	YRDC	1.98613e-277
0	43.7402	0.451165	C1orf122	0
5.31742e-218	31.4936	0.325504	MTF1	4.54736e-217
1.16734e-40	13.2994	0.136747	INPP5B	3.31864e-40
2.61919e-232	32.5218	0.335864	SF3A3	2.47152e-231
5.90238e-40	13.1776	0.135539	FHL3	1.66784e-39
4.04045e-177	28.3512	0.292538	UTP11	2.66514e-176
0	46.1912	0.478026	POU3F1	0
3.276e-168	27.6192	0.285156	RRAGC	2.04662e-167
8.84755e-32	11.6721	0.119886	AL139260.1	2.3262e-31
0	38.4716	0.3971	MYCBP	0
1.80747e-05	4.13081	0.0415464	GJA9	3.20225e-05
4.3703e-73	18.0443	0.185986	RHBDL2	1.5654e-72
6.37122e-111	22.3476	0.230232	AKIRIN1	2.83942e-110
2.38125e-268	34.9786	0.357823	NDUFS5	2.88353e-267
4.05228e-289	36.319	0.374975	MACF1	5.90401e-288
0.000158081	3.60168	0.0358586	AL442071.2	0.00026934
1.71595e-13	7.27626	0.0741334	BMP8A	3.67303e-13
8.74304e-109	22.1267	0.227752	PABPC4	3.84945e-108
1.00398e-08	5.61131	0.0553896	PABPC4-AS1	1.96078e-08
5.66278e-09	5.70958	0.0567828	HPCAL4	1.11282e-08
1.82273e-145	25.6558	0.264753	PPIE	9.98488e-145
3.11535e-31	11.5646	0.118639	BMP8B	8.15399e-31
7.39956e-08	5.25504	0.0505431	AL033527.3	1.41448e-07
0.00153208	2.96123	0.0294246	AL033527.4	0.00247499
1.3297e-217	31.4645	0.325225	TRIT1	1.13305e-216
2.51991e-155	26.5246	0.27407	MYCL	1.45841e-154
1.95928e-122	23.5017	0.242679	MFSD2A	9.35572e-122
2.37119e-203	30.4048	0.313235	CAP1	1.8434e-202
4.89876e-70	17.6521	0.181943	PPT1	1.72346e-69
4.64867e-194	29.6936	0.306709	RLF	3.383e-193
2.78767e-15	7.8132	0.0798036	AL050341.2	6.13025e-15
9.50302e-199	30.0546	0.310482	ZMPSTE24	7.12889e-198
7.94198e-45	13.9987	0.143986	SMAP2	2.32997e-44
0.00672127	2.47182	0.0242757	ZFP69B	0.0104067
7.46994e-07	4.81204	0.0484466	AL603839.3	1.38822e-06
0.0257871	1.94667	0.0189812	EXO5	0.0380301
9.32765e-19	8.76514	0.0896203	ZNF684	2.14533e-18
4.3896e-05	3.92207	0.0393319	RIMS3	7.66249e-05
1.86872e-146	25.7443	0.265747	NFYC	1.03022e-145
0.0107751	2.2982	0.0225775	KCNQ4	0.0164226
1.435e-185	29.0286	0.299825	CITED4	9.93266e-185
3.56168e-173	28.0294	0.28963	CTPS1	2.29874e-172
7.66214e-44	13.8366	0.142268	SLFNL1-AS1	2.23223e-43
6.95898e-30	11.2948	0.115943	SLFNL1	1.79925e-29
4.19439e-145	25.6233	0.264676	SCMH1	2.29326e-144
0.000314025	3.4192	0.0339534	FOXO6	0.000527681
0.00476845	2.59218	0.0219219	AC093151.2	0.00747004
2.34628e-61	16.4851	0.169112	EDN2	7.77153e-61
0	46.9735	0.48602	HIVEP3	0
1.87854e-247	33.576	0.346967	FOXJ3	1.97053e-246
1.08351e-06	4.73719	0.0472126	RIMKLA	2.00145e-06
4.16036e-193	29.6198	0.305326	PPCS	3.01301e-192
9.85956e-48	14.4665	0.148766	CCDC30	2.95839e-47
0	41.5006	0.429026	PPIH	0
5.23329e-19	8.83001	0.0899564	AC098484.4	1.20735e-18
2.54327e-184	28.9295	0.295577	YBX1	1.74974e-183
1.03846e-10	6.35554	0.0647222	P3H1	2.109e-10
1.81622e-51	15.0466	0.154891	C1orf50	5.61289e-51
0.000338178	3.39899	0.0339205	TMEM269	0.000567464
2.46065e-147	25.8228	0.266661	SVBP	1.36527e-146
1.47983e-24	10.161	0.104201	ERMAP	3.64095e-24
0.00222035	2.84503	0.0282304	AL512353.1	0.00355119
0.00449211	2.61265	0.0258373	ZNF691	0.00704606
2.04198e-179	28.5369	0.293861	SLC2A1	1.36399e-178
3.98724e-10	6.14543	0.0625493	SLC2A1-AS1	8.0204e-10
4.65077e-06	4.4328	0.0447559	FAM183A	8.40493e-06
0	39.286	0.405514	EBNA1BP2	0
0.00273313	2.77819	0.027406	CFAP57	0.00434836
3.85357e-30	11.3466	0.116515	TMEM125	9.99246e-30
1.52621e-24	10.158	0.104203	C1orf210	3.75472e-24
6.16041e-05	3.83965	0.0385837	AL139289.2	0.000106803
0	41.0644	0.424886	CDC20	0
7.42025e-205	30.5184	0.315194	ELOVL1	5.81628e-204
9.55991e-224	31.9105	0.329357	MED8	8.48382e-223
2.3048e-75	18.3318	0.18901	SZT2	8.37144e-75
8.10283e-47	14.3209	0.147402	HYI	2.41398e-46
0	39.3952	0.406892	PTPRF	0
5.85651e-92	20.3046	0.209478	KDM4A	2.35327e-91
4.14802e-18	8.59542	0.0878512	KDM4A-AS1	9.47295e-18
0	41.5965	0.430428	ST3GAL3	0
3.1788e-52	15.1615	0.156103	ARTN	9.8796e-52
2.15779e-06	4.59557	0.0463169	AL357079.1	3.94441e-06
4.27702e-34	12.1173	0.124551	IPO13	1.14686e-33
1.60896e-43	13.7832	0.141817	DPH2	4.67546e-43
5.65319e-242	33.1985	0.34116	ATP6V0B	5.74173e-241
4.0689e-68	17.4008	0.179318	B4GALT2	1.41042e-67
3.09393e-08	5.41329	0.0549374	CCDC24	5.96957e-08
8.39194e-28	10.8657	0.111519	SLC6A9	2.12894e-27
6.45306e-54	15.4154	0.158569	AL139220.2	2.02818e-53
7.67024e-47	14.3247	0.14746	DMAP1	2.28534e-46
1.00968e-229	32.3384	0.333806	ERI3	9.36612e-229
2.23948e-139	25.1042	0.259261	RNF220	1.1822e-138
7.23607e-34	12.0741	0.124076	TMEM53	1.93631e-33
1.89587e-158	26.794	0.276738	ARMH1	1.11654e-157
0	38.9411	0.402804	KIF2C	0
5.59241e-20	9.07677	0.0927716	AL592166.1	1.30672e-19
2.1203e-153	26.3572	0.264516	RPS8	1.21454e-152
0.000384975	3.36338	0.0334922	BEST4	0.000643977
0	37.8098	0.391107	PLK3	0
0	42.971	0.444568	BTBD19	0
0	47.5083	0.491727	PTCH2	0
0	43.473	0.449536	EIF2B3	0
4.11284e-40	13.2049	0.135826	HECTD3	1.1639e-39
4.67242e-180	28.5885	0.295378	UROD	3.13799e-179
7.1382e-45	14.0062	0.144121	ZSWIM5	2.09567e-44
4.67476e-111	22.3614	0.230859	HPDL	2.08566e-110
5.34505e-82	19.1448	0.197431	MUTYH	2.02567e-81
1.96306e-60	16.3562	0.168532	TOE1	6.46984e-60
0	58.4086	0.604671	TESK2	0
9.37649e-71	17.7453	0.182762	CCDC163	3.31355e-70
1.90632e-194	29.7235	0.307077	MMACHC	1.39192e-193
0	42.8783	0.437673	PRDX1	0
0	43.5448	0.448947	AKR1A1	0
0	42.3035	0.436536	NASP	0
9.10476e-227	32.1275	0.331602	GPBP1L1	8.23129e-226
3.88216e-121	23.3745	0.241244	TMEM69	1.84079e-120
1.77599e-45	14.1047	0.145159	IPP	5.24054e-45
1.75166e-141	25.2964	0.261236	MAST2	9.36662e-141
0	41.4219	0.428367	PIK3R3	0
0.0100638	2.32396	0.0227452	AL358075.2	0.015373
2.54603e-126	23.8788	0.246463	TSPAN1	1.24605e-125
3.05775e-142	25.3652	0.261926	POMGNT1	1.64216e-141
1.27543e-06	4.70402	0.0474843	LURAP1	2.35109e-06
4.19827e-140	25.1707	0.259878	RAD54L	2.22612e-139
4.86916e-126	23.8516	0.246136	LRRC41	2.38016e-125
2.03935e-188	29.2533	0.296692	UQCRH	1.43638e-187
7.98064e-43	13.6671	0.140604	NSUN4	2.30872e-42
1.61113e-14	7.58906	0.0774518	FAAH	3.50105e-14
8.31008e-11	6.38971	0.0648337	MKNK1-AS1	1.69131e-10
4.29081e-72	17.9177	0.18451	MKNK1	1.52808e-71
1.35296e-26	10.609	0.108882	MOB3C	3.3975e-26
1.29597e-57	15.9559	0.164354	ATPAF1	4.18786e-57
5.61377e-103	21.5152	0.221876	EFCAB14	2.39177e-102
6.33622e-215	31.2681	0.323174	CYP4X1	5.29301e-214
6.6554e-18	8.54096	0.0870789	CYP4Z1	1.5153e-17
4.82772e-07	4.89853	0.0495076	CYP4A22-AS1	9.02313e-07
0.00321094	2.72542	0.0270039	LINC00853	0.00508412
3.179e-180	28.6019	0.295394	PDZK1IP1	2.13703e-179
3.66099e-05	3.96557	0.0393134	TAL1	6.4095e-05
1.3686e-206	30.6489	0.316817	STIL	1.08531e-205
0	37.8371	0.38969	CMPK1	0
7.52127e-35	12.259	0.125519	LINC01389	2.03153e-34
0.0314134	1.86042	0.0177734	FOXD2	0.0460011
3.25292e-08	5.40431	0.0547944	SPATA6	6.27294e-08
4.86818e-35	12.2942	0.126153	AGBL4	1.31779e-34
2.59684e-12	6.90018	0.0694408	DMRTA2	5.44318e-12
0	53.3497	0.551151	FAF1	0
5.49063e-118	23.0627	0.238117	CDKN2C	2.55664e-117
7.63576e-16	7.97473	0.0813828	LINC01562	1.69196e-15
0	38.9167	0.401661	RNF11	0
4.9633e-46	14.1944	0.1461	TTC39A	1.4708e-45
3.46773e-228	32.229	0.332939	EPS15	3.17233e-227
1.8403e-225	32.0339	0.330637	OSBPL9	1.64701e-224
4.36089e-281	35.8066	0.369229	NRDC	5.85063e-280
0	43.5678	0.449809	TXNDC12	0
1.08491e-50	14.9279	0.153711	KTI12	3.33403e-50
0	40.571	0.418009	BTF3L4	0
1.74837e-97	20.9203	0.215861	ZFYVE9	7.24518e-97
6.63454e-42	13.5121	0.139003	CC2D1B	1.90709e-41
0.0157953	2.14955	0.0208712	AL513218.2	0.0237347
3.93448e-139	25.0817	0.258857	ORC1	2.0735e-138
3.49558e-86	19.6404	0.202443	PRPF38A	1.35969e-85
4.58168e-148	25.8877	0.267266	TUT4	2.55456e-147
1.77306e-14	7.57664	0.0771911	GPX7	3.85059e-14
6.593e-136	24.7845	0.25598	COA7	3.41763e-135
8.26858e-106	21.8155	0.225111	ZYG11B	3.57748e-105
3.91478e-81	19.0408	0.196379	ZYG11A	1.47459e-80
0	38.2736	0.395479	ECHDC2	0
0	37.8207	0.389495	SCP2	0
2.61186e-34	12.1577	0.124956	CPT2	7.01945e-34
7.86099e-153	26.3075	0.27172	CZIB	4.48846e-152
0.0265732	1.93373	0.0186139	AL606760.3	0.0391469
0	38.2357	0.394054	MAGOH	0
3.82435e-303	37.1969	0.384773	LRP8	6.23928e-302
0.0228642	1.99789	0.0192956	LINC01771	0.0338968
0.00269334	2.78295	0.0273579	GLIS1	0.00428744
7.61708e-153	26.3087	0.271771	NDC1	4.35181e-152
5.27286e-137	24.886	0.256949	YIPF1	2.74882e-136
5.89443e-30	11.3094	0.11593	DIO1	1.52539e-29
0	49.6971	0.513125	HSPB11	0
9.2716e-261	34.4757	0.356297	LRRC42	1.06261e-259
8.52049e-290	36.3619	0.373863	TMEM59	1.24779e-288
2.11368e-23	9.89846	0.101507	TCEANC2	5.13478e-23
1.83516e-18	8.68857	0.0888288	CYB5RL	4.20687e-18
2.17101e-228	32.2435	0.33304	MRPL37	1.98798e-227
6.90634e-175	28.1695	0.290952	SSBP3	4.49821e-174
0.000784861	3.16148	0.0302215	AC099796.2	0.00129142
4.251e-07	4.92348	0.0498058	ACOT11	7.96196e-07
4.17523e-05	3.93411	0.0392851	MROH7	7.29365e-05
1.32002e-136	24.8492	0.256634	TTC4	6.86511e-136
6.20919e-06	4.37011	0.0440797	PARS2	1.11837e-05
1.01429e-34	12.2347	0.125761	TTC22	2.73653e-34
4.08102e-05	3.93959	0.0391244	LEXM	7.13257e-05
7.99184e-221	31.6991	0.32739	DHCR24	6.95779e-220
0.0053572	2.55188	0.0251705	DHCR24-DT	0.00835328
4.91067e-27	10.7033	0.109446	PCSK9	1.23708e-26
3.33181e-130	24.2497	0.250361	USP24	1.67113e-129
6.19538e-93	20.4147	0.210585	AC119674.1	2.50002e-92
1.61587e-211	31.0165	0.320612	PLPP3	1.32115e-210
4.10201e-65	17.0001	0.175223	OMA1	1.39472e-64
0.00129933	3.01161	0.029854	AL035411.3	0.00210857
1.37857e-195	29.8117	0.30521	TACSTD2	1.01438e-194
5.61012e-203	30.3765	0.313808	MYSM1	4.34715e-202
0.00624196	2.49816	0.0243565	AL136985.3	0.00968511
0	56.7498	0.587282	JUN	0
5.99458e-56	15.7147	0.161838	LINC01135	1.91151e-55
2.0161e-06	4.60972	0.0464221	LINC02777	3.68989e-06
1.80776e-13	7.26923	0.0738722	LINC01358	3.86782e-13
8.64754e-297	36.8018	0.380484	FGGY	1.3387e-295
0	40.8858	0.422588	HOOK1	0
2.78113e-52	15.1703	0.156188	CYP2J2	8.64933e-52
1.04808e-193	29.6662	0.306607	LINC01748	7.61556e-193
0	53.049	0.548619	NFIA	0
0	55.4236	0.572164	TM2D1	0
0.00214234	2.85641	0.0282325	AC099791.2	0.00343182
0	55.6561	0.575409	PATJ	0
0.00708833	2.45276	0.023508	L1TD1	0.0109571
3.14647e-277	35.5578	0.367495	USP1	4.07353e-276
1.54711e-126	23.8996	0.246719	DOCK7	7.58083e-126
9.12286e-49	14.6294	0.150571	ATG4C	2.75798e-48
2.071e-33	11.9873	0.122934	FOXD3-AS1	5.52106e-33
1.0764e-59	16.2523	0.167082	FOXD3	3.52919e-59
1.37805e-112	22.5182	0.232453	ALG6	6.19775e-112
0	37.8036	0.390789	ITGB3BP	0
3.73948e-67	17.2733	0.177989	EFCAB7	1.28823e-66
3.37399e-06	4.50149	0.0452517	DLEU2L	6.12668e-06
7.21977e-237	32.8428	0.339339	PGM1	7.05595e-236
3.38789e-186	29.0782	0.300336	CACHD1	2.35473e-185
1.49464e-49	14.7519	0.151849	RAVER2	4.55335e-49
4.54106e-183	28.8298	0.297209	JAK1	3.1032e-182
3.85178e-148	25.8944	0.267394	AK4	2.14886e-147
4.92165e-08	5.32959	0.0535538	DNAJC6	9.44614e-08
0	41.1874	0.425354	LEPROT	0
5.357e-05	3.87383	0.0389085	LEPR	9.31861e-05
9.88668e-54	15.3878	0.15724	PDE4B	3.1029e-53
0.00399358	2.65261	0.0230725	SGIP1	0.00628314
0.00269086	2.78325	0.0211598	TCTEX1D1	0.00428374
4.96451e-08	5.32802	0.0540027	WDR78	9.52776e-08
7.20004e-116	22.8506	0.235636	MIER1	3.31251e-115
2.59906e-85	19.5382	0.201543	SLC35D1	1.00506e-84
9.46738e-206	30.5858	0.31617	IL12RB2	7.46198e-205
8.833e-284	35.9792	0.368956	SERBP1	1.2219e-282
0	44.5572	0.460713	GADD45A	0
0	45.7145	0.471699	GNG12	0
4.23611e-10	6.13582	0.062342	GNG12-AS1	8.51679e-10
4.14428e-06	4.45759	0.0448811	DIRAS3	7.50101e-06
1.12552e-36	12.5949	0.129085	WLS	3.08961e-36
0	41.2876	0.42695	DEPDC1	0
2.04606e-09	5.88043	0.0591121	AL033530.1	4.05635e-09
4.28587e-09	5.75681	0.057991	LRRC7	8.43924e-09
1.76842e-101	21.3546	0.220396	LRRC40	7.47626e-101
0	41.4702	0.426898	SRSF11	0
1.74455e-115	22.812	0.235453	ANKRD13C	8.00539e-115
2.26778e-09	5.86337	0.0596055	HHLA3	4.49091e-09
1.09479e-54	15.5295	0.159884	CTH	3.45844e-54
5.1058e-54	15.4305	0.158619	PTGER3	1.60633e-53
4.78911e-05	3.90104	0.0389704	ZRANB2-AS1	8.34912e-05
0	39.6111	0.40909	ZRANB2	0
3.67671e-200	30.1625	0.311453	AL583808.1	2.7868e-199
5.97218e-34	12.0899	0.124255	FPGT	1.5996e-33
3.5718e-62	16.5985	0.171001	CRYZ	1.19098e-61
1.78879e-175	28.2174	0.291613	TYW3	1.16854e-174
3.60506e-266	34.8349	0.360214	SLC44A5	4.27992e-265
0	38.1109	0.393814	ACADM	0
2.80416e-157	26.6934	0.275471	RABGGTB	1.63959e-156
1.62644e-20	9.21028	0.0938115	MSH4	3.82322e-20
0.00842245	2.39008	0.0232452	ST6GALNAC5	0.0129435
2.3859e-227	32.1691	0.332609	PIGK	2.16526e-226
8.33916e-05	3.76465	0.0365794	AK5	0.000143805
5.87244e-283	35.9266	0.371333	AC118549.1	8.04149e-282
3.3913e-295	36.702	0.379195	USP33	5.18512e-294
2.54665e-80	18.9425	0.195306	MIGA1	9.55841e-80
1.45952e-13	7.29808	0.0743741	NEXN	3.12815e-13
1.09908e-186	29.1168	0.300591	FUBP1	7.65968e-186
0	60.0106	0.621416	DNAJB4	0
0	39.8971	0.41255	GIPC2	0
0.00557478	2.53798	0.0250036	AC103591.3	0.00867639
1.85095e-134	24.6498	0.2509	IFI44L	9.5031e-134
6.89891e-52	15.1106	0.155577	IFI44	2.13949e-51
1.18606e-279	35.7143	0.369269	ADGRL2	1.5749e-278
1.30468e-38	12.9419	0.133078	TTLL7	3.63826e-38
2.59573e-05	4.04684	0.0407506	AC104454.2	4.56921e-05
5.95668e-182	28.7405	0.296982	PRKACB	4.03956e-181
5.17577e-07	4.88484	0.0490644	SAMD13	9.66476e-07
6.61479e-143	25.4253	0.262387	RPF1	3.56795e-142
0	45.2536	0.464826	GNG5	0
4.16678e-45	14.0444	0.144463	SPATA1	1.2252e-44
3.44691e-284	36.0054	0.371867	CTBS	4.79151e-283
0.00102322	3.08341	0.0306471	AL359762.1	0.00167184
7.19548e-222	31.7749	0.328512	SSX2IP	6.3069e-221
1.41916e-62	16.6538	0.1716	LPAR3	4.74482e-62
4.24085e-69	17.5298	0.180634	MCOLN2	1.4812e-68
4.90454e-17	8.30707	0.0848196	WDR63	1.10447e-16
6.55437e-49	14.6519	0.150777	MCOLN3	1.98528e-48
1.13766e-84	19.4627	0.200691	SYDE2	4.38684e-84
0	39.7039	0.410299	C1orf52	0
0	40.2825	0.416083	BCL10	0
1.50851e-98	21.0369	0.217028	AL078459.1	6.27589e-98
9.12547e-74	18.1307	0.186817	DDAH1	3.28312e-73
0	46.5747	0.482073	CCN1	0
4.36979e-220	31.6455	0.3271	ZNHIT6	3.78702e-219
2.34178e-40	13.2472	0.135949	COL24A1	6.63695e-40
6.08629e-10	6.07795	0.0616058	LINC02795	1.22004e-09
0	45.2255	0.46696	ODF2L	0
3.07683e-222	31.8016	0.328226	CLCA2	2.70436e-221
7.93352e-69	17.4942	0.178178	CLCA1	2.7645e-68
7.09114e-34	12.0758	0.123461	CLCA4	1.89806e-33
3.0812e-06	4.52074	0.0456677	CLCA4-AS1	5.60288e-06
0.00828102	2.39629	0.0236202	AL049597.2	0.0127324
2.55409e-154	26.4373	0.271817	SH3GLB1	1.47042e-153
0	40.1502	0.41349	SELENOF	0
2.43486e-211	31.0033	0.320356	HS2ST1	1.98847e-210
1.24574e-13	7.31936	0.07459	LINC01140	2.67357e-13
0	41.1402	0.424683	LMO4	0
4.62384e-08	5.34092	0.0538883	LINC01364	8.88292e-08
4.04867e-36	12.4935	0.12838	PKN2-AS1	1.1051e-35
1.38926e-287	36.2216	0.373652	PKN2	1.99852e-286
0	45.7252	0.472128	GTF2B	0
1.07422e-204	30.5063	0.315201	KYAT3	8.41786e-204
1.45761e-165	27.3978	0.283014	RBMXL1	8.95095e-165
2.83571e-11	6.55215	0.066625	GBP3	5.82551e-11
1.15789e-21	9.48975	0.0971706	GBP1	2.75595e-21
5.32008e-296	36.7524	0.379537	GBP2	8.19131e-295
8.75736e-41	13.3208	0.136972	AC104459.1	2.49438e-40
1.82156e-07	5.08672	0.0511537	GBP7	3.44366e-07
7.25683e-120	23.2491	0.239942	GBP4	3.41931e-119
2.80954e-113	22.5885	0.233157	GBP5	1.27061e-112
1.38032e-162	27.1468	0.280262	GBP6	8.33077e-162
1.62217e-07	5.10867	0.0517124	AL596214.1	3.07017e-07
3.89019e-268	34.9646	0.361388	LRRC8B	4.70276e-267
2.37524e-05	4.06758	0.0409057	LRRC8C-DT	4.18755e-05
7.91232e-12	6.74013	0.0684786	LRRC8C	1.64396e-11
4.42711e-143	25.4411	0.262748	LRRC8D	2.39111e-142
5.28256e-219	31.5667	0.326059	ZNF326	4.54348e-218
0.000241804	3.48967	0.0347528	LINC02609	0.000408687
1.89851e-298	36.9053	0.381006	ZNF644	2.97298e-297
1.08182e-53	15.3819	0.158281	CDC7	3.39451e-53
2.21055e-37	12.7227	0.130756	TGFBR3	6.10281e-37
1.51978e-100	21.2538	0.219293	BRDT	6.38529e-100
3.61374e-10	6.16103	0.0624236	EPHX4	7.27475e-10
4.48909e-14	7.45513	0.0760568	BTBD8	9.68841e-14
4.49519e-285	36.0619	0.372883	GLMN	6.31344e-284
2.56167e-281	35.8214	0.370227	RPAP2	3.44814e-280
3.86374e-18	8.60357	0.0880292	GFI1	8.82711e-18
0	40.6413	0.42014	EVI5	0
3.79243e-204	30.465	0.307317	RPL5	2.95961e-203
4.49194e-41	13.3706	0.137488	DIPK1A	1.28317e-40
1.68787e-294	36.6583	0.378859	MTF2	2.56277e-293
0	40.5531	0.419078	TMED5	0
7.78753e-214	31.1878	0.322424	CCDC18	6.458e-213
5.30355e-56	15.7225	0.161941	CCDC18-AS1	1.69249e-55
1.05463e-67	17.3461	0.178577	DR1	3.64638e-67
6.93787e-177	28.3322	0.292658	FNBP1L	4.57103e-176
2.42061e-88	19.8913	0.205198	BCAR3	9.53013e-88
3.50823e-268	34.9675	0.361048	DNTTIP2	4.24281e-267
8.59664e-293	36.551	0.377794	GCLM	1.28809e-291
3.48365e-121	23.3791	0.241195	ABCD3	1.65238e-120
1.50096e-53	15.3607	0.157984	F3	4.70655e-53
3.5132e-86	19.6401	0.202579	SLC44A3	1.36636e-85
0	42.4696	0.43923	CNN3	0
1.96139e-05	4.11198	0.0412832	AC105942.1	3.47018e-05
1.45854e-112	22.5156	0.232418	ALG14	6.55869e-112
5.1887e-79	18.7831	0.193688	TLCD4	1.93221e-78
0.00117723	3.04144	0.0302334	AC092802.1	0.00191556
1.09321e-125	23.8178	0.245818	RWDD3	5.33015e-125
3.51789e-09	5.79007	0.0586692	LINC02607	6.93998e-09
9.73394e-144	25.5005	0.263384	PTBP2	5.28141e-143
2.56523e-277	35.5635	0.367404	DPYD	3.32708e-276
6.75652e-45	14.0101	0.144023	DPYD-AS1	1.98423e-44
0.00672665	2.47154	0.0217988	DPYD-AS2	0.0104145
6.5148e-07	4.8393	0.04869	MIR137HG	1.21315e-06
6.8158e-130	24.2202	0.250138	SNX7	3.41317e-129
1.10982e-05	4.24157	0.042628	PALMD	1.98091e-05
2.18441e-70	17.6977	0.1824	FRRS1	7.70226e-70
6.76573e-240	33.0542	0.341633	AGL	6.75837e-239
5.24955e-303	37.1884	0.384244	SLC35A3	8.55953e-302
2.17416e-242	33.2273	0.343296	MFSD14A	2.21374e-241
0	42.8974	0.443975	SASS6	0
2.21712e-92	20.3523	0.209986	TRMT13	8.92271e-92
4.80656e-23	9.81595	0.100421	LRRC39	1.1625e-22
4.15427e-107	21.9519	0.226549	DBT	1.81198e-106
5.34089e-28	10.9069	0.111572	AL445928.2	1.35807e-27
6.96458e-28	10.8828	0.111711	RTCA-AS1	1.76857e-27
3.3599e-139	25.088	0.258677	RTCA	1.77234e-138
3.28405e-94	20.5577	0.212101	CDC14A	1.33734e-93
3.52685e-07	4.95988	0.0502086	EXTL2	6.6222e-07
0.00250065	2.80695	0.027749	AC104506.1	0.00398807
1.22177e-199	30.1227	0.311271	SLC30A7	9.22858e-199
6.23646e-115	22.7561	0.234926	DPH5	2.85214e-114
1.29879e-40	13.2914	0.136646	AC093157.1	3.68905e-40
1.82794e-42	13.6067	0.139364	OLFM3	5.2757e-42
1.38721e-09	5.94442	0.0601336	COL11A1	2.76055e-09
2.04438e-88	19.8998	0.205256	RNPC3	8.05332e-88
1.74986e-30	11.4155	0.116823	AMY2B	4.55406e-30
3.04422e-38	12.8767	0.132361	PRMT6	8.46345e-38
2.05833e-231	32.4584	0.33548	VAV3	1.93013e-230
3.0325e-24	10.0908	0.0919826	LINC02785	7.43794e-24
2.38057e-248	33.6374	0.347457	SLC25A24	2.50916e-247
1.24111e-14	7.62281	0.0777352	AL359258.2	2.70316e-14
2.23988e-225	32.0278	0.331077	FAM102B	2.00399e-224
1.94743e-154	26.4475	0.273193	HENMT1	1.12297e-153
1.70283e-05	4.14449	0.0415086	AL160171.1	3.0193e-05
0	48.7174	0.503701	PRPF38B	0
1.21912e-18	8.73492	0.0891836	FNDC7	2.80031e-18
3.87402e-215	31.2838	0.323051	STXBP3	3.24476e-214
1.94875e-27	10.7886	0.110703	AKNAD1	4.92491e-27
4.92134e-217	31.4229	0.324755	GPSM2	4.18101e-216
1.54271e-29	11.2247	0.115265	CLCC1	3.97784e-29
1.4773e-55	15.6575	0.161262	WDR47	4.6939e-55
1.00838e-70	17.7412	0.18278	TAF13	3.56219e-70
1.89245e-06	4.62286	0.0466424	AL356488.3	3.46873e-06
2.32564e-154	26.4408	0.272963	TMEM167B	1.33971e-153
4.09701e-05	3.93865	0.038563	AL356488.2	7.16009e-05
0	38.2975	0.395985	KIAA1324	0
1.47154e-293	36.5992	0.377936	SARS	2.22127e-292
8.66434e-26	10.4341	0.10706	CELSR2	2.15881e-25
1.87606e-150	26.0989	0.268881	PSRC1	1.05678e-149
6.35005e-114	22.6541	0.233676	SORT1	2.88647e-113
0	40.6334	0.417893	PSMA5	0
6.13016e-17	8.28055	0.0831738	SYPL2	1.37851e-16
8.81637e-25	10.2114	0.104591	CYB561D1	2.17348e-24
0.0190986	2.07273	0.0202068	AMIGO1	0.0284922
0.0329393	1.83925	0.0169936	GPR61	0.0481341
0	39.7069	0.409201	GNAI3	0
1.45189e-20	9.22245	0.094463	AMPD2	3.4146e-20
7.18516e-19	8.79449	0.0900254	GSTM4	1.6547e-18
0.00895844	2.36733	0.0232696	GSTM2	0.0137377
2.45932e-36	12.5331	0.128224	GSTM5	6.72697e-36
8.50873e-256	34.1429	0.352718	GSTM3	9.40718e-255
9.21829e-06	4.28303	0.0431281	CSF1	1.65095e-05
1.31301e-291	36.4764	0.37652	AHCYL1	1.94587e-290
2.71129e-31	11.5765	0.118902	STRIP1	7.10033e-31
0.00418502	2.63677	0.0260909	AL160006.1	0.00657597
1.85294e-13	7.26589	0.0684327	UBL4B	3.96359e-13
0.00358783	2.68858	0.025892	SLC6A17	0.00566134
1.41345e-13	7.3024	0.0744561	KCNC4	3.0303e-13
4.2839e-18	8.59172	0.0877358	RBM15-AS1	9.7825e-18
3.26854e-42	13.5641	0.139535	RBM15	9.41538e-42
2.7404e-52	15.1713	0.156137	LAMTOR5-AS1	8.52358e-52
5.74609e-25	10.2528	0.10503	SLC16A4	1.4189e-24
0	40.9573	0.421934	LAMTOR5	0
5.36426e-92	20.3089	0.208092	CD53	2.15639e-91
3.10262e-05	4.00487	0.0401313	AL360270.2	5.44699e-05
3.05292e-11	6.54112	0.0664444	AL360270.1	6.26586e-11
0	46.7307	0.483433	LRIF1	0
6.59148e-306	37.3675	0.38601	DRAM2	1.09739e-304
1.04284e-118	23.1344	0.238837	CEPT1	4.87336e-118
0.00103453	3.08014	0.0305816	AL355816.2	0.00168973
3.31745e-22	9.61919	0.0985875	DENND2D	7.94319e-22
4.68365e-06	4.43129	0.0443302	CHI3L2	8.46112e-06
4.06963e-91	20.2091	0.20845	WDR77	1.62859e-90
0	46.5704	0.480128	ATP5PB	0
2.57675e-147	25.821	0.262851	C1orf162	1.42858e-146
1.85195e-269	35.0515	0.357147	TMIGD3	2.2628e-268
3.81887e-25	10.2922	0.096713	ADORA3	9.44975e-25
1.06458e-190	29.4322	0.303545	RAP1A	7.59968e-190
5.44131e-10	6.0959	0.0620131	INKA2	1.09183e-09
1.06984e-47	14.4609	0.148824	DDX20	3.2094e-47
6.94237e-115	22.7514	0.234769	CTTNBP2NL	3.17345e-114
1.88584e-133	24.5556	0.253524	WNT2B	9.61636e-133
1.02633e-09	5.99358	0.0591126	AL354760.1	2.04885e-09
9.20129e-73	18.0032	0.185621	ST7L	3.28837e-72
2.6163e-83	19.3013	0.197849	CAPZA1	1.00018e-82
3.97566e-24	10.0642	0.103226	MOV10	9.74205e-24
8.03329e-05	3.77398	0.0377739	AL603832.1	0.000138656
2.07472e-229	32.3161	0.33263	RHOC	1.9202e-228
1.29144e-05	4.20743	0.0424328	PPM1J	2.30061e-05
1.72628e-07	5.0969	0.0502415	AL603832.2	3.2657e-07
5.8214e-69	17.5118	0.18023	LINC01356	2.03125e-68
3.07551e-05	4.00694	0.0402931	LINC01357	5.39973e-05
0	41.6547	0.430731	SLC16A1	0
1.02551e-156	26.6449	0.275311	SLC16A1-AS1	5.98016e-156
2.0413e-19	8.93471	0.0913593	LRIG2-DT	4.73317e-19
7.26132e-95	20.6308	0.212844	LRIG2	2.96973e-94
0	54.0123	0.5586	MAGI3	0
9.89042e-170	27.7454	0.286672	PHTF1	6.25156e-169
1.00327e-292	36.5468	0.377815	RSBN1	1.50169e-291
2.37969e-17	8.39249	0.0856969	AL137856.1	5.37805e-17
2.03965e-79	18.8326	0.194173	PTPN22	7.61331e-79
4.599e-45	14.0374	0.144332	AP4B1-AS1	1.35201e-44
1.05877e-18	8.75085	0.0894571	BCL2L15	2.43375e-18
8.71082e-44	13.8274	0.142263	AP4B1	2.5367e-43
1.60968e-237	32.8884	0.340026	DCLRE1B	1.58076e-236
1.78696e-292	36.531	0.37761	HIPK1	2.66909e-291
2.47889e-14	7.53303	0.0762956	OLFML3	5.37401e-14
2.35207e-23	9.88776	0.0964824	SYT6	5.71194e-23
1.10207e-269	35.0663	0.362285	TRIM33	1.34887e-268
3.76277e-278	35.6174	0.367334	BCAS2	4.91386e-277
0	54.9787	0.56881	DENND2C	0
1.11666e-09	5.97986	0.0602939	AMPD1	2.22652e-09
1.24089e-96	20.8267	0.214834	NRAS	5.11761e-96
2.57883e-127	23.9743	0.245665	CSDE1	1.2715e-126
8.07496e-180	28.5694	0.294861	SIKE1	5.41163e-179
5.25039e-131	24.3256	0.251209	VANGL1	2.64367e-130
0.000174186	3.57639	0.0341345	CASQ2	0.000296124
1.2223e-05	4.21986	0.0424797	NHLH2	2.17907e-05
1.12581e-208	30.8049	0.318321	SLC22A15	9.04617e-208
4.3728e-11	6.48718	0.0660243	MAB21L3	8.94512e-11
1.38304e-06	4.68747	0.0459836	AL355538.1	2.54633e-06
5.30228e-282	35.8653	0.369198	ATP1A1	7.18812e-281
2.15608e-73	18.0833	0.186405	ATP1A1-AS1	7.74137e-73
8.26952e-24	9.99189	0.102348	LINC01762	2.01804e-23
0.00429391	2.62804	0.0259253	AL390066.1	0.0067426
1.65785e-277	35.5758	0.367485	CD58	2.1571e-276
1.89305e-131	24.3675	0.251634	IGSF3	9.55552e-131
9.99634e-05	3.71911	0.0368618	AL157904.1	0.000171862
0	38.0918	0.393922	PTGFRN	0
9.27822e-13	7.04492	0.0716841	CD101	1.96184e-12
1.47195e-21	9.46471	0.0969778	AL445231.1	3.49965e-21
4.41672e-208	30.7606	0.31798	TTF2	3.53798e-207
0.000978876	3.09657	0.0307648	TRIM45	0.00160168
0.0105533	2.30607	0.0223428	AL358072.1	0.0161
0	41.3169	0.426635	MAN1A2	0
0	57.5632	0.596152	TENT5C	0
2.63174e-116	22.8946	0.236359	GDAP2	1.21254e-115
2.0883e-124	23.6938	0.244662	WDR3	1.00954e-123
4.15681e-39	13.0295	0.133948	SPAG17	1.16511e-38
0.00200238	2.87779	0.0284997	TBX15	0.00321303
6.33327e-56	15.7112	0.161815	WARS2	2.0186e-55
1.96463e-134	24.6473	0.254558	WARS2-AS1	1.00813e-133
0.00202444	2.87433	0.0281876	AL359915.1	0.00324734
2.20631e-05	4.08474	0.0409082	ZNF697	3.89431e-05
2.87712e-143	25.458	0.262952	PHGDH	1.5569e-142
1.59327e-273	35.3173	0.365022	NOTCH2	2.00703e-272
7.28186e-66	17.1011	0.176171	SEC22B	2.48629e-65
1.01204e-16	8.22065	0.0840246	NBPF26	2.26918e-16
8.13958e-307	37.4234	0.387029	LINC00623	1.36792e-305
2.89768e-19	8.89589	0.0905285	FCGR1B	6.70684e-19
1.06969e-288	36.2923	0.375379	AC244453.3	1.55214e-287
1.08588e-232	32.5489	0.336393	AC244453.2	1.02772e-231
3.43752e-41	13.3905	0.137048	FAM72B	9.8315e-41
8.27924e-132	24.4013	0.251959	SRGAP2C	4.18653e-131
1.6497e-23	9.92322	0.101707	LINC02591	4.01276e-23
3.55836e-45	14.0556	0.144428	HIST2H3PS2	1.04717e-44
2.58504e-73	18.0733	0.185334	FAM72C	9.27571e-73
2.6873e-102	21.4424	0.221285	LINC02802	1.14084e-101
7.13172e-27	10.6687	0.109232	NBPF15	1.79437e-26
1.52434e-121	23.4144	0.241725	SRGAP2B	7.24721e-121
1.31012e-204	30.4998	0.314659	FAM72D	1.02551e-203
0.010373	2.31258	0.0226991	NBPF20	0.0158275
1.89964e-209	30.8626	0.319007	GPR89A	1.53552e-208
5.9001e-52	15.1209	0.155557	PDZK1	1.83034e-51
0.0167886	2.12511	0.0204827	CD160	0.0251634
4.02127e-208	30.7636	0.317695	RNF115	3.22211e-207
5.6004e-47	14.3465	0.147669	POLR3C	1.67108e-46
0.00530586	2.55523	0.0251739	NUDT17	0.00827504
5.71808e-23	9.79842	0.100467	PIAS3	1.38178e-22
0.00784358	2.41611	0.0237421	ANKRD35	0.0120813
8.41535e-16	7.96271	0.0811866	ITGA10	1.86397e-15
1.49694e-13	7.29467	0.0744888	PEX11B	3.20737e-13
4.20461e-199	30.0817	0.308941	RBM8A	3.16e-198
1.84759e-08	5.50483	0.0558043	LIX1L-AS1	3.58426e-08
9.82361e-11	6.36407	0.0646989	LIX1L	1.99578e-10
5.7041e-18	8.55877	0.0876116	POLR3GL	1.30016e-17
3.74852e-48	14.5329	0.149575	TXNIP	1.12832e-47
2.30719e-22	9.65648	0.0988463	AC239799.2	5.53683e-22
3.03031e-21	9.38894	0.0960584	NBPF10	7.176e-21
2.26719e-17	8.39818	0.0858037	NOTCH2NLA	5.12543e-17
1.528e-68	17.4568	0.179887	AC245407.2	5.31339e-68
4.61131e-25	10.2741	0.105343	NBPF12	1.14047e-24
8.11306e-36	12.4381	0.12783	PRKAB2	2.20834e-35
1.19984e-05	4.22403	0.0425619	AC242426.2	2.13916e-05
3.62824e-07	4.95437	0.0500106	FMO5	6.80944e-07
9.47096e-09	5.6214	0.0569843	CHD1L	1.85045e-08
7.95645e-10	6.03483	0.0611682	LINC00624	1.59067e-09
2.43364e-35	12.3501	0.126938	BCL9	6.59841e-35
2.04441e-35	12.3641	0.127067	ACP6	5.54679e-35
3.19843e-297	36.8288	0.380892	GPR89B	4.95948e-296
0.000278624	3.45161	0.0326503	AC239803.1	0.000469358
2.70254e-05	4.03738	0.0403997	LINC02804	4.75487e-05
6.66267e-40	13.1685	0.135315	NBPF11	1.88118e-39
0	46.9558	0.485857	LINC01138	0
3.8788e-39	13.0348	0.133567	AC245100.1	1.08794e-38
5.37872e-39	13.0098	0.133774	NBPF14	1.50612e-38
1.23994e-61	16.5236	0.170217	PDE4DIP	4.11661e-61
0.00174071	2.92169	0.029006	NBPF9	0.00280343
6.15724e-253	33.9497	0.351015	AC245297.3	6.68537e-252
9.90906e-42	13.4825	0.138656	NOTCH2NLC	2.84491e-41
4.65707e-19	8.84305	0.0904944	NBPF19	1.07502e-18
1.58181e-72	17.9731	0.183878	FCGR1A	5.64602e-72
1.85858e-254	34.0526	0.352161	HIST2H2BF	2.0335e-253
1.14529e-88	19.9288	0.205497	AC243772.2	4.52221e-88
3.58805e-11	6.51693	0.0661226	HIST2H2AA4	7.35303e-11
7.20878e-35	12.2624	0.12517	HIST2H4B	1.94749e-34
0.000471878	3.30678	0.032933	AC239868.1	0.000785746
1.68351e-33	12.0044	0.123176	HIST2H2BE	4.48931e-33
1.0816e-156	26.6429	0.27513	HIST2H2AC	6.30338e-156
5.51836e-12	6.79229	0.0685327	HIST2H2AB	1.14916e-11
5.62204e-125	23.749	0.245191	BOLA1	2.72757e-124
1.13585e-19	8.9993	0.0916321	SV2A	2.64467e-19
1.20344e-173	28.068	0.289864	SF3B4	7.78651e-173
0.000204678	3.53398	0.0352831	MTMR11	0.000346968
3.40347e-260	34.438	0.355961	OTUD7B	3.8804e-259
2.9258e-06	4.53168	0.0457074	AC244033.2	5.32472e-06
9.02573e-138	24.9567	0.257722	VPS45	4.72341e-137
1.15377e-23	9.95883	0.101726	PLEKHO1	2.81198e-23
4.27385e-259	34.3645	0.354881	ANP32E	4.83786e-258
0.0275851	1.91753	0.0181329	AC242988.1	0.0405851
7.07899e-258	34.2828	0.353618	APH1A	7.95624e-257
3.74196e-13	7.17029	0.0731639	C1orf54	7.96068e-13
0.000107612	3.70044	0.0369744	CIART	0.000184665
0	41.6847	0.429591	MRPS21	0
4.85965e-30	11.3263	0.116308	PRPF3	1.25898e-29
5.97864e-118	23.059	0.238003	RPRD2	2.78296e-117
9.82516e-59	16.1161	0.166036	TARS2	3.20551e-58
2.00107e-122	23.5008	0.242037	ECM1	9.55364e-122
8.52223e-18	8.51235	0.0869073	FALEC	1.93723e-17
9.47148e-10	6.00662	0.0608443	AL356356.1	1.89184e-09
1.89552e-17	8.41919	0.0858924	ADAMTSL4	4.28996e-17
9.05358e-143	25.413	0.262425	ADAMTSL4-AS1	4.87418e-142
0	44.5803	0.460294	MCL1	0
3.33002e-151	26.165	0.268352	ENSA	1.88437e-150
3.18032e-167	27.5368	0.284339	GOLPH3L	1.97687e-166
4.66092e-54	15.4364	0.158918	CTSS	1.46685e-53
0.00715225	2.44952	0.0240396	CTSK	0.0110503
3.65816e-66	17.1412	0.176633	ARNT	1.25188e-65
3.45849e-48	14.5384	0.149656	SETDB1	1.04168e-47
1.07694e-61	16.5321	0.17026	CERS2	3.57793e-61
0.0101302	2.32149	0.0202842	AL590133.1	0.0154678
5.6973e-19	8.8205	0.0893676	ANXA9	1.31365e-18
3.84906e-10	6.15103	0.0625317	MINDY1	7.74409e-10
1.04536e-46	14.3032	0.147223	PRUNE1	3.11041e-46
7.86956e-72	17.8839	0.184241	BNIPL	2.79768e-71
8.97917e-15	7.66446	0.0782532	C1orf56	1.95899e-14
3.80632e-238	32.9322	0.339808	CDC42SE1	3.75215e-237
1.6034e-20	9.21181	0.0943146	GABPB2	3.76938e-20
0.00884104	2.37221	0.0233113	SEMA6C	0.0135678
5.84335e-17	8.28626	0.0759377	TNFAIP8L2	1.31433e-16
4.61784e-44	13.873	0.142752	SCNM1	1.34726e-43
0.00519612	2.5625	0.0253298	LYSMD1	0.00810878
1.0022e-62	16.6746	0.171796	VPS72	3.35547e-62
3.77081e-107	21.9563	0.226567	PIP5K1A	1.64523e-106
0	40.6072	0.41809	PSMD4	0
8.63034e-09	5.63743	0.0572218	ZNF687-AS1	1.68829e-08
4.12718e-12	6.83406	0.069691	ZNF687	8.62044e-12
1.90713e-66	17.179	0.17701	PI4KB	6.54067e-66
4.94836e-36	12.4776	0.128264	RFX5	1.34899e-35
0.000233393	3.49913	0.0350714	SELENBP1	0.000394635
0	38.7036	0.398384	PSMB4	0
3.73498e-140	25.1753	0.260003	POGZ	1.9812e-139
5.47661e-20	9.07904	0.0929129	CGN	1.27997e-19
3.0438e-304	37.2649	0.385489	TUFT1	5.00312e-303
1.35187e-19	8.98016	0.0917985	AL365436.2	3.14405e-19
1.9217e-106	21.8821	0.22582	SNX27	8.35504e-106
5.91203e-113	22.5556	0.232686	MRPL9	2.66523e-112
0.000141976	3.62952	0.0364147	OAZ3	0.000242496
0.00856877	2.38374	0.0208722	AL589765.4	0.0131613
0.000285646	3.44489	0.0344325	TDRKH	0.000480988
3.18936e-14	7.50006	0.0766132	THEM4	6.90321e-14
2.27378e-111	22.3936	0.230549	S100A10	1.01636e-110
4.97303e-101	21.3062	0.219702	AL450992.1	2.09496e-100
9.01419e-53	15.2441	0.153918	S100A11	2.81294e-52
1.79507e-91	20.2495	0.208493	TCHH	7.19876e-91
5.0098e-12	6.80622	0.0648294	CRNN	1.04402e-11
4.38948e-20	9.1031	0.0906728	CRCT1	1.02665e-19
6.04129e-196	29.8393	0.308443	IVL	4.458e-195
2.67471e-06	4.5506	0.0451245	SPRR5	4.87336e-06
1.71501e-137	24.931	0.257303	SPRR1A	8.96358e-137
1.94674e-227	32.1754	0.332663	SPRR3	1.76783e-226
1.29286e-214	31.2453	0.322998	SPRR1B	1.07684e-213
5.03383e-160	26.9289	0.278184	SPRR2D	2.99057e-159
2.55969e-264	34.7124	0.358951	SPRR2A	3.01373e-263
1.54848e-06	4.66428	0.0440949	SPRR2B	2.84614e-06
7.65659e-46	14.164	0.145395	SPRR2E	2.26421e-45
2.2673e-47	14.4091	0.145436	SPRR2F	6.78095e-47
0.00285987	2.76343	0.0264	PRR9	0.00454467
0.00714203	2.45004	0.0239446	PGLYRP3	0.011036
2.79983e-26	10.5408	0.108085	PGLYRP4	7.00364e-26
8.13151e-206	30.5907	0.315302	S100A9	6.41263e-205
0	37.8203	0.39118	S100A12	0
6.30108e-83	19.2559	0.19665	S100A8	2.4027e-82
8.875e-22	9.51744	0.0971366	S100A7A	2.11521e-21
1.87784e-117	23.0094	0.23754	S100A7	8.70974e-117
0.0218351	2.01724	0.0188736	BX470102.1	0.0324185
3.55711e-71	17.7996	0.180823	S100A6	1.2597e-70
2.14957e-30	11.3976	0.117012	S100A4	5.59072e-30
0.0251059	1.95815	0.0190222	S100A3	0.0370697
1.05724e-114	22.733	0.234204	S100A2	4.82969e-114
2.32592e-102	21.4491	0.221367	BX470102.2	9.87717e-102
7.8731e-140	25.1457	0.256601	S100A16	4.16384e-139
9.78715e-36	12.4231	0.126395	S100A14	2.6625e-35
1.29187e-185	29.0322	0.298941	S100A13	8.94413e-185
0.00794845	2.41127	0.0235282	S100A1	0.0122389
1.45222e-137	24.9377	0.257317	CHTOP	7.5929e-137
0	37.5535	0.388149	SNAPIN	0
4.33427e-229	32.2934	0.333013	ILF2	3.99976e-228
6.28008e-32	11.7012	0.120205	INTS3	1.65284e-31
1.75759e-18	8.69348	0.0888886	SLC27A3	4.03003e-18
4.16549e-252	33.8934	0.350236	GATAD2B	4.49194e-251
0.0263673	1.93709	0.0186382	AL358472.5	0.0388535
7.17315e-28	10.8801	0.11167	DENND4B	1.82137e-27
4.58815e-55	15.5852	0.160528	CRTC2	1.45311e-54
0	44.9769	0.464918	SLC39A1	0
1.79985e-05	4.13178	0.0415858	AL358472.4	3.18894e-05
6.79453e-14	7.40029	0.075536	CREB3L4	1.46319e-13
0	38.7858	0.399075	JTB	0
3.72416e-238	32.9328	0.339138	RAB13	3.67243e-237
6.18215e-126	23.8416	0.238984	RPS27	3.01938e-125
0	62.0984	0.643137	NUP210L	0
3.18741e-109	22.1722	0.226503	TPM3	1.40664e-108
0.00507427	2.57073	0.0252535	C1orf189	0.00793364
0	45.1364	0.465593	C1orf43	0
8.41937e-164	27.2495	0.281281	UBAP2L	5.11614e-163
4.91325e-293	36.5663	0.377657	HAX1	7.39689e-292
2.67674e-09	5.83579	0.0579123	ATP8B2	5.29454e-09
4.05081e-25	10.2866	0.101461	IL6R-AS1	1.00219e-24
2.1545e-27	10.7794	0.110499	IL6R	5.441e-27
9.37358e-243	33.2526	0.343507	UBE2Q1	9.57161e-242
7.7961e-148	25.8672	0.266903	ADAR	4.34084e-147
0	38.1896	0.395021	AL606500.1	0
8.40568e-11	6.38796	0.0647819	KCNN3	1.7104e-10
0	40.5637	0.419125	PMVK	0
0.000386782	3.36208	0.03328	AL451085.1	0.000646887
1.40955e-59	16.2357	0.167274	PBXIP1	4.61884e-59
2.37012e-16	8.11798	0.0830156	PYGO2	5.28719e-16
0.00081183	3.15162	0.0313057	AL451085.2	0.00133441
7.01662e-230	32.3496	0.333926	SHC1	6.51733e-229
0	45.881	0.474089	CKS1B	0
1.50284e-304	37.2838	0.38542	FLAD1	2.47451e-303
1.5695e-51	15.0563	0.155023	ZBTB7B	4.85202e-51
2.89274e-34	12.1493	0.124615	DCST2	7.77139e-34
4.42853e-29	11.1311	0.114068	DCST1	1.13736e-28
2.42754e-167	27.5466	0.284066	ADAM15	1.50993e-166
5.09125e-159	26.843	0.277292	EFNA4	3.00524e-158
2.39138e-56	15.7729	0.162477	EFNA3	7.65203e-56
1.36493e-107	22.0024	0.227055	EFNA1	5.97173e-107
4.69545e-202	30.3066	0.312749	SLC50A1	3.61772e-201
2.44563e-227	32.1684	0.33225	DPM3	2.21805e-226
2.10019e-292	36.5266	0.375936	KRTCAP2	3.13202e-291
2.8275e-05	4.02676	0.0401817	TRIM46	4.97166e-05
3.43968e-167	27.534	0.284366	MUC1	2.13622e-166
0.00112731	3.05447	0.0302446	AC234582.1	0.00183684
9.96005e-07	4.75423	0.0480758	THBS3	1.84209e-06
7.78167e-280	35.7261	0.369085	MTX1	1.0357e-278
3.60457e-31	11.552	0.118643	GBA	9.43011e-31
3.19445e-41	13.3959	0.137803	FAM189B	9.13907e-41
1.70022e-74	18.2228	0.187834	SCAMP3	6.14181e-74
4.03521e-12	6.83729	0.0697307	CLK2	8.4302e-12
1.4169e-06	4.68251	0.0471679	PKLR	2.60714e-06
1.11056e-224	31.9778	0.329859	FDPS	9.90497e-224
1.00205e-120	23.334	0.240715	RUSC1	4.74114e-120
0	44.2854	0.457445	ASH1L	0
7.98515e-18	8.51989	0.0871265	ASH1L-AS1	1.81602e-17
8.96662e-20	9.02522	0.0923669	MSTO1	2.08947e-19
2.75818e-15	7.81454	0.0798641	AL353807.5	6.06633e-15
3.94914e-105	21.7439	0.224388	YY1AP1	1.70397e-104
6.47881e-224	31.9226	0.329004	DAP3	5.75851e-223
3.94711e-261	34.5005	0.356446	GON4L	4.52924e-260
2.19283e-23	9.89478	0.100588	SYT11	5.3266e-23
1.17803e-98	21.0486	0.216974	RIT1	4.90383e-98
5.51592e-82	19.1432	0.197402	KHDC4	2.09015e-81
1.48021e-09	5.93378	0.060331	ARHGEF2	2.94439e-09
0	42.8914	0.442202	SSR2	0
8.62776e-103	21.4952	0.221857	UBQLN4	3.6726e-102
2.48465e-288	36.2691	0.373683	LAMTOR2	3.59429e-287
1.05346e-185	29.0392	0.299051	RAB25	7.29531e-185
9.86461e-12	6.70801	0.0682262	MEX3A	2.04571e-11
2.89859e-177	28.3629	0.292208	LMNA	1.91462e-176
0	40.9939	0.424139	SEMA4A	0
6.50491e-196	29.8368	0.308411	SLC25A44	4.79887e-195
1.51488e-226	32.1117	0.33158	PMF1	1.36607e-225
0.0301207	1.87902	0.0182041	BGLAP	0.0441968
0.0244132	1.9701	0.0190959	PAQR6	0.0361049
1.34475e-100	21.2596	0.219353	SMG5	5.65324e-100
1.13667e-201	30.2774	0.312822	TMEM79	8.72703e-201
1.8236e-119	23.2095	0.239561	GLMP	8.56983e-119
0.0100588	2.32415	0.0213209	VHLL	0.0153661
0	39.1593	0.402999	CCT3	0
3.96266e-23	9.8354	0.100774	TSACC	9.59865e-23
1.15682e-127	24.0076	0.247703	C1orf61	5.71564e-127
2.9966e-18	8.63268	0.0883728	MEF2D	6.85442e-18
1.40117e-199	30.1182	0.311038	IQGAP3	1.05641e-198
2.83231e-272	35.2358	0.36379	NAXE	3.53653e-271
9.34244e-122	23.4353	0.241943	GPATCH4	4.44469e-121
0.00157458	2.95279	0.0290892	AL365181.2	0.00254149
0.0072993	2.44219	0.0239246	BCAN	0.011268
0.00095568	3.10367	0.0304117	AL590666.2	0.00156481
1.63882e-101	21.3581	0.220334	NES	6.9304e-101
2.1401e-16	8.13036	0.0830907	AL590666.4	4.77668e-16
7.96202e-171	27.836	0.287279	CRABP2	5.063e-170
4.22798e-143	25.4429	0.262735	ISG20L2	2.28399e-142
2.54457e-73	18.0742	0.186355	RRNAD1	9.13166e-73
2.54732e-303	37.2079	0.384728	MRPL24	4.16301e-302
0	43.9979	0.454229	HDGF	0
3.24196e-167	27.5362	0.284389	PRCC	2.0143e-166
0.0284027	1.90481	0.018137	PEAR1	0.0417491
4.55754e-113	22.5671	0.232934	ARHGEF11	2.05559e-112
6.91288e-140	25.1509	0.259722	ETV3	3.65873e-139
7.26906e-09	5.66693	0.0570301	KIRREL1	1.42483e-08
8.5581e-06	4.29953	0.0414421	CD1D	1.53397e-05
4.93417e-70	17.6517	0.180003	MNDA	1.73571e-69
5.61812e-162	27.0951	0.278271	IFI16	3.37859e-161
6.74455e-08	5.27207	0.0534706	AIM2	1.291e-07
0	40.3106	0.416549	DUSP23	0
1.05516e-40	13.3069	0.132926	SLAMF8	3.00124e-40
2.05761e-05	4.10091	0.0412205	CFAP45	3.63726e-05
0.00139224	2.99058	0.0274781	AL590560.5	0.00225536
4.33915e-275	35.4191	0.363578	TAGLN2	5.53455e-274
1.11721e-13	7.33396	0.0748594	IGSF9	2.39935e-13
5.28499e-20	9.08292	0.0918845	SLAMF9	1.23539e-19
8.54239e-60	16.2664	0.167522	LINC01133	2.80273e-59
1.129e-55	15.6746	0.161412	PIGM	3.59162e-55
0.03271	1.84238	0.0175273	AL121987.1	0.0478114
6.04346e-174	28.0925	0.290302	IGSF8	3.91827e-173
0.000186976	3.55782	0.0354992	AL121987.2	0.000317451
2.25195e-90	20.1245	0.207515	PEA15	8.97532e-90
1.81804e-177	28.3794	0.29317	DCAF8	1.20255e-176
0.0235937	1.98461	0.0190311	AL139011.1	0.0349328
4.30376e-46	14.2044	0.146168	PEX19	1.27602e-45
0	46.5593	0.481228	COPA	0
4.44824e-140	25.1684	0.259837	NCSTN	2.35823e-139
8.45003e-88	19.8285	0.204133	NHLH1	3.31904e-87
2.1489e-10	6.24281	0.0635614	VANGL2	4.34157e-10
0	39.2879	0.399836	CD84	0
1.20646e-19	8.99267	0.0909457	CD48	2.80749e-19
0.000378456	3.36809	0.032915	SLAMF7	0.000633333
2.75811e-284	36.0116	0.371128	F11R	3.84528e-283
0	43.3793	0.447243	TSTD1	0
4.35544e-19	8.85052	0.0906371	USF1	1.0058e-18
3.53933e-150	26.0746	0.269342	ARHGAP30	1.99172e-149
1.12988e-234	32.6887	0.337875	NECTIN4	1.08781e-233
2.43079e-22	9.65113	0.0989223	KLHDC9	5.83196e-22
0	48.332	0.49752	PFDN2	0
2.42782e-29	11.1845	0.114846	NIT1	6.24821e-29
3.89687e-69	17.5346	0.180767	DEDD	1.36156e-68
8.85508e-211	30.9616	0.318944	UFC1	7.21096e-210
0.000189899	3.55374	0.0337298	AL590714.1	0.000322279
1.03664e-09	5.99196	0.06095	USP21	2.06914e-09
2.75174e-11	6.55664	0.0668181	PPOX	5.65422e-11
1.16284e-74	18.2436	0.188096	B4GALT3	4.20488e-74
0.0135761	2.20932	0.0213492	ADAMTS4	0.0205158
0	39.2183	0.404809	NDUFS2	0
3.53563e-144	25.5401	0.262147	FCER1G	1.92348e-143
0.0120739	2.25477	0.0200558	APOA2	0.0183227
7.85263e-22	9.53015	0.0975969	TOMM40L	1.87249e-21
2.10332e-150	26.0945	0.269573	PCP4L1	1.18456e-149
1.48851e-06	4.6724	0.046953	MPZ	2.73819e-06
2.98126e-298	36.8931	0.380402	SDHC	4.66594e-297
5.49651e-30	11.3155	0.116098	AL592295.4	1.42306e-29
7.79024e-09	5.65505	0.0574192	AL592295.5	1.52594e-08
4.68589e-77	18.5425	0.190061	FCGR2A	1.72199e-76
0	51.6577	0.53478	HSPA6	0
3.32039e-187	29.1579	0.299136	FCGR3A	2.32256e-186
3.76008e-26	10.5131	0.105426	FCGR3B	9.38997e-26
1.27138e-23	9.94918	0.0984651	FCGR2B	3.09624e-23
1.07404e-55	15.6777	0.161474	DUSP12	3.41718e-55
7.62161e-189	29.2869	0.30244	ATF6	5.38011e-188
2.3308e-55	15.6284	0.16035	OLFML2B	7.3975e-55
4.46859e-143	25.4407	0.26271	NOS1AP	2.4126e-142
1.48461e-39	13.1078	0.134391	C1orf226	4.17808e-39
1.15342e-167	27.5736	0.284539	UHMK1	7.18371e-167
4.91764e-299	36.9419	0.381882	UAP1	7.75196e-298
1.23796e-214	31.2467	0.322891	DDR2	1.03171e-213
3.07148e-303	37.2028	0.38486	HSD17B7	5.01388e-302
0.0023369	2.8287	-0.000318469	RGS4	0.00373382
0	44.6149	0.461741	NUF2	0
0	51.2218	0.53001	PBX1	0
4.30755e-28	10.9265	0.109969	AL357568.2	1.09649e-27
0.00520985	2.56158	0.02504	AL356441.1	0.0081293
0	39.6462	0.408782	MGST3	0
1.51371e-199	30.1156	0.311205	ALDH9A1	1.14095e-198
0	45.4953	0.469692	TMCO1	0
0.0173249	2.11243	0.0204553	TMCO1-AS1	0.0259304
2.1015e-234	32.6697	0.337681	UCK2	2.0178e-233
1.04921e-05	4.25415	0.0423433	AL358115.1	1.87507e-05
3.00307e-76	18.4424	0.190152	POGK	1.09749e-75
3.20365e-15	7.79566	0.0796644	TADA1	7.03741e-15
0.0153371	2.16127	0.0208939	ILDR2	0.0230717
6.72127e-90	20.0702	0.207017	MAEL	2.67246e-89
0	38.9646	0.402993	POU2F1	0
0	41.0687	0.423754	CREG1	0
6.18923e-12	6.77572	0.0683789	RCSD1	1.28802e-11
0	38.5513	0.398136	MPZL1	0
8.00869e-17	8.24867	0.0842206	ADCY10	1.79768e-16
0	38.2993	0.394899	MPC2	0
0	43.0186	0.444676	DCAF6	0
3.45041e-53	15.3067	0.157526	GPR161	1.07933e-52
0	44.1825	0.455664	TIPRL	0
1.4296e-106	21.8956	0.22583	SFT2D2	6.22121e-106
3.22234e-17	8.35679	0.0853858	TBX19	7.27262e-17
1.62971e-26	10.5916	0.108483	AL023755.1	4.08729e-26
0.0206872	2.03976	0.0184452	XCL2	0.030772
0.0228893	1.99743	0.0193971	XCL1	0.0339323
3.0324e-102	21.4368	0.221131	ATP1B1	1.28677e-101
3.75825e-44	13.8877	0.142882	NME7	1.09748e-43
1.53398e-161	27.0581	0.279483	BLZF1	9.1997e-161
1.80824e-05	4.13071	0.0414819	CCDC181	3.20341e-05
1.48631e-163	27.2287	0.281316	SLC19A2	9.02407e-163
8.53115e-17	8.24111	0.0841524	Z99572.1	1.91389e-16
4.39967e-117	22.9724	0.237136	C1orf112	2.03599e-116
7.72992e-08	5.247	0.05211	SELL	1.47674e-07
5.51121e-06	4.39608	0.0443809	METTL18	9.93973e-06
5.44359e-49	14.6645	0.150952	SCYL3	1.65006e-48
9.15037e-34	12.0548	0.123862	KIFAP3	2.44626e-33
3.28247e-25	10.3068	0.105654	GORAB	8.12597e-25
0.000374082	3.37129	0.0319476	PRRX1	0.000626345
3.71483e-12	6.84914	0.0697361	BX284613.2	7.76601e-12
0.00101686	3.08526	0.0302557	FMO3	0.00166175
1.23436e-08	5.57546	0.0565535	FMO4	2.40411e-08
7.89563e-146	25.6883	0.263687	PRRC2C	4.33354e-145
6.22668e-25	10.2451	0.104723	MYOCOS	1.53678e-24
1.50945e-37	12.7525	0.131139	VAMP4	4.1733e-37
1.18133e-25	10.4046	0.10676	EEF1AKNMT	2.93953e-25
1.46981e-23	9.93473	0.101675	DNM3	3.57702e-23
1.76945e-71	17.8387	0.18389	PIGC	6.27641e-71
0	39.6434	0.4099	SUCO	0
0.000688355	3.19949	0.030958	TNFSF18	0.00113637
8.32201e-24	9.99127	0.102391	AL645568.1	2.03068e-23
1.68845e-302	37.157	0.381575	PRDX6	2.74206e-301
3.31996e-84	19.4077	0.20018	KLHL20	1.27741e-83
1.51511e-190	29.4202	0.30406	CENPL	1.0805e-189
6.04412e-282	35.8617	0.370769	DARS2	8.18992e-281
1.73651e-234	32.6756	0.335279	GAS5	1.66904e-233
0.0084343	2.38956	0.0233091	GAS5-AS1	0.0129603
8.09993e-49	14.6375	0.150661	ZBTB37	2.45107e-48
0	46.1711	0.47698	RC3H1	0
0.000351123	3.3887	0.0332805	RC3H1-IT1	0.000588735
2.08126e-12	6.93155	0.0706047	RABGAP1L-DT	4.37118e-12
0	55.4571	0.572932	RABGAP1L	0
6.6456e-09	5.68228	0.0575276	Z99127.1	1.30406e-08
4.20142e-73	18.0465	0.185984	Z99127.4	1.5051e-72
0	46.5435	0.479364	CACYBP	0
1.82424e-263	34.6558	0.357789	MRPS14	2.13458e-262
1.70511e-05	4.14419	0.0410844	TNN	3.02297e-05
4.67785e-210	30.9079	0.319281	KIAA0040	3.79412e-209
2.31615e-10	6.23108	0.0631013	TNR	4.67616e-10
1.48528e-07	5.12531	0.0518645	LINC02803	2.81427e-07
6.05863e-274	35.3446	0.364985	COP1	7.65911e-273
1.66281e-110	22.3047	0.230198	AL591043.2	7.39665e-110
2.85796e-32	11.7679	0.12069	PAPPA2	7.5455e-32
0.000145681	3.62286	0.0359874	AL136114.1	0.000248615
4.50689e-22	9.58762	0.0980239	SEC16B	1.07785e-21
0	43.4063	0.448674	RASAL2	0
0.000332022	3.40401	0.0337997	TEX35	0.000557233
1.09604e-08	5.59612	0.0558407	C1orf220	2.13749e-08
2.26512e-243	33.2952	0.343861	RALGPS2	2.32214e-242
7.20044e-22	9.53915	0.097735	ANGPTL1	1.71755e-21
3.39659e-181	28.6799	0.296247	FAM20B	2.29576e-180
1.02871e-118	23.135	0.238767	TOR3A	4.80813e-118
1.64271e-95	20.7025	0.213594	ABL2	6.73868e-95
1.96046e-41	13.4321	0.138157	SOAT1	5.6183e-41
3.92492e-06	4.46924	0.045003	AXDND1	7.11212e-06
2.3588e-80	18.9465	0.195341	TDRD5	8.85568e-80
1.54773e-09	5.92645	0.0597187	AL359853.1	3.07763e-09
0	47.9438	0.495548	TOR1AIP2	0
5.33506e-212	31.0522	0.320883	TOR1AIP1	4.37202e-211
0	39.2684	0.405612	CEP350	0
4.7621e-07	4.90122	0.0462441	AL390718.1	8.90283e-07
3.88785e-207	30.6898	0.317053	QSOX1	3.09344e-206
4.1533e-64	16.8638	0.173563	LHX4	1.40311e-63
0	42.1956	0.435765	ACBD6	0
9.6857e-226	32.0539	0.331266	XPR1	8.68479e-225
3.74352e-25	10.2942	0.105419	KIAA1614	9.26491e-25
5.24731e-51	14.9763	0.154157	AL162431.1	1.61638e-50
0.00553369	2.54056	0.0250898	KIAA1614-AS1	0.00861574
4.26628e-191	29.4632	0.303941	STX6	3.05245e-190
1.23957e-93	20.4931	0.211424	MR1	5.02841e-93
0	55.5626	0.574841	IER5	0
0.000468733	3.30865	0.0326669	LINC01732	0.0007806
4.83191e-58	16.0174	0.164815	GLUL	1.56638e-57
0.00193733	2.88819	-0.000300248	TEDDM1	0.00311094
2.03339e-47	14.4166	0.148403	RNASEL	6.08328e-47
0	50.9581	0.527602	RGS16	0
5.95675e-165	27.3464	0.282412	NPL	3.64441e-164
5.64115e-15	7.7239	0.078863	AL355999.1	1.23442e-14
9.04609e-206	30.5872	0.31542	DHX9	7.13191e-205
5.48719e-22	9.56729	0.097631	SHCBP1L	1.31119e-21
1.49803e-242	33.2385	0.343357	LAMC1	1.52639e-241
0	37.7663	0.390338	LAMC2	0
0.0129775	2.22688	0.0217399	NMNAT2	0.0196384
1.14237e-07	5.17454	0.0522452	AL354953.1	2.17075e-07
3.01169e-201	30.2453	0.312415	SMG7	2.30546e-200
1.1733e-19	8.99573	0.0918445	NCF2	2.73098e-19
5.12556e-128	24.0415	0.246088	ARPC5	2.53773e-127
1.59331e-100	21.2516	0.219221	RGL1	6.69222e-100
0.000119565	3.67363	0.0362872	COLGALT2	0.000204783
2.10999e-149	26.0061	0.268647	TSEN15	1.182e-148
0	42.5248	0.439311	C1orf21	0
0.00016078	3.59728	0.0329376	AL078645.1	0.000273808
9.92206e-41	13.3115	0.136805	AL713852.1	2.82358e-40
0.0115316	2.27239	0.0218109	AL713852.2	0.0175314
3.78508e-159	26.854	0.2773	EDEM3	2.23656e-158
5.10243e-215	31.275	0.32291	NIBAN1	4.26737e-214
2.14194e-127	23.982	0.247453	RNF2	1.05646e-126
3.41624e-73	18.0579	0.186138	TRMT1L	1.22459e-72
2.51411e-164	27.2938	0.281988	SWT1	1.53264e-163
5.14034e-186	29.0639	0.300073	IVNS1ABP	3.57015e-185
0	38.5249	0.397257	TPR	0
2.9597e-284	36.0096	0.372231	ODR4	4.12432e-283
1.99444e-78	18.7115	0.192943	AL096803.2	7.39897e-78
0.00635161	2.49198	0.0242539	PDC	0.00984987
8.38313e-95	20.6239	0.212555	PTGS2	3.42655e-94
3.98912e-178	28.4327	0.293812	PLA2G4A	2.64476e-177
3.1607e-12	6.87221	0.0697459	ERVMER61-1	6.61729e-12
3.63635e-06	4.48555	0.0448774	BRINP3	6.59678e-06
3.67219e-07	4.95203	0.0481642	RGS18	6.89055e-07
1.63993e-266	34.8575	0.360461	AL390957.1	1.95181e-265
2.77879e-45	14.0731	0.143469	RGS1	8.18685e-45
4.39284e-23	9.82502	0.0977098	RGS13	1.06307e-22
4.99796e-48	14.5132	0.149398	AL136454.1	1.50234e-47
0	43.6623	0.451742	RGS2	0
0	39.2235	0.405137	UCHL5	0
1.73428e-292	36.5318	0.377288	RO60	2.59176e-291
1.54599e-264	34.7269	0.358333	GLRX2	1.82323e-263
0	38.3116	0.395641	CDC73	0
7.46428e-116	22.8491	0.2356	LINC01031	3.43297e-115
1.54944e-34	12.2002	0.125393	CFH	4.17363e-34
1.89915e-17	8.41896	0.0858875	CFHR3	4.29784e-17
3.94419e-09	5.77083	0.0583772	CFHR4	7.7718e-09
1.27993e-48	14.6063	0.148579	F13B	3.8649e-48
0	47.5764	0.492404	ASPM	0
2.05113e-65	17.0406	0.175629	ZBTB41	6.98741e-65
0	49.1363	0.507936	DENND1B	0
1.63609e-86	19.6789	0.202963	C1orf53	6.37789e-86
3.28756e-257	34.238	0.353673	NEK7	3.6761e-256
1.85325e-51	15.0453	0.154269	PTPRC	5.7267e-51
5.69054e-104	21.6211	0.220754	MIR181A1HG	2.43798e-103
2.48798e-177	28.3683	0.293088	LINC00862	1.64454e-176
5.07592e-131	24.327	0.251085	AC104461.1	2.55628e-130
2.58087e-234	32.6635	0.337722	ZNF281	2.47724e-233
0	41.7805	0.432282	KIF14	0
6.3733e-101	21.2946	0.219713	DDX59	2.68365e-100
0.00312844	2.73401	0.0269615	DDX59-AS1	0.004959
2.06733e-163	27.2166	0.2811	CAMSAP2	1.2533e-162
2.33146e-184	28.9325	0.298756	INAVA	1.60441e-183
0.00590831	2.51757	0.0247361	KIF21B	0.00918394
3.29536e-209	30.8447	0.31868	TMEM9	2.65691e-208
1.89951e-91	20.2467	0.208465	PKP1	7.61541e-91
5.10822e-17	8.30224	0.0847008	TNNT2	1.14998e-16
1.94459e-265	34.7865	0.358931	LAD1	2.30285e-264
1.14728e-09	5.97545	0.0601944	TNNI1	2.28676e-09
1.42296e-218	31.5354	0.325568	PHLDA3	1.22129e-217
2.08397e-79	18.8315	0.19418	CSRP1	7.77774e-79
0.00501458	2.57482	0.0253478	AC096677.1	0.0078444
2.06455e-93	20.4683	0.210926	NAV1	8.36189e-93
9.12023e-12	6.71946	0.0683334	IPO9-AS1	1.89314e-11
1.19175e-129	24.1972	0.249807	IPO9	5.95855e-129
0.000776158	3.16472	0.0315878	SHISA4	0.00127747
1.27525e-16	8.19288	0.0834445	LMOD1	2.85552e-16
1.51352e-290	36.4094	0.375723	TIMM17A	2.22794e-289
4.60537e-200	30.155	0.311183	RNPEP	3.48697e-199
4.77378e-24	10.0462	0.10293	ELF3-AS1	1.16837e-23
1.02525e-157	26.7311	0.275299	ELF3	6.00694e-157
4.11193e-05	3.93778	0.0391757	GPR37L1	7.18483e-05
3.63074e-45	14.0542	0.144501	ARL8A	1.06836e-44
0.0162623	2.1379	0.0206909	PTPN7	0.0244107
0	48.825	0.505326	UBE2T	0
3.491e-141	25.2691	0.260978	PPP1R12B	1.86394e-140
4.74195e-06	4.42862	0.0445053	SYT2	8.56482e-06
0.00435016	2.62361	0.0243763	AC104463.2	0.00682791
0	42.9936	0.443808	KDM5B	0
0.00904668	2.3637	0.0229277	AC098934.4	0.0138676
1.7035e-107	21.9924	0.226982	PCAT6	7.44962e-107
1.71753e-176	28.3002	0.292001	RABIF	1.12951e-175
7.13189e-29	11.0885	0.113865	KLHL12	1.82867e-28
0	43.5386	0.449542	ADIPOR1	0
0	37.5761	0.388048	CYB5R1	0
0	41.3095	0.425969	TMEM183A	0
8.50019e-15	7.67149	0.0774503	PPFIA4	1.85534e-14
0	42.4184	0.438967	BTG2	0
1.13428e-138	25.0396	0.258534	ATP2B4	5.9678e-138
0.000769081	3.16739	0.0315566	ZC3H11A	0.00126597
1.31342e-285	36.0959	0.371522	SNRPE	1.85384e-284
3.42496e-156	26.5997	0.274743	SOX13	1.99031e-155
6.79686e-09	5.67843	0.0576572	ETNK2	1.33329e-08
1.08289e-45	14.1396	0.145148	REN	3.20032e-45
0.00892263	2.36881	0.0228306	KISS1	0.0136885
4.00068e-06	4.46515	0.0448822	GOLT1A	7.2471e-06
2.3652e-90	20.1221	0.207535	PLEKHA6	9.42537e-90
1.9441e-69	17.5741	0.181128	PPP1R15B	6.80854e-69
2.78476e-19	8.9003	0.0910817	PIK3C2B	6.44704e-19
3.08145e-104	21.6494	0.223395	MDM4	1.32237e-103
3.06087e-07	4.98734	0.0504138	NFASC	5.75295e-07
1.98676e-84	19.4341	0.200448	RBBP5	7.6496e-84
1.87503e-40	13.2639	0.136435	DSTYK	5.31941e-40
2.05793e-117	23.0054	0.237071	TMCC2	9.53877e-117
6.46922e-30	11.3012	0.116016	NUAK2	1.67323e-29
6.26114e-05	3.83567	0.0380984	LEMD1-AS1	0.000108496
5.47454e-130	24.2292	0.250197	LEMD1	2.74392e-129
1.26355e-07	5.15568	0.0521971	BLACAT1	2.39877e-07
2.5535e-31	11.5816	0.118795	CDK18	6.68833e-31
1.78201e-05	4.13407	0.0416152	MFSD4A	3.15832e-05
2.50309e-97	20.9032	0.215638	ELK4	1.03621e-96
8.46697e-08	5.23019	0.0529291	SLC45A3	1.61603e-07
1.95158e-292	36.5286	0.375033	NUCKS1	2.91192e-291
1.84886e-255	34.1202	0.352665	RAB29	2.03461e-254
0.000124551	3.66318	0.0363395	AC119673.1	0.000213194
3.08384e-197	29.9387	0.309472	SLC41A1	2.29346e-196
1.85868e-05	4.12438	0.0405246	PM20D1	3.29174e-05
3.4919e-13	7.17975	0.0730518	SLC26A9	7.43703e-13
1.16351e-207	30.7291	0.317662	RAB7B	9.29403e-207
0	39.7612	0.411233	RHEX	0
1.34214e-11	6.66293	0.0675456	AC244035.1	2.77668e-11
2.93744e-33	11.9583	0.122467	FAM72A	7.81843e-33
3.02172e-223	31.8744	0.329509	SRGAP2	2.67492e-222
3.11205e-52	15.1629	0.156121	IKBKE	9.67533e-52
0	37.5902	0.388602	RASSF5	0
1.12949e-151	26.2062	0.270656	EIF2D	6.40928e-151
8.66675e-14	7.3679	0.0751645	AL591846.2	1.86341e-13
1.84646e-96	20.8076	0.214714	DYRK3	7.61069e-96
1.6804e-128	24.0877	0.248322	MAPKAPK2	8.35036e-128
0.00699307	2.45762	0.0225898	IL10	0.0108134
2.39331e-23	9.88602	0.100946	IL19	5.8116e-23
7.69715e-08	5.24778	0.0531548	FCMR	1.47067e-07
5.58047e-173	28.0134	0.289369	C1orf116	3.59842e-172
8.28552e-64	16.8229	0.173334	PFKFB2	2.79512e-63
1.76327e-62	16.6408	0.171435	YOD1	5.89186e-62
0.00582316	2.52268	0.0247538	C4BPB	0.00905553
1.26626e-301	37.1028	0.38346	CD55	2.03553e-300
0.000226921	3.50662	0.0344111	CR2	0.000383943
3.06574e-27	10.7469	0.109153	CR1	7.73335e-27
0.00114699	3.04927	0.0303496	CR1L	0.00186806
0	41.0421	0.423085	CD46	0
1.81102e-44	13.9399	0.142815	MIR29B2CHG	5.3005e-44
1.15179e-62	16.6663	0.171739	LINC02767	3.85451e-62
0	43.9512	0.454558	PLXNA2	0
3.42515e-10	6.16951	0.0622535	AC092810.3	6.89754e-10
1.01456e-15	7.93955	0.0808903	LINC01698	2.24338e-15
6.32954e-162	27.0907	0.277893	MIR205HG	3.80481e-161
1.02843e-289	36.3567	0.376027	AL023754.1	1.50532e-288
4.85396e-56	15.7281	0.161607	CAMK1G	1.54971e-55
1.11837e-194	29.7415	0.306705	LAMB3	8.17639e-194
1.74339e-207	30.7159	0.317455	HSD11B1-AS1	1.39143e-206
1.10457e-108	22.1162	0.228251	G0S2	4.86102e-108
1.69367e-306	37.4038	0.386889	HSD11B1	2.83963e-305
0	39.7879	0.411594	TRAF3IP3	0
5.74608e-99	21.0826	0.217542	C1orf74	2.39615e-98
1.99742e-170	27.803	0.286704	IRF6	1.26675e-169
3.89559e-67	17.2709	0.17799	UTP25	1.34185e-66
0.00505508	2.57204	0.025179	SYT14	0.00790557
0.00922617	2.35641	0.0230912	SERTAD4-AS1	0.0141321
4.0034e-34	12.1227	0.124261	SERTAD4	1.0738e-33
4.78084e-07	4.90045	0.0495403	HHAT	8.93668e-07
2.28352e-115	22.8002	0.235291	RCOR3	1.04736e-114
4.72221e-51	14.9833	0.154234	TRAF5	1.45589e-50
2.6519e-20	9.15765	0.0938316	LINC00467	6.2204e-20
3.72333e-53	15.3017	0.157562	SLC30A1	1.16457e-52
0	41.1771	0.425924	NEK2	0
7.75657e-10	6.03894	0.0609072	AC096637.2	1.55104e-09
3.94912e-218	31.503	0.325284	LPGAT1	3.37925e-217
2.35336e-183	28.8526	0.298164	INTS7	1.61207e-182
1.65621e-285	36.0895	0.37306	DTL	2.3365e-284
7.42515e-05	3.79356	0.0377023	LINC02608	0.000128292
1.07885e-205	30.5815	0.315683	PPP2R5A	8.49382e-205
1.48373e-19	8.96991	0.091844	AL360091.3	3.44819e-19
3.55867e-82	19.166	0.197659	PACC1	1.35082e-81
0	50.4692	0.519782	NENF	0
3.60712e-46	14.2167	0.146193	AC092803.1	1.07015e-45
4.91208e-07	4.89513	0.0489971	AC092803.4	9.17779e-07
0	56.804	0.588073	ATF3	0
6.11155e-207	30.6751	0.317032	NSL1	4.85598e-206
4.08691e-42	13.5477	0.139383	TATDN3	1.17621e-41
7.74505e-15	7.68342	0.0784113	FLVCR1-DT	1.69116e-14
1.1217e-63	16.805	0.173125	FLVCR1	3.78092e-63
3.33789e-20	9.13279	0.0932121	VASH2	7.81788e-20
4.58575e-28	10.9208	0.112121	ANGEL2	1.16699e-27
2.55619e-294	36.647	0.378944	RPS6KC1	3.87705e-293
1.82455e-86	19.6733	0.20293	SMYD2	7.10867e-86
1.09864e-179	28.5586	0.295096	PTPN14	7.3524e-179
0	39.697	0.410744	CENPF	0
2.08968e-18	8.6738	0.0883471	AC099563.2	4.78686e-18
0	38.2021	0.394951	KCTD3	0
3.83231e-20	9.11783	0.0923369	USH2A	8.97146e-20
9.25621e-12	6.7173	0.0682084	ESRRG	1.92122e-11
7.7893e-219	31.5545	0.325996	GPATCH2	6.69142e-218
1.81083e-06	4.63199	0.046708	SPATA17	3.32061e-06
1.3063e-228	32.2592	0.33327	RRP15	1.19887e-227
0.0133843	2.21488	0.0213988	TGFB2	0.0202335
0.0171799	2.11582	0.0203058	LYPLAL1-DT	0.0257215
5.89253e-269	35.0185	0.361625	LYPLAL1	7.15981e-268
0.005533	2.54061	0.0201782	AL360093.1	0.00861512
0.000142677	3.62825	0.0357877	ZC3H11B	0.000243648
0.024574	1.96731	0.0189972	SLC30A10	0.0363313
1.0092e-273	35.3302	0.364575	EPRS	1.27353e-272
3.04136e-109	22.1743	0.228843	BPNT1	1.34261e-108
0	43.265	0.446446	IARS2	0
4.15831e-291	36.4448	0.376671	RAB3GAP2	6.14339e-290
2.14936e-200	30.1803	0.31188	MARK1	1.6313e-199
2.24247e-09	5.86524	0.0595089	C1orf115	4.4411e-09
1.67099e-21	9.45144	0.096834	44987	3.96991e-21
8.68385e-115	22.7416	0.234776	44986	3.96823e-114
0	47.2615	0.488813	DUSP10	0
5.27368e-82	19.1455	0.197174	LINC02257	1.99889e-81
2.56175e-10	6.21527	0.0624644	LINC02474	5.16761e-10
9.43966e-10	6.00717	0.0601845	LINC01705	1.88575e-09
4.9016e-11	6.46996	0.0657329	AL356108.1	1.00139e-10
0.00019877	3.54171	0.0354548	HHIPL2	0.000337133
3.24837e-45	14.0621	0.144697	TAF1A	9.56238e-45
9.66927e-06	4.27239	0.0430486	TAF1A-AS1	1.73042e-05
0	43.4255	0.448999	MIA3	0
0.0236662	1.98331	0.0193271	AL592148.3	0.0350348
4.78234e-232	32.5033	0.335687	AIDA	4.50375e-231
1.51062e-186	29.1059	0.300245	BROX	1.05175e-185
9.91819e-11	6.3626	0.064663	FAM177B	2.01471e-10
0.02322	1.99137	0.0187715	AL392172.2	0.0344046
1.29426e-41	13.4628	0.138482	AL392172.1	3.71246e-41
4.4806e-20	9.10087	0.0929305	DISP1	1.04788e-19
0.000806222	3.15365	0.0305013	AL929091.1	0.0013255
2.93713e-14	7.51085	0.0766675	TLR5	6.36065e-14
0	39.2878	0.406344	SUSD4	0
0	38.9981	0.402661	CAPN2	0
0	40.0205	0.413857	TP53BP2	0
1.42346e-127	23.999	0.247665	FBXO28	7.02941e-127
1.48226e-99	21.1466	0.218224	DEGS1	6.19655e-99
5.23983e-45	14.0282	0.144276	NVL	1.53961e-44
0	40.4774	0.416817	CNIH4	0
3.54731e-283	35.9406	0.371209	WDR26	4.86925e-282
2.4335e-12	6.9094	0.0704268	CNIH3	5.1042e-12
7.91195e-283	35.9183	0.371392	DNAH14	1.08187e-281
4.95755e-80	18.9074	0.194923	LBR	1.85657e-79
0.0180294	2.09626	0.0200211	LINC02765	0.0269523
0	44.811	0.4632	ENAH	0
2.32989e-08	5.46383	0.054539	AC099066.2	4.50792e-08
0	39.9258	0.410763	SRP9	0
6.145e-188	29.2156	0.301704	EPHX1	4.31849e-187
1.1311e-22	9.72927	0.0996647	AL591895.1	2.72499e-22
2.60218e-87	19.7718	0.203921	TMEM63A	1.01844e-86
0.000386403	3.36236	0.0333759	LEFTY1	0.00064629
5.11669e-146	25.7052	0.265408	PYCR2	2.81265e-145
2.31484e-86	19.6613	0.202739	SDE2	9.01396e-86
2.50784e-11	6.57047	0.0667022	AL512343.2	5.1579e-11
3.36283e-191	29.4713	0.298986	H3F3A	2.40907e-190
5.51588e-10	6.09372	0.0619954	LINC01703	1.10671e-09
0	41.3762	0.426727	ACBD3	0
2.24574e-201	30.2549	0.312663	LIN9	1.72051e-200
0	43.1412	0.445479	PARP1	0
9.624e-30	11.2663	0.115668	ITPKB	2.48423e-29
1.35122e-43	13.7958	0.141916	PSEN2	3.9285e-43
2.66658e-75	18.3239	0.188939	COQ8A	9.67932e-75
8.67033e-243	33.2549	0.343625	CDC42BPA	8.86304e-242
0.0302664	1.87689	0.0180267	AL353689.3	0.0443992
0.00547103	2.54454	0.0240468	AL627308.3	0.00852237
0.00317348	2.7293	0.0251701	LINC01641	0.00502759
2.92571e-49	14.7066	0.151346	ZNF678	8.88827e-49
9.81472e-95	20.6162	0.212697	SNAP47	4.0094e-94
1.03846e-136	24.8588	0.256691	JMJD4	5.40472e-136
5.51481e-25	10.2568	0.104669	PRSS38	1.36215e-24
0	46.522	0.481532	WNT9A	0
0.00047409	3.30547	0.0329979	WNT3A	0.000789383
1.59683e-52	15.2067	0.154584	ARF1	4.97321e-52
4.40095e-217	31.4265	0.324072	C1orf35	3.74114e-216
0	39.0637	0.403109	MRPL55	0
0	41.1532	0.422014	GUK1	0
3.02792e-141	25.2747	0.261054	IBA57	1.6173e-140
4.46225e-36	12.4858	0.128142	OBSCN-AS1	1.2174e-35
4.18149e-270	35.0939	0.362912	OBSCN	5.13559e-269
1.30045e-60	16.3813	0.168296	AL353593.1	4.29248e-60
6.23258e-07	4.8481	0.0483687	AL353593.2	1.16123e-06
0.0217557	2.01877	0.019431	AL353593.3	0.0323039
0.0160162	2.14401	0.0190162	AL670729.2	0.0240514
4.67385e-48	14.5178	0.149441	TRIM11	1.40507e-47
1.36788e-05	4.19442	0.0421827	TRIM17	2.43281e-05
0	37.8158	0.390999	HIST3H2A	0
3.26531e-14	7.49698	0.0759123	HIST3H2BB	7.06385e-14
0	37.9333	0.391649	RNF187	0
4.79717e-24	10.0457	0.102987	RHOU	1.17399e-23
7.01301e-20	9.05209	0.0926671	AL162595.1	1.63664e-19
0	39.6256	0.4089	RAB4A	0
0.00587006	2.51986	0.0244293	AL117350.1	0.00912548
3.98555e-104	21.6375	0.223303	CCSAP	1.70881e-103
1.22251e-09	5.96509	0.0601896	ACTA1	2.43485e-09
1.5303e-103	21.5754	0.222615	NUP133	6.54242e-103
1.15044e-68	17.473	0.180113	ABCB10	4.00438e-68
7.82659e-126	23.8318	0.246067	TAF5L	3.82122e-125
5.37136e-47	14.3494	0.147639	URB2	1.60307e-46
0	45.4564	0.469904	GALNT2	0
9.83418e-12	6.70846	0.067692	AL136988.2	2.03984e-11
6.89347e-301	37.0571	0.383278	PGBD5	1.10191e-299
9.14329e-145	25.5929	0.264351	COG2	4.99233e-144
5.04549e-12	6.8052	0.0663548	AL512328.1	1.05138e-11
4.00698e-65	17.0014	0.17521	C1orf198	1.36257e-64
0.0013637	2.9969	0.0290568	AL118511.4	0.00221089
2.53784e-93	20.4582	0.211061	TTC13	1.02657e-92
5.74388e-113	22.5569	0.232835	ARV1	2.59025e-112
7.96486e-148	25.8664	0.267136	FAM89A	4.43307e-147
2.94044e-169	27.7062	0.286127	C1orf131	1.85366e-168
5.77566e-63	16.7075	0.172134	GNPAT	1.93854e-62
3.36001e-10	6.17254	0.0628469	EXOC8	6.76685e-10
5.77518e-90	20.0778	0.207115	SPRTN	2.29756e-89
1.42893e-141	25.3044	0.261177	EGLN1	7.64235e-141
1.23697e-144	25.5811	0.264031	AL445524.1	6.7488e-144
1.19763e-239	33.0369	0.340774	TSNAX	1.19465e-238
8.05376e-65	16.9605	0.17454	DISC1	2.73378e-64
2.2674e-06	4.58523	0.044968	AL136171.2	4.14131e-06
0	39.6583	0.410045	SIPA1L2	0
8.43951e-07	4.7876	0.0484079	MAP10	1.56483e-06
0	43.9138	0.453835	NTPCR	0
4.00488e-120	23.2746	0.240298	PCNX2	1.8886e-119
3.55044e-63	16.7365	0.172459	MAP3K21	1.19378e-62
0	45.1374	0.466548	KCNK1	0
9.2821e-07	4.76846	0.0476701	AL357972.1	1.7186e-06
0.00834672	2.39339	0.0174751	AL355472.3	0.0128313
1.66477e-07	5.10377	0.0516763	COA6-AS1	3.15038e-07
0	47.4482	0.489963	COA6	0
5.55892e-273	35.2819	0.364766	TARBP1	6.97781e-272
5.44769e-287	36.1839	0.373614	IRF2BP2	7.80133e-286
9.37552e-22	9.51173	0.0968171	AL160408.1	2.23376e-21
2.20168e-05	4.08523	0.0407912	AL160408.3	3.88663e-05
0.0025399	2.80193	0.0274957	AL160408.6	0.00404885
4.94917e-07	4.89365	0.04921	LINC01132	9.24587e-07
0.000126016	3.66019	0.0359948	AL391832.4	0.000215676
0.000203454	3.53556	0.0349863	AL391832.2	0.000344935
1.08017e-21	9.497	0.0968996	LINC01348	2.57226e-21
0	45.5969	0.468497	TOMM20	0
2.07704e-07	5.06176	0.0512551	RBM34	3.92143e-07
5.35394e-272	35.2177	0.363315	ARID4B	6.67929e-271
1.5023e-155	26.5441	0.274111	GGPS1	8.70175e-155
4.48434e-75	18.2956	0.188648	TBCE	1.62589e-74
8.83434e-12	6.7241	0.0685349	TBCE.1	1.8346e-11
5.55176e-188	29.2191	0.301641	B3GALNT2	3.90351e-187
3.87387e-60	16.3148	0.168021	GNG4	1.27424e-59
1.85018e-50	14.8923	0.15324	LYST	5.6735e-50
3.19825e-112	22.4808	0.23198	GPR137B	1.43614e-111
0	38.0172	0.393211	ERO1B	0
3.1849e-177	28.3596	0.29302	EDARADD	2.10276e-176
2.12253e-158	26.7898	0.276612	LGALS8	1.24977e-157
0.00535322	2.55214	0.0246542	AL359921.2	0.00834798
3.64743e-11	6.51447	0.0661666	AL359921.1	7.47418e-11
1.41985e-232	32.5406	0.336434	HEATR1	1.34158e-231
3.83273e-214	31.2105	0.322228	ACTN2	3.18302e-213
3.20967e-154	26.4287	0.27301	MTR	1.84561e-153
0.000453385	3.31796	0.033036	RYR2	0.000755703
0.0182541	2.09122	0.0201548	LINC01139	0.0272724
4.0765e-210	30.9123	0.31955	CHRM3	3.30826e-209
1.67944e-26	10.5888	0.108319	CHRM3-AS2	4.21139e-26
0.0127684	2.23318	0.0217248	AL359764.2	0.0193342
2.93792e-83	19.2954	0.19854	AL359764.3	1.12283e-82
0	44.3885	0.458907	FH	0
8.06933e-68	17.3615	0.177757	KMO	2.79166e-67
2.66326e-30	11.3789	0.116865	OPN3	6.91792e-30
2.27545e-57	15.9207	0.164	CHML	7.33717e-57
3.29877e-288	36.2613	0.374496	EXO1	4.76473e-287
2.20281e-221	31.7397	0.328074	CEP170	1.92426e-220
0	41.0284	0.42354	SDCCAG8	0
5.01472e-10	6.10894	0.0620321	AKT3	1.00701e-09
7.40151e-16	7.97858	0.081496	ZBTB18	1.64031e-15
1.4121e-26	10.605	0.10857	C1orf100	3.54475e-26
6.958e-164	27.2565	0.281614	AL645465.1	4.23083e-163
0	50.3257	0.519965	ADSS	0
2.71766e-28	10.9682	0.112553	CATSPERE	6.93335e-28
0	41.5952	0.429713	DESI2	0
0.0125403	2.24016	0.0219514	AL451007.2	0.019
1.6651e-19	8.9572	0.0915242	BX323046.2	3.86529e-19
0	41.4127	0.426975	COX20	0
1.63533e-212	31.0902	0.319916	HNRNPU	1.34555e-211
3.99028e-134	24.6186	0.254232	EFCAB2	2.04389e-133
1.09355e-90	20.1603	0.20797	KIF26B	4.36453e-90
0	39.0016	0.403323	SMYD3	0
4.84736e-201	30.2295	0.312426	TFB2M	3.7017e-200
4.15909e-129	24.1455	0.249309	CNST	2.07328e-128
0.000909692	3.11823	0.0298128	AL591848.3	0.00149088
4.18962e-158	26.7645	0.276526	SCCPDH	2.45876e-157
0.0085324	2.38531	0.0230014	LINC01341	0.0131068
0	42.1385	0.435541	AHCTF1	0
2.91261e-239	33.0101	0.341285	ZNF695	2.89826e-238
2.74354e-46	14.2359	0.146514	ZNF670	8.14366e-46
0.00397915	2.65383	0.0263176	ZNF669	0.00626182
3.48059e-114	22.6806	0.234129	ZNF124	1.58542e-113
1.66621e-18	8.69954	0.0889377	AL390728.6	3.82234e-18
5.7813e-21	9.32065	0.0954736	ZNF496	1.36474e-20
1.91314e-26	10.5766	0.104373	NLRP3	4.79404e-26
4.66309e-06	4.43223	0.0428115	TRIM58	8.42558e-06
2.63562e-25	10.3279	0.105955	SH3BP5L	6.5326e-25
1.74671e-18	8.69418	0.0889962	ZNF672	4.00541e-18
2.4615e-26	10.5529	0.108295	ZNF692	6.16164e-26
1.83534e-92	20.3615	0.210092	PGBD2	7.39043e-92
3.20225e-106	21.8588	0.225603	FAM110C	1.3895e-105
4.07175e-258	34.2989	0.354119	SH3YL1	4.58357e-257
3.40411e-305	37.3236	0.385019	ACP1	5.62785e-304
1.28561e-13	7.31514	0.0735708	AC079779.2	2.75789e-13
8.20579e-126	23.8298	0.246048	TMEM18	4.00567e-125
1.31322e-10	6.31936	0.0629834	AC144450.1	2.66264e-10
9.06784e-74	18.131	0.186926	EIPR1	3.26279e-73
1.78381e-53	15.3495	0.158064	TRAPPC12	5.58981e-53
0	49.0513	0.506292	ADI1	0
1.172e-09	5.97197	0.0603914	AC108488.1	2.33555e-09
3.67517e-186	29.0754	0.300446	RNASEH1	2.55316e-185
0.00057622	3.2504	0.0321776	AC108488.3	0.000955466
5.83033e-250	33.7474	0.343167	RPS7	6.19573e-249
0.00289679	2.75924	0.0234978	DCDC2C	0.0046
0.000485281	3.29892	0.0327621	LINC01249	0.000807403
5.85491e-25	10.251	0.101181	NRIR	1.44565e-24
3.27126e-05	3.99234	0.0397971	CMPK2	5.7374e-05
1.42208e-14	7.60522	0.0772485	RSAD2	3.09282e-14
2.39013e-41	13.4174	0.137577	RNF144A	6.84346e-41
9.17694e-09	5.62684	0.0566043	ID2-AS1	1.79349e-08
0	54.1487	0.560699	ID2	0
2.29477e-178	28.4521	0.293802	KIDINS220	1.52497e-177
1.75972e-163	27.2225	0.281179	MBOAT2	1.06795e-162
0.0196952	2.06008	0.0199242	AC093904.2	0.0293623
0.000108928	3.69736	0.0367922	AC093904.4	0.000186867
7.73515e-17	8.25282	0.0840369	AC093904.3	1.73696e-16
1.29193e-133	24.5709	0.253674	ASAP2	6.59137e-133
7.97865e-217	31.4076	0.324294	ITGB1BP1	6.76427e-216
2.55892e-238	32.9442	0.340485	CPSF3	2.52775e-237
5.77199e-241	33.1285	0.342142	IAH1	5.83118e-240
0	49.1651	0.508137	ADAM17	0
0.00381436	2.66808	0.026349	AC073195.1	0.0060088
0	46.6184	0.479567	YWHAQ	0
1.62924e-52	15.2054	0.155603	AC082651.1	5.0736e-52
5.70307e-15	7.72251	0.0787114	AC082651.3	1.24787e-14
2.77767e-232	32.52	0.335953	TAF1B	2.62019e-231
7.02638e-14	7.39583	0.0754321	AC010969.2	1.51277e-13
5.54325e-47	14.3472	0.14752	AC010969.3	1.6542e-46
0	42.1589	0.435344	GRHL1	0
0.006471	2.48536	0.0245203	AC010969.1	0.0100296
5.61982e-10	6.09073	0.061747	AC104794.3	1.12733e-09
6.02147e-40	13.1761	0.135513	KLF11	1.70115e-39
0	46.5748	0.482069	RRM2	0
4.32846e-48	14.5231	0.14946	HPCAL1	1.30178e-47
2.79021e-261	34.5105	0.356766	ODC1	3.20818e-260
4.86718e-242	33.203	0.342943	NOL10	4.94694e-241
1.6411e-171	27.8926	0.28822	ATP6V1C2	1.04731e-170
4.04858e-262	34.5663	0.355121	PDIA6	4.67962e-261
0.0205828	2.04186	0.0193258	LINC01954	0.030623
0.032252	1.84868	0.0169445	C2orf50	0.0471782
2.27157e-121	23.3974	0.241611	SLC66A3	1.07872e-120
0	37.9899	0.392808	ROCK2	0
4.49033e-24	10.0522	0.101425	AC099344.3	1.09909e-23
3.4722e-90	20.103	0.207384	E2F6	1.38194e-89
0.000348297	3.39092	0.0337004	GREB1	0.000584099
2.15174e-76	18.4604	0.19007	LPIN1	7.87073e-76
0.0202058	2.04952	0.019724	TRIB2	0.0300889
0.0202046	2.04954	0.0198392	LINC00276	0.0300886
0	46.7117	0.483053	LRATD1	0
2.52775e-278	35.6286	0.368333	NBAS	3.3071e-277
0	42.1094	0.435121	DDX1	0
1.0683e-09	5.98707	0.0600196	MYCN	2.13114e-09
8.30909e-07	4.79072	0.0483097	FAM49A	1.54115e-06
5.98222e-25	10.2489	0.10501	RAD51AP2	1.47683e-24
1.09265e-186	29.117	0.300782	VSNL1	7.61674e-186
0	48.9005	0.505544	SMC6	0
3.10084e-145	25.6351	0.264782	GEN1	1.69667e-144
2.20842e-161	27.0446	0.279419	KCNS3	1.32333e-160
2.13038e-61	16.491	0.169941	RDH14	7.05804e-61
0.000477363	3.30354	0.0320471	NT5C1B	0.0007946
2.77725e-119	23.1914	0.239265	LINC01376	1.30385e-118
1.76073e-176	28.2993	0.292317	TTC32	1.15685e-175
0.000165579	3.58962	0.0352558	AC079145.1	0.000281796
1.04938e-215	31.3255	0.322218	LAPTM4A	8.80485e-215
0.00106505	3.07147	0.0298572	LAPTM4A-DT	0.00173899
1.59259e-99	21.1432	0.216316	SDC1	6.65679e-99
0	47.3362	0.489236	PUM2	0
0	43.5407	0.450352	RHOB	0
1.81451e-08	5.50801	0.0559325	HS1BP3	3.52106e-08
1.28498e-49	14.7621	0.151929	LDAH	3.91922e-49
0.00103177	3.08093	0.0306142	KLHL29	0.00168541
5.87426e-08	5.29737	0.053541	AC009242.1	1.12555e-07
5.24567e-171	27.8509	0.287681	ATAD2B	3.33793e-170
9.88643e-191	29.4347	0.303743	UBXN2A	7.06113e-190
2.30541e-05	4.07453	0.0410185	MFSD2B	4.06671e-05
2.56766e-20	9.16114	0.0937803	WDCP	6.02478e-20
7.92147e-11	6.39703	0.0651507	FKBP1B	1.61314e-10
0	42.4763	0.436189	SF3B6	0
2.95351e-28	10.9607	0.112492	FAM228B	7.53031e-28
4.75895e-60	16.3022	0.167952	TP53I3	1.56374e-59
0.00612519	2.50485	0.0220665	AC008073.1	0.00950963
1.69123e-270	35.1196	0.362633	ITSN2	2.08522e-269
7.52388e-286	36.1114	0.373076	NCOA1	1.06672e-284
0	38.8101	0.400799	PTRHD1	0
6.75932e-73	18.0202	0.185717	CENPO	2.41717e-72
2.69215e-145	25.6406	0.264824	ADCY3	1.47362e-144
1.03745e-07	5.1925	0.0522125	AC012073.1	1.97454e-07
3.658e-05	3.96577	0.0399231	DNAJC27	6.40464e-05
3.63085e-07	4.95423	0.0501498	DNAJC27-AS1	6.81388e-07
9.25555e-11	6.37321	0.0644967	EFR3B	1.88158e-10
6.66736e-20	9.0576	0.0927668	DNMT3A	1.5561e-19
0.000564192	3.25639	0.0322366	AC012074.1	0.000936231
0	39.3233	0.406802	DTNB	0
1.87819e-202	30.3368	0.31343	ASXL2	1.45063e-201
1.64469e-06	4.65187	0.0469714	KIF3C	3.02062e-06
1.40908e-188	29.2659	0.300127	RAB10	9.93443e-188
0.0255812	1.95012	0.018748	GAREM2	0.037748
1.59872e-252	33.9216	0.349954	HADHA	1.72794e-251
0	37.8139	0.390156	HADHB	0
9.20522e-08	5.21471	0.0526285	AC010896.1	1.75493e-07
6.35909e-08	5.28286	0.0533726	ADGRF3	1.21779e-07
0	39.1146	0.40423	SELENOI	0
3.42747e-09	5.79444	0.0587292	DRC1	6.76348e-09
0.0020188	2.87521	0.0281294	FAM166C	0.00323848
0.0151729	2.16555	0.0159172	KCNK3	0.0228344
1.02706e-111	22.429	0.231537	SLC35F6	4.60026e-111
0	42.2486	0.437172	CENPA	0
1.07071e-55	15.6779	0.161453	MAPRE3	3.40697e-55
5.89104e-46	14.1824	0.145969	TMEM214	1.74373e-45
8.80224e-30	11.2742	0.115755	AGBL5	2.27293e-29
0	39.9932	0.411238	OST4	0
0.0247655	1.96399	0.0186574	EMILIN1	0.0365974
3.96591e-38	12.8563	0.132071	KHK	1.10184e-37
0.0176307	2.10534	0.0204296	CGREF1	0.0263729
2.73135e-79	18.8172	0.194024	PREB	1.01872e-78
7.51566e-75	18.2674	0.188348	SLC5A6	2.7208e-74
0	40.5522	0.418134	ATRAID	0
5.4219e-36	12.4703	0.12815	CAD	1.47766e-35
4.7522e-07	4.90163	0.0483816	SLC30A3	8.88489e-07
1.82258e-05	4.12889	0.0408419	DNAJC5G	3.22841e-05
0.000362641	3.37984	0.0335996	TRIM54	0.000607546
3.37213e-239	33.0056	0.341071	MPV17	3.35317e-238
3.65704e-251	33.8293	0.349736	GTF3C2	3.91547e-250
6.79751e-21	9.30346	0.0953396	AC074117.1	1.60383e-20
2.72778e-44	13.9107	0.143145	EIF2B4	7.97465e-44
0	44.2458	0.457377	SNX17	0
1.31035e-12	6.9967	0.0713517	ZNF513	2.76329e-12
0	40.278	0.415064	PPM1G	0
1.9695e-152	26.2727	0.270549	NRBP1	1.12319e-151
1.33055e-272	35.2572	0.3634	KRTCAP3	1.66577e-271
6.0452e-32	11.7045	0.12024	IFT172	1.59146e-31
8.20872e-11	6.39159	0.0649974	FNDC4	1.67091e-10
0.000126787	3.65862	0.0362936	GCKR	0.000216969
0.0179917	2.09712	0.0197822	C2orf16	0.0268987
2.53653e-56	15.7691	0.162332	ZNF512	8.11284e-56
7.18505e-143	25.4221	0.262577	CCDC121	3.87261e-142
9.93842e-235	32.6926	0.337774	GPN1	9.57161e-234
3.81394e-101	21.3186	0.219972	SUPT7L	1.60834e-100
4.06382e-254	34.0296	0.351551	SLC4A1AP	4.43437e-253
[truncated: 17,517 more rows]

## Sheet: neoBM
p_value	morans_test_statistic	morans_I	gene_short_name	q_value
0.00241339	2.81837	0.00935449	AL732372.1	0.0048992
9.49e-07	4.76397	0.0160572	LINC01128	2.35e-06
8.31e-09	5.64399	0.018845	LINC00115	2.22e-08
0.0123178	2.24707	0.00708409	LINC02593	0.0232594
0.000514826	3.2823	0.0109347	SAMD11	0.00110449
5.65e-85	19.4985	0.066171	NOC2L	3.7e-84
0.0179617	2.09779	0.00697955	KLHL17	0.0332476
4.47e-20	9.10116	0.0308052	PLEKHN1	1.55e-19
0.00587179	2.51976	0.00839888	PERM1	0.0115028
0	64.253	0.218338	HES4	0
1.55e-162	27.1425	0.0921642	ISG15	1.47e-161
0.000410301	3.34575	0.0112325	AGRN	0.000886577
1.15e-09	5.97513	0.0201568	RNF223	3.16e-09
0.000979559	3.09636	0.0103836	C1orf159	0.00205383
1.31e-07	5.14864	0.0173504	AL390719.2	3.35e-07
2.62e-12	6.89906	0.0232971	TTLL10	7.72e-12
3.29e-165	27.3681	0.0929308	TNFRSF18	3.16e-164
7.04e-69	17.501	0.0593758	SDF4	4.11e-68
6.11e-32	11.7036	0.0396574	B3GALT6	2.52e-31
5.53e-10	6.09329	0.0205775	C1QTNF12	1.53e-09
2.35e-87	19.7771	0.0671191	UBE2J2	1.56e-86
0.00258774	2.7959	0.00856142	LINC01786	0.00523791
4.45e-07	4.91473	0.0165676	ACAP3	1.12e-06
4.14e-79	18.7952	0.0637773	PUSL1	2.61e-78
1.52e-33	12.0127	0.0407125	INTS11	6.4e-33
1.29e-11	6.66912	0.0225378	CPTP	3.74e-11
1.29e-06	4.70214	0.0158503	DVL1	3.17e-06
1.11e-09	5.98089	0.0201344	MXRA8	3.05e-09
0	57.5188	0.19539	AURKAIP1	0
4.79e-20	9.09357	0.0307858	CCNL2	1.66e-19
2.25e-06	4.58728	0.0154539	MRPL20-AS1	5.47e-06
0	81.3928	0.27656	MRPL20	0
0.00202586	2.87411	0.00955663	AL391244.2	0.00413905
1.58e-29	11.2225	0.0380242	ANKRD65	6.33e-29
1.55e-184	28.9466	0.0982978	VWA1	1.61e-183
3.41e-75	18.3105	0.0621286	ATAD3C	2.09e-74
2.11e-08	5.4813	0.0184947	ATAD3B	5.57e-08
1.05e-24	10.1947	0.0345229	ATAD3A	3.92e-24
0	43.4984	0.147747	SSU72	0
4.12e-111	22.3671	0.0759189	FNDC10	3.12e-110
0	53.5009	0.181797	MIB2	0
0.00828971	2.3959	0.00799695	MMP23B	0.015985
7.54e-52	15.1047	0.0512261	CDK11B	3.84e-51
0.000382183	3.36539	0.0112953	SLC35E2B	0.000828156
0.00384649	2.66526	0.00892147	CDK11A	0.00767649
2.43e-11	6.57541	0.022219	NADK	6.99e-11
1.4e-135	24.7541	0.0840397	GNB1	1.19e-134
2.52e-14	7.53076	0.0254531	TMEM52	7.81e-14
0.012991	2.22648	0.00731163	AL391845.2	0.0244586
3.67e-05	3.96531	0.013216	GABRD	8.44e-05
0.000158098	3.60166	0.0121063	PRKCZ	0.000350747
1.57e-75	18.3529	0.0622745	FAAP20	9.61e-75
8.92e-32	11.6715	0.0395471	SKI	3.67e-31
0.00725819	2.44422	0.00813706	AL590822.3	0.0140771
0	48.4624	0.164607	RER1	0
0.00027897	3.45128	0.0115949	PEX10	0.000610182
0.0104752	2.30888	0.00769458	PLCH2	0.0199583
0.0242107	1.97365	0.00656413	PANK4	0.0440389
1.63e-48	14.5898	0.0494683	HES5	8.06e-48
0.00138371	2.99246	0.0100225	AL139246.5	0.00286554
1.25e-07	5.15767	0.017389	TNFRSF14	3.2e-07
7.93e-23	9.7653	0.0330541	PRXL2B	2.88e-22
2.09e-05	4.09725	0.0134573	AL592464.3	4.88e-05
3.85e-17	8.33562	0.0282	ARHGEF16	1.26e-16
1.13e-21	9.49201	0.0321386	TPRG1L	4.03e-21
1.34e-16	8.18677	0.0276968	WRAP73	4.35e-16
2.01e-34	12.1789	0.0412767	LRRC47	8.54e-34
1.75e-15	7.8714	0.0266241	CEP104	5.56e-15
0.00400906	2.65131	0.00886062	DFFB	0.00798683
6.31e-15	7.70952	0.0260743	C1orf174	1.98e-14
0.0158854	2.14728	0.00713753	KCNAB2	0.0295982
0	62.9643	0.212702	RPL22	0
1.1e-05	4.24307	0.0139056	AL031847.1	2.61e-05
0.000940203	3.1085	0.0104208	RNF207	0.00197393
6.5e-144	25.5163	0.0866354	ICMT	5.71e-143
4.22e-05	3.93181	0.0132181	GPR153	9.68e-05
3.08e-120	23.2859	0.0790435	ACOT7	2.44e-119
0.00463405	2.602	0.00866823	AL031848.2	0.00917727
1.67e-24	10.1494	0.0343734	HES2	6.21e-24
0.000244442	3.48677	0.0117121	ESPN	0.000536886
4.03e-09	5.76713	0.0194617	TNFRSF25	1.09e-08
3.07e-25	10.3133	0.0349238	PLEKHG5	1.16e-24
8.68e-24	9.98708	0.0338182	NOL9	3.2e-23
0.0164463	2.13339	0.00666469	TAS1R1	0.0305785
2.46e-10	6.22178	0.0210117	ZBTB48	6.9e-10
5.75e-122	23.4559	0.0796279	KLHL21	4.59e-121
3.19e-15	7.79613	0.0263677	PHF13	1.01e-14
4.34e-06	4.44793	0.0149831	THAP3	1.04e-05
2.71e-24	10.102	0.0342109	DNAJC11	1e-23
3.55e-212	31.0652	0.105494	CAMTA1	4.05e-211
6.99e-25	10.2339	0.0346638	VAMP3	2.63e-24
2.84e-07	5.00196	0.0168623	PER3	7.18e-07
2.3e-21	9.41797	0.0318503	UTS2	8.13e-21
0.00241937	2.81758	0.00913016	TNFRSF9	0.00491092
0	69.7065	0.236805	PARK7	0
0	39.4592	0.134054	ERRFI1	0
2.03e-49	14.7314	0.0499588	RERE	1.01e-48
0	58.6352	0.199037	ENO1	0
0.000857321	3.13567	0.0104197	SLC2A5	0.00180535
1.88e-13	7.26428	0.0245613	GPR157	5.69e-13
9.13e-05	3.74195	0.0125765	H6PD	0.000205464
5.56e-06	4.39432	0.0148005	SPSB1	1.33e-05
2.32e-197	29.9482	0.101709	SLC25A33	2.53e-196
2.62e-21	9.40444	0.0318236	TMEM201	9.23e-21
0.000422659	3.33751	0.0111883	PIK3CD	0.00091245
1.05e-156	26.6439	0.0904669	CLSTN1	9.72e-156
1.55e-251	33.8547	0.114981	CTNNBIP1	1.95e-250
1.63e-190	29.4178	0.0999039	LZIC	1.72e-189
3.24e-58	16.0422	0.0544136	RBP7	1.74e-57
5.33e-27	10.6957	0.0362321	UBE4B	2.06e-26
2.7e-174	28.1212	0.0954944	KIF1B	2.69e-173
0	66.9867	0.227639	PGD	0
0	65.9152	0.224	CENPS	0
1.12e-20	9.25069	0.0312774	CORT	3.9e-20
2.31e-100	21.2341	0.0720742	DFFA	1.66e-99
1.21e-05	4.22154	0.0142086	CASZ1	2.86e-05
4.15e-277	35.55	0.12076	TARDBP	5.61e-276
0.0197032	2.05992	0.0067062	MASP2	0.0362929
0	86.8987	0.29536	SRM	0
2.59e-27	10.7623	0.0364588	EXOSC10	1.01e-26
1.99e-07	5.07008	0.0170892	EXOSC10-AS1	5.06e-07
4.87e-47	14.3562	0.0486759	MTOR	2.38e-46
1.77e-11	6.62221	0.0223735	UBIAD1	5.12e-11
0.000540834	3.26838	0.0104332	DISP3	0.00115893
6.77e-22	9.54556	0.0322973	LINC01647	2.42e-21
4.66e-10	6.12075	0.0206646	FBXO2	1.29e-09
2.81e-21	9.39675	0.0318161	FBXO6	9.93e-21
1.39e-127	24.0001	0.0814753	MAD2L2	1.13e-126
3.82e-252	33.896	0.115131	AGTRAP	4.82e-251
0.0117818	2.26417	-6.21e-05	AL953897.1	0.0222897
6.46e-14	7.40698	0.0250434	MTHFR	1.98e-13
0.0112307	2.28247	0.00760623	CLCN6	0.0213205
4.23e-09	5.75919	0.0194388	AL021155.5	1.14e-08
6.2e-23	9.79017	0.0331546	KIAA2013	2.26e-22
4.12e-29	11.1375	0.0377346	PLOD1	1.64e-28
3.31e-60	16.3243	0.0553755	MFN2	1.81e-59
1.27e-25	10.398	0.0352166	MIIP	4.8e-25
2.2e-19	8.92628	0.0298012	TNFRSF1B	7.54e-19
6.41e-19	8.80724	0.0298067	VPS13D	2.18e-18
1.09e-31	11.6546	0.039494	DHRS3	4.47e-31
3.08e-05	4.00663	0.0114737	PDPN	7.13e-05
1.74e-87	19.7922	0.0671695	PRDM2	1.16e-86
1.43e-19	8.9739	0.0303751	KAZN	4.91e-19
0.00637052	2.49093	0.0083064	TMEM51-AS1	0.0124357
1.39e-08	5.55427	0.0187454	TMEM51	3.7e-08
1.04e-156	26.6443	0.0904705	EFHD2	9.61e-156
0.000142881	3.62788	0.012194	CASP9	0.000317967
3.77e-10	6.15451	0.0207882	DNAJC16	1.05e-09
0.00115876	3.0462	0.00924736	AL121992.3	0.00241761
2.85e-05	4.02508	0.0135244	AGMAT	6.6e-05
4.07e-05	3.94009	0.0132154	AL121992.1	9.36e-05
2.81e-21	9.39698	0.0318145	DDI2	9.91e-21
7.82e-10	6.03768	0.0203915	PLEKHM2	2.16e-09
2.33e-101	21.3417	0.0724356	FBLIM1	1.68e-100
8.34e-117	22.9446	0.0778879	AL450998.2	6.5e-116
4.48e-252	33.8913	0.115118	SPEN	5.65e-251
7.27e-293	36.5556	0.124178	EPHA2	1.03e-291
6.89e-22	9.54371	0.0323077	ARHGEF19	2.46e-21
7.59e-11	6.40351	0.021632	FBXO42	2.16e-10
2.22e-88	19.8956	0.0675216	SZRD1	1.49e-87
0.000659939	3.21162	0.0107218	SPATA21	0.00140251
2.79e-11	6.55467	0.0221511	NECAP2	8.02e-11
0.00221109	2.84636	0.00953599	NBPF1	0.00450471
4.78e-23	9.81642	0.0332439	BX284668.5	1.74e-22
0.0275359	1.91831	0.00634957	BX284668.6	0.0496768
2.31e-78	18.7037	0.0634486	MFAP2	1.45e-77
2.43e-17	8.38992	0.0283895	ATP13A2	8.01e-17
0	44.7035	0.151881	SDHB	0
2.53e-11	6.56897	0.0221625	PADI2	7.3e-11
4.99e-34	12.1046	0.0393225	AL590644.1	2.11e-33
1.34e-148	25.9352	0.0880402	PADI1	1.19e-147
3.08e-45	14.0659	0.0476931	PADI3	1.47e-44
1.47e-271	35.1891	0.11953	RCC2	1.96e-270
1.99e-19	8.93773	0.0302327	ARHGEF10L	6.8e-19
3.11e-06	4.51899	0.0152168	ALDH4A1	7.53e-06
3.69e-97	20.8847	0.0708637	IFFO2	2.6e-96
9.4e-22	9.51146	0.0322006	UBR4	3.35e-21
3.69e-28	10.9406	0.0370655	EMC1	1.45e-27
0	46.0646	0.156519	MRTO4	0
8.03e-55	15.5494	0.0527308	AKR7A3	4.2e-54
0	44.7112	0.151908	AKR7A2	0
2e-13	7.25552	0.0245256	SLC66A1	6.07e-13
9.04e-224	31.9122	0.108366	CAPZB	1.06e-222
0	71.8707	0.244086	MICOS10	0
6.16e-109	22.1425	0.0751589	NBL1	4.63e-108
3.84e-25	10.2918	0.0348556	TMCO4	1.45e-24
5.4e-09	5.71755	0.0192903	OTUD3	1.46e-08
0	101.642	0.345343	CAMK2N1	0
0.00613719	2.50416	0.00833478	FAM43B	0.0120029
4.2e-16	8.04826	0.0270987	CDA	1.35e-15
1.92e-25	10.358	0.0350844	PINK1	7.28e-25
6.86e-06	4.34821	0.0145343	PINK1-AS	1.64e-05
2.18e-213	31.1548	0.105796	DDOST	2.49e-212
6.09e-153	26.3172	0.0893515	HP1BP3	5.55e-152
4.86e-47	14.3564	0.0486819	EIF4G3	2.37e-46
1.06e-39	13.1332	0.0444983	ECE1	4.79e-39
0.00167364	2.9339	0.00946916	ALPL	0.00344431
1.26e-11	6.6719	0.0225044	RAP1GAP	3.67e-11
1.65e-73	18.0982	0.0614084	USP48	9.97e-73
1.51e-08	5.54036	0.0186956	HSPG2	4e-08
0	53.703	0.182252	CDC42	0
6.33e-06	4.36594	0.0147004	WNT4	1.51e-05
2.03e-06	4.60802	0.015521	ZBTB40	4.97e-06
1.19e-29	11.2473	0.0378209	C1QA	4.78e-29
8.08e-88	19.8308	0.0657959	C1QC	5.38e-87
1.52e-26	10.5983	0.0356296	C1QB	5.84e-26
2.19e-13	7.24304	0.0244787	EPHB2	6.64e-13
6.16e-75	18.2783	0.062021	KDM1A	3.77e-74
2.14e-51	15.0359	0.0509946	LUZP1	1.08e-50
2.28e-18	8.66373	0.0262949	HTR1D	7.67e-18
0	55.5419	0.188725	HNRNPR	0
1.33e-15	7.90606	0.0267406	ZNF436	4.22e-15
6.86e-184	28.8952	0.0981281	TCEA3	7.08e-183
0	45.6324	0.154852	E2F2	0
0	41.1077	0.139659	ID3	0
0	76.4129	0.258114	RPL11	0
6.46e-79	18.7715	0.063699	ELOA	4.07e-78
0	45.2766	0.153823	PITHD1	0
6.59e-20	9.05882	0.0306674	LYPLA2	2.28e-19
1.68e-95	20.7015	0.0702625	GALE	1.17e-94
6.52e-05	3.82567	0.012869	HMGCL	0.000148058
1.17e-42	13.6392	0.0462449	FUCA1	5.46e-42
1.52e-172	27.9777	0.0950056	PNRC2	1.5e-171
0	45.2154	0.153624	SRSF10	0
0.000653623	3.21438	0.0106423	IL22RA1	0.00138984
1.88e-127	23.9874	0.0814242	GRHL3	1.54e-126
4.56e-05	3.91307	0.0131631	STPG1	0.000104364
9.73e-19	8.76042	0.0296496	NIPAL3	3.29e-18
6.39e-26	10.463	0.0354395	RCAN3	2.44e-25
7.72e-275	35.4028	0.12023	SRRM1	1.03e-273
1.78e-64	16.9137	0.05738	CLIC4	1e-63
1.33e-26	10.6103	0.0359293	RUNX3	5.14e-26
3.42e-144	25.5414	0.086707	SYF2	3e-143
0.0191492	2.07165	0.00686386	AL031432.4	0.0353219
0	62.3729	0.211951	RSRP1	0
1.12e-223	31.9056	0.108343	TMEM50A	1.31e-222
6.77e-41	13.3401	0.0452264	MACO1	3.1e-40
5.59e-36	12.4678	0.0422515	LDLRAP1	2.42e-35
0.0168647	2.12329	0.00697491	MAN1C1	0.0313024
3.19e-46	14.2253	0.0482346	SELENON	1.54e-45
0.005045	2.57273	0.00860685	MTFR1L	0.0099488
5.51e-169	27.6835	0.0939446	AUNIP	5.37e-168
7.97e-10	6.03459	0.0203772	PAQR7	2.2e-09
0	119.535	0.406377	STMN1	0
0.00098667	3.09422	0.0103756	PAFAH2	0.00206819
6.26e-44	13.8512	0.0469566	PDIK1L	2.95e-43
1.98e-277	35.5708	0.120828	ZNF593	2.68e-276
6.92e-06	4.3464	0.0146364	CNKSR1	1.65e-05
4.99e-25	10.2664	0.0347538	CEP85	1.88e-24
0	69.7115	0.23664	SH3BGRL3	0
1.69e-05	4.14677	0.0139474	UBXN11	3.96e-05
0.000870151	3.13131	0.0102703	CD52	0.00183155
1.43e-18	8.71648	0.0294847	CRYBG2	4.84e-18
1.03e-19	9.01038	0.0304985	DHDDS	3.53e-19
0	87.7624	0.29822	HMGN2	0
7.55e-18	8.52639	0.028849	RPS6KA1	2.51e-17
0.0118648	2.26148	0.00728807	AL512408.1	0.0224396
2.21e-166	27.4665	0.0932694	ARID1A	2.13e-165
0.00958142	2.34235	0.00782091	PIGV	0.0183373
1.81e-13	7.2691	0.0245771	ZDHHC18	5.49e-13
0	66.3807	0.225389	SFN	0
3.92e-07	4.93913	0.0166557	GPN2	9.87e-07
0	47.9469	0.162902	NUDC	0
1.16e-13	7.32875	0.0247819	KDF1	3.54e-13
8.86e-208	30.738	0.104386	TRNP1	9.94e-207
4.76e-22	9.58192	0.0324385	TENT5B	1.71e-21
4.83e-24	10.0451	0.034018	SLC9A1	1.78e-23
2.24e-06	4.58744	0.0154531	WDTC1	5.47e-06
2.63e-29	11.1776	0.0378719	TMEM222	1.05e-28
2.28e-96	20.7975	0.0705888	SYTL1	1.6e-95
1.53e-17	8.44418	0.0285682	MAP3K6	5.06e-17
0.0104447	2.30998	0.00770457	CD164L2	0.0199077
2.91e-204	30.4737	0.103468	WASF2	3.23e-203
5.77e-39	13.0044	0.044083	AHDC1	2.58e-38
8.35e-05	3.76428	0.0115942	LINC02574	0.000188436
5.41e-08	5.31228	0.0179129	IFI6	1.41e-07
8.54e-08	5.22865	0.0175531	AL020997.5	2.2e-07
1.11e-35	12.4133	0.04207	FAM76A	4.77e-35
1.09e-87	19.8159	0.0672508	STX12	7.23e-87
3.74e-29	11.146	0.0377623	PPP1R8	1.49e-28
1.17e-05	4.22927	0.0142053	THEMIS2	2.77e-05
0	70.1987	0.238595	RPA2	0
1.28e-08	5.56929	0.0187917	SMPDL3B	3.4e-08
0.00209097	2.8641	0.0095935	XKR8	0.0042684
4.49e-12	6.82199	0.0230564	EYA3	1.32e-11
3.73e-27	10.7288	0.0362887	PTAFR	1.45e-26
8.81e-196	29.8267	0.101286	DNAJC8	9.52e-195
0	74.7981	0.254156	ATP5IF1	0
0.0155434	2.15596	0.00716999	AL353622.1	0.0289973
2.3e-35	12.3548	0.0418673	SESN2	9.87e-35
0.00504382	2.57281	0.00860534	MED18	0.0099473
2.99e-144	25.5467	0.0867399	PHACTR4	2.62e-143
1.52e-76	18.4793	0.0627011	RCC1	9.36e-76
0	47.9462	0.162916	SNHG3	0
1.04e-38	12.9593	0.0439325	TRNAU1AP	4.63e-38
2.51e-118	23.0966	0.0784065	SNHG12	1.97e-117
9.49e-69	17.484	0.0593198	TAF12	5.53e-68
1.54e-13	7.29118	0.0246179	AL360012.1	4.67e-13
2.24e-06	4.58736	0.015452	GMEB1	5.47e-06
1.66e-115	22.814	0.0774422	YTHDF2	1.29e-114
6.41e-14	7.40805	0.0250501	EPB41	1.96e-13
0.000966302	3.1004	0.0103795	TMEM200B	0.00202747
4.24e-191	29.4634	0.100057	SRSF4	4.51e-190
3.29e-24	10.0829	0.0341441	MECR	1.22e-23
3.73e-08	5.37992	0.018109	PTPRU	9.73e-08
3.44e-51	15.0042	0.0505118	LAPTM5	1.74e-50
1.75e-11	6.62376	0.022364	SDC3	5.07e-11
7.53e-165	27.3378	0.0928302	PUM1	7.22e-164
5.47e-06	4.39764	0.0147467	NKAIN1	1.31e-05
4.96e-307	37.4366	0.127177	SNRNP40	7.27e-306
4.44e-197	29.9266	0.101634	ZCCHC17	4.83e-196
0.000439387	3.32671	0.0110926	FABP3	0.000947013
1.33e-182	28.7927	0.097776	SERINC2	1.36e-181
0	44.7718	0.152052	TINAGL1	0
7.25e-35	12.262	0.0415606	PEF1	3.09e-34
0.00903628	2.36413	0.00701309	ADGRB2	0.0173429
0.00225694	2.83982	0.00932785	SPOCD1	0.0045926
7.46e-131	24.3112	0.0825333	PTP4A2	6.18e-130
4.48e-288	36.2529	0.123138	KHDRBS1	6.25e-287
9.17e-100	21.1693	0.0718532	KPNA6	6.55e-99
1.98e-167	27.554	0.0935647	TXLNA	1.92e-166
0.00232239	2.83069	0.00947355	CCDC28B	0.00472173
0.00127846	3.01652	0.0100951	IQCC	0.00265614
0	50.2083	0.170576	EIF3I	0
0.00138999	2.99107	0.0100169	LCK	0.00287803
2.84e-186	29.0842	0.0987622	HDAC1	2.97e-185
5.45e-221	31.7112	0.107704	MARCKSL1	6.36e-220
0.00721791	2.44623	0.00816931	FAM229A	0.0140035
2.63e-46	14.2389	0.0482835	BSDC1	1.27e-45
0.000283046	3.44736	0.0115768	ZBTB8A	0.000618984
3.01e-206	30.6232	0.104004	ZBTB8OS	3.36e-205
1.28e-281	35.8408	0.121749	RBBP4	1.76e-280
4.47e-48	14.5209	0.0492357	SYNC	2.2e-47
1.24e-154	26.4645	0.0898588	KIAA1522	1.14e-153
5.87e-90	20.0769	0.0681361	YARS	3.97e-89
4.01e-09	5.768	0.0194718	S100PBP	1.08e-08
2.9e-07	4.99787	0.0167981	FNDC5	7.33e-07
0	43.5481	0.147947	TMEM54	0
6.78e-45	14.0099	0.0475024	RNF19B	3.23e-44
0.00243982	2.81487	0.00807158	AL020995.1	0.00495116
3.46e-85	19.5237	0.0662568	AK2	2.27e-84
0.00812853	2.40309	0.00799816	AZIN2	0.0156818
2.87e-11	6.55059	0.0221245	ZNF362	8.24e-11
4.81e-09	5.73725	0.0193675	PHC2	1.3e-08
1.57e-07	5.11516	0.0139585	AL513327.2	4e-07
1.82e-78	18.7165	0.0635123	SMIM12	1.14e-77
3.71e-178	28.4352	0.0965494	GJB5	3.76e-177
1.3e-23	9.94679	0.0336541	GJB4	4.79e-23
3.69e-253	33.9648	0.115356	GJB3	4.68e-252
2.19e-59	16.2086	0.0549826	TMEM35B	1.19e-58
1.28e-06	4.70346	0.0158503	ZMYM6	3.15e-06
5.38e-26	10.4793	0.0354916	ZMYM1	2.05e-25
0	39.5059	0.134191	SFPQ	0
1.7e-37	12.7431	0.0431949	ZMYM4	7.48e-37
1.66e-17	8.4345	0.0285408	KIAA0319L	5.5e-17
1.28e-11	6.67034	0.0225323	NCDN	3.71e-11
0.00266714	2.78612	0.00932418	AC004865.2	0.00539265
0	96.1542	0.326645	PSMB2	0
8.07e-05	3.77281	0.0126629	C1orf216	0.000182203
0	183.184	0.622705	CLSPN	0
3.07e-19	8.88953	0.0300876	AGO1	1.05e-18
3.25e-29	11.1585	0.0378038	AGO3	1.29e-28
1.46e-41	13.4537	0.0456138	ADPRHL2	6.75e-41
2.62e-11	6.56411	0.0221562	COL8A2	7.54e-11
3.82e-184	28.9154	0.0981849	TRAPPC3	3.94e-183
1.84e-116	22.9103	0.0777731	MAP7D1	1.43e-115
8.26e-121	23.3423	0.0792369	THRAP3	6.55e-120
7.46e-12	6.74872	0.0228028	SH3D21	2.18e-11
2.42e-22	9.65157	0.0326797	EVA1B	8.71e-22
1.97e-27	10.7874	0.0365449	STK40	7.68e-27
1.17e-277	35.5855	0.120881	LSM10	1.59e-276
0	54.9239	0.186614	MRPS15	0
6.8e-147	25.7835	0.0851411	CSF3R	6.01e-146
6.82e-246	33.4689	0.113682	ZC3H12A	8.52e-245
1.32e-89	20.0368	0.068001	MEAF6	8.89e-89
1.24e-08	5.57468	0.0188157	SNIP1	3.3e-08
5.47e-46	14.1876	0.0481071	GNL2	2.63e-45
2.61e-37	12.7098	0.0430722	C1orf109	1.14e-36
0	98.1379	0.333473	CDCA8	0
2.25e-54	15.4832	0.0524957	MANEAL	1.17e-53
4.17e-116	22.8745	0.0776527	YRDC	3.24e-115
3.98e-261	34.5002	0.117169	C1orf122	5.17e-260
4.54e-26	10.4953	0.0355477	MTF1	1.74e-25
3.03e-05	4.01014	0.0134776	INPP5B	7.02e-05
1.06e-253	34.0016	0.115495	SF3A3	1.34e-252
4.86e-05	3.89733	0.0131113	FHL3	0.000111201
4.64e-219	31.5709	0.107227	UTP11	5.39e-218
8.99e-57	15.8345	0.0537055	POU3F1	4.78e-56
5.77e-40	13.1793	0.0446807	RRAGC	2.62e-39
0	38.0279	0.129185	MYCBP	0
2.04e-21	9.4304	0.0319304	RHBDL2	7.23e-21
2.26e-59	16.2068	0.0549764	AKIRIN1	1.23e-58
0	91.8596	0.311802	NDUFS5	0
3.87e-277	35.552	0.120766	MACF1	5.22e-276
0.0147394	2.17702	0.00707529	AL442071.2	0.0275732
0.00123804	3.02625	0.0101339	BMP8A	0.00257508
0	40.1052	0.136224	PABPC4	0
4.66e-83	19.2714	0.0653994	PPIE	3.02e-82
5.5e-14	7.42819	0.0250768	BMP8B	1.69e-13
0.000148647	3.61765	0.0121608	TRIT1	0.000330426
2.82e-19	8.89894	0.0301199	MYCL	9.63e-19
1.54e-90	20.1433	0.0683594	MFSD2A	1.05e-89
1.07e-169	27.7428	0.0941997	CAP1	1.04e-168
1.03e-17	8.49089	0.0287339	PPT1	3.4e-17
7.13e-35	12.2633	0.0415632	RLF	3.04e-34
3.38e-97	20.8889	0.0708982	ZMPSTE24	2.38e-96
2.26e-12	6.91965	0.0233529	COL9A2	6.69e-12
2.33e-22	9.65545	0.0326917	SMAP2	8.39e-22
2.94e-07	4.99479	0.0168325	EXO5	7.44e-07
1.05e-09	5.99	0.0202015	ZNF684	2.89e-09
0.0188343	2.07844	0.00689531	NFYC-AS1	0.0347789
1.84e-43	13.7736	0.0467006	NFYC	8.63e-43
2.3e-40	13.2487	0.044916	CITED4	1.04e-39
3.29e-76	18.4374	0.0625546	CTPS1	2.03e-75
1.82e-09	5.8995	0.0197368	SLFNL1-AS1	4.98e-09
4.43e-16	8.0418	0.027141	EDN2	1.42e-15
1.37e-12	6.99002	0.0236031	HIVEP3	4.08e-12
3.41e-18	8.61776	0.0291648	FOXJ3	1.14e-17
3.36e-15	7.78951	0.0262262	RIMKLA	1.06e-14
6.58e-152	26.2268	0.0890451	PPCS	5.96e-151
0.0105973	2.3045	0.00767615	CCDC30	0.0201726
0	52.159	0.177245	PPIH	0
0	68.1856	0.231375	YBX1	0
1.02e-13	7.3465	0.0248434	C1orf50	3.1e-13
8.97e-32	11.671	0.0395509	SVBP	3.69e-31
0	97.4109	0.331044	SLC2A1	0
0	45.0378	0.153021	EBNA1BP2	0
0.00433636	2.62469	0.00877799	TMEM125	0.00862079
8.77e-05	3.75203	0.0126151	C1orf210	0.000197605
0.00343086	2.70348	0.0090358	AL139289.2	0.00686838
0	94.4661	0.321039	CDC20	0
3.08e-28	10.9569	0.0371225	ELOVL1	1.21e-27
1.59e-102	21.4669	0.0728652	MED8	1.15e-101
2.13e-18	8.67137	0.0293482	HYI	7.18e-18
1.77e-110	22.302	0.0757044	PTPRF	1.33e-109
5.3e-46	14.1897	0.0481094	KDM4A	2.56e-45
0.00529706	2.55581	0.00854103	KDM4A-AS1	0.0104234
1.91e-10	6.26129	0.0211513	ARTN	5.37e-10
1.41e-17	8.45392	0.0286009	IPO13	4.66e-17
6.76e-11	6.42118	0.0216901	DPH2	1.93e-10
0	44.9012	0.152487	ATP6V0B	0
7.98e-39	12.9797	0.0439982	B4GALT2	3.56e-38
0.0195905	2.06228	0.00686687	CCDC24	0.0360965
3.24e-40	13.2229	0.0447963	SLC6A9	1.47e-39
5.6e-14	7.42602	0.0251117	DMAP1	1.72e-13
0	37.9437	0.128901	ERI3	0
5.26e-38	12.8344	0.0435061	RNF220	2.33e-37
1.56e-05	4.16394	0.0140169	TMEM53	3.67e-05
0	95.0993	0.323112	KIF2C	0
0	89.4348	0.30175	RPS8	0
4.99e-34	12.1046	0.0410191	PLK3	2.11e-33
2.64e-90	20.1167	0.0682702	EIF2B3	1.79e-89
3.57e-07	4.95768	0.0167158	HECTD3	8.99e-07
2.16e-65	17.0376	0.0578012	UROD	1.23e-64
1.52e-62	16.6496	0.0564696	HPDL	8.45e-62
0.000276995	3.45319	0.0115969	MUTYH	0.00060603
3.33e-35	12.3249	0.0417632	TOE1	1.43e-34
0.00166198	2.93607	0.0098409	TESK2	0.00342181
0.000630774	3.22459	0.010816	CCDC163	0.00134257
0.0220359	2.01341	0.00670117	MMACHC	0.0403518
0	96.7241	0.328159	PRDX1	0
0	74.0457	0.251619	AKR1A1	0
0	80.089	0.272209	NASP	0
3.57e-36	12.5035	0.0423824	GPBP1L1	1.55e-35
5.92e-79	18.7761	0.063713	TMEM69	3.73e-78
0.00462484	2.60268	0.00870829	IPP	0.00916057
1.94e-10	6.25902	0.0211275	MAST2	5.45e-10
2e-256	34.1852	0.116115	PIK3R3	2.57e-255
0	48.2899	0.164079	TSPAN1	0
7.01e-16	7.98531	0.0270144	POMGNT1	2.24e-15
4.92e-247	33.5474	0.113761	RAD54L	6.16e-246
4.09e-23	9.83229	0.0332977	LRRC41	1.49e-22
0	83.8106	0.284123	UQCRH	0
2.82e-09	5.82718	0.0196735	NSUN4	7.65e-09
0.000102232	3.71344	0.012478	FAAH	0.000229421
3.03e-60	16.3298	0.0553954	MKNK1	1.65e-59
1.96e-05	4.11203	0.0138417	MOB3C	4.58e-05
2.66e-100	21.2275	0.0720485	ATPAF1	1.91e-99
4.15e-31	11.5399	0.039105	EFCAB14	1.69e-30
2.4e-05	4.06555	0.013304	CYP4B1	5.57e-05
1.08e-64	16.9434	0.0574747	CYP4X1	6.08e-64
2.9e-14	7.51251	0.0254066	PDZK1IP1	8.97e-14
0	55.2008	0.187532	STIL	0
0	44.4449	0.150964	CMPK1	0
8.97e-05	3.74641	0.0123978	FOXE3	0.000201945
4.63e-06	4.4338	0.0147379	FOXD2	1.11e-05
0.00247748	2.80995	0.00940022	SPATA6	0.00502458
0.0274237	1.92008	0.00598361	AGBL4	0.0495003
0.00707029	2.45367	0.00819198	DMRTA2	0.0137272
3.81e-64	16.8689	0.0572283	FAF1	2.14e-63
6.25e-99	21.0786	0.0715373	CDKN2C	4.45e-98
1.38e-124	23.7113	0.0804951	RNF11	1.11e-123
1.16e-29	11.2495	0.0381111	TTC39A	4.67e-29
9.14e-47	14.3125	0.0485321	EPS15	4.44e-46
1.61e-15	7.88219	0.026666	OSBPL9	5.11e-15
0	40.1997	0.136567	NRDC	0
1.9e-229	32.3188	0.109768	TXNDC12	2.28e-228
0.000466705	3.30986	0.0111105	KTI12	0.00100434
0	48.5153	0.164812	BTF3L4	0
1.69e-12	6.96066	0.0235252	ZFYVE9	5.02e-12
0.00132295	3.00614	0.0100771	CC2D1B	0.00274593
0	57.6342	0.195716	ORC1	0
9.72e-30	11.2654	0.0381717	PRPF38A	3.9e-29
1.48e-53	15.3615	0.0520995	TUT4	7.64e-53
1.23e-29	11.2446	0.0380717	GPX7	4.93e-29
1.38e-42	13.6272	0.0461965	COA7	6.43e-42
1.27e-54	15.5201	0.0526389	ZYG11B	6.61e-54
1.71e-10	6.27876	0.0212126	ECHDC2	4.81e-10
9.03e-215	31.2568	0.106144	SCP2	1.04e-213
0.00020465	3.53401	0.0118745	CPT2	0.000451283
1.8e-40	13.2668	0.0449775	CZIB	8.21e-40
0	45.4085	0.154255	MAGOH	0
3.23e-164	27.2846	0.0926393	LRP8	3.09e-163
3.25e-194	29.7056	0.100863	NDC1	3.49e-193
6.79e-06	4.35069	0.0146537	YIPF1	1.62e-05
0	53.1257	0.180519	HSPB11	0
9.39e-41	13.3156	0.0451439	LRRC42	4.29e-40
0	61.2345	0.20794	TMEM59	0
1.4e-08	5.55364	0.0187318	TCEANC2	3.71e-08
2.74e-06	4.54527	0.015277	CYB5RL	6.67e-06
0	40.5191	0.13766	MRPL37	0
5.67e-45	14.0226	0.0475435	SSBP3	2.7e-44
1.5e-21	9.46308	0.0320395	TTC4	5.31e-21
1.09e-11	6.69303	0.0226197	TTC22	3.18e-11
0	63.5402	0.215943	DHCR24	0
0.00059792	3.23987	0.0105381	AC096536.2	0.00127619
1.58e-18	8.70586	0.0294582	PCSK9	5.31e-18
3.56e-21	9.37181	0.0317257	USP24	1.26e-20
1.07e-23	9.96597	0.0337387	PLPP3	3.95e-23
2.13e-30	11.3983	0.0386207	OMA1	8.62e-30
2.34e-33	11.9772	0.0404442	AL035411.3	9.8e-33
0	50.4207	0.17117	TACSTD2	0
4.86e-19	8.83826	0.0299156	MYSM1	1.65e-18
0	64.1356	0.217849	JUN	0
0.00338871	2.70759	0.00899945	LINC02777	0.00678741
5.96e-05	3.84773	0.0129423	FGGY	0.000135615
1.28e-168	27.653	0.0939036	HOOK1	1.25e-167
1.17e-05	4.23061	0.0142358	CYP2J2	2.75e-05
0.0145805	2.1813	0.00727329	LINC01748	0.0272931
0	41.5771	0.141257	NFIA	0
1.11e-76	18.4962	0.0627585	TM2D1	6.85e-76
2.4e-11	6.57694	0.0221504	AC099791.2	6.92e-11
1.93e-32	11.8009	0.0399908	PATJ	8e-32
0	67.1904	0.228364	USP1	0
3.6e-08	5.38631	0.0181745	DOCK7	9.4e-08
6.95e-07	4.82633	0.0162634	ATG4C	1.73e-06
2.06e-05	4.10028	0.013789	FOXD3-AS1	4.82e-05
8.09e-08	5.23864	0.0176489	FOXD3	2.09e-07
1.69e-31	11.6169	0.0393601	ALG6	6.92e-31
0	38.9182	0.132208	ITGB3BP	0
0.000388119	3.36113	0.0112718	EFCAB7	0.000840558
1.47e-90	20.1455	0.0683711	PGM1	1e-89
1.02e-09	5.99453	0.0201868	CACHD1	2.81e-09
5.18e-09	5.72475	0.0193095	RAVER2	1.4e-08
1.51e-54	15.5087	0.0526019	JAK1	7.89e-54
7.7e-164	27.2528	0.0925351	AK4	7.35e-163
1.22e-64	16.936	0.0574547	LEPROT	6.89e-64
1.45e-182	28.7895	0.0797717	TCTEX1D1	1.49e-181
1.35e-47	14.445	0.0489854	MIER1	6.61e-47
1.07e-08	5.60104	0.0189033	SLC35D1	2.84e-08
0.0140008	2.19726	0.00731273	IL12RB2	0.0262661
0	63.0696	0.214153	SERBP1	0
1.08e-255	34.136	0.115944	GADD45A	1.38e-254
4.01e-93	20.4359	0.0693582	GNG12	2.77e-92
5.56e-27	10.6917	0.0361634	WLS	2.15e-26
0	88.8597	0.30188	DEPDC1	0
3.67e-09	5.78285	0.0195206	LRRC40	9.94e-09
3.29e-299	36.9527	0.125492	SRSF11	4.75e-298
2.76e-05	4.03259	0.0135713	ANKRD13C	6.4e-05
2.16e-17	8.40382	0.0284092	CTH	7.12e-17
3.67e-79	18.8016	0.0638008	ZRANB2	2.31e-78
1.88e-05	4.1212	0.0138706	FPGT	4.41e-05
0.000768613	3.16756	0.0106237	CRYZ	0.00162445
1.2e-33	12.0322	0.0407758	TYW3	5.06e-33
1.14e-08	5.58999	0.0188611	SLC44A5	3.02e-08
6.38e-223	31.851	0.10818	ACADM	7.49e-222
6.19e-125	23.745	0.080613	RABGGTB	5e-124
2.07e-35	12.3632	0.0418954	PIGK	8.9e-35
2.07e-27	10.7829	0.0365277	AC118549.1	8.06e-27
1.23e-41	13.4668	0.0456577	USP33	5.66e-41
5.23e-24	10.0372	0.0339929	MIGA1	1.93e-23
7.01e-05	3.80779	0.0127724	NEXN	0.000158909
1.56e-141	25.301	0.0859043	FUBP1	1.35e-140
0	67.1299	0.228152	DNAJB4	0
1.08e-21	9.49702	0.0321531	GIPC2	3.85e-21
0.0266406	1.93263	0.00641595	AC103591.3	0.0481746
1.78e-159	26.8821	0.0912746	IFI44	1.66e-158
6.69e-14	7.40229	0.0248802	ADGRL2	2.05e-13
0.0236498	1.98361	0.00639679	LINC01361	0.0431078
7.29e-96	20.7417	0.070379	TTLL7	5.09e-95
5.45e-40	13.1837	0.0446904	PRKACB	2.47e-39
1.2e-73	18.1154	0.0614681	RPF1	7.29e-73
0	74.8997	0.254239	GNG5	0
2.3e-21	9.41801	0.0318893	CTBS	8.13e-21
0	39.2283	0.13326	SSX2IP	0
3.91e-21	9.36214	0.0316784	LPAR3	1.38e-20
0.0138405	2.20178	0.00733494	MCOLN2	0.0259817
6.37e-07	4.84379	0.016309	MCOLN3	1.59e-06
3.33e-19	8.88034	0.0300455	SYDE2	1.14e-18
1.34e-107	22.0033	0.0746896	C1orf52	9.99e-107
1.08e-181	28.7199	0.0975279	BCL10	1.1e-180
2.17e-30	11.3969	0.0385903	DDAH1	8.75e-30
5.42e-84	19.3825	0.0657724	CCN1	3.53e-83
1.01e-198	30.0527	0.102061	ZNHIT6	1.1e-197
2.82e-68	17.4218	0.0591069	ODF2L	1.64e-67
0	51.0529	0.17347	CLCA2	0
2.37e-99	21.1244	0.0715068	CLCA4	1.69e-98
0.0226812	2.00128	0.00665463	AL049597.2	0.0414632
1.78e-165	27.3905	0.0929937	SH3GLB1	1.71e-164
6.43e-208	30.7484	0.104404	SELENOF	7.23e-207
3.62e-11	6.5154	0.0220135	HS2ST1	1.04e-10
0	48.9443	0.1663	LMO4	0
3.29e-150	26.0774	0.0885405	PKN2	2.96e-149
1.9e-70	17.7054	0.0600721	GTF2B	1.12e-69
6.55e-09	5.68473	0.0191911	KYAT3	1.76e-08
1.03e-42	13.6483	0.0462735	RBMXL1	4.83e-42
1.92e-19	8.94126	0.0302445	GBP1	6.59e-19
1.74e-103	21.5694	0.0732139	GBP2	1.27e-102
0.0063192	2.4938	0.00831229	AC104459.1	0.0123406
2.66e-13	7.21702	0.0243695	GBP4	8.03e-13
8.8e-09	5.63411	0.0190127	GBP5	2.35e-08
0	42.6276	0.144828	GBP6	0
4.56e-55	15.5856	0.0528607	LRRC8B	2.39e-54
3.1e-05	4.00509	0.0133892	LRRC8C	7.17e-05
6.24e-30	11.3044	0.0380325	AC099568.2	2.51e-29
6.01e-54	15.4199	0.0522902	LRRC8D	3.11e-53
1.2e-92	20.3823	0.0691769	ZNF326	8.27e-92
1.02e-74	18.2508	0.0619281	ZNF644	6.23e-74
1.2e-202	30.3516	0.102994	CDC7	1.33e-201
9.97e-10	5.99832	0.0202502	TGFBR3	2.75e-09
6.65e-21	9.30573	0.0315025	BRDT	2.33e-20
0.0171221	2.11718	0.00704189	BTBD8	0.0317629
7.05e-53	15.2601	0.0517518	GLMN	3.61e-52
2.1e-57	15.9256	0.0540195	RPAP2	1.12e-56
2.12e-24	10.1261	0.0342822	GFI1	7.87e-24
8.57e-19	8.77462	0.0296983	EVI5	2.9e-18
0	75.6446	0.255852	RPL5	0
1.03e-74	18.2504	0.0619263	MTF2	6.28e-74
1.46e-103	21.5776	0.0732421	TMED5	1.07e-102
5.28e-91	20.1962	0.0684907	CCDC18	3.6e-90
4.84e-88	19.8565	0.0673891	DR1	3.23e-87
9.31e-100	21.1686	0.0718507	FNBP1L	6.65e-99
1.04e-47	14.4629	0.0489911	BCAR3	5.11e-47
0.00342621	2.70393	0.00884922	AL049796.1	0.00685964
1.48e-163	27.2288	0.0924589	DNTTIP2	1.41e-162
3.19e-192	29.551	0.100358	GCLM	3.4e-191
5.8e-06	4.3851	0.0138387	ARHGAP29	1.39e-05
3.22e-60	16.326	0.0553805	ABCD3	1.76e-59
0	70.0581	0.237864	F3	0
1.39e-49	14.757	0.0500238	SLC44A3	6.92e-49
0	70.5852	0.239901	CNN3	0
3.84e-17	8.33602	0.0282061	ALG14	1.26e-16
1.05e-45	14.1419	0.047921	TLCD4	5.03e-45
1.75e-08	5.5146	0.0186139	RWDD3	4.62e-08
0.000774633	3.16529	0.0106189	PTBP2	0.00163659
1.12e-27	10.8396	0.0367209	DPYD	4.37e-27
1.57e-62	16.6477	0.0564552	SNX7	8.71e-62
3.51e-09	5.79052	0.0195157	PALMD	9.5e-09
1.24e-05	4.21744	0.0141973	FRRS1	2.91e-05
7.69e-177	28.3286	0.0962003	AGL	7.74e-176
4.29e-67	17.2653	0.0585755	SLC35A3	2.47e-66
1.14e-30	11.4528	0.0388084	MFSD14A	4.61e-30
0	87.717	0.298117	SASS6	0
0.000414529	3.34291	0.011225	TRMT13	0.000895307
1.89e-31	11.6075	0.0393314	DBT	7.73e-31
1.66e-08	5.52397	0.0186378	RTCA-AS1	4.39e-08
4.42e-87	19.7451	0.0670096	RTCA	2.93e-86
0.00859038	2.38282	0.00795314	EXTL2	0.0165205
4.81e-14	7.44614	0.0251812	SLC30A7	1.48e-13
6.45e-42	13.5141	0.045813	DPH5	2.98e-41
6.86e-07	4.82904	0.0162583	OLFM3	1.71e-06
2.03e-13	7.25384	0.0245103	PRMT6	6.14e-13
2.73e-224	31.9497	0.108513	VAV3	3.22e-223
8.38e-79	18.7577	0.0636515	SLC25A24	5.28e-78
1.72e-31	11.6155	0.0393558	FAM102B	7.04e-31
1.68e-96	20.812	0.070635	HENMT1	1.18e-95
1.18e-179	28.556	0.0969726	PRPF38B	1.2e-178
6.39e-33	11.8937	0.0403085	STXBP3	2.66e-32
7.45e-76	18.3932	0.0624072	GPSM2	4.58e-75
5.89e-22	9.55999	0.0323608	CLCC1	2.11e-21
4.64e-09	5.74345	0.019385	WDR47	1.25e-08
7.83e-44	13.8351	0.0469098	TAF13	3.69e-43
0.00520861	2.56166	0.00856018	AL356488.3	0.0102612
1.78e-34	12.1891	0.0413133	TMEM167B	7.54e-34
0.0192189	2.07016	0.00683997	KIAA1324	0.0354421
3.79e-149	25.9837	0.0882256	SARS	3.38e-148
0.000101996	3.71402	0.0124858	CELSR2	0.000228912
8.24e-108	22.0253	0.0743931	PSRC1	6.15e-107
1.08e-77	18.6212	0.0631864	SORT1	6.74e-77
0	81.8833	0.278193	PSMA5	0
2.36e-111	22.3919	0.076004	GNAI3	1.79e-110
0.000387717	3.36142	0.0105247	GNAT2	0.00083984
0.00012734	3.65751	0.0122908	AMPD2	0.000284341
3.74e-209	30.8407	0.104734	GSTM4	4.21e-208
4.67e-07	4.90503	0.016522	GSTM2	1.17e-06
0.00399232	2.65272	0.00857768	AC000032.1	0.00795549
0	123.487	0.419756	GSTM3	0
0.00693552	2.46059	0.00821493	CSF1	0.0134887
6.82e-116	22.853	0.0775791	AHCYL1	5.3e-115
0.0096588	2.33934	0.00781223	STRIP1	0.0184779
8.7e-06	4.29585	0.0144439	KCNC4	2.07e-05
1.64e-24	10.151	0.0343706	RBM15	6.11e-24
0	45.9016	0.155911	LAMTOR5	0
7.05e-07	4.8235	0.0159939	CD53	1.75e-06
1.24e-05	4.21641	0.0141617	AL360270.1	2.93e-05
9.24e-62	16.5413	0.0561144	LRIF1	5.1e-61
7.61e-77	18.5164	0.0628314	DRAM2	4.71e-76
8.73e-07	4.78083	0.0161161	CEPT1	2.16e-06
4.26e-06	4.45149	0.014991	DENND2D	1.03e-05
0.000796611	3.15714	0.0105007	OVGP1	0.00168063
7.31e-54	15.4073	0.0522532	WDR77	3.78e-53
0	57.0861	0.193951	ATP5PB	0
6.42e-16	7.99611	0.0266368	C1orf162	2.06e-15
2.78e-09	5.82929	0.0191548	TMIGD3	7.56e-09
5.45e-38	12.8317	0.0434986	RAP1A	2.41e-37
1.74e-11	6.62471	0.0223799	DDX20	5.04e-11
1.05e-07	5.19037	0.0165977	LINC01750	2.69e-07
2.21e-46	14.2508	0.0483209	CTTNBP2NL	1.07e-45
2.27e-23	9.89126	0.0334952	WNT2B	8.32e-23
0.0154029	2.15957	0.00720175	ST7L	0.028751
1.19e-220	31.6865	0.107601	CAPZA1	1.39e-219
2.87e-08	5.42671	0.0183083	MOV10	7.53e-08
7.56e-214	31.1888	0.105903	RHOC	8.65e-213
0.0085587	2.38418	0.00763361	AL603832.2	0.0164662
1.05e-292	36.5455	0.124145	SLC16A1	1.48e-291
6.66e-07	4.83496	0.0162944	SLC16A1-AS1	1.66e-06
0.000674709	3.20526	0.0107561	LRIG2	0.00143275
8.75e-144	25.5047	0.0865957	MAGI3	7.67e-143
3.31e-17	8.3536	0.0282541	PHTF1	1.09e-16
1.7e-16	8.15845	0.0276049	RSBN1	5.49e-16
6.79e-07	4.83099	0.0162541	PTPN22	1.69e-06
8.97e-40	13.146	0.0445587	BCL2L15	4.05e-39
1.15e-10	6.34029	0.0214094	AP4B1	3.25e-10
1.37e-42	13.6276	0.0461955	DCLRE1B	6.4e-42
3.54e-66	17.143	0.0581599	HIPK1	2.02e-65
8.09e-70	17.6238	0.0597944	TRIM33	4.75e-69
0	38.5699	0.131023	BCAS2	0
7.94e-225	31.9882	0.108646	DENND2C	9.39e-224
0.000121441	3.66965	0.0108837	AMPD1	0.00027145
3.45e-26	10.5211	0.0356382	NRAS	1.32e-25
4.08e-108	22.0571	0.0748386	CSDE1	3.06e-107
1.03e-43	13.8153	0.0468436	SIKE1	4.85e-43
8.43e-17	8.24254	0.027885	VANGL1	2.75e-16
0.0215671	2.02241	0.00667623	NHLH2	0.0395421
0.00491575	2.5817	0.00862903	SLC22A15	0.00970763
0	38.9161	0.132184	ATP1A1	0
0.000263362	3.46678	0.011358	LINC01762	0.000577267
1.09e-76	18.497	0.0627654	CD58	6.75e-76
1.18e-38	12.9498	0.0438889	IGSF3	5.24e-38
1.53e-105	21.7874	0.0739538	PTGFRN	1.13e-104
0	45.6624	0.155133	TTF2	0
0.00143747	2.9808	0.00996398	TRIM45	0.00297426
4.89e-14	7.44389	0.0249479	VTCN1	1.5e-13
0.00344999	2.70163	0.00887739	AL358072.1	0.00690551
6.7e-138	24.9687	0.084774	MAN1A2	5.74e-137
5.42e-76	18.4104	0.0624637	TENT5C	3.34e-75
3.09e-10	6.18565	0.0208919	GDAP2	8.64e-10
1.96e-49	14.7336	0.0499623	WDR3	9.79e-49
4.77e-08	5.33546	0.0179975	SPAG17	1.24e-07
2.7e-14	7.52183	0.0254332	WARS2	8.35e-14
0.00188379	2.89699	0.00969325	WARS2-AS1	0.00386007
2.2e-08	5.47395	0.0178433	LINC00622	5.8e-08
0	48.8903	0.166112	PHGDH	0
2.32e-171	27.8802	0.0946749	NOTCH2	2.28e-170
0.000505367	3.28752	0.0103944	AC245008.1	0.00108479
7.09e-53	15.2598	0.0517542	SEC22B	3.63e-52
3.28e-05	3.99193	0.0134029	NBPF26	7.57e-05
0.0101937	2.31914	0.00773348	AC253572.2	0.0194448
4.24e-10	6.13568	0.0207246	LINC00623	1.18e-09
0.00520696	2.56177	0.00855181	FCGR1B	0.0102588
0.0154066	2.15948	0.00716685	AC244453.3	0.0287557
3.66e-13	7.17329	0.0242391	AC244453.2	1.1e-12
2.6e-34	12.158	0.0407726	FAM72B	1.1e-33
1.05e-10	6.35399	0.0214348	SRGAP2C	2.98e-10
0.00474193	2.5941	0.00866522	HIST2H3PS2	0.0093823
9.86e-08	5.202	0.0175464	LINC02802	2.53e-07
0.00231441	2.83179	0.00946643	SRGAP2B	0.00470631
1.12e-37	12.7759	0.0431364	FAM72D	4.92e-37
1.2e-09	5.9683	0.0201497	GPR89A	3.3e-09
4.82e-72	17.9113	0.0607731	RNF115	2.88e-71
0.000198945	3.54148	0.0118988	POLR3C	0.00043903
0.00103632	3.07962	0.0103233	PIAS3	0.00216921
0.000733203	3.18125	0.010674	PEX11B	0.00155182
0	58.2008	0.197643	RBM8A	0
1.02e-05	4.26095	0.0142958	LIX1L	2.41e-05
8.37e-08	5.23234	0.01765	POLR3GL	2.16e-07
1.22e-169	27.7379	0.0941674	TXNIP	1.19e-168
1.03e-06	4.74653	0.015982	AC239799.2	2.55e-06
0.0202783	2.04804	0.00679804	NBPF10	0.0372857
0.000194873	3.54693	0.011902	NOTCH2NLA	0.000430162
5e-10	6.10926	0.0206306	AC245407.2	1.39e-09
0.000699203	3.19498	0.0107123	NBPF12	0.00148211
7.77e-06	4.32075	0.0145476	PRKAB2	1.85e-05
0.00272455	2.77921	0.00929538	AC242426.2	0.00550263
0.000857472	3.13561	0.0104971	FMO5	0.00180551
0.0268395	1.92942	0.0064165	BCL9	0.0485084
3.22e-07	4.97755	0.0167793	ACP6	8.13e-07
1.17e-14	7.63063	0.0257985	GPR89B	3.64e-14
2.09e-11	6.59789	0.0222772	LINC01138	6.02e-11
3.33e-18	8.62046	0.0291568	NBPF14	1.12e-17
1.4e-44	13.9585	0.0473176	PDE4DIP	6.63e-44
1.68e-88	19.9097	0.0675681	AC245297.3	1.12e-87
3.09e-49	14.7029	0.0498447	HIST2H2BF	1.54e-48
3.94e-15	7.76949	0.0262678	AC243772.2	1.24e-14
3.2e-10	6.18027	0.020851	HIST2H2AA4	8.94e-10
6.65e-106	21.8255	0.0737218	HIST2H4B	4.93e-105
0.000648612	3.21659	0.0107737	AC239868.1	0.00137955
1.01e-08	5.60967	0.0189225	HIST2H2BE	2.7e-08
0	88.9617	0.302265	HIST2H2AC	0
3.49e-73	18.0567	0.0608758	HIST2H2AB	2.11e-72
4.67e-27	10.708	0.0362744	BOLA1	1.81e-26
1.62e-18	8.70269	0.0294563	SF3B4	5.46e-18
1.44e-60	16.375	0.0555441	OTUD7B	7.89e-60
7.62e-09	5.65877	0.0191003	VPS45	2.05e-08
3.75e-14	7.47886	0.0251844	PLEKHO1	1.16e-13
0	64.3821	0.21881	ANP32E	0
3.38e-88	19.8745	0.0674455	APH1A	2.26e-87
0.00757606	2.42872	0.0081116	C1orf54	0.0146672
0.0114157	2.27624	0.0075545	CIART	0.0216472
0	75.9803	0.258205	MRPS21	0
4.18e-11	6.4941	0.0219372	PRPF3	1.2e-10
9.29e-25	10.2063	0.034566	RPRD2	3.48e-24
9.89e-07	4.7556	0.0160257	TARS2	2.44e-06
0	128.755	0.437572	ECM1	0
1.53e-81	19.0899	0.0647286	ADAMTSL4	9.84e-81
0	49.8356	0.169288	MCL1	0
0	78.6055	0.267051	ENSA	0
1.48e-64	16.9245	0.0574177	GOLPH3L	8.37e-64
1.13e-91	20.2725	0.0687959	CTSS	7.72e-91
1.39e-08	5.55436	0.0187443	ARNT	3.7e-08
8.32e-09	5.64374	0.0190486	SETDB1	2.23e-08
6.16e-17	8.27992	0.0280183	CERS2	2.01e-16
0.0234061	1.988	0.00660826	MINDY1	0.0426963
2.77e-07	5.00679	0.0168818	PRUNE1	7e-07
6.99e-11	6.4162	0.0216679	BNIPL	1.99e-10
9.06e-116	22.8406	0.0775359	CDC42SE1	7.02e-115
2.61e-11	6.56472	0.0221631	GABPB2	7.51e-11
1.45e-13	7.29896	0.0246802	SCNM1	4.41e-13
3.86e-10	6.15048	0.0207762	VPS72	1.08e-09
2.62e-16	8.10562	0.0274213	PIP5K1A	8.46e-16
0	48.9188	0.166184	PSMD4	0
3.09e-10	6.18589	0.0208949	PI4KB	8.63e-10
0.000247584	3.48336	0.0117004	RFX5	0.000543637
5.07e-12	6.8046	0.0229842	SELENBP1	1.49e-11
0	53.9998	0.183456	PSMB4	0
1.01e-16	8.22081	0.0278114	POGZ	3.29e-16
0.0012106	3.03302	0.0101536	CGN	0.00252023
5.2e-36	12.4736	0.0422696	TUFT1	2.25e-35
2.32e-31	11.5899	0.0392559	AL365436.2	9.48e-31
1.35e-07	5.1432	0.0173466	SNX27	3.45e-07
0.000462703	3.31227	0.0103512	RIIAD1	0.00099591
6.02e-69	17.5099	0.0594083	MRPL9	3.51e-68
0.00837975	2.39194	0.00793375	TDRKH	0.0161507
4.52e-07	4.91149	0.016557	THEM4	1.13e-06
0	123.861	0.421027	S100A10	0
0	90.0416	0.305418	S100A11	0
2.78e-101	21.3333	0.0724025	TCHH	2.01e-100
1.54e-181	28.7074	0.0970374	FLG	1.58e-180
9.33e-40	13.143	0.0438057	CRNN	4.21e-39
9.28e-10	6.01002	0.0167726	LCE5A	2.56e-09
1.21e-77	18.6154	0.0619541	CRCT1	7.51e-77
0	69.4846	0.236138	IVL	0
1.37e-51	15.0651	0.0510783	SPRR1A	6.98e-51
0	84.4072	0.286903	SPRR3	0
0	77.0982	0.262019	SPRR1B	0
0	55.6124	0.188972	SPRR2D	0
0	60.5077	0.205629	SPRR2A	0
7e-62	16.5581	0.0561025	SPRR2E	3.87e-61
0.000389259	3.36032	0.0111067	SPRR2F	0.000842951
0.000105355	3.70582	0.0121494	LOR	0.000236317
0.000412645	3.34417	0.0112169	PGLYRP4	0.000891481
0	79.2378	0.269061	S100A9	0
2.29e-257	34.2486	0.116328	S100A12	2.95e-256
0	92.157	0.313013	S100A8	0
3.19e-26	10.5285	0.0356312	S100A7A	1.22e-25
0	47.3823	0.160991	S100A7	0
0	55.0266	0.186849	S100A6	0
5.11e-56	15.7249	0.0533349	S100A4	2.7e-55
3.56e-05	3.97202	0.0133163	S100A3	8.21e-05
0	111.199	0.378012	S100A2	0
0.00131813	3.00725	0.0100786	BX470102.2	0.00273617
0	76.1508	0.258469	S100A16	0
0	59.1189	0.200746	S100A14	0
5.76e-152	26.2318	0.0890606	S100A13	5.22e-151
5.24e-29	11.116	0.0376639	CHTOP	2.08e-28
1.48e-29	11.2284	0.0380463	SNAPIN	5.92e-29
0	46.9852	0.159635	ILF2	0
1.74e-09	5.90746	0.0199465	INTS3	4.75e-09
8.28e-09	5.64457	0.0190346	SLC27A3	2.22e-08
9.26e-20	9.02165	0.0305364	GATAD2B	3.19e-19
0.00121579	3.03173	0.0101671	CRTC2	0.00253081
6.24e-53	15.2681	0.0517846	SLC39A1	3.2e-52
0.000232155	3.50054	0.0117522	CREB3L4	0.000510467
0	57.8998	0.196677	JTB	0
0.0236356	1.98386	0.00652982	AL358472.2	0.0430852
2.52e-218	31.5173	0.107021	RAB13	2.92e-217
0	95.9691	0.324291	RPS27	0
0	46.6464	0.158426	TPM3	0
2.21e-170	27.7993	0.0943958	C1orf43	2.17e-169
2.66e-90	20.1162	0.0682715	UBAP2L	1.8e-89
2.81e-217	31.4407	0.106784	HAX1	3.25e-216
0.00243175	2.81594	0.00942846	IL6R	0.0049352
1.03e-41	13.4794	0.045701	UBE2Q1	4.78e-41
0.00999774	2.32643	0.00689832	CHRNB2	0.0190894
1.91e-97	20.9162	0.0709925	ADAR	1.35e-96
4.74e-82	19.151	0.0649777	AL606500.1	3.06e-81
2.23e-45	14.0886	0.0477734	PMVK	1.07e-44
1.49e-06	4.67183	0.0157317	AL451085.1	3.66e-06
3.93e-05	3.9484	0.0132837	PBXIP1	9.05e-05
7.61e-20	9.0431	0.0306063	PYGO2	2.63e-19
0.000768873	3.16746	0.0106088	AL451085.2	0.00162486
1.64e-50	14.9004	0.0505336	SHC1	8.24e-50
0	119.7	0.406926	CKS1B	0
2.16e-47	14.4124	0.0488722	FLAD1	1.06e-46
6.12e-19	8.81244	0.0298274	ZBTB7B	2.08e-18
0.0273765	1.92083	0.0061038	DCST1	0.0494301
0.01591	2.14667	0.00714407	DCST1-AS1	0.0296416
0	39.417	0.133907	ADAM15	0
6.31e-13	7.09841	0.0239993	EFNA4	1.89e-12
9.31e-11	6.37226	0.0215284	EFNA3	2.65e-10
8.83e-23	9.75442	0.0330323	EFNA1	3.2e-22
1.15e-164	27.3225	0.0927789	SLC50A1	1.1e-163
1.3e-181	28.7133	0.0975085	DPM3	1.33e-180
0	51.0834	0.173485	KRTCAP2	0
0.00299968	2.74782	0.00913967	TRIM46	0.00603417
1.89e-134	24.6488	0.0836859	MUC1	1.6e-133
1.4e-224	31.9706	0.108586	MTX1	1.65e-223
0.00011544	3.68259	0.0123785	GBA	0.000258352
4.05e-24	10.0624	0.0340753	FAM189B	1.5e-23
2.89e-26	10.538	0.0356963	SCAMP3	1.11e-25
2.74e-09	5.83205	0.0196844	CLK2	7.44e-09
0	45.3735	0.154156	FDPS	0
4.02e-98	20.9903	0.0712443	RUSC1	2.85e-97
3.56e-135	24.7165	0.0839168	ASH1L	3.02e-134
0.000516923	3.28115	0.0110047	ASH1L-AS1	0.00110889
6.22e-06	4.36985	0.0147097	MSTO1	1.49e-05
0.000263543	3.4666	0.0116395	AL353807.5	0.000577611
1.85e-09	5.89722	0.0199126	YY1AP1	5.05e-09
0	41.698	0.141662	DAP3	0
2.22e-15	7.84191	0.0265289	GON4L	7.02e-15
3.16e-30	11.3639	0.038507	RIT1	1.28e-29
6.43e-18	8.54503	0.0289148	KHDC4	2.14e-17
0.000393832	3.35709	0.011267	ARHGEF2	0.000852698
3.25e-219	31.5821	0.10725	SSR2	3.78e-218
1.24e-35	12.4039	0.0420384	UBQLN4	5.37e-35
0	55.0828	0.187145	LAMTOR2	0
0	45.8135	0.155593	RAB25	0
9.51e-14	7.35557	0.0248307	MEX3A	2.9e-13
0	40.9991	0.13927	LMNA	0
1.79e-23	9.9152	0.0335748	SEMA4A	6.56e-23
3.44e-54	15.4559	0.0524138	SLC25A44	1.79e-53
6.05e-296	36.7489	0.124837	PMF1	8.61e-295
8.94e-22	9.51671	0.0322189	SMG5	3.19e-21
1.42e-104	21.6851	0.0736047	TMEM79	1.04e-103
1.14e-34	12.2249	0.0414341	GLMP	4.87e-34
0	65.6757	0.223172	CCT3	0
3.31e-05	3.98985	0.0134126	TSACC	7.63e-05
0.0124208	2.24386	0.00734994	RHBG	0.0234408
0.00101394	3.08612	0.0103364	C1orf61	0.00212385
2.91e-11	6.54816	0.0221194	MEF2D	8.38e-11
4.51e-161	27.0183	0.0915619	IQGAP3	4.25e-160
0	52.8712	0.179662	NAXE	0
1.43e-215	31.3157	0.106358	GPATCH4	1.64e-214
0.0120699	2.2549	0.00736634	BCAN	0.0228129
7.07e-43	13.6759	0.0463151	NES	3.31e-42
1.42e-165	27.3987	0.0930353	CRABP2	1.37e-164
9.96e-67	17.2167	0.0584085	ISG20L2	5.72e-66
5.81e-165	27.3473	0.0928637	MRPL24	5.58e-164
0	44.9945	0.152874	HDGF	0
7.72e-53	15.2542	0.0517361	PRCC	3.96e-52
0.00915906	2.35912	0.00781314	SH2D2A	0.0175602
0.000294103	3.43699	0.0115424	ARHGEF11	0.000642514
4.47e-58	16.0222	0.0543425	ETV3	2.4e-57
0.0230538	1.99441	0.0064948	KIRREL1	0.0420859
5.02e-88	19.8547	0.0657002	MNDA	3.35e-87
0	64.0663	0.217647	IFI16	0
6.96e-08	5.26624	0.0177536	AIM2	1.8e-07
5.34e-74	18.1602	0.0616195	DUSP23	3.24e-73
0.000229743	3.50333	0.0117515	CFAP45	0.000505256
0	56.0915	0.19053	TAGLN2	0
1.45e-17	8.45068	0.0285882	IGSF9	4.79e-17
0	64.7156	0.219654	SLAMF9	0
2.05e-210	30.9346	0.105063	LINC01133	2.31e-209
2.95e-06	4.53029	0.015257	PIGM	7.14e-06
0.000141231	3.63087	0.0116161	KCNJ9	0.000314443
1.67e-07	5.10344	0.0172136	IGSF8	4.25e-07
3.4e-75	18.3107	0.0621305	PEA15	2.09e-74
2.32e-45	14.0859	0.0477615	DCAF8	1.11e-44
3.91e-14	7.47329	0.0252727	PEX19	1.21e-13
3.23e-58	16.0424	0.0544175	COPA	1.74e-57
4.49e-17	8.31754	0.0281465	NCSTN	1.47e-16
4.57e-21	9.34559	0.0316367	VANGL2	1.61e-20
3.72e-34	12.1288	0.0394254	CD84	1.57e-33
0.000797471	3.15683	0.0100562	CD48	0.00168215
8.01e-94	20.5144	0.0696194	F11R	5.55e-93
0	67.0449	0.227807	TSTD1	0
4.04e-06	4.46283	0.0150295	USF1	9.76e-06
2.56e-27	10.7636	0.0364411	ARHGAP30	9.94e-27
7.4e-87	19.7191	0.0669197	NECTIN4	4.9e-86
0.000199832	3.54031	0.0110217	AL591806.1	0.000440945
3.21e-06	4.51217	0.0151983	KLHDC9	7.77e-06
0	57.2642	0.194527	PFDN2	0
1.4e-07	5.1359	0.0173232	NIT1	3.59e-07
0.000310662	3.42213	0.0114958	DEDD	0.000677753
1.44e-245	33.4467	0.113596	UFC1	1.79e-244
0.000438619	3.3272	0.0111697	USP21	0.00094553
0.000593915	3.24179	0.0108785	PPOX	0.00126833
1.93e-06	4.61912	0.0155676	B4GALT3	4.71e-06
2.17e-293	36.5887	0.124285	NDUFS2	3.07e-292
1.02e-104	21.7004	0.072746	FCER1G	7.48e-104
0.00309985	2.73703	0.00915506	TOMM40L	0.00622988
3.35e-73	18.0591	0.0612652	PCP4L1	2.02e-72
7.38e-265	34.7482	0.118024	SDHC	9.68e-264
1.99e-07	5.07001	0.0170895	AL592295.5	5.06e-07
1.45e-14	7.60272	0.0256762	FCGR2A	4.51e-14
6.76e-176	28.2518	0.0959297	HSPA6	6.78e-175
1.07e-90	20.1616	0.0673487	FCGR3A	7.25e-90
3.26e-06	4.5085	0.0144829	FCGR3B	7.9e-06
1.01e-17	8.49307	0.0276891	FCGR2B	3.34e-17
2.13e-25	10.3482	0.0350482	DUSP12	8.07e-25
1.75e-17	8.42867	0.0285231	ATF6	5.78e-17
2.61e-08	5.44333	0.0183482	OLFML2B	6.87e-08
1.1e-06	4.73354	0.0159467	NOS1AP	2.72e-06
2.24e-74	18.2077	0.0617813	UHMK1	1.37e-73
5.68e-112	22.4553	0.076227	UAP1	4.32e-111
3.68e-32	11.7466	0.0398039	HSD17B7	1.52e-31
0	135.169	0.459412	NUF2	0
2.36e-241	33.1555	0.112614	PBX1	2.91e-240
0	50.2114	0.170592	MGST3	0
4.14e-96	20.7689	0.0704914	ALDH9A1	2.9e-95
1.23e-215	31.3205	0.106362	TMCO1	1.41e-214
1.17e-149	26.0287	0.0883736	UCK2	1.05e-148
9.01e-18	8.50588	0.0287848	POGK	2.99e-17
0.00018181	3.56517	0.0119773	TADA1	0.000401926
1.84e-69	17.5772	0.0596288	MAEL	1.08e-68
2.32e-26	10.5585	0.0357567	POU2F1	8.9e-26
0.0113353	2.27894	0.00724	AL136984.1	0.0215085
1.52e-131	24.3765	0.0827575	CREG1	1.26e-130
0.0240862	1.97585	0.00621576	RCSD1	0.0438392
2.07e-84	19.432	0.0659452	MPZL1	1.35e-83
0	57.2669	0.194582	MPC2	0
4.99e-35	12.2922	0.0416625	DCAF6	2.13e-34
3.21e-08	5.40657	0.0182284	GPR161	8.42e-08
1.35e-158	26.8066	0.0910164	TIPRL	1.26e-157
7.01e-79	18.7671	0.0636823	SFT2D2	4.42e-78
0.00105853	3.0733	0.00985686	XCL2	0.00221431
0.0241477	1.97476	0.00656385	XCL1	0.0439478
0	37.9975	0.129077	ATP1B1	0
6.79e-13	7.08828	0.0239627	BLZF1	2.03e-12
6.97e-23	9.77847	0.0331025	SLC19A2	2.53e-22
1.75e-07	5.09417	0.0171609	Z99572.1	4.46e-07
4.09e-259	34.3658	0.116654	C1orf112	5.3e-258
4.1e-71	17.7917	0.0581902	SELL	2.43e-70
0.000559809	3.2586	0.0109361	SCYL3	0.00119797
1.29e-13	7.3152	0.0247262	KIFAP3	3.91e-13
1.75e-15	7.87134	0.023673	GORAB-AS1	5.56e-15
0.00308864	2.73822	0.009167	GORAB	0.0062084
0	68.3766	0.23223	PRRX1	0
7.74e-08	5.2467	0.0176708	FMO4	2e-07
0	40.586	0.137826	PRRC2C	0
1.74e-05	4.13943	0.0139335	VAMP4	4.08e-05
9.12e-08	5.21641	0.0175954	EEF1AKNMT	2.35e-07
7.21e-20	9.04907	0.0306302	PIGC	2.49e-19
2.93e-39	13.0563	0.0442611	SUCO	1.31e-38
0.0274385	1.91985	0.00600931	TNFSF4	0.0495195
0	67.9149	0.230625	PRDX6	0
1.48e-10	6.30137	0.0212786	KLHL20	4.17e-10
4.14e-65	16.9996	0.0576556	CENPL	2.34e-64
2.21e-51	15.0335	0.0509823	DARS2	1.12e-50
0	63.3129	0.214962	GAS5	0
3.08e-15	7.80052	0.0263798	ZBTB37	9.72e-15
4.6e-152	26.2404	0.0890992	RC3H1	4.17e-151
1.64e-74	18.2248	0.0618384	RABGAP1L	1e-73
5.8e-52	15.122	0.0512789	Z99127.4	2.95e-51
0	68.0459	0.231129	CACYBP	0
0	37.924	0.128831	MRPS14	0
4.8e-195	29.7699	0.101102	KIAA0040	5.18e-194
9.74e-44	13.8194	0.046857	COP1	4.58e-43
1.23e-47	14.4513	0.0490033	RASAL2	6.04e-47
1.98e-95	20.6936	0.0699998	TEX35	1.38e-94
3.31e-65	17.0126	0.0577171	RALGPS2	1.88e-64
2.47e-62	16.6206	0.0563819	FAM20B	1.37e-61
3e-184	28.9238	0.0982248	TOR3A	3.1e-183
6.65e-20	9.05782	0.0306576	ABL2	2.3e-19
9.97e-47	14.3065	0.0485093	SOAT1	4.84e-46
2.64e-10	6.21079	0.0209738	TDRD5	7.39e-10
2.08e-151	26.183	0.0889036	TOR1AIP2	1.88e-150
5.78e-28	10.8998	0.0369273	TOR1AIP1	2.26e-27
4.16e-222	31.7921	0.10798	CEP350	4.88e-221
0.000971959	3.09867	0.0100218	AL390718.1	0.0020388
4.7e-287	36.188	0.122928	QSOX1	6.53e-286
0.00599827	2.51225	0.00838475	LHX4	0.0117457
1.88e-239	33.0233	0.112167	ACBD6	2.31e-238
6.93e-26	10.4553	0.0354114	XPR1	2.64e-25
0.00272671	2.77895	0.00925666	KIAA1614	0.00550653
0.000240487	3.49113	0.0117095	AL162431.1	0.000528394
0.000917593	3.11568	0.0104325	KIAA1614-AS1	0.00192765
2.77e-58	16.052	0.0544502	STX6	1.49e-57
3.53e-25	10.2998	0.0348867	MR1	1.33e-24
0	62.7568	0.213217	IER5	0
0	60.4199	0.205309	GLUL	0
4.53e-30	11.3325	0.0383938	RNASEL	1.83e-29
1.77e-71	17.8388	0.0605258	RGS16	1.05e-70
1.07e-272	35.2633	0.119785	NPL	1.43e-271
3.59e-146	25.7189	0.0873254	DHX9	3.17e-145
2.83e-68	17.4216	0.0591079	LAMC1	1.64e-67
0	64.6572	0.219736	LAMC2	0
8.96e-07	4.77565	0.0159841	NMNAT2	2.22e-06
1.83e-21	9.44184	0.0318826	AL354953.1	6.49e-21
0.0265956	1.93336	0.00638798	SMG7-AS1	0.0481006
2.02e-35	12.3652	0.0419106	SMG7	8.68e-35
1.02e-157	26.7313	0.0902273	NCF2	9.43e-157
9.92e-18	8.49468	0.027395	AL137800.1	3.3e-17
0	50.5312	0.171552	ARPC5	0
1.48e-14	7.59973	0.0256757	RGL1	4.62e-14
2.58e-172	27.9588	0.0949405	TSEN15	2.54e-171
4.11e-221	31.72	0.107728	C1orf21	4.8e-220
1.04e-58	16.1127	0.054655	EDEM3	5.61e-58
4.96e-245	33.4097	0.11348	NIBAN1	6.18e-244
4.22e-15	7.76092	0.0262533	RNF2	1.32e-14
2.94e-27	10.7506	0.0364172	TRMT1L	1.14e-26
2.21e-119	23.2012	0.0787632	IVNS1ABP	1.75e-118
0.000590147	3.2436	0.0104943	PRG4	0.00126051
0	44.2573	0.150352	TPR	0
1.21e-20	9.24165	0.0312878	ODR4	4.24e-20
2.52e-24	10.1092	0.0342101	PTGS2	9.34e-24
7.78e-20	9.0407	0.0305846	PLA2G4A	2.69e-19
4.59e-05	3.91132	0.0121965	AL136372.2	0.000105103
4.65e-218	31.4979	0.0921919	RGS18	5.37e-217
5.03e-05	3.88917	0.0130689	AL390957.1	0.000114928
1.63e-40	13.2744	0.0445652	RGS1	7.42e-40
2.23e-10	6.23729	0.0210692	AL136454.1	6.25e-10
1.83e-96	20.808	0.0706245	RGS2	1.28e-95
0	44.8047	0.152234	UCHL5	0
9.35e-65	16.9517	0.0575098	RO60	5.28e-64
0	49.5917	0.168501	GLRX2	0
8.17e-144	25.5073	0.0866067	CDC73	7.17e-143
7.25e-07	4.81789	0.015119	AL353709.1	1.8e-06
2.26e-147	25.8261	0.0876856	CFH	2e-146
0.000443359	3.3242	0.0108887	CFHR1	0.000955054
0	136.638	0.464441	ASPM	0
3.6e-39	13.0405	0.0442049	ZBTB41	1.61e-38
0.0189302	2.07636	0.0065017	CRB1	0.0349395
6.16e-53	15.2689	0.0517867	DENND1B	3.16e-52
2.76e-120	23.2907	0.0790684	C1orf53	2.18e-119
3.79e-49	14.689	0.0498136	NEK7	1.88e-48
3.95e-72	17.9223	0.0600566	PTPRC	2.36e-71
1.56e-48	14.5927	0.0494838	ZNF281	7.73e-48
0	67.1087	0.227955	KIF14	0
2.42e-11	6.57561	0.0222214	DDX59	6.98e-11
3.32e-160	26.9444	0.0914834	CAMSAP2	3.11e-159
6.2e-33	11.8961	0.0403169	INAVA	2.58e-32
1.39e-19	8.97707	0.0303893	TMEM9	4.78e-19
0	45.2861	0.153841	PKP1	0
0.00346388	2.7003	0.00903064	TNNT2	0.00693155
5.01e-306	37.3748	0.126946	LAD1	7.34e-305
6.89e-54	15.4111	0.0522688	PHLDA3	3.57e-53
1.04e-79	18.8685	0.0640256	CSRP1	6.56e-79
4.4e-25	10.2787	0.034794	NAV1	1.66e-24
1.13e-228	32.2637	0.109571	IPO9	1.35e-227
5.63e-08	5.30515	0.0178845	SHISA4	1.46e-07
2.28e-255	34.1141	0.115869	TIMM17A	2.92e-254
1.69e-121	23.4099	0.0794731	RNPEP	1.35e-120
3.01e-65	17.0183	0.0577129	ELF3-AS1	1.7e-64
0	57.0639	0.193843	ELF3	0
0.00125582	3.02193	0.00971025	AL691482.3	0.00261003
8.45e-23	9.75883	0.0330482	ARL8A	3.06e-22
0.00224098	2.84208	0.00938016	PTPN7	0.00456247
0	129.1	0.438904	UBE2T	0
1.74e-05	4.13984	0.0139309	PPP1R12B	4.07e-05
3.59e-267	34.901	0.118543	KDM5B	4.74e-266
4.51e-20	9.10007	0.0308072	PCAT6	1.56e-19
1.84e-140	25.2034	0.0855701	RABIF	1.59e-139
0.0098186	2.33321	0.00778964	KLHL12	0.018761
6.53e-111	22.3465	0.0758535	ADIPOR1	4.95e-110
7.96e-88	19.8315	0.0673027	CYB5R1	5.3e-87
0	46.3829	0.157576	TMEM183A	0
0	43.9781	0.149418	BTG2	0
2.93e-32	11.7658	0.0398666	ATP2B4	1.21e-31
0	89.2966	0.303362	SNRPE	0
2.07e-18	8.67461	0.0293579	SOX13	6.98e-18
0.00256299	2.79901	0.00936841	ETNK2	0.00519091
0.014786	2.17578	0.00711916	REN	0.027656
0.00198313	2.88083	0.00961188	GOLT1A	0.00405523
5.46e-05	3.86906	0.0129411	PLEKHA6	0.000124639
7.49e-41	13.3325	0.045199	PPP1R15B	3.42e-40
1.11e-12	7.01969	0.0237213	PIK3C2B	3.31e-12
1.05e-33	12.0435	0.0408172	MDM4	4.41e-33
0.0239583	1.97811	0.00655588	TMEM81	0.0436331
6.3e-15	7.70975	0.0260759	RBBP5	1.97e-14
1.55e-07	5.11713	0.0172564	DSTYK	3.96e-07
0.0020156	2.87571	0.00958075	TMCC2	0.00411844
5.05e-54	15.4312	0.0523279	NUAK2	2.61e-53
4.33e-151	26.155	0.0887868	LEMD1	3.9e-150
1.91e-64	16.9097	0.0573652	ELK4	1.07e-63
0	87.1625	0.296007	NUCKS1	0
9.55e-121	23.3361	0.0792207	RAB29	7.57e-120
1.18e-27	10.8349	0.0366976	SLC41A1	4.6e-27
9.16e-26	10.4288	0.0353101	RAB7B	3.49e-25
2.47e-10	6.22083	0.0183777	AVPR1B	6.94e-10
0.00145928	2.97619	0.00992608	FAM72A	0.0030165
5.22e-10	6.10267	0.0205987	SRGAP2	1.45e-09
8.56e-16	7.96063	0.0269284	IKBKE	2.73e-15
1.5e-99	21.146	0.0717736	RASSF5	1.07e-98
1.77e-32	11.8084	0.0400175	EIF2D	7.32e-32
1.82e-07	5.08727	0.0171487	AL591846.2	4.62e-07
3.4e-21	9.37676	0.0317386	DYRK3	1.2e-20
5.52e-48	14.5064	0.0491939	MAPKAPK2	2.72e-47
0.000240162	3.4915	0.0114809	IL19	0.000527778
6.81e-135	24.6902	0.0837996	C1orf116	5.76e-134
2.1e-12	6.93009	0.0234207	PFKFB2	6.22e-12
4.28e-26	10.5009	0.0355627	YOD1	1.64e-25
5.04e-270	35.0886	0.119187	CD55	6.69e-269
0.0184271	2.08738	0.00661253	CR1	0.0340618
2.06e-101	21.3474	0.0724465	CD46	1.49e-100
4.37e-14	7.45857	0.0252232	LINC02767	1.35e-13
3.31e-71	17.8037	0.0604029	PLXNA2	1.97e-70
0	89.0844	0.302539	MIR205HG	0
0	50.494	0.171554	LAMB3	0
4.78e-55	15.5826	0.0528483	G0S2	2.5e-54
2.08e-36	12.5465	0.0425074	TRAF3IP3	9.03e-36
2.55e-10	6.21591	0.020993	C1orf74	7.15e-10
2.74e-90	20.1147	0.0682631	IRF6	1.86e-89
1.95e-24	10.1341	0.0343226	UTP25	7.25e-24
2.13e-06	4.59829	0.015469	SERTAD4-AS1	5.2e-06
4.53e-05	3.91467	0.0131648	SERTAD4	0.000103703
1.74e-37	12.7413	0.0431901	RCOR3	7.65e-37
1.08e-21	9.49677	0.0321442	TRAF5	3.86e-21
2.42e-12	6.91009	0.0233568	LINC00467	7.15e-12
3.07e-06	4.52121	0.015233	SLC30A1	7.45e-06
0	94.2179	0.320103	NEK2	0
1.11e-175	28.2343	0.0958803	LPGAT1	1.11e-174
5.49e-91	20.1943	0.0685223	INTS7	3.74e-90
0	125.432	0.426272	DTL	0
0.00788752	2.41408	0.00771856	LINC02608	0.0152379
1.22e-151	26.2031	0.0889719	PPP2R5A	1.11e-150
1.07e-09	5.9871	0.0202166	PACC1	2.94e-09
0	58.7847	0.199667	NENF	0
0	85.3444	0.290064	ATF3	0
2.59e-06	4.55711	0.0152148	FAM71A	6.3e-06
2.01e-85	19.5512	0.0663499	NSL1	1.32e-84
1.99e-17	8.41322	0.0284664	TATDN3	6.59e-17
1.25e-06	4.70832	0.0158518	FLVCR1-DT	3.08e-06
4.47e-35	12.301	0.0416829	FLVCR1	1.91e-34
4.49e-13	7.14527	0.0241019	VASH2	1.35e-12
4.83e-15	7.74368	0.0261896	ANGEL2	1.52e-14
2.81e-24	10.0982	0.0341966	RPS6KC1	1.04e-23
6.37e-47	14.3376	0.0486129	SMYD2	3.11e-46
4.74e-20	9.09468	0.0307799	PTPN14	1.64e-19
0	156.051	0.5305	CENPF	0
2.77e-75	18.3218	0.0621655	KCTD3	1.7e-74
7.51e-05	3.79069	0.0126916	ESRRG	0.000169978
2.68e-19	8.90449	0.0301426	GPATCH2	9.17e-19
0	41.2862	0.140268	RRP15	0
6.51e-137	24.8776	0.084465	LYPLAL1	5.55e-136
0	52.8024	0.179418	EPRS	0
9.69e-22	9.50835	0.032195	BPNT1	3.45e-21
0	43.9568	0.149334	IARS2	0
3.71e-36	12.5004	0.0423705	RAB3GAP2	1.61e-35
1.42e-63	16.7909	0.0569577	MARK1	7.94e-63
7.46e-07	4.8122	0.0162158	C1orf115	1.85e-06
7e-06	4.34372	0.0146265	44987	1.67e-05
2.03e-190	29.4102	0.0998596	44986	2.16e-189
3.03e-283	35.945	0.122096	DUSP10	4.17e-282
0.0119758	2.25791	0.00705276	LINC02474	0.0226441
9.08e-50	14.7855	0.0495392	LINC01705	4.54e-49
3.2e-06	4.51286	0.0151992	TAF1A	7.75e-06
5.68e-114	22.6591	0.0769199	MIA3	4.36e-113
3.11e-87	19.7629	0.0670706	AIDA	2.06e-86
2.83e-71	17.8124	0.0604363	BROX	1.68e-70
1.57e-14	7.59282	0.0256748	AL392172.1	4.86e-14
2.87e-48	14.5511	0.0493426	SUSD4	1.42e-47
0	40.1664	0.136458	CAPN2	0
7.52e-105	21.7143	0.0737014	TP53BP2	5.54e-104
8.91e-16	7.95563	0.0269131	FBXO28	2.84e-15
8.27e-106	21.8155	0.074048	DEGS1	6.12e-105
1.86e-06	4.62594	0.015581	NVL	4.56e-06
0	60.0658	0.20403	CNIH4	0
3.63e-77	18.5562	0.0629668	WDR26	2.25e-76
1.27e-114	22.7248	0.0771405	DNAH14	9.82e-114
3.34e-189	29.315	0.0995542	LBR	3.53e-188
0	40.2116	0.136612	ENAH	0
0	63.4772	0.215604	SRP9	0
0	55.8082	0.189655	EPHX1	0
3.62e-20	9.12405	0.0308846	TMEM63A	1.25e-19
5.75e-155	26.4936	0.0899605	PYCR2	5.26e-154
4.48e-57	15.8782	0.0538577	SDE2	2.39e-56
0	72.0013	0.243906	H3F3A	0
1.72e-05	4.14167	0.0139352	LINC01703	4.04e-05
1.4e-241	33.1711	0.112647	ACBD3	1.73e-240
3.63e-151	26.1617	0.0887863	LIN9	3.28e-150
0	73.7311	0.250585	PARP1	0
0.00026468	3.46544	0.0116397	ITPKB	0.000580049
5.43e-06	4.39926	0.0148125	PSEN2	1.3e-05
7.96e-23	9.76499	0.0330563	COQ8A	2.88e-22
1.28e-52	15.221	0.0516161	CDC42BPA	6.56e-52
0.000406148	3.34857	0.0104212	AL627308.3	0.000877843
8.93e-30	11.2729	0.0306978	LINC01641	3.58e-29
2.62e-07	5.01696	0.016908	ZNF678	6.65e-07
4.66e-21	9.34342	0.0316332	SNAP47	1.64e-20
3.17e-136	24.8139	0.0842472	JMJD4	2.7e-135
0.0108305	2.29626	0.00766257	WNT9A	0.0206082
0.000838693	3.1421	0.00971999	LINC02809	0.00176722
2.52e-294	36.6474	0.12439	ARF1	3.58e-293
1.04e-252	33.9344	0.115243	C1orf35	1.31e-251
0	66.6399	0.226464	MRPL55	0
0	47.8751	0.16245	GUK1	0
6.73e-58	15.9968	0.0542518	IBA57	3.61e-57
5.59e-06	4.39288	0.0147698	OBSCN-AS1	1.34e-05
2.45e-08	5.45498	0.0184009	OBSCN	6.44e-08
4.73e-09	5.74009	0.0193795	TRIM11	1.28e-08
4.11e-07	4.9303	0.0166034	TRIM17	1.03e-06
1.08e-56	15.8232	0.0536718	HIST3H2A	5.71e-56
1.29e-06	4.70223	0.0157931	HIST3H2BB	3.17e-06
8.39e-135	24.6818	0.0837935	RNF187	7.09e-134
6.18e-42	13.5173	0.0457232	RHOU	2.86e-41
2.4e-05	4.06503	0.0136653	AL162595.1	5.59e-05
1.06e-202	30.3555	0.103087	RAB4A	1.18e-201
1.21e-06	4.71536	0.0152773	AL117350.1	2.97e-06
4.68e-58	16.0193	0.0543299	CCSAP	2.52e-57
1.27e-05	4.21166	0.0140878	ACTA1	2.99e-05
5.22e-46	14.1908	0.0481162	NUP133	2.52e-45
3.16e-21	9.38445	0.0317681	ABCB10	1.11e-20
4.66e-17	8.31325	0.0281285	TAF5L	1.53e-16
2.95e-12	6.88228	0.0232544	URB2	8.68e-12
1.46e-63	16.7893	0.0569576	GALNT2	8.17e-63
2.69e-24	10.1025	0.0342056	PGBD5	9.99e-24
1.57e-15	7.88536	0.0266734	COG2	4.98e-15
4.15e-11	6.49514	0.021948	C1orf198	1.19e-10
0.000790979	3.15921	0.0105982	TTC13	0.0016692
6.57e-78	18.6479	0.0632758	ARV1	4.11e-77
1.1e-132	24.4837	0.0831239	FAM89A	9.19e-132
1.8e-116	22.9111	0.0777774	C1orf131	1.4e-115
1.85e-20	9.19641	0.0311309	GNPAT	6.45e-20
4.46e-15	7.75381	0.0262194	EXOC8	1.4e-14
6.76e-26	10.4577	0.0354206	SPRTN	2.58e-25
3.22e-80	18.9301	0.064238	EGLN1	2.05e-79
8.64e-87	19.7112	0.0668943	AL445524.1	5.71e-86
4.08e-92	20.3223	0.068969	TSNAX	2.81e-91
0.0126191	2.23774	0.00729373	DISC1	0.0237923
1.16e-54	15.526	0.05266	SIPA1L2	6.04e-54
0.000278682	3.45156	0.0115899	MAP10	0.000609609
0	43.8649	0.149034	NTPCR	0
9.71e-06	4.27149	0.0143678	PCNX2	2.3e-05
6.87e-11	6.41865	0.0216813	MAP3K21	1.96e-10
1.09e-123	23.6241	0.0802019	KCNK1	8.75e-123
8.11e-07	4.79556	0.0161563	COA6-AS1	2.01e-06
0	61.778	0.209934	COA6	0
7.18e-47	14.3293	0.0485884	TARBP1	3.5e-46
5.08e-175	28.1804	0.0956936	IRF2BP2	5.08e-174
0	84.9915	0.288435	TOMM20	0
2.21e-212	31.0805	0.105557	ARID4B	2.52e-211
4.39e-26	10.4984	0.0355632	GGPS1	1.68e-25
4.78e-12	6.81304	0.0230218	TBCE	1.4e-11
1.21e-58	16.1034	0.0546251	B3GALNT2	6.52e-58
0	52.0398	0.176714	GNG4	0
3.66e-64	16.8713	0.0572326	LYST	2.05e-63
8.67e-16	7.95905	0.0269255	GPR137B	2.77e-15
1.11e-53	15.3804	0.052156	ERO1B	5.71e-53
8.93e-15	7.66515	0.0259215	EDARADD	2.79e-14
3.34e-36	12.5088	0.0424001	LGALS8	1.45e-35
1.82e-119	23.2095	0.0787835	HEATR1	1.44e-118
0.0250129	1.95974	0.00648631	ACTN2	0.0453763
3.82e-72	17.9242	0.0608078	MTR	2.29e-71
0.0096702	2.3389	0.00772805	LINC01139	0.0184983
1.75e-08	5.51435	0.0185983	CHRM3	4.63e-08
0.000406995	3.34799	0.0103362	AL365184.1	0.000879515
0	51.6262	0.175433	FH	0
1.23e-07	5.16145	0.0174053	OPN3	3.14e-07
1.39e-46	14.2832	0.0484288	CHML	6.76e-46
0	103.933	0.35305	EXO1	0
2.74e-93	20.4546	0.0694164	CEP170	1.89e-92
0	47.4512	0.161232	SDCCAG8	0
0.0232644	1.99056	0.00662043	ZBTB18	0.0424574
2.4e-266	34.8466	0.118366	ADSS	3.16e-265
1.63e-149	26.016	0.0883349	DESI2	1.46e-148
0.00419529	2.63593	0.00880644	BX323046.2	0.00834665
0	38.7469	0.131606	COX20	0
0	70.7877	0.240521	HNRNPU	0
4.83e-09	5.73663	0.0191375	AL356512.1	1.3e-08
7.51e-20	9.04464	0.0306108	EFCAB2	2.59e-19
2.71e-19	8.90339	0.0301315	SMYD3	9.26e-19
4.59e-87	19.7432	0.0670006	TFB2M	3.04e-86
1.51e-17	8.44588	0.0285768	CNST	4.99e-17
3.71e-151	26.1608	0.0888259	SCCPDH	3.35e-150
2.22e-288	36.2722	0.123216	AHCTF1	3.1e-287
3.58e-217	31.433	0.106709	ZNF695	4.14e-216
3.55e-10	6.16379	0.0208128	ZNF670	9.91e-10
0.000128437	3.65531	0.0122801	ZNF124	0.000286711
0.00144239	2.97976	0.00998384	AL390728.6	0.00298342
1.29e-06	4.70169	0.0158406	ZNF496	3.17e-06
2.01e-05	4.10662	0.0128858	NLRP3	4.69e-05
0.00617886	2.50176	0.00780432	TRIM58	0.0120775
2.66e-13	7.21676	0.024397	SH3BP5L	8.04e-13
6.84e-16	7.98828	0.0270184	ZNF672	2.19e-15
0.00117539	3.04191	0.0102011	ZNF692	0.0024508
7.26e-05	3.79918	0.0127787	PGBD2	0.000164369
6.84e-18	8.53783	0.028894	FAM110C	2.28e-17
4.29e-41	13.374	0.045343	SH3YL1	1.97e-40
0	44.7705	0.152103	ACP1	0
1.83e-21	9.44185	0.0319685	TMEM18	6.49e-21
0.0251716	1.95704	0.00605979	AC144450.1	0.0456364
6.98e-08	5.26574	0.0177614	EIPR1	1.8e-07
0	64.7031	0.219869	ADI1	0
0.00451979	2.61055	0.00869073	AC231981.1	0.00896146
1.33e-32	11.8323	0.0400968	RNASEH1	5.52e-32
0.0268131	1.92984	0.00638066	RNASEH1-AS1	0.0484681
0.00108492	3.06594	0.0102214	AC108488.3	0.00226773
0	73.0266	0.247249	RPS7	0
0.0240424	1.97662	0.00650767	COLEC11	0.0437696
0.00487728	2.58441	0.00850472	LINC01249	0.00963567
7.56e-18	8.52622	0.0287225	CMPK2	2.52e-17
7.24e-06	4.33643	0.0144322	RSAD2	1.73e-05
4.37e-09	5.75346	0.0193593	RNF144A	1.18e-08
7.86e-151	26.1322	0.0887309	ID2	7.07e-150
3.61e-46	14.2167	0.0482069	KIDINS220	1.75e-45
0	53.9073	0.183154	MBOAT2	0
1.05e-05	4.25361	0.0141761	AC093904.3	2.49e-05
4.89e-43	13.7026	0.0464514	ASAP2	2.29e-42
3.94e-106	21.8494	0.074166	ITGB1BP1	2.92e-105
6.16e-43	13.686	0.0464006	CPSF3	2.88e-42
3.17e-73	18.0621	0.0612864	IAH1	1.91e-72
8.45e-73	18.0079	0.0611018	ADAM17	5.09e-72
0	45.5177	0.154597	YWHAQ	0
1.09e-24	10.1911	0.0345172	TAF1B	4.07e-24
4.93e-196	29.8461	0.101361	GRHL1	5.33e-195
2.69e-07	5.01231	0.0168773	AC010969.1	6.81e-07
8.62e-16	7.95975	0.0269224	KLF11	2.75e-15
0	197.222	0.670402	RRM2	0
0.0250372	1.95933	0.00649007	AC007240.3	0.0454101
9.26e-23	9.74957	0.0330116	HPCAL1	3.35e-22
0	45.0554	0.153086	ODC1	0
1.41e-88	19.9183	0.0675982	NOL10	9.47e-88
0.00603847	2.50989	0.00832247	RN7SL832P	0.0118206
2.45e-06	4.56925	0.0153622	ATP6V1C2	5.96e-06
0	39.3363	0.133553	PDIA6	0
2.04e-13	7.25309	0.0245186	SLC66A3	6.17e-13
1.55e-96	20.8161	0.070649	ROCK2	1.09e-95
7.61e-51	14.9515	0.0506996	E2F6	3.84e-50
0.00056223	3.25738	0.0109236	LPIN1	0.00120293
1.18e-138	25.0381	0.0850103	LRATD1	1.01e-137
3.67e-09	5.78308	0.0195232	NBAS	9.93e-09
3.29e-185	29	0.0984835	DDX1	3.42e-184
0.0004197	3.33946	0.0111925	RAD51AP2	0.000906228
1.21e-83	19.341	0.0656319	VSNL1	7.88e-83
6.82e-298	36.8707	0.125251	SMC6	9.77e-297
9.34e-78	18.6291	0.063197	GEN1	5.83e-77
1.16e-48	14.6132	0.0495485	KCNS3	5.73e-48
1.17e-10	6.33724	0.0214088	RDH14	3.31e-10
0.00141408	2.98582	0.00933761	LINC01376	0.00292688
9.48e-35	12.2402	0.0414855	TTC32	4.04e-34
0.00118142	3.04038	0.0100431	WDR35	0.00246293
0	57.2273	0.194366	LAPTM4A	0
0	42.8327	0.145378	SDC1	0
1.43e-22	9.70512	0.0328639	PUM2	5.18e-22
2.06e-257	34.2517	0.116335	RHOB	2.65e-256
0.00626495	2.49686	0.00834127	LDAH	0.0122407
2.27e-29	11.1905	0.0379111	ATAD2B	9.06e-29
1.2e-40	13.2976	0.0450828	UBXN2A	5.45e-40
4.46e-05	3.91823	0.0131649	WDCP	0.000102214
4.31e-05	3.92669	0.0132051	FKBP1B	9.88e-05
0	67.7612	0.230113	SF3B6	0
0.0202727	2.04815	0.0068147	FAM228B	0.0372783
2.12e-89	20.013	0.0679198	TP53I3	1.43e-88
4.07e-82	19.159	0.0650157	ITSN2	2.62e-81
3.55e-35	12.3197	0.0417533	NCOA1	1.52e-34
5.19e-237	32.8528	0.11158	PTRHD1	6.32e-236
1.35e-104	21.6874	0.0735395	CENPO	9.9e-104
1.15e-112	22.5261	0.0764495	ADCY3	8.81e-112
0.0145998	2.18078	0.00726229	DNAJC27	0.0273271
0.00192143	2.89078	0.00963641	POMC	0.00393347
0.00227482	2.8373	0.00950236	DNMT3A	0.0046278
0.000209935	3.52727	0.0118509	DTNB	0.000462637
4.64e-23	9.81944	0.0332512	ASXL2	1.69e-22
6.63e-07	4.83583	0.0162413	KIF3C	1.65e-06
0	53.6157	0.182103	RAB10	0
1.79e-05	4.13278	0.0137242	GAREM2	4.2e-05
0	40.6407	0.138065	HADHA	0
4.95e-265	34.7597	0.118066	HADHB	6.5e-264
6.74e-114	22.6515	0.076891	SELENOI	5.17e-113
5.12e-49	14.6686	0.0497382	SLC35F6	2.54e-48
0	94.779	0.322031	CENPA	0
4.76e-13	7.13713	0.0241083	MAPRE3	1.43e-12
4.85e-13	7.13457	0.0241206	TMEM214	1.46e-12
0	73.6803	0.250204	OST4	0
5.92e-207	30.6762	0.104078	KHK	6.62e-206
5.48e-22	9.56735	0.0323938	PREB	1.96e-21
2.02e-42	13.5995	0.0460953	SLC5A6	9.37e-42
0	56.6382	0.192421	ATRAID	0
6.49e-09	5.68646	0.0191894	CAD	1.74e-08
0.0109845	2.2909	0.00755479	SLC30A3	0.020883
4.06e-40	13.2058	0.0447696	MPV17	1.84e-39
2.15e-25	10.3473	0.0350467	GTF3C2	8.14e-25
0.00409181	2.6444	0.00885233	EIF2B4	0.00814417
1.59e-121	23.4126	0.0794828	SNX17	1.27e-120
3.76e-05	3.95895	0.0133185	ZNF513	8.67e-05
0	55.3476	0.188057	PPM1G	0
6.99e-59	16.1372	0.0547362	NRBP1	3.78e-58
0	46.882	0.159268	KRTCAP3	0
6.73e-06	4.35235	0.0146514	IFT172	1.61e-05
1.29e-12	6.99895	0.0235786	FNDC4	3.83e-12
7.94e-09	5.65184	0.0190738	CCDC121	2.13e-08
7.89e-14	7.38042	0.0249592	GPN1	2.41e-13
7.56e-08	5.2511	0.0177167	SUPT7L	1.95e-07
6.14e-32	11.7031	0.0396604	SLC4A1AP	2.53e-31
0	47.0831	0.159943	MRPL33	0
4.78e-23	9.81655	0.0332404	BABAM2	1.74e-22
0.0270137	1.92662	0.00638096	AC093690.1	0.0488122
6.44e-62	16.5631	0.0561885	FOSL2	3.56e-61
0.00549262	2.54317	0.00848796	AC092164.1	0.0107912
0	39.5408	0.134309	PPP1CB	0
5.77e-28	10.8998	0.0369223	TRMT61B	2.26e-27
2.19e-296	36.7765	0.124929	WDR43	3.12e-295
3.25e-17	8.35591	0.0282702	CLIP4	1.07e-16
1.27e-188	29.2693	0.0993971	YPEL5	1.34e-187
3.77e-286	36.1305	0.122719	LBH	5.23e-285
6.01e-30	11.3077	0.0383073	LCLAT1	2.42e-29
2.56e-09	5.84328	0.0197285	GALNT14	6.96e-09
0	48.3868	0.16427	CAPN14	0
0.00503608	2.57334	0.00859961	EHD3	0.00993287
7.46e-11	6.40622	0.0216128	XDH	2.12e-10
0.0159255	2.14627	0.00715562	MEMO1	0.0296683
0	53.2021	0.180759	DPY30	0
9.62e-23	9.74569	0.0330012	SPAST	3.48e-22
0.0242068	1.97372	0.0065579	AL121658.1	0.0440352
2.36e-17	8.3935	0.0283995	SLC30A6	7.77e-17
0.0159772	2.14498	0.00665369	NLRC4	0.0297528
1.97e-23	9.90549	0.0335471	YIPF4	7.22e-23
3.26e-91	20.2201	0.0686251	BIRC6	2.22e-90
4.49e-27	10.7115	0.0362742	TTC27	1.74e-26
3.17e-65	17.0152	0.0576284	LTBP1	1.79e-64
1.56e-07	5.1158	0.0170131	RASGRP3	3.98e-07
4.47e-134	24.614	0.0835674	FAM98A	3.77e-133
1.04e-13	7.34374	0.0244118	CRIM1-DT	3.17e-13
0.00122495	3.02946	0.0101021	CRIM1	0.00254876
1.02e-19	9.01164	0.0305063	FEZ2	3.49e-19
1.16e-52	15.2276	0.0516429	STRN	5.93e-52
1.59e-07	5.11285	0.0172438	HEATR5B	4.05e-07
3.09e-112	22.4824	0.0763117	GPATCH11	2.35e-111
3.65e-164	27.2802	0.0926358	EIF2AK2	3.48e-163
5.99e-43	13.688	0.0464102	CEBPZOS	2.81e-42
1.09e-216	31.3975	0.106638	CEBPZ	1.26e-215
2.49e-05	4.05674	0.0136496	NDUFAF7	5.78e-05
4.63e-15	7.74909	0.0262014	PRKD3	1.45e-14
0.00298211	2.74974	0.0090704	QPCT	0.00600087
2.89e-51	15.016	0.0507715	CDC42EP3	1.46e-50
4.77e-07	4.90076	0.016512	RMDN2	1.2e-06
1.06e-22	9.73585	0.0329039	CYP1B1	3.83e-22
1.03e-28	11.0555	0.0374561	ATL2	4.08e-28
4.92e-05	3.89432	0.0131003	HNRNPLL	0.000112547
1.1e-35	12.4135	0.0420733	GALM	4.76e-35
0	52.7856	0.179331	SRSF7	0
7.76e-89	19.9483	0.0676942	GEMIN6	5.21e-88
3.39e-51	15.0054	0.0508911	MORN2	1.71e-50
0.0061166	2.50534	0.00831254	ARHGEF33	0.0119646
1.23e-09	5.96399	0.0201295	AC019171.1	3.38e-09
1.13e-83	19.3448	0.0656477	SOS1	7.33e-83
7.87e-06	4.318	0.0145416	MAP4K3	1.87e-05
1.72e-26	10.5866	0.03586	MAP4K3-DT	6.61e-26
0.00106866	3.07045	0.0103008	THUMPD2	0.00223454
2.21e-35	12.3578	0.0393452	SLC8A1	9.5e-35
2.85e-10	6.19852	0.0208982	PKDCC	7.98e-10
1.72e-90	20.1377	0.0683453	EML4	1.17e-89
0	49.3912	0.167789	COX7A2L	0
6.26e-63	16.7028	0.0566637	MTA3	3.48e-62
2.71e-11	6.55904	0.0190063	LINC02580	7.8e-11
0.00257851	2.79706	0.00931259	AC010883.3	0.00522057
2.54e-231	32.4519	0.110221	ZFP36L2	3.06e-230
3.72e-16	8.06318	0.0272692	THADA	1.2e-15
1.16e-10	6.33833	0.0214123	DYNC2LI1	3.29e-10
0	40.8079	0.138641	LRPPRC	0
1.48e-45	14.1177	0.0478674	PPM1B	7.08e-45
2.94e-20	9.14636	0.0309607	PREPL	1.02e-19
2.93e-09	5.82045	0.0196374	CAMKMT	7.96e-09
0.000117936	3.67713	0.0123476	SIX2	0.000263789
0.000363554	3.37915	0.011323	AC009236.1	0.000789086
1.58e-08	5.53197	0.0186622	SRBD1	4.19e-08
0.000337192	3.39979	0.0114163	PRKCE	0.000733476
8.18e-68	17.3608	0.0588957	EPAS1	4.73e-67
0.000514705	3.28236	0.0110155	ATP6V1E2	0.00110433
7.06e-10	6.05404	0.020441	RHOQ	1.95e-09
8.19e-74	18.1366	0.0615403	PIGF	4.96e-73
4.11e-71	17.7915	0.0603664	CRIPT	2.44e-70
5.27e-07	4.88133	0.0164528	SOCS5	1.32e-06
2.08e-52	15.1894	0.0515167	MCFD2	1.06e-51
8.02e-08	5.24028	0.0176745	TTC7A	2.07e-07
0	80.3409	0.273025	CALM2	0
0	99.496	0.338073	EPCAM	0
0	57.7653	0.196293	MSH2	0
0	50.1264	0.170329	MSH6	0
1.48e-13	7.29627	0.0246724	FBXO11	4.5e-13
2.08e-09	5.87784	0.0198415	FOXN2	5.67e-09
3.87e-07	4.94164	0.0166613	PPP1R21	9.75e-07
5.38e-08	5.31348	0.0179265	ASB3	1.4e-07
8.99e-212	31.0354	0.105384	CHAC2	1.02e-210
1.36e-76	18.4851	0.0627248	ERLEC1	8.41e-76
4.54e-150	26.0651	0.0885028	PSME4	4.07e-149
3.45e-31	11.5558	0.0391581	ACYP2	1.41e-30
1.96e-97	20.9149	0.0709864	SPTBN1	1.38e-96
0.000330814	3.40501	0.0114058	EML6	0.000720461
0	57.7979	0.19635	RTN4	0
0	103.624	0.350387	RPS27A	0
6.91e-185	28.9744	0.0983977	MTIF2	7.16e-184
3.25e-42	13.5646	0.0459686	CCDC88A	1.51e-41
1.23e-17	8.46982	0.0286633	CFAP36	4.08e-17
2.2e-71	17.8265	0.0604844	PPP4R3B	1.31e-70
1.05e-244	33.3871	0.113403	PNPT1	1.31e-243
0.00771495	2.42213	0.00808084	EFEMP1	0.014924
1.24e-16	8.19657	0.0277339	VRK2	4.02e-16
6.76e-102	21.3995	0.0726224	FANCL	4.89e-101
2.31e-29	11.1889	0.0379013	BCL11A	9.22e-29
1.11e-05	4.24165	0.0142789	PAPOLG	2.62e-05
1.42e-72	17.9792	0.0610041	REL	8.53e-72
3.12e-08	5.412	0.0182614	PUS10	8.17e-08
3.69e-136	24.8078	0.084225	PEX13	3.15e-135
4.36e-22	9.59098	0.03247	KIAA1841	1.56e-21
1.07e-24	10.1922	0.0345177	AC016747.1	4.02e-24
2.13e-09	5.87369	0.0198274	C2orf74	5.81e-09
2.71e-91	20.2291	0.0686558	USP34	1.86e-90
3.49e-287	36.1962	0.122957	XPO1	4.86e-286
2.74e-76	18.4473	0.0625707	FAM161A	1.69e-75
0	47.0427	0.159814	CCT4	0
3.65e-82	19.1646	0.0650361	COMMD1	2.36e-81
3.79e-79	18.7998	0.063795	B3GNT2	2.39e-78
0.000854284	3.13671	0.0104863	AC093159.1	0.00179927
0.0201693	2.05026	0.00681588	TMEM17	0.0370969
7.74e-15	7.68356	0.0259882	EHBP1	2.42e-14
8.31e-09	5.64398	0.0190456	OTX1	2.22e-08
0.00047842	3.30292	0.0110429	AC009501.3	0.00102843
4.19e-08	5.35893	0.0180726	WDPCP	1.09e-07
0	58.7024	0.199473	MDH1	0
1.86e-104	21.6727	0.0735632	UGP2	1.36e-103
7.95e-15	7.68015	0.0259718	VPS54	2.48e-14
5.86e-71	17.7717	0.0602898	PELI1	3.47e-70
1.42e-24	10.1649	0.0344261	LGALSL	5.31e-24
1.44e-14	7.60334	0.0256862	AC008074.2	4.49e-14
7.6e-160	26.9136	0.0913892	AFTPH	7.12e-159
1.4e-74	18.2336	0.0618672	SERTAD2	8.52e-74
4.54e-05	3.91417	0.01221	AC007880.1	0.000103911
7.4e-06	4.3317	0.0145429	LINC02245	1.76e-05
1.98e-10	6.25584	0.0210968	SLC1A4	5.56e-10
3.12e-05	4.00386	0.0134696	CEP68	7.2e-05
1.44e-122	23.5149	0.0798255	RAB1A	1.15e-121
3.39e-258	34.3043	0.116492	ACTR2	4.37e-257
2.38e-11	6.57819	0.0222257	SPRED2	6.86e-11
0.00041403	3.34324	0.0103615	AC012370.1	0.000894308
5.33e-25	10.2602	0.0347462	LINC01873	2e-24
1.77e-57	15.9365	0.0540523	MEIS1	9.45e-57
0.00308662	2.73843	0.00915545	MEIS1-AS2	0.00620538
0.000166774	3.58775	0.0116542	LINC01828	0.000369406
0.00239508	2.82082	0.00944491	ETAA1	0.00486411
6.02e-60	16.2879	0.055252	C1D	3.28e-59
4.63e-18	8.58273	0.0290304	WDR92	1.55e-17
9.95e-154	26.3859	0.0895941	PNO1	9.09e-153
1.44e-28	11.0256	0.0373541	PPP3R1	5.69e-28
1.63e-09	5.91835	0.016675	CNRIP1	4.45e-09
5.8e-39	13.0041	0.0431847	PLEK	2.59e-38
2.81e-06	4.54014	0.0152947	FBXO48	6.83e-06
0.00296411	2.75173	0.00916559	ANTXR1	0.00596615
7.92e-238	32.9099	0.111781	GFPT1	9.66e-237
4.4e-13	7.14821	0.0241681	NFU1	1.32e-12
2.36e-51	15.0294	0.0509727	AAK1	1.19e-50
3.97e-93	20.4363	0.069361	ANXA4	2.74e-92
1.22e-51	15.0729	0.0511163	GMCL1	6.2e-51
7.59e-41	13.3315	0.0451986	SNRNP27	3.47e-40
0	50.0478	0.170058	MXD1	0
0.00417321	2.63773	0.00875387	ASPRV1	0.0083034
3.05e-18	8.63067	0.0292029	PCBP1-AS1	1.02e-17
1.81e-157	26.7099	0.0906641	PCBP1	1.67e-156
4.14e-51	14.992	0.0508444	TIA1	2.09e-50
1.29e-141	25.3086	0.0859288	PCYOX1	1.12e-140
0	57.8726	0.196628	SNRPG	0
3.38e-122	23.4785	0.0797064	FAM136A	2.7e-121
0	54.0232	0.183512	TGFA	0
5.48e-25	10.2575	0.0347381	TEX261	2.06e-24
1.66e-66	17.187	0.0583088	NAGK	9.52e-66
7.21e-18	8.53173	0.0288716	MCEE	2.4e-17
3.65e-173	28.0285	0.0951805	MPHOSPH10	3.61e-172
4.22e-05	3.9313	0.0132197	PAIP2B	9.7e-05
4.11e-43	13.7153	0.0465012	ZNF638	1.93e-42
0.0110177	2.28976	0.00762849	DYSF	0.0209425
0.00654817	2.48114	0.00816046	CYP26B1	0.0127647
1.29e-07	5.15163	0.0173696	EXOC6B	3.3e-07
5.36e-29	11.1141	0.0376542	SPR	2.13e-28
7.13e-24	10.0066	0.0338663	SFXN5	2.63e-23
4.78e-05	3.90162	0.0131204	RAB11FIP5	0.000109302
6.32e-07	4.84544	0.0163222	SMYD5	1.58e-06
7.73e-108	22.0282	0.0747608	PRADC1	5.77e-107
1.05e-275	35.459	0.120448	CCT7	1.41e-274
4.02e-10	6.14401	0.0207324	EGR4	1.12e-09
6.28e-12	6.77353	0.0228774	ALMS1	1.84e-11
0	38.0527	0.129271	TPRKB	0
2.72e-22	9.63951	0.032642	DUSP11	9.79e-22
7.64e-16	7.97469	0.0269796	STAMBP	2.44e-15
1.96e-66	17.1775	0.0582769	DGUOK	1.12e-65
3.44e-18	8.61698	0.0291583	DGUOK-AS1	1.15e-17
1.58e-11	6.63908	0.0224275	TET3	4.58e-11
0	43.7931	0.148792	BOLA3	0
3.11e-119	23.1866	0.0787129	MOB1A	2.45e-118
1.98e-277	35.5708	0.12083	MTHFD2	2.68e-276
9.69e-26	10.4234	0.0353043	DCTN1	3.69e-25
1.36e-13	7.30737	0.0246729	WDR54	4.14e-13
1.71e-12	6.95965	0.0235222	RTKN	5.05e-12
8.48e-10	6.02451	0.0203452	INO80B	2.34e-09
2.31e-13	7.23613	0.0244646	WBP1	6.99e-13
1.27e-07	5.15467	0.0173871	MOGS	3.25e-07
0.0151056	2.16731	0.00722422	TTC31	0.0282205
0.00276754	2.77412	0.0092645	LBX2	0.00558661
0.0087271	2.377	0.00791167	LBX2-AS1	0.0167712
2.07e-09	5.8789	0.019847	PCGF1	5.63e-09
1.94e-08	5.49644	0.0184983	TLX2	5.12e-08
2.08e-47	14.4151	0.0488832	AUP1	1.02e-46
1.5e-07	5.12316	0.0172781	HTRA2	3.84e-07
0	59.3742	0.201721	HK2	0
0.00129316	3.01305	0.0100855	LINC01291	0.00268551
4.83e-167	27.5217	0.0934567	POLE4	4.67e-166
4.31e-157	26.6774	0.0905852	MRPL19	3.98e-156
1.81e-16	8.15054	0.0275736	GCFC2	5.86e-16
1.72e-152	26.2777	0.0892267	SUCLG1	1.57e-151
0	119.335	0.405497	TMSB10	0
2.15e-11	6.59328	0.0218843	AC022210.2	6.21e-11
3.55e-138	24.994	0.0848602	KCMF1	3.05e-137
2.85e-14	7.51474	0.0253725	TCF7L1	8.82e-14
2.85e-46	14.2332	0.048262	TGOLN2	1.38e-45
7.82e-09	5.65438	0.0190821	RETSAT	2.1e-08
0	39.7419	0.135014	CAPG	0
3.65e-141	25.2674	0.0857903	MAT2A	3.17e-140
4.27e-37	12.6712	0.0429524	GGCX	1.87e-36
0	38.4613	0.130621	VAMP8	0
4.39e-46	14.203	0.0481618	VAMP5	2.12e-45
2.28e-90	20.1239	0.068295	RNF181	1.54e-89
4.72e-12	6.81474	0.0230213	TMEM150A	1.39e-11
7.06e-22	9.54114	0.0323033	USP39	2.52e-21
4.13e-06	4.4585	0.015018	C2orf68	9.95e-06
2.38e-15	7.83294	0.0262672	ST3GAL5	7.53e-15
4.12e-07	4.9296	0.0166125	POLR1A	1.04e-06
8.29e-37	12.6191	0.0427697	PTCD3	3.62e-36
9.12e-76	18.3822	0.0623725	IMMT	5.61e-75
2.98e-74	18.1921	0.0617273	MRPL35	1.81e-73
6e-08	5.29344	0.017843	REEP1	1.56e-07
2.36e-153	26.3531	0.0894601	KDM3A	2.16e-152
2.79e-125	23.7785	0.0807191	CHMP3	2.26e-124
1.46e-30	11.431	0.0387312	RNF103	5.93e-30
1.26e-99	21.1544	0.0717995	RMND5A	8.97e-99
8.09e-30	11.2816	0.0358648	CD8B	3.25e-29
2.25e-09	5.86489	0.0197884	CYTOR	6.12e-09
2.01e-19	8.93621	0.0302451	KRCC1	6.89e-19
1.46e-14	7.6022	0.0256696	THNSL2	4.53e-14
1.59e-07	5.11193	0.0171787	FOXI3	4.06e-07
0.000275716	3.45444	0.0115978	EIF2AK3	0.000603288
0.000104058	3.70896	0.0123867	EIF2AK3-DT	0.000233453
6.84e-23	9.78036	0.0331164	RPIA	2.48e-22
0.00438352	2.62101	0.00836591	AC103563.7	0.00870654
0	64.4473	0.21899	MAL	0
1.93e-64	16.909	0.057365	MRPS5	1.09e-63
1.56e-98	21.0352	0.0713973	PROM2	1.11e-97
5.13e-08	5.32217	0.0179557	FAHD2A	1.33e-07
0.0167251	2.12664	0.00706043	TRIM43	0.0310628
0	54.6972	0.185867	LINC00342	0
2.24e-238	32.9483	0.111903	ANKRD36C	2.74e-237
8.55e-257	34.2101	0.116181	GPAT2	1.1e-255
9.46e-11	6.36979	0.0214996	ADRA2B	2.69e-10
0	63.53	0.215915	DUSP2	0
6.93e-265	34.75	0.118039	STARD7	9.09e-264
1.64e-06	4.65219	0.0156788	TMEM127	4.03e-06
3.01e-150	26.0808	0.0885563	CIAO1	2.7e-149
1.09e-243	33.3172	0.113167	SNRNP200	1.35e-242
0	102.96	0.34983	NCAPH	0
0.000426228	3.33518	0.0111935	ARID5A	0.00091982
2.55e-09	5.84394	0.019726	KANSL3	6.93e-09
0.00881141	2.37345	0.00792517	LMAN2L	0.0169264
4.18e-19	8.85523	0.0299675	CNNM4	1.42e-18
5.3e-18	8.56722	0.0289851	CNNM3	1.77e-17
7.93e-214	31.1872	0.105922	ANKRD39	9.07e-213
3.79e-31	11.5477	0.0391248	SEMA4C	1.55e-30
0.000627211	3.22621	0.0108191	FAM178B	0.0013357
7.85e-06	4.31853	0.0145367	FAHD2B	1.87e-05
7.48e-06	4.32938	0.0145543	ANKRD36	1.78e-05
5.6e-14	7.426	0.0250845	AC092683.1	1.72e-13
0	84.9634	0.288396	COX5B	0
5.62e-08	5.30531	0.0178999	ACTR1B	1.46e-07
6.97e-05	3.80924	0.0127794	C2orf92	0.000158022
2.22e-32	11.7893	0.0399499	TMEM131	9.17e-32
1.57e-91	20.2562	0.0687484	COA5	1.07e-90
1.21e-119	23.2272	0.0788509	UNC50	9.56e-119
1.7e-26	10.5876	0.0358576	MGAT4A	6.54e-26
0.0136756	2.20647	0.00734705	KIAA1211L	0.0256924
1.05e-07	5.1903	0.0175055	TSGA10	2.69e-07
4.92e-05	3.89465	0.0130924	C2orf15	0.000112405
3.37e-05	3.98556	0.0134099	LIPT1	7.77e-05
3e-06	4.52604	0.015251	MITD1	7.29e-06
4.28e-23	9.82767	0.0332807	MRPL30	1.56e-22
1.46e-141	25.3036	0.0859124	TXNDC9	1.27e-140
0	53.4441	0.181551	EIF5B	0
1.61e-30	11.4225	0.038705	REV1	6.54e-30
1.27e-25	10.3979	0.0329434	AFF3	4.81e-25
7.25e-10	6.04993	0.0203838	LONRF2	2e-09
0.00170888	2.92743	0.00966222	CHST10	0.00351502
5.86e-82	19.1401	0.0649521	PDCL3	3.77e-81
6.69e-155	26.4878	0.0898602	NPAS2	6.12e-154
0	84.2601	0.28579	RPL31	0
3.02e-15	7.80294	0.0263954	CNOT11	9.53e-15
3.39e-25	10.3038	0.0349016	RNF149	1.28e-24
1.84e-80	18.9596	0.0643353	MAP4K4	1.17e-79
9.52e-16	7.94739	0.0268777	IL1R1	3.04e-15
1.03e-09	5.99286	0.0202248	IL1RL2	2.84e-09
5.4e-05	3.87196	0.0130194	MFSD9	0.000123217
0.000608414	3.23491	0.0108551	TMEM182	0.00129765
1.01e-124	23.7243	0.0805395	MRPS9	8.17e-124
1.46e-15	7.89401	0.0266992	TGFBRAP1	4.65e-15
0.0200125	2.05349	0.00683882	AC012360.3	0.0368427
8.83e-30	11.2739	0.0382006	C2orf49	3.54e-29
5.77e-64	16.8444	0.0571448	FHL2	3.23e-63
9.03e-40	13.1455	0.0445657	NCK2	4.08e-39
1.87e-50	14.8917	0.050504	UXS1	9.39e-50
1.78e-32	11.8076	0.0400157	GCC2	7.39e-32
7.76e-131	24.3096	0.0825324	LIMS1	6.42e-130
1.11e-189	29.3525	0.0996832	RANBP2	1.18e-188
7.03e-28	10.8819	0.0368444	CCDC138	2.75e-27
9.63e-08	5.20641	0.0175156	EDAR	2.47e-07
1.8e-31	11.6114	0.0393481	SEPTIN10	7.38e-31
1.86e-85	19.5554	0.0663647	SOWAHC	1.22e-84
0.0180664	2.09543	0.00695745	LINC01123	0.0334337
0	83.4021	0.283494	MALL	0
0	38.0922	0.129399	MTLN	0
0	54.4636	0.184911	BUB1	0
1.14e-33	12.0365	0.0407741	MIR4435-2HG	4.8e-33
1.36e-107	22.0027	0.0746864	BCL2L11	1.01e-106
4.39e-39	13.0253	0.0441508	ANAPC1	1.97e-38
0.00119126	3.03788	0.0101548	MERTK	0.00248236
1.82e-10	6.26831	0.0211765	TMEM87B	5.14e-10
8.8e-78	18.6323	0.0632242	ZC3H8	5.5e-77
7.68e-07	4.80637	0.016199	ZC3H6	1.91e-06
0.0192207	2.07012	0.00681144	RGPD8	0.0354427
6.12e-82	19.1378	0.0649405	TTL	3.93e-81
5.09e-28	10.9112	0.0369566	POLR1B	2e-27
4.81e-237	32.8552	0.111594	CHCHD5	5.85e-236
4.88e-10	6.11334	0.0206155	AC079922.2	1.36e-09
2.88e-66	17.1551	0.0582006	SLC20A1	1.64e-65
0	82.5075	0.280222	CKAP2L	0
1.25e-17	8.4676	0.02849	IL1A	4.15e-17
6.83e-09	5.67759	0.0191144	IL1B	1.84e-08
2.74e-234	32.6616	0.110239	IL36G	3.31e-233
1.85e-15	7.86452	0.0237573	IL36A	5.87e-15
1.16e-38	12.9509	0.043529	IL36RN	5.16e-38
0	104.138	0.353866	IL1RN	0
1.28e-07	5.15274	0.0173782	PSD4	3.28e-07
1.04e-17	8.48953	0.0287316	PAX8-AS1	3.44e-17
1.66e-06	4.6503	0.0156697	CBWD2	4.06e-06
0.0113537	2.27832	-6.16e-05	LINC01961	0.0215381
1.74e-34	12.1906	0.041318	SLC35F5	7.41e-34
9.41e-19	8.76412	0.0296337	AC110769.2	3.18e-18
0	38.1328	0.129499	ACTR3	0
0	44.7718	0.152104	DDX18	0
4.31e-13	7.15089	0.0241742	CCDC93	1.3e-12
2.66e-07	5.01449	0.0169075	INSIG2	6.73e-07
1.19e-16	8.20087	0.0277427	STEAP3	3.88e-16
3.21e-05	3.99658	0.0134506	C2orf76	7.42e-05
0	102.43	0.347811	DBI	0
0.00018521	3.56031	0.0119626	TMEM37	0.000409175
1.3e-17	8.46355	0.028635	TMEM177	4.3e-17
0.00125257	3.02272	0.010134	PTPN4	0.00260396
1.16e-06	4.72264	0.0159151	EPB41L5	2.87e-06
2.29e-12	6.91807	0.0233839	TMEM185B	6.76e-12
7.09e-166	27.424	0.0931164	RALB	6.82e-165
1.7e-40	13.271	0.0449872	TFCP2L1	7.76e-40
0.0181627	2.09327	0.00697618	CLASP1	0.0335935
0.00264289	2.78908	0.00899078	AC012447.1	0.00534543
0.00140117	2.98863	0.010014	NIFK-AS1	0.00290069
0	48.7673	0.16569	NIFK	0
3.66e-198	30.0098	0.101918	TSN	3.99e-197
3.17e-12	6.87186	0.0231797	AC097499.2	9.33e-12
1.22e-10	6.33046	0.0213088	GYPC	3.46e-10
1.02e-32	11.8548	0.0401522	BIN1	4.22e-32
5.22e-10	6.10239	0.0206073	ERCC3	1.45e-09
6.96e-64	16.8332	0.0571073	MAP3K2	3.9e-63
0.0271406	1.92459	0.00639979	MAP3K2-DT	0.0490303
3.53e-56	15.7483	0.0534157	IWS1	1.87e-55
3.32e-107	21.9621	0.0745478	WDR33	2.47e-106
5.82e-27	10.6875	0.0362023	POLR2D	2.25e-26
0.0092214	2.35661	0.00787062	AMMECR1L	0.0176753
0.0275379	1.91828	0.00637741	AC012306.2	0.0496768
6.02e-09	5.69921	0.0192375	SAP130	1.62e-08
3.01e-38	12.8777	0.043648	UGGT1	1.33e-37
1.62e-25	10.3746	0.0351391	HS6ST1	6.13e-25
0.0013643	2.99677	0.00994155	POTEF	0.0028273
3.55e-65	17.0086	0.0576981	SMPD4	2.01e-64
0	58.3071	0.198008	MZT2B	0
2.12e-58	16.0686	0.0545063	CCDC115	1.14e-57
0	39.4439	0.134002	IMP4	0
5.73e-08	5.30187	0.0178797	PTPN18	1.49e-07
6.41e-13	7.09615	0.0239828	ARHGEF4	1.92e-12
1.94e-21	9.43595	0.0319479	FAM168B	6.86e-21
1.78e-250	33.7825	0.114748	PLEKHB2	2.24e-249
0	50.5473	0.171706	MZT2A	0
0.00259731	2.79471	0.00921412	CCDC74A	0.00525638
9.36e-154	26.3882	0.0893771	LYPD1	8.56e-153
1.95e-10	6.25767	0.0211212	NCKAP5	5.5e-10
6.49e-13	7.09454	0.0216857	MGAT5	1.94e-12
0.0151759	2.16547	0.00722148	CCNT2	0.0283451
4.24e-13	7.15302	0.024182	RAB3GAP1	1.28e-12
0.00930061	2.35343	0.00770243	ZRANB3	0.0178185
7.5e-267	34.8799	0.118469	UBXN4	9.9e-266
0	76.3439	0.259405	MCM6	0
1.84e-29	11.209	0.0379801	DARS	7.36e-29
0.000525437	3.27654	0.010977	CXCR4	0.00112675
2.15e-05	4.09097	0.013756	HNMT	5.01e-05
1.65e-08	5.52451	0.0186425	SPOPL	4.37e-08
2.43e-24	10.1127	0.0342505	KYNU	9.01e-24
7.62e-05	3.78721	0.0127069	GTDC1	0.000172266
8.38e-110	22.2323	0.0735652	ZEB2	6.31e-109
5.04e-15	7.73826	0.026173	ORC4	1.58e-14
0.0131712	2.22113	0.0074108	MBD5	0.0247801
1.39e-06	4.68682	0.0157896	EPC2	3.41e-06
1.6e-35	12.3839	0.0419758	MMADHC	6.88e-35
0	42.5883	0.144692	RND3	0
2.31e-07	5.04162	0.0169924	RBM43	5.86e-07
4.66e-80	18.9106	0.0641716	NMI	2.96e-79
3.35e-226	32.087	0.108972	RIF1	3.97e-225
2.53e-09	5.8454	0.0197224	NEB	6.87e-09
1.92e-125	23.7941	0.0807802	ARL5A	1.56e-124
3.48e-07	4.96226	0.0167308	STAM2	8.79e-07
0.000331954	3.40407	0.0113878	FMNL2	0.000722877
1.77e-265	34.7892	0.118166	PRPF40A	2.33e-264
1.23e-93	20.4936	0.0695482	ARL6IP6	8.49e-93
1.77e-08	5.51272	0.018559	RPRM	4.67e-08
3.42e-54	15.4563	0.0511238	NR4A2	1.78e-53
5.34e-10	6.09904	0.0205932	DAPL1	1.48e-09
0.0117818	2.26417	-6.21e-05	AC009506.1	0.0222897
2.13e-10	6.24448	0.019239	44992	5.98e-10
1.95e-77	18.5897	0.0630082	CD302	1.21e-76
7.23e-09	5.66795	0.0190977	LY75	1.94e-08
1.14e-24	10.1868	0.0344346	PLA2R1	4.25e-24
0	44.1668	0.15006	ITGB6	0
3.8e-134	24.6207	0.0835879	RBMS1	3.2e-133
6.76e-33	11.8889	0.0402924	TANK	2.82e-32
1.42e-31	11.6317	0.039411	LINC01806	5.83e-31
0	59.497	0.202094	PSMD14	0
3.12e-29	11.1622	0.0378154	IFIH1	1.24e-28
5.68e-151	26.1446	0.0887739	GCA	5.12e-150
0	43.4376	0.147578	COBLL1	0
1.07e-09	5.9861	0.0202103	CSRNP3	2.96e-09
1.25e-116	22.9272	0.0778297	GALNT3	9.71e-116
8.53e-05	3.75902	0.0116098	AC009495.1	0.000192308
8.26e-08	5.23473	0.0176491	TTC21B	2.13e-07
0.00143799	2.98069	0.00956858	SCN9A	0.00297489
5.34e-80	18.9034	0.0641453	STK39	3.39e-79
2.81e-85	19.5343	0.0662925	CERS6	1.84e-84
0.000471372	3.30708	0.0110709	CERS6-AS1	0.0010142
0	175.509	0.596546	SPC25	0
7.62e-05	3.78713	0.0125233	ABCB11	0.000172301
0	117.097	0.397738	DHRS9	0
2.1e-14	7.5544	0.0255457	BBS5	6.53e-14
0.000278044	3.45217	0.011526	KLHL41	0.000608269
2.43e-26	10.5541	0.0357487	FASTKD1	9.33e-26
0	43.1154	0.146404	PPIG	0
0.0171514	2.1165	0.00705274	PHOSPHO2	0.0318121
2.49e-188	29.2465	0.0992798	KLHL23	2.61e-187
0	73.9782	0.251364	SSB	0
0	53.0823	0.180341	METTL5	0
4e-133	24.525	0.0832652	UBR3	3.35e-132
4.37e-14	7.45882	0.0251351	MYO3B	1.34e-13
1.85e-06	4.628	0.0154119	AC007405.3	4.52e-06
0.00911111	2.36107	0.00786451	GAD1	0.0174738
6.12e-106	21.8292	0.0740947	GORASP2	4.54e-105
5.13e-29	11.118	0.0376697	TLK1	2.04e-28
1.74e-196	29.8809	0.10148	METTL8	1.89e-195
5.52e-10	6.0936	0.0205776	DCAF17	1.53e-09
0.000435275	3.32933	0.0111257	CYBRD1	0.000938748
5.84e-280	35.7341	0.121349	DYNC1I2	7.97e-279
1.8e-34	12.1882	0.0413026	SLC25A12	7.62e-34
0	62.5558	0.2126	HAT1	0
6.17e-18	8.54974	0.0288746	DLX2	2.06e-17
0	62.1333	0.211157	ITGA6	0
3.54e-09	5.78899	0.0194706	AC078883.2	9.59e-09
0.0031521	2.73153	0.0091229	AC078883.1	0.00632948
6.05e-66	17.1119	0.0580463	PDK1	3.44e-65
0.00218521	2.85011	0.00952699	RAPGEF4	0.00445352
8.38e-259	34.3449	0.116649	MAP3K20	1.08e-257
0	68.1937	0.231679	CDCA7	0
0.0105376	2.30663	0.00769471	AC106900.1	0.0200702
3.54e-75	18.3085	0.0621237	SP3	2.17e-74
0.0105742	2.30532	0.0074768	AC016737.2	0.0201383
0	55.2189	0.187571	OLA1	0
7.21e-22	9.539	0.032204	LINC01305	2.57e-21
1.22e-06	4.71351	0.0158836	SP9	3e-06
1.59e-170	27.8111	0.0944291	CIR1	1.56e-169
2.36e-41	13.4184	0.0454915	SCRN3	1.09e-40
2.45e-08	5.45516	0.0183968	GPR155	6.44e-08
8.29e-26	10.4383	0.0353567	ATF2	3.15e-25
8.34e-39	12.9763	0.0340935	AC096649.1	3.72e-38
0	103.293	0.350296	ATP5MC3	0
6.42e-167	27.5114	0.0934204	LNPK	6.2e-166
3.94e-05	3.94791	0.0132633	HOXD11	9.07e-05
0.000655778	3.21344	0.0106547	HOXD10	0.00139404
1.27e-31	11.6414	0.0393647	HOXD1	5.21e-31
1.21e-264	34.7339	0.117975	MTX2	1.59e-263
0	57.5277	0.19535	HNRNPA3	0
0	53.1461	0.180526	NFE2L2	0
[truncated: 11,173 more rows]
