# Supplementary material for: Single-cell atlas profiling revealed cellular characteristics and dynamic changes after PD-1 blockade therapy of brain metastases from laryngeal squamous cell carcinoma
Source: Mol Cell Biochem. 2024 Aug 1;480(4):2377–400. doi: 10.1007/s11010-024-05064-3 (PMC11961546; doi:10.1007/s11010-024-05064-3)
Supplement: Supplementary file 7 — Supplementary file7 (XLSX 557 KB) [file 11010_2024_5064_MOESM7_ESM.xlsx]

## Sheet: Name 
Supplementary Data 7. Differentially expressed genes across lymphoid cell clusters
Sheet #	Name	Description
Sheet 1	CD4 T cell	Differentially expressed genes across CD4 T cell clusters
Sheet 2	CD8 T cell	Differentially expressed genes across CD8 T cell clusters
Sheet 3	NK cell	Differentially expressed genes across NK cell clusters
Sheet 4	B cell	Differentially expressed genes across B cell clusters
Gene lists used to define cell subtypes

## Sheet: CD4 T cell
p_val	avg_log2FC	pct.1	pct.2	p_val_adj	cluster	gene
2.76e-89	2.14527	0.818	0.363	9.51e-85	CD4_c1	LINC02694
8.29e-76	1.46668	0.808	0.293	2.86e-71	CD4_c1	IKZF2
2.38e-58	1.37631	0.644	0.297	8.22e-54	CD4_c1	FAM53B
9.72e-53	1.22287	0.795	0.574	3.35e-48	CD4_c1	PHTF2
3.66e-49	1.199	0.849	0.582	1.26e-44	CD4_c1	PHACTR2
1.14e-45	2.09297	0.497	0.203	3.95e-41	CD4_c1	DLGAP1
9.27e-45	1.17241	0.608	0.328	3.2e-40	CD4_c1	SLAMF1
9.9e-45	1.28709	0.521	0.173	3.42e-40	CD4_c1	AC093865.1
8.15e-43	1.04633	0.749	0.368	2.81e-38	CD4_c1	TBC1D4
3.88e-40	0.985991	0.549	0.196	1.34e-35	CD4_c1	FOXP3
4.17e-40	0.990865	0.762	0.589	1.44e-35	CD4_c1	SLA
9.72e-40	1.30826	0.515	0.212	3.35e-35	CD4_c1	AC013652.1
1.41e-38	1.26835	0.531	0.233	4.88e-34	CD4_c1	AF165147.1
3.76e-37	1.15472	0.723	0.477	1.3e-32	CD4_c1	SMYD3
9.92e-36	1.41335	0.521	0.213	3.43e-31	CD4_c1	RTKN2
1.8e-32	0.997205	0.705	0.462	6.22e-28	CD4_c1	MIR4435-2HG
6.82e-32	0.993316	0.672	0.496	2.36e-27	CD4_c1	KAT2B
2.96e-31	0.964831	0.762	0.492	1.02e-26	CD4_c1	BATF
1.51e-30	0.749346	0.687	0.351	5.21e-26	CD4_c1	TIGIT
3.28e-29	0.798447	0.895	0.834	1.13e-24	CD4_c1	RNF213
8.19e-29	0.825647	0.785	0.609	2.83e-24	CD4_c1	UGP2
9.38e-29	1.04436	0.638	0.368	3.24e-24	CD4_c1	MAST4
1.97e-28	1.17324	0.533	0.276	6.79e-24	CD4_c1	IL2RA
1.79e-27	0.838253	0.844	0.631	6.19e-23	CD4_c1	LDLRAD4
6.34e-27	0.834916	0.731	0.498	2.19e-22	CD4_c1	CTSC
6.75e-27	0.916155	0.697	0.494	2.33e-22	CD4_c1	TNFRSF1B
1.84e-26	0.735922	0.915	0.829	6.35e-22	CD4_c1	SKAP1
2.05e-26	0.906907	0.641	0.364	7.07e-22	CD4_c1	PAM
1.27e-25	1.1746	0.392	0.135	4.39e-21	CD4_c1	LINC02099
1.45e-25	0.907713	0.505	0.231	5e-21	CD4_c1	ARHGEF12
7.99e-25	0.824587	0.41	0.184	2.76e-20	CD4_c1	SIRPG
5.43e-23	0.772055	0.815	0.655	1.87e-18	CD4_c1	FOXO1
1.33e-22	0.793921	0.636	0.368	4.6e-18	CD4_c1	CTLA4
2.09e-22	0.804408	0.521	0.39	7.22e-18	CD4_c1	CORO1B
3.79e-22	0.975455	0.477	0.235	1.31e-17	CD4_c1	IL1R1
7.25e-22	0.814306	0.39	0.186	2.5e-17	CD4_c1	TOX2
7.68e-22	0.811528	0.651	0.535	2.65e-17	CD4_c1	ARL15
8.51e-22	0.709041	0.685	0.431	2.94e-17	CD4_c1	ZBTB38
2.9e-21	0.967939	0.5	0.286	1e-16	CD4_c1	NCALD
2.91e-21	0.746694	0.787	0.641	1.01e-16	CD4_c1	PTPRJ
4.59e-21	0.828517	0.492	0.274	1.58e-16	CD4_c1	LINC00426
6.21e-21	0.784952	0.623	0.391	2.14e-16	CD4_c1	MYO5A
7.95e-21	0.734635	0.728	0.59	2.75e-16	CD4_c1	DOCK2
2.25e-20	0.808336	0.638	0.432	7.78e-16	CD4_c1	JAZF1
2.38e-20	0.697212	0.267	0.079	8.22e-16	CD4_c1	PLAGL1
3.39e-20	0.808299	0.31	0.112	1.17e-15	CD4_c1	CCDC141
4.6e-20	0.58664	0.887	0.853	1.59e-15	CD4_c1	IL32
6.72e-20	0.718226	0.564	0.451	2.32e-15	CD4_c1	CCND2
9.91e-20	0.753139	0.736	0.603	3.42e-15	CD4_c1	RUNX1
1.32e-19	0.675969	0.71	0.542	4.57e-15	CD4_c1	RASGRP1
5.11e-19	0.771308	0.351	0.189	1.77e-14	CD4_c1	MCF2L2
5.58e-19	0.674712	0.795	0.709	1.93e-14	CD4_c1	FOXN3
9.56e-19	0.745346	0.505	0.363	3.3e-14	CD4_c1	IL18R1
1.45e-18	0.657434	0.708	0.599	5e-14	CD4_c1	LPP
1.98e-18	1.25535	0.497	0.321	6.83e-14	CD4_c1	AL136456.1
2.64e-18	0.806221	0.487	0.281	9.11e-14	CD4_c1	LINC01943
3.02e-18	0.934481	0.313	0.131	1.04e-13	CD4_c1	CDK14
1.4e-17	0.693473	0.736	0.562	4.82e-13	CD4_c1	EPSTI1
1.4e-17	0.624478	0.277	0.119	4.84e-13	CD4_c1	SH3PXD2A
1.98e-17	1.00795	0.392	0.197	6.84e-13	CD4_c1	TTN
2.04e-17	0.96195	0.421	0.246	7.05e-13	CD4_c1	VAV3
2.23e-17	0.741025	0.364	0.207	7.69e-13	CD4_c1	TBC1D8
3.89e-17	0.762986	0.472	0.328	1.34e-12	CD4_c1	SAMD9L
5.16e-17	0.672383	0.528	0.344	1.78e-12	CD4_c1	MAN1A2
5.24e-17	0.70954	0.551	0.445	1.81e-12	CD4_c1	TRIM22
6.15e-17	0.75841	0.418	0.254	2.12e-12	CD4_c1	MX1
7.86e-17	0.643158	0.321	0.171	2.72e-12	CD4_c1	WDFY1
9.36e-17	0.691334	0.313	0.139	3.23e-12	CD4_c1	OAS1
9.88e-17	0.799646	0.277	0.099	3.41e-12	CD4_c1	SRGAP3
1.87e-16	0.754711	0.546	0.444	6.47e-12	CD4_c1	TYMP
3.15e-16	0.762774	0.459	0.254	1.09e-11	CD4_c1	GMDS-DT
3.43e-16	0.76743	0.385	0.217	1.19e-11	CD4_c1	CREB3L2
8.03e-16	0.626881	0.662	0.486	2.77e-11	CD4_c1	GBP2
8.2e-16	0.658779	0.433	0.24	2.83e-11	CD4_c1	TG
1.3e-15	0.608867	0.572	0.466	4.51e-11	CD4_c1	VOPP1
1.89e-15	0.725663	0.403	0.224	6.52e-11	CD4_c1	TDRD3
2.64e-15	0.716686	0.61	0.406	9.1e-11	CD4_c1	TOX
5.83e-15	0.643019	0.551	0.349	2.01e-10	CD4_c1	STAM
6.17e-15	0.608077	0.71	0.56	2.13e-10	CD4_c1	LCP2
6.47e-15	0.693023	0.549	0.406	2.23e-10	CD4_c1	SLC9A9
6.49e-15	0.686988	0.692	0.519	2.24e-10	CD4_c1	PVT1
1.38e-14	0.572504	0.544	0.339	4.77e-10	CD4_c1	CD27
1.62e-14	0.529836	0.697	0.619	5.6e-10	CD4_c1	ARPC1B
1.95e-14	0.672968	0.418	0.242	6.72e-10	CD4_c1	STAMBPL1
2.45e-14	0.548034	0.8	0.686	8.44e-10	CD4_c1	CASK
3.15e-14	0.743634	0.359	0.166	1.09e-09	CD4_c1	ICA1
4.77e-14	0.516428	0.795	0.706	1.65e-09	CD4_c1	LRBA
5.83e-14	0.638789	0.336	0.186	2.01e-09	CD4_c1	MICAL2
8.66e-14	0.53965	0.749	0.684	2.99e-09	CD4_c1	IFI16
1.05e-13	0.640971	0.528	0.38	3.61e-09	CD4_c1	ZNRF1
1.28e-13	0.628829	0.651	0.497	4.42e-09	CD4_c1	TTC39C
1.84e-13	0.595881	0.703	0.563	6.37e-09	CD4_c1	VPS13B
2e-13	0.542807	0.464	0.334	6.9e-09	CD4_c1	TULP4
2.28e-13	0.710348	0.4	0.282	7.86e-09	CD4_c1	TRAF1
3.76e-13	0.743449	0.421	0.247	1.3e-08	CD4_c1	HPGD
4.27e-13	0.659172	0.641	0.449	1.47e-08	CD4_c1	AL627171.2
7.29e-13	0.553338	0.713	0.559	2.52e-08	CD4_c1	CYTOR
8.32e-13	0.640202	0.423	0.261	2.87e-08	CD4_c1	PHKB
8.59e-13	0.501893	0.667	0.591	2.97e-08	CD4_c1	RPS26
9.12e-13	0.749406	0.464	0.281	3.15e-08	CD4_c1	TNFRSF4
9.93e-13	0.596419	0.579	0.43	3.43e-08	CD4_c1	RAP1GDS1
1.06e-12	0.688637	0.403	0.23	3.68e-08	CD4_c1	UBASH3B
1.27e-12	0.595736	0.577	0.451	4.37e-08	CD4_c1	NEDD9
1.59e-12	0.577661	0.656	0.496	5.49e-08	CD4_c1	TRAF3
1.88e-12	0.537653	0.626	0.533	6.5e-08	CD4_c1	CDKAL1
2.02e-12	0.512684	0.715	0.696	6.97e-08	CD4_c1	ISG20
2.18e-12	0.551075	0.728	0.605	7.52e-08	CD4_c1	PCED1B
2.92e-12	0.527042	0.746	0.656	1.01e-07	CD4_c1	TRAC
3.32e-12	0.547283	0.628	0.533	1.15e-07	CD4_c1	TBC1D5
4.74e-12	0.555119	0.441	0.36	1.64e-07	CD4_c1	STK39
5.74e-12	0.558078	0.41	0.273	1.98e-07	CD4_c1	MLLT6
6.07e-12	0.641539	0.4	0.281	2.1e-07	CD4_c1	DDX60L
6.15e-12	0.558547	0.333	0.178	2.13e-07	CD4_c1	BCL2L1
6.66e-12	0.578836	0.277	0.156	2.3e-07	CD4_c1	ADAT2
6.94e-12	0.562473	0.303	0.16	2.4e-07	CD4_c1	GARS-DT
9.22e-12	0.533459	0.813	0.681	3.18e-07	CD4_c1	ARID5B
1.01e-11	0.54874	0.579	0.458	3.5e-07	CD4_c1	VTI1A
1.33e-11	0.529511	0.715	0.614	4.58e-07	CD4_c1	MSI2
1.89e-11	0.587121	0.372	0.232	6.53e-07	CD4_c1	MBOAT1
2.05e-11	0.53136	0.618	0.476	7.07e-07	CD4_c1	CARD16
3.01e-11	0.589856	0.574	0.446	1.04e-06	CD4_c1	THADA
4.26e-11	0.572467	0.359	0.247	1.47e-06	CD4_c1	GOLGA8B
4.6e-11	0.710176	0.305	0.196	1.59e-06	CD4_c1	SGO1-AS1
4.78e-11	0.559466	0.315	0.171	1.65e-06	CD4_c1	ACVR1
5.19e-11	0.503448	0.556	0.411	1.79e-06	CD4_c1	TRAF3IP3
5.5e-11	0.616145	0.564	0.385	1.9e-06	CD4_c1	TNFRSF18
5.55e-11	0.504785	0.477	0.352	1.92e-06	CD4_c1	CD4
5.81e-11	0.571925	0.485	0.467	2.01e-06	CD4_c1	TRBC1
7.78e-11	0.512736	0.336	0.217	2.69e-06	CD4_c1	CEP192
7.91e-11	0.52385	0.669	0.518	2.73e-06	CD4_c1	MAF
1.01e-10	0.57495	0.415	0.279	3.48e-06	CD4_c1	DNPH1
1.12e-10	0.534515	0.667	0.529	3.88e-06	CD4_c1	TLK1
1.3e-10	0.527399	0.492	0.382	4.51e-06	CD4_c1	IFNAR2
1.47e-10	0.528566	0.428	0.369	5.06e-06	CD4_c1	CBFB
1.53e-10	0.580431	0.562	0.408	5.29e-06	CD4_c1	GBP5
1.85e-10	0.551996	0.59	0.476	6.4e-06	CD4_c1	ZNF831
2.7e-10	0.528266	0.782	0.658	9.3e-06	CD4_c1	BCL2
3.57e-10	0.683613	0.444	0.274	1.23e-05	CD4_c1	GPHN
3.59e-10	0.565211	0.446	0.324	1.24e-05	CD4_c1	ZFYVE28
4.34e-10	0.634708	0.59	0.47	1.5e-05	CD4_c1	STAT1
5.99e-10	0.584265	0.279	0.143	2.07e-05	CD4_c1	F5
6.3e-10	0.557285	0.569	0.453	2.18e-05	CD4_c1	SGMS1
6.41e-10	0.583156	0.385	0.247	2.21e-05	CD4_c1	COX10-AS1
9.92e-10	0.536093	0.451	0.297	3.42e-05	CD4_c1	VPS54
9.92e-10	0.512501	0.413	0.267	3.43e-05	CD4_c1	ZMYND8
1.29e-09	0.54426	0.572	0.448	4.44e-05	CD4_c1	HNRNPLL
1.41e-09	0.54618	0.328	0.207	4.86e-05	CD4_c1	DDX60
1.45e-09	0.568207	0.423	0.289	5.01e-05	CD4_c1	FTO
1.59e-09	0.535942	0.344	0.232	5.48e-05	CD4_c1	PCCA
2.31e-09	0.549605	0.451	0.277	7.99e-05	CD4_c1	RMRP
3.35e-09	0.520942	0.333	0.216	0.000115569	CD4_c1	E2F3
3.61e-09	0.640497	0.454	0.299	0.000124663	CD4_c1	PLCL1
8.59e-09	0.525	0.392	0.278	0.000296462	CD4_c1	PARP9
1.02e-08	0.510556	0.446	0.357	0.000351905	CD4_c1	GALNT10
1.19e-08	0.517692	0.503	0.421	0.000409869	CD4_c1	PKM
1.61e-08	0.519559	0.415	0.295	0.000554453	CD4_c1	AFTPH
1.77e-08	0.50984	0.379	0.273	0.000612701	CD4_c1	RELCH
2.51e-08	0.575659	0.526	0.434	0.000868148	CD4_c1	IFI6
6.76e-08	0.597677	0.464	0.352	0.0023329	CD4_c1	CEP128
1.26e-07	0.551203	0.733	0.635	0.0043605	CD4_c1	LTB
1.47e-05	0.520053	0.379	0.257	0.506864	CD4_c1	CRADD
5.96e-72	1.89407	0.703	0.22	2.06e-67	CD4_c2	ANK3
2.73e-57	1.3443	0.659	0.312	9.43e-53	CD4_c2	GIMAP7
2.47e-51	1.35372	0.679	0.361	8.51e-47	CD4_c2	LINC00861
3.41e-51	1.31817	0.604	0.232	1.18e-46	CD4_c2	TC2N
8.8e-48	1.12457	0.75	0.576	3.04e-43	CD4_c2	INPP4B
1.6e-47	1.40716	0.58	0.235	5.53e-43	CD4_c2	RUNX2
5.23e-42	1.51149	0.36	0.081	1.81e-37	CD4_c2	TXK
1.44e-41	0.976066	0.909	0.814	4.96e-37	CD4_c2	TXNIP
1.92e-41	1.15702	0.527	0.218	6.63e-37	CD4_c2	GIMAP4
2.27e-41	0.951362	0.775	0.54	7.85e-37	CD4_c2	OXNAD1
2.42e-40	0.892661	0.937	0.886	8.35e-36	CD4_c2	RPS3A
7.45e-39	0.953785	0.846	0.7	2.57e-34	CD4_c2	RIPOR2
2.54e-37	0.769215	0.945	0.943	8.76e-33	CD4_c2	RPS12
1.21e-36	0.795249	0.901	0.854	4.19e-32	CD4_c2	RPL23A
2.33e-36	0.735064	0.871	0.836	8.06e-32	CD4_c2	RPL38
3.66e-36	0.964706	0.374	0.122	1.26e-31	CD4_c2	GIMAP5
3.57e-35	0.733873	0.967	0.947	1.23e-30	CD4_c2	RPL13
2.41e-34	0.794728	0.799	0.754	8.33e-30	CD4_c2	EEF1B2
3.63e-34	0.786035	0.915	0.81	1.26e-29	CD4_c2	IKZF1
6.89e-34	0.941703	0.396	0.133	2.38e-29	CD4_c2	GIMAP1
2.45e-33	0.994834	0.857	0.617	8.44e-29	CD4_c2	IL7R
4.49e-32	1.10221	0.294	0.055	1.55e-27	CD4_c2	NR3C2
4.72e-32	1.23432	0.407	0.174	1.63e-27	CD4_c2	LEF1
1.86e-31	0.705501	0.896	0.88	6.43e-27	CD4_c2	RPS25
2.45e-31	0.750968	0.714	0.619	8.45e-27	CD4_c2	EMB
4.88e-31	0.731743	0.953	0.925	1.69e-26	CD4_c2	RPS27A
2.88e-30	0.723127	0.92	0.911	9.96e-26	CD4_c2	RPS18
3.58e-30	1.2644	0.294	0.066	1.24e-25	CD4_c2	AC139720.1
3.66e-30	0.788243	0.912	0.85	1.26e-25	CD4_c2	RPL9
6.25e-30	0.920316	0.813	0.657	2.16e-25	CD4_c2	CCND3
7.39e-30	0.650766	0.934	0.914	2.55e-25	CD4_c2	RPLP2
7.65e-30	0.664614	0.874	0.862	2.64e-25	CD4_c2	RPL10A
9.55e-30	0.728411	0.931	0.857	3.3e-25	CD4_c2	RPL3
1.19e-29	0.668597	0.912	0.903	4.1e-25	CD4_c2	RPS23
2.62e-29	0.720744	0.931	0.912	9.03e-25	CD4_c2	RPS14
3e-29	1.07666	0.637	0.395	1.04e-24	CD4_c2	MGAT5
4.12e-29	0.621426	0.909	0.909	1.42e-24	CD4_c2	RPL14
5.76e-29	0.864626	0.519	0.271	1.99e-24	CD4_c2	CD226
5.96e-29	0.63934	0.937	0.91	2.06e-24	CD4_c2	RPL13A
9.39e-29	0.733667	0.604	0.426	3.24e-24	CD4_c2	CD47
1.07e-28	1.2769	0.327	0.087	3.7e-24	CD4_c2	PCAT1
3.1e-28	0.780894	0.75	0.446	1.07e-23	CD4_c2	THEMIS
6.75e-28	0.738666	0.841	0.756	2.33e-23	CD4_c2	RPL36A
8e-28	0.824602	0.835	0.691	2.76e-23	CD4_c2	PARP8
9.62e-28	0.619386	0.937	0.944	3.32e-23	CD4_c2	RPS27
2.53e-27	0.860342	0.604	0.376	8.74e-23	CD4_c2	TGFBR2
1.13e-26	0.63543	0.959	0.944	3.89e-22	CD4_c2	EEF1A1
2.23e-26	1.00401	0.429	0.2	7.7e-22	CD4_c2	PATJ
3.17e-26	0.632722	0.909	0.92	1.09e-21	CD4_c2	RPS3
3.72e-26	0.630181	0.882	0.872	1.28e-21	CD4_c2	RPL5
5.46e-26	0.897211	0.593	0.339	1.89e-21	CD4_c2	SERINC5
1.2e-25	0.650556	0.937	0.908	4.13e-21	CD4_c2	RPS6
1.6e-25	0.878268	0.615	0.412	5.52e-21	CD4_c2	RBMS1
2.26e-25	0.618168	0.931	0.913	7.81e-21	CD4_c2	RPL19
2.28e-25	0.666194	0.629	0.507	7.86e-21	CD4_c2	NOP53
4.14e-25	0.851492	0.407	0.17	1.43e-20	CD4_c2	AC006369.1
4.72e-25	0.689419	0.942	0.927	1.63e-20	CD4_c2	RPL30
5.56e-25	0.628982	0.89	0.885	1.92e-20	CD4_c2	RPS13
1.12e-24	0.901116	0.486	0.271	3.86e-20	CD4_c2	RASA3
2.45e-24	0.855631	0.44	0.239	8.47e-20	CD4_c2	PRKCQ-AS1
3.26e-24	0.617684	0.893	0.859	1.13e-19	CD4_c2	RPL27
4.26e-24	0.613404	0.942	0.923	1.47e-19	CD4_c2	RPS8
7.21e-24	0.68139	0.516	0.378	2.49e-19	CD4_c2	PRMT2
7.77e-24	0.585681	0.885	0.879	2.68e-19	CD4_c2	RPL7A
8.88e-24	0.765332	0.538	0.36	3.06e-19	CD4_c2	RBL2
1.56e-23	0.973057	0.44	0.217	5.4e-19	CD4_c2	SCML4
1.85e-23	0.636604	0.956	0.931	6.38e-19	CD4_c2	RPL32
3.89e-23	0.756092	0.786	0.673	1.34e-18	CD4_c2	RESF1
3.5e-22	0.567437	0.929	0.907	1.21e-17	CD4_c2	RPL27A
3.83e-22	0.591449	0.942	0.92	1.32e-17	CD4_c2	RPL34
5.21e-22	0.624298	0.923	0.841	1.8e-17	CD4_c2	RPL17
6.69e-22	0.697636	0.94	0.932	2.31e-17	CD4_c2	RPL10
1.21e-21	0.656296	0.863	0.706	4.18e-17	CD4_c2	FKBP5
1.23e-21	0.761994	0.659	0.448	4.23e-17	CD4_c2	AL627171.2
1.35e-21	0.668543	0.923	0.841	4.67e-17	CD4_c2	RPL21
2.11e-21	0.94782	0.519	0.275	7.29e-17	CD4_c2	PRKCA
2.37e-21	0.551867	0.948	0.953	8.18e-17	CD4_c2	TPT1
3.28e-21	0.91352	0.36	0.165	1.13e-16	CD4_c2	TNFSF8
4.41e-21	0.63196	0.797	0.74	1.52e-16	CD4_c2	RPL7
4.51e-21	0.870167	0.412	0.196	1.56e-16	CD4_c2	GPR171
9.98e-21	0.791641	0.371	0.165	3.44e-16	CD4_c2	TRAT1
1.05e-20	0.569347	0.912	0.874	3.62e-16	CD4_c2	RPL18A
1.11e-20	0.538857	0.948	0.931	3.83e-16	CD4_c2	RPS29
2.72e-20	0.61296	0.92	0.879	9.38e-16	CD4_c2	RPS4X
4.14e-20	0.668341	0.651	0.551	1.43e-15	CD4_c2	PCNX1
4.82e-20	0.567633	0.898	0.881	1.66e-15	CD4_c2	RPS7
4.94e-20	0.551585	0.766	0.693	1.7e-15	CD4_c2	DOCK8
5.12e-20	0.77981	0.305	0.107	1.77e-15	CD4_c2	DPP4
2.53e-19	0.755349	0.484	0.234	8.72e-15	CD4_c2	MGAT4A
3.84e-19	0.506485	0.937	0.938	1.32e-14	CD4_c2	RPL11
4.61e-19	0.638935	0.742	0.599	1.59e-14	CD4_c2	IQGAP2
5.91e-19	0.58691	0.918	0.877	2.04e-14	CD4_c2	ARHGAP15
8.64e-19	0.827791	0.451	0.23	2.98e-14	CD4_c2	SAMD3
1e-18	0.693106	0.332	0.168	3.45e-14	CD4_c2	FKBP11
1.41e-18	0.745276	0.511	0.287	4.85e-14	CD4_c2	GRAP2
1.86e-18	0.589765	0.643	0.543	6.42e-14	CD4_c2	CD99
2.56e-18	0.623423	0.294	0.244	8.85e-14	CD4_c2	PPP1R14B
4.64e-18	0.752945	0.5	0.312	1.6e-13	CD4_c2	SLAMF6
5.11e-18	0.617827	0.819	0.8	1.76e-13	CD4_c2	CD52
6.69e-18	0.55706	0.931	0.912	2.31e-13	CD4_c2	RPS15A
9.02e-18	0.557181	0.923	0.84	3.11e-13	CD4_c2	RPL26
1.01e-17	0.759206	0.31	0.137	3.47e-13	CD4_c2	TCF7
1.18e-17	0.746609	0.313	0.18	4.09e-13	CD4_c2	SFMBT1
1.34e-17	0.71731	0.484	0.311	4.62e-13	CD4_c2	MCUB
1.6e-17	0.737903	0.745	0.636	5.51e-13	CD4_c2	ZBTB20
2.38e-17	0.960044	0.349	0.171	8.23e-13	CD4_c2	IMMP2L
4.29e-17	0.586221	0.882	0.799	1.48e-12	CD4_c2	CELF2
7.11e-17	0.68189	0.511	0.37	2.45e-12	CD4_c2	ST6GAL1
1.22e-16	0.641707	0.44	0.361	4.2e-12	CD4_c2	PCNX2
1.62e-16	0.512039	0.904	0.887	5.59e-12	CD4_c2	RPS21
2.43e-16	0.722368	0.516	0.292	8.38e-12	CD4_c2	AKT3
3.25e-16	0.610105	0.398	0.252	1.12e-11	CD4_c2	AC092821.3
3.27e-16	0.548891	0.769	0.712	1.13e-11	CD4_c2	RPS17
4.46e-16	0.59929	0.607	0.507	1.54e-11	CD4_c2	SEPTIN9
8.19e-16	0.529879	0.929	0.899	2.83e-11	CD4_c2	RPL12
1.16e-15	0.637941	0.459	0.307	4e-11	CD4_c2	LRRC8C
1.22e-15	0.542807	0.882	0.795	4.2e-11	CD4_c2	RPL22
1.27e-15	0.628197	0.467	0.338	4.4e-11	CD4_c2	RCAN3
1.47e-15	0.998351	0.459	0.278	5.09e-11	CD4_c2	RMRP
1.58e-15	0.573222	0.412	0.308	5.45e-11	CD4_c2	C5orf56
1.85e-15	0.629672	0.418	0.268	6.37e-11	CD4_c2	DGKA
2.47e-15	0.601443	0.596	0.441	8.54e-11	CD4_c2	ARHGEF3
2.56e-15	0.661054	0.47	0.302	8.84e-11	CD4_c2	DOCK9
2.92e-15	0.707107	0.552	0.426	1.01e-10	CD4_c2	FLI1
2.97e-15	0.677638	0.376	0.252	1.03e-10	CD4_c2	EXOC2
3.28e-15	0.55807	0.467	0.354	1.13e-10	CD4_c2	SMDT1
7.11e-15	0.547192	0.731	0.602	2.46e-10	CD4_c2	EVL
7.19e-15	0.656661	0.541	0.383	2.48e-10	CD4_c2	CD6
1.11e-14	0.594987	0.602	0.453	3.83e-10	CD4_c2	SLFN5
1.77e-14	0.649723	0.25	0.153	6.1e-10	CD4_c2	LYAR
2.17e-14	0.753569	0.467	0.289	7.5e-10	CD4_c2	P2RY8
3.37e-14	0.517677	0.838	0.772	1.16e-09	CD4_c2	RPS10
3.51e-14	0.702085	0.302	0.153	1.21e-09	CD4_c2	MPP7
8.43e-14	0.620252	0.714	0.681	2.91e-09	CD4_c2	BCL2
9.1e-14	0.565278	0.291	0.196	3.14e-09	CD4_c2	TRADD
9.13e-14	0.548706	0.533	0.444	3.15e-09	CD4_c2	PHC3
9.96e-14	0.501647	0.484	0.385	3.44e-09	CD4_c2	KLF13
1.01e-13	0.617662	0.346	0.233	3.49e-09	CD4_c2	SNHG14
1.08e-13	0.621535	0.341	0.232	3.73e-09	CD4_c2	SORL1
1.26e-13	0.701126	0.382	0.239	4.34e-09	CD4_c2	GNAQ
2.41e-13	0.611256	0.508	0.407	8.32e-09	CD4_c2	AHNAK
2.78e-13	0.588872	0.547	0.417	9.59e-09	CD4_c2	ADD3
1.07e-12	0.506468	0.371	0.266	3.68e-08	CD4_c2	TMEM243
2.24e-12	0.949727	0.492	0.286	7.74e-08	CD4_c2	CCL5
2.52e-12	0.626271	0.437	0.263	8.7e-08	CD4_c2	CRYBG1
3.3e-12	0.521561	0.484	0.356	1.14e-07	CD4_c2	LNPEP
7.97e-12	0.589234	0.324	0.196	2.75e-07	CD4_c2	LINC01550
8.31e-12	0.506496	0.272	0.152	2.87e-07	CD4_c2	FLT3LG
1.09e-11	0.52281	0.547	0.437	3.76e-07	CD4_c2	SUCLG2
1.19e-11	0.54291	0.516	0.394	4.12e-07	CD4_c2	SYNE1
1.41e-11	0.517292	0.505	0.442	4.86e-07	CD4_c2	GCC2
1.68e-11	0.562163	0.28	0.186	5.81e-07	CD4_c2	SLC16A7
2.61e-11	0.558562	0.291	0.14	9.01e-07	CD4_c2	CATSPERB
2.81e-11	0.862809	0.261	0.11	9.69e-07	CD4_c2	GZMK
5.27e-11	0.844853	0.382	0.255	1.82e-06	CD4_c2	GZMA
5.44e-11	0.548822	0.357	0.277	1.88e-06	CD4_c2	TNRC6C
5.48e-11	0.680726	0.297	0.213	1.89e-06	CD4_c2	HIST1H4C
6.46e-11	0.859419	0.365	0.223	2.23e-06	CD4_c2	KLRB1
8.2e-11	0.542656	0.275	0.169	2.83e-06	CD4_c2	NT5DC1
1.82e-10	0.523388	0.327	0.218	6.28e-06	CD4_c2	TPD52
2.37e-10	0.631438	0.629	0.513	8.17e-06	CD4_c2	MAML2
2.74e-10	0.606734	0.272	0.133	9.46e-06	CD4_c2	ST8SIA1
4.14e-10	0.664143	0.297	0.207	1.43e-05	CD4_c2	CSGALNACT1
4.64e-10	0.533842	0.288	0.153	1.6e-05	CD4_c2	ERAP2
4.8e-10	0.568076	0.269	0.132	1.66e-05	CD4_c2	SYTL2
6.35e-10	0.523284	0.352	0.227	2.19e-05	CD4_c2	SGK3
6.47e-10	0.584016	0.294	0.155	2.23e-05	CD4_c2	ZBTB16
8.05e-10	0.532188	0.385	0.241	2.78e-05	CD4_c2	TRG-AS1
1.23e-09	0.627018	0.36	0.202	4.23e-05	CD4_c2	BACH2
1.74e-09	0.531481	0.283	0.162	5.99e-05	CD4_c2	SLF1
1.89e-09	0.516586	0.302	0.183	6.53e-05	CD4_c2	RETREG1
4.59e-09	0.503289	0.398	0.334	0.000158533	CD4_c2	DIPK1A
7.14e-09	0.520712	0.33	0.257	0.000246529	CD4_c2	ATXN7L1
8.3e-09	0.564906	0.308	0.191	0.000286677	CD4_c2	SLCO3A1
1.27e-08	0.516869	0.354	0.254	0.000437183	CD4_c2	VWA8
1.98e-07	0.558779	0.442	0.304	0.00683746	CD4_c2	ABLIM1
1.78e-76	1.49774	0.989	0.639	6.15e-72	CD4_c3	DNAJB1
5.33e-68	1.41519	0.985	0.583	1.84e-63	CD4_c3	HSPH1
1.84e-66	2.15165	0.734	0.322	6.35e-62	CD4_c3	ANXA1
3.29e-66	1.34764	0.993	0.724	1.14e-61	CD4_c3	HSPA1A
5.41e-65	1.27402	0.996	0.896	1.87e-60	CD4_c3	HSP90AA1
6.04e-64	1.38982	0.974	0.598	2.08e-59	CD4_c3	HSPA1B
4.12e-63	1.8089	0.821	0.454	1.42e-58	CD4_c3	JUNB
9.11e-60	1.57384	0.825	0.585	3.15e-55	CD4_c3	CXCR4
2.98e-59	1.36747	0.92	0.687	1.03e-54	CD4_c3	ZFP36L2
1.33e-56	1.17234	0.974	0.751	4.6e-52	CD4_c3	HSPA8
3.64e-55	1.16664	0.945	0.569	1.26e-50	CD4_c3	DNAJB6
1.26e-50	1.11077	0.949	0.604	4.35e-46	CD4_c3	HSPD1
1.61e-49	1.05735	0.945	0.606	5.55e-45	CD4_c3	HSPE1
3.11e-46	1.63762	0.496	0.105	1.07e-41	CD4_c3	NR4A1
1.26e-45	1.0539	0.923	0.683	4.36e-41	CD4_c3	JUND
9.91e-45	1.13652	0.931	0.613	3.42e-40	CD4_c3	DNAJA1
6.69e-44	1.04018	0.971	0.79	2.31e-39	CD4_c3	HSP90AB1
2.17e-42	1.62103	0.741	0.402	7.51e-38	CD4_c3	INTS6
2.48e-42	1.10711	0.898	0.668	8.55e-38	CD4_c3	PTGES3
3.99e-42	1.38778	0.719	0.339	1.38e-37	CD4_c3	ZSWIM6
1.4e-41	1.37868	0.81	0.41	4.82e-37	CD4_c3	JUN
2.64e-41	1.03818	0.982	0.861	9.11e-37	CD4_c3	MT-ATP6
9.48e-41	1.25809	0.745	0.363	3.27e-36	CD4_c3	DUSP1
2.19e-39	1.33596	0.697	0.306	7.55e-35	CD4_c3	DNAJA4
4.42e-39	1.21654	0.752	0.451	1.53e-34	CD4_c3	RALGAPA1
1.29e-36	1.20155	0.814	0.45	4.46e-32	CD4_c3	MOB4
1.85e-36	1.15892	0.471	0.127	6.37e-32	CD4_c3	NR4A2
2.02e-36	2.08492	0.54	0.218	6.96e-32	CD4_c3	HSPA6
1.55e-35	1.4024	0.551	0.205	5.36e-31	CD4_c3	MYLIP
1.72e-35	1.44294	0.69	0.344	5.93e-31	CD4_c3	USPL1
1.98e-35	1.14565	0.657	0.316	6.85e-31	CD4_c3	BTG2
9.43e-35	1.22898	0.646	0.268	3.25e-30	CD4_c3	CCL5
3.99e-34	1.20295	0.715	0.351	1.38e-29	CD4_c3	BAG3
5.11e-34	1.24166	0.562	0.215	1.77e-29	CD4_c3	CD55
2.39e-33	1.22391	0.533	0.214	8.27e-29	CD4_c3	UBE2S
2.42e-33	1.17509	0.777	0.464	8.36e-29	CD4_c3	SLC38A2
3.59e-33	1.40753	0.522	0.194	1.24e-28	CD4_c3	KLF2
6.27e-33	1.17763	0.613	0.311	2.16e-28	CD4_c3	ZFP36
8.81e-33	1.03988	0.792	0.447	3.04e-28	CD4_c3	ABHD3
2.78e-32	1.11166	0.828	0.684	9.58e-28	CD4_c3	MSN
2.36e-31	1.33411	0.599	0.242	8.14e-27	CD4_c3	RGS2
3.69e-31	0.640858	0.883	0.527	1.27e-26	CD4_c3	CACYBP
1.02e-30	0.997912	0.566	0.24	3.52e-26	CD4_c3	SMAD7
9.03e-30	1.16198	0.668	0.348	3.12e-25	CD4_c3	ERN1
3.16e-29	1.4029	0.394	0.129	1.09e-24	CD4_c3	FOSB
7e-29	0.979718	0.701	0.404	2.42e-24	CD4_c3	TCP1
1.01e-28	1.30566	0.533	0.237	3.49e-24	CD4_c3	TUBB4B
1.17e-28	0.597892	0.62	0.271	4.02e-24	CD4_c3	ANK3
2.65e-28	1.06947	0.748	0.476	9.14e-24	CD4_c3	CCNH
4.51e-28	0.804699	0.942	0.78	1.56e-23	CD4_c3	MT-ND3
5.91e-28	0.836509	0.898	0.665	2.04e-23	CD4_c3	GPBP1
6.82e-28	1.48729	0.58	0.268	2.35e-23	CD4_c3	GADD45B
9.7e-28	1.10383	0.62	0.316	3.35e-23	CD4_c3	ATP1B3
1.21e-27	0.779359	0.964	0.862	4.19e-23	CD4_c3	MT-ND4
1.25e-27	1.3415	0.339	0.09	4.3e-23	CD4_c3	NUP210L
2.31e-27	0.857783	0.945	0.817	7.99e-23	CD4_c3	MT-CYB
4.53e-27	0.966356	0.606	0.29	1.56e-22	CD4_c3	SKIL
6.24e-27	1.04678	0.653	0.322	2.15e-22	CD4_c3	ZFAND2A
9.29e-27	1.07683	0.438	0.159	3.21e-22	CD4_c3	ELL2
2.74e-26	0.690526	0.96	0.793	9.47e-22	CD4_c3	UBB
8.68e-26	0.915272	0.949	0.922	3e-21	CD4_c3	BTG1
2.8e-25	1.19369	0.682	0.4	9.68e-21	CD4_c3	SLC2A3
3.03e-25	1.06283	0.639	0.323	1.05e-20	CD4_c3	DUSP2
7.37e-25	0.998736	0.544	0.264	2.54e-20	CD4_c3	RGCC
1.49e-24	0.791476	0.872	0.75	5.16e-20	CD4_c3	PPP2R5C
3.21e-24	1.10461	0.635	0.366	1.11e-19	CD4_c3	IER2
5.47e-24	0.885411	0.609	0.296	1.89e-19	CD4_c3	FKBP4
6.06e-24	1.52354	0.493	0.191	2.09e-19	CD4_c3	FOS
6.77e-24	1.08289	0.398	0.137	2.34e-19	CD4_c3	SERTAD1
6.83e-24	0.879924	0.748	0.489	2.36e-19	CD4_c3	ARIH1
6.99e-24	0.813155	0.956	0.793	2.42e-19	CD4_c3	MT-ND1
2.04e-23	0.859465	0.887	0.71	7.05e-19	CD4_c3	ZC3HAV1
2.55e-23	1.01701	0.803	0.543	8.81e-19	CD4_c3	HSPB1
6.35e-23	1.07341	0.606	0.317	2.19e-18	CD4_c3	PPP1R15A
1.52e-22	1.03869	0.745	0.559	5.24e-18	CD4_c3	TNFAIP3
2.09e-22	0.764984	0.354	0.114	7.22e-18	CD4_c3	ANKRD37
2.1e-22	0.740881	0.964	0.866	7.25e-18	CD4_c3	MT-CO2
2.77e-22	1.18619	0.445	0.198	9.55e-18	CD4_c3	TSC22D2
4.57e-22	0.797692	0.949	0.84	1.58e-17	CD4_c3	MT-ND2
5.89e-22	0.753881	0.299	0.076	2.03e-17	CD4_c3	DUSP5
6.9e-22	0.765327	0.343	0.095	2.38e-17	CD4_c3	ITGA5
8.16e-22	1.0959	0.434	0.192	2.82e-17	CD4_c3	GCH1
1.37e-21	0.830761	0.46	0.194	4.72e-17	CD4_c3	MPZL3
1.84e-21	0.8641	0.569	0.338	6.37e-17	CD4_c3	SKI
2.24e-21	0.901341	0.35	0.101	7.75e-17	CD4_c3	GZMK
2.05e-20	1.0196	0.263	0.067	7.07e-16	CD4_c3	RFTN2
2.12e-20	0.755456	0.777	0.485	7.33e-16	CD4_c3	CHORDC1
2.19e-20	0.849411	0.274	0.062	7.58e-16	CD4_c3	GZMH
2.29e-20	0.762379	0.723	0.429	7.91e-16	CD4_c3	MRPL18
2.37e-20	0.726801	0.697	0.399	8.18e-16	CD4_c3	AHSA1
3.6e-20	0.609369	0.971	0.855	1.24e-15	CD4_c3	UBC
5.19e-20	0.824655	0.255	0.076	1.79e-15	CD4_c3	SRSF12
5.49e-20	0.704497	0.766	0.552	1.9e-15	CD4_c3	EIF5
8.38e-20	0.756694	0.818	0.614	2.89e-15	CD4_c3	ELOVL5
9.53e-20	0.618437	0.938	0.875	3.29e-15	CD4_c3	MT-CO1
1.71e-19	0.837911	0.602	0.367	5.92e-15	CD4_c3	TGFB1
1.8e-19	0.794671	0.69	0.413	6.21e-15	CD4_c3	ARHGAP26
2.78e-19	0.502944	0.27	0.07	9.59e-15	CD4_c3	APBA2
3.57e-19	0.650346	0.949	0.801	1.23e-14	CD4_c3	H3F3B
3.82e-19	0.830313	0.799	0.683	1.32e-14	CD4_c3	CNOT6L
7.85e-19	0.773536	0.704	0.468	2.71e-14	CD4_c3	RUNX3
8.13e-19	0.814976	0.369	0.149	2.81e-14	CD4_c3	KLF3
1.07e-18	0.953996	0.453	0.226	3.71e-14	CD4_c3	WDR61
1.87e-18	0.823044	0.314	0.101	6.45e-14	CD4_c3	PPP1R13B
1.96e-18	0.708194	0.912	0.78	6.76e-14	CD4_c3	MT-CO3
2.04e-18	0.794135	0.369	0.161	7.05e-14	CD4_c3	NKRF
2.13e-18	0.782121	0.504	0.28	7.35e-14	CD4_c3	TOB1
2.86e-18	0.871546	0.529	0.312	9.87e-14	CD4_c3	MORF4L2
4.01e-18	0.821639	0.58	0.314	1.38e-13	CD4_c3	SLC7A5
4.96e-18	0.651019	0.515	0.236	1.71e-13	CD4_c3	GZMA
7.8e-18	0.765172	0.69	0.424	2.69e-13	CD4_c3	BICDL1
7.86e-18	0.717778	0.431	0.178	2.72e-13	CD4_c3	DGKD
1.84e-17	0.8977	0.551	0.331	6.37e-13	CD4_c3	MRPL1
2.04e-17	0.757156	0.679	0.425	7.04e-13	CD4_c3	HECA
2.45e-17	0.863348	0.679	0.472	8.45e-13	CD4_c3	ZFP36L1
2.67e-17	0.713022	0.347	0.12	9.22e-13	CD4_c3	LMO4
4.1e-17	0.739251	0.825	0.625	1.41e-12	CD4_c3	SIK3
4.68e-17	0.82279	0.723	0.457	1.62e-12	CD4_c3	CAMK4
6.75e-17	1.09062	0.307	0.101	2.33e-12	CD4_c3	NKG7
7.02e-17	0.76928	0.456	0.252	2.42e-12	CD4_c3	YPEL5
9.79e-17	0.724952	0.558	0.284	3.38e-12	CD4_c3	PRKCA
1.27e-16	1.01374	0.445	0.221	4.38e-12	CD4_c3	IFRD1
1.74e-16	0.767367	0.482	0.271	6e-12	CD4_c3	PRKAR2A
2.02e-16	0.770281	0.478	0.28	6.99e-12	CD4_c3	RNF125
2.68e-16	0.726645	0.544	0.338	9.26e-12	CD4_c3	FAM177A1
2.76e-16	0.657352	0.745	0.499	9.53e-12	CD4_c3	CLK1
2.93e-16	0.95302	0.259	0.09	1.01e-11	CD4_c3	SLC10A1
2.97e-16	0.93048	0.686	0.448	1.02e-11	CD4_c3	BTBD9
5.38e-16	1.13103	0.485	0.31	1.86e-11	CD4_c3	ATP1A1
5.79e-16	0.874237	0.434	0.197	2e-11	CD4_c3	BACH2
5.98e-16	0.708607	0.602	0.427	2.07e-11	CD4_c3	SELENOK
6.59e-16	0.868233	0.27	0.094	2.28e-11	CD4_c3	OAT
6.92e-16	0.716336	0.383	0.182	2.39e-11	CD4_c3	TSHZ1
7.47e-16	0.738243	0.792	0.647	2.58e-11	CD4_c3	IL7R
8.68e-16	0.672475	0.31	0.132	3e-11	CD4_c3	CHMP1B
1.03e-15	0.787966	0.759	0.573	3.55e-11	CD4_c3	PPP1R2
1.77e-15	1.33761	0.263	0.1	6.12e-11	CD4_c3	LRRC23
2.05e-15	0.840321	0.471	0.276	7.08e-11	CD4_c3	TLE4
2.47e-15	0.612076	0.861	0.73	8.53e-11	CD4_c3	SARAF
2.56e-15	0.7271	0.65	0.421	8.84e-11	CD4_c3	PRKY
3.95e-15	0.693414	0.635	0.447	1.36e-10	CD4_c3	NUFIP2
5.95e-15	0.81643	0.58	0.361	2.05e-10	CD4_c3	CLEC2B
6.13e-15	0.70809	0.427	0.204	2.12e-10	CD4_c3	ABCG1
6.27e-15	0.578197	0.332	0.138	2.16e-10	CD4_c3	PER1
1.04e-14	0.627579	0.288	0.094	3.58e-10	CD4_c3	EPHA4
1.52e-14	0.710815	0.54	0.298	5.23e-10	CD4_c3	CKS2
1.65e-14	0.660682	0.719	0.527	5.71e-10	CD4_c3	MBP
1.81e-14	0.916336	0.318	0.123	6.26e-10	CD4_c3	TULP2
2.06e-14	0.790386	0.474	0.25	7.1e-10	CD4_c3	SERPINH1
2.64e-14	1.07195	0.456	0.269	9.11e-10	CD4_c3	SLC20A1
2.88e-14	1.00378	0.496	0.277	9.95e-10	CD4_c3	IER5
3.37e-14	0.669077	0.354	0.155	1.16e-09	CD4_c3	TNFSF14
3.54e-14	0.625747	0.391	0.183	1.22e-09	CD4_c3	RNF138
3.81e-14	0.587207	0.547	0.309	1.32e-09	CD4_c3	DEDD2
3.87e-14	0.71599	0.46	0.244	1.34e-09	CD4_c3	VPS37B
3.88e-14	0.610251	0.664	0.499	1.34e-09	CD4_c3	EIF4A2
4.84e-14	0.705293	0.693	0.469	1.67e-09	CD4_c3	LINC00513
6.23e-14	0.740132	0.259	0.101	2.15e-09	CD4_c3	CCNYL1
6.83e-14	1.57341	0.511	0.391	2.36e-09	CD4_c3	RAB11A
7.49e-14	0.828611	0.774	0.622	2.59e-09	CD4_c3	GLS
9.05e-14	0.918051	0.412	0.2	3.12e-09	CD4_c3	ZNF331
1.51e-13	0.81386	0.405	0.226	5.23e-09	CD4_c3	TENT5C
1.52e-13	0.67991	0.303	0.118	5.23e-09	CD4_c3	RUVBL2
2.66e-13	0.555551	0.726	0.497	9.17e-09	CD4_c3	ST13
2.69e-13	0.64365	0.467	0.256	9.28e-09	CD4_c3	FBXO34
3.18e-13	0.955292	0.562	0.356	1.1e-08	CD4_c3	ID2
3.29e-13	0.683551	0.438	0.228	1.14e-08	CD4_c3	SMAD3
5.36e-13	0.639707	0.296	0.128	1.85e-08	CD4_c3	SC5D
8.17e-13	0.832365	0.449	0.296	2.82e-08	CD4_c3	NFE2L3
9.64e-13	0.651951	0.328	0.147	3.33e-08	CD4_c3	ERO1B
9.69e-13	0.604175	0.339	0.14	3.34e-08	CD4_c3	CATSPERB
1.05e-12	0.728418	0.42	0.268	3.62e-08	CD4_c3	COQ10B
1.14e-12	0.510931	0.482	0.252	3.93e-08	CD4_c3	MGAT4A
1.5e-12	0.635244	0.427	0.247	5.17e-08	CD4_c3	FOSL2
1.59e-12	0.658839	0.653	0.469	5.48e-08	CD4_c3	PRKCB
1.63e-12	0.966908	0.277	0.171	5.62e-08	CD4_c3	HIST1H2AC
2.17e-12	0.746733	0.595	0.41	7.5e-08	CD4_c3	BRD2
2.69e-12	0.625902	0.515	0.291	9.28e-08	CD4_c3	P2RY8
2.74e-12	0.547424	0.347	0.156	9.45e-08	CD4_c3	LINC00623
3.8e-12	0.873842	0.314	0.158	1.31e-07	CD4_c3	HEXIM1
3.92e-12	0.633038	0.573	0.418	1.35e-07	CD4_c3	COPA
4.08e-12	0.524245	0.259	0.098	1.41e-07	CD4_c3	AL360091.3
4.82e-12	0.724881	0.558	0.335	1.67e-07	CD4_c3	MCU
5.56e-12	1.18823	0.314	0.127	1.92e-07	CD4_c3	CCL4
5.97e-12	1.01549	0.442	0.271	2.06e-07	CD4_c3	AC016074.2
6.22e-12	0.970868	0.343	0.155	2.15e-07	CD4_c3	AC022217.3
6.22e-12	0.663857	0.526	0.373	2.15e-07	CD4_c3	PPP2R5A
8.5e-12	0.643844	0.588	0.374	2.94e-07	CD4_c3	DENND4A
9.84e-12	0.624949	0.507	0.345	3.4e-07	CD4_c3	B4GALT1
1.16e-11	1.09453	0.511	0.455	4.01e-07	CD4_c3	SPTAN1
1.38e-11	0.591601	0.259	0.109	4.76e-07	CD4_c3	SLFN11
1.58e-11	0.624626	0.274	0.133	5.45e-07	CD4_c3	AL031772.1
1.62e-11	0.694259	0.442	0.246	5.6e-07	CD4_c3	SMURF2
1.94e-11	0.883655	0.277	0.124	6.7e-07	CD4_c3	ABHD5
2.22e-11	0.639353	0.704	0.544	7.66e-07	CD4_c3	CREM
2.36e-11	0.519413	0.788	0.594	8.15e-07	CD4_c3	PDE3B
3.15e-11	0.742307	0.577	0.403	1.09e-06	CD4_c3	CD69
3.18e-11	0.513367	0.274	0.13	1.1e-06	CD4_c3	CDKN1A
3.28e-11	0.703367	0.719	0.502	1.13e-06	CD4_c3	SQSTM1
4.82e-11	0.625523	0.682	0.538	1.66e-06	CD4_c3	STAT4
5.61e-11	0.519185	0.398	0.203	1.94e-06	CD4_c3	MIDN
5.87e-11	0.560071	0.277	0.111	2.03e-06	CD4_c3	CHD7
1.25e-10	0.550393	0.693	0.559	4.31e-06	CD4_c3	H2AFZ
2.09e-10	0.788274	0.259	0.132	7.21e-06	CD4_c3	POLG2
2.79e-10	0.585975	0.577	0.406	9.62e-06	CD4_c3	ESYT2
3.13e-10	0.624718	0.515	0.308	1.08e-05	CD4_c3	AKT3
3.43e-10	0.570846	0.387	0.213	1.19e-05	CD4_c3	LRIF1
3.51e-10	0.634984	0.398	0.248	1.21e-05	CD4_c3	SNHG32
4.3e-10	0.609467	0.467	0.289	1.49e-05	CD4_c3	TRIM26
5.85e-10	0.77149	0.42	0.266	2.02e-05	CD4_c3	TUBA1A
6.37e-10	0.508975	0.602	0.392	2.2e-05	CD4_c3	TGFBR2
1.02e-09	0.947001	0.653	0.534	3.52e-05	CD4_c3	SNHG5
1.04e-09	0.521357	0.635	0.442	3.61e-05	CD4_c3	TRA2B
1.12e-09	0.570429	0.577	0.38	3.88e-05	CD4_c3	MRPS6
1.15e-09	0.585674	0.398	0.223	3.96e-05	CD4_c3	PRKX
1.23e-09	0.525217	0.715	0.581	4.24e-05	CD4_c3	CALM2
1.34e-09	0.641907	0.347	0.207	4.61e-05	CD4_c3	RCOR1
1.72e-09	0.696491	0.712	0.64	5.94e-05	CD4_c3	SRSF7
2.09e-09	0.679189	0.303	0.16	7.22e-05	CD4_c3	GYS1
2.39e-09	0.538895	0.292	0.229	8.26e-05	CD4_c3	EPG5
2.64e-09	0.56257	0.602	0.422	9.11e-05	CD4_c3	AP001011.1
3.07e-09	0.567427	0.485	0.3	0.000105903	CD4_c3	SLC5A3
3.69e-09	0.610269	0.314	0.22	0.00012748	CD4_c3	C7orf50
3.74e-09	0.561998	0.558	0.407	0.000128996	CD4_c3	UBR1
3.98e-09	0.561333	0.303	0.154	0.000137583	CD4_c3	SOCS3
4.86e-09	0.503805	0.467	0.28	0.000167795	CD4_c3	TAGAP
5.21e-09	0.611069	0.383	0.315	0.000179882	CD4_c3	LINC01004
5.32e-09	0.519961	0.423	0.243	0.000183816	CD4_c3	TENT4B
7.72e-09	0.567112	0.464	0.346	0.000266463	CD4_c3	IDI1
7.86e-09	0.553499	0.617	0.481	0.00027129	CD4_c3	PIK3R1
9.83e-09	0.543857	0.58	0.443	0.000339318	CD4_c3	CCT4
1.2e-08	0.584115	0.569	0.411	0.000413639	CD4_c3	BRAF
1.36e-08	0.503801	0.449	0.322	0.000467914	CD4_c3	HSPA5
3.05e-08	0.561402	0.383	0.24	0.00105369	CD4_c3	EIF4A3
3.97e-08	0.662579	0.387	0.29	0.00136966	CD4_c3	MAT2A
4.42e-08	0.559626	0.416	0.29	0.00152717	CD4_c3	PRKD2
4.82e-08	0.531459	0.38	0.262	0.00166415	CD4_c3	AZIN1
5.6e-08	0.541757	0.427	0.25	0.00193363	CD4_c3	SAMD3
5.92e-08	0.505946	0.507	0.364	0.00204398	CD4_c3	CDC42EP3
6.69e-08	0.515093	0.701	0.6	0.00231004	CD4_c3	TSC22D3
7.74e-08	0.549867	0.485	0.329	0.00267298	CD4_c3	MAPRE2
8.35e-08	0.555235	0.558	0.498	0.00288424	CD4_c3	CEMIP2
8.61e-08	0.647795	0.328	0.231	0.00297275	CD4_c3	NDRG1
1.18e-07	0.544015	0.595	0.457	0.00406079	CD4_c3	DDX3X
1.53e-07	0.544144	0.285	0.151	0.00528249	CD4_c3	PTGER4
2.01e-07	0.523821	0.485	0.334	0.00692411	CD4_c3	CGAS
2.3e-07	0.579825	0.65	0.52	0.00794989	CD4_c3	SRSF3
4.06e-07	0.614294	0.358	0.24	0.014008	CD4_c3	POLR2A
5.13e-07	0.554632	0.507	0.364	0.0177087	CD4_c3	NASP
9.15e-07	0.632001	0.372	0.245	0.0316066	CD4_c3	AC007384.1
3.45e-06	0.623656	0.464	0.345	0.119085	CD4_c3	AMD1
1.16e-05	0.678443	0.31	0.196	0.398918	CD4_c3	FAM13A
1.26e-05	0.505747	0.42	0.338	0.433737	CD4_c3	PPP1R10
0.000236754	0.54341	0.383	0.295	1	CD4_c3	PFKFB3
0.000944849	0.599185	0.595	0.533	1	CD4_c3	GALM
0.00351961	0.55546	0.332	0.28	1	CD4_c3	EZH2
4.25e-118	2.10696	0.956	0.625	1.47e-113	CD4_c4	TANK
6.13e-105	1.70568	0.988	0.515	2.12e-100	CD4_c4	CACYBP
5.2e-91	1.58304	0.996	0.603	1.8e-86	CD4_c4	HSPE1
2.55e-88	1.77114	0.775	0.153	8.81e-84	CD4_c4	AC009313.1
6.37e-86	1.75881	0.859	0.252	2.2e-81	CD4_c4	PMAIP1
4.07e-83	1.83589	0.847	0.265	1.4e-78	CD4_c4	DUSP4
7.22e-82	1.43775	1	0.788	2.49e-77	CD4_c4	HSP90AB1
2.61e-79	1.3011	0.976	0.754	9e-75	CD4_c4	OAZ1
7.17e-78	1.36245	0.996	0.607	2.47e-73	CD4_c4	DNAJA1
5.23e-77	1.90225	0.795	0.242	1.81e-72	CD4_c4	GK
1.37e-75	1.62567	0.952	0.501	4.72e-71	CD4_c4	CREM
3.38e-75	1.40224	0.992	0.603	1.17e-70	CD4_c4	HSPD1
7.47e-69	1.3826	0.538	0.06	2.58e-64	CD4_c4	GK-AS1
1.69e-67	1.90708	0.811	0.304	5.85e-63	CD4_c4	IL12RB2
4.55e-67	1.44261	0.771	0.199	1.57e-62	CD4_c4	SERPINH1
5.25e-67	1.10669	0.839	0.259	1.81e-62	CD4_c4	FKBP4
1.9e-66	1.22946	0.916	0.381	6.55e-62	CD4_c4	HSPA4
1.98e-66	1.30795	1	0.898	6.84e-62	CD4_c4	HSP90AA1
3.13e-62	1.24715	0.996	0.853	1.08e-57	CD4_c4	UBC
1.38e-60	1.59556	0.904	0.515	4.77e-56	CD4_c4	GLCCI1
9.89e-60	1.05031	0.9	0.366	3.41e-55	CD4_c4	AHSA1
1.71e-59	1.72616	0.807	0.314	5.91e-55	CD4_c4	PLIN2
2.65e-59	1.33406	0.88	0.351	9.14e-55	CD4_c4	TIGIT
6.52e-58	1.63046	0.871	0.402	2.25e-53	CD4_c4	SPATS2L
1.31e-57	2.21256	0.61	0.212	4.53e-53	CD4_c4	FAAH2
2.11e-57	1.20781	0.871	0.336	7.27e-53	CD4_c4	IKZF2
1.01e-56	1.08357	0.791	0.256	3.49e-52	CD4_c4	CKS2
6.54e-55	1.1578	0.9	0.464	2.26e-50	CD4_c4	UBE2B
7.03e-55	1.4797	0.892	0.492	2.43e-50	CD4_c4	PTPN22
1.29e-53	1.56146	0.763	0.322	4.44e-49	CD4_c4	ATP13A3
2.24e-53	1.14103	0.892	0.403	7.73e-49	CD4_c4	MRPL18
3.58e-53	1.29576	0.53	0.094	1.24e-48	CD4_c4	CHST7
2.94e-52	1.01933	0.976	0.684	1.02e-47	CD4_c4	SOD1
3.59e-52	0.649205	0.996	0.589	1.24e-47	CD4_c4	HSPH1
1.45e-51	1.36386	0.622	0.149	4.99e-47	CD4_c4	SGPP2
1.98e-51	1.0929	0.92	0.464	6.83e-47	CD4_c4	CHORDC1
2.24e-50	0.897552	0.992	0.645	7.73e-46	CD4_c4	DNAJB1
2.37e-50	1.24873	0.916	0.542	8.18e-46	CD4_c4	ICOS
3.76e-50	1.05062	0.964	0.657	1.3e-45	CD4_c4	GPBP1
2.23e-49	0.817952	1	0.728	7.71e-45	CD4_c4	HSPA1A
2.69e-49	1.13534	0.964	0.679	9.27e-45	CD4_c4	SAMSN1
1.98e-47	0.985845	0.763	0.273	6.85e-43	CD4_c4	DEDD2
2.31e-47	0.706018	0.57	0.142	7.96e-43	CD4_c4	TNFRSF9
5.07e-47	1.36379	0.715	0.281	1.75e-42	CD4_c4	USP12
1.17e-46	1.09067	0.675	0.212	4.03e-42	CD4_c4	HTATIP2
4.36e-46	1.21357	0.827	0.355	1.51e-41	CD4_c4	TNFRSF18
5.43e-46	1.14359	0.867	0.429	1.88e-41	CD4_c4	HIBCH
3.12e-45	0.953985	0.582	0.141	1.08e-40	CD4_c4	DNAJB4
1.84e-44	0.700499	0.948	0.521	6.37e-40	CD4_c4	HSPB1
2.88e-44	0.821017	0.996	0.751	9.93e-40	CD4_c4	HSPA8
3.04e-44	1.21168	0.888	0.542	1.05e-39	CD4_c4	NCOA3
3.37e-44	1.19887	0.884	0.472	1.17e-39	CD4_c4	ABCC1
4.71e-44	0.896712	0.968	0.659	1.63e-39	CD4_c4	PTGES3
4.91e-44	1.206	0.863	0.48	1.7e-39	CD4_c4	UBE2K
1.98e-43	1.08782	0.719	0.259	6.84e-39	CD4_c4	BTG3
4.69e-43	0.930788	0.976	0.674	1.62e-38	CD4_c4	SAT1
8.68e-43	0.770821	0.96	0.573	3e-38	CD4_c4	DNAJB6
8.71e-43	0.824104	0.996	0.789	3.01e-38	CD4_c4	UBB
1.61e-42	1.16362	0.771	0.304	5.54e-38	CD4_c4	DUSP2
1.95e-42	0.940788	0.847	0.39	6.74e-38	CD4_c4	TBC1D4
1.18e-41	1.87229	0.526	0.137	4.06e-37	CD4_c4	ABTB2
1.76e-41	0.840173	0.715	0.26	6.09e-37	CD4_c4	LINC01943
1.84e-41	1.04506	0.88	0.471	6.34e-37	CD4_c4	TRAF3
2.2e-41	1.05687	0.823	0.369	7.6e-37	CD4_c4	RGS1
2.86e-41	1.08603	0.815	0.38	9.88e-37	CD4_c4	EIF3J
3.35e-41	1.25914	0.908	0.601	1.16e-36	CD4_c4	PACS1
4.58e-41	0.905338	0.876	0.448	1.58e-36	CD4_c4	FXR1
4.65e-41	1.01364	0.9	0.494	1.61e-36	CD4_c4	BATF
5.18e-41	1.15018	0.851	0.444	1.79e-36	CD4_c4	LINC00513
8.91e-41	0.933472	0.815	0.368	3.08e-36	CD4_c4	STIP1
1.07e-40	1.33813	0.582	0.165	3.69e-36	CD4_c4	NETO2
4.33e-40	0.606675	0.627	0.219	1.49e-35	CD4_c4	FOXP3
7.34e-40	0.911908	0.578	0.159	2.53e-35	CD4_c4	CCNG2
1.28e-39	0.914661	0.631	0.197	4.44e-35	CD4_c4	AC018362.1
4.3e-39	1.10298	0.586	0.177	1.48e-34	CD4_c4	AL137856.1
6.46e-39	0.965934	0.859	0.446	2.23e-34	CD4_c4	CARD16
2.13e-38	0.954854	0.831	0.408	7.37e-34	CD4_c4	LINC-PINT
2.99e-38	1.21796	0.647	0.233	1.03e-33	CD4_c4	KLHL2
4.88e-38	0.513608	0.823	0.384	1.69e-33	CD4_c4	NAMPT
1.05e-37	0.945071	0.867	0.479	3.63e-33	CD4_c4	NOP58
1.33e-37	0.976032	0.948	0.657	4.59e-33	CD4_c4	CNOT6L
6.22e-37	1.1001	0.735	0.333	2.15e-32	CD4_c4	NCK1
7.63e-37	1.12759	0.908	0.626	2.64e-32	CD4_c4	GNG2
1.12e-36	0.87572	0.59	0.181	3.88e-32	CD4_c4	ZC3H12D
1.97e-36	1.01328	0.422	0.08	6.8e-32	CD4_c4	CDKN2C
1.99e-36	1.21435	0.908	0.678	6.87e-32	CD4_c4	CBLB
6.71e-36	1.0378	0.819	0.444	2.31e-31	CD4_c4	PRKACB
8.64e-36	0.892561	0.422	0.082	2.98e-31	CD4_c4	AC012459.1
2.49e-35	0.947898	0.518	0.14	8.59e-31	CD4_c4	RAB9A
4.15e-35	0.95773	0.574	0.177	1.43e-30	CD4_c4	44988
4.32e-35	0.845262	0.687	0.266	1.49e-30	CD4_c4	SLC5A3
4.34e-35	0.836158	0.486	0.119	1.5e-30	CD4_c4	NUSAP1
9.59e-35	0.789712	0.984	0.854	3.31e-30	CD4_c4	SRGN
1.23e-34	0.73859	0.843	0.429	4.24e-30	CD4_c4	ZBTB38
1.54e-34	1.20134	0.859	0.521	5.31e-30	CD4_c4	MAP3K5
2.75e-34	0.5288	0.562	0.202	9.49e-30	CD4_c4	AC093865.1
4.99e-34	1.16358	0.562	0.178	1.72e-29	CD4_c4	CPEB3
5.69e-34	0.808275	0.743	0.324	1.96e-29	CD4_c4	CD27
5.72e-34	0.824789	0.972	0.698	1.97e-29	CD4_c4	ZC3HAV1
6.09e-34	0.915359	0.751	0.334	2.1e-29	CD4_c4	STAM
6.43e-34	0.560354	0.711	0.311	2.22e-29	CD4_c4	DNAJA4
3.2e-33	0.781836	0.357	0.058	1.1e-28	CD4_c4	CD274
3.94e-33	1.06367	0.791	0.434	1.36e-28	CD4_c4	CMTM7
4.33e-33	0.696506	0.992	0.866	1.5e-28	CD4_c4	MT-CO1
4.48e-33	2.28373	0.458	0.132	1.55e-28	CD4_c4	CCL20
5.7e-33	0.987179	0.859	0.519	1.97e-28	CD4_c4	DUSP16
6.29e-33	0.705569	0.904	0.522	2.17e-28	CD4_c4	H2AFZ
7.13e-33	1.00105	0.554	0.18	2.46e-28	CD4_c4	HPRT1
7.66e-33	1.04035	0.631	0.252	2.64e-28	CD4_c4	EED
8.7e-33	0.855122	0.715	0.304	3e-28	CD4_c4	IL2RB
2.02e-32	1.03137	0.679	0.274	6.98e-28	CD4_c4	PLCL1
2.34e-32	0.663862	1	0.86	8.07e-28	CD4_c4	MT-ATP6
2.94e-32	0.675503	0.775	0.371	1.02e-27	CD4_c4	MAST4
8.03e-32	0.823423	0.807	0.407	2.77e-27	CD4_c4	BICDL1
8.28e-32	1.01615	0.731	0.331	2.86e-27	CD4_c4	SESN3
1.31e-31	0.778063	0.586	0.203	4.53e-27	CD4_c4	HS3ST3B1
1.76e-31	0.972345	0.759	0.382	6.07e-27	CD4_c4	RAB11FIP1
2.51e-31	0.84576	0.892	0.542	8.68e-27	CD4_c4	CYTOR
2.61e-31	0.628222	0.803	0.404	9.02e-27	CD4_c4	CCT4
3.24e-31	0.767691	0.482	0.132	1.12e-26	CD4_c4	CCDC117
3.69e-31	0.558545	0.855	0.467	1.28e-26	CD4_c4	CD7
4.54e-31	0.7116	0.558	0.185	1.57e-26	CD4_c4	PPID
4.69e-31	0.715435	0.771	0.371	1.62e-26	CD4_c4	CTLA4
5.12e-31	0.875254	0.747	0.362	1.77e-26	CD4_c4	SNX3
1.15e-30	0.817446	0.747	0.352	3.98e-26	CD4_c4	MRPS6
1.82e-30	1.00872	0.683	0.305	6.27e-26	CD4_c4	AHR
1.95e-30	0.824418	0.426	0.102	6.72e-26	CD4_c4	CTNNAL1
2.23e-30	0.824704	0.771	0.384	7.7e-26	CD4_c4	CDR2
2.9e-30	0.869421	0.578	0.204	1e-25	CD4_c4	LAX1
9.04e-30	0.748961	0.799	0.412	3.12e-25	CD4_c4	CWF19L2
1.03e-29	0.809924	0.711	0.323	3.55e-25	CD4_c4	DOK2
1.08e-29	0.94326	0.671	0.298	3.74e-25	CD4_c4	P2RY10
1.19e-29	0.787058	0.566	0.197	4.1e-25	CD4_c4	AC058791.1
1.52e-29	0.67708	0.594	0.221	5.23e-25	CD4_c4	FAS
1.59e-29	0.690612	0.687	0.299	5.5e-25	CD4_c4	CGAS
2.32e-29	0.848028	0.659	0.276	7.99e-25	CD4_c4	SMC4
3.75e-29	0.795174	0.871	0.517	1.29e-24	CD4_c4	DYNLL1
6.04e-29	1.1568	0.586	0.23	2.09e-24	CD4_c4	CRY1
7.07e-29	0.935242	0.855	0.555	2.44e-24	CD4_c4	NFAT5
9.91e-29	0.662739	0.378	0.082	3.42e-24	CD4_c4	FBXO45
1.02e-28	0.639449	0.43	0.119	3.51e-24	CD4_c4	IKZF4
1.47e-28	0.711406	0.361	0.074	5.07e-24	CD4_c4	FCRL3
2.15e-28	0.901435	0.602	0.233	7.42e-24	CD4_c4	AP000787.1
3.35e-28	0.884651	0.831	0.501	1.16e-23	CD4_c4	STAT5B
3.41e-28	0.839845	0.426	0.111	1.18e-23	CD4_c4	ZC3H12C
4.17e-28	0.643679	0.888	0.536	1.44e-23	CD4_c4	TNFAIP3
1.03e-27	0.805373	0.972	0.774	3.55e-23	CD4_c4	STK4
1.08e-27	0.705142	0.819	0.448	3.72e-23	CD4_c4	ABHD3
1.9e-27	0.726666	0.952	0.716	6.57e-23	CD4_c4	SARAF
2.57e-27	0.908085	0.627	0.269	8.88e-23	CD4_c4	UGCG
2.65e-27	0.725178	0.486	0.153	9.15e-23	CD4_c4	AC017002.5
2.7e-27	0.716936	0.976	0.84	9.33e-23	CD4_c4	IL32
3.16e-27	0.933052	0.707	0.34	1.09e-22	CD4_c4	LUZP1
3.22e-27	0.667188	0.739	0.365	1.11e-22	CD4_c4	LGALS3
4.35e-27	0.721105	0.912	0.604	1.5e-22	CD4_c4	UGP2
4.52e-27	0.943587	0.855	0.564	1.56e-22	CD4_c4	PPP1R16B
4.88e-27	0.806025	0.659	0.288	1.69e-22	CD4_c4	SNAP23
6.28e-27	0.719609	0.687	0.316	2.17e-22	CD4_c4	MCU
6.53e-27	1.12864	0.811	0.508	2.26e-22	CD4_c4	CTSC
1.29e-26	0.736089	0.723	0.356	4.44e-22	CD4_c4	NUDC
1.6e-26	0.763131	0.715	0.35	5.53e-22	CD4_c4	PPP4R2
2.08e-26	1.01415	0.759	0.423	7.17e-22	CD4_c4	KDM6A
2.61e-26	0.67921	0.43	0.125	9.03e-22	CD4_c4	LAYN
2.64e-26	0.673127	0.39	0.097	9.13e-22	CD4_c4	PARD6G
2.74e-26	0.520285	0.984	0.77	9.48e-22	CD4_c4	MT-CO3
3.21e-26	0.772055	0.727	0.358	1.11e-21	CD4_c4	AC016831.7
3.21e-26	0.740905	0.96	0.773	1.11e-21	CD4_c4	JAK1
5.12e-26	0.523326	0.747	0.384	1.77e-21	CD4_c4	OPTN
5.24e-26	0.603026	0.839	0.486	1.81e-21	CD4_c4	CLK1
5.66e-26	0.532181	0.606	0.258	1.95e-21	CD4_c4	DNPH1
6.88e-26	0.603339	0.775	0.412	2.38e-21	CD4_c4	TYMP
6.91e-26	0.737496	0.775	0.411	2.38e-21	CD4_c4	TRPS1
7.3e-26	0.501248	0.727	0.367	2.52e-21	CD4_c4	CCT3
8.31e-26	0.532634	0.719	0.361	2.87e-21	CD4_c4	ZNRF1
1.15e-25	0.689994	0.289	0.049	3.99e-21	CD4_c4	PRRG4
1.19e-25	0.643248	0.43	0.129	4.09e-21	CD4_c4	F5
1.32e-25	0.674841	0.53	0.199	4.57e-21	CD4_c4	TNIP3
2.22e-25	0.614045	0.847	0.501	7.65e-21	CD4_c4	MAF
2.55e-25	0.825957	0.727	0.378	8.8e-21	CD4_c4	FGFR1OP2
2.59e-25	0.866839	0.606	0.259	8.96e-21	CD4_c4	PDCL3
3.37e-25	0.524895	0.771	0.416	1.16e-20	CD4_c4	LYST
4.83e-25	0.558418	0.482	0.165	1.67e-20	CD4_c4	AC016831.5
5.54e-25	0.692845	0.398	0.106	1.91e-20	CD4_c4	TIFA
6.9e-25	0.820912	0.799	0.466	2.38e-20	CD4_c4	UBR2
1.09e-24	0.521652	0.992	0.862	3.75e-20	CD4_c4	MT-CO2
1.1e-24	0.652017	0.763	0.408	3.8e-20	CD4_c4	CALM3
1.2e-24	0.709234	0.703	0.346	4.15e-20	CD4_c4	NPC1
1.6e-24	0.860594	0.639	0.296	5.52e-20	CD4_c4	TRPC4AP
4.66e-24	1.01327	0.494	0.176	1.61e-19	CD4_c4	FAM184A
6.9e-24	0.721159	0.582	0.245	2.38e-19	CD4_c4	ARHGEF12
8.43e-24	0.513429	0.992	0.918	2.91e-19	CD4_c4	HLA-A
9.12e-24	0.706791	0.398	0.111	3.15e-19	CD4_c4	RAB30
9.37e-24	0.717051	0.614	0.272	3.24e-19	CD4_c4	DCP2
1.06e-23	0.669597	0.45	0.145	3.66e-19	CD4_c4	ACOT9
1.3e-23	0.560692	0.45	0.149	4.48e-19	CD4_c4	NGRN
1.56e-23	1.0636	0.779	0.494	5.38e-19	CD4_c4	ZEB1
1.91e-23	0.741881	0.57	0.238	6.58e-19	CD4_c4	GCNT1
1.96e-23	0.69219	0.863	0.557	6.75e-19	CD4_c4	PPP1R2
3.25e-23	0.514573	0.478	0.178	1.12e-18	CD4_c4	GNA15
3.54e-23	1.214	0.269	0.046	1.22e-18	CD4_c4	AC083837.1
5.78e-23	0.883041	0.486	0.174	2e-18	CD4_c4	NRIP1
6.55e-23	0.616609	0.912	0.641	2.26e-18	CD4_c4	SUMO2
7.76e-23	0.792569	0.691	0.354	2.68e-18	CD4_c4	CSGALNACT2
8.11e-23	0.730994	0.783	0.447	2.8e-18	CD4_c4	SNX9
8.98e-23	0.882745	0.61	0.287	3.1e-18	CD4_c4	SLAIN2
1.1e-22	0.536368	0.735	0.395	3.8e-18	CD4_c4	GSPT1
1.18e-22	0.649157	0.916	0.685	4.08e-18	CD4_c4	UBE2D3
1.57e-22	1.09873	0.257	0.046	5.41e-18	CD4_c4	TSPAN13
2.02e-22	0.561501	0.345	0.093	6.98e-18	CD4_c4	TSHR
2.07e-22	0.8064	0.631	0.301	7.16e-18	CD4_c4	TNFSF10
2.68e-22	0.818988	0.466	0.164	9.27e-18	CD4_c4	MIR181A1HG
3.25e-22	0.575421	0.755	0.418	1.12e-17	CD4_c4	IL6ST
6.6e-22	0.625479	0.795	0.473	2.28e-17	CD4_c4	NDUFV2
7.14e-22	0.539673	0.506	0.199	2.47e-17	CD4_c4	RANGAP1
7.62e-22	0.682269	0.373	0.105	2.63e-17	CD4_c4	RBBP8
8.78e-22	0.884411	0.659	0.356	3.03e-17	CD4_c4	SH3GLB1
9.96e-22	0.772931	0.635	0.31	3.44e-17	CD4_c4	MORC3
1.17e-21	0.535438	0.988	0.873	4.06e-17	CD4_c4	EIF1
1.26e-21	0.702426	0.426	0.141	4.36e-17	CD4_c4	OPRM1
1.55e-21	0.545067	0.851	0.54	5.37e-17	CD4_c4	EIF5
1.67e-21	0.741063	0.378	0.11	5.77e-17	CD4_c4	CD38
2.02e-21	0.632229	0.474	0.177	6.98e-17	CD4_c4	COX10
2.32e-21	0.590807	0.703	0.37	8.02e-17	CD4_c4	CORO1B
2.44e-21	0.647231	0.811	0.491	8.44e-17	CD4_c4	PRDX1
2.71e-21	0.663357	0.594	0.272	9.34e-17	CD4_c4	SNX25
2.98e-21	0.770225	0.707	0.391	1.03e-16	CD4_c4	ASXL2
3.59e-21	0.544334	0.952	0.725	1.24e-16	CD4_c4	SUB1
3.85e-21	0.648281	0.791	0.479	1.33e-16	CD4_c4	SEC11A
4.58e-21	0.527464	0.602	0.284	1.58e-16	CD4_c4	SLBP
4.8e-21	0.610315	0.707	0.378	1.66e-16	CD4_c4	SUMO1
6.04e-21	0.679668	0.855	0.568	2.09e-16	CD4_c4	NSD3
7.94e-21	0.599432	0.707	0.378	2.74e-16	CD4_c4	NOP10
8.61e-21	0.549901	0.293	0.065	2.97e-16	CD4_c4	AL121933.2
9.48e-21	0.765775	0.779	0.469	3.27e-16	CD4_c4	UBE2H
1.02e-20	0.686051	0.743	0.419	3.54e-16	CD4_c4	PTPN1
1.12e-20	1.10473	0.369	0.108	3.86e-16	CD4_c4	CADM1
1.18e-20	0.57332	0.871	0.579	4.07e-16	CD4_c4	LEPROTL1
1.28e-20	0.582154	0.739	0.414	4.43e-16	CD4_c4	HERPUD1
1.46e-20	0.600661	0.715	0.389	5.06e-16	CD4_c4	PPM1G
1.58e-20	0.507098	0.454	0.17	5.44e-16	CD4_c4	RELB
1.98e-20	0.851311	0.635	0.324	6.82e-16	CD4_c4	CAPZA2
2.08e-20	0.568442	0.807	0.492	7.18e-16	CD4_c4	PARK7
2.18e-20	0.607803	0.538	0.233	7.51e-16	CD4_c4	JMY
2.29e-20	0.63531	0.647	0.324	7.89e-16	CD4_c4	CRLF3
2.35e-20	0.740479	0.671	0.349	8.13e-16	CD4_c4	RYBP
2.89e-20	0.663693	0.606	0.288	9.97e-16	CD4_c4	BACH1
2.96e-20	0.534177	0.614	0.298	1.02e-15	CD4_c4	NAA16
3.12e-20	0.571082	0.41	0.143	1.08e-15	CD4_c4	LINC02195
3.88e-20	0.626174	0.602	0.286	1.34e-15	CD4_c4	FCMR
4.17e-20	0.547598	0.582	0.272	1.44e-15	CD4_c4	JOSD1
6.44e-20	0.530549	0.855	0.558	2.22e-15	CD4_c4	EPSTI1
8e-20	0.775473	0.691	0.388	2.76e-15	CD4_c4	RANBP9
8.41e-20	0.531624	0.799	0.488	2.9e-15	CD4_c4	ST13
8.62e-20	0.567826	0.663	0.343	2.98e-15	CD4_c4	GNA13
9.54e-20	0.700324	0.747	0.432	3.29e-15	CD4_c4	GRK5
9.98e-20	0.661084	0.787	0.479	3.45e-15	CD4_c4	PRDM2
1.08e-19	0.690284	0.735	0.431	3.74e-15	CD4_c4	HNRNPLL
1.11e-19	0.629948	0.956	0.82	3.84e-15	CD4_c4	CDC42SE2
1.13e-19	0.502143	0.803	0.494	3.92e-15	CD4_c4	PTP4A2
1.13e-19	0.56356	0.474	0.186	3.92e-15	CD4_c4	CISD2
1.19e-19	0.635244	0.438	0.16	4.12e-15	CD4_c4	FOXK1
3.49e-19	0.857153	0.337	0.096	1.2e-14	CD4_c4	MAGEH1
4.63e-19	0.774004	0.542	0.243	1.6e-14	CD4_c4	HPGD
4.64e-19	0.732436	0.667	0.354	1.6e-14	CD4_c4	PELI1
6.01e-19	1.06492	0.711	0.455	2.08e-14	CD4_c4	PDE4D
6.95e-19	0.735185	0.711	0.403	2.4e-14	CD4_c4	IPCEF1
7.08e-19	0.685778	0.61	0.302	2.44e-14	CD4_c4	RORA-AS1
9.09e-19	0.640794	0.442	0.169	3.14e-14	CD4_c4	APOLD1
9.33e-19	0.631629	0.534	0.238	3.22e-14	CD4_c4	PIK3CA
1.03e-18	0.52257	0.325	0.093	3.57e-14	CD4_c4	METRNL
1.14e-18	0.723776	0.622	0.322	3.93e-14	CD4_c4	MAP3K1
1.27e-18	0.667076	0.655	0.349	4.4e-14	CD4_c4	NAA50
1.29e-18	0.513238	0.871	0.595	4.46e-14	CD4_c4	ARPC1B
1.44e-18	0.624439	0.643	0.334	4.97e-14	CD4_c4	UHRF2
1.83e-18	0.573432	0.43	0.162	6.32e-14	CD4_c4	TP53INP1
2.08e-18	0.573112	0.426	0.16	7.19e-14	CD4_c4	PHF6
2.47e-18	0.615191	0.743	0.44	8.53e-14	CD4_c4	PAIP2
2.51e-18	0.556405	0.454	0.18	8.68e-14	CD4_c4	TRIM59
3.3e-18	0.677123	0.631	0.33	1.14e-13	CD4_c4	NT5C3A
3.58e-18	0.67697	0.462	0.186	1.23e-13	CD4_c4	CEP120
3.61e-18	0.742668	0.562	0.271	1.25e-13	CD4_c4	HIKESHI
5.51e-18	0.51782	0.876	0.607	1.9e-13	CD4_c4	ELOVL5
7.14e-18	0.712147	0.687	0.396	2.47e-13	CD4_c4	TUT7
9.91e-18	0.744961	0.418	0.158	3.42e-13	CD4_c4	LINC02099
1.67e-17	0.70541	0.55	0.26	5.76e-13	CD4_c4	SLC12A6
1.78e-17	0.512925	0.562	0.282	6.13e-13	CD4_c4	TNFRSF4
2.01e-17	0.516627	0.269	0.067	6.93e-13	CD4_c4	HPSE
2.11e-17	0.680768	0.904	0.688	7.27e-13	CD4_c4	FAM107B
2.4e-17	0.743411	0.671	0.378	8.28e-13	CD4_c4	QKI
2.4e-17	0.849711	0.811	0.6	8.28e-13	CD4_c4	RAPGEF6
2.43e-17	0.593745	0.699	0.401	8.39e-13	CD4_c4	ARL6IP1
2.47e-17	0.523596	0.635	0.339	8.54e-13	CD4_c4	CHIC2
3.33e-17	0.696394	0.787	0.505	1.15e-12	CD4_c4	BIRC3
3.89e-17	0.575141	0.667	0.369	1.34e-12	CD4_c4	ZBTB1
4.31e-17	0.672592	0.779	0.492	1.49e-12	CD4_c4	NEK7
4.86e-17	0.579074	0.61	0.317	1.68e-12	CD4_c4	MIB1
4.9e-17	0.616348	0.614	0.323	1.69e-12	CD4_c4	MRPL1
6.51e-17	0.647332	0.635	0.344	2.25e-12	CD4_c4	USP48
7.54e-17	0.836581	0.518	0.244	2.6e-12	CD4_c4	CRADD
7.74e-17	0.732158	0.406	0.153	2.67e-12	CD4_c4	SLC16A1
1.7e-16	0.54752	0.94	0.777	5.86e-12	CD4_c4	SMAP2
2.21e-16	0.571417	0.743	0.464	7.65e-12	CD4_c4	DDX6
3.69e-16	0.501592	0.414	0.166	1.28e-11	CD4_c4	PHLDA1
3.91e-16	0.578541	0.297	0.087	1.35e-11	CD4_c4	ZDBF2
4.02e-16	0.539677	0.53	0.256	1.39e-11	CD4_c4	LY75
5.14e-16	0.556208	0.643	0.356	1.77e-11	CD4_c4	WDR26
5.22e-16	0.75549	0.639	0.354	1.8e-11	CD4_c4	CLEC2B
6.09e-16	0.546464	0.566	0.292	2.1e-11	CD4_c4	VPS54
1.01e-15	0.517405	0.639	0.356	3.49e-11	CD4_c4	GLRX
1.1e-15	0.774816	0.651	0.399	3.8e-11	CD4_c4	OSBPL3
1.24e-15	0.553995	0.426	0.177	4.29e-11	CD4_c4	FAM13A
2.33e-15	0.80049	0.855	0.622	8.06e-11	CD4_c4	LTB
3.52e-15	0.507758	0.418	0.175	1.21e-10	CD4_c4	CNIH1
5.55e-15	0.509029	0.329	0.114	1.92e-10	CD4_c4	PLCXD2
6.86e-15	0.513099	0.779	0.512	2.37e-10	CD4_c4	ZNF292
7.79e-15	0.522908	0.43	0.186	2.69e-10	CD4_c4	PHF8
7.84e-15	0.645962	0.51	0.248	2.71e-10	CD4_c4	EZH2
1.25e-14	0.782835	0.281	0.085	4.33e-10	CD4_c4	MYO1E
1.44e-14	0.553547	0.867	0.642	4.98e-10	CD4_c4	PTPRJ
1.72e-14	0.519593	0.51	0.252	5.93e-10	CD4_c4	TTC7A
1.75e-14	0.576813	0.486	0.231	6.03e-10	CD4_c4	RHBDD1
1.83e-14	0.536187	0.771	0.506	6.32e-10	CD4_c4	TXN
2.13e-14	0.817931	0.723	0.476	7.34e-10	CD4_c4	TSPAN5
2.32e-14	0.517213	0.422	0.182	8.02e-10	CD4_c4	ATP6V1A
2.45e-14	0.514356	0.309	0.105	8.47e-10	CD4_c4	WHRN
3.57e-14	0.767138	0.534	0.275	1.23e-09	CD4_c4	GPHN
3.84e-14	0.559803	0.494	0.241	1.33e-09	CD4_c4	RDX
4.13e-14	0.606486	0.502	0.248	1.43e-09	CD4_c4	NPAT
5.32e-14	0.512903	0.514	0.258	1.84e-09	CD4_c4	ZFAND5
6.45e-14	0.593733	0.703	0.445	2.23e-09	CD4_c4	CUL3
8.64e-14	0.595272	0.39	0.162	2.98e-09	CD4_c4	HSDL2
1.01e-13	0.620585	0.53	0.275	3.49e-09	CD4_c4	IER5
1.12e-13	0.6053	0.896	0.739	3.86e-09	CD4_c4	SH3KBP1
2.1e-13	0.538349	0.88	0.684	7.24e-09	CD4_c4	APBB1IP
2.39e-13	0.543054	0.301	0.105	8.26e-09	CD4_c4	AL137009.1
3.52e-13	0.643521	0.59	0.334	1.22e-08	CD4_c4	RPS6KA5
4.16e-13	0.556539	0.566	0.314	1.44e-08	CD4_c4	CMTM6
4.34e-13	0.501545	0.365	0.15	1.5e-08	CD4_c4	IRS2
5.03e-13	0.551492	0.687	0.432	1.74e-08	CD4_c4	USP47
7.5e-13	0.609426	0.843	0.642	2.59e-08	CD4_c4	RAP1A
8e-13	0.683403	0.699	0.458	2.76e-08	CD4_c4	PBX4
1.11e-12	0.554145	0.462	0.226	3.83e-08	CD4_c4	AC010609.1
1.27e-12	0.540521	0.655	0.401	4.39e-08	CD4_c4	PHF21A
1.44e-12	0.50615	0.373	0.159	4.96e-08	CD4_c4	AL157402.2
1.49e-12	0.565063	0.839	0.615	5.15e-08	CD4_c4	TNIK
2.54e-12	0.539808	0.783	0.553	8.77e-08	CD4_c4	KANSL1
6.65e-12	0.56412	0.305	0.116	2.3e-07	CD4_c4	ZDHHC14
6.73e-12	0.545941	0.827	0.624	2.32e-07	CD4_c4	EPC1
9.43e-12	0.582973	0.422	0.203	3.26e-07	CD4_c4	ZNF331
1.1e-11	0.696723	0.442	0.222	3.81e-07	CD4_c4	P4HA1
1.17e-11	0.568071	0.337	0.139	4.04e-07	CD4_c4	AC104365.1
1.4e-11	0.58256	0.297	0.113	4.85e-07	CD4_c4	ITGAV
1.43e-11	0.559904	0.719	0.483	4.94e-07	CD4_c4	LGALS1
2.05e-11	0.524283	0.823	0.614	7.08e-07	CD4_c4	SRPK2
5.45e-11	0.52719	0.394	0.186	1.88e-06	CD4_c4	SGPP1
5.47e-11	0.594724	0.538	0.311	1.89e-06	CD4_c4	CENPC
6.97e-11	0.506747	0.659	0.424	2.4e-06	CD4_c4	PRKY
1.51e-10	0.564145	0.466	0.25	5.22e-06	CD4_c4	CSNK1G3
1.66e-10	0.596441	0.273	0.105	5.72e-06	CD4_c4	FILIP1L
2.61e-10	0.666082	0.586	0.363	9e-06	CD4_c4	CDK6
6.26e-10	0.525294	0.386	0.189	2.16e-05	CD4_c4	KLHL28
1.33e-09	0.586771	0.402	0.209	4.58e-05	CD4_c4	CMSS1
2.79e-09	0.548361	0.618	0.405	9.64e-05	CD4_c4	PRDM1
5.28e-09	0.527649	0.635	0.425	0.000182355	CD4_c4	MALT1
1.23e-08	0.53239	0.554	0.35	0.000425609	CD4_c4	SP140L
1.72e-08	0.736683	0.659	0.493	0.000593356	CD4_c4	ANKRD17
2.37e-06	0.525096	0.574	0.401	0.0819312	CD4_c4	MLLT3
3.53e-120	3.08922	0.99	0.417	1.22e-115	CD4_c5	NAMPT
2.32e-112	3.05627	0.879	0.436	8.01e-108	CD4_c5	SOD2
1.32e-101	4.39211	0.778	0.147	4.57e-97	CD4_c5	CXCL8
9.55e-101	2.86093	0.909	0.044	3.3e-96	CD4_c5	LYN
1.27e-100	3.22381	0.899	0.124	4.4e-96	CD4_c5	BCL2A1
4.42e-97	2.47044	0.879	0.032	1.53e-92	CD4_c5	CSF3R
1.1e-92	4.3106	0.798	0.095	3.81e-88	CD4_c5	G0S2
1.14e-92	2.75394	0.808	0.026	3.93e-88	CD4_c5	AQP9
1.51e-87	3.50146	0.788	0.164	5.21e-83	CD4_c5	AL078604.4
1.86e-85	2.62407	0.949	0.34	6.42e-81	CD4_c5	LITAF
1.46e-79	2.25008	1	0.896	5.05e-75	CD4_c5	FTH1
1.91e-79	2.69797	0.859	0.062	6.59e-75	CD4_c5	PLEK
2.12e-78	3.00428	0.97	0.619	7.33e-74	CD4_c5	S100A9
2.32e-74	2.33317	0.879	0.117	8.01e-70	CD4_c5	SLC25A37
3.49e-74	2.22436	0.859	0.073	1.2e-69	CD4_c5	TYROBP
2.1e-70	2.26523	0.778	0.059	7.27e-66	CD4_c5	RBM47
7.44e-69	1.66675	0.657	0.016	2.57e-64	CD4_c5	FCGR3B
1.28e-65	2.61722	0.667	0.038	4.42e-61	CD4_c5	DOCK4
4.73e-65	2.17443	0.717	0.044	1.63e-60	CD4_c5	BASP1
1.18e-63	1.97697	0.96	0.67	4.08e-59	CD4_c5	IFITM2
7.08e-63	2.35743	0.747	0.082	2.44e-58	CD4_c5	PLAUR
7.26e-63	2.1772	0.687	0.04	2.51e-58	CD4_c5	PHACTR1
5.92e-59	2.21128	0.646	0.036	2.04e-54	CD4_c5	MARCKS
2.8e-58	1.71374	0.636	0.028	9.67e-54	CD4_c5	NCF2
6.13e-57	2.13941	0.556	0.015	2.12e-52	CD4_c5	TNFAIP6
1.16e-56	1.72819	0.586	0.02	4.01e-52	CD4_c5	HCK
2.35e-54	1.60713	0.515	0.009	8.1e-50	CD4_c5	FPR1
5.79e-54	1.51432	0.525	0.011	2e-49	CD4_c5	KCNJ15
5.85e-54	1.8513	0.576	0.022	2.02e-49	CD4_c5	MNDA
3.53e-53	1.86466	0.646	0.045	1.22e-48	CD4_c5	FCER1G
4.19e-53	1.58363	0.576	0.024	1.45e-48	CD4_c5	SERPINA1
1.65e-51	1.6529	0.515	0.016	5.69e-47	CD4_c5	AC005050.3
1.76e-51	1.71778	0.606	0.032	6.06e-47	CD4_c5	FGD4
2.57e-51	1.36851	0.495	0.01	8.87e-47	CD4_c5	SMIM25
6.11e-51	1.25204	0.495	0.01	2.11e-46	CD4_c5	CLEC4E
3.82e-50	1.26509	0.475	0.008	1.32e-45	CD4_c5	CXCR2
2.51e-49	2.41805	0.646	0.063	8.67e-45	CD4_c5	LUCAT1
3.28e-48	1.15299	0.444	0.006	1.13e-43	CD4_c5	TREM1
7.81e-48	2.56111	0.576	0.038	2.7e-43	CD4_c5	IL1B
8.23e-48	2.37243	0.939	0.477	2.84e-43	CD4_c5	S100A8
8.34e-47	1.70686	0.636	0.054	2.88e-42	CD4_c5	IRAK3
5.46e-46	2.12693	0.727	0.129	1.88e-41	CD4_c5	IER3
2.16e-45	1.31077	0.545	0.029	7.46e-41	CD4_c5	FCGR2A
3.03e-45	1.92553	0.737	0.12	1.04e-40	CD4_c5	ACSL1
3.01e-43	2.01284	0.869	0.318	1.04e-38	CD4_c5	FNDC3B
3.04e-43	1.87897	0.808	0.226	1.05e-38	CD4_c5	CEBPB
3.24e-43	1.31601	0.444	0.011	1.12e-38	CD4_c5	ADGRE2
3.29e-43	2.04679	0.586	0.073	1.14e-38	CD4_c5	ICAM1
4.83e-43	1.17021	0.404	0.006	1.67e-38	CD4_c5	CREB5
5.2e-43	1.57718	0.495	0.028	1.8e-38	CD4_c5	MCTP1
1.39e-42	1.55714	0.98	0.859	4.81e-38	CD4_c5	NEAT1
2e-42	1.57986	0.939	0.429	6.91e-38	CD4_c5	ARHGAP26
3.05e-42	1.04922	0.414	0.008	1.05e-37	CD4_c5	ADGRG3
4.23e-42	1.6636	0.586	0.052	1.46e-37	CD4_c5	AIF1
8.24e-42	1.51623	0.616	0.066	2.85e-37	CD4_c5	DENND5A
1.2e-41	0.869398	0.384	0.005	4.14e-37	CD4_c5	CHST15
1.42e-41	1.72006	0.818	0.208	4.91e-37	CD4_c5	MXD1
3.25e-41	1.17166	0.485	0.022	1.12e-36	CD4_c5	AC007271.1
1.63e-40	1.71048	0.798	0.27	5.63e-36	CD4_c5	NUMB
1.75e-39	1.51411	0.576	0.052	6.03e-35	CD4_c5	DOCK5
6.22e-39	2.03278	0.576	0.093	2.15e-34	CD4_c5	PPIF
1.01e-38	1.73532	0.737	0.198	3.49e-34	CD4_c5	LIMK2
1.31e-38	1.21044	0.515	0.036	4.51e-34	CD4_c5	ITGAX
2.82e-38	1.4618	0.404	0.012	9.74e-34	CD4_c5	PTGS2
3.41e-38	0.99105	0.404	0.011	1.18e-33	CD4_c5	PTAFR
9.69e-38	0.993263	0.364	0.006	3.35e-33	CD4_c5	FPR2
2.92e-37	1.13389	0.424	0.016	1.01e-32	CD4_c5	TNFAIP2
8.05e-37	1.51646	0.838	0.316	2.78e-32	CD4_c5	SDCBP
1.03e-36	1.1126	0.444	0.022	3.55e-32	CD4_c5	CSF2RB
1.55e-36	1.12782	0.434	0.02	5.37e-32	CD4_c5	LRRK2
2.68e-36	0.996515	0.364	0.007	9.26e-32	CD4_c5	GLT1D1
2.82e-36	1.09816	0.434	0.02	9.75e-32	CD4_c5	CMTM2
4.76e-36	1.18455	0.414	0.016	1.64e-31	CD4_c5	IGSF6
9.19e-36	1.44657	0.99	0.895	3.17e-31	CD4_c5	FTL
4.1e-35	1.45019	0.697	0.126	1.42e-30	CD4_c5	IFITM3
4.48e-35	1.08639	0.434	0.022	1.55e-30	CD4_c5	SLC43A2
6.71e-35	1.33409	0.677	0.127	2.32e-30	CD4_c5	CYSTM1
1.06e-32	0.989109	0.364	0.012	3.66e-28	CD4_c5	FGR
2.47e-32	0.932382	0.354	0.011	8.52e-28	CD4_c5	LRG1
3.35e-32	1.69324	0.667	0.128	1.16e-27	CD4_c5	IL1R2
3.57e-32	1.58382	0.687	0.207	1.23e-27	CD4_c5	CPD
4.72e-32	0.850769	0.333	0.008	1.63e-27	CD4_c5	CDA
2.66e-31	1.2895	0.818	0.239	9.18e-27	CD4_c5	CD55
2.76e-31	1.13909	0.333	0.009	9.52e-27	CD4_c5	WDFY3
4.35e-31	1.36773	0.616	0.115	1.5e-26	CD4_c5	GCA
8.71e-31	1.13333	0.475	0.044	3.01e-26	CD4_c5	ETS2
1.34e-30	1.16103	0.545	0.071	4.62e-26	CD4_c5	PAK1
1.88e-30	1.33004	0.404	0.027	6.49e-26	CD4_c5	ACTN1
2.66e-30	1.22765	0.515	0.061	9.17e-26	CD4_c5	TRIB1
6.6e-30	1.24134	0.99	0.867	2.28e-25	CD4_c5	SRGN
7.21e-30	1.23607	0.384	0.022	2.49e-25	CD4_c5	S100P
1.51e-29	1.56208	0.768	0.379	5.22e-25	CD4_c5	SPAG9
2.44e-29	1.22287	0.384	0.025	8.43e-25	CD4_c5	SLC11A1
3.05e-29	1.19719	0.364	0.019	1.05e-24	CD4_c5	C5AR1
4.63e-29	1.20019	0.525	0.071	1.6e-24	CD4_c5	LST1
5.13e-29	1.14379	0.939	0.694	1.77e-24	CD4_c5	FAM49B
7.58e-29	0.889389	0.374	0.021	2.62e-24	CD4_c5	TLR2
1.04e-27	1.17928	0.424	0.038	3.59e-23	CD4_c5	PIK3AP1
1.6e-27	1.03403	0.354	0.019	5.51e-23	CD4_c5	RAB31
3.21e-27	0.899248	0.313	0.011	1.11e-22	CD4_c5	ALDH1A2
7.15e-27	1.21528	0.525	0.085	2.47e-22	CD4_c5	PTPN12
1.56e-25	0.773051	0.323	0.016	5.38e-21	CD4_c5	SPI1
1.64e-25	1.48517	0.778	0.262	5.67e-21	CD4_c5	IL1R1
1.86e-25	1.12868	0.414	0.041	6.42e-21	CD4_c5	ABCA1
1.96e-25	0.799169	0.323	0.017	6.76e-21	CD4_c5	TMCC3
3.65e-25	0.892274	0.253	0.005	1.26e-20	CD4_c5	CR1
1.23e-24	1.01783	0.606	0.132	4.25e-20	CD4_c5	PACSIN2
1.53e-24	1.08786	0.626	0.145	5.27e-20	CD4_c5	FLOT1
1.61e-24	0.969219	0.323	0.018	5.55e-20	CD4_c5	RNF144B
2.29e-24	0.726656	0.273	0.009	7.92e-20	CD4_c5	SYK
3.04e-24	1.21968	0.848	0.343	1.05e-19	CD4_c5	ALOX5AP
4.57e-24	1.22832	0.465	0.072	1.58e-19	CD4_c5	IFI30
6.64e-24	1.10607	0.616	0.143	2.29e-19	CD4_c5	SKAP2
6.86e-24	1.6154	0.364	0.035	2.37e-19	CD4_c5	AC099489.1
1.44e-23	1.27251	0.303	0.022	4.97e-19	CD4_c5	SLC8A1
1.49e-23	0.629454	0.283	0.013	5.13e-19	CD4_c5	FAM49A
1.6e-23	0.680612	0.333	0.024	5.52e-19	CD4_c5	CXCL16
1.64e-23	0.829269	0.313	0.018	5.65e-19	CD4_c5	IGF1R
2.26e-23	1.26345	0.879	0.645	7.79e-19	CD4_c5	SIK3
2.89e-23	1.14552	0.333	0.028	9.98e-19	CD4_c5	PLXDC2
5.43e-23	1.11465	0.929	0.575	1.88e-18	CD4_c5	LCP2
6.77e-23	1.11916	0.515	0.093	2.34e-18	CD4_c5	SBF2
7.46e-23	1.26173	0.828	0.49	2.57e-18	CD4_c5	RNF149
8.85e-23	0.955464	0.343	0.028	3.06e-18	CD4_c5	STX3
9.65e-23	0.863719	0.545	0.112	3.33e-18	CD4_c5	PPCDC
2.05e-22	0.851195	0.354	0.033	7.08e-18	CD4_c5	ASPH
2.25e-22	1.15081	0.828	0.41	7.77e-18	CD4_c5	RAB7A
2.86e-22	1.24275	0.848	0.375	9.88e-18	CD4_c5	ZSWIM6
3.12e-22	1.19272	0.677	0.215	1.08e-17	CD4_c5	B4GALT5
4.3e-22	1.0926	0.495	0.089	1.48e-17	CD4_c5	CEBPD
4.4e-22	1.19378	0.455	0.071	1.52e-17	CD4_c5	MAML3
4.95e-22	1.04114	0.566	0.13	1.71e-17	CD4_c5	KDM6B
6.41e-22	0.900959	0.394	0.05	2.21e-17	CD4_c5	AC015871.1
7.97e-22	1.33587	0.657	0.217	2.75e-17	CD4_c5	USP32
8.38e-22	1.12825	0.99	0.703	2.89e-17	CD4_c5	SAT1
1.21e-21	1.07562	0.879	0.603	4.16e-17	CD4_c5	ZFAND3
1.43e-21	1.29853	0.727	0.266	4.93e-17	CD4_c5	ATG7
1.63e-21	0.753443	0.253	0.009	5.64e-17	CD4_c5	AL163541.1
1.78e-21	1.11811	0.556	0.133	6.15e-17	CD4_c5	TOM1
3.4e-21	0.859738	0.596	0.155	1.17e-16	CD4_c5	TBXAS1
5.51e-21	1.02771	0.515	0.107	1.9e-16	CD4_c5	PLXNC1
5.75e-21	1.2487	0.697	0.278	1.98e-16	CD4_c5	IVNS1ABP
9.01e-21	1.18216	0.636	0.2	3.11e-16	CD4_c5	BID
1.14e-20	0.662115	0.263	0.013	3.93e-16	CD4_c5	HSD11B1-AS1
1.41e-20	0.818385	0.323	0.028	4.87e-16	CD4_c5	PILRA
1.67e-20	1.32307	0.828	0.451	5.78e-16	CD4_c5	MAP4K4
1.74e-20	0.958869	0.566	0.137	6e-16	CD4_c5	GLUL
2.54e-20	0.742366	0.253	0.011	8.76e-16	CD4_c5	AC025580.2
3.58e-20	1.54556	0.485	0.211	1.24e-15	CD4_c5	KATNBL1
4.68e-20	1.95157	0.535	0.134	1.62e-15	CD4_c5	CCL4
6.2e-20	0.8854	0.303	0.024	2.14e-15	CD4_c5	TCF7L2
8.57e-20	0.606073	0.263	0.015	2.96e-15	CD4_c5	AL034397.3
1.09e-19	0.551249	0.263	0.015	3.77e-15	CD4_c5	IL13RA1
1.43e-19	0.968741	0.687	0.229	4.94e-15	CD4_c5	SORL1
1.69e-19	0.886795	0.566	0.144	5.85e-15	CD4_c5	PTPRE
1.8e-19	0.954564	0.364	0.045	6.23e-15	CD4_c5	RNF130
2.49e-19	1.90446	0.384	0.074	8.61e-15	CD4_c5	AZIN1-AS1
2.74e-19	0.940051	0.293	0.024	9.48e-15	CD4_c5	VNN2
5.26e-19	1.0052	0.788	0.381	1.82e-14	CD4_c5	IGF2R
7.14e-19	1.128	0.636	0.25	2.47e-14	CD4_c5	FNIP1
7.54e-19	1.31652	0.253	0.017	2.6e-14	CD4_c5	S100A12
8.45e-19	1.18423	0.848	0.502	2.92e-14	CD4_c5	NFKBIA
8.95e-19	1.14596	0.707	0.318	3.09e-14	CD4_c5	CTSS
1.27e-18	0.93851	0.434	0.079	4.39e-14	CD4_c5	IL1RAP
1.61e-18	0.710991	0.283	0.023	5.55e-14	CD4_c5	ALOX5
1.62e-18	0.975227	0.909	0.814	5.61e-14	CD4_c5	H3F3A
2.13e-18	1.22369	0.727	0.328	7.35e-14	CD4_c5	HIF1A
2.51e-18	1.27628	0.737	0.301	8.66e-14	CD4_c5	GK
4.58e-18	0.620427	0.414	0.076	1.58e-13	CD4_c5	PHC2
5.73e-18	1.08587	0.626	0.206	1.98e-13	CD4_c5	ECE1
6.29e-18	0.842955	0.434	0.084	2.17e-13	CD4_c5	C9orf72
6.68e-18	1.00132	0.838	0.401	2.31e-13	CD4_c5	DUSP1
8.49e-18	0.965483	0.566	0.158	2.93e-13	CD4_c5	IRS2
1e-17	0.965328	0.626	0.22	3.46e-13	CD4_c5	VASP
1.16e-17	0.720321	0.384	0.063	4e-13	CD4_c5	IFNGR2
1.29e-17	1.02156	0.515	0.141	4.46e-13	CD4_c5	GNG10
1.29e-17	0.945546	0.596	0.182	4.47e-13	CD4_c5	PITPNA
2.05e-17	0.991067	0.778	0.342	7.08e-13	CD4_c5	MYO1F
2.69e-17	0.924297	0.899	0.743	9.3e-13	CD4_c5	ITM2B
2.72e-17	1.16837	0.465	0.103	9.39e-13	CD4_c5	MCTP2
2.92e-17	0.768755	0.424	0.082	1.01e-12	CD4_c5	TECPR2
3.69e-17	0.95827	0.657	0.233	1.27e-12	CD4_c5	ADAMTSL4-AS1
5.85e-17	0.876989	0.919	0.646	2.02e-12	CD4_c5	PICALM
9.33e-17	0.94756	0.333	0.052	3.22e-12	CD4_c5	B3GNT5
1.15e-16	1.08588	0.778	0.42	3.97e-12	CD4_c5	IRF1
1.29e-16	0.758506	0.263	0.023	4.47e-12	CD4_c5	VEGFA
1.65e-16	1.83877	0.434	0.114	5.68e-12	CD4_c5	AOAH
1.95e-16	0.970474	0.697	0.28	6.72e-12	CD4_c5	CPEB4
2.31e-16	0.9507	0.283	0.033	7.99e-12	CD4_c5	PROK2
2.87e-16	1.2005	0.737	0.33	9.9e-12	CD4_c5	CAMK1D
3.67e-16	0.571365	0.263	0.024	1.27e-11	CD4_c5	CTBP2
4.27e-16	0.65517	0.424	0.091	1.47e-11	CD4_c5	TNFRSF1A
5.34e-16	0.900203	0.424	0.09	1.84e-11	CD4_c5	AC020916.1
5.64e-16	0.68536	0.253	0.022	1.95e-11	CD4_c5	OSM
5.74e-16	0.683525	0.293	0.034	1.98e-11	CD4_c5	MAFF
6.9e-16	0.935679	0.616	0.213	2.38e-11	CD4_c5	TET3
7.73e-16	0.851139	0.909	0.597	2.67e-11	CD4_c5	PREX1
7.9e-16	0.912778	0.505	0.138	2.73e-11	CD4_c5	SNX10
1.24e-15	1.03368	0.505	0.145	4.28e-11	CD4_c5	GAB2
2.42e-15	0.855097	0.596	0.204	8.36e-11	CD4_c5	MTHFS
2.61e-15	1.00773	0.657	0.298	9.01e-11	CD4_c5	BRI3
2.98e-15	0.937236	0.798	0.415	1.03e-10	CD4_c5	N4BP1
4.04e-15	1.04629	0.545	0.173	1.39e-10	CD4_c5	BCL6
4.04e-15	0.828025	0.687	0.278	1.39e-10	CD4_c5	RGS2
4.05e-15	0.775089	0.687	0.278	1.4e-10	CD4_c5	PSEN1
4.18e-15	1.89518	0.293	0.065	1.44e-10	CD4_c5	C15orf48
4.43e-15	0.896166	0.485	0.13	1.53e-10	CD4_c5	CPQ
5.56e-15	0.832027	0.747	0.34	1.92e-10	CD4_c5	SEC14L1
6.29e-15	0.707064	0.333	0.055	2.17e-10	CD4_c5	ALPK1
8.3e-15	1.08329	0.808	0.486	2.86e-10	CD4_c5	SIPA1L1
1.05e-14	0.789726	0.253	0.026	3.63e-10	CD4_c5	EGR3
1.21e-14	0.889358	0.677	0.283	4.18e-10	CD4_c5	RILPL2
2.62e-14	0.667572	0.384	0.081	9.04e-10	CD4_c5	UBXN2B
3.38e-14	1.08488	0.667	0.282	1.17e-09	CD4_c5	SLC12A6
3.62e-14	1.01118	0.677	0.324	1.25e-09	CD4_c5	SNAP23
3.7e-14	0.666632	0.364	0.072	1.28e-09	CD4_c5	LPCAT1
5.15e-14	0.586165	0.253	0.028	1.78e-09	CD4_c5	TPST1
5.41e-14	0.624591	0.253	0.028	1.87e-09	CD4_c5	AC011511.2
5.55e-14	0.99307	0.576	0.223	1.91e-09	CD4_c5	RABGEF1
7.06e-14	0.755588	0.596	0.219	2.44e-09	CD4_c5	FOS
7.5e-14	0.527581	0.404	0.099	2.59e-09	CD4_c5	UBE2D1
7.76e-14	0.879967	0.707	0.332	2.68e-09	CD4_c5	ANP32A
7.85e-14	0.77357	0.707	0.313	2.71e-09	CD4_c5	TET2
8.34e-14	0.760927	0.636	0.252	2.88e-09	CD4_c5	RNF13
9.28e-14	0.814987	0.253	0.029	3.2e-09	CD4_c5	IL1RN
1.4e-13	0.725522	0.424	0.108	4.82e-09	CD4_c5	ATP6V1B2
2.44e-13	0.555214	0.384	0.093	8.41e-09	CD4_c5	SGK1
3.01e-13	0.769837	0.455	0.128	1.04e-08	CD4_c5	ASAH1
3.61e-13	0.939896	0.495	0.155	1.25e-08	CD4_c5	ZEB2
4.16e-13	1.00691	0.495	0.155	1.44e-08	CD4_c5	HIP1
4.2e-13	0.846525	0.545	0.197	1.45e-08	CD4_c5	ATG3
4.78e-13	0.953753	0.919	0.752	1.65e-08	CD4_c5	S100A11
5.91e-13	0.794574	0.414	0.107	2.04e-08	CD4_c5	RNF19B
6.03e-13	0.826476	0.727	0.369	2.08e-08	CD4_c5	SUSD6
6.05e-13	0.694584	0.949	0.757	2.09e-08	CD4_c5	LCP1
9.97e-13	0.791487	0.394	0.098	3.44e-08	CD4_c5	ZNF438
1.48e-12	0.740801	0.596	0.235	5.12e-08	CD4_c5	VAV1
2.07e-12	0.764421	0.646	0.278	7.16e-08	CD4_c5	TMEM154
3.13e-12	0.796897	0.848	0.53	1.08e-07	CD4_c5	BAZ1A
3.24e-12	1.91714	0.263	0.056	1.12e-07	CD4_c5	CCL3
3.6e-12	0.72418	0.566	0.218	1.24e-07	CD4_c5	MX2
4.26e-12	0.640662	0.364	0.087	1.47e-07	CD4_c5	SLC45A4
5.82e-12	0.822082	0.707	0.34	2.01e-07	CD4_c5	ZFP36
8.23e-12	0.844534	0.808	0.46	2.84e-07	CD4_c5	NEDD9
9.15e-12	0.902418	0.333	0.09	3.16e-07	CD4_c5	PSTPIP2
1e-11	0.805943	0.515	0.188	3.47e-07	CD4_c5	MBOAT7
1e-11	0.857865	0.404	0.116	3.47e-07	CD4_c5	PLCG2
1.02e-11	0.79985	0.495	0.176	3.52e-07	CD4_c5	ETF1
1.26e-11	0.679288	0.485	0.165	4.36e-07	CD4_c5	PLSCR1
2e-11	0.690504	0.727	0.372	6.89e-07	CD4_c5	GATAD2B
2.12e-11	0.991367	0.424	0.133	7.32e-07	CD4_c5	CD83
2.2e-11	0.803225	0.444	0.142	7.6e-07	CD4_c5	DSE
3.31e-11	0.803385	0.313	0.067	1.14e-06	CD4_c5	GFOD1
3.6e-11	0.537745	0.556	0.232	1.24e-06	CD4_c5	VSIR
4.76e-11	0.83957	0.374	0.101	1.64e-06	CD4_c5	SVIL
6.06e-11	0.768886	0.404	0.119	2.09e-06	CD4_c5	SLC16A3
7.83e-11	0.752915	0.576	0.249	2.7e-06	CD4_c5	BANP
7.96e-11	0.762063	0.556	0.227	2.75e-06	CD4_c5	MARK2
1e-10	0.848239	0.788	0.476	3.47e-06	CD4_c5	HIVEP2
1.17e-10	0.67065	0.434	0.141	4.04e-06	CD4_c5	LY96
1.38e-10	0.732675	0.333	0.082	4.77e-06	CD4_c5	ARAP1
1.52e-10	0.864504	0.798	0.481	5.25e-06	CD4_c5	PRKCB
1.6e-10	0.627668	0.869	0.562	5.51e-06	CD4_c5	ACAP2
1.69e-10	0.522313	0.384	0.114	5.83e-06	CD4_c5	ATP6V1C1
2.06e-10	0.638942	0.495	0.188	7.1e-06	CD4_c5	ELL2
2.11e-10	0.692708	0.414	0.131	7.28e-06	CD4_c5	SPOPL
2.24e-10	0.676636	0.707	0.367	7.73e-06	CD4_c5	CDC42EP3
2.32e-10	0.650635	0.273	0.054	8.03e-06	CD4_c5	TIMP2
2.39e-10	0.609986	0.455	0.159	8.26e-06	CD4_c5	RASSF2
2.43e-10	0.597911	0.323	0.079	8.39e-06	CD4_c5	RALB
2.53e-10	0.605495	0.404	0.128	8.73e-06	CD4_c5	TNFSF13B
2.58e-10	0.663884	0.778	0.443	8.92e-06	CD4_c5	PIK3R5
2.68e-10	0.661927	0.495	0.188	9.27e-06	CD4_c5	PCBP1-AS1
3.55e-10	0.616405	0.566	0.25	1.23e-05	CD4_c5	SLC39A11
3.92e-10	0.704215	0.606	0.279	1.35e-05	CD4_c5	ZNF267
4.61e-10	0.777638	0.556	0.243	1.59e-05	CD4_c5	MAP2K3
5e-10	0.549386	0.606	0.291	1.73e-05	CD4_c5	MOB3A
5.81e-10	0.617749	0.465	0.171	2.01e-05	CD4_c5	TNFSF14
5.92e-10	0.625318	0.899	0.609	2.04e-05	CD4_c5	DPYD
6.44e-10	0.723974	0.444	0.157	2.22e-05	CD4_c5	NBN
6.48e-10	0.724081	0.455	0.166	2.24e-05	CD4_c5	STK40
7.62e-10	0.759199	0.929	0.822	2.63e-05	CD4_c5	CHST11
9e-10	0.86597	0.677	0.393	3.11e-05	CD4_c5	NFE2L2
1e-09	0.724327	0.545	0.234	3.46e-05	CD4_c5	CUX1
1.14e-09	0.742945	0.717	0.42	3.95e-05	CD4_c5	BRAF
1.29e-09	0.83	0.778	0.523	4.47e-05	CD4_c5	SQSTM1
1.37e-09	0.587368	0.283	0.064	4.72e-05	CD4_c5	LAT2
1.43e-09	0.688959	0.475	0.182	4.93e-05	CD4_c5	FBXL5
1.58e-09	0.665343	0.646	0.326	5.47e-05	CD4_c5	ATP6V0B
1.62e-09	0.620042	0.758	0.436	5.61e-05	CD4_c5	PTK2B
1.92e-09	0.664535	0.859	0.6	6.62e-05	CD4_c5	PNRC1
2.24e-09	0.870416	0.566	0.271	7.74e-05	CD4_c5	NFKBIZ
2.27e-09	0.525096	0.323	0.087	7.83e-05	CD4_c5	ITPRIP
2.47e-09	0.745896	0.758	0.453	8.52e-05	CD4_c5	LYST
2.65e-09	0.770142	0.687	0.383	9.15e-05	CD4_c5	RTN4
2.74e-09	0.594746	0.495	0.2	9.45e-05	CD4_c5	DHRSX
2.97e-09	0.513745	0.485	0.207	0.000102554	CD4_c5	AC006369.1
3.38e-09	0.56911	0.515	0.218	0.000116755	CD4_c5	MIDN
3.63e-09	0.524499	0.636	0.322	0.00012533	CD4_c5	RASSF3
5.06e-09	0.628349	0.323	0.09	0.000174644	CD4_c5	RIN3
5.28e-09	0.648471	0.717	0.404	0.000182127	CD4_c5	QKI
5.66e-09	0.683217	0.586	0.281	0.000195516	CD4_c5	APLP2
6.34e-09	0.801942	0.586	0.291	0.000218737	CD4_c5	PIK3CD
6.66e-09	0.635381	0.566	0.262	0.000229828	CD4_c5	VPS37B
7.26e-09	0.572487	0.444	0.17	0.000250776	CD4_c5	TRIM25
7.7e-09	0.612307	0.444	0.17	0.000265944	CD4_c5	ABR
8.22e-09	0.669108	0.576	0.276	0.000283786	CD4_c5	CLTC
9.07e-09	0.551553	0.364	0.123	0.000313131	CD4_c5	ITGA5
9.26e-09	0.535556	0.384	0.141	0.000319734	CD4_c5	TULP2
9.26e-09	0.55294	0.354	0.113	0.000319794	CD4_c5	ZRANB1
1.1e-08	0.619191	0.646	0.338	0.000380344	CD4_c5	EFHD2
1.16e-08	0.698999	0.687	0.387	0.000399628	CD4_c5	PTEN
1.25e-08	0.695468	0.404	0.146	0.00043135	CD4_c5	MEGF9
1.59e-08	0.582357	0.455	0.182	0.000547331	CD4_c5	ARRB2
1.69e-08	0.754747	0.485	0.204	0.000583557	CD4_c5	DGKD
1.71e-08	0.822719	0.697	0.443	0.000590039	CD4_c5	NFKB1
1.73e-08	0.604561	0.515	0.229	0.000596844	CD4_c5	FOXO3
1.94e-08	0.627718	0.424	0.161	0.000668234	CD4_c5	ERGIC1
1.95e-08	0.573959	0.778	0.479	0.000672913	CD4_c5	EIF4G3
2.04e-08	0.650263	0.535	0.247	0.000705744	CD4_c5	AC008105.3
2.16e-08	0.662986	0.848	0.574	0.000745516	CD4_c5	TNFAIP3
2.35e-08	0.833984	0.798	0.544	0.000813052	CD4_c5	MBP
2.42e-08	0.743575	0.525	0.252	0.000834997	CD4_c5	ILRUN
2.47e-08	0.65946	0.475	0.2	0.000853753	CD4_c5	TMCC1
3.08e-08	0.521542	0.848	0.577	0.00106422	CD4_c5	MCL1
3.4e-08	0.601731	0.768	0.476	0.00117436	CD4_c5	RAB8B
3.43e-08	0.668607	0.646	0.354	0.00118254	CD4_c5	ELF2
3.57e-08	0.517487	0.667	0.367	0.00123349	CD4_c5	GPCPD1
3.76e-08	0.618253	0.899	0.822	0.00129747	CD4_c5	H3F3B
4.04e-08	0.676368	0.535	0.254	0.00139314	CD4_c5	FAM126B
4.18e-08	0.617344	0.253	0.061	0.00144462	CD4_c5	PRR5L
4.37e-08	0.593944	0.879	0.633	0.00150849	CD4_c5	ELOVL5
5.66e-08	0.602164	0.414	0.16	0.00195345	CD4_c5	IFNGR1
6.4e-08	0.511282	0.616	0.327	0.00221057	CD4_c5	SKIL
6.57e-08	0.620981	0.606	0.32	0.00226944	CD4_c5	RAB1A
7.11e-08	0.617541	0.293	0.088	0.00245506	CD4_c5	DDIT3
8.84e-08	0.783875	0.455	0.194	0.0030531	CD4_c5	GBP1
9.28e-08	0.719532	0.677	0.385	0.00320378	CD4_c5	PELI1
1.03e-07	0.587488	0.354	0.122	0.00354866	CD4_c5	CLEC7A
1.11e-07	0.678947	0.596	0.336	0.00384908	CD4_c5	UBE2R2
1.41e-07	0.611735	0.616	0.33	0.00486748	CD4_c5	GATAD2A
1.41e-07	0.875598	0.465	0.228	0.00487391	CD4_c5	ABCG1
1.52e-07	0.54664	0.576	0.295	0.0052609	CD4_c5	PRKD2
1.57e-07	0.729329	0.566	0.291	0.00541786	CD4_c5	SERPINB1
1.65e-07	0.588556	0.869	0.636	0.00570945	CD4_c5	LAPTM5
1.84e-07	0.576023	0.747	0.487	0.00636057	CD4_c5	GNB1
1.89e-07	0.6452	0.717	0.443	0.00653016	CD4_c5	WSB1
1.9e-07	0.582673	0.657	0.374	0.00655992	CD4_c5	NUP98
1.96e-07	0.83683	0.848	0.643	0.00676843	CD4_c5	PDE4B
2.01e-07	0.767183	0.566	0.296	0.00692584	CD4_c5	TAGAP
2.68e-07	0.875087	0.687	0.416	0.00924632	CD4_c5	UBR1
2.95e-07	0.503652	0.485	0.224	0.0101702	CD4_c5	EHD1
3.05e-07	0.703568	0.596	0.328	0.0105196	CD4_c5	HSPA5
3.64e-07	0.621085	0.727	0.48	0.0125708	CD4_c5	GRB2
3.95e-07	0.734914	0.485	0.229	0.0136298	CD4_c5	TBC1D8
4.29e-07	0.601456	0.859	0.619	0.0148091	CD4_c5	DNAJB6
4.35e-07	0.512723	0.677	0.399	0.015024	CD4_c5	PRKDC
4.36e-07	0.555324	0.414	0.175	0.0150522	CD4_c5	ZDHHC18
4.9e-07	0.591482	0.263	0.077	0.0169111	CD4_c5	RHOQ
5.39e-07	0.562263	0.616	0.342	0.0186172	CD4_c5	DNM2
5.7e-07	0.549072	0.869	0.703	0.0196856	CD4_c5	HNRNPC
6e-07	0.727376	0.798	0.611	0.0207198	CD4_c5	PITPNC1
6.14e-07	0.592004	0.707	0.434	0.0211974	CD4_c5	FBXO11
6.31e-07	0.62248	0.646	0.378	0.0217962	CD4_c5	ATP2B1
6.78e-07	0.579821	0.717	0.446	0.0233995	CD4_c5	RAB27A
9.88e-07	0.510331	0.778	0.516	0.0340977	CD4_c5	UBE2B
1.14e-06	0.543945	0.697	0.434	0.0394742	CD4_c5	CREBBP
1.18e-06	0.64376	0.667	0.412	0.0407965	CD4_c5	PPP3CA
1.24e-06	0.665692	0.899	0.716	0.0427075	CD4_c5	ATXN1
1.48e-06	0.526626	0.384	0.159	0.0510071	CD4_c5	AL021707.1
1.72e-06	0.599399	0.606	0.35	0.0594359	CD4_c5	MYO9B
1.9e-06	0.66136	0.818	0.588	0.0654795	CD4_c5	NFAT5
1.96e-06	0.516414	0.293	0.1	0.067772	CD4_c5	INPP5A
2.04e-06	0.592468	0.576	0.317	0.0704774	CD4_c5	CCL5
2.09e-06	0.581076	0.313	0.12	0.0722372	CD4_c5	TMEM71
2.16e-06	0.641023	0.444	0.208	0.0744926	CD4_c5	DNAJC5
2.26e-06	0.602325	0.545	0.291	0.0780573	CD4_c5	FBXL20
2.48e-06	0.574244	0.707	0.499	0.0857103	CD4_c5	MED13L
2.94e-06	0.590527	0.859	0.665	0.10162	CD4_c5	PTPRJ
3.28e-06	0.570596	0.505	0.261	0.113202	CD4_c5	SFMBT2
3.52e-06	0.625403	0.515	0.269	0.121386	CD4_c5	VPS8
3.53e-06	0.501931	0.515	0.274	0.12197	CD4_c5	VAV3
3.87e-06	0.677309	0.455	0.219	0.133601	CD4_c5	GCH1
3.95e-06	0.708556	0.646	0.432	0.136491	CD4_c5	CMIP
4.22e-06	0.577949	0.677	0.425	0.145853	CD4_c5	PHF21A
4.59e-06	0.61264	0.525	0.282	0.158521	CD4_c5	RALGAPA2
5.06e-06	0.601873	0.404	0.187	0.174762	CD4_c5	EYA3
5.45e-06	0.560185	0.808	0.582	0.188284	CD4_c5	STAT3
6.69e-06	0.501161	0.677	0.426	0.230865	CD4_c5	TUT7
6.74e-06	0.581243	0.556	0.312	0.232752	CD4_c5	RLF
6.87e-06	0.602315	0.303	0.113	0.237032	CD4_c5	CASS4
7e-06	0.52874	0.596	0.347	0.241598	CD4_c5	VPS13D
7.01e-06	0.514321	0.545	0.301	0.242093	CD4_c5	PHF20L1
7.14e-06	0.526214	0.747	0.519	0.246626	CD4_c5	ARIH1
7.44e-06	0.611068	0.495	0.261	0.256771	CD4_c5	UBAP1
9.09e-06	0.506182	0.354	0.15	0.313983	CD4_c5	CERS4
9.52e-06	0.948398	0.646	0.471	0.328794	CD4_c5	GRK5
1e-05	0.685667	0.828	0.697	0.346428	CD4_c5	GPBP1
1.09e-05	0.595513	0.333	0.137	0.377398	CD4_c5	RNF24
1.22e-05	0.59929	0.657	0.426	0.420456	CD4_c5	NLRC5
1.23e-05	0.516939	0.273	0.097	0.426272	CD4_c5	ZFYVE16
1.4e-05	0.604208	0.475	0.249	0.483842	CD4_c5	CPB2-AS1
1.55e-05	0.751673	0.313	0.125	0.533673	CD4_c5	NKG7
1.73e-05	0.520385	0.343	0.147	0.598073	CD4_c5	ARFGAP3
2.08e-05	0.526076	0.758	0.532	0.717007	CD4_c5	STK10
2.09e-05	0.591105	0.697	0.473	0.721347	CD4_c5	DLEU2
2.1e-05	0.580941	0.677	0.467	0.724981	CD4_c5	PDS5A
2.34e-05	0.556274	0.737	0.537	0.809181	CD4_c5	INPP5D
3.06e-05	0.666769	0.616	0.395	1	CD4_c5	ADGRE5
3.44e-05	0.869264	0.768	0.618	1	CD4_c5	PDE3B
3.97e-05	0.633036	0.697	0.488	1	CD4_c5	ATP8A1
5.59e-05	0.512537	0.515	0.296	1	CD4_c5	ACSL4
5.63e-05	0.582292	0.343	0.158	1	CD4_c5	SIRT1
6.5e-05	0.51219	0.475	0.262	1	CD4_c5	TBL1X
7.05e-05	0.656222	0.323	0.158	1	CD4_c5	GBE1
7.58e-05	0.711774	0.636	0.426	1	CD4_c5	NFATC3
7.65e-05	0.65628	0.667	0.496	1	CD4_c5	ABHD3
8.53e-05	0.526509	0.737	0.527	1	CD4_c5	MAML2
9.99e-05	0.518701	0.374	0.183	1	CD4_c5	TKT
0.000104023	0.557008	0.253	0.097	1	CD4_c5	GPD2
0.000117246	0.519802	0.263	0.105	1	CD4_c5	PKP4
0.000124323	0.511601	0.566	0.352	1	CD4_c5	CASP4
0.000146209	0.556828	0.677	0.468	1	CD4_c5	DDX3X
0.000169707	0.51522	0.606	0.391	1	CD4_c5	BCAS3
0.000173823	0.689198	0.465	0.265	1	CD4_c5	RAPGEF2
0.000205982	0.943657	0.364	0.187	1	CD4_c5	ABTB2
0.000207615	0.518218	0.485	0.282	1	CD4_c5	SPEN
0.000271435	0.550524	0.354	0.176	1	CD4_c5	BAZ2B
0.000283558	0.506857	0.535	0.337	1	CD4_c5	ASAP1
0.000330152	0.614519	0.364	0.193	1	CD4_c5	NT5C2
0.000490376	0.747919	0.626	0.48	1	CD4_c5	BTBD9
0.000544491	0.501167	0.808	0.683	1	CD4_c5	PIP4K2A
0.000548093	0.603503	0.384	0.235	1	CD4_c5	POU2F1
0.000548148	0.557365	0.535	0.345	1	CD4_c5	UBL3
0.00061361	0.538081	0.596	0.399	1	CD4_c5	DENND4A
0.000704423	0.644544	0.434	0.273	1	CD4_c5	ARHGAP35
0.000737333	0.693628	0.414	0.256	1	CD4_c5	AC018362.1
0.000785092	0.51382	0.303	0.162	1	CD4_c5	PIK3CG
0.000838527	0.534657	0.424	0.245	1	CD4_c5	CSNK1G1
0.00114549	0.611626	0.434	0.262	1	CD4_c5	BICD1
0.00172325	0.520974	0.667	0.503	1	CD4_c5	MOB4
0.00182266	0.637587	0.657	0.533	1	CD4_c5	UBE2K
0.00405087	0.529253	0.414	0.258	1	CD4_c5	CASC4
0.00594542	0.50198	0.434	0.28	1	CD4_c5	TIMP1
0.00607482	0.609847	0.455	0.327	1	CD4_c5	MBNL2
0.00851532	0.625774	0.455	0.369	1	CD4_c5	MCU
7.81e-97	4.89984	0.962	0.026	2.7e-92	CD4_c6	MT-RNR1
1.9e-96	3.76246	0.924	0.017	6.57e-92	CD4_c6	PTMAP2
3.41e-95	5.17852	0.962	0.027	1.18e-90	CD4_c6	MT-RNR2
3.25e-87	2.29734	0.949	0.778	1.12e-82	CD4_c6	PABPC1
9.28e-87	3.69019	0.848	0.014	3.2e-82	CD4_c6	AC005912.1
6.24e-86	3.29809	0.835	0.012	2.15e-81	CD4_c6	RPL6P27
1.98e-84	3.63551	0.861	0.018	6.83e-80	CD4_c6	H3-3B
1.73e-81	2.75414	0.937	0.409	5.96e-77	CD4_c6	MT-ATP8
1.17e-79	3.06737	0.797	0.013	4.04e-75	CD4_c6	AC016739.1
1.19e-78	2.77241	0.759	0.008	4.11e-74	CD4_c6	RPL3P4
6.04e-77	2.7537	0.772	0.011	2.09e-72	CD4_c6	PTMAP5
1.31e-74	2.97793	0.759	0.012	4.53e-70	CD4_c6	RPL21P16
2.64e-73	2.98575	0.747	0.012	9.1e-69	CD4_c6	RPS28P7
1.62e-72	2.45264	0.709	0.007	5.58e-68	CD4_c6	AC007969.1
7.67e-72	2.57768	0.722	0.009	2.65e-67	CD4_c6	FAUP1
2.25e-70	2.1227	0.937	0.66	7.76e-66	CD4_c6	PSMA7
7.76e-70	2.95199	0.709	0.01	2.68e-65	CD4_c6	RPL14P1
5.05e-69	2.3277	0.684	0.007	1.74e-64	CD4_c6	RPL23AP42
5.73e-69	2.9616	0.709	0.011	1.98e-64	CD4_c6	RPL13AP5
1.27e-68	2.76871	0.734	0.015	4.4e-64	CD4_c6	HMGB1P5
6.58e-68	2.50108	0.658	0.006	2.27e-63	CD4_c6	AC243919.1
9.64e-68	2.72003	0.696	0.01	3.33e-63	CD4_c6	RPL26P19
4.07e-66	2.45462	0.684	0.01	1.4e-61	CD4_c6	AC073861.1
2.17e-65	2.44207	0.684	0.011	7.5e-61	CD4_c6	RPL13P12
2e-60	1.84	0.962	0.81	6.92e-56	CD4_c6	RPL31
7.46e-60	2.63569	0.633	0.01	2.58e-55	CD4_c6	AP001324.1
1.79e-59	2.04573	0.962	0.678	6.2e-55	CD4_c6	MT-ND5
3.44e-59	2.2155	0.608	0.007	1.19e-54	CD4_c6	AC034236.1
3.64e-58	2.96011	0.646	0.013	1.26e-53	CD4_c6	H4C3
2.21e-55	1.91053	0.57	0.007	7.63e-51	CD4_c6	H1-4
1.6e-53	2.26437	0.57	0.008	5.52e-49	CD4_c6	RPS2P5
1.99e-53	2.0325	0.557	0.007	6.87e-49	CD4_c6	HMGN1P38
3.45e-50	1.8539	0.481	0.002	1.19e-45	CD4_c6	HSP90AB3P
1.02e-48	1.81765	0.468	0.002	3.51e-44	CD4_c6	RPL34P18
1.06e-48	2.00426	0.506	0.005	3.65e-44	CD4_c6	AL009174.1
1.37e-48	1.75149	0.481	0.003	4.72e-44	CD4_c6	RPS3AP6
3.45e-48	1.86429	0.962	0.801	1.19e-43	CD4_c6	GAPDH
2.36e-47	1.73513	0.772	0.541	8.14e-43	CD4_c6	CBX3
3.4e-47	1.97596	0.494	0.005	1.17e-42	CD4_c6	RPS23P8
5.91e-47	2.54893	0.633	0.034	2.04e-42	CD4_c6	KRT14
1.31e-46	2.01669	0.506	0.007	4.51e-42	CD4_c6	AC115223.1
5.89e-46	1.87106	0.506	0.008	2.03e-41	CD4_c6	AL590867.2
7.09e-46	1.51861	0.987	0.952	2.45e-41	CD4_c6	PTMA
7.88e-46	1.63672	0.443	0.002	2.72e-41	CD4_c6	RPS7P1
8.64e-46	2.06117	0.494	0.007	2.98e-41	CD4_c6	RPL24P4
3.83e-45	1.75095	0.456	0.003	1.32e-40	CD4_c6	MORF4L1P1
4.29e-44	1.76621	0.43	0.002	1.48e-39	CD4_c6	RPS27AP16
1.87e-43	1.92542	0.43	0.003	6.47e-39	CD4_c6	NPM1P39
3.21e-43	2.04914	0.861	0.421	1.11e-38	CD4_c6	MT-ND4L
4.48e-43	1.70983	0.43	0.003	1.55e-38	CD4_c6	RBM8B
1.46e-42	1.62399	0.975	0.814	5.04e-38	CD4_c6	CD2
1.77e-41	1.51033	0.405	0.002	6.09e-37	CD4_c6	RPS13P2
6.53e-41	1.62579	0.443	0.006	2.25e-36	CD4_c6	STING1
1.6e-40	1.5936	0.418	0.004	5.53e-36	CD4_c6	H2AZ1
3.14e-40	1.43061	0.405	0.003	1.08e-35	CD4_c6	AC004453.1
2.43e-39	1.6076	0.418	0.005	8.41e-35	CD4_c6	MACROH2A1
2.6e-39	1.70204	0.405	0.003	8.99e-35	CD4_c6	ATP5F1EP2
2.42e-38	2.35299	0.62	0.131	8.37e-34	CD4_c6	LAIR2
6.4e-38	1.35718	0.392	0.003	2.21e-33	CD4_c6	RPL5P34
1.54e-37	1.36179	0.354	0.001	5.32e-33	CD4_c6	AC004057.1
3.29e-37	1.74271	0.38	0.003	1.13e-32	CD4_c6	EIF2S2P4
4.9e-37	1.6595	0.392	0.004	1.69e-32	CD4_c6	GPX1
8.54e-36	1.42243	0.367	0.003	2.95e-31	CD4_c6	RPL7AP6
1.74e-35	1.71571	0.785	0.466	6e-31	CD4_c6	TPM4
4.87e-35	1.64126	1	0.88	1.68e-30	CD4_c6	MT-CO1
5.53e-35	1.47344	0.367	0.003	1.91e-30	CD4_c6	HMGN2P5
1.81e-34	1.79023	0.38	0.005	6.25e-30	CD4_c6	SNORD3A
4.16e-34	1.51216	0.646	0.31	1.44e-29	CD4_c6	TBCB
5.71e-34	1.81119	0.658	0.295	1.97e-29	CD4_c6	ROMO1
7.68e-34	1.27843	0.367	0.005	2.65e-29	CD4_c6	RPL7P9
1.27e-33	1.45304	0.38	0.006	4.4e-29	CD4_c6	EEF1A1P5
3.59e-33	1.29503	0.342	0.003	1.24e-28	CD4_c6	H1-10
5.44e-33	1.89741	0.899	0.457	1.88e-28	CD4_c6	JUN
3.34e-32	1.3234	0.342	0.003	1.15e-27	CD4_c6	AC099336.2
4.88e-32	1.29992	0.937	0.816	1.68e-27	CD4_c6	ARPC2
5.46e-32	1.61343	0.367	0.007	1.88e-27	CD4_c6	H1-2
8.47e-32	1.06601	0.304	0.001	2.92e-27	CD4_c6	RPL10AP6
1.53e-31	1.47608	0.367	0.007	5.3e-27	CD4_c6	MT-TV
2.03e-31	1.19007	0.342	0.004	7.02e-27	CD4_c6	Z74021.1
3.5e-31	1.37869	0.354	0.006	1.21e-26	CD4_c6	PSMC1P1
4.64e-31	1.4773	0.684	0.35	1.6e-26	CD4_c6	NDUFB1
5.12e-31	1.58447	0.316	0.002	1.77e-26	CD4_c6	AC007238.1
9.98e-31	1.26731	0.304	0.001	3.45e-26	CD4_c6	FO393411.1
1.2e-30	2.43405	0.57	0.104	4.15e-26	CD4_c6	SOX4
1.5e-30	2.03779	0.81	0.301	5.17e-26	CD4_c6	TNFRSF4
2.22e-30	1.57318	0.633	0.242	7.66e-26	CD4_c6	CWC15
2.84e-30	1.45977	0.342	0.005	9.8e-26	CD4_c6	PSME3IP1
4.81e-30	0.919273	0.266	0	1.66e-25	CD4_c6	AC026403.1
8.86e-30	1.21817	0.304	0.002	3.06e-25	CD4_c6	TARS1
1.73e-29	1.47131	0.772	0.496	5.99e-25	CD4_c6	SNRPD2
5.09e-29	1.47132	0.304	0.003	1.76e-24	CD4_c6	H2BC8
9.2e-29	1.08371	0.316	0.004	3.18e-24	CD4_c6	RPL13AP25
2.05e-28	2.03263	0.43	0.155	7.09e-24	CD4_c6	NSMCE1
3.22e-28	1.44655	0.797	0.575	1.11e-23	CD4_c6	NCL
5.49e-28	1.17035	0.304	0.003	1.9e-23	CD4_c6	SARS1
6.06e-28	1.5425	0.304	0.003	2.09e-23	CD4_c6	FABP5P7
9.82e-28	1.67432	0.873	0.505	3.39e-23	CD4_c6	MT2A
1.66e-27	1.57358	0.608	0.323	5.75e-23	CD4_c6	NDUFA3
2.4e-27	1.21764	0.291	0.003	8.27e-23	CD4_c6	RPL24P2
3.09e-27	1.32489	0.658	0.443	1.07e-22	CD4_c6	ATP5ME
3.4e-27	1.28115	0.81	0.589	1.17e-22	CD4_c6	PSME1
3.77e-27	1.89085	0.861	0.418	1.3e-22	CD4_c6	RGS1
6.29e-27	1.18582	1	0.881	2.17e-22	CD4_c6	ATP5F1E
7.3e-27	1.81576	0.772	0.372	2.52e-22	CD4_c6	ID2
1.14e-26	1.15375	0.342	0.011	3.94e-22	CD4_c6	MTATP6P1
1.19e-26	1.1389	0.304	0.007	4.11e-22	CD4_c6	H2BC5
1.22e-26	1.41282	0.557	0.234	4.2e-22	CD4_c6	SUCLG1
1.49e-26	1.28752	0.671	0.435	5.14e-22	CD4_c6	RBMX
2.15e-26	1.10225	0.266	0.001	7.44e-22	CD4_c6	RPL35P5
4.66e-26	1.4943	0.62	0.335	1.61e-21	CD4_c6	EIF5B
4.89e-26	1.19258	0.291	0.004	1.69e-21	CD4_c6	RPL10P16
5.01e-26	0.986439	0.278	0.003	1.73e-21	CD4_c6	AC097263.1
5.92e-26	1.65811	0.595	0.229	2.04e-21	CD4_c6	LARP7
6.57e-26	1.26827	0.291	0.004	2.27e-21	CD4_c6	AC113935.1
8.54e-26	1.36963	0.747	0.471	2.95e-21	CD4_c6	EIF3A
1.58e-25	1.57517	0.43	0.09	5.44e-21	CD4_c6	SSRP1
1.94e-25	1.48452	0.266	0.002	6.71e-21	CD4_c6	H1-3
2.91e-25	1.34997	0.658	0.438	1e-20	CD4_c6	TPI1
4.22e-25	1.09074	0.266	0.003	1.46e-20	CD4_c6	AL031777.2
4.7e-25	1.88786	0.557	0.191	1.62e-20	CD4_c6	TNFRSF9
8.72e-25	1.50602	0.544	0.258	3.01e-20	CD4_c6	TUBB
1.12e-24	1.17014	0.266	0.003	3.87e-20	CD4_c6	TMSB4XP8
1.36e-24	1.32699	0.278	0.004	4.7e-20	CD4_c6	DARS1
1.47e-24	1.11075	0.278	0.004	5.07e-20	CD4_c6	RPL12P4
4.11e-24	1.10328	0.924	0.857	1.42e-19	CD4_c6	CALM1
4.52e-24	1.16586	0.253	0.002	1.56e-19	CD4_c6	AC114491.1
6.87e-24	1.11111	0.253	0.003	2.37e-19	CD4_c6	LARS1
1.11e-23	1.03273	0.266	0.004	3.83e-19	CD4_c6	HSP90AA2P
1.76e-23	1.18407	0.266	0.004	6.08e-19	CD4_c6	PSME2P2
2.15e-23	1.06716	0.266	0.005	7.43e-19	CD4_c6	CACYBPP2
9.81e-23	0.963902	0.278	0.008	3.39e-18	CD4_c6	FRG1HP
1.53e-22	1.17419	0.671	0.427	5.28e-18	CD4_c6	TMEM258
2.1e-22	1.5207	0.633	0.269	7.24e-18	CD4_c6	DYNC1I2
5.5e-22	1.21869	0.696	0.545	1.9e-17	CD4_c6	COX6B1
7.53e-22	1.75202	0.532	0.119	2.6e-17	CD4_c6	S100A2
1.02e-21	1.33801	0.772	0.516	3.53e-17	CD4_c6	GBP2
1.17e-21	1.2438	0.696	0.474	4.02e-17	CD4_c6	HNRNPD
1.4e-21	1.18122	0.253	0.005	4.83e-17	CD4_c6	NARS1
1.51e-21	1.28742	0.266	0.006	5.2e-17	CD4_c6	AC016831.6
1.76e-21	1.2413	0.595	0.297	6.06e-17	CD4_c6	UQCRQ
2.12e-21	1.04754	0.671	0.549	7.31e-17	CD4_c6	SERBP1
2.17e-21	1.32065	0.278	0.008	7.51e-17	CD4_c6	AC025164.2
2.34e-21	1.33975	0.797	0.601	8.07e-17	CD4_c6	CD74
6.4e-21	1.35314	0.608	0.371	2.21e-16	CD4_c6	EIF2S2
6.43e-21	1.1861	0.519	0.336	2.22e-16	CD4_c6	ATP5PD
8.58e-21	0.92709	0.266	0.008	2.96e-16	CD4_c6	H2AZ2
1.16e-20	1.23389	0.633	0.428	4.02e-16	CD4_c6	NDUFB2
1.78e-20	1.76888	0.329	0.033	6.16e-16	CD4_c6	HES1
3e-20	1.33096	0.468	0.187	1.04e-15	CD4_c6	SYNGR2
3.74e-20	1.36688	0.532	0.269	1.29e-15	CD4_c6	RBM17
4.05e-20	1.91048	0.342	0.029	1.4e-15	CD4_c6	KRT17
4.63e-20	1.22795	0.481	0.289	1.6e-15	CD4_c6	C4orf48
7.23e-20	1.02883	0.962	0.918	2.5e-15	CD4_c6	RPS16
1.06e-19	1.19811	0.582	0.383	3.65e-15	CD4_c6	TAGLN2
1.61e-19	1.26451	0.696	0.427	5.57e-15	CD4_c6	PKM
2.48e-19	1.23734	0.608	0.405	8.56e-15	CD4_c6	HSP90B1
2.51e-19	1.15961	0.57	0.344	8.65e-15	CD4_c6	MRPL33
3.72e-19	1.11555	0.595	0.428	1.29e-14	CD4_c6	SRRM1
4.78e-19	1.26801	0.684	0.486	1.65e-14	CD4_c6	KTN1
7.14e-19	1.11155	0.671	0.52	2.46e-14	CD4_c6	SET
8.1e-19	1.05612	0.633	0.517	2.8e-14	CD4_c6	COX5B
8.31e-19	1.09178	0.57	0.346	2.87e-14	CD4_c6	SNRPB2
8.87e-19	1.00725	0.759	0.735	3.06e-14	CD4_c6	YWHAB
1.23e-18	1.10898	0.823	0.673	4.24e-14	CD4_c6	CD3G
2.49e-18	1.05964	0.443	0.35	8.59e-14	CD4_c6	DNAJC8
3.06e-18	1.4145	0.468	0.183	1.06e-13	CD4_c6	HLA-DRB1
3.42e-18	1.09048	0.81	0.672	1.18e-13	CD4_c6	TRAC
4.13e-18	1.2155	0.43	0.209	1.43e-13	CD4_c6	SNRPC
4.66e-18	0.980417	0.759	0.597	1.61e-13	CD4_c6	HNRNPK
6.67e-18	1.15214	0.709	0.536	2.3e-13	CD4_c6	EMP3
6.92e-18	0.910992	0.949	0.877	2.39e-13	CD4_c6	RPL23
8.76e-18	1.35614	0.582	0.338	3.02e-13	CD4_c6	CST7
9.24e-18	1.06744	0.443	0.33	3.19e-13	CD4_c6	VDAC1
2.33e-17	1.22839	0.418	0.218	8.05e-13	CD4_c6	CFAP97
2.67e-17	1.2065	0.468	0.242	9.21e-13	CD4_c6	ZCRB1
2.77e-17	1.09195	0.468	0.278	9.55e-13	CD4_c6	RSL1D1
3.86e-17	1.06877	0.899	0.772	1.33e-12	CD4_c6	SRP14
4.11e-17	1.04717	0.519	0.337	1.42e-12	CD4_c6	POLR2L
6.78e-17	0.958207	0.608	0.54	2.34e-12	CD4_c6	DEK
1.61e-16	1.09361	0.418	0.166	5.55e-12	CD4_c6	MIEN1
4.45e-16	1.41452	0.329	0.04	1.54e-11	CD4_c6	DSP
4.75e-16	0.927429	0.633	0.494	1.64e-11	CD4_c6	C11orf58
6.7e-16	1.03113	0.633	0.443	2.31e-11	CD4_c6	NUCKS1
7.4e-16	1.05962	0.405	0.265	2.56e-11	CD4_c6	GADD45GIP1
7.88e-16	0.878376	0.709	0.608	2.72e-11	CD4_c6	NAP1L1
9.16e-16	1.61947	0.418	0.081	3.16e-11	CD4_c6	EGR1
9.45e-16	1.09551	0.544	0.295	3.26e-11	CD4_c6	PSMA4
9.92e-16	1.02835	0.57	0.417	3.43e-11	CD4_c6	ATP5MPL
2.09e-15	1.57872	0.684	0.321	7.23e-11	CD4_c6	IL2RA
2.49e-15	0.838887	0.494	0.407	8.59e-11	CD4_c6	YWHAE
2.5e-15	1.03166	0.658	0.575	8.63e-11	CD4_c6	DDX24
7.26e-15	1.38508	0.392	0.159	2.51e-10	CD4_c6	MT1E
7.57e-15	1.09868	0.278	0.033	2.61e-10	CD4_c6	SQLE
8.14e-15	1.41834	0.671	0.516	2.81e-10	CD4_c6	NFKBIA
8.39e-15	0.89307	0.671	0.547	2.9e-10	CD4_c6	COX7A2
1.1e-14	1.02823	0.392	0.163	3.79e-10	CD4_c6	PSMC3
1.28e-14	1.05614	0.962	0.859	4.42e-10	CD4_c6	S100A4
1.36e-14	1.07267	0.456	0.224	4.7e-10	CD4_c6	MESD
1.81e-14	1.10686	0.304	0.107	6.25e-10	CD4_c6	UTP11
1.85e-14	1.22879	0.342	0.139	6.39e-10	CD4_c6	GNL3
2.04e-14	0.940027	0.418	0.255	7.04e-10	CD4_c6	EIF3I
2.04e-14	0.988916	0.494	0.334	7.05e-10	CD4_c6	ARPC5L
2.33e-14	1.0725	0.367	0.238	8.05e-10	CD4_c6	HEBP2
2.61e-14	1.05549	0.468	0.22	9.01e-10	CD4_c6	SH2D2A
2.83e-14	1.17252	0.658	0.522	9.77e-10	CD4_c6	CD7
3.4e-14	1.22583	0.392	0.109	1.17e-09	CD4_c6	LMNA
3.92e-14	0.855872	0.696	0.652	1.35e-09	CD4_c6	SON
4.12e-14	0.915604	0.949	0.861	1.42e-09	CD4_c6	PFN1
4.26e-14	0.958064	0.266	0.088	1.47e-09	CD4_c6	TCEAL8
4.44e-14	1.05092	0.367	0.147	1.53e-09	CD4_c6	TXN2
5.85e-14	0.911178	0.608	0.468	2.02e-09	CD4_c6	NDUFA1
5.86e-14	1.11479	0.519	0.321	2.02e-09	CD4_c6	HADHA
6.9e-14	1.12761	0.468	0.271	2.38e-09	CD4_c6	NDUFC1
7.45e-14	0.929666	0.532	0.376	2.57e-09	CD4_c6	COX5A
7.64e-14	0.764585	0.468	0.439	2.64e-09	CD4_c6	C19orf53
8.16e-14	0.971503	0.481	0.235	2.82e-09	CD4_c6	NDUFA6
8.93e-14	0.775156	0.759	0.733	3.08e-09	CD4_c6	COX7C
1.01e-13	1.0516	0.291	0.083	3.47e-09	CD4_c6	HLA-DQA1
1.16e-13	0.819355	0.962	0.875	3.99e-09	CD4_c6	MT-ND4
1.38e-13	0.89106	0.443	0.32	4.77e-09	CD4_c6	CYCS
1.47e-13	0.899908	0.633	0.481	5.07e-09	CD4_c6	UQCR10
1.49e-13	1.37483	0.266	0.044	5.13e-09	CD4_c6	SFN
1.93e-13	0.88474	0.481	0.325	6.68e-09	CD4_c6	SNRPE
2.12e-13	1.21653	0.392	0.193	7.31e-09	CD4_c6	IFI35
2.29e-13	1.0816	0.367	0.177	7.9e-09	CD4_c6	SVIP
2.3e-13	0.937021	0.595	0.439	7.95e-09	CD4_c6	TPR
3.05e-13	0.997338	0.481	0.328	1.05e-08	CD4_c6	COX17
3.31e-13	1.27755	0.418	0.149	1.14e-08	CD4_c6	IFITM3
4.16e-13	1.10325	0.519	0.27	1.44e-08	CD4_c6	TXNDC17
4.27e-13	1.26496	0.481	0.263	1.47e-08	CD4_c6	GPR183
5.15e-13	1.17875	0.532	0.367	1.78e-08	CD4_c6	NSMCE2
5.59e-13	0.882411	0.468	0.348	1.93e-08	CD4_c6	COPS9
5.93e-13	0.952889	0.468	0.292	2.05e-08	CD4_c6	ZC3H15
6.18e-13	0.942817	0.481	0.333	2.13e-08	CD4_c6	SMARCA5
7.83e-13	1.12562	0.595	0.267	2.7e-08	CD4_c6	FOXP3
8.47e-13	0.761719	0.899	0.838	2.92e-08	CD4_c6	RPS20
8.9e-13	0.902785	0.987	0.925	3.07e-08	CD4_c6	ACTB
9.04e-13	1.07879	0.405	0.157	3.12e-08	CD4_c6	NOL8
9.16e-13	0.862259	0.57	0.459	3.16e-08	CD4_c6	RBM8A
9.25e-13	0.844237	0.57	0.516	3.19e-08	CD4_c6	TBCA
9.81e-13	0.986623	0.392	0.25	3.39e-08	CD4_c6	MRPL52
1.25e-12	1.22283	0.468	0.176	4.32e-08	CD4_c6	LINC01588
1.57e-12	1.29668	0.481	0.253	5.41e-08	CD4_c6	GADD45A
1.69e-12	1.14798	0.278	0.059	5.83e-08	CD4_c6	TCEAL4
1.69e-12	0.983721	0.253	0.242	5.84e-08	CD4_c6	DUT
1.85e-12	1.18122	0.418	0.16	6.4e-08	CD4_c6	LAYN
1.92e-12	0.855447	0.367	0.25	6.62e-08	CD4_c6	PDAP1
2.01e-12	0.875793	0.557	0.476	6.94e-08	CD4_c6	PRPF40A
2.06e-12	0.730155	0.418	0.36	7.1e-08	CD4_c6	NOL7
2.13e-12	1.08096	0.304	0.137	7.37e-08	CD4_c6	ACP5
2.15e-12	0.997016	0.392	0.226	7.41e-08	CD4_c6	NMT1
2.72e-12	0.891281	0.684	0.518	9.41e-08	CD4_c6	CDV3
3.45e-12	0.704721	0.519	0.519	1.19e-07	CD4_c6	UBXN4
3.96e-12	0.921802	0.329	0.196	1.37e-07	CD4_c6	CMTM3
5.5e-12	0.920145	0.342	0.215	1.9e-07	CD4_c6	NOP56
6.26e-12	0.910705	0.671	0.519	2.16e-07	CD4_c6	TERF2IP
6.33e-12	0.854782	0.722	0.61	2.19e-07	CD4_c6	PNRC1
6.57e-12	1.11416	0.266	0.072	2.27e-07	CD4_c6	PRKAR1B
7.34e-12	1.04192	0.304	0.179	2.53e-07	CD4_c6	PFDN1
8.91e-12	0.771683	0.962	0.795	3.08e-07	CD4_c6	MT-CO3
9.33e-12	1.04213	0.405	0.166	3.22e-07	CD4_c6	UBTF
1.03e-11	0.868042	0.43	0.281	3.56e-07	CD4_c6	DHRS7
1.17e-11	0.744749	0.582	0.469	4.03e-07	CD4_c6	RAC1
1.21e-11	1.10522	0.278	0.052	4.19e-07	CD4_c6	XRCC1
1.32e-11	1.05389	0.291	0.106	4.55e-07	CD4_c6	LEO1
1.65e-11	0.684765	0.987	0.915	5.7e-07	CD4_c6	RPLP2
1.68e-11	0.901785	0.494	0.305	5.81e-07	CD4_c6	MRPS21
1.74e-11	1.02769	0.418	0.253	6.01e-07	CD4_c6	METAP2
1.86e-11	0.798446	0.468	0.417	6.44e-07	CD4_c6	NDUFS6
1.93e-11	0.725215	0.557	0.481	6.67e-07	CD4_c6	PCBP1
2.1e-11	0.747039	0.633	0.63	7.26e-07	CD4_c6	UBL5
2.1e-11	1.04354	0.62	0.447	7.27e-07	CD4_c6	ATP5PF
2.11e-11	0.820167	0.696	0.539	7.29e-07	CD4_c6	ELOB
2.16e-11	1.04001	0.519	0.401	7.46e-07	CD4_c6	TUBA1B
2.18e-11	1.28065	0.57	0.226	7.52e-07	CD4_c6	FOS
2.21e-11	0.920848	0.481	0.303	7.64e-07	CD4_c6	CD82
2.62e-11	0.628213	0.43	0.453	9.06e-07	CD4_c6	YY1
2.91e-11	0.856148	0.392	0.304	1e-06	CD4_c6	RWDD1
4.85e-11	0.846279	0.532	0.468	1.68e-06	CD4_c6	HNRNPM
4.97e-11	1.03397	0.329	0.134	1.72e-06	CD4_c6	LYRM2
5.13e-11	1.3121	0.291	0.082	1.77e-06	CD4_c6	AC104850.2
5.88e-11	1.03099	0.696	0.397	2.03e-06	CD4_c6	IER2
6.05e-11	0.892835	0.494	0.358	2.09e-06	CD4_c6	TMCO1
6.78e-11	1.09439	0.367	0.224	2.34e-06	CD4_c6	ATOX1
7.68e-11	0.974634	0.772	0.639	2.65e-06	CD4_c6	TRBC2
9.61e-11	0.644882	0.329	0.316	3.32e-06	CD4_c6	SNRPD1
1.05e-10	0.723974	0.456	0.408	3.62e-06	CD4_c6	SYF2
1.14e-10	1.07046	0.304	0.106	3.92e-06	CD4_c6	MRPS18B
1.43e-10	0.713951	0.494	0.433	4.95e-06	CD4_c6	PDIA3
1.55e-10	0.808659	0.646	0.559	5.35e-06	CD4_c6	TAX1BP1
1.56e-10	0.927921	0.291	0.149	5.39e-06	CD4_c6	GLO1
1.63e-10	1.05403	0.608	0.425	5.62e-06	CD4_c6	CTLA4
1.63e-10	0.954728	0.392	0.225	5.63e-06	CD4_c6	CCDC167
1.83e-10	0.75658	0.532	0.442	6.31e-06	CD4_c6	SLC25A5
1.99e-10	0.621672	0.468	0.461	6.86e-06	CD4_c6	ATP5MD
1.99e-10	0.680495	0.468	0.405	6.88e-06	CD4_c6	PSMB3
2.04e-10	1.58572	0.278	0.069	7.03e-06	CD4_c6	KRT16
2.08e-10	0.87456	0.329	0.198	7.17e-06	CD4_c6	PABPC4
2.52e-10	0.866405	0.57	0.434	8.69e-06	CD4_c6	OPTN
2.53e-10	1.0525	0.684	0.415	8.75e-06	CD4_c6	TNFRSF18
2.91e-10	0.705722	0.949	0.854	1e-05	CD4_c6	MT-ND2
2.99e-10	0.503131	0.405	0.455	1.03e-05	CD4_c6	NDUFB11
3.56e-10	0.642055	0.418	0.393	1.23e-05	CD4_c6	PEBP1
3.68e-10	0.891067	0.38	0.212	1.27e-05	CD4_c6	RALBP1
3.69e-10	1.06946	0.354	0.166	1.27e-05	CD4_c6	FLOT1
3.73e-10	1.16184	0.316	0.088	1.29e-05	CD4_c6	ID3
3.96e-10	0.788106	0.43	0.313	1.37e-05	CD4_c6	IFI27L2
4.02e-10	0.705641	0.367	0.385	1.39e-05	CD4_c6	SRSF10
5.01e-10	0.713328	0.354	0.305	1.73e-05	CD4_c6	PSMD7
5.03e-10	0.911891	0.443	0.353	1.74e-05	CD4_c6	YME1L1
5.09e-10	0.903083	0.405	0.279	1.76e-05	CD4_c6	COX20
5.12e-10	0.854728	0.329	0.121	1.77e-05	CD4_c6	EMC4
5.36e-10	1.01039	0.316	0.145	1.85e-05	CD4_c6	CXCR3
5.61e-10	1.00628	0.481	0.304	1.94e-05	CD4_c6	DNPH1
5.7e-10	0.689098	0.38	0.318	1.97e-05	CD4_c6	PSMB4
6.74e-10	0.708495	0.506	0.438	2.33e-05	CD4_c6	SPCS1
6.89e-10	0.808422	0.367	0.246	2.38e-05	CD4_c6	NUB1
7.47e-10	0.616701	0.253	0.221	2.58e-05	CD4_c6	PHB2
7.48e-10	0.638173	0.544	0.499	2.58e-05	CD4_c6	DBI
8.45e-10	0.782399	0.43	0.337	2.92e-05	CD4_c6	MRPL20
8.56e-10	0.960462	0.354	0.206	2.96e-05	CD4_c6	PRPF6
9.71e-10	0.832718	0.506	0.393	3.35e-05	CD4_c6	YTHDC1
9.93e-10	0.823883	0.329	0.165	3.43e-05	CD4_c6	PFDN4
1.01e-09	0.758919	0.456	0.36	3.48e-05	CD4_c6	SEC11C
1.02e-09	0.784077	0.38	0.245	3.51e-05	CD4_c6	SRP72
1.03e-09	0.581125	0.722	0.701	3.56e-05	CD4_c6	SEPTIN7
1.04e-09	0.766257	0.861	0.806	3.61e-05	CD4_c6	CD3D
1.27e-09	0.997596	0.253	0.101	4.4e-05	CD4_c6	AFG3L2
1.31e-09	0.774793	0.278	0.106	4.52e-05	CD4_c6	PTOV1
1.32e-09	1.18775	0.38	0.125	4.57e-05	CD4_c6	TNF
1.44e-09	0.793328	0.329	0.208	4.97e-05	CD4_c6	WBP11
1.47e-09	0.777038	0.443	0.307	5.07e-05	CD4_c6	PSMB6
1.65e-09	0.940307	0.329	0.158	5.69e-05	CD4_c6	MRPS5
2e-09	0.674087	0.304	0.27	6.92e-05	CD4_c6	ANAPC11
2e-09	0.766417	0.342	0.163	6.92e-05	CD4_c6	OTUB1
2.46e-09	1.11682	0.633	0.423	8.51e-05	CD4_c6	CD69
3.55e-09	0.726404	0.633	0.502	0.000122526	CD4_c6	HMGN1
3.59e-09	0.889798	0.304	0.157	0.000123985	CD4_c6	SELENOS
4.09e-09	0.73126	0.443	0.348	0.000141197	CD4_c6	DECR1
4.36e-09	0.694827	0.405	0.39	0.000150648	CD4_c6	SF3B5
4.5e-09	0.900731	0.291	0.093	0.000155372	CD4_c6	RBM42
5.32e-09	0.945246	0.266	0.106	0.00018376	CD4_c6	EBAG9
5.52e-09	0.737077	0.418	0.318	0.00019062	CD4_c6	ZC3H13
5.61e-09	0.591824	0.57	0.593	0.000193545	CD4_c6	PAK2
5.71e-09	0.56167	0.329	0.338	0.000196985	CD4_c6	PDIA6
6.04e-09	0.639899	0.62	0.568	0.000208485	CD4_c6	PSMB9
6.33e-09	0.536229	0.519	0.523	0.000218475	CD4_c6	SLC25A6
6.35e-09	0.573088	0.494	0.488	0.000219118	CD4_c6	ATP5MC3
6.58e-09	0.865083	0.329	0.15	0.000227329	CD4_c6	CDK11B
6.67e-09	0.825281	0.532	0.436	0.000230241	CD4_c6	PRPF4B
7.11e-09	0.670006	0.443	0.392	0.000245322	CD4_c6	AP2B1
7.51e-09	0.603312	0.354	0.321	0.000259406	CD4_c6	ATP6V1F
7.83e-09	0.70545	0.456	0.36	0.000270245	CD4_c6	CASP4
8.26e-09	0.770036	0.291	0.177	0.000285131	CD4_c6	TIMM8B
8.65e-09	0.89794	0.304	0.192	0.00029854	CD4_c6	NIFK
9.43e-09	0.618229	0.367	0.331	0.000325443	CD4_c6	PPA1
9.43e-09	1.12029	0.266	0.072	0.000325679	CD4_c6	BEX3
9.76e-09	0.612112	0.506	0.473	0.000336993	CD4_c6	RGS10
9.91e-09	0.84387	0.316	0.135	0.000342303	CD4_c6	MRPS16
1e-08	0.669146	0.329	0.253	0.000346631	CD4_c6	PYURF
1.04e-08	0.703893	0.962	0.856	0.000357824	CD4_c6	IL32
1.06e-08	0.585304	1	0.929	0.000367545	CD4_c6	RPL37
1.3e-08	0.890301	0.886	0.713	0.000449683	CD4_c6	SAT1
1.31e-08	0.945017	0.278	0.08	0.000451617	CD4_c6	KRT5
1.41e-08	0.573099	0.43	0.441	0.000487131	CD4_c6	PPM1G
1.46e-08	0.77065	0.304	0.153	0.000504648	CD4_c6	DNAJC9
1.59e-08	0.859622	0.316	0.139	0.000549809	CD4_c6	GUSB
1.61e-08	0.738238	0.646	0.611	0.000554735	CD4_c6	LY6E
1.74e-08	0.817372	0.443	0.311	0.000600176	CD4_c6	RTF1
1.77e-08	0.766177	0.304	0.175	0.000610483	CD4_c6	PNKD
1.81e-08	0.81673	0.266	0.119	0.000624197	CD4_c6	RPL26L1
1.92e-08	0.689898	0.608	0.575	0.000663207	CD4_c6	ENO1
1.99e-08	0.830076	0.291	0.121	0.000687007	CD4_c6	UQCRC1
2.05e-08	0.894744	0.608	0.334	0.000706161	CD4_c6	PMAIP1
2.36e-08	0.763286	0.329	0.146	0.000814173	CD4_c6	TIMM13
2.42e-08	0.719911	0.595	0.539	0.000835493	CD4_c6	PRDX1
2.54e-08	0.535458	0.354	0.347	0.000876654	CD4_c6	ANXA5
2.58e-08	0.648944	0.532	0.47	0.000892036	CD4_c6	RBX1
2.71e-08	0.698626	0.911	0.9	0.00093572	CD4_c6	FTL
3.07e-08	0.932659	0.62	0.424	0.00105999	CD4_c6	TIGIT
3.52e-08	0.684952	0.468	0.368	0.00121489	CD4_c6	CUTA
3.58e-08	0.883133	0.253	0.082	0.00123452	CD4_c6	DAXX
3.58e-08	0.753396	0.38	0.223	0.00123484	CD4_c6	MICOS13
3.96e-08	0.537904	0.532	0.592	0.00136715	CD4_c6	HNRNPDL
4.21e-08	0.857185	0.367	0.227	0.00145467	CD4_c6	REST
4.41e-08	0.930165	0.481	0.27	0.00152094	CD4_c6	RDX
4.51e-08	0.535379	0.329	0.325	0.00155636	CD4_c6	GTF3C6
4.7e-08	0.777345	0.392	0.262	0.00162437	CD4_c6	MRPL57
5.77e-08	0.822312	0.443	0.273	0.00199326	CD4_c6	GATA3
5.81e-08	0.906085	0.316	0.117	0.00200764	CD4_c6	ANKRD49
6.38e-08	0.672592	0.253	0.195	0.00220104	CD4_c6	SREK1IP1
6.71e-08	0.555736	0.354	0.317	0.00231835	CD4_c6	GSTO1
6.82e-08	0.753695	0.468	0.371	0.0023555	CD4_c6	UCP2
7.62e-08	1.16528	0.658	0.462	0.00263057	CD4_c6	TRBC1
8.49e-08	0.762935	0.329	0.268	0.00293017	CD4_c6	PDCD5
8.8e-08	0.700907	0.304	0.157	0.00303712	CD4_c6	ETHE1
9.12e-08	0.702656	0.405	0.275	0.00314863	CD4_c6	DDX18
9.23e-08	0.808146	0.696	0.536	0.00318675	CD4_c6	TNFRSF1B
1.03e-07	0.652825	0.342	0.279	0.00354169	CD4_c6	DNMT1
1.18e-07	0.630419	0.43	0.374	0.00407561	CD4_c6	PSAP
1.29e-07	0.500759	0.608	0.661	0.0044496	CD4_c6	LRRFIP1
1.31e-07	0.667926	0.316	0.18	0.00453492	CD4_c6	NHP2
1.37e-07	0.591616	0.532	0.47	0.00472655	CD4_c6	ANP32B
1.38e-07	0.528864	0.38	0.34	0.00477794	CD4_c6	WDR1
1.61e-07	0.505484	0.253	0.255	0.00555164	CD4_c6	SUPT16H
1.74e-07	0.674814	0.38	0.305	0.00599109	CD4_c6	NDUFB9
1.74e-07	0.738638	0.443	0.304	0.00602226	CD4_c6	RANBP1
1.79e-07	0.728158	0.304	0.163	0.00618625	CD4_c6	SNRNP27
1.86e-07	0.758357	0.456	0.345	0.00642139	CD4_c6	USP8
1.88e-07	1.22515	0.671	0.498	0.0064757	CD4_c6	S100A8
1.9e-07	0.755891	0.392	0.224	0.00657005	CD4_c6	ZMAT2
1.95e-07	0.559634	0.709	0.695	0.00671707	CD4_c6	TPM3
1.97e-07	0.587511	0.38	0.32	0.00679633	CD4_c6	ANP32E
2.04e-07	0.896806	0.43	0.271	0.00704387	CD4_c6	PTTG1
2.04e-07	0.662281	0.43	0.326	0.00705974	CD4_c6	PPDPF
2.06e-07	0.76642	0.291	0.114	0.00712115	CD4_c6	PPIE
2.23e-07	0.732798	0.62	0.565	0.00770193	CD4_c6	CAST
2.3e-07	0.714143	0.544	0.441	0.00792429	CD4_c6	RPS27L
2.33e-07	0.656923	0.582	0.573	0.00805501	CD4_c6	FXYD5
2.7e-07	0.504169	0.291	0.262	0.00931776	CD4_c6	RPA3
2.79e-07	0.511572	0.342	0.312	0.00964439	CD4_c6	LAMTOR5
3.04e-07	0.612133	0.405	0.329	0.0104869	CD4_c6	PA2G4
3.3e-07	0.64148	0.582	0.516	0.011397	CD4_c6	ATP5IF1
3.32e-07	0.69513	0.316	0.179	0.0114568	CD4_c6	USP1
3.95e-07	0.554664	0.291	0.257	0.0136426	CD4_c6	VPS4B
4.01e-07	0.692169	0.266	0.204	0.0138516	CD4_c6	THOC7
4.37e-07	0.767383	0.342	0.216	0.0150855	CD4_c6	ABCF1
4.39e-07	0.520998	0.43	0.38	0.0151554	CD4_c6	POLR1D
4.53e-07	0.732699	0.62	0.47	0.0156513	CD4_c6	AKAP9
4.65e-07	0.814917	0.392	0.246	0.0160511	CD4_c6	CXCR6
4.74e-07	0.77712	0.253	0.122	0.016368	CD4_c6	MRPL21
5.07e-07	0.550196	0.43	0.408	0.0174882	CD4_c6	RAD21
5.39e-07	0.631227	0.38	0.295	0.0185984	CD4_c6	SF3B2
5.49e-07	1.05806	0.291	0.13	0.0189465	CD4_c6	GADD45G
6.11e-07	0.667827	0.557	0.476	0.0211119	CD4_c6	POMP
6.18e-07	0.525545	0.316	0.094	0.0213298	CD4_c6	GNLY
7.26e-07	0.892463	0.519	0.322	0.0250736	CD4_c6	LINC01943
7.31e-07	0.562851	0.329	0.306	0.0252386	CD4_c6	RFC1
7.55e-07	0.696865	0.266	0.155	0.0260533	CD4_c6	MRPS33
8.32e-07	0.658465	0.253	0.251	0.0287372	CD4_c6	GPR65
8.92e-07	0.781151	0.266	0.105	0.0307809	CD4_c6	COA3
9.26e-07	1.02815	0.418	0.274	0.0319709	CD4_c6	HLA-DRA
9.29e-07	0.54035	0.354	0.289	0.0320793	CD4_c6	BUD31
9.7e-07	0.670941	0.316	0.212	0.0334842	CD4_c6	C16orf87
1.05e-06	0.610051	0.329	0.276	0.0361409	CD4_c6	SNW1
1.08e-06	0.652378	0.405	0.265	0.0374288	CD4_c6	BANF1
1.16e-06	0.702399	0.316	0.219	0.0400892	CD4_c6	FRMD4B
1.22e-06	0.573439	0.316	0.247	0.0420601	CD4_c6	DSTN
1.23e-06	0.546681	0.291	0.24	0.0424317	CD4_c6	MRPL34
1.32e-06	0.528601	0.354	0.316	0.0454042	CD4_c6	ATP5F1A
1.32e-06	0.533644	0.468	0.406	0.0457072	CD4_c6	NDUFB4
1.39e-06	0.60798	0.57	0.486	0.0481632	CD4_c6	COX7B
1.47e-06	0.623055	0.443	0.342	0.0507062	CD4_c6	DNAJC15
1.51e-06	0.704982	0.582	0.47	0.0522721	CD4_c6	RSRC2
1.67e-06	0.676914	0.392	0.382	0.0577656	CD4_c6	HLA-DPA1
2.34e-06	0.647139	0.759	0.689	0.0806382	CD4_c6	S100A10
2.38e-06	0.774921	0.506	0.353	0.0820194	CD4_c6	U2SURP
2.49e-06	0.613436	0.342	0.225	0.0860149	CD4_c6	CEBPZ
2.69e-06	0.509682	0.253	0.214	0.0928515	CD4_c6	PIM3
2.71e-06	0.54775	0.38	0.357	0.0934426	CD4_c6	THOC2
2.71e-06	1.09501	0.38	0.204	0.0937146	CD4_c6	ICA1
2.76e-06	0.620094	0.785	0.546	0.0951282	CD4_c6	BATF
2.77e-06	0.798732	0.481	0.302	0.095626	CD4_c6	TRAF1
2.8e-06	0.70875	0.266	0.121	0.0965579	CD4_c6	NINJ1
2.81e-06	0.554648	0.278	0.253	0.0968666	CD4_c6	MSL3
2.9e-06	0.61127	0.418	0.38	0.100118	CD4_c6	GPX4
3.18e-06	0.751652	0.266	0.092	0.10965	CD4_c6	AKAP5
3.31e-06	0.650987	0.266	0.217	0.114314	CD4_c6	MRPS31
3.44e-06	0.713565	0.342	0.202	0.118598	CD4_c6	HLA-DQB1
3.51e-06	0.661713	0.354	0.241	0.121331	CD4_c6	AIMP1
3.8e-06	0.553426	0.544	0.484	0.131103	CD4_c6	GNAI2
3.97e-06	0.850525	0.392	0.174	0.137113	CD4_c6	LINC02195
4.28e-06	0.722428	0.456	0.34	0.147599	CD4_c6	XAF1
4.29e-06	0.508132	0.557	0.551	0.148144	CD4_c6	ARPC5
4.4e-06	0.517767	0.329	0.267	0.151861	CD4_c6	DNAJA2
4.45e-06	0.690023	0.278	0.119	0.153556	CD4_c6	CTSA
4.65e-06	0.736977	0.354	0.197	0.160568	CD4_c6	PHLDA1
4.77e-06	0.653997	0.392	0.322	0.164682	CD4_c6	IK
5.09e-06	0.546645	0.329	0.307	0.175663	CD4_c6	SERPINB1
5.76e-06	0.598621	0.354	0.243	0.198757	CD4_c6	RECQL
6.14e-06	0.548915	0.38	0.352	0.21187	CD4_c6	SEC62
6.34e-06	0.556918	0.354	0.248	0.218797	CD4_c6	UQCRFS1
6.35e-06	0.533868	0.709	0.725	0.219259	CD4_c6	UQCRB
6.35e-06	0.583131	0.367	0.321	0.219289	CD4_c6	RBIS
6.59e-06	0.748095	0.329	0.23	0.227532	CD4_c6	GBP4
7.47e-06	0.578262	0.759	0.685	0.25798	CD4_c6	IFITM2
8.6e-06	0.687838	0.43	0.186	0.296927	CD4_c6	LINC02099
8.99e-06	0.642031	0.316	0.209	0.310538	CD4_c6	MRPS18C
9.79e-06	0.789391	0.291	0.151	0.338068	CD4_c6	TMA16
1e-05	0.8562	0.304	0.206	0.34527	CD4_c6	PERP
1.07e-05	0.636159	0.278	0.184	0.368758	CD4_c6	POLE3
1.07e-05	0.567346	0.253	0.1	0.36919	CD4_c6	DPM2
1.16e-05	0.62629	0.253	0.191	0.399648	CD4_c6	SLU7
1.2e-05	0.514401	0.291	0.291	0.414967	CD4_c6	ZNHIT1
1.29e-05	0.558536	0.392	0.294	0.445651	CD4_c6	RHOG
1.31e-05	0.61263	0.38	0.285	0.453091	CD4_c6	USP16
1.44e-05	0.75168	0.354	0.26	0.498856	CD4_c6	GSTP1
1.49e-05	0.558618	0.291	0.212	0.514574	CD4_c6	TUFM
1.58e-05	0.579233	0.519	0.417	0.544466	CD4_c6	SEM1
1.82e-05	1.13726	0.291	0.117	0.629745	CD4_c6	GZMB
1.83e-05	0.706247	0.266	0.19	0.633466	CD4_c6	SLK
1.96e-05	0.545479	0.468	0.421	0.677886	CD4_c6	LGALS3
1.99e-05	0.506615	0.354	0.292	0.687152	CD4_c6	EIF5A
2.04e-05	0.685663	0.468	0.406	0.703285	CD4_c6	REL
2.57e-05	0.554402	0.266	0.24	0.887392	CD4_c6	NINJ2
2.66e-05	0.575477	0.253	0.204	0.917201	CD4_c6	SAE1
3.28e-05	0.511599	0.937	0.896	1	CD4_c6	RPL37A
3.3e-05	0.588467	0.975	0.871	1	CD4_c6	SH3BGRL3
3.44e-05	0.520013	0.342	0.258	1	CD4_c6	NDUFA10
3.74e-05	0.576524	0.405	0.362	1	CD4_c6	PHF11
3.76e-05	0.863442	0.405	0.231	1	CD4_c6	SIRPG
3.89e-05	0.534284	0.772	0.698	1	CD4_c6	KMT2E
4.17e-05	0.62183	0.506	0.445	1	CD4_c6	EIF3J
4.47e-05	0.520884	0.316	0.257	1	CD4_c6	BRD7
4.5e-05	0.534002	0.342	0.244	1	CD4_c6	LSM3
4.52e-05	0.567115	0.329	0.222	1	CD4_c6	ZCCHC10
4.69e-05	0.598907	0.696	0.541	1	CD4_c6	BIRC3
5.22e-05	0.964702	0.608	0.516	1	CD4_c6	LGALS1
5.72e-05	0.604258	0.443	0.361	1	CD4_c6	AMD1
6.21e-05	0.835726	0.608	0.454	1	CD4_c6	TBC1D4
6.3e-05	0.604594	0.278	0.19	1	CD4_c6	HAX1
6.65e-05	0.654965	0.278	0.19	1	CD4_c6	BRD9
6.65e-05	0.637504	0.506	0.384	1	CD4_c6	ZRANB2
7.3e-05	0.651738	0.266	0.191	1	CD4_c6	MAPK6
7.9e-05	0.57556	0.342	0.259	1	CD4_c6	DENR
9.17e-05	0.511983	0.316	0.299	1	CD4_c6	APLP2
0.000103768	0.527544	0.456	0.406	1	CD4_c6	C12orf57
0.000113223	0.822394	0.253	0.147	1	CD4_c6	AL390957.1
0.000113914	0.700191	0.278	0.221	1	CD4_c6	FAM204A
0.000117093	0.578972	0.278	0.143	1	CD4_c6	BCCIP
0.000126331	0.523457	0.329	0.255	1	CD4_c6	SUPT5H
0.000127466	0.576469	0.329	0.192	1	CD4_c6	CDC5L
0.000128309	0.746271	0.342	0.246	1	CD4_c6	TNIP3
0.000136295	0.514488	0.253	0.169	1	CD4_c6	UBE2Q1
0.000144384	0.516058	0.253	0.218	1	CD4_c6	DNAJC21
0.000189199	0.533512	0.266	0.178	1	CD4_c6	NCBP3
0.000210818	0.555985	0.57	0.555	1	CD4_c6	MAF
0.000220665	0.64745	0.481	0.455	1	CD4_c6	IFI6
0.000220766	0.581196	0.278	0.199	1	CD4_c6	NBR1
0.000284743	0.578213	0.304	0.226	1	CD4_c6	NSRP1
0.000311704	0.614676	0.342	0.271	1	CD4_c6	SYAP1
0.000334448	0.553169	0.266	0.149	1	CD4_c6	FIBP
0.000361517	0.694908	0.519	0.383	1	CD4_c6	CD27
0.000390751	0.537652	0.278	0.171	1	CD4_c6	PGP
0.000429932	0.514287	0.304	0.246	1	CD4_c6	SNX5
0.000430545	0.740038	0.266	0.173	1	CD4_c6	ATAD2
0.000620895	0.60762	0.278	0.153	1	CD4_c6	SNHG9
0.000858869	0.575829	0.266	0.184	1	CD4_c6	WDR43
0.000859618	0.59156	0.278	0.194	1	CD4_c6	TAF1B
0.000933464	0.506253	0.316	0.233	1	CD4_c6	HMOX2
0.00101835	0.524704	0.266	0.153	1	CD4_c6	MBD4
0.00107496	0.555114	0.443	0.366	1	CD4_c6	DDX21
0.00122628	0.646006	0.291	0.155	1	CD4_c6	IL1R2
0.00134548	0.568226	0.367	0.306	1	CD4_c6	UPF2
0.00142997	0.549051	0.253	0.123	1	CD4_c6	CROCC
0.00145411	0.559227	0.633	0.504	1	CD4_c6	CARD16
0.00164175	0.607416	0.329	0.194	1	CD4_c6	PRKRIP1
0.00769272	0.542348	0.329	0.228	1	CD4_c6	WAKMAR2
1.79e-35	1.37199	0.649	0.06	6.2e-31	CD4_c7	CTSH
3.14e-34	1.4673	0.703	0.091	1.09e-29	CD4_c7	PTPN13
1.84e-28	1.40591	0.892	0.262	6.34e-24	CD4_c7	MGAT4A
4.93e-26	1.47432	0.959	0.815	1.7e-21	CD4_c7	ACTG1
1.53e-25	1.57831	0.554	0.067	5.27e-21	CD4_c7	PPARG
6.78e-25	1.33025	0.919	0.348	2.34e-20	CD4_c7	ALOX5AP
1.52e-23	1.27935	0.959	0.81	5.26e-19	CD4_c7	S100A6
2.44e-23	0.875566	0.649	0.135	8.42e-19	CD4_c7	LMO4
3.71e-22	1.0064	0.311	0.01	1.28e-17	CD4_c7	IL26
4.76e-21	1.24972	0.959	0.72	1.64e-16	CD4_c7	VIM
2.2e-20	1.70817	0.743	0.231	7.61e-16	CD4_c7	KLRB1
4.16e-20	1.30274	0.716	0.198	1.44e-15	CD4_c7	CCR6
6.28e-20	0.73412	0.676	0.183	2.17e-15	CD4_c7	FKBP11
2.73e-19	0.787541	0.811	0.29	9.43e-15	CD4_c7	RUNX2
2.9e-19	1.14704	0.568	0.109	1e-14	CD4_c7	FAM241A
4.63e-19	1.02953	0.973	0.81	1.6e-14	CD4_c7	RPLP0
5.06e-19	0.906138	0.703	0.2	1.75e-14	CD4_c7	PKIA
6.05e-19	1.44982	0.486	0.075	2.09e-14	CD4_c7	ADAM12
4.4e-18	1.07417	0.973	0.657	1.52e-13	CD4_c7	RORA
4.73e-18	1.07812	0.77	0.349	1.63e-13	CD4_c7	OSTF1
1.5e-17	1.23777	0.865	0.403	5.17e-13	CD4_c7	ADAM19
1.99e-17	0.758805	0.473	0.085	6.87e-13	CD4_c7	MSC-AS1
6.42e-17	0.683673	0.405	0.065	2.22e-12	CD4_c7	FRY
8.6e-17	0.688212	0.419	0.062	2.97e-12	CD4_c7	AFDN
1.25e-16	0.731364	0.649	0.197	4.3e-12	CD4_c7	SLCO3A1
1.59e-16	1.07907	0.973	0.926	5.5e-12	CD4_c7	ACTB
2.29e-16	1.04117	0.297	0.021	7.92e-12	CD4_c7	PLD1
2.64e-16	1.07247	0.689	0.22	9.11e-12	CD4_c7	REEP3
3.22e-16	0.84908	0.973	0.634	1.11e-11	CD4_c7	LAPTM5
3.28e-16	0.95916	0.568	0.134	1.13e-11	CD4_c7	FURIN
4e-16	1.39721	0.878	0.485	1.38e-11	CD4_c7	CAMK4
8.73e-16	1.0337	0.892	0.437	3.02e-11	CD4_c7	RBMS1
1.2e-15	0.761694	0.486	0.099	4.15e-11	CD4_c7	AGPAT4
1.32e-15	0.939163	0.554	0.133	4.55e-11	CD4_c7	CD40LG
1.5e-15	0.910504	0.892	0.429	5.18e-11	CD4_c7	MGAT5
[truncated: 393 more rows]

## Sheet: CD8 T cell
p_val	avg_log2FC	pct.1	pct.2	p_val_adj	cluster	gene
1.41851e-74	1.51439	0.889	0.589	4.89756e-70	CD8_c1	RESF1
8.21581e-71	1.95129	0.682	0.22	2.83659e-66	CD8_c1	LINC00861
4.24386e-59	1.61997	0.671	0.224	1.46524e-54	CD8_c1	TC2N
1.15733e-56	1.47726	0.666	0.272	3.99581e-52	CD8_c1	RBL2
4.61375e-56	1.4567	0.844	0.534	1.59294e-51	CD8_c1	CCND3
4.90831e-56	1.14616	0.933	0.665	1.69464e-51	CD8_c1	IKZF1
9.65919e-55	1.5413	0.724	0.322	3.33493e-50	CD8_c1	AL627171.2
2.93396e-51	1.18014	0.916	0.659	1.01298e-46	CD8_c1	PIP4K2A
5.61816e-51	1.35663	0.657	0.26	1.93972e-46	CD8_c1	SLAMF6
6.15511e-50	1.0616	0.95	0.745	2.12511e-45	CD8_c1	ARHGAP15
7.56807e-50	0.848331	0.986	0.915	2.61295e-45	CD8_c1	PTPRC
5.85363e-49	1.58878	0.741	0.335	2.02102e-44	CD8_c1	GZMK
1.67558e-48	1.1225	0.838	0.543	5.78509e-44	CD8_c1	N4BP2L2
2.67221e-48	1.37475	0.735	0.386	9.22608e-44	CD8_c1	SYNE1
1.12723e-45	1.28238	0.663	0.314	3.89186e-41	CD8_c1	RAP1GDS1
3.62378e-45	1.65954	0.682	0.373	1.25114e-40	CD8_c1	AOAH
8.74739e-45	1.1198	0.903	0.625	3.02012e-40	CD8_c1	THEMIS
8.99297e-43	1.46912	0.607	0.23	3.10491e-38	CD8_c1	PPP2R2B
1.86258e-41	0.997675	0.93	0.717	6.43076e-37	CD8_c1	CELF2
6.73958e-41	1.12462	0.752	0.519	2.32691e-36	CD8_c1	IQGAP2
8.66894e-41	1.21071	0.691	0.386	2.99304e-36	CD8_c1	DPYD
9.57831e-41	0.86161	0.969	0.701	3.30701e-36	CD8_c1	PARP8
1.7907e-40	1.2049	0.763	0.481	6.18258e-36	CD8_c1	SLFN12L
5.80541e-40	1.00246	0.847	0.588	2.00438e-35	CD8_c1	EVL
9.32403e-40	1.21668	0.791	0.505	3.21922e-35	CD8_c1	RIPOR2
9.90117e-40	1.15879	0.802	0.474	3.41848e-35	CD8_c1	SAMD3
1.6185e-38	1.22524	0.799	0.511	5.58804e-34	CD8_c1	ZBTB20
2.50837e-38	1.30546	0.515	0.194	8.66039e-34	CD8_c1	LINC00426
1.46481e-37	1.15948	0.432	0.112	5.0574e-33	CD8_c1	GIMAP5
2.06333e-37	1.2123	0.446	0.125	7.12385e-33	CD8_c1	AC006369.1
4.83544e-36	0.969865	0.772	0.541	1.66948e-31	CD8_c1	EMB
3.47459e-35	1.05421	0.691	0.398	1.19964e-30	CD8_c1	FTX
7.18785e-35	1.01262	0.747	0.459	2.48168e-30	CD8_c1	LCP2
1.7516e-33	0.881529	0.883	0.626	6.04759e-29	CD8_c1	ANKRD44
3.7712e-33	0.994391	0.716	0.495	1.30204e-28	CD8_c1	OXNAD1
9.17437e-33	0.931146	0.836	0.641	3.16754e-28	CD8_c1	DOCK8
1.33017e-32	0.971584	0.83	0.562	4.59256e-28	CD8_c1	FOXN3
1.68434e-32	1.23723	0.51	0.206	5.81536e-28	CD8_c1	AF165147.1
1.93519e-32	0.91448	0.838	0.623	6.68143e-28	CD8_c1	BCL11B
4.18338e-32	1.16067	0.301	0.045	1.44435e-27	CD8_c1	EPHA1-AS1
5.17688e-32	1.03174	0.398	0.13	1.78737e-27	CD8_c1	EIF4E3
5.91914e-32	0.875861	0.916	0.726	2.04364e-27	CD8_c1	SKAP1
6.46676e-32	0.761366	0.961	0.841	2.23271e-27	CD8_c1	MBNL1
1.05472e-31	1.00879	0.624	0.337	3.64153e-27	CD8_c1	NLRC5
1.20975e-31	0.862913	0.813	0.633	4.17678e-27	CD8_c1	WIPF1
1.37698e-31	1.10132	0.68	0.402	4.75416e-27	CD8_c1	RUNX1
2.2173e-31	1.13363	0.398	0.119	7.65547e-27	CD8_c1	TTC13
2.33632e-31	1.08025	0.437	0.148	8.06638e-27	CD8_c1	GIMAP1
2.60663e-31	1.11024	0.613	0.286	8.99966e-27	CD8_c1	GRAP2
3.67397e-31	1.07275	0.618	0.324	1.26847e-26	CD8_c1	TRIM22
5.05213e-31	0.989286	0.724	0.484	1.7443e-26	CD8_c1	DOCK2
1.98836e-30	1.0846	0.685	0.421	6.86499e-26	CD8_c1	CASP8
5.18641e-30	0.996651	0.791	0.5	1.79066e-25	CD8_c1	FOXP1
7.77854e-30	0.994781	0.652	0.417	2.68562e-25	CD8_c1	STK10
1.38756e-29	1.09801	0.546	0.263	4.79069e-25	CD8_c1	STK39
1.41581e-29	0.916352	0.744	0.436	4.88823e-25	CD8_c1	TGFBR2
1.44157e-29	1.50214	0.579	0.318	4.97717e-25	CD8_c1	ABLIM1
2.67499e-29	0.995007	0.54	0.244	9.23568e-25	CD8_c1	BTN3A1
3.98207e-29	0.99718	0.577	0.314	1.37485e-24	CD8_c1	PHC3
5.02453e-29	1.405	0.493	0.175	1.73477e-24	CD8_c1	RMRP
6.2186e-29	0.983897	0.543	0.263	2.14703e-24	CD8_c1	CCM2
7.17985e-29	1.08912	0.479	0.192	2.47891e-24	CD8_c1	SIDT1
8.51581e-29	0.945172	0.699	0.438	2.94017e-24	CD8_c1	SLFN5
8.92118e-29	1.02388	0.618	0.339	3.08013e-24	CD8_c1	CCDC88C
1.37738e-28	1.06616	0.554	0.286	4.75553e-24	CD8_c1	FLI1
3.53732e-28	1.044	0.604	0.359	1.2213e-23	CD8_c1	SUCLG2
4.15795e-28	1.06915	0.588	0.306	1.43557e-23	CD8_c1	SAMD9L
4.47056e-28	1.14159	0.499	0.228	1.54351e-23	CD8_c1	SLC9A9
7.06125e-28	1.02512	0.37	0.089	2.43797e-23	CD8_c1	IGKC
1.01522e-27	0.97169	0.682	0.428	3.50514e-23	CD8_c1	PCNX1
1.93587e-27	0.873887	0.749	0.503	6.68378e-23	CD8_c1	ARAP2
2.12934e-27	1.2124	0.37	0.126	7.35178e-23	CD8_c1	ST8SIA1
2.31425e-27	1.22015	0.543	0.318	7.99017e-23	CD8_c1	DTHD1
6.04271e-27	0.936491	0.543	0.268	2.08631e-22	CD8_c1	C5orf56
1.27357e-26	0.944399	0.487	0.259	4.39713e-22	CD8_c1	CHURC1
2.48766e-26	0.820205	0.719	0.523	8.5889e-22	CD8_c1	DDX17
7.13196e-26	1.03537	0.465	0.22	2.46238e-21	CD8_c1	TTC39B
8.18017e-26	0.900523	0.593	0.324	2.82429e-21	CD8_c1	INPP4A
1.56828e-25	0.940538	0.604	0.371	5.41465e-21	CD8_c1	ATM
2.03774e-25	0.793609	0.838	0.622	7.0355e-21	CD8_c1	LRBA
2.75858e-25	0.793772	0.838	0.68	9.52426e-21	CD8_c1	UTRN
4.5851e-25	0.962708	0.44	0.152	1.58305e-20	CD8_c1	CRYBG1
2.82647e-24	0.919503	0.563	0.337	9.75868e-20	CD8_c1	MYO1F
4.85808e-24	1.37256	0.345	0.103	1.6773e-19	CD8_c1	HIST1H4C
1.53358e-23	0.869543	0.465	0.245	5.29485e-19	CD8_c1	IL10RA
3.41973e-23	0.829731	0.638	0.386	1.1807e-18	CD8_c1	NKTR
4.25967e-23	0.879942	0.577	0.371	1.47069e-18	CD8_c1	PUM2
7.20591e-23	0.864834	0.423	0.167	2.48791e-18	CD8_c1	DENND2D
8.67104e-23	0.845744	0.663	0.416	2.99376e-18	CD8_c1	PRKCQ
9.89944e-23	0.867903	0.783	0.541	3.41788e-18	CD8_c1	PITPNC1
1.04814e-22	0.881701	0.529	0.293	3.61882e-18	CD8_c1	SENP7
1.07444e-22	0.982249	0.524	0.276	3.70963e-18	CD8_c1	ZNF831
1.08741e-22	0.912355	0.426	0.199	3.7544e-18	CD8_c1	NLRC3
1.37331e-22	1.21469	0.443	0.179	4.74151e-18	CD8_c1	ANK3
1.9918e-22	0.859368	0.376	0.138	6.87689e-18	CD8_c1	ZNF91
2.34583e-22	0.971915	0.518	0.327	8.09923e-18	CD8_c1	ZFYVE28
4.36821e-22	0.920495	0.435	0.191	1.50817e-17	CD8_c1	MICU2
6.31762e-22	0.787082	0.688	0.531	2.18122e-17	CD8_c1	MYCBP2
6.92758e-22	0.902533	0.301	0.079	2.39182e-17	CD8_c1	LINC01550
1.02879e-21	0.87089	0.613	0.377	3.55201e-17	CD8_c1	AKNA
1.24757e-21	0.831989	0.571	0.37	4.30734e-17	CD8_c1	CD47
1.34873e-21	0.859694	0.616	0.431	4.65663e-17	CD8_c1	EPS15
1.43216e-21	0.83502	0.688	0.423	4.94469e-17	CD8_c1	GIMAP7
1.60904e-21	0.918697	0.563	0.321	5.55537e-17	CD8_c1	CD8B
2.38411e-21	0.718596	0.861	0.728	8.23139e-17	CD8_c1	ETS1
2.42544e-21	0.878639	0.44	0.229	8.37409e-17	CD8_c1	44992
2.48297e-21	0.857168	0.552	0.366	8.5727e-17	CD8_c1	SEPTIN9
3.77192e-21	0.904613	0.563	0.333	1.30229e-16	CD8_c1	MBD5
4.53619e-21	0.962214	0.585	0.344	1.56616e-16	CD8_c1	KLF12
4.70177e-21	0.827989	0.716	0.526	1.62333e-16	CD8_c1	GPRIN3
1.68896e-20	0.857294	0.641	0.435	5.8313e-16	CD8_c1	FAM172A
2.16059e-20	0.906195	0.618	0.378	7.45966e-16	CD8_c1	LDLRAD4
2.18473e-20	0.87704	0.429	0.192	7.543e-16	CD8_c1	EXOC2
2.39963e-20	0.852844	0.46	0.249	8.28495e-16	CD8_c1	CARD8
2.79756e-20	0.813253	0.54	0.318	9.65885e-16	CD8_c1	TAF15
3.83173e-20	0.931655	0.577	0.344	1.32294e-15	CD8_c1	EXOC4
4.3461e-20	0.942593	0.27	0.075	1.50053e-15	CD8_c1	JAKMIP2
4.37786e-20	0.859549	0.507	0.302	1.5115e-15	CD8_c1	DOCK11
4.69375e-20	0.882537	0.373	0.188	1.62057e-15	CD8_c1	MVB12B
4.71159e-20	0.892633	0.546	0.341	1.62672e-15	CD8_c1	ZCCHC7
6.11563e-20	0.820815	0.507	0.312	2.11148e-15	CD8_c1	R3HDM2
7.99179e-20	0.873663	0.482	0.247	2.75925e-15	CD8_c1	TTC17
1.1589e-19	0.842938	0.281	0.07	4.00122e-15	CD8_c1	MAP2K6
1.61369e-19	0.794744	0.677	0.474	5.57142e-15	CD8_c1	CEP85L
1.821e-19	0.99442	0.365	0.152	6.28719e-15	CD8_c1	KLRG1
2.15887e-19	0.550645	0.914	0.713	7.4537e-15	CD8_c1	PRKCH
3.03836e-19	0.88449	0.591	0.383	1.04902e-14	CD8_c1	TRG-AS1
3.08937e-19	0.801942	0.298	0.088	1.06664e-14	CD8_c1	RAB30-DT
3.24063e-19	0.850466	0.49	0.298	1.11886e-14	CD8_c1	GPR174
3.27969e-19	0.760822	0.618	0.447	1.13234e-14	CD8_c1	SYNRG
3.62069e-19	0.772088	0.641	0.407	1.25008e-14	CD8_c1	ARHGAP25
4.42697e-19	0.828155	0.593	0.386	1.52845e-14	CD8_c1	RASGRP1
5.17555e-19	0.793579	0.46	0.274	1.78691e-14	CD8_c1	UBAC2
6.49319e-19	0.787832	0.613	0.366	2.24184e-14	CD8_c1	GIMAP4
8.48782e-19	0.764576	0.577	0.347	2.93051e-14	CD8_c1	TRAF3IP3
8.71917e-19	0.602327	0.861	0.721	3.01038e-14	CD8_c1	SP100
9.71269e-19	0.806627	0.373	0.16	3.3534e-14	CD8_c1	DGLUCY
1.05187e-18	0.836105	0.396	0.183	3.63169e-14	CD8_c1	ATP2A3
1.43552e-18	0.918306	0.526	0.325	4.95628e-14	CD8_c1	FBXL17
1.45499e-18	0.790629	0.565	0.337	5.02348e-14	CD8_c1	NCK2
1.47294e-18	0.828627	0.298	0.11	5.08546e-14	CD8_c1	MIATNB
2.00453e-18	0.729686	0.816	0.626	6.92084e-14	CD8_c1	FKBP5
2.31071e-18	0.830344	0.501	0.285	7.97796e-14	CD8_c1	STAU2
3.07254e-18	0.783911	0.582	0.382	1.06082e-13	CD8_c1	COG5
3.52719e-18	0.800089	0.51	0.325	1.2178e-13	CD8_c1	ARFGEF1
3.85171e-18	0.849137	0.688	0.449	1.32984e-13	CD8_c1	LINC01934
3.86668e-18	0.797676	0.404	0.194	1.33501e-13	CD8_c1	AC092821.3
4.85031e-18	0.877281	0.331	0.134	1.67462e-13	CD8_c1	CATSPERB
4.86435e-18	0.933741	0.435	0.256	1.67947e-13	CD8_c1	CLDND1
7.32172e-18	0.776628	0.454	0.259	2.5279e-13	CD8_c1	BIN2
7.79256e-18	0.787366	0.418	0.249	2.69046e-13	CD8_c1	SPATA13
9.53299e-18	0.850912	0.27	0.096	3.29136e-13	CD8_c1	TVP23C
1.01806e-17	0.762273	0.51	0.297	3.51496e-13	CD8_c1	PARP4
1.14561e-17	0.893457	0.526	0.339	3.95534e-13	CD8_c1	GTDC1
1.2611e-17	0.880066	0.329	0.187	4.35406e-13	CD8_c1	UMAD1
1.32333e-17	0.696062	0.565	0.373	4.56893e-13	CD8_c1	KLF13
1.3566e-17	0.785252	0.326	0.119	4.6838e-13	CD8_c1	ZNF708
1.47125e-17	0.781587	0.482	0.313	5.07965e-13	CD8_c1	USP9Y
1.48148e-17	0.774955	0.493	0.291	5.11497e-13	CD8_c1	MON2
2.24952e-17	0.776462	0.365	0.154	7.76671e-13	CD8_c1	PARP15
2.4402e-17	0.939636	0.63	0.435	8.42502e-13	CD8_c1	MAML2
2.9566e-17	0.77431	0.538	0.332	1.0208e-12	CD8_c1	PTPN4
3.18764e-17	0.832596	0.329	0.119	1.10056e-12	CD8_c1	MEAK7
3.19587e-17	0.858874	0.407	0.196	1.10341e-12	CD8_c1	MYO5A
3.7029e-17	0.785889	0.373	0.163	1.27846e-12	CD8_c1	AVL9
4.35808e-17	0.936259	0.376	0.187	1.50467e-12	CD8_c1	ATXN7L1
4.97344e-17	0.817941	0.368	0.196	1.71713e-12	CD8_c1	RFFL
5.06793e-17	0.835589	0.493	0.295	1.74975e-12	CD8_c1	FAM102A
5.25777e-17	0.85792	0.396	0.203	1.8153e-12	CD8_c1	ACYP2
6.17989e-17	0.670369	0.763	0.561	2.13367e-12	CD8_c1	IKZF3
6.32957e-17	0.765357	0.535	0.355	2.18535e-12	CD8_c1	PIK3R5
6.33084e-17	0.837518	0.393	0.195	2.18579e-12	CD8_c1	SLC16A7
6.53053e-17	0.826635	0.373	0.183	2.25473e-12	CD8_c1	AC079781.5
7.24157e-17	0.734304	0.657	0.489	2.50022e-12	CD8_c1	PCED1B
8.57288e-17	0.688656	0.741	0.541	2.95987e-12	CD8_c1	AAK1
1.14085e-16	0.767817	0.304	0.104	3.93889e-12	CD8_c1	PIK3CB
1.27028e-16	0.806513	0.482	0.282	4.38578e-12	CD8_c1	PPP3CC
1.39381e-16	0.872227	0.396	0.188	4.81228e-12	CD8_c1	DIPK1A
1.50062e-16	0.851887	0.543	0.367	5.18106e-12	CD8_c1	VTI1A
1.54158e-16	0.804503	0.485	0.274	5.32246e-12	CD8_c1	TRAPPC9
1.58453e-16	0.727734	0.435	0.306	5.47073e-12	CD8_c1	LRRC8C
1.65821e-16	0.679203	0.638	0.412	5.72513e-12	CD8_c1	ARHGEF3
1.78503e-16	1.05448	0.432	0.259	6.16299e-12	CD8_c1	TTN
1.92972e-16	0.748909	0.499	0.286	6.66253e-12	CD8_c1	SEL1L3
2.18853e-16	0.839887	0.315	0.118	7.55613e-12	CD8_c1	LINC02328
2.48311e-16	0.80176	0.457	0.243	8.5732e-12	CD8_c1	NSD1
2.57691e-16	0.808232	0.318	0.154	8.89703e-12	CD8_c1	XPO4
2.73833e-16	0.722669	0.295	0.119	9.45437e-12	CD8_c1	POLR2J3
3.10265e-16	0.724085	0.596	0.385	1.07122e-11	CD8_c1	CYFIP2
3.22417e-16	0.904374	0.49	0.304	1.11318e-11	CD8_c1	SMYD3
3.32132e-16	0.730892	0.273	0.093	1.14672e-11	CD8_c1	SLC23A2
3.4597e-16	0.701313	0.671	0.5	1.1945e-11	CD8_c1	PREX1
3.48423e-16	0.730109	0.493	0.341	1.20296e-11	CD8_c1	MYO9B
4.15432e-16	0.641683	0.813	0.69	1.43432e-11	CD8_c1	CD96
4.54926e-16	0.71688	0.652	0.497	1.57068e-11	CD8_c1	PDCD4
4.62398e-16	0.820396	0.543	0.371	1.59647e-11	CD8_c1	STAT1
5.06651e-16	0.674448	0.479	0.286	1.74926e-11	CD8_c1	TMBIM4
5.67148e-16	0.721127	0.396	0.201	1.95814e-11	CD8_c1	JPX
5.93478e-16	0.726429	0.582	0.419	2.04904e-11	CD8_c1	PTK2B
6.88311e-16	0.796376	0.273	0.096	2.37646e-11	CD8_c1	TPRG1
6.89325e-16	0.782529	0.426	0.248	2.37996e-11	CD8_c1	HDAC4
6.90764e-16	0.788532	0.462	0.266	2.38493e-11	CD8_c1	FAM53B
6.97807e-16	0.765722	0.54	0.325	2.40925e-11	CD8_c1	NIN
8.50802e-16	0.62729	0.666	0.512	2.93748e-11	CD8_c1	USP34
1.07916e-15	0.690075	0.37	0.18	3.72592e-11	CD8_c1	EFR3A
1.16425e-15	0.737947	0.451	0.236	4.01968e-11	CD8_c1	SECISBP2
1.28583e-15	0.732148	0.568	0.423	4.43947e-11	CD8_c1	GPATCH8
1.34411e-15	0.777969	0.312	0.156	4.64066e-11	CD8_c1	FAM120B
1.42863e-15	0.760338	0.387	0.19	4.93249e-11	CD8_c1	MDM4
1.52926e-15	0.725538	0.318	0.125	5.27991e-11	CD8_c1	CCR5
1.70047e-15	0.722148	0.482	0.317	5.87103e-11	CD8_c1	TMEM181
2.06977e-15	0.706603	0.265	0.104	7.1461e-11	CD8_c1	C2CD5
2.08967e-15	0.806106	0.362	0.199	7.2148e-11	CD8_c1	GLIPR2
2.10985e-15	0.76775	0.384	0.194	7.28446e-11	CD8_c1	TRIM14
2.15598e-15	0.749123	0.479	0.298	7.44373e-11	CD8_c1	PLCL2
2.2634e-15	0.739362	0.524	0.405	7.8146e-11	CD8_c1	KLRK1
2.71958e-15	0.745621	0.499	0.312	9.38964e-11	CD8_c1	RCSD1
2.73088e-15	1.16143	0.284	0.112	9.42864e-11	CD8_c1	IFNG-AS1
2.797e-15	0.66633	0.752	0.619	9.65694e-11	CD8_c1	INPP4B
4.01793e-15	0.825415	0.298	0.112	1.38723e-10	CD8_c1	C22orf34
4.22971e-15	0.709464	0.574	0.355	1.46035e-10	CD8_c1	ST8SIA4
4.59368e-15	0.732667	0.401	0.207	1.58602e-10	CD8_c1	DMTF1
4.89649e-15	0.734419	0.443	0.257	1.69056e-10	CD8_c1	LIME1
5.01352e-15	0.704307	0.496	0.306	1.73097e-10	CD8_c1	PPP6R2
5.3892e-15	0.72194	0.256	0.106	1.86068e-10	CD8_c1	GAB3
5.49279e-15	0.71434	0.538	0.34	1.89644e-10	CD8_c1	DENND1B
5.95921e-15	0.669162	0.685	0.511	2.05748e-10	CD8_c1	SSH2
6.14975e-15	0.619512	0.71	0.518	2.12326e-10	CD8_c1	CAPZA1
6.7871e-15	0.741673	0.37	0.171	2.34332e-10	CD8_c1	PPP3CB
7.00202e-15	0.703173	0.412	0.244	2.41752e-10	CD8_c1	DYNLT1
7.3604e-15	0.744639	0.493	0.304	2.54125e-10	CD8_c1	DIP2A
7.6778e-15	0.821187	0.295	0.112	2.65084e-10	CD8_c1	SUMF1
9.31526e-15	0.589168	0.682	0.444	3.21619e-10	CD8_c1	PRKCB
1.07522e-14	0.727806	0.251	0.089	3.7123e-10	CD8_c1	ZNF718
1.09816e-14	0.765358	0.345	0.182	3.79151e-10	CD8_c1	PHKB
1.2728e-14	0.657161	0.276	0.134	4.39447e-10	CD8_c1	RAD50
1.51403e-14	0.726693	0.526	0.324	5.22734e-10	CD8_c1	OGT
1.74375e-14	0.736937	0.251	0.077	6.02047e-10	CD8_c1	SLC16A1-AS1
1.95936e-14	0.702748	0.404	0.259	6.76489e-10	CD8_c1	RABEP1
2.12005e-14	0.714179	0.716	0.535	7.31968e-10	CD8_c1	ITGA4
2.62337e-14	0.621546	0.499	0.34	9.05744e-10	CD8_c1	LNPEP
2.84678e-14	0.711047	0.284	0.102	9.82881e-10	CD8_c1	DENND6A
3.08437e-14	0.714925	0.577	0.389	1.06491e-09	CD8_c1	ITGAL
3.17421e-14	0.75944	0.407	0.213	1.09593e-09	CD8_c1	CCDC18-AS1
3.26313e-14	0.733628	0.39	0.218	1.12663e-09	CD8_c1	CHD9
3.29545e-14	0.740745	0.373	0.203	1.13779e-09	CD8_c1	FGD3
3.44672e-14	0.676964	0.334	0.192	1.19002e-09	CD8_c1	ZZEF1
3.47094e-14	0.684221	0.318	0.131	1.19838e-09	CD8_c1	ERAP2
4.01659e-14	0.674348	0.32	0.167	1.38677e-09	CD8_c1	RALGAPB
4.131e-14	0.730753	0.37	0.213	1.42627e-09	CD8_c1	SMAD2
4.32177e-14	0.65622	0.518	0.343	1.49213e-09	CD8_c1	ORMDL1
4.97794e-14	0.723437	0.284	0.122	1.71868e-09	CD8_c1	LPGAT1
5.01236e-14	0.67069	0.281	0.104	1.73057e-09	CD8_c1	DNAJC13
5.08806e-14	0.714261	0.301	0.117	1.75671e-09	CD8_c1	GARS-DT
5.1725e-14	0.566984	0.641	0.518	1.78586e-09	CD8_c1	HLA-F
5.30605e-14	0.795258	0.309	0.141	1.83197e-09	CD8_c1	RFX3-AS1
6.06659e-14	0.549006	0.794	0.698	2.09455e-09	CD8_c1	FYB1
6.20684e-14	0.81235	0.34	0.154	2.14297e-09	CD8_c1	GMDS-DT
6.73918e-14	0.540553	0.883	0.724	2.32677e-09	CD8_c1	RABGAP1L
7.3039e-14	0.73885	0.357	0.172	2.52174e-09	CD8_c1	ATR
9.82938e-14	0.664051	0.607	0.417	3.39369e-09	CD8_c1	UTY
9.90787e-14	0.656484	0.451	0.266	3.42079e-09	CD8_c1	DEF6
1.04944e-13	0.682327	0.309	0.168	3.6233e-09	CD8_c1	DPP8
1.09375e-13	0.501102	0.903	0.817	3.77629e-09	CD8_c1	RNF213
1.10968e-13	0.599574	0.825	0.668	3.83128e-09	CD8_c1	SYNE2
1.17936e-13	0.644796	0.437	0.271	4.07187e-09	CD8_c1	LIMD2
1.26735e-13	0.680577	0.471	0.325	4.37567e-09	CD8_c1	PRRC2B
1.33606e-13	0.676439	0.543	0.389	4.61287e-09	CD8_c1	PCNX2
1.40586e-13	0.72263	0.474	0.31	4.85388e-09	CD8_c1	USP25
1.45596e-13	0.685849	0.451	0.287	5.02686e-09	CD8_c1	TBC1D1
1.50097e-13	0.577539	0.716	0.541	5.18226e-09	CD8_c1	USP15
1.503e-13	0.665254	0.571	0.367	5.18926e-09	CD8_c1	RFTN1
1.50617e-13	0.691936	0.507	0.32	5.2002e-09	CD8_c1	ZBTB38
1.72384e-13	0.516327	0.774	0.621	5.95175e-09	CD8_c1	RAP1B
1.96438e-13	0.717764	0.306	0.154	6.78223e-09	CD8_c1	NNT
1.99585e-13	0.689752	0.384	0.217	6.89087e-09	CD8_c1	WWP1
2.00227e-13	0.695559	0.407	0.211	6.91304e-09	CD8_c1	CD84
2.21223e-13	0.678588	0.384	0.213	7.63794e-09	CD8_c1	RCAN3
2.46071e-13	0.62403	0.702	0.547	8.49584e-09	CD8_c1	BIRC6
2.54261e-13	0.634355	0.329	0.161	8.77861e-09	CD8_c1	ANKRD36
2.67054e-13	0.679453	0.301	0.131	9.2203e-09	CD8_c1	DENND1C
2.7877e-13	0.64772	0.306	0.148	9.6248e-09	CD8_c1	SASH3
3.4693e-13	0.623551	0.276	0.141	1.19781e-08	CD8_c1	SMAD4
3.56441e-13	0.709601	0.496	0.327	1.23065e-08	CD8_c1	TRERF1
3.59578e-13	0.734501	0.384	0.249	1.24148e-08	CD8_c1	ATG7
3.64028e-13	0.559931	0.733	0.604	1.25684e-08	CD8_c1	CD53
3.7231e-13	0.660672	0.345	0.21	1.28544e-08	CD8_c1	ZNF721
3.78192e-13	0.610036	0.565	0.447	1.30574e-08	CD8_c1	CD8A
4.07154e-13	0.663912	0.415	0.255	1.40574e-08	CD8_c1	ITCH
4.2229e-13	0.682276	0.432	0.305	1.458e-08	CD8_c1	TENT2
5.08101e-13	0.634664	0.351	0.205	1.75427e-08	CD8_c1	STX16
5.4415e-13	0.694581	0.501	0.339	1.87873e-08	CD8_c1	SCML4
6.1227e-13	0.820919	0.368	0.221	2.11392e-08	CD8_c1	KIAA0825
6.37602e-13	0.660624	0.666	0.488	2.20139e-08	CD8_c1	NFATC2
7.53416e-13	0.581132	0.404	0.293	2.60124e-08	CD8_c1	TMEM14B
7.79348e-13	0.614392	0.563	0.435	2.69078e-08	CD8_c1	NEDD9
8.175e-13	0.667777	0.351	0.172	2.8225e-08	CD8_c1	PPP1R21
8.26964e-13	0.604093	0.267	0.146	2.85518e-08	CD8_c1	MTG1
8.33144e-13	0.705936	0.331	0.172	2.87651e-08	CD8_c1	FBXW4
8.9332e-13	0.654417	0.251	0.089	3.08428e-08	CD8_c1	KIAA1671
9.3892e-13	0.674403	0.295	0.133	3.24172e-08	CD8_c1	METTL15
1.17019e-12	0.656849	0.312	0.165	4.04019e-08	CD8_c1	ERCC5
1.20895e-12	0.685501	0.343	0.169	4.17401e-08	CD8_c1	CCDC141
1.34814e-12	0.645145	0.39	0.253	4.65457e-08	CD8_c1	VPS13D
1.45481e-12	0.594536	0.526	0.324	5.02286e-08	CD8_c1	PIAS1
1.45865e-12	0.597037	0.37	0.211	5.03612e-08	CD8_c1	ZAP70
1.61897e-12	0.56617	0.694	0.533	5.58966e-08	CD8_c1	SLA
1.6778e-12	0.652127	0.393	0.22	5.79279e-08	CD8_c1	SAMHD1
1.96001e-12	0.913476	0.326	0.18	6.76714e-08	CD8_c1	WWOX
2.14036e-12	0.645893	0.309	0.134	7.38982e-08	CD8_c1	CEP192
2.61024e-12	0.652637	0.262	0.122	9.01211e-08	CD8_c1	TRAPPC12
3.04305e-12	0.589313	0.607	0.463	1.05064e-07	CD8_c1	NIPBL
3.13856e-12	0.641863	0.471	0.278	1.08362e-07	CD8_c1	FNDC3A
3.64139e-12	0.650238	0.365	0.217	1.25723e-07	CD8_c1	LRCH3
3.77206e-12	0.634627	0.529	0.398	1.30234e-07	CD8_c1	TTC39C
3.95091e-12	0.686762	0.326	0.164	1.36409e-07	CD8_c1	NMRK1
4.54163e-12	0.60633	0.401	0.252	1.56804e-07	CD8_c1	ATXN7
5.18593e-12	0.689116	0.421	0.275	1.7905e-07	CD8_c1	LINC01138
5.65546e-12	0.619466	0.267	0.127	1.95261e-07	CD8_c1	ARHGAP4
5.67909e-12	0.70682	0.315	0.182	1.96076e-07	CD8_c1	TRIM56
5.70287e-12	0.648676	0.251	0.115	1.96897e-07	CD8_c1	MTAP
5.97065e-12	0.618324	0.329	0.176	2.06143e-07	CD8_c1	TTC14
6.3408e-12	0.550351	0.476	0.331	2.18923e-07	CD8_c1	LUC7L2
6.58616e-12	0.681475	0.345	0.192	2.27394e-07	CD8_c1	MCUB
7.60405e-12	0.680699	0.393	0.225	2.62538e-07	CD8_c1	BICRAL
7.68609e-12	0.675941	0.382	0.241	2.6537e-07	CD8_c1	DDX60L
7.97281e-12	0.700041	0.387	0.245	2.75269e-07	CD8_c1	JAZF1
8.46192e-12	0.588322	0.259	0.115	2.92156e-07	CD8_c1	USP28
9.74935e-12	0.686623	0.265	0.123	3.36606e-07	CD8_c1	SPON2
1.01827e-11	0.525328	0.379	0.309	3.51567e-07	CD8_c1	DDX39B
1.07766e-11	0.73026	0.407	0.276	3.72071e-07	CD8_c1	CEP128
1.09278e-11	0.56462	0.705	0.581	3.77294e-07	CD8_c1	CD247
1.26892e-11	0.518092	0.705	0.588	4.38109e-07	CD8_c1	CFLAR
1.28971e-11	0.582436	0.315	0.136	4.45285e-07	CD8_c1	F2R
1.55048e-11	0.684161	0.365	0.234	5.35318e-07	CD8_c1	RALGAPA2
1.71517e-11	0.659005	0.373	0.225	5.92179e-07	CD8_c1	ANKRD36C
1.75872e-11	0.647305	0.323	0.156	6.07216e-07	CD8_c1	STAMBPL1
1.90129e-11	0.606352	0.384	0.22	6.5644e-07	CD8_c1	PHYKPL
2.02902e-11	0.576946	0.738	0.588	7.00539e-07	CD8_c1	SYTL3
2.35086e-11	0.612936	0.351	0.218	8.11657e-07	CD8_c1	DDX60
2.52367e-11	0.640686	0.273	0.126	8.71321e-07	CD8_c1	FYCO1
2.65447e-11	0.667333	0.362	0.178	9.16482e-07	CD8_c1	PLCG2
2.69136e-11	0.638539	0.281	0.134	9.29218e-07	CD8_c1	MAP4K5
2.70383e-11	0.634572	0.518	0.4	9.33523e-07	CD8_c1	CDKAL1
2.95482e-11	0.646955	0.357	0.199	1.02018e-06	CD8_c1	CCDC66
2.99908e-11	0.684466	0.253	0.114	1.03546e-06	CD8_c1	SHLD1
3.03428e-11	0.64694	0.513	0.331	1.04761e-06	CD8_c1	TNIK
3.1099e-11	0.652391	0.39	0.23	1.07372e-06	CD8_c1	WDR7
3.15499e-11	0.707563	0.337	0.176	1.08929e-06	CD8_c1	FTO
3.18472e-11	0.722562	0.306	0.163	1.09956e-06	CD8_c1	SCFD2
3.27631e-11	0.596247	0.437	0.333	1.13118e-06	CD8_c1	BBX
3.36589e-11	0.591967	0.312	0.218	1.16211e-06	CD8_c1	UBR3
3.48514e-11	0.628476	0.34	0.218	1.20328e-06	CD8_c1	FAM160B1
3.59189e-11	0.722437	0.368	0.214	1.24014e-06	CD8_c1	RASA3
3.62169e-11	0.637437	0.49	0.322	1.25043e-06	CD8_c1	CDK13
4.80867e-11	0.549192	0.337	0.221	1.66024e-06	CD8_c1	ARHGAP45
4.82333e-11	0.524197	0.468	0.356	1.6653e-06	CD8_c1	ZNF207
4.89341e-11	0.671893	0.451	0.274	1.6895e-06	CD8_c1	ITFG1
4.95643e-11	0.58977	0.309	0.164	1.71126e-06	CD8_c1	SS18
5.0725e-11	0.608368	0.281	0.14	1.75133e-06	CD8_c1	SLC30A9
5.37566e-11	0.565333	0.309	0.182	1.856e-06	CD8_c1	DIDO1
5.73961e-11	0.591292	0.326	0.23	1.98166e-06	CD8_c1	ARID1A
6.20364e-11	0.621577	0.448	0.327	2.14187e-06	CD8_c1	SLF1
7.02814e-11	0.662416	0.359	0.202	2.42654e-06	CD8_c1	AL645568.1
7.66196e-11	0.589226	0.354	0.217	2.64537e-06	CD8_c1	POLR2B
8.70733e-11	0.614386	0.535	0.409	3.00629e-06	CD8_c1	GCC2
9.39119e-11	0.558035	0.588	0.424	3.2424e-06	CD8_c1	HERC4
9.68171e-11	0.547167	0.273	0.138	3.34271e-06	CD8_c1	CRACR2A
1.02859e-10	0.683219	0.256	0.137	3.55131e-06	CD8_c1	PATJ
1.05084e-10	0.503152	0.696	0.511	3.62813e-06	CD8_c1	ITK
1.06019e-10	0.576643	0.588	0.432	3.66042e-06	CD8_c1	CASK
1.16439e-10	0.571752	0.457	0.331	4.02018e-06	CD8_c1	TMC8
1.2463e-10	0.635053	0.276	0.13	4.30297e-06	CD8_c1	LINC00278
1.27297e-10	0.55155	0.588	0.42	4.39506e-06	CD8_c1	ZNF638
1.3513e-10	0.627981	0.396	0.234	4.66549e-06	CD8_c1	MGAT4A
1.38084e-10	0.616542	0.284	0.16	4.7675e-06	CD8_c1	WWP2
1.62715e-10	0.534183	0.27	0.144	5.6179e-06	CD8_c1	ZNF506
1.68863e-10	0.581028	0.504	0.351	5.83015e-06	CD8_c1	RICTOR
1.75592e-10	0.537745	0.699	0.542	6.06248e-06	CD8_c1	CYTOR
1.78084e-10	0.571796	0.418	0.32	6.14852e-06	CD8_c1	PRMT2
1.88867e-10	0.585694	0.295	0.134	6.52081e-06	CD8_c1	AC053513.1
2.02075e-10	0.575455	0.279	0.142	6.97686e-06	CD8_c1	CD5
2.06483e-10	0.570522	0.423	0.286	7.12905e-06	CD8_c1	TNKS
2.08424e-10	0.655756	0.279	0.184	7.19605e-06	CD8_c1	SLC39A11
2.24494e-10	0.544057	0.281	0.194	7.75089e-06	CD8_c1	UBE2W
2.2814e-10	0.577469	0.32	0.164	7.87675e-06	CD8_c1	IRAK4
2.3002e-10	0.655497	0.29	0.129	7.94167e-06	CD8_c1	MSC-AS1
2.32385e-10	0.535603	0.496	0.382	8.02331e-06	CD8_c1	RBMS1
2.5728e-10	0.644311	0.482	0.358	8.88285e-06	CD8_c1	ITPR2
2.6211e-10	0.595386	0.357	0.213	9.0496e-06	CD8_c1	RC3H2
2.64998e-10	0.576133	0.373	0.215	9.14932e-06	CD8_c1	RNF111
2.82395e-10	0.555432	0.471	0.35	9.74997e-06	CD8_c1	DNAJB14
2.8425e-10	0.574184	0.493	0.348	9.81403e-06	CD8_c1	DLG1
2.99928e-10	0.515396	0.32	0.232	1.03553e-05	CD8_c1	RNF4
3.06688e-10	0.624238	0.34	0.19	1.05887e-05	CD8_c1	AGTPBP1
3.38071e-10	0.503258	0.412	0.364	1.16722e-05	CD8_c1	AHNAK
3.44675e-10	0.619958	0.284	0.146	1.19002e-05	CD8_c1	ORC2
3.79288e-10	0.547839	0.357	0.275	1.30953e-05	CD8_c1	KCNAB2
5.0638e-10	0.531708	0.298	0.184	1.74833e-05	CD8_c1	RABGAP1
5.13942e-10	0.671895	0.292	0.146	1.77443e-05	CD8_c1	ANTXR2
5.45601e-10	0.503835	0.384	0.306	1.88374e-05	CD8_c1	SND1
5.45948e-10	0.607016	0.284	0.146	1.88494e-05	CD8_c1	ERCC6L2
5.73139e-10	0.540786	0.253	0.118	1.97882e-05	CD8_c1	DGKA
6.61687e-10	0.599882	0.435	0.32	2.28454e-05	CD8_c1	ARHGAP18
6.99454e-10	0.511756	0.304	0.217	2.41494e-05	CD8_c1	SCAF8
7.63611e-10	0.583585	0.348	0.201	2.63644e-05	CD8_c1	GIT2
8.42695e-10	0.564133	0.29	0.14	2.90949e-05	CD8_c1	UBASH3A
8.44608e-10	0.564022	0.287	0.172	2.91609e-05	CD8_c1	ZNF655
8.64323e-10	0.528625	0.451	0.347	2.98416e-05	CD8_c1	URI1
8.73824e-10	0.600013	0.401	0.276	3.01696e-05	CD8_c1	PCSK7
8.90036e-10	0.538552	0.398	0.275	3.07294e-05	CD8_c1	PPM1B
9.12202e-10	0.601293	0.309	0.179	3.14947e-05	CD8_c1	RNF13
9.29215e-10	0.598431	0.351	0.215	3.20821e-05	CD8_c1	MFSD6
9.33924e-10	0.517418	0.521	0.385	3.22447e-05	CD8_c1	DDX6
9.95785e-10	0.546826	0.318	0.238	3.43805e-05	CD8_c1	ARHGEF7
1.0006e-09	0.593475	0.429	0.298	3.45468e-05	CD8_c1	PIK3IP1
1.01365e-09	0.579425	0.281	0.172	3.49974e-05	CD8_c1	PRR5L
1.02234e-09	0.579795	0.315	0.178	3.52974e-05	CD8_c1	MTR
1.0314e-09	0.501591	0.393	0.301	3.56102e-05	CD8_c1	TRIM33
1.03729e-09	0.659345	0.401	0.253	3.58135e-05	CD8_c1	DIAPH2
1.06201e-09	0.611774	0.32	0.19	3.66668e-05	CD8_c1	PDSS2
1.09045e-09	0.608037	0.34	0.209	3.76487e-05	CD8_c1	RPRD2
1.14865e-09	0.604512	0.474	0.332	3.96583e-05	CD8_c1	GBP5
1.16838e-09	0.56271	0.362	0.245	4.03396e-05	CD8_c1	ADD3
1.18218e-09	0.520538	0.515	0.392	4.08161e-05	CD8_c1	ARHGEF1
1.19324e-09	0.598035	0.554	0.411	4.11979e-05	CD8_c1	NEK7
1.1998e-09	0.530179	0.474	0.358	4.14242e-05	CD8_c1	COP1
1.26081e-09	0.655522	0.407	0.263	4.35308e-05	CD8_c1	ZNF407
1.33879e-09	0.580648	0.309	0.205	4.6223e-05	CD8_c1	IFNAR2
1.34341e-09	0.509413	0.524	0.352	4.63824e-05	CD8_c1	PCM1
1.36167e-09	0.572473	0.256	0.163	4.70131e-05	CD8_c1	KLHDC4
1.38104e-09	0.594862	0.329	0.183	4.76819e-05	CD8_c1	IQSEC1
1.48246e-09	0.59124	0.415	0.297	5.11833e-05	CD8_c1	ATP9B
1.49423e-09	0.562218	0.521	0.352	5.15899e-05	CD8_c1	TCF12
1.61258e-09	0.512877	0.301	0.218	5.56761e-05	CD8_c1	AC118549.1
1.66639e-09	0.541362	0.331	0.214	5.75337e-05	CD8_c1	CUL4A
1.67167e-09	0.70876	0.596	0.528	5.77161e-05	CD8_c1	BCL2
1.69011e-09	0.523888	0.253	0.154	5.83527e-05	CD8_c1	PTAR1
1.86589e-09	0.557124	0.29	0.16	6.44218e-05	CD8_c1	LATS1
1.93429e-09	0.50638	0.666	0.524	6.67831e-05	CD8_c1	RAPGEF1
1.93554e-09	0.54307	0.329	0.211	6.68263e-05	CD8_c1	NUP210
1.96065e-09	0.583809	0.359	0.202	6.76932e-05	CD8_c1	TPD52
2.03637e-09	0.56772	0.407	0.248	7.03079e-05	CD8_c1	HELB
2.13716e-09	0.520574	0.496	0.344	7.37877e-05	CD8_c1	TNRC6A
2.18141e-09	0.650419	0.259	0.134	7.53153e-05	CD8_c1	TMCC1
2.19304e-09	0.54621	0.292	0.184	7.57169e-05	CD8_c1	SLAMF7
2.24947e-09	0.54413	0.627	0.52	7.76653e-05	CD8_c1	ASH1L
2.26625e-09	0.58217	0.259	0.152	7.82446e-05	CD8_c1	DNAJC5
2.79124e-09	0.66109	0.306	0.182	9.63704e-05	CD8_c1	ZHX2
2.94559e-09	0.551907	0.329	0.191	0.0001017	CD8_c1	ESCO1
3.09223e-09	0.57597	0.253	0.157	0.000106762	CD8_c1	ABL1
3.23564e-09	0.555807	0.304	0.176	0.000111714	CD8_c1	SLC25A12
3.3212e-09	0.596263	0.571	0.459	0.000114668	CD8_c1	SFMBT2
3.34475e-09	0.501247	0.359	0.248	0.000115481	CD8_c1	KLC1
3.3825e-09	0.555394	0.306	0.183	0.000116784	CD8_c1	IKBKB
3.5184e-09	0.611522	0.359	0.249	0.000121476	CD8_c1	RASSF3
3.68173e-09	0.503306	0.276	0.201	0.000127115	CD8_c1	YEATS2
3.69483e-09	0.558291	0.412	0.259	0.000127568	CD8_c1	USP24
3.72943e-09	0.561965	0.499	0.346	0.000128762	CD8_c1	PAN3
3.92649e-09	0.604667	0.27	0.15	0.000135566	CD8_c1	SLC20A2
4.0863e-09	0.523423	0.301	0.195	0.000141084	CD8_c1	YIPF4
4.10878e-09	0.540472	0.443	0.313	0.00014186	CD8_c1	BRWD1
4.24294e-09	0.543239	0.37	0.24	0.000146492	CD8_c1	TAOK1
4.40715e-09	0.559422	0.287	0.145	0.000152161	CD8_c1	TBCK
4.40805e-09	0.518452	0.251	0.167	0.000152192	CD8_c1	GLMN
4.51201e-09	0.510149	0.515	0.39	0.000155782	CD8_c1	BTN3A2
4.65674e-09	0.632062	0.287	0.161	0.000160779	CD8_c1	ZBP1
5.18163e-09	0.512924	0.279	0.173	0.000178901	CD8_c1	PSMA3-AS1
5.36067e-09	0.512465	0.276	0.175	0.000185082	CD8_c1	SPECC1L
5.49895e-09	0.50911	0.315	0.21	0.000189857	CD8_c1	PPP6R1
5.51073e-09	0.702322	0.259	0.146	0.000190263	CD8_c1	APBA2
5.94051e-09	0.528871	0.44	0.306	0.000205102	CD8_c1	PPP4R3B
6.48172e-09	0.526701	0.276	0.19	0.000223788	CD8_c1	ABHD18
6.62507e-09	0.513851	0.259	0.125	0.000228737	CD8_c1	FAR1
7.53834e-09	0.520722	0.465	0.344	0.000260269	CD8_c1	UBL3
7.58875e-09	0.542409	0.334	0.202	0.000262009	CD8_c1	TRIM38
7.87014e-09	0.527304	0.418	0.278	0.000271724	CD8_c1	DECR1
7.94251e-09	0.581389	0.259	0.13	0.000274223	CD8_c1	PRR14L
9.50228e-09	0.528158	0.401	0.238	0.000328076	CD8_c1	DENND4C
1.01283e-08	0.530071	0.348	0.237	0.000349689	CD8_c1	RNF166
1.08479e-08	0.540632	0.549	0.425	0.000374534	CD8_c1	LPP
1.18953e-08	0.503221	0.724	0.587	0.000410695	CD8_c1	NIBAN1
1.2375e-08	0.509176	0.365	0.263	0.00042726	CD8_c1	PJA2
1.28009e-08	0.566406	0.273	0.144	0.000441965	CD8_c1	ZC3H6
1.61491e-08	0.554003	0.526	0.4	0.000557564	CD8_c1	CD6
1.85608e-08	0.529482	0.267	0.16	0.000640831	CD8_c1	MAD1L1
1.92032e-08	0.521258	0.343	0.236	0.000663009	CD8_c1	SLC6A6
2.07059e-08	0.5952	0.409	0.302	0.000714891	CD8_c1	RERE
2.18362e-08	0.556511	0.602	0.462	0.000753916	CD8_c1	ARL15
2.27188e-08	0.502345	0.577	0.442	0.000784388	CD8_c1	CCDC91
2.44852e-08	0.570561	0.426	0.309	0.000845375	CD8_c1	CMC1
2.58379e-08	0.541731	0.351	0.225	0.000892079	CD8_c1	CHST12
2.86334e-08	0.502634	0.295	0.213	0.000988597	CD8_c1	CSNK1G1
2.88988e-08	0.504874	0.404	0.249	0.000997761	CD8_c1	JAML
3.00544e-08	0.534008	0.265	0.138	0.00103766	CD8_c1	SNX13
3.08209e-08	0.508996	0.39	0.275	0.00106412	CD8_c1	PTEN
3.11797e-08	0.536013	0.409	0.263	0.00107651	CD8_c1	TMEM131L
3.2948e-08	0.503378	0.368	0.245	0.00113756	CD8_c1	SNTB2
3.36003e-08	0.509122	0.315	0.237	0.00116008	CD8_c1	FARS2
3.59924e-08	0.510198	0.521	0.388	0.00124267	CD8_c1	PTPRA
4.03198e-08	0.532765	0.251	0.119	0.00139208	CD8_c1	NFX1
4.08702e-08	0.638885	0.251	0.154	0.00141109	CD8_c1	AOPEP
4.08717e-08	0.518742	0.253	0.146	0.00141114	CD8_c1	PRKAA1
4.1309e-08	0.525171	0.323	0.236	0.00142624	CD8_c1	S100PBP
4.15036e-08	0.58113	0.343	0.215	0.00143295	CD8_c1	STXBP5
5.33949e-08	0.544169	0.409	0.289	0.00184351	CD8_c1	STK38
5.56895e-08	0.514329	0.323	0.184	0.00192274	CD8_c1	TNRC6C
6.00108e-08	0.554635	0.262	0.16	0.00207193	CD8_c1	SNTB1
6.51944e-08	0.520644	0.251	0.154	0.0022509	CD8_c1	APC
7.00926e-08	0.607123	0.468	0.344	0.00242002	CD8_c1	MLLT3
7.73918e-08	0.593345	0.404	0.322	0.00267203	CD8_c1	BCAS3
7.89613e-08	0.522682	0.565	0.477	0.00272622	CD8_c1	TSPAN5
8.51604e-08	0.513469	0.287	0.186	0.00294025	CD8_c1	SUGP2
8.65358e-08	0.540756	0.29	0.186	0.00298774	CD8_c1	YTHDC2
9.59984e-08	0.524283	0.596	0.466	0.00331444	CD8_c1	EPB41
1.2149e-07	0.503172	0.462	0.339	0.00419455	CD8_c1	SENP6
1.31332e-07	0.542923	0.343	0.211	0.00453438	CD8_c1	VWA8
1.70556e-07	0.506055	0.337	0.226	0.00588861	CD8_c1	PARP9
1.77731e-07	0.547391	0.54	0.47	0.00613635	CD8_c1	LINC01619
1.82167e-07	0.509911	0.27	0.165	0.00628949	CD8_c1	CTBP1
2.07148e-07	0.540604	0.267	0.152	0.007152	CD8_c1	GPATCH2
2.10089e-07	0.50111	0.359	0.229	0.00725352	CD8_c1	ERICH1
2.25901e-07	0.502975	0.379	0.282	0.00779948	CD8_c1	KIAA2026
2.62172e-07	0.503643	0.265	0.153	0.00905174	CD8_c1	SGK3
2.89007e-07	0.500787	0.281	0.178	0.00997824	CD8_c1	ARHGEF9
2.93666e-07	0.534624	0.253	0.144	0.0101391	CD8_c1	GPR155
3.15068e-07	0.506229	0.265	0.149	0.010878	CD8_c1	NGLY1
3.20875e-07	0.661645	0.315	0.198	0.0110785	CD8_c1	HIP1
3.44006e-07	0.510241	0.468	0.364	0.0118771	CD8_c1	TBC1D22A
3.48272e-07	0.502378	0.284	0.215	0.0120244	CD8_c1	XKR6
5.7497e-07	0.503138	0.513	0.401	0.0198514	CD8_c1	MAP3K5
6.18318e-07	0.524177	0.579	0.453	0.021348	CD8_c1	TBC1D5
6.59377e-07	0.531524	0.259	0.178	0.0227657	CD8_c1	NRF1
1.08512e-06	0.520787	0.337	0.23	0.0374648	CD8_c1	CAMKMT
1.11963e-06	0.54526	0.337	0.207	0.0386563	CD8_c1	P2RY8
1.24161e-06	0.5235	0.298	0.184	0.0428677	CD8_c1	PRORP
1.2622e-06	0.545638	0.295	0.19	0.0435786	CD8_c1	COMMD10
1.37389e-06	0.515078	0.292	0.176	0.047435	CD8_c1	AUTS2
9.66296e-06	0.508429	0.265	0.168	0.333623	CD8_c1	SLAMF1
1.18399e-67	1.78612	0.939	0.613	4.08784e-63	CD8_c2	PDE3B
7.36887e-63	1.855	0.684	0.127	2.54418e-58	CD8_c2	ATP8B4
1.23727e-56	1.74173	0.57	0.08	4.27179e-52	CD8_c2	ABCB1
1.52039e-56	1.56389	0.836	0.336	5.24928e-52	CD8_c2	HIBCH
1.15004e-50	1.37724	0.926	0.686	3.97061e-46	CD8_c2	SAMSN1
2.7065e-49	1.62107	0.484	0.057	9.34446e-45	CD8_c2	HMOX1
4.51446e-46	0.883268	0.77	0.268	1.55866e-41	CD8_c2	BAG3
1.1808e-45	1.50932	0.791	0.307	4.07684e-41	CD8_c2	SPATS2L
1.86751e-45	1.36907	0.889	0.594	6.44776e-41	CD8_c2	GPBP1
1.9411e-45	1.17415	0.939	0.539	6.70183e-41	CD8_c2	HSPD1
6.45658e-45	1.00482	0.992	0.876	2.2292e-40	CD8_c2	HSP90AA1
7.04557e-45	1.2066	0.533	0.094	2.43255e-40	CD8_c2	ITGA2
1.16723e-44	1.11326	0.721	0.224	4.02996e-40	CD8_c2	FKBP4
1.55791e-44	1.41204	0.664	0.182	5.37883e-40	CD8_c2	MAP4K3
4.65457e-44	1.00105	0.943	0.53	1.60704e-39	CD8_c2	HSPH1
1.79426e-43	1.26693	0.828	0.349	6.19485e-39	CD8_c2	ABCC1
3.02288e-42	1.04189	0.967	0.766	1.04368e-37	CD8_c2	HSP90AB1
2.50497e-41	1.15977	0.889	0.467	8.64866e-37	CD8_c2	HSPB1
2.89792e-41	1.04186	0.857	0.39	1.00054e-36	CD8_c2	CHORDC1
3.08501e-41	1.28503	0.836	0.429	1.06513e-36	CD8_c2	SIPA1L1
8.83749e-40	1.11795	0.795	0.341	3.05123e-35	CD8_c2	HSPA4
1.1589e-39	1.0128	0.885	0.448	4.00121e-35	CD8_c2	CACYBP
1.94632e-39	0.874394	0.713	0.25	6.71985e-35	CD8_c2	DNAJA4
1.06232e-38	1.04427	0.906	0.519	3.66778e-34	CD8_c2	HSPE1
1.12058e-38	1.47495	0.537	0.128	3.86892e-34	CD8_c2	CERS6
1.59592e-38	1.2439	0.689	0.237	5.51008e-34	CD8_c2	SLC5A3
2.76631e-38	1.34618	0.742	0.3	9.55097e-34	CD8_c2	SLC7A5
1.73818e-37	1.13271	0.705	0.247	6.00125e-33	CD8_c2	MCU
2.44929e-37	0.900795	0.607	0.182	8.45642e-33	CD8_c2	SERPINH1
2.90276e-37	1.18716	0.43	0.066	1.00221e-32	CD8_c2	PRRG4
3.7084e-37	1.25248	0.811	0.375	1.28036e-32	CD8_c2	CREM
6.33792e-37	0.933537	0.754	0.295	2.18823e-32	CD8_c2	AHSA1
1.32364e-36	0.526802	0.918	0.496	4.56999e-32	CD8_c2	HSPA1B
1.52676e-36	0.955363	0.992	0.848	5.27129e-32	CD8_c2	MT-CO2
1.4e-35	1.68128	0.537	0.136	4.83365e-31	CD8_c2	IKZF2
1.89689e-35	1.17815	0.324	0.028	6.5492e-31	CD8_c2	GOLM1
2.34857e-35	1.26461	0.693	0.263	8.10867e-31	CD8_c2	RALA
3.1891e-35	1.11096	0.385	0.053	1.10107e-30	CD8_c2	GEM
5.6715e-35	1.17011	0.82	0.431	1.95814e-30	CD8_c2	BICDL1
1.13897e-34	0.888497	0.918	0.579	3.9324e-30	CD8_c2	DNAJA1
2.01993e-34	1.30493	0.59	0.174	6.974e-30	CD8_c2	AC022126.1
2.06315e-34	1.30211	0.766	0.353	7.12324e-30	CD8_c2	GRK5
2.3966e-34	1.0822	0.434	0.077	8.2745e-30	CD8_c2	WHRN
2.93411e-34	1.15048	0.557	0.152	1.01303e-29	CD8_c2	AC009313.1
3.57538e-34	0.849521	0.996	0.823	1.23444e-29	CD8_c2	MT-ATP6
4.27135e-34	1.13355	0.84	0.431	1.47472e-29	CD8_c2	ABHD3
5.44224e-34	1.07828	0.426	0.075	1.87899e-29	CD8_c2	CDKN2C
2.78897e-33	0.782889	0.627	0.215	9.62919e-29	CD8_c2	RIN3
2.7914e-33	0.663206	0.393	0.076	9.63758e-29	CD8_c2	KIR2DL4
2.85635e-33	1.25511	0.467	0.098	9.86184e-29	CD8_c2	PDE7B
3.23439e-33	0.708116	0.676	0.257	1.11671e-28	CD8_c2	ZFAND2A
3.26793e-33	0.915315	0.902	0.532	1.12829e-28	CD8_c2	DNAJB6
3.52878e-33	0.546322	0.66	0.244	1.21835e-28	CD8_c2	CXCL13
4.26578e-33	1.56337	0.508	0.134	1.4728e-28	CD8_c2	PLPP1
1.11216e-32	1.35315	0.443	0.089	3.83983e-28	CD8_c2	ABTB2
1.68475e-32	1.31718	0.836	0.585	5.81677e-28	CD8_c2	TANK
2.87945e-32	0.78357	0.541	0.165	9.94158e-28	CD8_c2	TNFRSF18
1.06125e-31	0.965948	0.504	0.128	3.66407e-27	CD8_c2	CSF1
4.52271e-31	1.20781	0.402	0.073	1.56151e-26	CD8_c2	CTNNAL1
1.01195e-30	0.786309	0.639	0.233	3.49385e-26	CD8_c2	DEDD2
1.14429e-30	0.955323	0.873	0.517	3.95079e-26	CD8_c2	RBPJ
1.21402e-30	1.27295	0.561	0.182	4.19153e-26	CD8_c2	PELI1
7.05306e-30	1.02794	0.947	0.74	2.43514e-25	CD8_c2	CBLB
7.97524e-30	1.11502	0.648	0.253	2.75353e-25	CD8_c2	LUZP1
3.36212e-29	1.43476	0.463	0.12	1.16081e-24	CD8_c2	INPP5F
3.70471e-29	0.915233	0.648	0.246	1.27909e-24	CD8_c2	CKS2
7.2898e-29	1.19266	0.766	0.416	2.51688e-24	CD8_c2	SQSTM1
7.30238e-29	1.14814	0.701	0.325	2.52122e-24	CD8_c2	MRPS6
1.24078e-28	1.28178	0.406	0.083	4.28391e-24	CD8_c2	MYO1E
1.74202e-28	1.12875	0.844	0.565	6.01451e-24	CD8_c2	PTPN22
1.88569e-28	0.818258	0.93	0.829	6.51052e-24	CD8_c2	UBC
2.35632e-28	1.02217	0.59	0.211	8.13544e-24	CD8_c2	GALNT2
3.21303e-28	0.716072	0.443	0.109	1.10933e-23	CD8_c2	DUSP5
5.77948e-28	0.956799	0.721	0.322	1.99542e-23	CD8_c2	ATP1B3
7.36199e-28	0.656196	0.648	0.263	2.5418e-23	CD8_c2	HSPA6
7.76796e-28	0.905412	0.898	0.573	2.68197e-23	CD8_c2	GZMB
1.45838e-27	1.06278	0.652	0.263	5.03519e-23	CD8_c2	AHI1
1.48216e-27	1.23265	0.602	0.224	5.1173e-23	CD8_c2	SNX9
3.60137e-27	0.981996	0.545	0.178	1.24341e-22	CD8_c2	FAM3C
3.78727e-27	1.16366	0.652	0.265	1.30759e-22	CD8_c2	IER5
6.11912e-27	1.14743	0.385	0.079	2.11269e-22	CD8_c2	KLRC2
9.52556e-27	0.83225	0.377	0.076	3.2888e-22	CD8_c2	NFIL3
1.18711e-26	0.749567	0.422	0.104	4.09863e-22	CD8_c2	RASGEF1B
1.23125e-26	1.12561	0.295	0.038	4.251e-22	CD8_c2	CDK14
1.96434e-26	0.843034	0.877	0.581	6.78208e-22	CD8_c2	PTGES3
2.12466e-26	0.787362	0.787	0.408	7.3356e-22	CD8_c2	ST13
3.29105e-26	0.579517	0.385	0.097	1.13627e-21	CD8_c2	TNFRSF9
5.82227e-26	0.722227	0.799	0.419	2.0102e-21	CD8_c2	MOB4
7.5561e-26	0.874311	0.406	0.094	2.60882e-21	CD8_c2	RELB
7.98107e-26	1.04898	0.693	0.314	2.75554e-21	CD8_c2	RGS2
9.23535e-26	0.69849	0.934	0.726	3.1886e-21	CD8_c2	HSPA8
1.17403e-25	0.717145	0.254	0.026	4.05346e-21	CD8_c2	AL360178.1
3.09302e-25	0.806094	0.955	0.734	1.0679e-20	CD8_c2	MT-ND3
3.2149e-25	0.86297	0.684	0.307	1.10998e-20	CD8_c2	STIP1
3.36566e-25	0.870394	0.73	0.354	1.16203e-20	CD8_c2	UBE2H
4.63355e-25	0.742812	0.303	0.048	1.59978e-20	CD8_c2	LAT2
6.4737e-25	0.624473	0.992	0.844	2.23511e-20	CD8_c2	MT-CO1
8.10056e-25	1.07704	0.758	0.456	2.7968e-20	CD8_c2	PSMA1
8.34228e-25	0.630731	0.996	0.824	2.88025e-20	CD8_c2	MT-ND4
1.35368e-24	1.04529	0.725	0.395	4.6737e-20	CD8_c2	STAT5B
1.54983e-24	0.983308	0.627	0.265	5.35094e-20	CD8_c2	QKI
2.38561e-24	1.00191	0.766	0.42	8.23655e-20	CD8_c2	NFAT5
2.94554e-24	0.908388	0.619	0.254	1.01698e-19	CD8_c2	NAMPT
4.95974e-24	0.860843	0.59	0.232	1.7124e-19	CD8_c2	HIKESHI
9.04574e-24	0.563689	0.311	0.068	3.12313e-19	CD8_c2	LAYN
1.12926e-23	0.660312	0.693	0.329	3.89889e-19	CD8_c2	TCP1
1.34935e-23	0.945691	0.439	0.124	4.65876e-19	CD8_c2	NDFIP2
1.56149e-23	0.611186	0.975	0.741	5.3912e-19	CD8_c2	MT-CO3
2.41298e-23	0.863347	0.721	0.361	8.33107e-19	CD8_c2	MRPL18
2.84902e-23	1.28681	0.627	0.331	9.83653e-19	CD8_c2	NFKB1
7.04513e-23	0.755845	0.746	0.387	2.4324e-18	CD8_c2	FXR1
8.98914e-23	0.730958	0.93	0.71	3.10359e-18	CD8_c2	MT-ND1
1.39203e-22	0.645506	0.586	0.245	4.80614e-18	CD8_c2	IVNS1ABP
1.92325e-22	0.762591	0.574	0.232	6.6402e-18	CD8_c2	HAVCR2
2.57918e-22	0.83991	0.689	0.333	8.90488e-18	CD8_c2	TRAF3
2.95838e-22	1.03908	0.48	0.159	1.02141e-17	CD8_c2	CRIM1
3.2166e-22	0.632669	0.598	0.258	1.11056e-17	CD8_c2	PTMS
4.12268e-22	0.822748	0.701	0.353	1.4234e-17	CD8_c2	CCT4
5.98304e-22	0.747331	0.598	0.253	2.0657e-17	CD8_c2	VPS37B
7.63706e-22	0.923154	0.816	0.536	2.63677e-17	CD8_c2	RAB27A
7.80642e-22	0.81209	0.492	0.17	2.69524e-17	CD8_c2	AL137856.1
8.99575e-22	0.810572	0.795	0.46	3.10587e-17	CD8_c2	ELOVL5
1.01602e-21	0.763942	0.598	0.254	3.5079e-17	CD8_c2	TRIM26
1.55108e-21	0.852866	0.43	0.13	5.35525e-17	CD8_c2	KLHL2
1.66785e-21	0.67398	0.402	0.114	5.75842e-17	CD8_c2	METRNL
2.26949e-21	0.676618	0.283	0.05	7.83563e-17	CD8_c2	AFAP1L2
3.30459e-21	0.707179	0.648	0.302	1.14094e-16	CD8_c2	CGAS
3.64706e-21	0.943756	0.381	0.101	1.25918e-16	CD8_c2	ZDHHC14
4.10964e-21	0.766464	0.586	0.25	1.41889e-16	CD8_c2	KLRD1
5.51745e-21	0.941027	0.414	0.122	1.90496e-16	CD8_c2	PIK3AP1
5.68593e-21	0.771738	0.467	0.161	1.96312e-16	CD8_c2	SRGAP3
6.23891e-21	0.611466	0.775	0.433	2.15405e-16	CD8_c2	CLK1
7.6447e-21	0.686634	0.426	0.134	2.63941e-16	CD8_c2	AC018362.1
9.21847e-21	0.626727	0.328	0.076	3.18277e-16	CD8_c2	PARD6G
9.84555e-21	0.73206	0.426	0.132	3.39927e-16	CD8_c2	GPR89A
1.14888e-20	0.726742	0.582	0.249	3.96663e-16	CD8_c2	SLBP
1.19914e-20	0.510264	0.627	0.302	4.14015e-16	CD8_c2	USPL1
1.65299e-20	0.743316	0.861	0.61	5.70712e-16	CD8_c2	SOD1
2.07312e-20	0.516286	0.484	0.188	7.15765e-16	CD8_c2	UBASH3B
2.30563e-20	1.08612	0.34	0.082	7.96041e-16	CD8_c2	ARHGAP21
2.63912e-20	0.928781	0.496	0.183	9.11183e-16	CD8_c2	ZNF331
4.42296e-20	0.73037	0.664	0.326	1.52707e-15	CD8_c2	COPA
5.33035e-20	0.689368	0.443	0.15	1.84036e-15	CD8_c2	FOSL2
5.69884e-20	0.639478	0.889	0.597	1.96758e-15	CD8_c2	PTPRJ
6.74768e-20	0.741688	0.68	0.343	2.3297e-15	CD8_c2	DUSP2
7.39797e-20	0.758554	0.779	0.451	2.55422e-15	CD8_c2	PRKACB
7.7337e-20	0.754952	0.455	0.157	2.67014e-15	CD8_c2	MAST4
8.10415e-20	0.935132	0.406	0.123	2.79804e-15	CD8_c2	TIAM1
1.04421e-19	0.715028	0.574	0.25	3.60523e-15	CD8_c2	GFOD1
1.06942e-19	0.737293	0.73	0.395	3.69229e-15	CD8_c2	SLC38A2
1.18767e-19	0.566039	0.529	0.222	4.10055e-15	CD8_c2	JMJD6
1.52559e-19	0.605259	0.525	0.216	5.26726e-15	CD8_c2	MAPKAPK2
1.62993e-19	0.610122	0.664	0.332	5.6275e-15	CD8_c2	NUDC
2.78531e-19	0.713175	0.488	0.184	9.61655e-15	CD8_c2	GPR89B
2.85185e-19	0.952122	0.672	0.356	9.84628e-15	CD8_c2	MCTP2
3.16166e-19	0.630119	0.68	0.351	1.0916e-14	CD8_c2	IGF2R
3.63331e-19	0.575278	0.59	0.271	1.25444e-14	CD8_c2	DOK2
4.21536e-19	0.747836	0.873	0.654	1.4554e-14	CD8_c2	OAZ1
4.61801e-19	0.841209	0.549	0.233	1.59441e-14	CD8_c2	DUSP4
6.4315e-19	0.933497	0.725	0.417	2.22054e-14	CD8_c2	UBE2K
7.78411e-19	0.860374	0.811	0.543	2.68754e-14	CD8_c2	SIK3
9.09968e-19	0.626726	0.533	0.226	3.14176e-14	CD8_c2	YARS
1.16347e-18	0.596978	0.451	0.166	4.017e-14	CD8_c2	SEC14L1
1.33272e-18	0.783176	0.73	0.409	4.60135e-14	CD8_c2	TNFAIP3
1.34001e-18	1.03566	0.66	0.365	4.62651e-14	CD8_c2	MBNL2
1.53463e-18	0.863716	0.48	0.184	5.29846e-14	CD8_c2	BCL2L11
2.41026e-18	0.762981	0.475	0.181	8.32165e-14	CD8_c2	PRNP
2.5138e-18	0.801822	0.57	0.256	8.67914e-14	CD8_c2	FNDC3B
3.2791e-18	0.622697	0.664	0.343	1.13214e-13	CD8_c2	ITGAE
3.98173e-18	0.659598	0.615	0.3	1.37473e-13	CD8_c2	ITGA1
4.23484e-18	0.640662	0.656	0.335	1.46212e-13	CD8_c2	PRF1
4.71271e-18	0.583647	0.574	0.27	1.62711e-13	CD8_c2	MORF4L2
5.50006e-18	0.718917	0.48	0.186	1.89895e-13	CD8_c2	INTS6L
5.53981e-18	0.713628	0.689	0.368	1.91267e-13	CD8_c2	FABP5
6.18708e-18	0.533828	0.275	0.067	2.13615e-13	CD8_c2	CLNK
6.63031e-18	0.805034	0.656	0.339	2.28918e-13	CD8_c2	ZSWIM6
1.08547e-17	0.92949	0.643	0.342	3.74768e-13	CD8_c2	AFF1
1.666e-17	0.505975	0.467	0.19	5.75204e-13	CD8_c2	JOSD1
1.73254e-17	0.829984	0.77	0.492	5.98178e-13	CD8_c2	MSI2
2.14133e-17	0.512701	0.357	0.116	7.39317e-13	CD8_c2	AKAP5
2.18695e-17	0.569064	0.344	0.102	7.55065e-13	CD8_c2	ATG2A
2.3608e-17	0.544756	0.254	0.054	8.15088e-13	CD8_c2	ADAMTS17
2.5638e-17	0.643881	0.398	0.132	8.85178e-13	CD8_c2	DUSP10
3.27043e-17	0.886144	0.75	0.456	1.12915e-12	CD8_c2	CEMIP2
3.36226e-17	0.837291	0.648	0.347	1.16085e-12	CD8_c2	ZBTB1
3.46539e-17	0.609677	0.598	0.291	1.19646e-12	CD8_c2	GGA2
8.87154e-17	0.530134	0.504	0.22	3.06299e-12	CD8_c2	AZIN1
8.88172e-17	0.644281	0.434	0.165	3.0665e-12	CD8_c2	ADCY3
1.01262e-16	0.659312	0.439	0.165	3.49618e-12	CD8_c2	ARL8B
1.21161e-16	0.714369	0.418	0.151	4.18321e-12	CD8_c2	APLP2
1.86218e-16	0.522356	0.369	0.125	6.42937e-12	CD8_c2	IER5L
2.02322e-16	0.506499	0.406	0.158	6.98538e-12	CD8_c2	PHLDA1
2.42394e-16	0.573334	0.422	0.158	8.36889e-12	CD8_c2	STAT5A
2.58957e-16	0.643129	0.463	0.186	8.94074e-12	CD8_c2	MTHFD2
2.72884e-16	0.545453	0.447	0.178	9.42158e-12	CD8_c2	STAM
3.10858e-16	0.590331	0.553	0.261	1.07327e-11	CD8_c2	CREBRF
3.14321e-16	0.793478	0.783	0.512	1.08522e-11	CD8_c2	NR3C1
3.18522e-16	0.889617	0.541	0.252	1.09973e-11	CD8_c2	EZH2
3.62156e-16	0.590234	0.59	0.293	1.25038e-11	CD8_c2	TYMP
4.0219e-16	0.590752	0.439	0.175	1.3886e-11	CD8_c2	DAPK2
4.36858e-16	0.53473	0.635	0.338	1.5083e-11	CD8_c2	TIGIT
4.90586e-16	0.694908	0.697	0.395	1.6938e-11	CD8_c2	JARID2
5.70939e-16	0.951263	0.52	0.236	1.97122e-11	CD8_c2	PRKCA
6.10072e-16	0.633023	0.623	0.324	2.10633e-11	CD8_c2	G3BP2
8.01484e-16	0.632015	0.553	0.265	2.7672e-11	CD8_c2	MRPL1
9.64253e-16	0.741571	0.898	0.698	3.32918e-11	CD8_c2	NEAT1
1.01582e-15	0.766508	0.365	0.122	3.50724e-11	CD8_c2	UBE2F
1.08318e-15	0.6817	0.783	0.495	3.7398e-11	CD8_c2	PPP1R2
1.18232e-15	1.19931	0.344	0.109	4.08209e-11	CD8_c2	AL136456.1
1.2497e-15	0.6544	0.934	0.747	4.31473e-11	CD8_c2	ATXN1
1.43087e-15	0.689976	0.398	0.147	4.94023e-11	CD8_c2	MIR181A1HG
2.08024e-15	0.610354	0.619	0.325	7.18224e-11	CD8_c2	SNX3
2.28813e-15	0.683607	0.693	0.402	7.90001e-11	CD8_c2	CWF19L2
3.17391e-15	0.672197	0.877	0.644	1.09582e-10	CD8_c2	ANKRD12
3.6839e-15	0.5508	0.566	0.281	1.2719e-10	CD8_c2	LINC-PINT
3.73422e-15	0.500655	0.5	0.234	1.28928e-10	CD8_c2	ATP2A2
4.9139e-15	0.698839	0.643	0.352	1.69657e-10	CD8_c2	OSBPL3
5.37511e-15	0.508493	0.291	0.082	1.85581e-10	CD8_c2	MBOAT7
5.51722e-15	0.636704	0.754	0.471	1.90487e-10	CD8_c2	CMIP
5.93334e-15	0.708085	0.557	0.283	2.04855e-10	CD8_c2	GNLY
7.67626e-15	0.908834	0.602	0.322	2.6503e-10	CD8_c2	RFX7
1.4224e-14	0.562357	0.721	0.436	4.91099e-10	CD8_c2	CD63
1.83442e-14	0.618045	0.881	0.702	6.33351e-10	CD8_c2	NKG7
1.85306e-14	0.557687	0.439	0.183	6.39788e-10	CD8_c2	PPID
2.06741e-14	0.51514	0.594	0.315	7.13795e-10	CD8_c2	CTSD
2.31366e-14	0.62948	0.299	0.091	7.98815e-10	CD8_c2	FAM13A
2.51005e-14	0.70518	0.713	0.43	8.6662e-10	CD8_c2	SUPT3H
2.9868e-14	0.860139	0.529	0.264	1.03122e-09	CD8_c2	ATP2C1
3.12747e-14	0.642426	0.75	0.474	1.07979e-09	CD8_c2	BAZ1A
4.13839e-14	0.57009	0.881	0.651	1.42882e-09	CD8_c2	TNRC6B
4.39306e-14	0.553117	0.504	0.242	1.51675e-09	CD8_c2	LRIF1
4.58306e-14	0.675455	0.684	0.403	1.58235e-09	CD8_c2	MKLN1
5.01393e-14	0.542431	0.275	0.082	1.73111e-09	CD8_c2	ID3
6.16505e-14	0.666771	0.471	0.211	2.12854e-09	CD8_c2	UPP1
6.78231e-14	0.565907	0.84	0.603	2.34166e-09	CD8_c2	LYST
9.48754e-14	0.677261	0.713	0.454	3.27567e-09	CD8_c2	CTSW
1.00811e-13	0.593739	0.512	0.246	3.48061e-09	CD8_c2	SLC3A2
1.09221e-13	0.556735	0.68	0.402	3.77095e-09	CD8_c2	CCND2
1.23619e-13	0.52365	0.443	0.195	4.26808e-09	CD8_c2	KLHL24
1.3445e-13	0.624103	0.701	0.424	4.64203e-09	CD8_c2	PRKY
1.38565e-13	0.557811	0.553	0.284	4.7841e-09	CD8_c2	RAB5IF
1.48373e-13	0.606103	0.324	0.108	5.12273e-09	CD8_c2	SYNJ2
1.74441e-13	0.681452	0.459	0.205	6.02276e-09	CD8_c2	NFKBIZ
1.74511e-13	0.598995	0.512	0.25	6.02517e-09	CD8_c2	RAB11FIP1
1.97669e-13	0.699128	0.775	0.528	6.82471e-09	CD8_c2	ITGB1
2.0427e-13	0.601564	0.914	0.736	7.05262e-09	CD8_c2	CHST11
2.16288e-13	0.631816	0.75	0.49	7.46755e-09	CD8_c2	H2AFZ
2.90943e-13	0.636478	0.553	0.286	1.00451e-08	CD8_c2	PPP4R2
2.95994e-13	0.697336	0.615	0.343	1.02195e-08	CD8_c2	ZEB2
4.25713e-13	0.560873	0.742	0.476	1.46982e-08	CD8_c2	NOP58
4.63935e-13	0.559244	0.59	0.321	1.60178e-08	CD8_c2	CCT3
5.01139e-13	0.505697	0.373	0.147	1.73023e-08	CD8_c2	RANGAP1
6.34311e-13	0.62378	0.709	0.447	2.19002e-08	CD8_c2	ITSN2
7.61209e-13	0.647166	0.451	0.204	2.62815e-08	CD8_c2	SNAP23
7.73536e-13	0.556856	0.918	0.734	2.67071e-08	CD8_c2	MSN
8.00454e-13	0.791099	0.291	0.091	2.76365e-08	CD8_c2	FAM184A
8.85022e-13	0.572746	0.352	0.135	3.05563e-08	CD8_c2	ADGRG5
8.90282e-13	0.523871	0.492	0.24	3.07379e-08	CD8_c2	SDCBP
9.93135e-13	0.602084	0.656	0.389	3.4289e-08	CD8_c2	ASXL2
9.98288e-13	0.566996	0.27	0.08	3.44669e-08	CD8_c2	HEATR5A
1.44522e-12	0.672896	0.615	0.352	4.98978e-08	CD8_c2	PDE4D
2.12809e-12	0.571896	0.352	0.136	7.34745e-08	CD8_c2	CPEB3
3.01999e-12	0.60835	0.398	0.169	1.04268e-07	CD8_c2	PBX3
3.06849e-12	0.626602	0.418	0.185	1.05943e-07	CD8_c2	SMAD3
3.70857e-12	0.689581	0.631	0.383	1.28042e-07	CD8_c2	CYLD
3.863e-12	0.558042	0.746	0.494	1.33374e-07	CD8_c2	EIF5
3.99728e-12	0.627132	0.689	0.434	1.3801e-07	CD8_c2	FUT8
4.667e-12	0.65365	0.676	0.417	1.61133e-07	CD8_c2	STAT3
5.43259e-12	0.774214	0.639	0.392	1.87565e-07	CD8_c2	CNOT2
6.09625e-12	0.500688	0.939	0.838	2.10479e-07	CD8_c2	FTL
7.7091e-12	0.548937	0.652	0.395	2.66165e-07	CD8_c2	SNRPB
8.17013e-12	0.576916	0.422	0.193	2.82082e-07	CD8_c2	GRAMD1B
1.07625e-11	0.563683	0.303	0.107	3.71585e-07	CD8_c2	NUSAP1
1.09597e-11	0.614194	0.783	0.559	3.78395e-07	CD8_c2	CLEC2B
1.21135e-11	0.685688	0.258	0.079	4.18229e-07	CD8_c2	PHLPP1
1.33213e-11	0.511653	0.377	0.165	4.5993e-07	CD8_c2	HERC5
1.75732e-11	0.575397	0.566	0.317	6.06732e-07	CD8_c2	PSME4
1.89174e-11	0.509921	0.348	0.14	6.53142e-07	CD8_c2	MT-ND6
2.3323e-11	0.609351	0.418	0.192	8.05251e-07	CD8_c2	ABCG1
2.57595e-11	0.552217	0.389	0.175	8.89371e-07	CD8_c2	TBC1D4
2.94556e-11	0.672692	0.656	0.415	1.01699e-06	CD8_c2	FBXW7
3.41106e-11	0.727456	0.586	0.339	1.1777e-06	CD8_c2	PVT1
4.76358e-11	0.50363	0.803	0.576	1.64467e-06	CD8_c2	NAP1L4
5.32827e-11	0.846856	0.5	0.27	1.83964e-06	CD8_c2	PLIN2
6.29033e-11	0.528979	0.545	0.304	2.1718e-06	CD8_c2	LINC00513
6.66403e-11	0.624566	0.557	0.314	2.30082e-06	CD8_c2	BRAF
6.86307e-11	0.512729	0.832	0.621	2.36955e-06	CD8_c2	ZC3HAV1
9.8168e-11	0.549168	0.32	0.127	3.38935e-06	CD8_c2	PDE4A
1.09866e-10	0.651795	0.57	0.341	3.79324e-06	CD8_c2	NAA50
1.20854e-10	0.676754	0.631	0.388	4.17259e-06	CD8_c2	INTS6
1.35436e-10	0.585661	0.824	0.628	4.67605e-06	CD8_c2	CNOT6L
1.6618e-10	0.52729	0.275	0.101	5.73753e-06	CD8_c2	CXCL8
1.70673e-10	0.516998	0.451	0.229	5.89264e-06	CD8_c2	AC016831.7
1.76523e-10	0.59808	0.283	0.102	6.09464e-06	CD8_c2	GAS7
2.09334e-10	0.663761	0.713	0.496	7.22745e-06	CD8_c2	PACS1
3.07538e-10	0.552298	0.516	0.285	1.06181e-05	CD8_c2	GNA13
3.48928e-10	0.536634	0.357	0.156	1.20471e-05	CD8_c2	CEBPD
4.29205e-10	0.654891	0.369	0.166	1.48187e-05	CD8_c2	AHR
4.96532e-10	0.614272	0.447	0.227	1.71433e-05	CD8_c2	FBXO34
6.90987e-10	0.630302	0.459	0.24	2.3857e-05	CD8_c2	CTNNB1
7.90991e-10	0.529007	0.398	0.19	2.73098e-05	CD8_c2	CEBPB
7.93244e-10	0.553016	0.594	0.367	2.73875e-05	CD8_c2	ANXA6
8.12977e-10	0.529678	0.459	0.242	2.80688e-05	CD8_c2	PRKX
1.63434e-09	0.620211	0.381	0.181	5.64271e-05	CD8_c2	HOPX
2.02794e-09	0.509867	0.406	0.2	7.00167e-05	CD8_c2	CBL
2.17875e-09	0.519442	0.467	0.252	7.52235e-05	CD8_c2	DDHD1
2.28945e-09	0.534057	0.299	0.123	7.90455e-05	CD8_c2	GBE1
2.46665e-09	0.552143	0.336	0.149	8.51634e-05	CD8_c2	EXT1
2.72279e-09	0.562029	0.635	0.413	9.40069e-05	CD8_c2	EIF4G3
3.85646e-09	0.613027	0.721	0.506	0.000133148	CD8_c2	TBL1XR1
3.92366e-09	0.671712	0.75	0.558	0.000135468	CD8_c2	GNG2
4.6242e-09	0.524615	0.488	0.273	0.000159655	CD8_c2	RANBP9
5.90368e-09	0.516623	0.631	0.409	0.00020383	CD8_c2	SGMS1
7.51426e-09	0.625386	0.594	0.381	0.000259437	CD8_c2	MAPRE2
8.00427e-09	0.594247	0.377	0.184	0.000276356	CD8_c2	CPD
9.87372e-09	0.564421	0.398	0.202	0.0003409	CD8_c2	POU2F1
1.0523e-08	0.518626	0.398	0.202	0.000363317	CD8_c2	ZNF267
1.12052e-08	0.64991	0.529	0.32	0.000386872	CD8_c2	REL
1.7139e-08	0.639894	0.611	0.396	0.000591742	CD8_c2	CAMK2D
5.25431e-08	0.644766	0.672	0.492	0.0018141	CD8_c2	DLEU2
9.04502e-08	0.541612	0.738	0.549	0.00312288	CD8_c2	OSBPL8
9.15638e-08	0.736737	0.586	0.417	0.00316133	CD8_c2	STIM1
1.28836e-07	0.674626	0.684	0.501	0.0044482	CD8_c2	CTSC
1.80187e-07	0.618224	0.258	0.109	0.00622115	CD8_c2	SGPP2
2.37329e-07	0.648872	0.332	0.164	0.008194	CD8_c2	SESN3
2.70371e-07	0.519632	0.586	0.388	0.00933483	CD8_c2	RAB10
4.74298e-07	0.508986	0.713	0.538	0.0163756	CD8_c2	GLS
1.8524e-06	0.595802	0.73	0.625	0.0639559	CD8_c2	DOCK10
5.73482e-06	0.563335	0.426	0.263	0.198	CD8_c2	IFNG
6.59735e-06	0.545819	0.598	0.422	0.22778	CD8_c2	GLCCI1
2.31637e-05	0.514987	0.373	0.223	0.799751	CD8_c2	SEC31A
3.54865e-05	0.520179	0.283	0.151	1	CD8_c2	NELL2
5.33603e-156	5.28128	0.968	0.022	1.84232e-151	CD8_c3	MT-RNR2
3.20665e-154	5.02645	0.962	0.022	1.10713e-149	CD8_c3	MT-RNR1
6.75676e-150	4.09011	0.937	0.018	2.33284e-145	CD8_c3	AC005912.1
3.37281e-144	2.39557	0.981	0.735	1.1645e-139	CD8_c3	RPL31
6.64533e-144	3.41179	0.899	0.013	2.29437e-139	CD8_c3	H3-3B
1.69132e-137	3.63503	0.899	0.019	5.83944e-133	CD8_c3	PTMAP2
1.09903e-133	3.44624	0.861	0.013	3.79451e-129	CD8_c3	HMGB1P5
3.50582e-133	2.94743	0.949	0.371	1.21042e-128	CD8_c3	MT-ATP8
6.86002e-123	3.13879	0.816	0.013	2.36849e-118	CD8_c3	RPL21P16
2.12526e-121	3.19043	0.81	0.013	7.33766e-117	CD8_c3	RPL6P27
1.55314e-118	2.97295	0.791	0.012	5.36236e-114	CD8_c3	RPL13AP5
2.63974e-116	3.29142	0.791	0.014	9.11397e-112	CD8_c3	AC016739.1
2.64122e-114	2.2014	0.975	0.718	9.11906e-110	CD8_c3	PABPC1
1.76965e-112	2.8973	0.759	0.011	6.10988e-108	CD8_c3	RPS28P7
9.14095e-107	2.81274	0.715	0.007	3.156e-102	CD8_c3	PTMAP5
4.68173e-105	2.80737	0.709	0.007	1.61641e-100	CD8_c3	FAUP1
5.03516e-105	2.60167	0.69	0.004	1.73844e-100	CD8_c3	AC243919.1
3.7863e-100	2.631	0.665	0.004	1.30726e-95	CD8_c3	RPL13P12
2.55365e-99	3.01562	0.709	0.014	8.81674e-95	CD8_c3	H4C3
4.18224e-99	2.68479	0.696	0.011	1.44396e-94	CD8_c3	AP001324.1
5.24304e-99	2.91926	0.696	0.011	1.81021e-94	CD8_c3	RPL14P1
2.44555e-95	2.70803	0.646	0.005	8.44352e-91	CD8_c3	RPL26P19
3.9759e-95	2.57944	0.639	0.004	1.37272e-90	CD8_c3	RPL3P4
4.51947e-90	2.48953	0.639	0.009	1.56039e-85	CD8_c3	AC073861.1
6.82432e-87	1.92196	0.962	0.793	2.35617e-82	CD8_c3	CD2
2.67374e-86	1.91971	0.791	0.497	9.23136e-82	CD8_c3	CBX3
3.81485e-83	1.88377	0.975	0.63	1.31712e-78	CD8_c3	MT-ND5
7.97448e-80	2.39735	0.899	0.51	2.75327e-75	CD8_c3	ID2
1.83183e-79	1.79123	0.861	0.651	6.32459e-75	CD8_c3	PSMA7
8.0302e-79	2.76707	0.677	0.034	2.77251e-74	CD8_c3	KRT14
3.62366e-77	2.41787	0.557	0.006	1.25111e-72	CD8_c3	AC007969.1
4.6621e-75	2.23492	0.551	0.007	1.60964e-70	CD8_c3	AC034236.1
4.26346e-73	2.11881	0.532	0.006	1.472e-68	CD8_c3	RPS23P8
9.36927e-72	1.52634	0.899	0.787	3.23483e-67	CD8_c3	RPL23
1.12448e-71	2.1627	0.519	0.005	3.88237e-67	CD8_c3	AL009174.1
1.37494e-71	1.93376	0.494	0.002	4.74712e-67	CD8_c3	RPL24P4
3.94112e-69	2.0288	0.734	0.358	1.36071e-64	CD8_c3	TPM4
6.39753e-69	2.17905	0.525	0.01	2.20881e-64	CD8_c3	RPL23AP42
1.05909e-65	1.52696	0.987	0.936	3.6566e-61	CD8_c3	PTMA
2.74543e-61	2.01776	0.462	0.006	9.47887e-57	CD8_c3	RPS2P5
3.79281e-61	1.66917	0.867	0.708	1.3095e-56	CD8_c3	CD3G
2.72142e-60	1.89821	0.449	0.005	9.39599e-56	CD8_c3	RPS3AP6
1.14235e-57	1.65802	0.411	0.002	3.94409e-53	CD8_c3	AC004453.1
2.58744e-57	1.93411	0.443	0.007	8.93339e-53	CD8_c3	SNORD3A
9.54586e-57	1.88062	0.886	0.506	3.2958e-52	CD8_c3	JUN
1.54053e-56	1.75308	0.43	0.006	5.31884e-52	CD8_c3	HMGN1P38
1.67615e-56	1.8375	0.405	0.002	5.78708e-52	CD8_c3	H1-10
1.53207e-55	1.35178	0.937	0.815	5.28963e-51	CD8_c3	ARPC2
5.10976e-55	1.90324	0.411	0.004	1.7642e-50	CD8_c3	H2AZ1
5.9881e-55	1.93372	0.418	0.005	2.06745e-50	CD8_c3	MORF4L1P1
1.16743e-54	1.79211	0.791	0.389	4.03065e-50	CD8_c3	MT-ND4L
1.89548e-54	1.98543	0.418	0.006	6.54433e-50	CD8_c3	H1-4
7.38275e-54	1.83682	0.418	0.006	2.54897e-49	CD8_c3	AL590867.2
7.8457e-54	1.69739	0.411	0.005	2.70881e-49	CD8_c3	AC115223.1
1.5542e-53	1.93129	0.386	0.002	5.36605e-49	CD8_c3	FABP5P7
4.22115e-53	1.54888	0.386	0.003	1.45739e-48	CD8_c3	RPS7P1
4.45258e-53	2.07385	0.633	0.118	1.5373e-48	CD8_c3	S100A2
4.54324e-53	2.00571	0.671	0.373	1.5686e-48	CD8_c3	LINC01871
1.12864e-52	1.754	0.386	0.003	3.89673e-48	CD8_c3	MACROH2A1
1.22159e-52	1.62687	0.392	0.004	4.21765e-48	CD8_c3	RPL34P18
2.45455e-52	1.6822	0.703	0.37	8.47457e-48	CD8_c3	RBMX
7.73184e-52	1.64454	0.405	0.006	2.66949e-47	CD8_c3	MTATP6P1
1.02765e-51	1.75615	0.411	0.007	3.54808e-47	CD8_c3	AC007238.1
1.54172e-51	1.41514	1	0.856	5.32293e-47	CD8_c3	MT-CO1
4.90519e-51	2.24206	0.797	0.426	1.69357e-46	CD8_c3	RGS1
1.5375e-50	1.39285	0.943	0.835	5.30837e-46	CD8_c3	CD3D
1.87976e-50	1.62316	0.367	0.002	6.49007e-46	CD8_c3	STING1
2.91591e-50	1.29424	0.867	0.745	1.00675e-45	CD8_c3	RPS20
2.06181e-49	1.52078	0.367	0.003	7.11862e-45	CD8_c3	TMSB4XP8
9.19557e-48	1.57196	0.348	0.002	3.17486e-43	CD8_c3	RPS27AP16
5.50451e-47	1.49024	0.335	0.001	1.90049e-42	CD8_c3	RPS13P2
1.12595e-46	1.18869	0.987	0.923	3.88747e-42	CD8_c3	RPS16
1.66658e-45	1.49285	0.335	0.002	5.75403e-41	CD8_c3	RPL7AP6
9.19352e-45	1.42619	0.367	0.009	3.17416e-40	CD8_c3	AC099336.2
1.8046e-44	1.5931	0.329	0.002	6.23058e-40	CD8_c3	EIF2S2P4
6.57549e-44	2.41922	0.43	0.032	2.27025e-39	CD8_c3	SOX4
1.51763e-43	1.48492	0.323	0.002	5.23977e-39	CD8_c3	RBM8B
1.42622e-42	1.77102	0.854	0.568	4.92417e-38	CD8_c3	MT2A
1.24775e-41	1.41027	0.31	0.002	4.30797e-37	CD8_c3	GVINP1
2.42124e-41	1.40077	0.304	0.002	8.35956e-37	CD8_c3	RPL7P9
1.06377e-40	1.35619	0.962	0.813	3.67278e-36	CD8_c3	GAPDH
3.06494e-40	1.2622	0.304	0.003	1.0582e-35	CD8_c3	HSP90AB3P
3.85894e-40	1.18803	0.272	0	1.33234e-35	CD8_c3	RPL15P3
3.85894e-40	1.24757	0.272	0	1.33234e-35	CD8_c3	RPL5P34
4.28316e-40	1.34943	0.291	0.001	1.4788e-35	CD8_c3	EEF1A1P5
4.4772e-40	2.6502	0.329	0.006	1.5458e-35	CD8_c3	CCL3L3
4.99499e-40	1.40132	0.297	0.002	1.72457e-35	CD8_c3	PSME3IP1
8.11519e-40	1.1531	0.994	0.92	2.80185e-35	CD8_c3	ACTB
8.36466e-40	1.42765	0.665	0.426	2.88798e-35	CD8_c3	KTN1
1.13925e-39	1.3431	0.304	0.003	3.93337e-35	CD8_c3	NPM1P39
1.69276e-39	1.56057	0.31	0.004	5.84444e-35	CD8_c3	H2AZ2
2.11529e-39	1.35362	0.304	0.003	7.30326e-35	CD8_c3	MT-TV
4.06236e-39	1.59502	0.323	0.006	1.40257e-34	CD8_c3	HMGN2P5
6.65984e-39	1.21743	0.291	0.002	2.29938e-34	CD8_c3	RPL12P4
7.83636e-39	1.43592	0.823	0.671	2.70558e-34	CD8_c3	TRBC2
7.87146e-39	1.16321	0.899	0.843	2.7177e-34	CD8_c3	CALM1
1.32057e-38	1.39966	0.278	0.003	4.55941e-34	CD8_c3	H1-3
1.87028e-38	1.26596	0.601	0.439	6.45733e-34	CD8_c3	NUCKS1
3.61553e-38	1.27549	0.291	0.003	1.2483e-33	CD8_c3	YBX1P1
5.75462e-38	1.05937	0.981	0.917	1.98684e-33	CD8_c3	RPL37
1.99083e-37	4.18618	0.481	0.095	6.87354e-33	CD8_c3	CCL4L2
1.99938e-37	1.55499	0.304	0.006	6.90306e-33	CD8_c3	H1-2
4.27909e-37	1.37998	0.513	0.264	1.4774e-32	CD8_c3	UQCRQ
6.11361e-37	1.14413	0.741	0.6	2.11078e-32	CD8_c3	PSME1
8.55938e-37	1.3162	0.291	0.004	2.95521e-32	CD8_c3	RPL10P16
1.10213e-36	2.32103	0.747	0.267	3.80521e-32	CD8_c3	CXCL13
1.98725e-36	1.30283	0.285	0.004	6.86118e-32	CD8_c3	CUTALP
2.83549e-36	1.8731	0.38	0.037	9.78981e-32	CD8_c3	KRT17
1.18046e-35	1.23738	0.652	0.413	4.07566e-31	CD8_c3	ATP5ME
1.23645e-35	1.31268	0.297	0.007	4.26895e-31	CD8_c3	SNORD13
2.67947e-35	1.62834	0.342	0.027	9.25115e-31	CD8_c3	TNFRSF4
4.20587e-35	1.53394	0.297	0.007	1.45212e-30	CD8_c3	AC025164.2
1.38324e-34	1.35244	0.563	0.328	4.77577e-30	CD8_c3	EIF5B
6.19996e-34	1.23313	0.272	0.004	2.1406e-29	CD8_c3	AC246787.1
1.46054e-33	0.999223	0.968	0.909	5.04264e-29	CD8_c3	RPLP2
2.80737e-33	1.02559	0.715	0.654	9.69271e-29	CD8_c3	TPM3
3.9712e-33	1.15035	0.259	0.003	1.3711e-28	CD8_c3	RAC1P2
5.00315e-33	1.19332	0.272	0.005	1.72739e-28	CD8_c3	NARS1
9.80362e-33	1.03735	0.601	0.505	3.3848e-28	CD8_c3	SERBP1
3.89626e-32	1.18365	0.253	0.003	1.34522e-27	CD8_c3	ADSS2
2.60381e-31	1.23572	0.899	0.736	8.98992e-27	CD8_c3	S100A4
3.79273e-31	1.29891	0.266	0.006	1.30948e-26	CD8_c3	ATP5F1EP2
4.12872e-31	1.217	0.43	0.313	1.42548e-26	CD8_c3	NDUFA3
3.15101e-30	1.20734	0.525	0.274	1.08792e-25	CD8_c3	TBCB
1.64365e-29	1.18135	0.5	0.313	5.67488e-25	CD8_c3	SNRPB2
3.15235e-29	0.8639	0.658	0.674	1.08838e-24	CD8_c3	SON
4.11126e-29	1.371	0.418	0.241	1.41945e-24	CD8_c3	LARP7
4.71151e-29	1.21063	0.481	0.313	1.6267e-24	CD8_c3	EIF2S2
5.02091e-29	1.09121	0.696	0.463	1.73352e-24	CD8_c3	SNRPD2
5.80327e-29	1.05464	0.842	0.654	2.00364e-24	CD8_c3	COX7C
8.08191e-29	1.04378	0.715	0.574	2.79036e-24	CD8_c3	NCL
8.82513e-29	1.48578	0.329	0.046	3.04696e-24	CD8_c3	MAL
1.05363e-28	1.3369	0.513	0.281	3.63775e-24	CD8_c3	ROMO1
5.26979e-28	1.49929	0.658	0.442	1.81945e-23	CD8_c3	CD69
7.94368e-28	1.02721	0.563	0.436	2.74263e-23	CD8_c3	EIF3A
1.69137e-27	1.65237	0.43	0.072	5.83963e-23	CD8_c3	AL133405.2
6.00773e-27	0.922211	0.582	0.508	2.07423e-22	CD8_c3	ELOB
8.24176e-27	1.18596	0.399	0.195	2.84555e-22	CD8_c3	SUCLG1
8.91093e-27	1.06916	0.443	0.297	3.07659e-22	CD8_c3	HADHA
1.33231e-26	1.2769	0.386	0.153	4.59995e-22	CD8_c3	DNPH1
2.22867e-26	0.911534	0.937	0.852	7.69469e-22	CD8_c3	FTH1
2.52718e-26	1.0507	0.5	0.397	8.72534e-22	CD8_c3	CDV3
2.60626e-26	0.879075	0.772	0.747	8.99836e-22	CD8_c3	SEPTIN7
3.46112e-26	0.883544	0.949	0.883	1.19499e-21	CD8_c3	ATP5F1E
5.05558e-26	1.77456	0.481	0.154	1.74549e-21	CD8_c3	FOS
7.13246e-26	0.905242	0.608	0.503	2.46255e-21	CD8_c3	COX6B1
8.80137e-26	0.927175	0.956	0.887	3.03876e-21	CD8_c3	SH3BGRL3
1.35033e-25	0.937013	0.57	0.457	4.66216e-21	CD8_c3	TPI1
1.55893e-25	0.935137	0.753	0.652	5.38237e-21	CD8_c3	YWHAB
2.55649e-25	1.3432	0.633	0.395	8.82652e-21	CD8_c3	NFKBIA
4.00559e-25	2.29818	0.494	0.211	1.38297e-20	CD8_c3	CCL3
4.76421e-25	0.988036	0.418	0.289	1.64489e-20	CD8_c3	VDAC1
5.82179e-25	0.980275	0.608	0.527	2.01003e-20	CD8_c3	DEK
6.08325e-25	1.191	0.506	0.288	2.1003e-20	CD8_c3	CD82
6.97499e-25	1.01572	0.608	0.461	2.40818e-20	CD8_c3	C11orf58
8.88661e-25	1.02911	0.778	0.601	3.06819e-20	CD8_c3	TRAC
9.65872e-25	1.06335	0.5	0.348	3.33477e-20	CD8_c3	PKM
1.01122e-24	1.1343	0.335	0.147	3.49133e-20	CD8_c3	CMTM3
1.77533e-24	1.24172	0.367	0.174	6.12951e-20	CD8_c3	NOL8
1.92429e-24	0.819013	0.519	0.483	6.6438e-20	CD8_c3	HNRNPM
2.23577e-24	1.45996	0.316	0.046	7.71923e-20	CD8_c3	SFN
2.92019e-24	0.917806	0.544	0.427	1.00822e-19	CD8_c3	ATP5MPL
3.83809e-24	0.975	0.487	0.373	1.32514e-19	CD8_c3	TMEM258
4.62613e-24	0.966369	0.766	0.693	1.59722e-19	CD8_c3	IFITM2
6.40201e-24	0.91912	0.981	0.85	2.21036e-19	CD8_c3	PFN1
9.70457e-24	1.111	0.405	0.309	3.3506e-19	CD8_c3	UCP2
1.69045e-23	1.02784	0.405	0.275	5.83646e-19	CD8_c3	NDUFB1
1.7467e-23	1.09598	0.437	0.282	6.03064e-19	CD8_c3	ZC3H15
2.00479e-23	0.955901	0.506	0.372	6.92173e-19	CD8_c3	DNAJC8
6.34192e-23	0.900712	0.544	0.453	2.18961e-18	CD8_c3	PDIA3
6.36325e-23	0.853361	0.975	0.763	2.19698e-18	CD8_c3	MT-CO3
6.83579e-23	1.06568	0.449	0.274	2.36013e-18	CD8_c3	PSMA4
7.37779e-23	0.860582	0.62	0.523	2.54725e-18	CD8_c3	DDX24
8.7873e-23	1.47106	0.658	0.443	3.0339e-18	CD8_c3	S100A8
1.4907e-22	0.762516	0.614	0.569	5.14678e-18	CD8_c3	HNRNPK
2.28331e-22	0.98279	0.696	0.559	7.88335e-18	CD8_c3	PNRC1
2.7924e-22	1.45517	0.892	0.933	9.64105e-18	CD8_c3	CCL5
3.66399e-22	0.81947	0.525	0.463	1.26503e-17	CD8_c3	HSP90B1
4.66324e-22	1.50386	0.304	0.051	1.61003e-17	CD8_c3	LAIR2
5.3051e-22	1.04368	0.519	0.379	1.83164e-17	CD8_c3	SMARCA5
6.21506e-22	1.44619	0.361	0.082	2.14581e-17	CD8_c3	GADD45G
6.74245e-22	1.48002	0.323	0.078	2.3279e-17	CD8_c3	ADGRG1
1.22889e-21	1.14714	0.424	0.191	4.24287e-17	CD8_c3	DYNC1I2
1.44182e-21	0.967478	0.468	0.293	4.97802e-17	CD8_c3	TAGLN2
1.83721e-21	1.00649	0.411	0.244	6.34314e-17	CD8_c3	METAP2
2.01862e-21	0.892337	0.348	0.249	6.9695e-17	CD8_c3	RSL1D1
4.40753e-21	0.874846	0.557	0.46	1.52174e-16	CD8_c3	OPTN
7.43831e-21	1.1011	0.608	0.43	2.56815e-16	CD8_c3	GBP2
1.26136e-20	1.00872	0.462	0.299	4.35496e-16	CD8_c3	ATP5PD
2.10121e-20	1.17984	0.323	0.128	7.25465e-16	CD8_c3	PFDN1
2.64013e-20	1.12802	0.329	0.115	9.11532e-16	CD8_c3	GLO1
3.20288e-20	0.744229	0.968	0.845	1.10583e-15	CD8_c3	MT-ND4
3.80304e-20	1.05205	0.354	0.144	1.31304e-15	CD8_c3	MIEN1
3.82189e-20	0.924713	0.449	0.318	1.31955e-15	CD8_c3	TMCO1
4.00213e-20	0.860511	0.57	0.494	1.38178e-15	CD8_c3	DBI
4.40713e-20	0.669267	0.608	0.574	1.52161e-15	CD8_c3	COX7A2
4.92319e-20	0.937354	0.532	0.419	1.69978e-15	CD8_c3	SRRM1
4.93295e-20	0.85825	0.563	0.44	1.70315e-15	CD8_c3	PRPF40A
5.16342e-20	1.32304	0.519	0.285	1.78272e-15	CD8_c3	MAF
5.83635e-20	1.14452	0.278	0.105	2.01506e-15	CD8_c3	EBAG9
6.59939e-20	0.844939	0.481	0.391	2.27851e-15	CD8_c3	ANP32B
7.77759e-20	0.855462	0.443	0.312	2.68529e-15	CD8_c3	IK
8.33611e-20	0.768625	0.627	0.599	2.87813e-15	CD8_c3	UBL5
1.11479e-19	1.29429	0.297	0.065	3.84893e-15	CD8_c3	KRT16
1.18885e-19	1.06557	0.342	0.187	4.10461e-15	CD8_c3	C4orf48
1.21128e-19	1.00203	0.519	0.381	4.18206e-15	CD8_c3	ZRANB2
1.47715e-19	1.09079	0.259	0.098	5.10002e-15	CD8_c3	SSRP1
1.70871e-19	0.860139	0.563	0.46	5.8995e-15	CD8_c3	HNRNPD
2.22287e-19	0.747267	0.329	0.328	7.67467e-15	CD8_c3	RFC1
2.55641e-19	0.715474	0.443	0.426	8.82627e-15	CD8_c3	NDUFB2
2.61324e-19	0.827785	0.608	0.465	9.02247e-15	CD8_c3	EID1
3.58484e-19	0.823016	0.5	0.462	1.2377e-14	CD8_c3	TPR
4.41809e-19	1.24478	0.494	0.208	1.52539e-14	CD8_c3	TNFRSF18
4.59926e-19	1.05843	0.532	0.382	1.58794e-14	CD8_c3	TIGIT
5.36024e-19	0.721054	0.468	0.437	1.85068e-14	CD8_c3	PRPF38B
7.64207e-19	0.926013	0.652	0.553	2.6385e-14	CD8_c3	CD7
9.2893e-19	0.860577	0.494	0.393	3.20722e-14	CD8_c3	PRPF4B
1.0636e-18	0.726775	0.576	0.508	3.67218e-14	CD8_c3	ARPC5
1.31251e-18	0.853723	0.462	0.373	4.53157e-14	CD8_c3	FXYD5
2.21547e-18	0.889186	0.43	0.3	7.64913e-14	CD8_c3	MRPL33
2.46172e-18	0.663652	0.563	0.546	8.49933e-14	CD8_c3	SET
3.21936e-18	0.738652	0.487	0.435	1.11152e-13	CD8_c3	UQCR10
3.60857e-18	0.785886	0.342	0.33	1.24589e-13	CD8_c3	GPX4
5.34318e-18	0.685017	0.418	0.427	1.84478e-13	CD8_c3	HP1BP3
5.70912e-18	1.03039	0.367	0.164	1.97113e-13	CD8_c3	UBTF
6.66386e-18	1.13215	0.38	0.182	2.30077e-13	CD8_c3	RDX
7.23865e-18	0.677357	0.987	0.96	2.49922e-13	CD8_c3	TMSB10
9.54326e-18	1.08684	0.405	0.217	3.29491e-13	CD8_c3	CTLA4
1.09144e-17	0.634389	0.968	0.804	3.7683e-13	CD8_c3	MT-CYB
1.16575e-17	0.681754	0.487	0.439	4.02488e-13	CD8_c3	RAC1
1.37657e-17	0.85982	0.899	0.843	4.75273e-13	CD8_c3	CD52
1.49866e-17	0.718778	0.804	0.758	5.17426e-13	CD8_c3	SRP14
2.01709e-17	1.24856	0.272	0.063	6.96422e-13	CD8_c3	EGR1
2.23861e-17	0.659932	0.323	0.293	7.72901e-13	CD8_c3	PARP1
2.65566e-17	0.820978	0.361	0.243	9.16893e-13	CD8_c3	DENR
2.95309e-17	0.59929	0.443	0.419	1.01959e-12	CD8_c3	PCBP1
4.26147e-17	0.84313	0.525	0.416	1.47131e-12	CD8_c3	HLA-DRB1
4.65834e-17	1.01098	0.304	0.141	1.60834e-12	CD8_c3	CDK11B
5.78741e-17	0.676686	0.582	0.559	1.99816e-12	CD8_c3	NAP1L1
6.39705e-17	0.777716	0.31	0.244	2.20865e-12	CD8_c3	SEC11C
6.65528e-17	0.836049	0.367	0.274	2.2978e-12	CD8_c3	SEC62
7.04121e-17	1.09708	0.354	0.124	2.43105e-12	CD8_c3	LPAR6
7.65228e-17	0.823246	0.449	0.365	2.64203e-12	CD8_c3	CASP4
7.91495e-17	0.960421	0.38	0.212	2.73272e-12	CD8_c3	CWC15
9.03724e-17	1.64848	0.544	0.63	3.1202e-12	CD8_c3	CCL4
9.32681e-17	0.627778	0.424	0.412	3.22017e-12	CD8_c3	PRDX1
9.46811e-17	1.12807	0.386	0.198	3.26896e-12	CD8_c3	SVIP
1.07139e-16	0.64662	0.291	0.25	3.69907e-12	CD8_c3	GADD45GIP1
1.34307e-16	0.648087	0.323	0.282	4.63709e-12	CD8_c3	ISCU
1.79284e-16	0.647577	0.399	0.396	6.18996e-12	CD8_c3	C19orf53
1.92542e-16	1.07164	0.272	0.151	6.64769e-12	CD8_c3	MT1E
2.13024e-16	0.694694	0.506	0.449	7.35485e-12	CD8_c3	ATP5PF
2.44877e-16	0.927049	0.304	0.178	8.45461e-12	CD8_c3	THOC7
2.83781e-16	1.14774	0.259	0.054	9.79781e-12	CD8_c3	KRT6A
3.25337e-16	0.754609	0.367	0.267	1.12326e-11	CD8_c3	PSMB6
3.48923e-16	0.758851	0.563	0.508	1.20469e-11	CD8_c3	KLF6
3.79852e-16	0.662439	0.304	0.28	1.31148e-11	CD8_c3	PSIP1
4.81381e-16	0.848324	0.367	0.302	1.66201e-11	CD8_c3	RTF1
4.87693e-16	0.883151	0.38	0.264	1.68381e-11	CD8_c3	RWDD1
5.9416e-16	0.848506	0.31	0.177	2.0514e-11	CD8_c3	MESD
6.074e-16	0.8041	0.386	0.29	2.09711e-11	CD8_c3	ANP32E
6.61313e-16	0.925628	0.278	0.103	2.28325e-11	CD8_c3	RBM42
8.71434e-16	0.695018	0.297	0.241	3.00871e-11	CD8_c3	VPS4B
1.24957e-15	0.687886	0.291	0.225	4.31425e-11	CD8_c3	NDUFA6
1.26067e-15	0.743556	0.563	0.498	4.35257e-11	CD8_c3	CAST
1.35123e-15	1.04728	0.291	0.116	4.66525e-11	CD8_c3	IFITM3
1.42635e-15	0.689343	0.551	0.486	4.92463e-11	CD8_c3	HMGN1
1.71815e-15	0.691943	0.291	0.283	5.9321e-11	CD8_c3	DNMT1
1.79168e-15	0.561832	0.595	0.596	6.18596e-11	CD8_c3	OST4
1.87642e-15	0.965876	0.323	0.167	6.47853e-11	CD8_c3	CFAP97
2.23347e-15	0.84821	0.437	0.286	7.71129e-11	CD8_c3	PEBP1
3.1156e-15	0.863886	0.513	0.421	1.07569e-10	CD8_c3	IER2
3.40651e-15	1.12063	0.329	0.093	1.17613e-10	CD8_c3	TNF
5.25432e-15	0.682951	0.38	0.357	1.81411e-10	CD8_c3	U2SURP
5.46985e-15	0.835909	0.601	0.561	1.88852e-10	CD8_c3	SAT1
6.97448e-15	0.864094	0.335	0.193	2.40801e-10	CD8_c3	MRPL52
8.01929e-15	0.93046	0.31	0.16	2.76874e-10	CD8_c3	MRPS5
9.01112e-15	0.892608	0.335	0.168	3.11118e-10	CD8_c3	LIMA1
9.03671e-15	0.738121	0.354	0.263	3.12001e-10	CD8_c3	DDX18
9.47706e-15	0.68101	0.335	0.264	3.27205e-10	CD8_c3	RECQL
1.21545e-14	0.665043	0.361	0.334	4.19645e-10	CD8_c3	RBBP6
1.33396e-14	0.558717	0.456	0.426	4.60565e-10	CD8_c3	ATP5MD
1.50934e-14	0.900875	0.266	0.109	5.21114e-10	CD8_c3	SYNGR2
2.38867e-14	0.600551	0.272	0.269	8.24713e-10	CD8_c3	CYCS
2.56576e-14	0.829126	0.304	0.176	8.85855e-10	CD8_c3	ZMAT2
2.62296e-14	0.888603	0.608	0.469	9.05602e-10	CD8_c3	IFI6
3.20193e-14	0.740543	0.342	0.275	1.1055e-09	CD8_c3	NUB1
3.38283e-14	0.615786	0.468	0.441	1.16796e-09	CD8_c3	RBM8A
3.53731e-14	1.02996	0.297	0.065	1.22129e-09	CD8_c3	TSHZ2
4.18706e-14	0.579992	0.392	0.379	1.44562e-09	CD8_c3	SF3B5
4.78406e-14	0.518863	0.323	0.326	1.65175e-09	CD8_c3	DDX21
5.08492e-14	0.550473	0.424	0.459	1.75562e-09	CD8_c3	ENSA
5.25713e-14	0.650753	0.728	0.668	1.81508e-09	CD8_c3	UQCRB
5.50091e-14	0.835693	0.519	0.373	1.89924e-09	CD8_c3	RAD21
5.93673e-14	0.682787	0.424	0.356	2.04972e-09	CD8_c3	POLR2L
6.08955e-14	0.685256	0.304	0.235	2.10248e-09	CD8_c3	NDUFA10
9.10682e-14	0.62709	0.437	0.419	3.14422e-09	CD8_c3	LBH
9.30193e-14	0.748757	0.519	0.457	3.21158e-09	CD8_c3	ITM2A
9.60951e-14	0.508399	0.437	0.449	3.31778e-09	CD8_c3	PAK2
9.65701e-14	0.836911	0.57	0.48	3.33418e-09	CD8_c3	ALOX5AP
9.73455e-14	0.609219	0.367	0.341	3.36095e-09	CD8_c3	COPS9
1.02171e-13	0.609221	0.278	0.239	3.52754e-09	CD8_c3	NAA38
1.03812e-13	0.607171	0.31	0.273	3.58423e-09	CD8_c3	TMEM160
1.15969e-13	0.629251	0.392	0.375	4.00394e-09	CD8_c3	YY1
1.41611e-13	0.651166	0.405	0.494	4.88927e-09	CD8_c3	HMGB2
1.54319e-13	0.905518	0.291	0.167	5.32802e-09	CD8_c3	SELENOS
1.87672e-13	0.724364	0.443	0.366	6.47955e-09	CD8_c3	C12orf57
2.11679e-13	0.794025	0.272	0.104	7.30842e-09	CD8_c3	EMC4
2.23227e-13	0.533532	0.443	0.437	7.70714e-09	CD8_c3	RBX1
3.9232e-13	0.636589	0.892	0.902	1.35452e-08	CD8_c3	BTG1
4.11988e-13	0.78465	0.304	0.181	1.42243e-08	CD8_c3	USP1
4.1694e-13	0.554959	0.475	0.491	1.43953e-08	CD8_c3	EMP3
5.04772e-13	0.517469	0.272	0.251	1.74278e-08	CD8_c3	PDAP1
5.21487e-13	0.640094	0.399	0.349	1.80049e-08	CD8_c3	EIF3J
5.30491e-13	0.749447	0.506	0.44	1.83157e-08	CD8_c3	RSRC2
5.64903e-13	0.662263	0.696	0.663	1.95038e-08	CD8_c3	LY6E
5.79126e-13	0.582953	0.253	0.234	1.99949e-08	CD8_c3	PDCD5
5.89411e-13	0.940193	0.259	0.097	2.035e-08	CD8_c3	MRPS18B
6.36477e-13	0.550243	0.399	0.41	2.1975e-08	CD8_c3	KIF5B
6.64245e-13	0.565833	0.576	0.576	2.29337e-08	CD8_c3	TAX1BP1
6.76315e-13	0.599892	0.392	0.349	2.33505e-08	CD8_c3	PPDPF
6.96083e-13	0.630218	0.329	0.263	2.4033e-08	CD8_c3	DNAJC15
7.29791e-13	0.580086	0.532	0.478	2.51968e-08	CD8_c3	COX5B
7.39202e-13	0.648393	0.399	0.323	2.55217e-08	CD8_c3	PPP1CA
7.39842e-13	0.566007	0.43	0.39	2.55438e-08	CD8_c3	GRB2
8.47587e-13	0.556506	0.437	0.422	2.92638e-08	CD8_c3	RALY
8.94853e-13	1.12668	0.291	0.102	3.08957e-08	CD8_c3	ENTPD1
9.27687e-13	0.649281	0.437	0.383	3.20293e-08	CD8_c3	TUBA1B
9.93893e-13	0.583191	0.399	0.366	3.43151e-08	CD8_c3	YWHAE
1.06315e-12	0.543477	0.266	0.248	3.67064e-08	CD8_c3	COX20
1.2137e-12	0.593616	0.525	0.508	4.19041e-08	CD8_c3	TERF2IP
1.26725e-12	0.5842	0.494	0.458	4.3753e-08	CD8_c3	GNAI2
2.83626e-12	0.503923	0.304	0.295	9.79246e-08	CD8_c3	NDUFA12
2.86154e-12	0.537975	0.373	0.335	9.87977e-08	CD8_c3	NDUFA2
3.91806e-12	1.05257	0.291	0.082	1.35275e-07	CD8_c3	KRT5
4.50297e-12	0.507651	0.911	0.911	1.5547e-07	CD8_c3	RPL36
4.76148e-12	0.570412	0.399	0.392	1.64395e-07	CD8_c3	RPS27L
5.57075e-12	0.664844	0.291	0.192	1.92336e-07	CD8_c3	POLR2G
6.33845e-12	0.739182	0.494	0.461	2.18841e-07	CD8_c3	ZFP36L1
6.42227e-12	0.66411	0.449	0.395	2.21735e-07	CD8_c3	VMP1
6.67803e-12	0.56444	0.367	0.393	2.30566e-07	CD8_c3	SRSF10
6.71972e-12	0.684311	0.253	0.169	2.32005e-07	CD8_c3	MLEC
7.23445e-12	0.511106	0.949	0.816	2.49777e-07	CD8_c3	MT-ND2
7.41203e-12	0.578292	0.342	0.294	2.55908e-07	CD8_c3	SNRPE
8.68812e-12	0.569647	0.253	0.225	2.99966e-07	CD8_c3	CEBPZ
8.79475e-12	0.883965	0.361	0.202	3.03647e-07	CD8_c3	SH2D2A
8.96997e-12	0.601697	0.335	0.323	3.09697e-07	CD8_c3	PDIA6
9.33779e-12	0.77462	0.323	0.214	3.22397e-07	CD8_c3	PTPN11
9.38032e-12	0.619476	0.671	0.651	3.23865e-07	CD8_c3	KMT2E
1.01363e-11	0.665081	0.316	0.245	3.49965e-07	CD8_c3	DSTN
1.12302e-11	0.585663	0.506	0.476	3.87733e-07	CD8_c3	UBXN4
1.18272e-11	0.837894	0.342	0.2	4.08344e-07	CD8_c3	NDUFC1
1.39575e-11	0.545606	0.323	0.323	4.81897e-07	CD8_c3	AMD1
1.44656e-11	0.679435	0.354	0.275	4.9944e-07	CD8_c3	SNW1
1.4599e-11	0.589305	0.329	0.333	5.04045e-07	CD8_c3	YME1L1
1.48174e-11	0.955938	0.278	0.11	5.11586e-07	CD8_c3	ANKRD49
1.6007e-11	0.5547	0.329	0.333	5.52657e-07	CD8_c3	RNF145
1.62124e-11	0.946172	0.297	0.124	5.59749e-07	CD8_c3	AL390957.1
2.11472e-11	0.582616	0.43	0.39	7.30128e-07	CD8_c3	AP2B1
2.56034e-11	0.625565	0.335	0.277	8.83982e-07	CD8_c3	SH3GLB1
2.57788e-11	0.680725	0.253	0.181	8.9004e-07	CD8_c3	CDC5L
3.00732e-11	0.69699	0.348	0.23	1.03831e-06	CD8_c3	PSMB4
3.13819e-11	0.950795	0.285	0.162	1.08349e-06	CD8_c3	LINC02195
3.26052e-11	0.548662	0.278	0.25	1.12573e-06	CD8_c3	TXNDC17
4.09457e-11	0.713642	0.43	0.335	1.41369e-06	CD8_c3	BATF
4.90565e-11	0.559967	0.272	0.265	1.69373e-06	CD8_c3	COX17
4.9242e-11	0.971165	0.652	0.521	1.70013e-06	CD8_c3	LGALS1
5.31771e-11	0.640415	0.285	0.234	1.83599e-06	CD8_c3	ZCRB1
7.06494e-11	0.727091	0.253	0.138	2.43924e-06	CD8_c3	TXN2
7.41649e-11	0.597331	0.405	0.351	2.56062e-06	CD8_c3	SYF2
7.50381e-11	0.702795	0.335	0.23	2.59077e-06	CD8_c3	ANAPC11
8.06786e-11	0.769463	0.253	0.161	2.78551e-06	CD8_c3	LAX1
8.76947e-11	0.811162	0.297	0.196	3.02775e-06	CD8_c3	SLK
1.03343e-10	0.566385	0.253	0.24	3.56801e-06	CD8_c3	NUCB2
1.13737e-10	0.728366	0.266	0.206	3.9269e-06	CD8_c3	RNF168
2.16017e-10	0.609027	0.329	0.223	7.45821e-06	CD8_c3	EIF3I
2.40105e-10	0.774858	0.335	0.192	8.28986e-06	CD8_c3	PRPF6
2.43284e-10	0.557193	0.93	0.908	8.39963e-06	CD8_c3	RPS6
2.66242e-10	0.542753	0.323	0.33	9.19227e-06	CD8_c3	BCLAF1
2.82186e-10	0.657995	0.291	0.234	9.74275e-06	CD8_c3	SYAP1
3.908e-10	0.564047	0.259	0.204	1.34928e-05	CD8_c3	SNRPC
4.58737e-10	0.619387	0.285	0.203	1.58383e-05	CD8_c3	WBP11
5.70179e-10	0.622212	0.361	0.308	1.9686e-05	CD8_c3	TNFSF10
5.81438e-10	0.528138	0.266	0.197	2.00747e-05	CD8_c3	TALDO1
6.71142e-10	0.567632	0.905	0.846	2.31718e-05	CD8_c3	SRGN
7.33585e-10	0.649126	0.272	0.225	2.53277e-05	CD8_c3	SIRPG
7.82614e-10	0.583057	0.285	0.226	2.70205e-05	CD8_c3	IFI35
8.5693e-10	0.601601	0.304	0.273	2.95864e-05	CD8_c3	ZC3H13
8.62923e-10	0.734392	0.373	0.293	2.97933e-05	CD8_c3	TRAF1
1.05306e-09	0.638861	0.278	0.195	3.63581e-05	CD8_c3	SIAH2
2.29848e-09	0.968211	0.253	0.177	7.93573e-05	CD8_c3	ENTPD1-AS1
2.62126e-09	0.607737	0.272	0.206	9.05015e-05	CD8_c3	AIMP1
2.73047e-09	0.617952	0.291	0.213	9.42721e-05	CD8_c3	ABCF1
3.17751e-09	0.550447	0.316	0.113	0.000109707	CD8_c3	IFI27
3.24328e-09	0.611219	0.316	0.274	0.000111977	CD8_c3	UPF2
4.41012e-09	0.760151	0.285	0.15	0.000152264	CD8_c3	AKAP5
4.61609e-09	0.542256	0.671	0.651	0.000159375	CD8_c3	LRRFIP1
4.71859e-09	0.60979	0.297	0.22	0.000162914	CD8_c3	RBM17
9.78597e-09	0.515287	0.316	0.307	0.00033787	CD8_c3	RAB11FIP1
1.07742e-08	0.549372	0.31	0.275	0.000371989	CD8_c3	TTC1
1.22745e-08	0.611313	0.772	0.567	0.000423789	CD8_c3	RBPJ
2.21163e-08	0.712166	0.291	0.182	0.000763587	CD8_c3	LINC01943
2.44263e-08	0.575535	0.354	0.275	0.000843342	CD8_c3	USP16
2.80915e-08	0.518982	0.253	0.203	0.000969887	CD8_c3	ATP5PB
2.83469e-08	0.554761	0.278	0.201	0.000978707	CD8_c3	RALBP1
3.97925e-08	0.588692	0.329	0.251	0.00137388	CD8_c3	NMT1
5.18519e-08	0.515978	0.31	0.256	0.00179024	CD8_c3	SERPINB1
6.12206e-08	0.507297	0.424	0.375	0.0021137	CD8_c3	SPOCK2
8.13461e-08	0.660448	0.253	0.136	0.00280856	CD8_c3	ACP5
9.65057e-08	0.621218	0.285	0.255	0.00333195	CD8_c3	MIR155HG
1.05015e-07	0.601132	0.253	0.206	0.00362574	CD8_c3	SREK1IP1
1.16022e-07	0.538326	0.753	0.735	0.00400577	CD8_c3	CD74
1.31861e-07	0.53101	0.259	0.252	0.00455263	CD8_c3	STMN1
1.87169e-07	0.631671	0.266	0.158	0.00646219	CD8_c3	PPCS
2.69853e-07	0.566377	0.291	0.201	0.00931694	CD8_c3	EAPP
9.3024e-07	0.520843	0.5	0.506	0.0321175	CD8_c3	TRBC1
1.00178e-06	0.630887	0.43	0.335	0.0345875	CD8_c3	AHI1
1.41926e-06	0.616724	0.411	0.285	0.0490015	CD8_c3	DUSP4
2.9014e-06	0.519226	0.285	0.201	0.100174	CD8_c3	PHLDA1
2.98175e-06	0.510555	0.253	0.166	0.102948	CD8_c3	FKBP3
4.8297e-06	0.650578	0.399	0.318	0.16675	CD8_c3	GADD45B
4.93399e-06	0.551522	0.532	0.438	0.170351	CD8_c3	DUSP1
1.43477e-05	0.69603	0.373	0.227	0.495368	CD8_c3	PMAIP1
1.55158e-05	0.593204	0.424	0.278	0.535697	CD8_c3	IFNG
5.35259e-05	0.577951	0.297	0.21	1	CD8_c3	TBC1D4
6.57814e-05	0.530082	0.715	0.634	1	CD8_c3	GZMB
0.000187566	0.509227	0.456	0.359	1	CD8_c3	BIRC3
6.69837e-60	2.08035	0.993	0.676	2.31268e-55	CD8_c4	HSPA1A
3.70832e-56	1.80301	0.98	0.528	1.28034e-51	CD8_c4	HSPA1B
9.46109e-53	1.46511	0.953	0.784	3.26654e-48	CD8_c4	RPL3
2.56185e-52	1.67399	0.987	0.63	8.84503e-48	CD8_c4	DNAJB1
3.66278e-46	1.28894	0.993	0.872	1.26461e-41	CD8_c4	RPS18
1.60984e-45	1.20648	0.993	0.811	5.55812e-41	CD8_c4	RPL18A
5.12634e-45	1.09785	0.987	0.932	1.76992e-40	CD8_c4	RPL30
8.03866e-45	1.11673	1	0.956	2.77543e-40	CD8_c4	RPS27
1.2975e-44	1.07255	0.993	0.964	4.47975e-40	CD8_c4	RPL13
1.75026e-44	1.23425	0.973	0.878	6.04296e-40	CD8_c4	RPS3A
2.3299e-44	1.19352	0.993	0.924	8.0442e-40	CD8_c4	TPT1
1.20039e-43	1.22836	0.987	0.753	4.14445e-39	CD8_c4	RPL26
1.42245e-41	1.15389	1	0.897	4.91117e-37	CD8_c4	RPL41
1.69706e-40	1.06116	0.987	0.875	5.85928e-36	CD8_c4	RPL39
1.92534e-40	1.09455	0.993	0.911	6.64744e-36	CD8_c4	EEF1A1
3.42114e-40	1.16492	0.993	0.922	1.18118e-35	CD8_c4	RPL10
7.91047e-40	1.04445	0.98	0.937	2.73117e-35	CD8_c4	RPS27A
1.3003e-39	1.0069	0.98	0.91	4.48942e-35	CD8_c4	RPL19
2.10252e-39	1.12032	0.993	0.94	7.25914e-35	CD8_c4	RPS12
4.27797e-39	1.12628	0.973	0.828	1.47701e-34	CD8_c4	RPL23A
5.6741e-39	1.04336	0.973	0.92	1.95904e-34	CD8_c4	RPS3
6.05392e-39	1.0321	1	0.917	2.09018e-34	CD8_c4	RPS14
1.29784e-38	1.17715	0.973	0.774	4.48092e-34	CD8_c4	RPL21
2.39882e-38	1.11804	0.967	0.83	8.28216e-34	CD8_c4	RPS25
1.14578e-36	1.06556	0.993	0.85	3.95591e-32	CD8_c4	RPL7A
1.56752e-36	1.12594	0.987	0.83	5.41202e-32	CD8_c4	RPS4X
3.20176e-36	0.985428	0.98	0.908	1.10544e-31	CD8_c4	RPS23
5.60387e-36	0.999246	0.993	0.936	1.93479e-31	CD8_c4	RPL11
8.14337e-36	1.83523	0.733	0.409	2.81158e-31	CD8_c4	JUNB
1.73923e-35	1.01916	0.973	0.861	6.00487e-31	CD8_c4	RPL8
5.8926e-35	0.957564	0.98	0.886	2.03448e-30	CD8_c4	RPS9
9.71075e-35	1.13503	0.947	0.672	3.35273e-30	CD8_c4	RPS10
1.45214e-34	0.964	0.987	0.927	5.01365e-30	CD8_c4	RPL32
2.75714e-34	0.992518	0.987	0.892	9.51929e-30	CD8_c4	RPS15A
3.68572e-34	1.12769	0.933	0.762	1.27253e-29	CD8_c4	RPL9
5.44014e-34	1.10853	0.973	0.76	1.87826e-29	CD8_c4	RPL17
9.1465e-33	0.906792	0.987	0.943	3.15792e-28	CD8_c4	RPL28
3.64378e-32	0.916577	0.967	0.884	1.25805e-27	CD8_c4	FAU
5.9781e-32	0.998445	0.973	0.893	2.064e-27	CD8_c4	RPS28
1.37196e-31	0.980865	0.98	0.916	4.73685e-27	CD8_c4	RPL34
3.92819e-31	1.27261	0.933	0.553	1.35625e-26	CD8_c4	HSPE1
4.81345e-31	1.0293	0.967	0.823	1.66189e-26	CD8_c4	RPL10A
5.83747e-31	1.10232	0.84	0.652	2.01544e-26	CD8_c4	EEF1B2
1.26518e-30	1.05085	0.967	0.567	4.36818e-26	CD8_c4	HSPH1
3.50936e-30	0.908482	0.96	0.866	1.21164e-25	CD8_c4	RPS21
4.12223e-30	0.901181	0.927	0.822	1.42324e-25	CD8_c4	NACA
9.86137e-30	0.919483	0.967	0.886	3.40473e-25	CD8_c4	RPL29
2.85013e-29	0.861106	0.973	0.897	9.84035e-25	CD8_c4	RPL18
3.08784e-29	0.936963	0.973	0.827	1.06611e-24	CD8_c4	RPS7
2.18392e-28	0.834254	0.993	0.925	7.54021e-24	CD8_c4	RPS24
3.11277e-28	1.08923	0.853	0.664	1.07471e-23	CD8_c4	RPL22
3.01818e-27	1.08708	0.98	0.831	1.04206e-22	CD8_c4	UBC
1.295e-26	0.743267	0.993	0.954	4.47112e-22	CD8_c4	RPS29
3.86024e-26	0.809145	0.967	0.922	1.33279e-21	CD8_c4	RPL27A
4.89698e-26	0.840039	0.94	0.855	1.69073e-21	CD8_c4	RPL24
5.87188e-26	1.04748	0.887	0.66	2.02732e-21	CD8_c4	RPL36A
6.89496e-26	1.10484	0.987	0.888	2.38055e-21	CD8_c4	HSP90AA1
1.36364e-25	0.808527	0.993	0.952	4.70811e-21	CD8_c4	RPLP1
2.2534e-25	1.41807	0.713	0.41	7.78007e-21	CD8_c4	DUSP1
5.83838e-25	0.811841	0.993	0.948	2.01576e-20	CD8_c4	RPS2
1.57682e-24	0.896377	0.967	0.898	5.44413e-20	CD8_c4	RPS8
5.48894e-24	0.805161	0.967	0.866	1.89511e-19	CD8_c4	EIF1
5.26088e-23	0.922968	0.76	0.591	1.81637e-18	CD8_c4	TOMM7
7.77928e-23	0.822691	0.96	0.916	2.68587e-18	CD8_c4	RPL14
4.20446e-22	1.25502	0.44	0.176	1.45163e-17	CD8_c4	NFE2L3
7.3556e-22	0.770594	0.94	0.882	2.53959e-17	CD8_c4	RPL35A
1.46107e-21	0.699099	0.98	0.927	5.0445e-17	CD8_c4	RPS15
6.67087e-21	0.855658	0.973	0.813	2.30318e-16	CD8_c4	UBB
1.45728e-20	0.742597	0.973	0.847	5.03139e-16	CD8_c4	UBA52
3.54269e-20	0.764484	0.933	0.855	1.22315e-15	CD8_c4	RPL27
4.50941e-20	0.683486	0.98	0.906	1.55692e-15	CD8_c4	RPL15
6.51904e-20	0.807983	0.96	0.888	2.25076e-15	CD8_c4	RPL12
8.32237e-20	0.75839	0.927	0.879	2.87338e-15	CD8_c4	RPL6
1.20266e-19	0.832429	0.907	0.813	4.15229e-15	CD8_c4	RPS5
2.94263e-19	0.783823	0.907	0.584	1.01597e-14	CD8_c4	HSPD1
4.24605e-19	0.72558	0.94	0.886	1.46599e-14	CD8_c4	RPL13A
5.0059e-19	0.797177	0.88	0.756	1.72834e-14	CD8_c4	PFDN5
6.68021e-19	1.01512	0.913	0.701	2.30641e-14	CD8_c4	H3F3B
1.06303e-18	0.694858	0.967	0.883	3.67023e-14	CD8_c4	RPL35
2.07442e-18	0.93124	0.747	0.525	7.16215e-14	CD8_c4	EEF1G
3.39641e-18	1.15788	0.42	0.243	1.17264e-13	CD8_c4	TUBB4B
3.46848e-18	0.743153	0.933	0.908	1.19753e-13	CD8_c4	RPS6
4.22547e-18	0.747142	0.86	0.816	1.45888e-13	CD8_c4	RACK1
2.23575e-17	0.919126	0.973	0.785	7.71916e-13	CD8_c4	HSP90AB1
4.21833e-17	0.902249	0.767	0.584	1.45642e-12	CD8_c4	RPL7
5.3299e-17	1.35392	0.353	0.098	1.8402e-12	CD8_c4	KLF2
8.91849e-17	0.680348	0.947	0.905	3.0792e-12	CD8_c4	RPL36
1.53543e-16	1.43436	0.373	0.167	5.30123e-12	CD8_c4	NR4A1
1.79068e-16	0.93745	0.927	0.748	6.18252e-12	CD8_c4	HSPA8
2.78949e-16	0.746421	0.9	0.816	9.63101e-12	CD8_c4	RPL38
3.89247e-16	0.78238	0.907	0.76	1.34391e-11	CD8_c4	RPSA
4.52105e-16	0.959817	0.887	0.618	1.56094e-11	CD8_c4	DNAJA1
7.44826e-16	0.873742	0.827	0.746	2.57159e-11	CD8_c4	ZFP36L2
6.56427e-15	0.635285	0.82	0.774	2.26638e-10	CD8_c4	EEF1D
1.93865e-14	0.773466	0.74	0.586	6.69337e-10	CD8_c4	RPS4Y1
3.07779e-14	0.633251	0.927	0.857	1.06264e-09	CD8_c4	RPL5
3.85851e-14	0.607408	0.933	0.899	1.33219e-09	CD8_c4	RPL37A
5.90349e-14	0.911622	0.953	0.847	2.03824e-09	CD8_c4	MT-ATP6
6.68703e-14	0.659799	0.947	0.869	2.30876e-09	CD8_c4	RPS13
8.63476e-14	0.927673	0.38	0.252	2.98124e-09	CD8_c4	WDR61
8.77168e-14	1.16076	0.307	0.087	3.02851e-09	CD8_c4	TULP2
1.56308e-13	0.989611	0.707	0.603	5.39671e-09	CD8_c4	CXCR4
1.85571e-13	0.965726	0.433	0.213	6.40703e-09	CD8_c4	NR4A2
4.65641e-13	0.761294	0.34	0.271	1.60767e-08	CD8_c4	UBE2S
9.0292e-13	0.922025	0.733	0.551	3.11742e-08	CD8_c4	DYNLL1
9.95039e-13	0.600802	0.993	0.951	3.43547e-08	CD8_c4	RPS19
1.52349e-12	0.886923	0.613	0.378	5.26e-08	CD8_c4	TCP1
2.4217e-12	0.546551	0.973	0.919	8.36116e-08	CD8_c4	RPL37
2.64818e-12	0.66266	0.933	0.849	9.14311e-08	CD8_c4	FTL
3.10376e-12	1.10556	0.427	0.315	1.0716e-07	CD8_c4	GADD45B
5.61215e-12	0.629561	0.54	0.45	1.93765e-07	CD8_c4	NOP53
6.77196e-12	0.909067	0.8	0.642	2.33809e-07	CD8_c4	JUND
1.28337e-11	0.663095	0.88	0.695	4.43097e-07	CD8_c4	H3F3A
1.32612e-11	0.839154	0.753	0.512	4.57855e-07	CD8_c4	CACYBP
2.99114e-11	0.768027	0.9	0.765	1.03272e-06	CD8_c4	MT-ND3
3.23922e-11	0.849576	0.693	0.525	1.11837e-06	CD8_c4	H2AFZ
3.87229e-11	0.886238	0.607	0.492	1.33695e-06	CD8_c4	DDIT4
8.32657e-11	0.728764	0.887	0.674	2.87483e-06	CD8_c4	OAZ1
1.06695e-10	0.80142	0.4	0.313	3.68375e-06	CD8_c4	ZFP36
1.17818e-10	0.612682	0.893	0.727	4.06779e-06	CD8_c4	MYL12A
2.73048e-10	0.551226	1	0.962	9.42727e-06	CD8_c4	TMSB4X
2.96409e-10	0.896099	0.44	0.309	1.02338e-05	CD8_c4	BTG2
4.17477e-10	0.718463	0.487	0.426	1.44138e-05	CD8_c4	IER2
4.3255e-10	0.796445	0.667	0.477	1.49342e-05	CD8_c4	MOB4
4.90472e-10	0.660235	0.287	0.203	1.6934e-05	CD8_c4	SNHG32
7.29091e-10	0.562391	0.573	0.487	2.51726e-05	CD8_c4	APRT
7.45192e-10	0.589966	0.727	0.6	2.57285e-05	CD8_c4	RPL4
1.08488e-09	0.65919	0.307	0.201	3.74566e-05	CD8_c4	MIDN
1.52046e-09	1.32597	0.507	0.323	5.24953e-05	CD8_c4	HSPA6
1.5988e-09	1.01796	0.367	0.241	5.52002e-05	CD8_c4	LTB
1.68852e-09	0.605172	0.727	0.59	5.82978e-05	CD8_c4	HNRNPA1
3.4015e-09	0.55432	0.507	0.423	0.00011744	CD8_c4	EIF3E
3.77611e-09	0.878372	0.273	0.143	0.000130374	CD8_c4	SERTAD1
5.78302e-09	0.609069	0.347	0.283	0.000199665	CD8_c4	YPEL5
7.20728e-09	0.926804	0.267	0.14	0.000248839	CD8_c4	FOSB
7.94097e-09	1.22171	0.393	0.194	0.00027417	CD8_c4	IL7R
9.08545e-09	0.602632	0.653	0.475	0.000313684	CD8_c4	EIF4A1
1.36233e-08	0.624112	0.407	0.281	0.000470358	CD8_c4	SMDT1
1.40725e-08	0.627841	0.487	0.345	0.000485868	CD8_c4	ARL6IP1
1.45208e-08	0.59179	0.667	0.549	0.000501346	CD8_c4	CD48
1.67011e-08	0.627511	0.547	0.412	0.000576623	CD8_c4	SNHG29
1.94318e-08	0.560023	0.78	0.731	0.000670903	CD8_c4	RPLP0
2.3139e-08	0.5394	0.587	0.512	0.000798898	CD8_c4	ZFAS1
2.89477e-08	0.953465	0.527	0.401	0.000999448	CD8_c4	DUSP2
2.96209e-08	0.57795	0.733	0.608	0.00102269	CD8_c4	S100A10
3.30653e-08	0.556277	0.56	0.463	0.00114161	CD8_c4	SAP18
4.53336e-08	0.624923	0.427	0.308	0.00156519	CD8_c4	HECA
4.70181e-08	0.608221	0.373	0.229	0.00162335	CD8_c4	OOEP
5.01054e-08	0.561276	0.747	0.588	0.00172994	CD8_c4	ATP5MG
5.14947e-08	0.625649	0.367	0.241	0.00177791	CD8_c4	COQ10B
5.35064e-08	0.809596	0.487	0.328	0.00184736	CD8_c4	ZFAND2A
7.30741e-08	0.759238	0.453	0.291	0.00252296	CD8_c4	TAGAP
8.56467e-08	0.533465	0.667	0.539	0.00295704	CD8_c4	RPS17
1.30718e-07	0.639578	0.88	0.828	0.00451317	CD8_c4	MT-ND2
1.54277e-07	0.533339	0.82	0.677	0.00532655	CD8_c4	COX4I1
1.83144e-07	0.752676	0.553	0.353	0.00632324	CD8_c4	BAG3
1.84912e-07	0.537383	0.36	0.279	0.00638427	CD8_c4	JMJD6
2.15832e-07	0.525143	0.767	0.696	0.0074518	CD8_c4	VIM
2.63413e-07	0.513756	0.333	0.318	0.00909461	CD8_c4	HSPA5
2.73116e-07	0.584104	0.54	0.381	0.00942961	CD8_c4	NME2
2.86762e-07	0.730987	0.433	0.32	0.00990076	CD8_c4	CKS2
5.49181e-07	0.718126	0.873	0.82	0.018961	CD8_c4	MT-CYB
8.98702e-07	0.599398	0.593	0.418	0.0310286	CD8_c4	INTS6
9.53726e-07	0.56134	0.287	0.193	0.0329283	CD8_c4	C7orf50
1.00827e-06	0.606165	0.767	0.628	0.0348116	CD8_c4	PTGES3
1.09357e-06	0.57936	0.3	0.177	0.0377564	CD8_c4	NKRF
1.16117e-06	0.764047	0.533	0.381	0.0400906	CD8_c4	PPP1R15A
1.31131e-06	0.597893	0.54	0.375	0.0452743	CD8_c4	AHSA1
1.78192e-06	0.521242	0.927	0.852	0.0615227	CD8_c4	MT-ND4
1.90934e-06	0.562801	0.42	0.31	0.0659219	CD8_c4	SMAD7
2.25093e-06	1.09731	0.353	0.177	0.0777155	CD8_c4	FOS
2.61315e-06	0.514192	0.313	0.246	0.0902216	CD8_c4	PRKCQ-AS1
2.79332e-06	0.503663	0.727	0.588	0.0964421	CD8_c4	MIF
3.93603e-06	0.534212	0.9	0.773	0.135895	CD8_c4	TXNIP
5.54967e-06	0.710499	0.287	0.163	0.191608	CD8_c4	IER5L
5.64241e-06	0.546981	0.92	0.873	0.19481	CD8_c4	MT-CO2
5.64725e-06	0.658582	0.52	0.352	0.194977	CD8_c4	USPL1
5.80784e-06	0.69576	0.573	0.493	0.200521	CD8_c4	TSC22D3
6.1482e-06	0.651962	0.707	0.537	0.212273	CD8_c4	HSPB1
6.35686e-06	0.818347	0.447	0.336	0.219477	CD8_c4	IER5
7.14985e-06	0.513152	0.62	0.505	0.246856	CD8_c4	RNASEK
8.77636e-06	0.512891	0.833	0.762	0.303013	CD8_c4	S100A6
9.63129e-06	0.516731	0.56	0.541	0.33253	CD8_c4	SRSF3
1.13772e-05	0.502181	0.5	0.378	0.39281	CD8_c4	GZMM
1.20493e-05	0.522797	0.927	0.897	0.416016	CD8_c4	BTG1
2.21129e-05	0.523324	0.427	0.307	0.76347	CD8_c4	DEDD2
2.46498e-05	0.638837	0.34	0.266	0.851059	CD8_c4	SERPINH1
2.75735e-05	0.556265	0.58	0.452	0.952001	CD8_c4	SLC38A2
3.0113e-05	0.554714	0.333	0.283	1	CD8_c4	RGCC
3.05939e-05	0.601987	0.327	0.21	1	CD8_c4	TNFSF14
4.47495e-05	0.523852	0.3	0.211	1	CD8_c4	MYLIP
5.2933e-05	0.533462	0.56	0.501	1	CD8_c4	CLK1
7.94199e-05	0.566529	0.547	0.57	1	CD8_c4	SAT1
8.54547e-05	0.816663	0.38	0.286	1	CD8_c4	IFNG
0.000107229	0.586756	0.313	0.218	1	CD8_c4	TSPYL2
0.000113604	0.659663	0.46	0.315	1	CD8_c4	FKBP4
0.00132768	0.622188	0.607	0.49	1	CD8_c4	ANXA1
6.55626e-41	1.55218	1	0.586	2.26361e-36	CD8_c5	HSPD1
1.32406e-40	1.44643	0.982	0.483	4.57144e-36	CD8_c5	ELOVL5
2.20164e-38	1.33923	0.991	0.572	7.60137e-34	CD8_c5	DNAJB6
1.11121e-37	1.45921	1	0.89	3.83657e-33	CD8_c5	HSP90AA1
9.77735e-37	1.65627	0.866	0.29	3.37573e-32	CD8_c5	MCU
1.13862e-36	1.47301	0.946	0.474	3.9312e-32	CD8_c5	ABHD3
4.47722e-36	1.35466	1	0.579	1.5458e-31	CD8_c5	HSPH1
1.22862e-35	1.35917	1	0.643	4.24194e-31	CD8_c5	DNAJB1
3.91921e-35	1.58006	0.866	0.294	1.35315e-30	CD8_c5	DNAJA4
1.03919e-34	1.43978	0.929	0.445	3.5879e-30	CD8_c5	CHORDC1
2.68244e-33	1.2868	0.991	0.616	9.26139e-29	CD8_c5	DNAJA1
3.55779e-33	1.29011	0.991	0.561	1.22836e-28	CD8_c5	HSPE1
8.73904e-33	1.12907	0.857	0.275	3.01724e-28	CD8_c5	FKBP4
1.85054e-32	1.16021	1	0.746	6.38919e-28	CD8_c5	HSPA8
2.35585e-32	1.2368	1	0.789	8.1338e-28	CD8_c5	HSP90AB1
1.47864e-30	1.49874	0.893	0.451	5.10514e-26	CD8_c5	RALGAPA1
2.26943e-30	1.01402	1	0.543	7.83542e-26	CD8_c5	HSPA1B
5.68792e-30	1.37622	0.929	0.565	1.96381e-25	CD8_c5	SIK3
1.00588e-29	1.08192	1	0.687	3.47289e-25	CD8_c5	HSPA1A
1.29387e-28	1.12507	0.982	0.609	4.4672e-24	CD8_c5	PTGES3
6.59019e-28	1.06213	0.964	0.497	2.27533e-23	CD8_c5	CACYBP
8.77959e-28	1.40525	0.795	0.348	3.03124e-23	CD8_c5	PPP2R5A
1.12144e-27	1.22596	0.955	0.626	3.87189e-23	CD8_c5	GPBP1
2.3771e-27	1.37168	0.884	0.407	8.20718e-23	CD8_c5	ABCC1
4.25544e-27	1.05795	0.911	0.395	1.46923e-22	CD8_c5	HIBCH
5.32142e-27	1.36189	0.741	0.223	1.83727e-22	CD8_c5	SERPINH1
6.99408e-26	1.46103	0.875	0.572	2.41478e-21	CD8_c5	CAMK4
1.01124e-25	1.1658	0.821	0.305	3.49142e-21	CD8_c5	LINC00513
1.11602e-25	1.11262	0.884	0.392	3.85317e-21	CD8_c5	HSPA4
1.85513e-25	1.68682	0.795	0.297	6.40503e-21	CD8_c5	HSPA6
4.98006e-25	1.22606	0.964	0.635	1.71942e-20	CD8_c5	ZC3HAV1
9.40563e-25	1.23509	0.83	0.329	3.24739e-20	CD8_c5	BAG3
2.25387e-24	0.961979	0.848	0.346	7.78171e-20	CD8_c5	AHSA1
7.42017e-24	1.18822	0.812	0.33	2.56189e-19	CD8_c5	CGAS
7.80456e-24	1.04423	0.786	0.286	2.6946e-19	CD8_c5	SLC5A3
3.79211e-23	1.40217	0.777	0.329	1.30927e-18	CD8_c5	USPL1
4.11754e-23	0.919223	0.92	0.456	1.42162e-18	CD8_c5	MOB4
1.05148e-22	1.17656	0.839	0.36	3.63036e-18	CD8_c5	ZSWIM6
1.50392e-22	1.37525	0.929	0.643	5.19243e-18	CD8_c5	CNOT6L
2.0683e-22	1.49459	0.723	0.284	7.14102e-18	CD8_c5	MRPL1
3.14368e-22	0.96281	0.866	0.393	1.08539e-17	CD8_c5	MRPL18
4.18473e-22	1.0687	0.955	0.713	1.44482e-17	CD8_c5	STK4
6.87131e-22	1.20231	0.821	0.364	2.37239e-17	CD8_c5	ATP1B3
2.80009e-21	0.92596	0.884	0.425	9.66759e-17	CD8_c5	CREM
3.48746e-21	1.07462	0.616	0.174	1.20408e-16	CD8_c5	RAPGEF2
3.53506e-21	1.00532	0.982	0.745	1.22051e-16	CD8_c5	PPP2R5C
6.43465e-21	1.22731	0.911	0.584	2.22163e-16	CD8_c5	CXCR4
1.15295e-20	1.07046	0.768	0.303	3.98068e-16	CD8_c5	ZFAND2A
1.17345e-20	1.2384	0.848	0.485	4.05144e-16	CD8_c5	PRKCB
5.72822e-20	1.28372	0.911	0.595	1.97772e-15	CD8_c5	PTPN22
6.72405e-20	0.943207	0.732	0.277	2.32155e-15	CD8_c5	DEDD2
8.91668e-20	1.11651	0.607	0.183	3.07857e-15	CD8_c5	TSHZ1
9.95878e-20	0.929499	0.571	0.155	3.43837e-15	CD8_c5	GPR89A
1.11546e-19	1.10304	0.723	0.285	3.85123e-15	CD8_c5	VPS37B
2.14401e-19	1.22668	0.616	0.212	7.40242e-15	CD8_c5	EPG5
4.20768e-19	1.11414	0.821	0.394	1.45274e-14	CD8_c5	UBE2H
4.30599e-19	0.828905	0.955	0.575	1.48669e-14	CD8_c5	ARHGAP26
8.6174e-19	0.682255	0.929	0.519	2.97524e-14	CD8_c5	HSPB1
2.75493e-18	0.863134	0.768	0.329	9.51167e-14	CD8_c5	WDR26
3.55731e-18	0.876419	0.982	0.798	1.2282e-13	CD8_c5	FYN
3.78734e-18	1.221	0.83	0.489	1.30762e-13	CD8_c5	PRKACB
5.01752e-18	0.856475	0.946	0.619	1.73235e-13	CD8_c5	SARAF
7.18209e-18	1.03551	0.652	0.236	2.47969e-13	CD8_c5	AC016831.7
9.46675e-18	0.612998	0.991	0.67	3.26849e-13	CD8_c5	OAZ1
9.96345e-18	0.924948	0.795	0.364	3.43998e-13	CD8_c5	MRPS6
2.14855e-17	0.804277	0.714	0.292	7.4181e-13	CD8_c5	CKS2
3.8712e-17	0.851265	1	0.835	1.33657e-12	CD8_c5	UBC
6.71905e-17	1.00657	0.634	0.228	2.31982e-12	CD8_c5	CD55
8.79174e-17	0.56548	0.902	0.508	3.03544e-12	CD8_c5	H2AFZ
8.94251e-17	1.03695	0.955	0.655	3.08749e-12	CD8_c5	PDE3B
9.94012e-17	0.806419	0.482	0.127	3.43193e-12	CD8_c5	ELL2
1.1698e-16	1.11349	0.607	0.211	4.03884e-12	CD8_c5	GPR89B
1.55363e-16	1.35318	0.723	0.481	5.36408e-12	CD8_c5	ANXA1
1.65067e-16	1.13596	0.768	0.454	5.69909e-12	CD8_c5	PRKY
1.85975e-16	0.844112	0.911	0.539	6.42098e-12	CD8_c5	GLS
3.29905e-16	0.932226	0.804	0.428	1.13903e-11	CD8_c5	FXR1
3.3922e-16	0.765348	0.866	0.468	1.17119e-11	CD8_c5	CLK1
4.28493e-16	1.03799	0.83	0.441	1.47942e-11	CD8_c5	TNFAIP3
4.50311e-16	0.856821	0.625	0.228	1.55474e-11	CD8_c5	NAA16
5.35186e-16	1.03977	0.893	0.556	1.84778e-11	CD8_c5	OSBPL8
6.5472e-16	0.625935	0.58	0.205	2.26049e-11	CD8_c5	NR4A2
7.00111e-16	0.753564	0.688	0.284	2.4172e-11	CD8_c5	SMAD7
7.48768e-16	1.0342	0.848	0.499	2.5852e-11	CD8_c5	BAZ1A
9.45596e-16	0.981225	0.902	0.565	3.26476e-11	CD8_c5	PDE7A
1.00081e-15	0.913001	0.5	0.143	3.45541e-11	CD8_c5	FBXO32
1.20631e-15	1.04224	0.795	0.405	4.16492e-11	CD8_c5	GRK5
1.35982e-15	1.06411	0.875	0.582	4.69493e-11	CD8_c5	ATP8A1
1.83336e-15	0.901816	0.688	0.29	6.32985e-11	CD8_c5	TRIM26
2.46883e-15	1.11625	0.777	0.436	8.5239e-11	CD8_c5	CCNH
3.13601e-15	1.04304	0.652	0.274	1.08274e-10	CD8_c5	SKI
3.29281e-15	0.669619	0.545	0.187	1.13688e-10	CD8_c5	MYLIP
3.62419e-15	0.987992	0.884	0.55	1.25129e-10	CD8_c5	PPP1R16B
5.41665e-15	1.03559	0.616	0.238	1.87015e-10	CD8_c5	FBXO34
1.25414e-14	0.663093	0.482	0.147	4.33003e-10	CD8_c5	JMY
1.56411e-14	0.786269	0.634	0.253	5.40025e-10	CD8_c5	YPEL5
1.58112e-14	0.804048	0.741	0.351	5.45897e-10	CD8_c5	STIP1
1.73931e-14	0.829503	0.571	0.204	6.00513e-10	CD8_c5	AL137856.1
2.58356e-14	0.806799	0.384	0.086	8.92e-10	CD8_c5	KLHL25
3.51376e-14	0.97535	0.527	0.178	1.21316e-09	CD8_c5	SNX25
3.58186e-14	0.54717	0.732	0.36	1.23667e-09	CD8_c5	RGS2
3.98295e-14	0.817041	0.67	0.288	1.37515e-09	CD8_c5	CDR2
4.48412e-14	0.721129	0.804	0.423	1.54819e-09	CD8_c5	NUFIP2
5.38259e-14	0.771404	0.625	0.252	1.85839e-09	CD8_c5	JMJD6
5.62251e-14	0.829659	0.688	0.308	1.94123e-09	CD8_c5	RANBP2
6.54234e-14	0.802581	0.92	0.637	2.25881e-09	CD8_c5	SOD1
6.90014e-14	0.503677	0.562	0.23	2.38234e-09	CD8_c5	RASA3
9.76957e-14	0.680882	0.652	0.283	3.37304e-09	CD8_c5	PLIN2
9.97848e-14	0.994783	0.83	0.528	3.44517e-09	CD8_c5	PPP1R2
1.034e-13	0.70459	0.759	0.38	3.56999e-09	CD8_c5	FAM214A
1.0943e-13	0.71766	0.804	0.428	3.77817e-09	CD8_c5	CWF19L2
1.21583e-13	0.889587	0.732	0.363	4.19776e-09	CD8_c5	COPA
1.66102e-13	0.917137	0.616	0.259	5.73484e-09	CD8_c5	PRKAR2A
1.90629e-13	0.766998	0.661	0.289	6.58165e-09	CD8_c5	BTG2
2.11833e-13	0.837636	0.759	0.399	7.31375e-09	CD8_c5	ARIH1
2.21793e-13	0.771839	0.616	0.253	7.65763e-09	CD8_c5	RGCC
2.50357e-13	0.68385	0.304	0.056	8.64383e-09	CD8_c5	TTC9
2.52747e-13	0.632257	0.866	0.514	8.72635e-09	CD8_c5	EIF5
2.85669e-13	0.813231	0.679	0.308	9.863e-09	CD8_c5	QKI
3.06073e-13	1.01812	0.83	0.574	1.05675e-08	CD8_c5	RNF19A
3.08919e-13	0.690736	0.696	0.329	1.06657e-08	CD8_c5	REL
4.18125e-13	0.62479	0.402	0.108	1.44362e-08	CD8_c5	AL360091.3
4.45856e-13	0.740555	0.75	0.381	1.53936e-08	CD8_c5	DUSP2
5.08987e-13	0.868425	0.741	0.377	1.75733e-08	CD8_c5	DENND4A
5.25804e-13	0.61323	0.643	0.286	1.81539e-08	CD8_c5	SLBP
5.63578e-13	0.70103	0.929	0.631	1.94581e-08	CD8_c5	UBE2D3
6.09397e-13	0.683472	0.741	0.373	2.10401e-08	CD8_c5	TCP1
6.47552e-13	0.869256	0.455	0.141	2.23574e-08	CD8_c5	TIPARP
6.81522e-13	0.60798	0.33	0.069	2.35302e-08	CD8_c5	AC010275.1
7.0452e-13	0.610273	0.518	0.195	2.43243e-08	CD8_c5	FAM117A
7.33809e-13	0.720644	0.357	0.085	2.53355e-08	CD8_c5	ITGA5
1.12383e-12	0.795923	0.491	0.165	3.88015e-08	CD8_c5	AC018362.1
1.15232e-12	0.86113	0.58	0.234	3.97849e-08	CD8_c5	DGKD
1.21544e-12	0.616092	0.5	0.179	4.19642e-08	CD8_c5	AHR
1.33467e-12	0.979305	0.67	0.316	4.60807e-08	CD8_c5	MAN2A1
1.34961e-12	0.71744	0.562	0.223	4.65965e-08	CD8_c5	PDCL3
1.46562e-12	0.671327	0.67	0.315	5.06021e-08	CD8_c5	IER5
1.51093e-12	0.805004	0.955	0.766	5.21665e-08	CD8_c5	CBLB
1.61255e-12	0.512165	0.973	0.713	5.56749e-08	CD8_c5	SAMSN1
1.69658e-12	0.97815	0.768	0.427	5.85762e-08	CD8_c5	JARID2
2.12821e-12	0.641712	0.518	0.193	7.34787e-08	CD8_c5	TNFSF14
2.54147e-12	0.634393	0.732	0.375	8.77469e-08	CD8_c5	UBE2B
2.83462e-12	0.772301	0.929	0.669	9.7868e-08	CD8_c5	ANKRD12
3.60676e-12	0.64798	0.75	0.394	1.24527e-07	CD8_c5	CCT4
3.89974e-12	0.594058	0.786	0.434	1.34642e-07	CD8_c5	SLC38A2
4.57876e-12	0.537	0.714	0.362	1.58086e-07	CD8_c5	SLC7A5
4.89319e-12	0.814806	0.67	0.32	1.68942e-07	CD8_c5	ERN1
5.02744e-12	0.632592	0.75	0.399	1.73577e-07	CD8_c5	HERPUD1
5.34867e-12	0.851685	0.812	0.488	1.84668e-07	CD8_c5	CEMIP2
5.92524e-12	0.794205	0.955	0.801	2.04575e-07	CD8_c5	CDC42SE2
6.42059e-12	0.703527	0.545	0.216	2.21677e-07	CD8_c5	P2RY8
7.09319e-12	0.597192	0.732	0.382	2.449e-07	CD8_c5	ANXA6
7.3922e-12	0.651682	0.893	0.583	2.55223e-07	CD8_c5	CHD2
8.14682e-12	0.594201	0.946	0.674	2.81277e-07	CD8_c5	TNRC6B
8.39072e-12	0.874347	0.688	0.366	2.89698e-07	CD8_c5	UBR1
8.42339e-12	0.614371	0.616	0.275	2.90826e-07	CD8_c5	HIPK1
8.67146e-12	0.665398	0.634	0.291	2.99391e-07	CD8_c5	CREBRF
9.20833e-12	1.27724	0.473	0.171	3.17927e-07	CD8_c5	SESN3
9.47906e-12	0.668092	0.661	0.317	3.27274e-07	CD8_c5	CMTM7
9.65093e-12	0.738302	0.5	0.182	3.33208e-07	CD8_c5	PHF8
1.02629e-11	0.605581	0.991	0.89	3.54339e-07	CD8_c5	BTG1
1.21548e-11	0.668154	0.464	0.162	4.19656e-07	CD8_c5	ATP6V1A
1.36854e-11	0.856282	0.589	0.253	4.72501e-07	CD8_c5	MGAT4A
1.44764e-11	0.955792	0.518	0.198	4.99812e-07	CD8_c5	TSPYL2
2.11653e-11	0.860651	0.732	0.396	7.30753e-07	CD8_c5	MBNL2
2.23337e-11	0.895927	0.607	0.275	7.71093e-07	CD8_c5	ATP2B1
2.27867e-11	0.909468	0.866	0.596	7.86734e-07	CD8_c5	TNFAIP8
2.33847e-11	0.704769	0.643	0.303	8.07382e-07	CD8_c5	MORF4L2
3.10684e-11	0.595002	0.536	0.221	1.07267e-06	CD8_c5	ATG16L1
3.21e-11	0.80565	0.643	0.306	1.10828e-06	CD8_c5	AP001011.1
3.3441e-11	1.02999	0.438	0.147	1.15458e-06	CD8_c5	AP000787.1
3.47975e-11	0.766719	0.679	0.338	1.20142e-06	CD8_c5	BIRC3
3.81615e-11	0.661626	0.67	0.33	1.31756e-06	CD8_c5	NUP98
4.0632e-11	1.16288	0.696	0.393	1.40286e-06	CD8_c5	BTBD9
4.20411e-11	0.757253	0.83	0.525	1.45151e-06	CD8_c5	PDE4B
9.0941e-11	0.880777	0.795	0.486	3.13983e-06	CD8_c5	BICDL1
1.01178e-10	0.650366	0.857	0.544	3.49326e-06	CD8_c5	DYNLL1
1.11019e-10	0.770977	0.482	0.182	3.83305e-06	CD8_c5	ESYT2
1.15994e-10	0.584107	0.821	0.499	4.00481e-06	CD8_c5	MCL1
1.281e-10	0.539706	0.518	0.217	4.42279e-06	CD8_c5	TBC1D15
1.28455e-10	0.607146	0.438	0.153	4.43502e-06	CD8_c5	IRF4
1.49275e-10	0.620611	0.679	0.349	5.15387e-06	CD8_c5	KDM6A
1.50578e-10	0.685366	0.688	0.356	5.19884e-06	CD8_c5	SNX3
1.70288e-10	0.539306	0.446	0.163	5.87935e-06	CD8_c5	GTPBP1
1.74795e-10	0.514305	0.696	0.369	6.03498e-06	CD8_c5	PPP1R15A
2.7804e-10	0.733401	0.491	0.193	9.59962e-06	CD8_c5	ERO1B
3.05342e-10	0.663409	0.946	0.755	1.05422e-05	CD8_c5	MSN
3.3991e-10	0.60052	0.402	0.133	1.17357e-05	CD8_c5	USP36
3.91476e-10	0.56732	0.545	0.239	1.35161e-05	CD8_c5	WDR61
4.01734e-10	0.599703	0.554	0.247	1.38703e-05	CD8_c5	NPC1
4.44266e-10	0.716424	0.812	0.508	1.53387e-05	CD8_c5	SRPK2
4.6542e-10	0.54761	0.366	0.113	1.60691e-05	CD8_c5	AC016831.5
4.66765e-10	0.852829	0.375	0.118	1.61155e-05	CD8_c5	LRIG1
4.89802e-10	0.563348	0.812	0.499	1.69109e-05	CD8_c5	LEPROTL1
5.30647e-10	0.716199	0.634	0.315	1.83211e-05	CD8_c5	TGFB1
5.35003e-10	0.543683	0.705	0.39	1.84715e-05	CD8_c5	TOP1
5.68234e-10	0.701765	0.571	0.261	1.96189e-05	CD8_c5	MAP2K1
5.78378e-10	0.747015	0.545	0.239	1.99691e-05	CD8_c5	TENT4B
6.03564e-10	0.563038	0.518	0.221	2.08386e-05	CD8_c5	JOSD1
6.42131e-10	0.569431	0.607	0.296	2.21702e-05	CD8_c5	SOD2
6.72436e-10	0.587568	0.473	0.188	2.32165e-05	CD8_c5	RTN3
6.74544e-10	0.710724	0.545	0.244	2.32893e-05	CD8_c5	AC016074.2
7.59923e-10	0.574551	0.491	0.202	2.62371e-05	CD8_c5	YWHAG
7.7789e-10	0.809461	0.625	0.313	2.68574e-05	CD8_c5	SKIL
7.8486e-10	0.701057	0.509	0.212	2.70981e-05	CD8_c5	ABCG1
8.18443e-10	0.727112	0.473	0.186	2.82576e-05	CD8_c5	FOSL2
8.40421e-10	0.648486	0.598	0.286	2.90164e-05	CD8_c5	TPP2
8.56728e-10	0.64202	0.768	0.461	2.95794e-05	CD8_c5	ST13
1.31928e-09	0.528722	0.366	0.118	4.55493e-05	CD8_c5	TP53INP1
1.37135e-09	0.84295	0.812	0.553	4.73471e-05	CD8_c5	EML4
1.52901e-09	0.51748	0.33	0.099	5.27907e-05	CD8_c5	PER1
1.67171e-09	0.702717	0.554	0.253	5.77174e-05	CD8_c5	RYBP
1.68463e-09	0.687094	0.723	0.41	5.81636e-05	CD8_c5	INTS6
1.76708e-09	0.674741	0.598	0.291	6.101e-05	CD8_c5	ATP2C1
1.89197e-09	0.524701	0.384	0.133	6.53222e-05	CD8_c5	IRF2BP2
2.00888e-09	0.616869	0.616	0.309	6.93585e-05	CD8_c5	XPO1
2.29934e-09	0.835919	0.795	0.503	7.93872e-05	CD8_c5	DLEU2
2.30797e-09	0.641443	0.705	0.395	7.9685e-05	CD8_c5	RNF149
2.4219e-09	0.556855	0.545	0.253	8.36184e-05	CD8_c5	MALT1
2.74577e-09	0.737271	0.438	0.166	9.48005e-05	CD8_c5	NKRF
2.85123e-09	0.684685	0.723	0.415	9.84416e-05	CD8_c5	NFATC3
3.31306e-09	0.665994	0.375	0.125	0.000114387	CD8_c5	SLC39A6
4.21871e-09	0.630313	0.304	0.083	0.000145655	CD8_c5	SSBP3
4.36817e-09	0.683653	0.571	0.274	0.000150816	CD8_c5	FAM177A1
4.42685e-09	0.658988	0.571	0.274	0.000152842	CD8_c5	TOB1
4.52383e-09	0.58585	0.616	0.314	0.00015619	CD8_c5	LINC-PINT
4.66782e-09	0.589318	0.438	0.174	0.000161161	CD8_c5	RCOR1
4.92769e-09	0.596866	0.5	0.22	0.000170134	CD8_c5	SLC25A26
5.87852e-09	1.0059	0.295	0.079	0.000202962	CD8_c5	BACH2
6.94786e-09	0.871738	0.777	0.518	0.000239882	CD8_c5	PACS1
8.81087e-09	0.819453	0.768	0.516	0.000304204	CD8_c5	STAT4
8.97377e-09	0.568146	0.607	0.312	0.000309828	CD8_c5	DOK2
9.50713e-09	0.910818	0.5	0.224	0.000328243	CD8_c5	ZNF331
1.03614e-08	0.685696	0.652	0.353	0.000357739	CD8_c5	UBL3
1.1464e-08	0.543691	0.884	0.621	0.000395806	CD8_c5	DOCK10
1.2504e-08	0.580244	0.411	0.159	0.000431714	CD8_c5	TSC22D2
1.32356e-08	0.679662	0.589	0.297	0.000456973	CD8_c5	MAN1A1
1.37221e-08	0.827002	0.625	0.343	0.00047377	CD8_c5	PSME4
1.58387e-08	0.679119	0.714	0.425	0.000546845	CD8_c5	LITAF
1.65145e-08	0.806557	0.75	0.468	0.000570178	CD8_c5	NFAT5
1.92115e-08	0.524574	0.795	0.51	0.000663296	CD8_c5	EZR
1.9237e-08	1.30653	0.42	0.199	0.000664175	CD8_c5	IL7R
2.03163e-08	0.825053	0.339	0.115	0.000701442	CD8_c5	FAM13A
2.04994e-08	0.597682	0.25	0.06	0.000707763	CD8_c5	FAM83D
2.17776e-08	0.576712	0.598	0.315	0.000751892	CD8_c5	ADK
2.25288e-08	0.512481	0.25	0.063	0.000777831	CD8_c5	KLF3
2.35113e-08	0.728997	0.652	0.362	0.00081175	CD8_c5	NAA50
3.04728e-08	0.540879	0.384	0.146	0.0010521	CD8_c5	TENT5C
3.12956e-08	0.672492	0.571	0.288	0.00108051	CD8_c5	NABP1
4.00362e-08	0.571816	0.545	0.268	0.00138229	CD8_c5	SDCBP
4.65095e-08	0.562241	0.741	0.457	0.00160579	CD8_c5	UBE2K
4.69665e-08	0.80004	0.554	0.278	0.00162156	CD8_c5	REV3L
4.95305e-08	0.605037	0.348	0.121	0.00171009	CD8_c5	AL021707.1
5.07693e-08	0.608567	0.911	0.698	0.00175286	CD8_c5	SMCHD1
6.18739e-08	0.681033	0.527	0.256	0.00213626	CD8_c5	AZIN1
6.5592e-08	0.623583	0.589	0.311	0.00226463	CD8_c5	UBR5
6.70785e-08	0.562639	0.589	0.313	0.00231595	CD8_c5	B4GALT1
7.13618e-08	0.65947	0.411	0.165	0.00246384	CD8_c5	DGKE
7.21147e-08	0.506316	0.33	0.114	0.00248983	CD8_c5	ISY1
7.45419e-08	0.539482	0.598	0.32	0.00257363	CD8_c5	CCT2
9.0303e-08	0.575713	0.661	0.38	0.0031178	CD8_c5	FBXO11
9.35749e-08	0.543601	0.357	0.133	0.00323077	CD8_c5	CRY1
9.86482e-08	0.55739	0.491	0.229	0.00340593	CD8_c5	AKIRIN1
1.01478e-07	0.569152	0.429	0.181	0.00350363	CD8_c5	TARS
1.06181e-07	0.515362	0.554	0.286	0.00366602	CD8_c5	TAGAP
1.08172e-07	0.535611	0.482	0.224	0.00373474	CD8_c5	IFRD1
1.10052e-07	0.532896	0.67	0.39	0.00379966	CD8_c5	CUL3
1.16939e-07	0.616143	0.438	0.189	0.00403744	CD8_c5	RNF138
1.26019e-07	0.66763	0.429	0.183	0.00435095	CD8_c5	AC010609.1
1.71946e-07	0.684453	0.821	0.64	0.0059366	CD8_c5	FAM107B
1.89215e-07	0.535917	0.571	0.308	0.00653283	CD8_c5	ZNF83
1.93465e-07	0.562901	0.429	0.186	0.00667957	CD8_c5	MPZL3
1.971e-07	0.588796	0.652	0.378	0.00680506	CD8_c5	NUDC
1.98294e-07	0.852681	0.661	0.419	0.00684631	CD8_c5	CAMK2D
1.98936e-07	0.590685	0.562	0.294	0.00686846	CD8_c5	CHIC2
2.08185e-07	0.521435	0.277	0.086	0.00718781	CD8_c5	RUFY3
2.29981e-07	0.515043	0.464	0.217	0.00794031	CD8_c5	AC009313.1
2.30912e-07	0.74332	0.509	0.254	0.00797245	CD8_c5	CPB2-AS1
2.3424e-07	0.539936	0.875	0.639	0.00808738	CD8_c5	ARID4B
2.42516e-07	0.627231	0.304	0.101	0.00837311	CD8_c5	PPP1R13B
2.44759e-07	0.889518	0.643	0.391	0.00845056	CD8_c5	OSBPL3
2.4577e-07	0.531719	0.491	0.237	0.00848547	CD8_c5	LRPPRC
2.81139e-07	0.504339	0.616	0.347	0.0097066	CD8_c5	BZW1
2.91715e-07	0.524882	0.536	0.274	0.0100717	CD8_c5	PPP1CB
3.33123e-07	0.59151	0.518	0.262	0.0115014	CD8_c5	RNF125
3.70498e-07	0.545896	0.286	0.091	0.0127918	CD8_c5	MXI1
3.93812e-07	0.589032	0.768	0.509	0.0135968	CD8_c5	NOP58
4.23955e-07	0.626431	0.607	0.341	0.0146375	CD8_c5	BRAF
4.36571e-07	0.552257	0.366	0.148	0.0150731	CD8_c5	MAPK8
4.45841e-07	0.608756	0.545	0.285	0.0153931	CD8_c5	TRPC4AP
4.70024e-07	0.582807	0.866	0.657	0.0162281	CD8_c5	ELF1
5.53262e-07	0.564168	0.464	0.223	0.0191019	CD8_c5	PMAIP1
5.60899e-07	0.762026	0.643	0.389	0.0193656	CD8_c5	SPATS2L
5.71738e-07	0.556249	0.277	0.089	0.0197398	CD8_c5	AL078604.4
5.78028e-07	0.500883	0.295	0.102	0.019957	CD8_c5	CASS4
6.39998e-07	0.613422	0.304	0.107	0.0220966	CD8_c5	PAIP1
6.61858e-07	0.571155	0.768	0.522	0.0228513	CD8_c5	KANSL1
7.2276e-07	0.645178	0.562	0.308	0.024954	CD8_c5	TLE4
7.47996e-07	0.707541	0.688	0.436	0.0258253	CD8_c5	GLCCI1
7.95289e-07	0.569128	0.821	0.585	0.0274582	CD8_c5	CLEC2B
8.16498e-07	0.612215	0.795	0.547	0.0281904	CD8_c5	NR3C1
9.0627e-07	0.670414	0.804	0.579	0.0312899	CD8_c5	SLC38A1
1.05159e-06	0.556579	0.304	0.108	0.0363072	CD8_c5	NEU1
1.09447e-06	0.566216	0.393	0.178	0.0377878	CD8_c5	ANKH
1.12046e-06	0.51288	0.5	0.255	0.0386851	CD8_c5	PPP2CA
1.15124e-06	0.709404	0.786	0.547	0.0397478	CD8_c5	ITK
1.27067e-06	0.561382	0.339	0.133	0.0438712	CD8_c5	TMEM71
1.3994e-06	0.788964	0.446	0.221	0.0483156	CD8_c5	GRAMD1B
1.4004e-06	0.653105	0.393	0.173	0.0483501	CD8_c5	MLKL
1.52434e-06	0.52792	0.545	0.295	0.0526294	CD8_c5	MTCH1
1.59411e-06	0.648713	0.616	0.361	0.0550382	CD8_c5	PPP3R1
1.77356e-06	0.722779	0.679	0.448	0.0612339	CD8_c5	PIK3R1
1.90888e-06	0.512795	0.438	0.208	0.065906	CD8_c5	MXD1
2.63168e-06	0.529178	0.455	0.228	0.0908615	CD8_c5	INTS6L
2.91394e-06	0.697136	0.286	0.103	0.100607	CD8_c5	SLC12A2
3.1206e-06	0.524241	0.705	0.458	0.107742	CD8_c5	SLC4A7
4.39191e-06	0.599569	0.464	0.236	0.151635	CD8_c5	SNAP23
4.91141e-06	0.511278	0.893	0.692	0.169571	CD8_c5	JAK1
5.34272e-06	0.621283	0.348	0.15	0.184463	CD8_c5	YPEL2
5.51214e-06	0.660179	0.571	0.338	0.190312	CD8_c5	MAP4K4
5.93786e-06	0.519624	0.527	0.292	0.20501	CD8_c5	EZH2
6.63773e-06	0.525907	0.732	0.497	0.229174	CD8_c5	INPP5D
7.02777e-06	0.521641	0.857	0.685	0.242641	CD8_c5	STK17A
7.95855e-06	0.710291	0.491	0.267	0.274777	CD8_c5	PRKX
8.27758e-06	0.733772	0.589	0.383	0.285792	CD8_c5	CDK17
8.36571e-06	0.696629	0.393	0.2	0.288834	CD8_c5	HPRT1
1.12916e-05	0.568379	0.429	0.214	0.389854	CD8_c5	BRWD3
1.21079e-05	0.840281	0.589	0.375	0.418037	CD8_c5	CDC14A
1.28025e-05	0.57688	0.411	0.203	0.442018	CD8_c5	PIK3CG
1.68573e-05	0.734117	0.518	0.298	0.582014	CD8_c5	RANBP9
1.81885e-05	0.551587	0.464	0.248	0.627975	CD8_c5	MGAT5
2.11641e-05	0.517542	0.509	0.287	0.73071	CD8_c5	UHRF2
2.51165e-05	0.776121	0.312	0.145	0.867171	CD8_c5	AGPAT5
2.63154e-05	0.536193	0.321	0.139	0.908566	CD8_c5	PIK3CA
2.73415e-05	0.554874	0.286	0.119	0.943993	CD8_c5	EPHA4
2.75104e-05	0.502359	0.339	0.152	0.949825	CD8_c5	GFM2
3.16003e-05	0.588943	0.67	0.446	1	CD8_c5	STAT5B
3.1695e-05	0.541485	0.268	0.104	1	CD8_c5	MEGF9
3.68026e-05	0.840465	0.482	0.279	1	CD8_c5	ATF7IP2
5.61371e-05	0.545624	0.67	0.473	1	CD8_c5	RAB8B
5.71425e-05	0.588238	0.812	0.621	1	CD8_c5	TANK
6.56435e-05	0.53139	0.259	0.103	1	CD8_c5	CEP83
6.68067e-05	0.566855	0.768	0.582	1	CD8_c5	GNG2
8.71865e-05	0.637041	0.357	0.185	1	CD8_c5	MIR181A1HG
9.86691e-05	0.551748	0.482	0.283	1	CD8_c5	DUSP4
9.92758e-05	0.505619	0.58	0.369	1	CD8_c5	TNIK
0.000105669	0.577153	0.321	0.15	1	CD8_c5	CD200R1
0.000106472	0.556588	0.321	0.15	1	CD8_c5	AHCYL2
0.000174808	0.541692	0.527	0.325	1	CD8_c5	ICOS
0.000197313	0.696554	0.616	0.427	1	CD8_c5	CNOT2
0.000248346	0.592241	0.473	0.283	1	CD8_c5	AKT3
0.000269287	0.600703	0.33	0.163	1	CD8_c5	GPR183
0.000283037	0.655769	0.268	0.118	1	CD8_c5	KLF2
0.000382087	0.705518	0.455	0.282	1	CD8_c5	DDHD1
0.00055078	0.594281	0.455	0.281	1	CD8_c5	ZNRF2
0.000766333	0.54533	0.589	0.402	1	CD8_c5	ERBIN
0.000986075	0.622785	0.339	0.202	1	CD8_c5	PHF6
0.00132152	0.50031	0.393	0.229	1	CD8_c5	ADAM19
0.00180822	0.766513	0.464	0.312	1	CD8_c5	SMURF2
0.00376891	0.54563	0.277	0.149	1	CD8_c5	GBE1
2.57532e-19	1.42339	0.932	0.572	8.89157e-15	CD8_c6	RBPJ
2.83943e-17	1.52391	0.568	0.132	9.80342e-13	CD8_c6	LINC00299
5.7311e-17	1.23983	0.419	0.061	1.97872e-12	CD8_c6	PCLAF
1.20051e-16	1.48128	0.541	0.114	4.14489e-12	CD8_c6	AL138720.1
1.46457e-15	1.17168	0.689	0.219	5.05657e-11	CD8_c6	ATP8B4
2.32665e-15	1.31392	0.838	0.384	8.03298e-11	CD8_c6	ITGAE
3.99502e-14	1.66073	0.595	0.229	1.37932e-09	CD8_c6	UBASH3B
3.7083e-13	1.06392	0.608	0.2	1.28033e-08	CD8_c6	ECI2
3.90955e-13	1.29885	0.351	0.069	1.34981e-08	CD8_c6	MYO7A
2.01616e-11	0.982623	0.919	0.672	6.961e-07	CD8_c6	FKBP5
2.57932e-11	1.20907	0.811	0.467	8.90536e-07	CD8_c6	FUT8
2.98417e-11	1.04794	0.811	0.439	1.03031e-06	CD8_c6	CCND2
8.30127e-11	0.995835	0.486	0.142	2.8661e-06	CD8_c6	GOLIM4
9.87371e-10	1.18965	0.689	0.311	3.409e-05	CD8_c6	CXCL13
1.4801e-09	0.846178	0.77	0.407	5.11019e-05	CD8_c6	PTPRA
1.9946e-09	1.08081	0.892	0.628	6.88654e-05	CD8_c6	GZMB
2.37765e-09	0.746017	0.297	0.053	8.20907e-05	CD8_c6	BRCA1
7.00385e-09	0.906476	0.77	0.48	0.000241815	CD8_c6	CD63
9.95075e-09	0.907637	0.365	0.1	0.00034356	CD8_c6	MCM5
1.0686e-08	0.627028	0.486	0.173	0.000368945	CD8_c6	NDFIP2
1.45889e-08	1.04283	0.581	0.243	0.000503697	CD8_c6	AC022126.1
1.74048e-08	0.870314	0.378	0.109	0.000600917	CD8_c6	PCNA
2.3315e-08	1.22063	0.324	0.098	0.000804972	CD8_c6	CLNK
2.81004e-08	0.584833	0.378	0.109	0.000970194	CD8_c6	EXOG
2.94512e-08	0.933131	0.392	0.113	0.00101683	CD8_c6	CENPP
3.30605e-08	0.564195	0.405	0.127	0.00114145	CD8_c6	ANKFY1
3.61125e-08	0.852821	0.541	0.304	0.00124682	CD8_c6	ATP5MF
5.28381e-08	0.924232	0.703	0.385	0.00182429	CD8_c6	PRF1
5.6283e-08	0.564956	0.351	0.099	0.00194323	CD8_c6	LDAH
6.70097e-08	0.605877	0.297	0.065	0.00231358	CD8_c6	RFC2
7.07432e-08	0.822758	0.378	0.111	0.00244248	CD8_c6	ENTPD1
7.1457e-08	0.862937	0.27	0.057	0.00246713	CD8_c6	DTL
8.44338e-08	1.5072	0.311	0.079	0.00291516	CD8_c6	RYR2
8.44357e-08	0.905592	0.622	0.303	0.00291523	CD8_c6	MX1
9.38251e-08	1.38369	0.419	0.143	0.00323941	CD8_c6	AL136456.1
9.48935e-08	0.816269	0.351	0.096	0.00327629	CD8_c6	LINC01684
9.94163e-08	0.686661	0.338	0.088	0.00343245	CD8_c6	MCM7
1.14997e-07	0.928676	0.392	0.125	0.00397039	CD8_c6	RBL1
1.46379e-07	0.831929	0.649	0.338	0.00505389	CD8_c6	TYMP
1.51289e-07	0.783936	0.27	0.057	0.0052234	CD8_c6	TYMS
1.56212e-07	0.956386	0.811	0.499	0.00539337	CD8_c6	SIPA1L1
2.02041e-07	0.678186	0.932	0.682	0.00697567	CD8_c6	IFI16
2.07376e-07	0.762658	0.595	0.315	0.00715987	CD8_c6	TOMM6
3.18317e-07	0.590221	0.676	0.351	0.0109902	CD8_c6	PSMA6
3.77105e-07	0.806077	0.365	0.115	0.0130199	CD8_c6	MCM3
3.90603e-07	0.609644	0.568	0.257	0.0134859	CD8_c6	PSMB10
3.96519e-07	0.846342	0.338	0.104	0.0136902	CD8_c6	FANCL
5.0137e-07	0.992088	0.851	0.601	0.0173103	CD8_c6	TOX
5.03527e-07	1.02287	0.486	0.21	0.0173848	CD8_c6	SRGAP3
5.26988e-07	0.619442	0.378	0.121	0.0181948	CD8_c6	NME1
5.96631e-07	0.687504	0.446	0.167	0.0205993	CD8_c6	CHCHD1
6.03923e-07	0.780154	0.703	0.492	0.020851	CD8_c6	RPS26
6.03959e-07	0.520562	0.27	0.065	0.0208523	CD8_c6	CDC7
6.0619e-07	1.07018	0.77	0.509	0.0209293	CD8_c6	LINC01934
6.27647e-07	0.503092	0.257	0.057	0.0216701	CD8_c6	MCM4
6.69573e-07	0.788691	0.459	0.192	0.0231177	CD8_c6	PDCD1
9.4722e-07	0.641546	0.432	0.162	0.0327037	CD8_c6	USP37
1.06264e-06	0.808524	0.486	0.208	0.0366887	CD8_c6	SOCS1
1.06801e-06	0.678282	0.77	0.619	0.036874	CD8_c6	ARPC3
1.10917e-06	0.701289	0.676	0.383	0.0382952	CD8_c6	PSMA5
1.41026e-06	0.848946	0.311	0.101	0.0486906	CD8_c6	AC024028.1
1.4162e-06	0.776016	0.432	0.165	0.0488958	CD8_c6	ADGRG5
1.4242e-06	0.636615	0.77	0.468	0.0491719	CD8_c6	IFI6
1.6582e-06	0.677194	0.73	0.493	0.057251	CD8_c6	NDUFA13
1.68837e-06	0.605648	0.378	0.13	0.0582928	CD8_c6	KIR2DL4
1.81369e-06	0.769692	0.595	0.337	0.0626195	CD8_c6	PSMA2
1.86217e-06	0.630882	0.27	0.066	0.0642933	CD8_c6	MRTO4
1.8862e-06	0.565722	0.27	0.066	0.065123	CD8_c6	WDR76
1.95755e-06	0.753634	0.73	0.455	0.0675865	CD8_c6	TPI1
1.99291e-06	0.771023	0.581	0.288	0.0688072	CD8_c6	HAVCR2
2.05568e-06	0.74491	0.311	0.089	0.0709742	CD8_c6	SMC2
2.10909e-06	0.687961	0.797	0.708	0.0728186	CD8_c6	NPM1
2.68458e-06	0.879305	0.541	0.256	0.0926879	CD8_c6	RAD51B
2.87331e-06	0.772538	0.257	0.062	0.0992039	CD8_c6	ZC3H12C
2.93553e-06	1.23832	0.257	0.098	0.101352	CD8_c6	AC093865.1
2.99075e-06	0.780797	0.662	0.387	0.103259	CD8_c6	NASP
3.04999e-06	0.69264	0.568	0.301	0.105304	CD8_c6	NDUFC2
3.17578e-06	0.675081	0.595	0.313	0.109647	CD8_c6	FKBP1A
3.20217e-06	0.532392	0.514	0.233	0.110558	CD8_c6	CCL3
3.28458e-06	0.89724	0.27	0.077	0.113403	CD8_c6	TNFSF4
3.57317e-06	0.505796	0.257	0.064	0.123367	CD8_c6	CENPM
3.63713e-06	0.551742	0.784	0.494	0.125576	CD8_c6	LSP1
3.72646e-06	0.604982	0.797	0.771	0.12866	CD8_c6	PPIA
3.73827e-06	0.54703	0.486	0.221	0.129067	CD8_c6	GCNT1
3.84081e-06	0.79849	0.743	0.495	0.132608	CD8_c6	CTSW
4.44217e-06	0.777848	0.757	0.555	0.15337	CD8_c6	ISG15
4.4836e-06	0.735801	0.649	0.465	0.154801	CD8_c6	PSME2
5.68267e-06	0.910038	0.5	0.241	0.1962	CD8_c6	MIR155HG
5.73077e-06	0.641917	0.473	0.206	0.197861	CD8_c6	NSD2
5.73263e-06	0.727511	0.554	0.295	0.197925	CD8_c6	ERH
5.84429e-06	0.895128	0.541	0.271	0.20178	CD8_c6	MAP4K3
5.89027e-06	0.802906	0.635	0.425	0.203367	CD8_c6	HMGN2
6.09285e-06	0.587086	0.284	0.08	0.210362	CD8_c6	DCTPP1
6.50472e-06	0.587741	0.432	0.177	0.224582	CD8_c6	MPG
6.53249e-06	0.656433	0.297	0.088	0.225541	CD8_c6	AFAP1L2
6.67552e-06	0.752398	0.541	0.289	0.230479	CD8_c6	RIN3
6.80951e-06	0.720736	0.486	0.237	0.235105	CD8_c6	TOMM5
7.02297e-06	0.593558	0.838	0.805	0.242475	CD8_c6	CFL1
7.35148e-06	0.612056	0.351	0.125	0.253817	CD8_c6	RPA1
7.84499e-06	0.719055	0.541	0.278	0.270856	CD8_c6	RANBP1
8.69582e-06	0.520817	0.73	0.675	0.300232	CD8_c6	CLIC1
9.30772e-06	0.852514	0.662	0.41	0.321358	CD8_c6	MCTP2
9.75226e-06	0.945304	0.649	0.402	0.336707	CD8_c6	PAM
1.01215e-05	0.82042	0.459	0.206	0.349457	CD8_c6	MAST4
1.1013e-05	0.574321	0.324	0.108	0.380234	CD8_c6	LYRM4
1.11528e-05	0.707629	0.486	0.264	0.385062	CD8_c6	EFHD2
1.1682e-05	0.521449	0.811	0.824	0.403334	CD8_c6	ACTG1
1.2442e-05	0.596161	0.514	0.246	0.429571	CD8_c6	RPA3
1.25107e-05	0.655471	0.473	0.213	0.431944	CD8_c6	PPP1R21
1.25272e-05	0.560529	0.622	0.34	0.432515	CD8_c6	PRKDC
1.32843e-05	0.715061	0.73	0.477	0.458654	CD8_c6	CKLF
1.3994e-05	0.612508	0.324	0.109	0.483157	CD8_c6	MCM6
1.41057e-05	0.501416	0.419	0.176	0.487012	CD8_c6	AGPS
1.43325e-05	0.753562	0.459	0.232	0.494844	CD8_c6	AGFG1
1.48936e-05	0.583085	0.459	0.204	0.514216	CD8_c6	NDUFV1
1.58241e-05	0.597451	0.892	0.83	0.546342	CD8_c6	GAPDH
1.86135e-05	0.555255	0.486	0.228	0.642651	CD8_c6	EIF5A
1.93759e-05	0.702473	0.514	0.257	0.668972	CD8_c6	VAMP5
2.13748e-05	0.504157	0.311	0.104	0.737987	CD8_c6	PPIF
2.15279e-05	0.601757	0.527	0.264	0.743274	CD8_c6	APOBEC3C
2.21792e-05	0.650652	0.851	0.734	0.76576	CD8_c6	NKG7
2.29989e-05	0.514522	0.608	0.335	0.794061	CD8_c6	ATP5F1C
2.51099e-05	0.577784	0.622	0.354	0.866943	CD8_c6	PRDX5
2.61952e-05	0.640995	0.649	0.438	0.904417	CD8_c6	SNRPB
2.85021e-05	0.72039	0.284	0.092	0.984064	CD8_c6	MAP4K3-DT
3.18802e-05	0.617499	0.689	0.486	1	CD8_c6	EIF4A1
3.43969e-05	0.555562	0.743	0.491	1	CD8_c6	PARK7
3.77087e-05	0.641026	0.73	0.598	1	CD8_c6	MIF
4.05046e-05	0.602252	0.716	0.493	1	CD8_c6	ENO1
4.34709e-05	0.711105	0.405	0.177	1	CD8_c6	BARD1
4.41389e-05	0.724132	0.351	0.141	1	CD8_c6	ELOVL6
4.66175e-05	0.786901	0.473	0.265	1	CD8_c6	DUT
4.68923e-05	0.735266	0.432	0.205	1	CD8_c6	CDYL
4.83917e-05	0.525261	0.351	0.141	1	CD8_c6	MYO1E
4.94901e-05	0.751839	0.486	0.384	1	CD8_c6	TUBA1B
5.2228e-05	0.534601	0.27	0.085	1	CD8_c6	MTHFD1L
6.11004e-05	0.731325	0.541	0.305	1	CD8_c6	IVNS1ABP
6.27276e-05	0.548339	0.486	0.24	1	CD8_c6	RNASEH2B
6.41202e-05	0.55323	0.541	0.291	1	CD8_c6	SELENOH
6.44911e-05	0.674376	0.27	0.103	1	CD8_c6	NF2
6.68737e-05	0.648267	0.527	0.394	1	CD8_c6	NME2
6.89153e-05	0.713271	0.486	0.243	1	CD8_c6	FAM3C
7.12837e-05	0.592544	0.5	0.255	1	CD8_c6	PLSCR1
7.57715e-05	0.596451	0.405	0.179	1	CD8_c6	MRPL34
7.84018e-05	0.523217	0.297	0.105	1	CD8_c6	WRN
[truncated: 119 more rows]

## Sheet: NK cell
p_val	avg_log2FC	pct.1	pct.2	p_val_adj	cluster	gene
0	2.61039	0.996	0.794	0	NK_c1	HSP90AA1
3.58449405737567e-311	2.16571	0.995	0.678	1.23758e-306	NK_c1	HSP90AB1
4.42179e-297	2.31675	0.999	0.521	1.52667e-292	NK_c1	HSPA1A
1.61947e-296	2.49908	0.977	0.415	5.5914e-292	NK_c1	HSPE1
5.25784e-289	2.40694	0.975	0.414	1.81532e-284	NK_c1	HSPD1
3.61431e-278	2.15215	0.992	0.362	1.24788e-273	NK_c1	HSPH1
3.1352e-263	2.18052	0.99	0.438	1.08246e-258	NK_c1	DNAJB1
4.12092e-255	2.06465	0.974	0.419	1.42279e-250	NK_c1	DNAJA1
6.24243e-232	2.02414	0.976	0.349	2.15526e-227	NK_c1	HSPA1B
2.53383e-226	1.90533	0.932	0.282	8.74829e-222	NK_c1	CACYBP
8.66196e-218	1.6761	0.988	0.626	2.99063e-213	NK_c1	HSPA8
1.37378e-195	1.61534	0.987	0.779	4.74312e-191	NK_c1	UBC
1.35568e-193	1.50437	0.993	0.867	4.68061e-189	NK_c1	MT-ATP6
6.76876e-193	1.87589	0.745	0.103	2.33698e-188	NK_c1	FKBP4
1.19522e-187	1.7798	0.946	0.508	4.12661e-183	NK_c1	GPBP1
2.43379e-175	1.6574	0.933	0.445	8.4029e-171	NK_c1	DNAJB6
3.47144e-172	1.32675	0.996	0.873	1.19855e-167	NK_c1	MT-CO1
1.78679e-168	2.45304	0.815	0.214	6.16909e-164	NK_c1	HSPA6
1.02171e-161	1.54585	0.81	0.217	3.52755e-157	NK_c1	AHSA1
1.56496e-161	1.29811	0.993	0.863	5.40317e-157	NK_c1	MT-CO2
8.12447e-161	1.64561	0.763	0.155	2.80506e-156	NK_c1	BAG3
4.99829e-158	1.57727	0.929	0.474	1.72571e-153	NK_c1	PTGES3
2.35511e-153	1.75704	0.892	0.372	8.13125e-149	NK_c1	HSPB1
3.70545e-149	1.89184	0.623	0.074	1.27934e-144	NK_c1	SERPINH1
1.07902e-148	1.52995	0.853	0.301	3.72542e-144	NK_c1	CHORDC1
1.28389e-148	1.28542	0.986	0.716	4.43275e-144	NK_c1	MT-ND3
8.10613e-143	1.74917	0.695	0.137	2.79872e-138	NK_c1	DNAJA4
2.82674e-139	1.49855	0.659	0.111	9.7596e-135	NK_c1	CKS2
4.80456e-137	1.72462	0.821	0.309	1.65882e-132	NK_c1	ABHD3
5.70343e-131	1.23355	0.989	0.766	1.96917e-126	NK_c1	MT-CO3
6.47601e-129	1.61121	0.721	0.188	2.23591e-124	NK_c1	SLC5A3
1.02709e-128	2.0337	0.724	0.2	3.54612e-124	NK_c1	IER5
1.36793e-128	1.46415	0.792	0.266	4.7229e-124	NK_c1	MRPL18
6.23774e-127	1.60194	0.786	0.294	2.15364e-122	NK_c1	HIBCH
2.94077e-124	1.42683	0.691	0.158	1.01533e-119	NK_c1	ZFAND2A
5.67985e-121	1.50544	0.813	0.326	1.96102e-116	NK_c1	ELOVL5
3.28146e-119	1.67367	0.8	0.3	1.13296e-114	NK_c1	DUSP2
3.2644e-117	1.21144	0.656	0.142	1.12707e-112	NK_c1	DEDD2
3.21314e-113	1.38268	0.896	0.475	1.10937e-108	NK_c1	JUND
1.25556e-112	1.31095	0.761	0.264	4.33496e-108	NK_c1	HSPA4
1.87176e-111	1.53552	0.793	0.321	6.46243e-107	NK_c1	REL
4.40988e-109	1.53856	0.769	0.307	1.52255e-104	NK_c1	MRPS6
6.11358e-105	0.979553	0.98	0.705	2.11077e-100	NK_c1	MT-ND1
3.64757e-104	1.71659	0.734	0.293	1.25936e-99	NK_c1	CREM
1.24884e-102	1.00379	0.989	0.779	4.31175e-98	NK_c1	MT-CYB
3.61272e-102	1.67076	0.587	0.13	1.24733e-97	NK_c1	ZNF331
3.27829e-100	1.36748	0.87	0.479	1.13186e-95	NK_c1	DYNLL1
3.00444e-96	1.2919	0.767	0.315	1.03731e-91	NK_c1	MOB4
3.13197e-96	0.869303	0.986	0.802	1.08135e-91	NK_c1	UBB
2.51708e-94	1.33613	0.658	0.198	8.69048e-90	NK_c1	SLC7A5
3.76775e-94	1.41724	0.654	0.193	1.30085e-89	NK_c1	MCU
1.18285e-92	0.851962	0.992	0.846	4.0839e-88	NK_c1	MT-ND4
2.41718e-91	1.11477	0.86	0.465	8.34554e-87	NK_c1	SOD1
3.56098e-91	0.944742	0.956	0.675	1.22946e-86	NK_c1	OAZ1
4.06254e-91	1.14744	0.614	0.16	1.40263e-86	NK_c1	RGS2
1.12672e-90	1.42353	0.675	0.235	3.8901e-86	NK_c1	VPS37B
5.97335e-90	1.3535	0.563	0.13	2.06236e-85	NK_c1	NR4A2
2.21545e-89	1.51336	0.574	0.143	7.64907e-85	NK_c1	PLIN2
2.37875e-89	1.16547	0.656	0.197	8.21287e-85	NK_c1	PPP1R15A
7.75734e-89	1.06039	0.823	0.39	2.6783e-84	NK_c1	EIF5
1.11706e-88	1.0307	0.797	0.346	3.85675e-84	NK_c1	CLK1
3.35299e-88	1.59835	0.697	0.266	1.15765e-83	NK_c1	ATP1B3
7.39626e-86	1.24241	0.847	0.482	2.55363e-81	NK_c1	ZC3HAV1
2.30984e-85	1.43051	0.742	0.335	7.97495e-81	NK_c1	GRK5
5.88685e-85	1.42856	0.562	0.138	2.03249e-80	NK_c1	NR4A1
1.06133e-83	1.26484	0.752	0.311	3.66436e-79	NK_c1	TNFAIP3
2.29033e-81	1.23315	0.852	0.518	7.9076e-77	NK_c1	SAMSN1
4.54635e-81	1.02327	0.813	0.397	1.56967e-76	NK_c1	SQSTM1
5.7503e-81	1.51047	0.751	0.377	1.98535e-76	NK_c1	NFKB1
1.06632e-79	1.09675	0.835	0.462	3.68156e-75	NK_c1	H2AFZ
1.68171e-78	1.26967	0.584	0.173	5.80628e-74	NK_c1	TNFSF14
2.60942e-78	0.788383	0.98	0.75	9.00928e-74	NK_c1	MT-ND2
1.76066e-77	1.00654	0.671	0.243	6.07885e-73	NK_c1	STIP1
1.1721e-76	1.62574	0.764	0.419	4.04681e-72	NK_c1	PDE3B
1.24243e-76	1.24984	0.565	0.159	4.28962e-72	NK_c1	BICDL1
2.14672e-76	1.41296	0.648	0.232	7.41177e-72	NK_c1	AREG
5.1843e-76	1.25135	0.554	0.159	1.78993e-71	NK_c1	ELL2
1.4311e-75	0.957307	0.571	0.162	4.941e-71	NK_c1	CGAS
5.87963e-75	1.30507	0.475	0.104	2.03e-70	NK_c1	CDKN2C
1.79103e-74	1.29331	0.513	0.128	6.18371e-70	NK_c1	RGCC
6.17268e-73	1.29842	0.774	0.392	2.13118e-68	NK_c1	CXCR4
7.33764e-72	1.23751	0.821	0.491	2.53339e-67	NK_c1	SIK3
3.85525e-71	1.12388	0.672	0.271	1.33106e-66	NK_c1	COPA
2.64164e-70	0.989287	0.5	0.124	9.12053e-66	NK_c1	JMJD6
1.64452e-68	0.843613	0.746	0.342	5.67785e-64	NK_c1	ST13
1.84767e-68	1.08175	0.477	0.112	6.37926e-64	NK_c1	AC018362.1
5.21903e-68	1.11449	0.549	0.167	1.80192e-63	NK_c1	LINC00513
1.88776e-66	1.25818	0.744	0.405	6.51768e-62	NK_c1	RALGAPA1
2.86159e-66	0.934847	0.461	0.106	9.87994e-62	NK_c1	ZC3H12A
2.32431e-65	1.03577	0.553	0.176	8.02492e-61	NK_c1	FOSL2
1.14263e-64	0.923701	0.696	0.307	3.94505e-60	NK_c1	TCP1
4.16209e-64	0.671861	0.963	0.711	1.437e-59	NK_c1	H3F3B
3.03615e-63	0.846119	0.699	0.309	1.04826e-58	NK_c1	CCT4
4.3217e-63	1.11125	0.615	0.238	1.49211e-58	NK_c1	USPL1
5.18134e-63	0.845642	0.628	0.243	1.78891e-58	NK_c1	DUSP1
3.85666e-62	1.18397	0.699	0.325	1.33155e-57	NK_c1	ZSWIM6
1.87188e-61	0.918604	0.425	0.093	6.46286e-57	NK_c1	KDM6B
2.66803e-61	0.929964	0.585	0.21	9.21166e-57	NK_c1	PDE4B
6.44529e-61	0.807489	0.633	0.251	2.2253e-56	NK_c1	NUDC
9.7898e-61	1.03987	0.847	0.555	3.38003e-56	NK_c1	CNOT6L
3.23876e-60	0.874989	0.44	0.105	1.11821e-55	NK_c1	STX11
1.03051e-59	1.26014	0.672	0.304	3.55794e-55	NK_c1	JUNB
2.68999e-59	1.01812	0.496	0.149	9.28747e-55	NK_c1	GPR89B
5.09485e-59	1.03959	0.586	0.22	1.75905e-54	NK_c1	PRKCA
1.78631e-58	1.11748	0.707	0.362	6.16742e-54	NK_c1	PPP1R2
3.59614e-58	1.17498	0.778	0.452	1.2416e-53	NK_c1	PDE7A
3.74704e-58	0.901457	0.705	0.343	1.2937e-53	NK_c1	FXR1
5.48672e-58	0.514699	0.999	0.9	1.89434e-53	NK_c1	RPL41
4.18782e-57	1.07491	0.622	0.273	1.44589e-52	NK_c1	ABCC1
8.80706e-57	1.07035	0.53	0.177	3.04073e-52	NK_c1	BIRC3
9.05915e-57	0.570239	0.999	0.944	3.12776e-52	NK_c1	TPT1
1.09943e-56	0.873127	0.508	0.161	3.79588e-52	NK_c1	JOSD1
5.45432e-56	0.848244	0.429	0.108	1.88316e-51	NK_c1	PMAIP1
9.28023e-55	0.818098	0.761	0.409	3.20409e-50	NK_c1	MCL1
1.03904e-54	0.862769	0.487	0.15	3.58739e-50	NK_c1	LINC-PINT
5.43185e-54	0.821452	0.695	0.338	1.8754e-49	NK_c1	NUFIP2
1.03044e-53	0.831586	0.717	0.361	3.55771e-49	NK_c1	SELENOK
1.27654e-53	0.858821	0.632	0.274	4.40737e-49	NK_c1	DOK2
2.42741e-53	1.10105	0.611	0.284	8.38089e-49	NK_c1	MBNL2
3.17542e-53	0.852883	0.545	0.199	1.09634e-48	NK_c1	SKI
3.69099e-53	0.72379	0.327	0.055	1.27435e-48	NK_c1	CSRNP1
3.72306e-53	0.769359	0.596	0.241	1.28542e-48	NK_c1	SMAD7
8.08023e-53	0.742098	0.337	0.061	2.78978e-48	NK_c1	DUSP5
1.95181e-52	0.646434	0.528	0.192	6.73883e-48	NK_c1	LRIF1
2.81505e-52	0.519115	0.994	0.877	9.71924e-48	NK_c1	EIF1
1.06523e-51	0.780869	0.505	0.171	3.67783e-47	NK_c1	YPEL5
1.16983e-51	1.11532	0.431	0.126	4.03895e-47	NK_c1	44988
1.86146e-51	0.742859	0.598	0.249	6.42689e-47	NK_c1	CCT2
4.0461e-51	1.24769	0.706	0.439	1.39696e-46	NK_c1	CNOT2
4.63365e-50	0.809602	0.707	0.357	1.59982e-45	NK_c1	TNFRSF18
5.50435e-50	0.786899	0.506	0.177	1.90043e-45	NK_c1	TRIM26
2.58666e-49	0.893644	0.555	0.221	8.9307e-45	NK_c1	LUZP1
2.66355e-49	0.660084	0.28	0.039	9.19618e-45	NK_c1	ANKRD37
2.70813e-49	1.03742	0.505	0.187	9.35008e-45	NK_c1	EZH2
1.70086e-48	0.720454	0.31	0.056	5.8724e-44	NK_c1	IER5L
2.72934e-48	0.803452	0.395	0.103	9.42333e-44	NK_c1	RASGEF1B
3.56977e-48	1.13117	0.489	0.177	1.2325e-43	NK_c1	CSF1
5.63136e-47	0.719726	0.734	0.405	1.94428e-42	NK_c1	EIF4A2
6.48415e-47	0.735484	0.416	0.121	2.23872e-42	NK_c1	SERTAD1
7.12877e-47	0.750973	0.554	0.225	2.46128e-42	NK_c1	MORF4L2
2.20457e-46	1.02128	0.455	0.153	7.6115e-42	NK_c1	SPATS2L
2.40497e-46	0.637352	0.307	0.059	8.30339e-42	NK_c1	CDKN1A
4.50606e-46	0.718327	0.506	0.188	1.55576e-41	NK_c1	AZIN1
1.2506e-45	0.996409	0.524	0.217	4.31781e-41	NK_c1	RALA
1.33263e-45	0.740887	0.478	0.169	4.60103e-41	NK_c1	SLBP
1.49222e-45	0.808666	0.293	0.052	5.15204e-41	NK_c1	WHRN
2.20743e-45	0.911728	0.629	0.307	7.62137e-41	NK_c1	DENND4A
2.42577e-45	0.989193	0.553	0.24	8.37521e-41	NK_c1	CERS6
6.46572e-45	0.802742	0.691	0.365	2.23235e-40	NK_c1	INTS6
1.15985e-44	0.804251	0.644	0.317	4.0045e-40	NK_c1	NFE2L2
1.43614e-44	0.724287	0.634	0.305	4.95842e-40	NK_c1	UBE2B
1.7415e-44	0.618102	0.642	0.313	6.01269e-40	NK_c1	NOP58
1.89433e-44	0.887502	0.691	0.38	6.54038e-40	NK_c1	BAZ1A
2.36029e-44	0.835207	0.593	0.274	8.14912e-40	NK_c1	FBXO34
2.52067e-44	0.98378	0.289	0.052	8.70286e-40	NK_c1	ABTB2
2.65861e-44	0.84664	0.371	0.098	9.17913e-40	NK_c1	TSPYL2
3.17537e-44	0.830519	0.526	0.212	1.09633e-39	NK_c1	TAGAP
3.19807e-44	0.897146	0.426	0.137	1.10417e-39	NK_c1	TSHZ1
4.19556e-44	0.708259	0.507	0.195	1.44856e-39	NK_c1	RYBP
6.61309e-44	0.841095	0.623	0.308	2.28323e-39	NK_c1	ZNF83
8.40861e-44	1.08214	0.629	0.335	2.90316e-39	NK_c1	ABCB1
9.52641e-44	0.909423	0.386	0.112	3.28909e-39	NK_c1	FAM13A
4.86272e-43	1.04479	0.443	0.151	1.6789e-38	NK_c1	GZMK
4.88297e-43	0.951847	0.807	0.571	1.6859e-38	NK_c1	PTPN22
1.24456e-42	0.813075	0.617	0.303	4.29696e-38	NK_c1	CWF19L2
1.4564e-42	0.898994	0.738	0.456	5.02836e-38	NK_c1	PPP1R16B
1.58707e-42	0.834813	0.489	0.187	5.47952e-38	NK_c1	TENT4B
2.635e-42	1.00125	0.702	0.395	9.0976e-38	NK_c1	CEMIP2
4.42129e-42	1.27881	0.352	0.094	1.52649e-37	NK_c1	CD83
2.47699e-41	0.601847	0.774	0.466	8.55207e-37	NK_c1	SARAF
2.76675e-41	0.947282	0.516	0.221	9.55248e-37	NK_c1	ATP2C1
1.45811e-40	0.821507	0.409	0.135	5.03426e-36	NK_c1	KLHL6
1.56457e-40	0.72016	0.384	0.116	5.40183e-36	NK_c1	GPR89A
1.56688e-40	0.632377	0.374	0.111	5.40979e-36	NK_c1	RELB
1.56851e-40	0.787548	0.389	0.119	5.41545e-36	NK_c1	TENT5A
2.21802e-40	0.744905	0.397	0.126	7.65793e-36	NK_c1	ABCG1
2.74671e-40	0.645077	0.358	0.099	9.4833e-36	NK_c1	RANGAP1
3.5438e-40	0.708486	0.339	0.088	1.22353e-35	NK_c1	PIM3
3.98326e-40	0.741695	0.358	0.1	1.37526e-35	NK_c1	NKRF
7.115e-40	0.651794	0.407	0.134	2.45652e-35	NK_c1	PDCL3
1.22389e-39	0.60354	0.618	0.308	4.22559e-35	NK_c1	CCT3
2.26738e-39	0.644758	0.336	0.088	7.82837e-35	NK_c1	ATG2A
2.88691e-39	0.50284	0.861	0.585	9.96736e-35	NK_c1	EEF1G
4.62019e-39	0.704019	0.629	0.321	1.59517e-34	NK_c1	UBE2H
6.54233e-39	0.642574	0.775	0.484	2.2588e-34	NK_c1	LDHA
7.64693e-39	0.803766	0.506	0.213	2.64018e-34	NK_c1	PRNP
8.47191e-39	0.671024	0.317	0.078	2.92501e-34	NK_c1	SLC39A6
1.1583e-38	0.829284	0.752	0.477	3.99915e-34	NK_c1	GLS
1.51248e-38	0.793244	0.529	0.236	5.22199e-34	NK_c1	SNAP23
1.58958e-38	0.772129	0.831	0.584	5.48817e-34	NK_c1	CLEC2B
2.06266e-38	0.830861	0.512	0.219	7.12154e-34	NK_c1	MRPL1
2.72669e-38	0.74271	0.652	0.355	9.41417e-34	NK_c1	CYLD
3.32355e-38	0.523658	0.565	0.267	1.14749e-33	NK_c1	HSPA9
4.33891e-38	0.682405	0.609	0.307	1.49805e-33	NK_c1	FGFR1OP2
5.82453e-38	0.62246	0.294	0.067	2.01098e-33	NK_c1	DNAJB4
7.76806e-38	0.663145	0.681	0.378	2.682e-33	NK_c1	SLC38A2
8.32881e-38	0.707324	0.288	0.064	2.87561e-33	NK_c1	AC009313.1
1.24388e-37	0.57818	0.372	0.117	4.29463e-33	NK_c1	BTG3
2.00842e-37	0.672434	0.315	0.08	6.93428e-33	NK_c1	GADD45A
2.33306e-37	0.703802	0.437	0.163	8.05511e-33	NK_c1	UBE2S
3.75989e-37	0.801973	0.318	0.086	1.29814e-32	NK_c1	AC120193.1
5.86512e-37	0.684855	0.501	0.216	2.02499e-32	NK_c1	HIKESHI
8.93267e-37	0.674965	0.583	0.288	3.08409e-32	NK_c1	SNX3
1.21704e-36	0.81646	0.376	0.122	4.20194e-32	NK_c1	GRAMD1B
2.99748e-36	0.541499	0.34	0.099	1.03491e-31	NK_c1	GTPBP1
3.44985e-36	0.599476	0.498	0.217	1.1911e-31	NK_c1	MXD1
3.84171e-36	0.783113	0.489	0.21	1.32639e-31	NK_c1	BTG2
4.77473e-36	0.702696	0.585	0.294	1.64852e-31	NK_c1	LAT2
8.65569e-36	0.718273	0.409	0.148	2.98846e-31	NK_c1	AL137856.1
1.75664e-35	0.878752	0.646	0.386	6.06499e-31	NK_c1	PRKY
2.53058e-35	0.913743	0.299	0.078	8.73707e-31	NK_c1	SESN3
2.54414e-35	0.547415	0.657	0.362	8.78391e-31	NK_c1	TRA2B
6.15041e-35	0.657967	0.543	0.257	2.12349e-30	NK_c1	SKIL
6.21355e-35	0.66192	0.461	0.189	2.14529e-30	NK_c1	MYLIP
8.51206e-35	0.798639	0.586	0.312	2.93887e-30	NK_c1	ZBTB1
2.20694e-34	0.670247	0.488	0.213	7.61966e-30	NK_c1	PRKAR2A
9.1341e-34	0.77186	0.297	0.078	3.15364e-29	NK_c1	AP000787.1
1.65335e-33	0.604697	0.413	0.158	5.70835e-29	NK_c1	IFRD1
1.76505e-33	0.513729	0.632	0.347	6.094e-29	NK_c1	BRD2
2.76774e-33	0.504701	0.431	0.175	9.55589e-29	NK_c1	SLC3A2
3.10241e-33	0.671837	0.964	0.86	1.07114e-28	NK_c1	BTG1
4.20967e-33	0.530609	0.701	0.418	1.45343e-28	NK_c1	NFKBIA
4.63856e-33	0.588245	0.31	0.088	1.60151e-28	NK_c1	TGIF2
6.16142e-33	0.803404	0.62	0.345	2.12729e-28	NK_c1	BRAF
1.08685e-32	0.691793	0.446	0.185	3.75246e-28	NK_c1	BCL2L11
1.86813e-32	0.728866	0.549	0.272	6.44992e-28	NK_c1	HIVEP2
2.15058e-32	0.894875	0.376	0.136	7.42509e-28	NK_c1	GBE1
2.71513e-32	1.00248	0.307	0.093	9.37425e-28	NK_c1	ARHGAP21
3.39517e-32	0.731752	0.627	0.346	1.17222e-27	NK_c1	XCL2
4.36911e-32	0.590854	0.431	0.175	1.50848e-27	NK_c1	SNHG7
6.53264e-32	0.562609	0.461	0.202	2.25546e-27	NK_c1	KLHL24
6.77304e-32	0.601411	0.372	0.134	2.33846e-27	NK_c1	AC016831.7
9.94801e-32	0.608791	0.496	0.23	3.43465e-27	NK_c1	FAM177A1
2.83425e-31	0.738764	0.537	0.269	9.78553e-27	NK_c1	UGP2
3.97842e-31	0.657767	0.512	0.247	1.37359e-26	NK_c1	NAA50
4.85129e-31	0.593991	0.427	0.176	1.67496e-26	NK_c1	PDE4A
7.32237e-31	0.628265	0.266	0.067	2.52812e-26	NK_c1	HMOX1
1.25874e-30	0.538533	0.551	0.282	4.34594e-26	NK_c1	RAB5IF
1.56214e-30	0.514773	0.407	0.164	5.39344e-26	NK_c1	ZFAND5
1.98823e-30	0.532112	0.629	0.356	6.86456e-26	NK_c1	MAP1LC3B
2.5776e-30	0.504744	0.447	0.201	8.89942e-26	NK_c1	TUBB4B
4.81417e-30	0.630731	0.883	0.692	1.66214e-25	NK_c1	STK4
6.64571e-30	0.586165	0.635	0.365	2.2945e-25	NK_c1	DDX3X
1.47936e-29	0.676097	0.563	0.301	5.10765e-25	NK_c1	PRKX
1.64209e-29	0.637142	0.573	0.307	5.66948e-25	NK_c1	PSME4
2.58205e-29	1.0131	0.656	0.425	8.91479e-25	NK_c1	TANK
3.06924e-29	0.525831	0.762	0.504	1.05968e-24	NK_c1	CRIP1
3.56098e-29	0.690447	0.465	0.214	1.22946e-24	NK_c1	EPG5
3.62772e-29	0.606654	0.556	0.293	1.25251e-24	NK_c1	HMGB2
3.6939e-29	0.832129	0.555	0.295	1.27536e-24	NK_c1	GADD45B
7.39141e-29	0.523676	0.455	0.206	2.55196e-24	NK_c1	CNN2
7.43856e-29	0.574428	0.766	0.514	2.56824e-24	NK_c1	CMIP
2.05267e-28	0.623456	0.282	0.084	7.08704e-24	NK_c1	RBBP8
2.85532e-28	0.74425	0.414	0.176	9.85827e-24	NK_c1	ZDHHC14
3.27869e-28	0.618861	0.805	0.579	1.132e-23	NK_c1	ANKRD12
3.66133e-28	0.692094	0.298	0.1	1.26411e-23	NK_c1	SPRY2
4.13151e-28	0.653077	0.339	0.121	1.42644e-23	NK_c1	MLKL
5.99916e-28	0.503282	0.718	0.461	2.07127e-23	NK_c1	CALM2
6.04239e-28	0.612234	0.469	0.223	2.0862e-23	NK_c1	STAM
7.85468e-28	0.676391	0.47	0.225	2.71191e-23	NK_c1	TRAF3
1.072e-27	0.57877	0.303	0.098	3.70118e-23	NK_c1	H2AFX
1.30186e-27	0.504057	0.25	0.066	4.49481e-23	NK_c1	PER1
1.41587e-27	0.553618	0.41	0.176	4.88844e-23	NK_c1	NAA16
2.0179e-27	0.850975	0.42	0.191	6.96701e-23	NK_c1	ADAM28
2.12393e-27	0.641424	0.372	0.148	7.33308e-23	NK_c1	INTS6L
2.75927e-27	0.53168	0.366	0.147	9.52666e-23	NK_c1	ERO1B
2.93487e-27	0.555937	0.367	0.145	1.01329e-22	NK_c1	EPAS1
3.33014e-27	0.523029	0.291	0.092	1.14976e-22	NK_c1	GFM2
7.53912e-27	0.642509	0.757	0.533	2.60296e-22	NK_c1	PRKACB
9.61166e-27	0.557798	0.299	0.099	3.31852e-22	NK_c1	JMY
2.24493e-26	0.548406	0.495	0.251	7.75085e-22	NK_c1	HERPUD1
3.45499e-26	0.529722	0.732	0.486	1.19287e-21	NK_c1	RAB8B
4.67339e-26	0.675333	0.653	0.419	1.61354e-21	NK_c1	DGKD
8.08539e-26	0.585208	0.78	0.559	2.79156e-21	NK_c1	ITGB1
1.33216e-25	0.578638	0.524	0.279	4.59942e-21	NK_c1	ERN1
2.57027e-25	0.698944	0.858	0.694	8.87412e-21	NK_c1	CBLB
3.20065e-25	0.691708	0.342	0.139	1.10506e-20	NK_c1	IRF8
5.69859e-25	0.570605	0.567	0.322	1.96749e-20	NK_c1	PIK3AP1
5.88632e-25	0.717312	0.656	0.417	2.03231e-20	NK_c1	SIPA1L1
5.88974e-25	0.550859	0.428	0.2	2.03349e-20	NK_c1	GCH1
1.00537e-24	0.659397	0.629	0.385	3.47114e-20	NK_c1	DLEU2
1.03684e-24	0.730014	0.65	0.425	3.5798e-20	NK_c1	NFAT5
1.33732e-24	0.651905	0.324	0.126	4.61722e-20	NK_c1	PHF8
1.6896e-24	0.627071	0.347	0.14	5.8335e-20	NK_c1	RAPGEF2
1.86148e-24	0.682413	0.359	0.149	6.42695e-20	NK_c1	SNX9
2.56333e-24	0.605593	0.285	0.098	8.85016e-20	NK_c1	PAIP1
2.89707e-24	0.857372	0.269	0.088	1.00024e-19	NK_c1	TTTY14
2.94536e-24	0.544705	0.572	0.33	1.01691e-19	NK_c1	B4GALT1
3.64506e-24	0.52145	0.596	0.353	1.25849e-19	NK_c1	ARIH1
3.73087e-24	0.509159	0.536	0.299	1.28812e-19	NK_c1	PDE4D
5.70531e-24	0.880633	0.648	0.435	1.96981e-19	NK_c1	ANXA1
8.99638e-24	0.656391	0.586	0.348	3.10609e-19	NK_c1	AFF1
1.23271e-23	0.66685	0.262	0.089	4.25605e-19	NK_c1	ENG
1.54388e-23	0.600815	0.456	0.23	5.3304e-19	NK_c1	CPB2-AS1
2.14541e-23	0.528966	0.347	0.144	7.40724e-19	NK_c1	ELMSAN1
2.56382e-23	0.62206	0.653	0.424	8.85185e-19	NK_c1	TGFB1
2.83005e-23	0.549066	0.394	0.18	9.77103e-19	NK_c1	DLEU1
4.12217e-23	0.547182	0.457	0.233	1.42322e-18	NK_c1	KDM5B
4.1857e-23	0.550462	0.336	0.138	1.44516e-18	NK_c1	AHCYL2
9.18623e-23	0.616862	0.702	0.481	3.17164e-18	NK_c1	JARID2
1.03612e-22	0.532564	0.395	0.183	3.57732e-18	NK_c1	RTN3
3.0353e-22	0.541257	0.376	0.17	1.04797e-17	NK_c1	NFE2L3
3.60532e-22	0.836037	0.317	0.13	1.24477e-17	NK_c1	RGS16
3.7955e-22	0.525126	0.468	0.246	1.31044e-17	NK_c1	DHRS3
6.3009e-22	0.531154	0.287	0.106	2.17545e-17	NK_c1	CHMP1B
8.95452e-22	0.678397	0.31	0.123	3.09164e-17	NK_c1	IL12RB2
9.91574e-22	0.616581	0.462	0.243	3.42351e-17	NK_c1	HIP1
4.22149e-21	0.600773	0.423	0.214	1.45751e-16	NK_c1	LTB
4.95684e-21	0.549777	0.51	0.289	1.7114e-16	NK_c1	G3BP2
5.59693e-21	0.527281	0.565	0.343	1.9324e-16	NK_c1	RAB11A
1.44104e-20	0.562509	0.587	0.365	4.97533e-16	NK_c1	QKI
1.50698e-20	0.645364	0.306	0.126	5.20299e-16	NK_c1	FOSB
1.59419e-20	0.64869	0.474	0.263	5.50409e-16	NK_c1	RANBP2
2.9786e-20	0.515545	0.28	0.107	1.02839e-15	NK_c1	FRMD4B
3.21239e-20	0.660551	0.34	0.151	1.10911e-15	NK_c1	ID3
5.38112e-20	0.571766	0.426	0.221	1.85789e-15	NK_c1	FBXL20
1.37785e-19	0.506002	0.871	0.731	4.75715e-15	NK_c1	MSN
1.50459e-19	0.856128	0.56	0.353	5.19475e-15	NK_c1	BTBD9
1.69182e-19	0.630333	0.444	0.239	5.84117e-15	NK_c1	CRIM1
2.35001e-19	0.502994	0.266	0.105	8.11365e-15	NK_c1	CEP83
2.94184e-19	0.623248	0.452	0.249	1.0157e-14	NK_c1	ATP2B1
8.02016e-19	0.64812	0.555	0.349	2.76904e-14	NK_c1	FOXO1
8.1983e-19	0.552597	0.414	0.219	2.83055e-14	NK_c1	AP001011.1
1.24675e-18	0.574155	0.304	0.131	4.30452e-14	NK_c1	GOLM1
7.46958e-18	0.607417	0.35	0.173	2.57895e-13	NK_c1	IFNG
8.59283e-18	0.589438	0.309	0.138	2.96676e-13	NK_c1	TIAM1
4.40996e-17	0.555116	0.505	0.309	1.52258e-12	NK_c1	PPP2R5A
4.70261e-17	0.5127	0.691	0.499	1.62362e-12	NK_c1	OSBPL8
8.22955e-17	0.505781	0.422	0.235	2.84134e-12	NK_c1	PLPP1
1.04762e-16	0.5714	0.602	0.407	3.61701e-12	NK_c1	ZDHHC20
6.25487e-16	0.502524	0.616	0.424	2.15956e-11	NK_c1	RHOH
9.63754e-16	0.610599	0.536	0.346	3.32746e-11	NK_c1	GLCCI1
1.11159e-15	0.501536	0.518	0.327	3.83787e-11	NK_c1	MLLT3
3.57864e-15	0.528074	0.667	0.487	1.23556e-10	NK_c1	NR3C1
4.14906e-13	0.542357	0.762	0.624	1.43251e-08	NK_c1	STAT4
6.90746e-166	2.51587	0.767	0.121	2.38487e-161	NK_c2	FGFBP2
2.28361e-141	2.03924	0.761	0.212	7.8844e-137	NK_c2	KLRF1
1.03304e-133	2.09439	0.707	0.234	3.56668e-129	NK_c2	LINC00861
1.88782e-121	1.76261	0.759	0.4	6.5179e-117	NK_c2	SYNE1
7.1727e-121	2.16831	0.61	0.16	2.47645e-116	NK_c2	GSAP
1.28625e-113	1.85591	0.512	0.049	4.4409e-109	NK_c2	CX3CR1
3.43138e-112	1.53537	0.737	0.442	1.18472e-107	NK_c2	ATM
5.13742e-111	1.90419	0.653	0.179	1.77374e-106	NK_c2	SPON2
6.77013e-109	1.24602	0.93	0.814	2.33745e-104	NK_c2	KLRD1
1.05171e-105	1.99686	0.643	0.158	3.63115e-101	NK_c2	DTHD1
7.58361e-100	1.74677	0.518	0.072	2.61832e-95	NK_c2	LINC02384
1.46271e-99	1.74422	0.556	0.129	5.05016e-95	NK_c2	PLAC8
4.1783e-99	1.63988	0.809	0.433	1.4426e-94	NK_c2	ZEB2
6.79882e-88	1.24992	0.618	0.388	2.34736e-83	NK_c2	CD47
1.034e-87	1.23617	0.679	0.437	3.56999e-83	NK_c2	KLF13
1.11725e-87	1.82102	0.46	0.061	3.85743e-83	NK_c2	RAP1GAP2
2.38936e-87	1.02226	0.902	0.873	8.24949e-83	NK_c2	CYBA
1.98443e-84	1.62559	0.705	0.31	6.85143e-80	NK_c2	GZMH
1.66695e-83	1.28069	0.691	0.409	5.75531e-79	NK_c2	EFHD2
8.09905e-83	2.12629	0.48	0.135	2.79628e-78	NK_c2	AC243829.2
5.73136e-81	1.16527	0.817	0.691	1.97881e-76	NK_c2	CST7
6.19591e-79	1.54601	0.498	0.11	2.1392e-74	NK_c2	TGFBR3
1.28653e-77	1.19488	0.681	0.449	4.44186e-73	NK_c2	PRMT2
7.26369e-77	1.15111	0.771	0.581	2.50786e-72	NK_c2	IQGAP2
1.59239e-75	1.07077	0.898	0.817	5.49789e-71	NK_c2	CD247
3.92406e-75	1.41176	0.343	0.029	1.35482e-70	NK_c2	PRSS23
7.33763e-75	0.987704	0.817	0.697	2.53339e-70	NK_c2	RAP1B
1.25045e-72	1.15393	0.624	0.394	4.31731e-68	NK_c2	CCDC88C
2.84657e-72	1.15411	0.785	0.628	9.82807e-68	NK_c2	CCND3
1.42937e-69	1.37658	0.424	0.081	4.93504e-65	NK_c2	AC024028.1
6.40458e-69	1.2705	0.59	0.307	2.21124e-64	NK_c2	STK38
4.70504e-67	1.3453	0.556	0.152	1.62446e-62	NK_c2	KLF2
5.7518e-67	1.12076	0.767	0.547	1.98587e-62	NK_c2	PYHIN1
2.87652e-66	1.41612	0.474	0.147	9.93148e-62	NK_c2	CEP78
4.13687e-65	1.23657	0.725	0.476	1.4283e-60	NK_c2	RIPOR2
1.71576e-64	1.23832	0.631	0.314	5.92383e-60	NK_c2	PLEK
4.85777e-64	1.26967	0.663	0.375	1.67719e-59	NK_c2	FCGR3A
2.33291e-63	1.26684	0.556	0.297	8.05459e-59	NK_c2	RASA3
4.25902e-63	1.2679	0.643	0.431	1.47047e-58	NK_c2	AL627171.2
7.79035e-63	0.968259	0.843	0.732	2.6897e-58	NK_c2	IKZF1
2.02405e-62	1.0027	0.765	0.635	6.98824e-58	NK_c2	PRF1
4.40302e-62	1.04226	0.596	0.428	1.52019e-57	NK_c2	BIN2
1.02235e-61	0.95371	0.855	0.759	3.52978e-57	NK_c2	PIP4K2A
1.56733e-61	1.27463	0.498	0.161	5.41137e-57	NK_c2	MGAT4A
1.8478e-61	1.13884	0.675	0.437	6.3797e-57	NK_c2	MYO1F
3.67692e-61	0.898489	0.823	0.743	1.26949e-56	NK_c2	UTRN
5.36381e-61	1.21914	0.414	0.137	1.85191e-56	NK_c2	TTC38
9.00831e-59	1.24588	0.428	0.139	3.11021e-54	NK_c2	PTGDR
7.99698e-58	1.3655	0.45	0.116	2.76104e-53	NK_c2	MTSS1
2.38524e-56	1.13029	0.61	0.36	8.23527e-52	NK_c2	GZMM
4.75351e-56	1.04905	0.536	0.33	1.6412e-51	NK_c2	TRAF3IP3
6.77978e-56	0.923732	0.58	0.44	2.34079e-51	NK_c2	CASP8
8.11671e-56	1.09962	0.492	0.295	2.80238e-51	NK_c2	AC092821.3
4.68369e-54	0.862168	0.556	0.419	1.61709e-49	NK_c2	ABHD17A
1.19632e-53	0.980968	0.584	0.428	4.1304e-49	NK_c2	ITGB2
1.37789e-53	1.00997	0.536	0.355	4.75732e-49	NK_c2	PTPN12
1.32058e-52	1.04001	0.478	0.266	4.55944e-48	NK_c2	FAM53B
4.25615e-52	0.913371	0.641	0.483	1.46948e-47	NK_c2	STK10
4.37841e-52	0.940751	0.785	0.618	1.51169e-47	NK_c2	SYNE2
7.10567e-52	1.11018	0.486	0.224	2.4533e-47	NK_c2	SLAMF6
1.70124e-51	0.811098	0.723	0.646	5.87371e-47	NK_c2	N4BP2L2
2.62725e-51	1.7327	0.345	0.061	9.07086e-47	NK_c2	SGCD
1.28474e-50	0.97292	0.777	0.679	4.43571e-46	NK_c2	AOAH
1.86716e-50	1.07334	0.554	0.394	6.44656e-46	NK_c2	KLF12
2.63921e-50	1.02228	0.404	0.197	9.11213e-46	NK_c2	PARP15
3.85134e-50	0.938728	0.614	0.452	1.32971e-45	NK_c2	INPP4A
8.65521e-50	0.898871	0.608	0.466	2.9883e-45	NK_c2	CYTH1
4.75415e-49	0.959124	0.633	0.476	1.64142e-44	NK_c2	GPATCH8
6.93049e-49	1.04873	0.556	0.327	2.39282e-44	NK_c2	PIK3R5
9.84694e-49	1.18895	0.371	0.087	3.39975e-44	NK_c2	IGFBP7
4.41676e-48	0.891246	0.779	0.69	1.52493e-43	NK_c2	SYTL3
1.3147e-47	0.757288	0.96	0.941	4.53914e-43	NK_c2	NKG7
8.32492e-47	1.14238	0.279	0.038	2.87426e-42	NK_c2	MIR181A2HG
1.07859e-46	0.924644	0.498	0.364	3.72394e-42	NK_c2	GPR65
2.28784e-46	0.794787	0.857	0.801	7.89899e-42	NK_c2	CELF2
8.76286e-46	0.89371	0.508	0.376	3.02547e-41	NK_c2	DIP2A
8.95663e-46	0.976688	0.653	0.416	3.09237e-41	NK_c2	ARL4C
1.25624e-45	0.983806	0.488	0.289	4.33729e-41	NK_c2	ADD3
1.52352e-45	0.939391	0.594	0.476	5.2601e-41	NK_c2	HIPK2
1.71193e-45	1.05004	0.426	0.176	5.91062e-41	NK_c2	GK5
5.0455e-45	1.18691	0.275	0.05	1.74201e-40	NK_c2	MIR646HG
1.15766e-44	1.04104	0.478	0.284	3.99693e-40	NK_c2	AGTPBP1
4.29672e-44	0.652022	0.837	0.857	1.48349e-39	NK_c2	MYL12A
1.08434e-43	0.597785	0.9	0.915	3.7438e-39	NK_c2	HLA-E
1.08989e-43	0.684374	0.761	0.752	3.76296e-39	NK_c2	ETS1
1.44916e-43	1.2714	0.486	0.175	5.00337e-39	NK_c2	BNC2
4.3237e-43	0.985795	0.279	0.043	1.4928e-38	NK_c2	AKR1C3
6.71511e-43	0.993691	0.365	0.147	2.31846e-38	NK_c2	OSBPL5
2.09893e-42	0.926079	0.61	0.475	7.24676e-38	NK_c2	ARHGEF3
7.22141e-42	0.920866	0.472	0.317	2.49326e-37	NK_c2	DOCK11
9.19597e-42	0.948707	0.604	0.42	3.175e-37	NK_c2	TRBC1
1.67378e-41	0.709946	0.528	0.445	5.7789e-37	NK_c2	CYFIP2
8.9818e-41	1.11377	0.384	0.143	3.10106e-36	NK_c2	FCRL6
9.03247e-41	0.912143	0.353	0.162	3.11855e-36	NK_c2	LPCAT1
2.97337e-40	0.770311	0.584	0.479	1.02658e-35	NK_c2	PTPN4
3.54968e-40	0.846295	0.492	0.334	1.22556e-35	NK_c2	C5orf56
4.08439e-40	0.945846	0.323	0.105	1.41018e-35	NK_c2	PXN
1.62531e-39	0.827707	0.331	0.165	5.61154e-35	NK_c2	GIMAP1
2.5983e-39	1.01778	0.408	0.205	8.97088e-35	NK_c2	AHNAK
3.06006e-39	0.775811	0.424	0.293	1.05652e-34	NK_c2	ZAP70
3.30945e-39	0.909778	0.572	0.338	1.14262e-34	NK_c2	GIMAP7
9.08336e-39	1.01862	0.508	0.341	3.13612e-34	NK_c2	APBA2
9.42537e-39	0.841586	0.392	0.238	3.2542e-34	NK_c2	SAMHD1
1.70678e-38	0.6905	0.596	0.502	5.89282e-34	NK_c2	TLE5
1.74984e-38	0.847404	0.394	0.24	6.04151e-34	NK_c2	BTN3A1
1.80926e-38	1.01726	0.598	0.342	6.24665e-34	NK_c2	C1orf21
2.04754e-38	0.57455	0.733	0.725	7.06935e-34	NK_c2	CD53
3.14435e-38	0.913745	0.546	0.353	1.08562e-33	NK_c2	EMP3
4.06348e-38	0.863497	0.502	0.321	1.40296e-33	NK_c2	GIMAP4
4.13236e-38	0.654035	0.408	0.324	1.42674e-33	NK_c2	APMAP
5.37124e-38	0.768708	0.426	0.302	1.85448e-33	NK_c2	DECR1
9.53982e-38	0.735195	0.347	0.253	3.29372e-33	NK_c2	RASSF1
1.03529e-37	1.00939	0.299	0.1	3.57443e-33	NK_c2	ATXN7L1
1.51455e-37	0.668967	0.392	0.309	5.22913e-33	NK_c2	FKBP11
2.45714e-37	0.668896	0.586	0.585	8.48352e-33	NK_c2	KLRC3
2.62914e-37	0.556876	0.436	0.403	9.07736e-33	NK_c2	TMBIM4
4.67556e-37	0.608163	0.361	0.299	1.61428e-32	NK_c2	VAMP2
2.54165e-36	0.803979	0.327	0.146	8.7753e-32	NK_c2	USP28
6.14826e-36	0.51406	0.444	0.416	2.12275e-31	NK_c2	ORMDL1
9.09342e-36	1.1937	0.353	0.108	3.1396e-31	NK_c2	PPM1L
9.84292e-36	0.838118	0.382	0.213	3.39837e-31	NK_c2	SH3BP5
1.43948e-35	0.809042	0.886	0.854	4.96994e-31	NK_c2	TXNIP
1.79252e-35	0.503086	0.586	0.62	6.18885e-31	NK_c2	DDX17
2.45241e-35	0.677337	0.643	0.575	8.46717e-31	NK_c2	MAPK1
6.39269e-35	0.514137	0.398	0.386	2.20714e-30	NK_c2	DDX39B
7.32525e-35	0.743335	0.618	0.502	2.52912e-30	NK_c2	RESF1
1.1982e-34	0.832334	0.369	0.213	4.13689e-30	NK_c2	HDDC2
1.27851e-34	0.748937	0.343	0.186	4.41418e-30	NK_c2	IRAK4
1.41251e-34	0.98658	0.536	0.274	4.87682e-30	NK_c2	AKT3
2.0266e-34	0.905667	0.369	0.11	6.99704e-30	NK_c2	GRAP2
2.40446e-34	0.84924	0.586	0.439	8.30164e-30	NK_c2	RUNX1
2.79903e-34	0.722933	0.454	0.339	9.66392e-30	NK_c2	FLNA
3.37437e-34	0.753487	0.281	0.117	1.16503e-29	NK_c2	PRR5
5.18064e-34	0.707221	0.508	0.413	1.78867e-29	NK_c2	STK39
5.21181e-34	0.618346	0.675	0.643	1.79943e-29	NK_c2	CFLAR
9.92448e-34	0.751673	0.363	0.233	3.42653e-29	NK_c2	HSH2D
1.35546e-33	0.912159	0.319	0.097	4.67987e-29	NK_c2	IGKC
1.42489e-33	0.840326	0.355	0.191	4.91956e-29	NK_c2	TBX21
2.17161e-33	0.560192	0.408	0.363	7.49769e-29	NK_c2	SLC9A3R1
3.2864e-33	0.520079	0.458	0.437	1.13466e-28	NK_c2	CDC42SE1
1.43028e-32	0.914096	0.482	0.33	4.93817e-28	NK_c2	PPP2R2B
1.55247e-32	0.783045	0.504	0.36	5.36006e-28	NK_c2	C12orf75
1.8663e-32	0.724667	0.797	0.7	6.44358e-28	NK_c2	PPP2R5C
2.84712e-32	0.730954	0.422	0.317	9.82996e-28	NK_c2	TMEM181
4.57553e-32	0.712745	0.49	0.37	1.57975e-27	NK_c2	PPP3CC
5.04306e-32	0.543344	0.62	0.584	1.74117e-27	NK_c2	HLA-F
6.20931e-32	0.693494	0.504	0.416	2.14383e-27	NK_c2	PTPRA
7.12852e-32	0.736602	0.414	0.295	2.46119e-27	NK_c2	PARP4
7.76817e-32	0.644958	0.42	0.352	2.68204e-27	NK_c2	ITCH
1.16803e-31	0.53481	0.572	0.559	4.03274e-27	NK_c2	VPS13C
1.24675e-31	0.732228	0.378	0.253	4.30454e-27	NK_c2	DYNLT1
1.26215e-31	0.657315	0.321	0.245	4.35772e-27	NK_c2	LPGAT1
1.34811e-31	0.793719	0.46	0.351	4.65448e-27	NK_c2	TRERF1
2.23839e-31	0.575804	0.52	0.457	7.72828e-27	NK_c2	LNPEP
3.13188e-31	0.787027	0.52	0.406	1.08131e-26	NK_c2	ITGAL
6.36241e-31	1.00105	0.285	0.087	2.19668e-26	NK_c2	ST8SIA6
8.94577e-31	0.865766	0.454	0.264	3.08862e-26	NK_c2	PRDM1
1.54375e-30	0.879045	0.327	0.137	5.32996e-26	NK_c2	MYBL1
1.86389e-30	0.64821	0.378	0.29	6.43528e-26	NK_c2	ZBTB38
1.97192e-30	0.711586	0.434	0.311	6.80827e-26	NK_c2	RBL2
2.95331e-30	0.596843	0.363	0.314	1.01966e-25	NK_c2	MON2
3.53442e-30	0.854287	0.478	0.301	1.22029e-25	NK_c2	CTBP2
3.67395e-30	0.796533	0.49	0.348	1.26847e-25	NK_c2	PRKCQ
4.40256e-30	0.742607	0.596	0.476	1.52003e-25	NK_c2	NFATC2
5.35344e-30	0.687721	0.727	0.657	1.84833e-25	NK_c2	SSH2
5.72026e-30	0.659196	0.703	0.658	1.97498e-25	NK_c2	FKBP5
1.0133e-29	1.02673	0.287	0.109	3.49852e-25	NK_c2	AC008014.1
1.66869e-29	0.582609	0.572	0.527	5.76131e-25	NK_c2	RAPGEF1
1.99046e-29	0.569595	0.363	0.321	6.87226e-25	NK_c2	NLRC5
2.54192e-29	0.692344	0.412	0.318	8.77623e-25	NK_c2	NPC1
2.62734e-29	0.856992	0.388	0.222	9.07114e-25	NK_c2	CD226
3.98295e-29	0.528807	0.665	0.64	1.37515e-24	NK_c2	CD99
7.47717e-29	0.671038	0.321	0.215	2.58157e-24	NK_c2	PPP3CB
7.6904e-29	0.858858	0.394	0.208	2.65519e-24	NK_c2	ADGRG1
1.27244e-28	0.588903	0.55	0.493	4.39322e-24	NK_c2	AKNA
2.14184e-28	0.78297	0.369	0.161	7.39492e-24	NK_c2	SORL1
2.48355e-28	0.764494	0.307	0.187	8.57472e-24	NK_c2	CPQ
8.20577e-28	0.595966	0.474	0.429	2.83312e-23	NK_c2	FLI1
8.97425e-28	0.54882	0.343	0.268	3.09845e-23	NK_c2	DGKZ
1.21367e-27	0.507621	0.665	0.671	4.19032e-23	NK_c2	FOXN3
1.5885e-27	0.619987	0.61	0.544	5.48447e-23	NK_c2	FOXP1
2.04091e-27	0.80805	0.275	0.084	7.04644e-23	NK_c2	F2R
2.40011e-27	0.659437	0.343	0.246	8.28664e-23	NK_c2	DENND2D
2.86914e-27	0.575418	0.763	0.686	9.90599e-23	NK_c2	MBP
3.1053e-27	0.515323	0.52	0.505	1.07214e-22	NK_c2	PCED1B-AS1
3.3725e-27	0.532797	0.349	0.287	1.16439e-22	NK_c2	CHURC1
4.74729e-27	0.78069	0.331	0.14	1.63905e-22	NK_c2	DENND6A
4.87576e-27	0.618308	0.305	0.237	1.6834e-22	NK_c2	GON4L
5.62102e-27	0.687158	0.361	0.259	1.94071e-22	NK_c2	NCR1
5.80861e-27	0.600771	0.273	0.195	2.00548e-22	NK_c2	C1GALT1
6.7569e-27	0.640654	0.622	0.569	2.33289e-22	NK_c2	DPYD
8.65909e-27	0.731372	0.406	0.278	2.98964e-22	NK_c2	PRR5L
9.77443e-27	0.702186	0.301	0.175	3.37472e-22	NK_c2	SLC15A4
1.21035e-26	0.715975	0.4	0.262	4.17885e-22	NK_c2	UCP2
1.2295e-26	0.711133	0.255	0.182	4.24498e-22	NK_c2	TBXAS1
1.88836e-26	0.538621	0.454	0.408	6.51975e-22	NK_c2	TRAPPC10
2.24447e-26	0.546445	0.281	0.21	7.74927e-22	NK_c2	ARNTL
2.3062e-26	0.635316	0.833	0.769	7.9624e-22	NK_c2	RABGAP1L
2.36728e-26	0.504842	0.62	0.593	8.17327e-22	NK_c2	FYB1
2.70543e-26	0.6204	0.54	0.471	9.34076e-22	NK_c2	TGFBR2
3.13167e-26	0.671099	0.807	0.75	1.08124e-21	NK_c2	S100A4
3.18621e-26	0.713958	0.442	0.307	1.10007e-21	NK_c2	ARHGAP25
3.79581e-26	0.626522	0.382	0.315	1.31054e-21	NK_c2	TRIM22
3.86808e-26	0.817262	0.323	0.145	1.33549e-21	NK_c2	ZNF831
3.91466e-26	0.824462	0.359	0.178	1.35158e-21	NK_c2	ST6GAL1
4.12191e-26	0.525764	0.343	0.303	1.42313e-21	NK_c2	HDAC4
8.05232e-26	0.65601	0.291	0.183	2.78014e-21	NK_c2	TTC13
8.54951e-26	0.51528	0.273	0.218	2.9518e-21	NK_c2	TTC14
1.28837e-25	0.648764	0.303	0.218	4.44824e-21	NK_c2	SUGP2
1.4869e-25	0.743533	0.616	0.462	5.13367e-21	NK_c2	VAV3
1.81938e-25	0.754358	0.341	0.174	6.2816e-21	NK_c2	ABI3
1.99729e-25	0.624259	0.592	0.452	6.89585e-21	NK_c2	SLFN5
2.18207e-25	0.524459	0.679	0.641	7.5338e-21	NK_c2	ISG20
2.60059e-25	0.694694	0.355	0.223	8.97881e-21	NK_c2	YPEL1
2.63553e-25	0.731671	0.416	0.323	9.09944e-21	NK_c2	HIVEP3
2.67908e-25	0.52141	0.325	0.296	9.2498e-21	NK_c2	NDUFB9
2.87598e-25	0.571306	0.329	0.268	9.9296e-21	NK_c2	RNF166
4.91875e-25	0.544559	0.57	0.537	1.69825e-20	NK_c2	GNPTAB
9.72551e-25	0.520981	0.339	0.263	3.35783e-20	NK_c2	RGS3
9.87769e-25	0.588416	0.283	0.192	3.41037e-20	NK_c2	ZNF91
2.40869e-24	0.516624	0.363	0.312	8.31623e-20	NK_c2	CHST12
2.87903e-24	0.565111	0.412	0.324	9.94013e-20	NK_c2	DHRS7
3.38851e-24	0.586523	0.42	0.36	1.16992e-19	NK_c2	STX8
3.41666e-24	0.630515	0.649	0.619	1.17964e-19	NK_c2	SLA
3.95915e-24	0.571117	0.562	0.492	1.36694e-19	NK_c2	ERBIN
3.97096e-24	0.583678	0.333	0.253	1.37101e-19	NK_c2	SECISBP2
4.69694e-24	0.598606	0.392	0.321	1.62166e-19	NK_c2	CCM2
7.24027e-24	0.522015	0.279	0.211	2.49978e-19	NK_c2	EXOC2
1.00038e-23	0.608291	0.504	0.448	3.45391e-19	NK_c2	PLCL2
1.0947e-23	0.541815	0.602	0.539	3.77956e-19	NK_c2	NCOA1
1.65777e-23	0.719927	0.331	0.235	5.72363e-19	NK_c2	PCNX4
1.78636e-23	0.529332	0.396	0.348	6.16758e-19	NK_c2	KIF13B
2.23892e-23	0.54029	0.309	0.227	7.73011e-19	NK_c2	ZBTB44
2.23968e-23	0.515921	0.321	0.259	7.73271e-19	NK_c2	MDM4
2.66923e-23	0.605601	0.263	0.163	9.21578e-19	NK_c2	FAM111A
4.91979e-23	0.743297	0.578	0.478	1.69861e-18	NK_c2	CLIC3
6.09691e-23	0.52933	0.261	0.179	2.10502e-18	NK_c2	SYTL1
8.47374e-23	0.820761	0.367	0.168	2.92565e-18	NK_c2	P2RY8
9.58677e-23	0.688955	0.536	0.397	3.30993e-18	NK_c2	RORA
1.20937e-22	0.534336	0.406	0.383	4.17548e-18	NK_c2	BCAS3
1.36738e-22	0.670704	0.255	0.142	4.72102e-18	NK_c2	SLC44A2
1.77952e-22	0.549165	0.386	0.314	6.14396e-18	NK_c2	USP24
2.50953e-22	0.602097	0.285	0.171	8.66439e-18	NK_c2	CD244
2.56079e-22	0.508801	0.576	0.544	8.84137e-18	NK_c2	SLFN12L
3.45726e-22	0.61573	0.255	0.143	1.19365e-17	NK_c2	PLEKHA1
3.47131e-22	0.680225	0.265	0.125	1.1985e-17	NK_c2	VCL
3.74899e-22	0.544489	0.45	0.388	1.29438e-17	NK_c2	ATP2B4
5.38254e-22	0.536076	0.582	0.536	1.85837e-17	NK_c2	JAZF1
5.48382e-22	0.854048	0.321	0.225	1.89334e-17	NK_c2	WWOX
5.85259e-22	0.622642	0.253	0.143	2.02067e-17	NK_c2	MYO1G
8.67492e-22	0.629062	0.524	0.42	2.9951e-17	NK_c2	CLEC2D
1.1623e-21	0.516448	0.307	0.236	4.01295e-17	NK_c2	IQSEC1
2.16908e-21	0.967627	0.341	0.161	7.48896e-17	NK_c2	PLCB1
2.19057e-21	0.624466	0.277	0.166	7.56316e-17	NK_c2	GAB3
3.21658e-21	0.676677	0.251	0.148	1.11056e-16	NK_c2	LINC01278
3.55327e-21	0.553294	0.574	0.532	1.2268e-16	NK_c2	TRG-AS1
3.81995e-21	0.504847	0.357	0.302	1.31887e-16	NK_c2	DENND4C
3.87688e-21	0.720709	0.285	0.214	1.33853e-16	NK_c2	HIST1H4C
4.30991e-21	0.506192	0.273	0.207	1.48804e-16	NK_c2	CD300A
4.65068e-21	0.545935	0.329	0.222	1.60569e-16	NK_c2	CRBN
5.89521e-21	0.589816	0.582	0.539	2.03538e-16	NK_c2	CMC1
6.14359e-21	0.537246	0.382	0.337	2.12114e-16	NK_c2	R3HDM2
6.53342e-21	0.641039	0.285	0.206	2.25573e-16	NK_c2	ATR
2.44169e-20	0.510534	0.313	0.269	8.43018e-16	NK_c2	MICU2
2.54095e-20	0.628668	0.299	0.192	8.7729e-16	NK_c2	ZNF718
3.21996e-20	0.691612	0.313	0.162	1.11172e-15	NK_c2	TMEM71
5.68824e-20	0.522941	0.285	0.21	1.96392e-15	NK_c2	TRANK1
5.83388e-20	0.550888	0.301	0.232	2.0142e-15	NK_c2	BICRAL
5.86244e-20	0.597778	0.458	0.374	2.02407e-15	NK_c2	TFDP2
1.55921e-19	0.513271	0.388	0.296	5.38334e-15	NK_c2	WDR37
3.14022e-19	0.506571	0.51	0.464	1.08419e-14	NK_c2	ITGA4
4.20285e-19	0.810678	0.416	0.324	1.45108e-14	NK_c2	PCED1B
6.27704e-19	0.534808	0.285	0.207	2.16721e-14	NK_c2	SLC9A9
7.33984e-19	0.505036	0.251	0.184	2.53415e-14	NK_c2	SELPLG
9.32125e-19	0.551453	0.446	0.409	3.21826e-14	NK_c2	FBXL17
1.47616e-18	0.511437	0.287	0.22	5.0966e-14	NK_c2	C22orf34
1.90687e-18	0.554939	0.269	0.209	6.58365e-14	NK_c2	TSPOAP1-AS1
3.45157e-18	0.525257	0.321	0.249	1.19169e-13	NK_c2	SLC16A7
4.21265e-18	0.62685	0.295	0.23	1.45446e-13	NK_c2	GMDS-DT
1.05392e-17	0.633878	0.518	0.4	3.63876e-13	NK_c2	LINC00299
1.85295e-17	0.583807	0.612	0.532	6.39748e-13	NK_c2	NCALD
4.96815e-17	0.593742	0.259	0.181	1.7153e-12	NK_c2	LINC00278
6.64014e-15	0.582647	0.436	0.327	2.29257e-10	NK_c2	BCL11B
1.44293e-14	0.501313	0.592	0.446	4.98187e-10	NK_c2	PRKCB
3.4455e-12	0.546873	0.251	0.124	1.18959e-07	NK_c2	KLF3
1.6467e-10	0.580429	0.39	0.302	5.6854e-06	NK_c2	RMRP
1.41725e-80	1.57673	0.777	0.221	4.8932e-76	NK_c3	CLNK
4.31282e-66	1.36416	0.883	0.417	1.48904e-61	NK_c3	ATP8B4
1.30005e-65	1.41234	0.866	0.521	4.48856e-61	NK_c3	CKLF
3.27791e-65	1.59526	0.763	0.296	1.13173e-60	NK_c3	SRGAP3
5.66552e-63	1.4118	0.809	0.343	1.95608e-58	NK_c3	UBASH3B
1.88719e-54	1.19628	0.816	0.369	6.5157e-50	NK_c3	OXNAD1
4.06438e-46	1.36933	0.799	0.398	1.40327e-41	NK_c3	BCL2
6.87311e-43	1.14006	0.678	0.285	2.37301e-38	NK_c3	PHYKPL
4.22381e-42	1.45117	0.703	0.299	1.45831e-37	NK_c3	KCNQ5
1.85481e-41	1.04674	0.756	0.345	6.40391e-37	NK_c3	SUCLG2
5.26526e-41	1.0726	0.753	0.352	1.81788e-36	NK_c3	DENND1B
5.83125e-39	1.03576	0.848	0.505	2.0133e-34	NK_c3	SFMBT2
3.05385e-38	0.916138	0.919	0.698	1.05437e-33	NK_c3	DOCK8
3.37832e-38	1.16802	0.668	0.285	1.1664e-33	NK_c3	LINC01934
8.42745e-38	1.09155	0.873	0.541	2.90966e-33	NK_c3	TOX
1.49756e-36	1.14987	0.753	0.373	5.17047e-32	NK_c3	LINC00299
4.71967e-36	0.957155	0.565	0.197	1.62951e-31	NK_c3	SEL1L3
5.38555e-36	0.974207	0.739	0.352	1.85942e-31	NK_c3	MDFIC
7.29171e-36	1.42226	0.633	0.27	2.51754e-31	NK_c3	RMRP
1.08279e-35	1.05109	0.611	0.224	3.73844e-31	NK_c3	LDB2
5.67681e-35	1.20496	0.608	0.251	1.95998e-30	NK_c3	SOCS1
7.91732e-35	0.818981	0.569	0.194	2.73353e-30	NK_c3	RAB3GAP1
1.52618e-34	0.851263	0.933	0.709	5.26929e-30	NK_c3	CD96
1.78178e-34	0.97826	0.724	0.354	6.15179e-30	NK_c3	CASK
6.92573e-34	1.00819	0.823	0.478	2.39118e-29	NK_c3	MAML2
8.51372e-33	1.11566	0.611	0.248	2.93945e-28	NK_c3	ADAMTS17
9.61363e-33	0.961896	0.488	0.158	3.3192e-28	NK_c3	LINC00996
1.00061e-32	1.02948	0.728	0.359	3.45471e-28	NK_c3	ITGA1
4.1133e-32	0.875259	0.887	0.645	1.42016e-27	NK_c3	RASA2
1.38274e-31	0.826538	0.943	0.721	4.77404e-27	NK_c3	MCTP2
2.15302e-31	0.767091	0.717	0.343	7.43352e-27	NK_c3	CHD9
2.42358e-31	1.00469	0.491	0.177	8.36764e-27	NK_c3	DPF3
1.76453e-30	0.714695	0.954	0.746	6.09223e-26	NK_c3	SKAP1
5.21425e-30	0.847843	0.618	0.26	1.80027e-25	NK_c3	CAPG
1.06014e-29	0.931904	0.756	0.414	3.66025e-25	NK_c3	SCML4
1.29439e-29	0.997714	0.703	0.38	4.46902e-25	NK_c3	MGAT5
1.86427e-29	1.13371	0.774	0.478	6.43659e-25	NK_c3	KLRC1
2.6813e-29	0.804917	0.742	0.384	9.25745e-25	NK_c3	ZCCHC7
3.70348e-29	0.619851	0.3	0.053	1.27866e-24	NK_c3	GPR82
6.35107e-29	0.711607	0.951	0.77	2.19277e-24	NK_c3	CD7
7.02669e-29	0.669664	0.353	0.08	2.42604e-24	NK_c3	CCDC141
6.96664e-28	0.783222	0.845	0.541	2.4053e-23	NK_c3	RIN3
7.47796e-28	1.08278	0.643	0.347	2.58184e-23	NK_c3	FUT8
8.85806e-28	0.825395	0.703	0.358	3.05833e-23	NK_c3	TTC39C
1.09254e-27	1.2895	0.378	0.108	3.77211e-23	NK_c3	MAML3
1.10844e-27	0.825092	0.686	0.35	3.827e-23	NK_c3	FAM3C
1.24834e-27	0.823166	0.784	0.439	4.31003e-23	NK_c3	ZBTB16
1.48327e-27	0.892439	0.77	0.421	5.12113e-23	NK_c3	XCL2
6.6339e-27	0.799104	0.898	0.626	2.29042e-22	NK_c3	KLRC2
8.17879e-27	0.729084	0.647	0.304	2.82381e-22	NK_c3	KIR2DL4
8.56123e-27	1.11182	0.675	0.386	2.95585e-22	NK_c3	ITGAE
1.81768e-26	0.751709	0.608	0.273	6.27571e-22	NK_c3	FKBP1A
1.90496e-26	0.621946	0.961	0.79	6.57707e-22	NK_c3	CELF2
2.39664e-26	0.805644	0.767	0.452	8.27463e-22	NK_c3	LINC01871
3.16668e-26	0.784135	0.784	0.5	1.09333e-21	NK_c3	DOCK2
3.31193e-26	0.746866	0.866	0.583	1.14348e-21	NK_c3	PREX1
7.99385e-26	1.60891	0.417	0.144	2.75996e-21	NK_c3	AL136456.1
1.22243e-25	0.725556	0.678	0.343	4.22055e-21	NK_c3	UBAC2
1.88691e-25	0.762118	0.611	0.28	6.51473e-21	NK_c3	TMIGD2
1.92478e-25	0.521029	0.339	0.09	6.64551e-21	NK_c3	TMEM168
2.16824e-25	0.914555	0.774	0.539	7.48606e-21	NK_c3	CCND2
2.29383e-25	0.724483	0.933	0.781	7.91969e-21	NK_c3	CTSW
3.95521e-25	0.739038	0.774	0.476	1.36558e-20	NK_c3	IL2RB
5.15402e-25	0.672275	0.912	0.647	1.77948e-20	NK_c3	SEMA4D
8.77235e-25	0.772473	0.7	0.368	3.02874e-20	NK_c3	RAP1GDS1
1.39617e-24	0.701437	0.41	0.129	4.82041e-20	NK_c3	LINC01684
1.46482e-24	0.807422	0.502	0.197	5.05743e-20	NK_c3	GNAQ
1.67201e-24	0.710357	0.413	0.132	5.77277e-20	NK_c3	LINC00426
2.65286e-24	0.733295	0.792	0.467	9.15925e-20	NK_c3	TNFRSF18
2.92147e-24	0.784558	0.509	0.201	1.00867e-19	NK_c3	KRT81
4.36944e-24	0.581592	0.456	0.167	1.50859e-19	NK_c3	TTC13
5.64046e-24	0.814276	0.869	0.648	1.94743e-19	NK_c3	TXK
7.39081e-24	0.731845	0.576	0.257	2.55175e-19	NK_c3	PCNX2
7.83062e-24	0.748857	0.788	0.478	2.7036e-19	NK_c3	RASA1
8.95542e-24	0.739355	0.47	0.176	3.09195e-19	NK_c3	TTN
1.27502e-23	0.63884	0.94	0.756	4.40215e-19	NK_c3	ARHGAP15
2.10901e-23	0.763945	0.728	0.415	7.28156e-19	NK_c3	PLCL2
2.53679e-23	0.622651	0.915	0.677	8.75853e-19	NK_c3	EVL
2.83216e-23	0.554008	0.336	0.093	9.7783e-19	NK_c3	MAP2K6
3.32453e-23	0.519056	0.435	0.159	1.14783e-18	NK_c3	GPR171
3.5967e-23	0.768827	0.707	0.399	1.2418e-18	NK_c3	MAP4
7.66672e-23	0.692809	0.431	0.151	2.64701e-18	NK_c3	DZIP3
8.43538e-23	0.737035	0.565	0.254	2.9124e-18	NK_c3	PVT1
1.48937e-22	0.73476	0.739	0.424	5.14219e-18	NK_c3	COTL1
1.92861e-22	0.690117	0.406	0.137	6.65873e-18	NK_c3	METTL15
2.05694e-22	0.785555	0.859	0.636	7.10178e-18	NK_c3	FKBP5
2.9852e-22	0.698239	0.792	0.501	1.03067e-17	NK_c3	ARPC1B
3.50825e-22	0.756219	0.816	0.541	1.21126e-17	NK_c3	FCER1G
3.74715e-22	0.604606	0.42	0.15	1.29374e-17	NK_c3	BICD1
3.76176e-22	0.681769	0.438	0.16	1.29878e-17	NK_c3	KRT86
4.34351e-22	0.763345	0.675	0.369	1.49964e-17	NK_c3	NEDD9
5.23078e-22	0.654783	0.629	0.315	1.80598e-17	NK_c3	RCSD1
5.86161e-22	0.558013	0.788	0.478	2.02378e-17	NK_c3	SIPA1L1
6.16989e-22	0.573041	0.36	0.11	2.13022e-17	NK_c3	KATNAL1
9.14875e-22	0.624125	0.721	0.408	3.1587e-17	NK_c3	SYNRG
1.05186e-21	1.03589	0.375	0.143	3.63166e-17	NK_c3	PLXNA4
1.42068e-21	0.596754	0.922	0.729	4.90505e-17	NK_c3	CD63
1.71406e-21	0.677008	0.795	0.504	5.91797e-17	NK_c3	LCP2
2.56811e-21	0.696445	0.894	0.674	8.86664e-17	NK_c3	MIF
3.71181e-21	0.897423	0.668	0.389	1.28154e-16	NK_c3	NCAM1
3.88235e-21	0.730815	0.615	0.316	1.34042e-16	NK_c3	TRAF5
4.21226e-21	0.684743	0.611	0.306	1.45433e-16	NK_c3	MEF2A
8.27666e-21	0.557723	0.265	0.06	2.8576e-16	NK_c3	MTM1
8.34909e-21	0.861734	0.297	0.082	2.88261e-16	NK_c3	PPP1R9A
1.23105e-20	0.633648	0.961	0.956	4.25034e-16	NK_c3	ACTB
1.91882e-20	0.573831	0.311	0.088	6.62492e-16	NK_c3	IFITM10
3.34017e-20	0.70496	0.484	0.211	1.15323e-15	NK_c3	PCID2
4.02206e-20	0.638325	0.555	0.263	1.38865e-15	NK_c3	ECI2
4.91331e-20	0.651431	0.53	0.242	1.69637e-15	NK_c3	NDFIP2
5.12675e-20	0.63469	0.682	0.382	1.77006e-15	NK_c3	CD38
5.44854e-20	0.532339	0.742	0.443	1.88116e-15	NK_c3	AL627171.2
6.478e-20	0.593496	0.357	0.116	2.23659e-15	NK_c3	AP002762.2
8.76789e-20	0.800775	0.788	0.506	3.0272e-15	NK_c3	RBPJ
1.07733e-19	0.636025	0.322	0.095	3.7196e-15	NK_c3	RNF165
1.48037e-19	0.649423	0.396	0.145	5.11112e-15	NK_c3	DNMT3A
1.63776e-19	0.641706	0.784	0.533	5.65451e-15	NK_c3	LSP1
3.33249e-19	0.704752	0.449	0.184	1.15057e-14	NK_c3	PATJ
3.6654e-19	0.619537	0.703	0.426	1.26552e-14	NK_c3	SELENOH
6.34115e-19	0.601107	0.855	0.641	2.18934e-14	NK_c3	CORO1A
7.38577e-19	0.612465	0.802	0.546	2.55001e-14	NK_c3	KLRC3
7.6487e-19	0.595584	0.668	0.375	2.64079e-14	NK_c3	LDLRAD4
9.48267e-19	0.668641	0.813	0.613	3.27399e-14	NK_c3	LRBA
1.11537e-18	0.588557	0.841	0.572	3.85093e-14	NK_c3	ZBTB20
1.31057e-18	0.672862	0.601	0.319	4.52486e-14	NK_c3	ARHGAP18
2.63775e-18	0.593082	0.661	0.374	9.1071e-14	NK_c3	ASCC3
2.71832e-18	0.508479	0.399	0.154	9.38528e-14	NK_c3	ZDHHC21
4.37355e-18	0.600228	0.615	0.332	1.51001e-13	NK_c3	GLIPR2
4.6142e-18	0.649236	0.438	0.192	1.5931e-13	NK_c3	CMTM1
6.73308e-18	0.569598	0.576	0.298	2.32466e-13	NK_c3	MPG
3.1184e-17	0.599684	0.491	0.23	1.07666e-12	NK_c3	FARS2
3.28532e-17	0.570272	0.329	0.113	1.13429e-12	NK_c3	LINC00539
3.51215e-17	0.615523	0.452	0.199	1.2126e-12	NK_c3	C22orf34
5.43843e-17	0.603392	0.682	0.408	1.87767e-12	NK_c3	TSPAN5
7.42363e-17	0.555362	0.314	0.105	2.56308e-12	NK_c3	ERMP1
8.49051e-17	0.638209	0.555	0.286	2.93143e-12	NK_c3	DAPK2
9.60378e-17	0.620723	0.76	0.504	3.3158e-12	NK_c3	TRG-AS1
1.0779e-16	0.517797	0.569	0.3	3.72157e-12	NK_c3	TTC17
1.22056e-16	0.514177	0.279	0.083	4.2141e-12	NK_c3	FGD4
1.24299e-16	0.544192	0.364	0.138	4.29156e-12	NK_c3	STAMBPL1
1.60286e-16	0.679492	0.83	0.632	5.53403e-12	NK_c3	GSTP1
2.092e-16	0.544012	0.346	0.127	7.22284e-12	NK_c3	MTAP
2.12935e-16	0.599145	0.36	0.137	7.35179e-12	NK_c3	MYO1E
2.24699e-16	0.505799	0.283	0.086	7.75795e-12	NK_c3	TOX2
3.75896e-16	0.623925	0.788	0.552	1.29782e-11	NK_c3	TRDC
7.01789e-16	0.716032	0.311	0.11	2.423e-11	NK_c3	FRMD4A
8.64946e-16	0.538972	0.452	0.21	2.98631e-11	NK_c3	COMMD10
1.16828e-15	0.624014	0.322	0.115	4.0336e-11	NK_c3	KIAA1671
1.19283e-15	0.504678	0.265	0.08	4.11836e-11	NK_c3	SLC25A13
1.73035e-15	0.54895	0.297	0.101	5.97421e-11	NK_c3	FANCL
2.2312e-15	0.639124	0.452	0.214	7.70344e-11	NK_c3	ELOVL6
2.3073e-15	0.57028	0.816	0.583	7.96618e-11	NK_c3	HERC1
2.40225e-15	0.952055	0.523	0.273	8.29402e-11	NK_c3	XCL1
2.60637e-15	0.687729	0.449	0.212	8.99875e-11	NK_c3	SNTB1
2.70462e-15	0.558001	0.686	0.428	9.33799e-11	NK_c3	CDKAL1
3.2054e-15	0.612075	0.746	0.518	1.1067e-10	NK_c3	SLFN12L
5.10354e-15	0.643074	0.534	0.282	1.76205e-10	NK_c3	PLPP1
5.85685e-15	0.569022	0.371	0.152	2.02214e-10	NK_c3	PIK3R6
7.82732e-15	0.583888	0.802	0.606	2.70246e-10	NK_c3	IKZF3
9.19678e-15	0.584788	0.746	0.509	3.17528e-10	NK_c3	GNPTAB
1.11883e-14	0.514495	0.385	0.164	3.86289e-10	NK_c3	PHKB
1.15511e-14	0.5931	0.364	0.154	3.98812e-10	NK_c3	AFAP1L2
1.18567e-14	0.515335	0.314	0.115	4.09365e-10	NK_c3	MMP25-AS1
1.22693e-14	0.522308	0.774	0.538	4.23609e-10	NK_c3	NME2
1.73877e-14	0.513246	0.339	0.133	6.00327e-10	NK_c3	SDCCAG8
1.93765e-14	0.556121	0.795	0.57	6.68994e-10	NK_c3	LPP
2.13465e-14	0.543676	0.742	0.501	7.3701e-10	NK_c3	RPS6KA3
2.54183e-14	0.520481	0.473	0.236	8.77594e-10	NK_c3	SNX10
4.03218e-14	0.587464	0.576	0.33	1.39215e-09	NK_c3	ATP10A
4.41121e-14	0.558422	0.548	0.302	1.52302e-09	NK_c3	CDK6
4.4674e-14	0.577579	0.629	0.382	1.54242e-09	NK_c3	GMDS
4.87031e-14	0.68616	0.689	0.461	1.68152e-09	NK_c3	XYLT1
5.07672e-14	0.575822	0.42	0.196	1.75279e-09	NK_c3	AL645568.1
5.34475e-14	0.586514	0.459	0.228	1.84533e-09	NK_c3	SCFD2
6.1414e-14	0.709201	0.297	0.113	2.12038e-09	NK_c3	RUNX2
6.16423e-14	0.566501	0.505	0.266	2.12826e-09	NK_c3	AUH
7.24762e-14	0.612366	0.304	0.117	2.50231e-09	NK_c3	ZFHX3
1.3835e-13	0.522323	0.459	0.232	4.77668e-09	NK_c3	SLC16A3
2.48793e-13	0.533823	0.417	0.199	8.58981e-09	NK_c3	ATXN10
2.67792e-13	0.5666	0.389	0.177	9.2458e-09	NK_c3	DISC1
2.7778e-13	0.537839	0.491	0.259	9.59062e-09	NK_c3	NLRC3
4.6459e-13	0.594049	0.731	0.517	1.60404e-08	NK_c3	ENO1
5.97266e-13	0.513694	0.389	0.179	2.06212e-08	NK_c3	LINC01588
8.56433e-13	0.522093	0.936	0.842	2.95692e-08	NK_c3	ACTG1
1.3534e-12	0.608324	0.742	0.519	4.67274e-08	NK_c3	NCALD
1.37958e-12	0.596993	0.696	0.464	4.76315e-08	NK_c3	SMYD3
2.63613e-12	0.707509	0.792	0.737	9.1015e-08	NK_c3	IL32
3.14e-12	0.585388	0.336	0.145	1.08412e-07	NK_c3	ZNF683
5.10411e-12	0.610133	0.428	0.222	1.76225e-07	NK_c3	ITGAX
5.50155e-12	0.520904	0.346	0.154	1.89946e-07	NK_c3	IFI44
1.39852e-11	0.510641	0.519	0.299	4.82852e-07	NK_c3	S100PBP
5.62084e-11	0.528093	0.367	0.181	1.94065e-06	NK_c3	NME1
1.09421e-10	0.50827	0.693	0.52	3.77786e-06	NK_c3	VPS13B
1.28853e-10	0.582952	0.343	0.165	4.44878e-06	NK_c3	KIAA0825
8.12616e-09	0.538696	0.438	0.263	0.000280564	NK_c3	ZEB1
1.84304e-07	0.512053	0.322	0.175	0.00636329	NK_c3	IGFBP2
7.95242e-07	0.562544	0.279	0.16	0.0274565	NK_c3	WIPF3
2.28424e-05	0.513745	0.254	0.163	0.788658	NK_c3	IFI44L
3.61282e-149	5.56755	0.902	0.018	1.24736e-144	NK_c4	MT-RNR2
3.61695e-146	2.67364	0.895	0.465	1.24879e-141	NK_c4	MT-ATP8
2.46474e-145	4.72611	0.888	0.018	8.50975e-141	NK_c4	MT-RNR1
5.47713e-145	2.93248	0.902	0.5	1.89104e-140	NK_c4	CD2
5.87776e-133	3.96443	0.832	0.017	2.02936e-128	NK_c4	AC005912.1
1.36022e-130	3.58226	0.811	0.014	4.6963e-126	NK_c4	PTMAP2
4.3031e-125	2.16244	0.965	0.812	1.48569e-120	NK_c4	RPL31
1.36578e-119	3.16124	0.755	0.012	4.71549e-115	NK_c4	RPL21P16
1.5137e-119	3.44603	0.755	0.012	5.22621e-115	NK_c4	H3-3B
5.57391e-118	3.24023	0.734	0.01	1.92445e-113	NK_c4	RPL6P27
9.41818e-112	3.15052	0.72	0.012	3.25172e-107	NK_c4	AC016739.1
2.50662e-109	3.15927	0.706	0.012	8.65436e-105	NK_c4	HMGB1P5
1.55407e-108	3.46569	0.86	0.13	5.36558e-104	NK_c4	CD3D
3.82295e-106	2.52029	0.755	0.466	1.31991e-101	NK_c4	TRBC2
6.61019e-102	3.03677	0.657	0.01	2.28223e-97	NK_c4	H4C3
3.90448e-101	3.25455	0.832	0.1	1.34806e-96	NK_c4	CD3G
9.30119e-101	2.97589	0.643	0.008	3.21133e-96	NK_c4	RPL13AP5
5.34799e-99	2.63526	0.629	0.009	1.84645e-94	NK_c4	RPS28P7
6.01842e-94	2.81329	0.622	0.01	2.07792e-89	NK_c4	RPL14P1
3.68605e-91	2.27614	0.902	0.622	1.27265e-86	NK_c4	ID2
2.60583e-89	2.66011	0.587	0.008	8.99688e-85	NK_c4	AP001324.1
1.50679e-86	2.63058	0.573	0.008	5.20233e-82	NK_c4	RPL26P19
7.47264e-83	2.52542	0.566	0.01	2.58e-78	NK_c4	PTMAP5
4.74298e-82	1.75327	0.811	0.667	1.63756e-77	NK_c4	PSMA7
6.94453e-81	2.21032	0.531	0.007	2.39767e-76	NK_c4	RPL3P4
2.87258e-80	1.6994	0.895	0.791	9.91786e-76	NK_c4	PABPC1
4.24256e-79	2.37843	0.524	0.008	1.46479e-74	NK_c4	FAUP1
1.06274e-77	1.97408	0.671	0.371	3.66921e-73	NK_c4	TPM4
1.32726e-77	2.02999	1	0.965	4.58251e-73	NK_c4	CCL5
6.39532e-77	2.38361	0.497	0.005	2.20805e-72	NK_c4	RPL23AP42
2.01931e-74	2.12204	0.483	0.005	6.97188e-70	NK_c4	RPS2P5
5.96944e-73	2.76083	0.58	0.03	2.06101e-68	NK_c4	KRT14
4.28789e-72	2.0939	0.455	0.003	1.48044e-67	NK_c4	RPS23P8
2.47071e-71	2.04063	0.462	0.005	8.53037e-67	NK_c4	AL590867.2
4.11335e-71	2.18618	0.497	0.009	1.42017e-66	NK_c4	AC243919.1
2.51308e-68	2.09724	0.441	0.004	8.67666e-64	NK_c4	AC034236.1
5.78652e-68	1.89735	0.448	0.005	1.99786e-63	NK_c4	AC099336.2
5.67387e-66	2.16583	0.448	0.006	1.95896e-61	NK_c4	RPL13P12
4.40546e-65	2.10537	0.79	0.477	1.52103e-60	NK_c4	LINC01871
5.71666e-65	2.55955	0.615	0.099	1.97373e-60	NK_c4	S100A2
1.86579e-64	1.57722	0.762	0.51	6.44181e-60	NK_c4	CBX3
1.2497e-63	2.24795	0.762	0.386	4.31472e-59	NK_c4	JUN
2.29137e-63	2.07213	0.65	0.211	7.91119e-59	NK_c4	TRAC
3.86386e-63	2.12176	0.448	0.008	1.33404e-58	NK_c4	AC073861.1
4.01211e-63	2.2075	0.552	0.141	1.38522e-58	NK_c4	HLA-DRB1
5.12427e-61	2.14444	0.434	0.008	1.76921e-56	NK_c4	AC007969.1
1.49016e-60	1.52469	0.874	0.716	5.14494e-56	NK_c4	MT-ND5
2.09905e-58	2.06688	0.392	0.004	7.24719e-54	NK_c4	H1-4
5.13599e-58	1.66642	0.608	0.38	1.77325e-53	NK_c4	RBMX
1.40896e-57	1.8912	0.364	0.002	4.86458e-53	NK_c4	HMGN1P38
1.49038e-55	2.06697	0.392	0.008	5.14569e-51	NK_c4	LINC02195
1.72281e-55	2.82087	0.364	0.003	5.94816e-51	NK_c4	CCL3L3
1.40418e-54	1.56888	0.671	0.482	4.84806e-50	NK_c4	MT-ND4L
1.67414e-53	2.21803	0.517	0.057	5.78015e-49	NK_c4	CD8A
2.37216e-52	2.99263	0.42	0.017	8.19012e-48	NK_c4	CXCL13
5.19053e-52	1.70937	0.364	0.005	1.79208e-47	NK_c4	RPL24P4
6.21047e-51	1.79319	0.503	0.189	2.14423e-46	NK_c4	CD82
1.38259e-50	2.47751	0.636	0.302	4.77354e-46	NK_c4	RGS1
3.40929e-50	1.74261	0.329	0.002	1.17709e-45	NK_c4	MACROH2A1
1.70629e-48	1.74881	0.727	0.519	5.89115e-44	NK_c4	MT2A
2.10393e-48	1.6171	0.343	0.005	7.26404e-44	NK_c4	AC115223.1
6.39061e-48	1.47715	0.671	0.567	2.20642e-43	NK_c4	CD74
1.61483e-47	1.1166	0.986	0.951	5.57538e-43	NK_c4	RPS16
1.77e-47	1.11916	0.867	0.907	6.11109e-43	NK_c4	ARPC2
5.38325e-47	1.09431	0.629	0.648	1.85862e-42	NK_c4	PSME1
1.50773e-46	2.0756	0.35	0.008	5.2056e-42	NK_c4	SNORD3A
4.01878e-45	1.38467	0.615	0.466	1.38752e-40	NK_c4	KTN1
5.32187e-45	1.38871	0.524	0.334	1.83743e-40	NK_c4	ROMO1
6.03892e-45	1.32462	0.517	0.43	2.085e-40	NK_c4	NUCKS1
7.6556e-45	1.51541	0.476	0.269	2.64317e-40	NK_c4	LARP7
9.48025e-45	1.15409	0.636	0.544	3.27315e-40	NK_c4	PDIA3
2.54652e-44	1.47106	0.301	0.003	8.79213e-40	NK_c4	RPL7AP6
1.2783e-43	1.11521	0.888	0.851	4.41346e-39	NK_c4	RPL23
1.28306e-43	1.75283	0.573	0.243	4.4299e-39	NK_c4	HLA-DRA
2.35933e-43	1.39839	0.434	0.303	8.14583e-39	NK_c4	NDUFA3
5.8765e-43	3.8908	0.524	0.156	2.02892e-38	NK_c4	CCL4L2
1.06464e-42	1.58191	0.888	0.697	3.67577e-38	NK_c4	CD52
1.85292e-42	1.8572	0.378	0.03	6.39739e-38	NK_c4	KRT17
1.33165e-41	1.4256	0.301	0.005	4.59767e-37	NK_c4	RPL34P18
1.48137e-41	1.47691	0.273	0.002	5.11457e-37	NK_c4	RPS27AP16
2.26769e-41	1.17183	0.524	0.455	7.82944e-37	NK_c4	EIF3A
4.55202e-41	1.1111	0.49	0.449	1.57163e-36	NK_c4	PRPF40A
2.3152e-40	1.39099	0.266	0.002	7.99345e-36	NK_c4	RPS13P2
7.00928e-40	1.39317	0.28	0.004	2.42002e-35	NK_c4	MT-TV
7.10593e-40	1.54905	0.28	0.004	2.45339e-35	NK_c4	MTATP6P1
7.13145e-40	1.60306	0.294	0.005	2.46221e-35	NK_c4	MORF4L1P1
2.54935e-39	1.74561	0.266	0.002	8.80188e-35	NK_c4	SNORD13
2.97407e-39	1.24919	0.972	0.917	1.02683e-34	NK_c4	SH3BGRL3
3.21784e-39	0.95267	0.469	0.479	1.11099e-34	NK_c4	C11orf58
3.56036e-39	1.5245	0.287	0.005	1.22925e-34	NK_c4	HMGN2P5
9.58111e-39	0.944107	0.594	0.647	3.30797e-34	NK_c4	SON
2.08611e-38	1.55678	0.28	0.005	7.20251e-34	NK_c4	AL009174.1
5.99593e-38	1.57939	0.273	0.004	2.07016e-33	NK_c4	AC007238.1
6.97992e-38	1.56183	0.266	0.004	2.40989e-33	NK_c4	H1-10
2.10238e-37	1.31721	0.476	0.327	7.25869e-33	NK_c4	EIF5B
1.38621e-36	1.35292	0.273	0.005	4.78602e-32	NK_c4	RPS3AP6
1.39967e-36	0.971844	0.643	0.644	4.83252e-32	NK_c4	YWHAB
1.73352e-36	1.29877	0.259	0.004	5.98515e-32	NK_c4	RPL7P9
2.95586e-36	2.09633	0.371	0.054	1.02054e-31	NK_c4	SOX4
3.40726e-36	1.09709	0.483	0.426	1.17639e-31	NK_c4	EID1
3.72059e-36	1.10965	0.406	0.325	1.28457e-31	NK_c4	ZC3H15
2.33826e-35	0.820481	0.678	0.725	8.07306e-31	NK_c4	COX7C
3.02736e-35	0.999744	0.476	0.494	1.04522e-30	NK_c4	DDX24
1.02998e-34	1.3338	0.266	0.006	3.5561e-30	NK_c4	EEF1A1P5
1.24089e-34	1.39393	0.266	0.007	4.28429e-30	NK_c4	FABP5P7
2.12203e-34	0.979669	0.993	0.982	7.32652e-30	NK_c4	PTMA
3.01572e-34	1.01035	0.434	0.347	1.04121e-29	NK_c4	UQCRQ
3.45201e-34	0.992306	0.301	0.274	1.19184e-29	NK_c4	NOL7
1.29632e-33	0.945963	0.497	0.49	4.47567e-29	NK_c4	HMGN1
1.49632e-33	1.27731	0.336	0.224	5.1662e-29	NK_c4	SUCLG1
2.68302e-33	1.33622	0.287	0.101	9.26341e-29	NK_c4	SSRP1
2.88261e-33	0.922339	0.825	0.805	9.95251e-29	NK_c4	RPS20
6.89287e-33	0.848547	0.49	0.505	2.37983e-28	NK_c4	HNRNPM
1.99996e-32	1.4476	0.881	0.82	6.90505e-28	NK_c4	GZMA
5.36535e-32	1.04372	0.545	0.435	1.85244e-27	NK_c4	ATP5MPL
6.03484e-32	1.38587	0.93	0.84	2.08359e-27	NK_c4	GZMB
8.57889e-32	1.29244	0.308	0.144	2.96195e-27	NK_c4	CMTM3
1.23143e-31	1.04103	0.434	0.371	4.25165e-27	NK_c4	EIF2S2
2.63063e-31	0.961678	0.399	0.393	9.08251e-27	NK_c4	OPTN
1.15032e-30	0.599171	0.371	0.507	3.9716e-26	NK_c4	NAP1L1
1.25564e-30	0.768286	0.455	0.486	4.33523e-26	NK_c4	ATP5ME
2.52079e-30	0.802925	0.371	0.386	8.70328e-26	NK_c4	YWHAE
2.84712e-30	0.904186	0.573	0.566	9.82997e-26	NK_c4	CAPZB
2.93184e-30	0.74375	0.497	0.559	1.01225e-25	NK_c4	DEK
3.40597e-30	0.775166	0.951	0.965	1.17594e-25	NK_c4	RPLP2
8.62216e-30	1.75547	0.343	0.042	2.97689e-25	NK_c4	IFI27
9.81893e-30	0.970049	0.357	0.258	3.39008e-25	NK_c4	GADD45GIP1
1.0105e-29	1.06443	0.916	0.846	3.48886e-25	NK_c4	GAPDH
1.10794e-29	1.4287	0.301	0.023	3.82528e-25	NK_c4	CD8B
1.21739e-29	0.80038	0.573	0.583	4.20316e-25	NK_c4	SET
1.31286e-29	0.654603	0.545	0.635	4.53277e-25	NK_c4	UBL5
2.17666e-29	1.36659	0.385	0.202	7.51513e-25	NK_c4	LAG3
2.21376e-29	0.956269	0.629	0.517	7.64323e-25	NK_c4	SNRPD2
2.69396e-29	0.836505	0.385	0.385	9.30118e-25	NK_c4	DNAJC8
3.15369e-29	0.703365	0.524	0.598	1.08884e-24	NK_c4	COX7A2
3.78683e-29	0.889348	0.93	0.911	1.30744e-24	NK_c4	ATP5F1E
4.52939e-29	1.30111	0.867	0.757	1.56382e-24	NK_c4	S100A4
4.54485e-29	1.23436	0.28	0.167	1.56915e-24	NK_c4	C4orf48
5.3635e-29	0.784616	0.455	0.47	1.8518e-24	NK_c4	UQCR10
6.5789e-29	0.81283	0.371	0.366	2.27143e-24	NK_c4	USP8
8.05204e-29	1.17717	0.587	0.45	2.78005e-24	NK_c4	GBP2
1.10347e-28	0.648306	0.385	0.492	3.80985e-24	NK_c4	COX5B
1.16666e-28	1.03486	0.392	0.303	4.02802e-24	NK_c4	TBCB
1.32587e-28	0.609364	0.573	0.704	4.5777e-24	NK_c4	TPM3
1.52682e-28	1.30967	0.301	0.116	5.2715e-24	NK_c4	TNIP3
1.53764e-28	0.870904	0.336	0.297	5.30886e-24	NK_c4	PEBP1
1.7709e-28	0.995256	0.28	0.205	6.1142e-24	NK_c4	SLK
2.00636e-28	0.791955	0.35	0.325	6.92715e-24	NK_c4	TMCO1
2.36409e-28	0.936727	0.483	0.444	8.16227e-24	NK_c4	TPR
2.61559e-28	0.833275	0.343	0.347	9.03059e-24	NK_c4	HLA-DPA1
3.36937e-28	0.714203	0.601	0.644	1.16331e-23	NK_c4	HNRNPK
6.39722e-28	1.05808	0.685	0.62	2.20871e-23	NK_c4	ALOX5AP
7.93439e-28	0.732861	0.629	0.698	2.73943e-23	NK_c4	PRRC2C
7.95426e-28	1.53485	0.259	0.019	2.74629e-23	NK_c4	CD27
2.18137e-27	1.1357	0.28	0.168	7.5314e-23	NK_c4	IFI35
2.95914e-27	1.12699	0.371	0.256	1.02167e-22	NK_c4	TNFSF10
5.22883e-27	1.53078	0.65	0.472	1.80531e-22	NK_c4	S100A8
5.61282e-27	0.617373	0.385	0.466	1.93788e-22	NK_c4	ATP5MD
6.18708e-27	0.971474	0.566	0.562	2.13615e-22	NK_c4	HSP90B1
8.94978e-27	0.525207	0.329	0.433	3.09e-22	NK_c4	C19orf53
9.78724e-27	1.41577	0.301	0.118	3.37914e-22	NK_c4	SPRY1
1.22624e-26	0.702105	0.49	0.484	4.23371e-22	NK_c4	RAC1
1.23033e-26	0.623477	0.413	0.493	4.24783e-22	NK_c4	SLTM
1.24032e-26	1.0728	0.455	0.34	4.28233e-22	NK_c4	TIGIT
2.3335e-26	0.697831	0.385	0.417	8.05664e-22	NK_c4	CDV3
2.61739e-26	0.802027	0.524	0.563	9.0368e-22	NK_c4	PSMB9
3.40871e-26	1.33669	0.308	0.076	1.17689e-21	NK_c4	SIRPG
4.01443e-26	0.752319	0.378	0.343	1.38602e-21	NK_c4	IK
4.03648e-26	0.869606	0.378	0.343	1.39363e-21	NK_c4	SMARCA5
4.3794e-26	0.80118	0.322	0.348	1.51203e-21	NK_c4	GOLGB1
5.69645e-26	0.899277	0.35	0.318	1.96676e-21	NK_c4	ATP5PD
6.09645e-26	0.757173	0.483	0.471	2.10486e-21	NK_c4	NDUFA1
6.70594e-26	1.05408	0.252	0.157	2.31529e-21	NK_c4	MRPS5
9.60802e-26	0.724951	0.413	0.423	3.31726e-21	NK_c4	ZRANB2
1.46106e-25	0.703092	0.552	0.575	5.04447e-21	NK_c4	ELOB
1.83622e-25	0.934376	0.93	0.894	6.33974e-21	NK_c4	CALM1
2.8749e-25	1.06777	0.51	0.435	9.9259e-21	NK_c4	KLF6
3.17128e-25	0.772491	0.385	0.42	1.09491e-20	NK_c4	POLR2L
3.97701e-25	0.694675	0.531	0.587	1.3731e-20	NK_c4	SERBP1
4.00912e-25	0.888722	0.573	0.6	1.38419e-20	NK_c4	LY6E
4.56092e-25	0.557853	0.441	0.534	1.5747e-20	NK_c4	SLC25A6
4.80332e-25	0.821355	0.336	0.293	1.6584e-20	NK_c4	RSL1D1
1.01029e-24	0.868679	0.385	0.297	3.48813e-20	NK_c4	NDUFB1
1.26549e-24	0.60756	0.587	0.681	4.36923e-20	NK_c4	UQCRB
1.45318e-24	0.806876	0.657	0.709	5.01727e-20	NK_c4	IFI16
2.2677e-24	0.764457	0.629	0.687	7.82947e-20	NK_c4	NCL
2.74873e-24	0.839877	0.776	0.825	9.49027e-20	NK_c4	IFITM2
3.04223e-24	0.836136	0.483	0.457	1.05036e-19	NK_c4	SRRM1
3.14051e-24	1.26081	0.252	0.049	1.08429e-19	NK_c4	MT1E
3.99888e-24	0.719416	0.406	0.417	1.38065e-19	NK_c4	TMEM258
5.30207e-24	0.775069	0.406	0.399	1.83059e-19	NK_c4	CCNL1
6.12257e-24	0.548609	0.392	0.447	2.11388e-19	NK_c4	SNU13
6.81038e-24	1.33335	0.287	0.04	2.35135e-19	NK_c4	SFN
7.56565e-24	0.751463	0.629	0.663	2.61212e-19	NK_c4	PNRC1
8.91048e-24	0.818659	0.364	0.355	3.07643e-19	NK_c4	U2SURP
1.05827e-23	1.18718	0.266	0.099	3.65379e-19	NK_c4	LEO1
1.19837e-23	0.806839	0.329	0.296	4.13748e-19	NK_c4	SF3B2
1.85191e-23	0.780868	0.259	0.227	6.39392e-19	NK_c4	RBM17
1.93822e-23	0.868782	0.308	0.302	6.69191e-19	NK_c4	BDP1
2.35378e-23	0.896287	0.315	0.305	8.12667e-19	NK_c4	C9orf78
2.41942e-23	0.952526	0.273	0.16	8.35329e-19	NK_c4	DNPH1
2.5727e-23	1.12336	0.273	0.178	8.88251e-19	NK_c4	UBTF
3.4318e-23	0.767018	0.259	0.256	1.18486e-18	NK_c4	AKAP5
4.08521e-23	0.588237	0.434	0.505	1.41046e-18	NK_c4	TERF2IP
4.1183e-23	1.26883	0.601	0.469	1.42188e-18	NK_c4	CD69
4.79955e-23	0.841376	0.266	0.247	1.65709e-18	NK_c4	CEBPZ
5.66747e-23	0.801324	0.266	0.283	1.95675e-18	NK_c4	RFC1
5.72227e-23	0.699561	0.531	0.543	1.97567e-18	NK_c4	TAX1BP1
7.58849e-23	0.87989	0.329	0.293	2.62e-18	NK_c4	RGS10
7.95866e-23	0.656485	0.252	0.306	2.74781e-18	NK_c4	DDX18
1.35102e-22	0.913057	0.287	0.236	4.66454e-18	NK_c4	FRG1
1.56771e-22	0.922393	0.392	0.333	5.41268e-18	NK_c4	LBH
1.7261e-22	1.12933	0.182	0.304	5.95952e-18	NK_c4	SPP1
1.84314e-22	1.14541	0.434	0.363	6.36361e-18	NK_c4	AHI1
1.92592e-22	1.01638	0.392	0.291	6.64944e-18	NK_c4	XAF1
2.2927e-22	0.626465	0.545	0.604	7.91577e-18	NK_c4	DBI
2.94274e-22	0.54028	0.336	0.403	1.01601e-17	NK_c4	ANP32B
3.43327e-22	0.802725	0.231	0.253	1.18537e-17	NK_c4	CNTRL
4.10579e-22	0.617213	0.231	0.275	1.41756e-17	NK_c4	SNW1
5.20043e-22	0.758544	0.308	0.318	1.7955e-17	NK_c4	C12orf57
5.39308e-22	1.23356	0.252	0.073	1.86202e-17	NK_c4	KRT16
6.10018e-22	1.34426	0.308	0.073	2.10615e-17	NK_c4	KRT6A
6.10157e-22	1.30992	0.259	0.133	2.10663e-17	NK_c4	MAF
6.77086e-22	0.820475	0.287	0.229	2.33771e-17	NK_c4	ANXA5
7.08455e-22	0.69902	0.392	0.428	2.44601e-17	NK_c4	SYF2
7.13332e-22	0.662584	0.524	0.556	2.46285e-17	NK_c4	COX6B1
7.46658e-22	0.80719	0.301	0.226	2.57791e-17	NK_c4	TXNDC17
8.55216e-22	0.687741	0.266	0.272	2.95272e-17	NK_c4	ERICH1
9.00126e-22	0.542995	0.49	0.588	3.10778e-17	NK_c4	ANAPC16
9.37412e-22	0.646701	0.371	0.422	3.23651e-17	NK_c4	PRPF4B
1.05782e-21	1.16447	0.427	0.221	3.65222e-17	NK_c4	IFITM3
1.19889e-21	0.812526	0.371	0.338	4.1393e-17	NK_c4	SNRPB2
1.21563e-21	0.622263	0.399	0.446	4.1971e-17	NK_c4	PAK2
1.31448e-21	0.696913	0.336	0.353	4.53839e-17	NK_c4	VDAC1
1.36168e-21	0.645079	0.448	0.456	4.70134e-17	NK_c4	RALY
3.28932e-21	0.928219	0.336	0.257	1.13567e-16	NK_c4	NUB1
3.7085e-21	1.47033	0.252	0.054	1.2804e-16	NK_c4	SPRR1B
4.64579e-21	0.553185	0.245	0.258	1.604e-16	NK_c4	EIF3I
4.69524e-21	0.949161	0.329	0.255	1.62108e-16	NK_c4	METAP2
6.81516e-21	0.718573	0.336	0.319	2.353e-16	NK_c4	ANP32E
8.13381e-21	0.768306	0.385	0.35	2.80828e-16	NK_c4	KIF5B
9.72348e-21	0.532719	0.476	0.522	3.35713e-16	NK_c4	UBXN4
1.12774e-20	0.645674	0.259	0.296	3.89365e-16	NK_c4	DNMT1
1.14279e-20	0.79424	0.371	0.325	3.9456e-16	NK_c4	PSMA4
1.31533e-20	0.896286	0.322	0.209	4.5413e-16	NK_c4	DYNC1I2
1.60239e-20	0.9057	0.252	0.164	5.5324e-16	NK_c4	ERLEC1
2.64069e-20	0.75449	0.259	0.208	9.11726e-16	NK_c4	CWC15
3.1341e-20	0.945612	0.252	0.148	1.08208e-15	NK_c4	ITM2C
3.16377e-20	0.774691	0.336	0.352	1.09232e-15	NK_c4	LGALS3
3.49871e-20	0.655323	0.28	0.266	1.20797e-15	NK_c4	PSMB4
4.16246e-20	0.690875	0.497	0.51	1.43713e-15	NK_c4	PCED1B-AS1
5.83255e-20	0.58028	0.399	0.438	2.01375e-15	NK_c4	TNFRSF1B
7.00696e-20	0.619289	0.301	0.362	2.41922e-15	NK_c4	CEP350
1.15717e-19	0.678502	0.441	0.437	3.99526e-15	NK_c4	HNRNPD
1.82865e-19	1.5644	0.35	0.177	6.31361e-15	NK_c4	FOS
2.07049e-19	0.639473	0.357	0.48	7.14856e-15	NK_c4	TRBC1
2.74596e-19	0.714364	0.28	0.274	9.4807e-15	NK_c4	MTF2
2.76846e-19	0.509355	0.322	0.409	9.55839e-15	NK_c4	PSMB3
2.84372e-19	0.570912	0.385	0.436	9.81821e-15	NK_c4	CASP4
3.21621e-19	0.769716	0.294	0.234	1.11043e-14	NK_c4	DENR
3.29661e-19	0.982956	0.427	0.379	1.13819e-14	NK_c4	IFI6
3.37971e-19	0.669711	0.28	0.308	1.16688e-14	NK_c4	RTF1
3.46706e-19	0.594973	0.72	0.788	1.19704e-14	NK_c4	SEPTIN7
3.49144e-19	0.519493	0.685	0.765	1.20546e-14	NK_c4	ARHGDIB
6.65284e-19	1.02698	0.51	0.393	2.29696e-14	NK_c4	GIMAP7
6.81572e-19	0.613404	0.385	0.375	2.35319e-14	NK_c4	GRB2
7.12226e-19	0.741005	0.259	0.247	2.45903e-14	NK_c4	NMT1
7.79665e-19	1.17784	0.28	0.137	2.69187e-14	NK_c4	LPAR6
9.14648e-19	0.676011	0.308	0.314	3.15791e-14	NK_c4	CTSS
9.92588e-19	0.537203	0.301	0.371	3.42701e-14	NK_c4	EIF3J
1.00495e-18	0.616769	0.357	0.372	3.4697e-14	NK_c4	XRN2
1.29842e-18	0.726208	0.993	0.924	4.48294e-14	NK_c4	MT-CO1
1.36616e-18	0.668333	0.392	0.383	4.71681e-14	NK_c4	PKM
2.19698e-18	0.833276	0.315	0.272	7.58529e-14	NK_c4	SEC62
2.31172e-18	0.796809	0.273	0.228	7.98146e-14	NK_c4	ABCF1
2.70629e-18	0.715409	0.322	0.289	9.34372e-14	NK_c4	RWDD1
3.08808e-18	0.505845	0.378	0.528	1.06619e-13	NK_c4	IER2
3.12671e-18	0.555906	0.364	0.436	1.07953e-13	NK_c4	RSRC2
3.59293e-18	0.96472	0.336	0.175	1.2405e-13	NK_c4	CFAP97
4.36281e-18	0.514543	0.259	0.355	1.5063e-13	NK_c4	DHRS7
6.40736e-18	0.555636	0.238	0.274	2.21221e-13	NK_c4	ANAPC11
7.80033e-18	0.511315	0.315	0.349	2.69314e-13	NK_c4	RAD21
9.88899e-18	0.622364	0.343	0.332	3.41427e-13	NK_c4	BCLAF1
1.17034e-17	0.535439	0.238	0.268	4.04072e-13	NK_c4	PDCD5
2.3786e-17	0.524256	0.245	0.311	8.21235e-13	NK_c4	ZNHIT1
2.46239e-17	0.935848	0.273	0.128	8.50163e-13	NK_c4	NOL8
2.86087e-17	0.691561	0.713	0.78	9.87744e-13	NK_c4	RNF213
2.99803e-17	0.520199	0.413	0.463	1.0351e-12	NK_c4	PCBP1
3.17428e-17	0.784148	0.329	0.305	1.09595e-12	NK_c4	SAMD9
3.20063e-17	0.608681	0.287	0.294	1.10505e-12	NK_c4	HADHA
3.97271e-17	0.844812	0.266	0.146	1.37162e-12	NK_c4	RDX
5.75678e-17	0.510986	0.308	0.361	1.98758e-12	NK_c4	CARD16
5.86949e-17	0.588401	0.399	0.395	2.0265e-12	NK_c4	SH3GLB1
6.31428e-17	0.523527	0.322	0.381	2.18007e-12	NK_c4	FNBP4
1.59836e-16	0.710409	0.986	0.954	5.51851e-12	NK_c4	ACTB
2.45675e-16	0.753723	0.28	0.195	8.48217e-12	NK_c4	GPR171
2.61079e-16	0.713683	0.273	0.249	9.014e-12	NK_c4	USP16
2.79344e-16	0.694332	0.608	0.6	9.64462e-12	NK_c4	FYB1
3.21986e-16	0.777592	0.294	0.243	1.11169e-11	NK_c4	BATF
3.22393e-16	1.08801	0.399	0.259	1.1131e-11	NK_c4	CD3E
3.89499e-16	0.774397	0.462	0.399	1.34478e-11	NK_c4	FXYD5
4.45818e-16	0.62458	0.357	0.371	1.53923e-11	NK_c4	GIMAP4
5.33442e-16	0.592594	0.944	0.963	1.84176e-11	NK_c4	RPL37
1.37451e-15	0.582202	0.301	0.294	4.74564e-11	NK_c4	SYAP1
1.42297e-15	0.514076	0.273	0.314	4.91296e-11	NK_c4	SSB
1.94541e-15	0.588166	0.364	0.39	6.71672e-11	NK_c4	EPSTI1
2.14083e-15	1.10967	0.28	0.092	7.39144e-11	NK_c4	KRT5
2.24691e-15	0.62452	0.392	0.395	7.7577e-11	NK_c4	VMP1
3.04034e-15	1.06729	0.266	0.106	1.04971e-10	NK_c4	HLA-DQB1
4.47652e-15	0.844823	0.573	0.528	1.54556e-10	NK_c4	SAT1
6.04775e-15	0.715117	0.252	0.273	2.08805e-10	NK_c4	RNF168
1.18932e-14	1.29195	0.531	0.406	4.10625e-10	NK_c4	CCL3
1.22255e-14	0.567844	0.294	0.279	4.22097e-10	NK_c4	BAZ1B
2.08135e-14	0.76049	0.329	0.301	7.18606e-10	NK_c4	PTMS
2.88058e-14	0.899847	0.259	0.138	9.94547e-10	NK_c4	GBP1
3.67887e-14	0.680259	0.287	0.235	1.27017e-09	NK_c4	TUBA4A
4.14909e-14	0.539671	0.622	0.653	1.43251e-09	NK_c4	LRRFIP1
5.96502e-14	0.503848	0.42	0.468	2.05948e-09	NK_c4	NOP58
8.36572e-14	0.536064	0.245	0.269	2.88835e-09	NK_c4	IDH2
1.7506e-13	0.612574	0.483	0.491	6.04414e-09	NK_c4	SLFN5
2.06079e-13	0.543691	0.231	0.254	7.11508e-09	NK_c4	RAB3GAP1
2.67409e-13	0.594056	0.406	0.432	9.23256e-09	NK_c4	AKAP9
3.18161e-13	0.536882	0.259	0.241	1.09848e-08	NK_c4	ATP5PB
3.24674e-13	0.647158	0.65	0.636	1.12097e-08	NK_c4	VIM
3.66715e-13	0.501105	0.28	0.299	1.26612e-08	NK_c4	ZFR
3.73352e-13	0.772959	0.573	0.514	1.28904e-08	NK_c4	SH3KBP1
6.26784e-13	0.685892	0.252	0.192	2.16404e-08	NK_c4	MESD
7.1544e-13	0.538979	0.706	0.747	2.47013e-08	NK_c4	CD96
9.06755e-13	0.656826	0.266	0.216	3.13066e-08	NK_c4	ABI3
2.66248e-12	0.528489	0.28	0.265	9.1925e-08	NK_c4	NDUFA10
3.36142e-12	0.53748	0.336	0.352	1.16056e-07	NK_c4	AP2B1
6.01356e-12	0.730859	0.252	0.143	2.07624e-07	NK_c4	NDUFC1
4.7223e-11	0.552264	0.916	0.907	1.63042e-06	NK_c4	BTG1
1.08132e-10	0.83915	0.594	0.64	3.73337e-06	NK_c4	S100A9
1.89562e-10	0.569054	0.881	0.853	6.54481e-06	NK_c4	MT-ND2
2.1393e-09	0.52614	0.42	0.451	7.38615e-05	NK_c4	CLEC2D
1.02329e-07	1.08857	0.685	0.713	0.00353301	NK_c4	CCL4
1.21455e-06	0.73706	0.322	0.249	0.0419337	NK_c4	IFNG
1.08765e-123	3.62427	0.969	0.285	3.75523e-119	NK_c5	NAMPT
2.07181e-110	3.34362	0.875	0.355	7.15315e-106	NK_c5	SOD2
9.01564e-106	4.51732	0.844	0.099	3.11274e-101	NK_c5	G0S2
5.15364e-96	4.76171	0.844	0.145	1.77935e-91	NK_c5	CXCL8
6.40545e-86	2.63239	0.984	0.923	2.21154e-81	NK_c5	FTH1
1.8975e-80	3.80283	0.797	0.131	6.5513e-76	NK_c5	AL078604.4
7.06747e-76	3.08277	0.891	0.168	2.44011e-71	NK_c5	BCL2A1
1.06189e-69	2.93075	0.812	0.027	3.66629e-65	NK_c5	AQP9
1.4858e-57	2.55428	0.797	0.045	5.12987e-53	NK_c5	DOCK4
5.62774e-55	1.76559	0.688	0.013	1.94304e-50	NK_c5	HCK
3.54002e-53	2.08482	0.766	0.034	1.22223e-48	NK_c5	CSF3R
1.60389e-52	2.71565	0.719	0.027	5.53759e-48	NK_c5	LUCAT1
3.15976e-51	2.30722	0.75	0.041	1.09094e-46	NK_c5	RBM47
6.75536e-51	1.37064	0.625	0.01	2.33236e-46	NK_c5	SMIM25
9.7991e-50	1.60579	0.672	0.018	3.38324e-45	NK_c5	SERPINA1
1.0449e-49	1.43353	0.594	0.007	3.60762e-45	NK_c5	CLEC4E
2.91894e-48	1.89934	0.625	0.014	1.00779e-43	NK_c5	TNFAIP6
3.359e-48	2.31609	0.938	0.516	1.15973e-43	NK_c5	SAT1
1.04482e-47	2.05572	0.703	0.036	3.60734e-43	NK_c5	PHACTR1
1.64187e-45	2.0938	0.797	0.087	5.66872e-41	NK_c5	SLC25A37
5.43129e-44	2.1091	0.766	0.073	1.87521e-39	NK_c5	PLAUR
2.13203e-43	2.07485	0.609	0.019	7.36105e-39	NK_c5	IL1R1
1.86844e-41	2.00724	0.734	0.076	6.45096e-37	NK_c5	DENND5A
3.90653e-41	1.5001	0.656	0.031	1.34877e-36	NK_c5	AIF1
1.64102e-40	1.18069	0.609	0.026	5.6658e-36	NK_c5	IL1R2
6.13341e-39	1.68458	0.516	0.01	2.11762e-34	NK_c5	AC005050.3
4.8962e-38	2.14167	0.609	0.035	1.69046e-33	NK_c5	MCTP1
3.10502e-37	1.42689	0.609	0.03	1.07204e-32	NK_c5	FCGR2A
3.2345e-37	1.63468	0.531	0.016	1.11674e-32	NK_c5	MNDA
6.90041e-37	1.73786	0.969	0.86	2.38244e-32	NK_c5	NEAT1
1.24188e-36	1.91539	0.719	0.082	4.28771e-32	NK_c5	GK
1.97612e-36	1.85126	0.719	0.106	6.82275e-32	NK_c5	PPIF
2.30952e-36	2.32653	0.984	0.624	7.97386e-32	NK_c5	S100A9
2.74026e-35	2.30279	0.625	0.045	9.46101e-31	NK_c5	IL1B
6.61302e-35	1.57681	0.625	0.041	2.28321e-30	NK_c5	IRAK3
1.4239e-34	1.29629	0.516	0.018	4.91617e-30	NK_c5	C5AR1
4.21188e-34	1.99072	0.75	0.13	1.45419e-29	NK_c5	LIMK2
1.03993e-33	1.45522	0.516	0.019	3.59045e-29	NK_c5	FCGR3B
2.42105e-32	1.32394	0.438	0.009	8.35892e-28	NK_c5	KCNJ15
6.0944e-32	0.889318	0.438	0.011	2.10415e-27	NK_c5	TREM1
6.58011e-32	1.2656	0.453	0.012	2.27185e-27	NK_c5	FPR1
7.26403e-32	1.37686	0.453	0.012	2.50798e-27	NK_c5	PTGS2
1.70868e-31	1.83912	0.594	0.047	5.89938e-27	NK_c5	MARCKS
2.12856e-31	1.11215	0.375	0.003	7.34907e-27	NK_c5	AC007271.1
5.68521e-31	1.02038	0.406	0.007	1.96288e-26	NK_c5	LRG1
1.12155e-30	1.7591	0.625	0.061	3.87226e-26	NK_c5	AC099489.1
1.64026e-30	1.29351	0.609	0.052	5.66316e-26	NK_c5	GCA
2.85984e-30	1.91112	0.766	0.206	9.87388e-26	NK_c5	IER3
4.47125e-29	1.38986	0.422	0.012	1.54374e-24	NK_c5	TNFAIP2
2.02469e-28	1.49176	0.453	0.019	6.99046e-24	NK_c5	BASP1
2.05135e-28	1.32133	0.484	0.024	7.08248e-24	NK_c5	IGSF6
8.2329e-28	1.0789	0.406	0.011	2.84249e-23	NK_c5	TLR2
9.17018e-28	1.48897	0.984	0.591	3.1661e-23	NK_c5	LITAF
5.90721e-27	1.57007	0.797	0.193	2.03952e-22	NK_c5	USP32
7.11463e-27	1.39335	0.672	0.096	2.4564e-22	NK_c5	TOM1
1.08769e-26	0.90907	0.406	0.013	3.75535e-22	NK_c5	CSF2RB
1.18367e-26	1.70793	0.766	0.246	4.08673e-22	NK_c5	NUMB
1.66481e-26	1.60747	0.656	0.134	5.74792e-22	NK_c5	ACSL1
1.96774e-26	0.976884	0.391	0.011	6.79383e-22	NK_c5	WDFY3
2.30439e-26	1.18453	0.438	0.019	7.95614e-22	NK_c5	ALDH1A2
2.33695e-26	2.11583	0.906	0.471	8.06857e-22	NK_c5	S100A8
8.15805e-26	1.42148	0.484	0.034	2.81665e-21	NK_c5	ABCA1
1.85252e-25	0.971676	0.422	0.018	6.39601e-21	NK_c5	NCF2
2.57229e-25	0.624051	0.328	0.005	8.88108e-21	NK_c5	TLR4
5.1148e-25	1.23385	1	0.935	1.76594e-20	NK_c5	FTL
2.21436e-24	1.15485	0.969	0.938	7.64529e-20	NK_c5	SRGN
2.73556e-24	1.79314	0.609	0.095	9.44478e-20	NK_c5	FGD4
5.82727e-24	0.598817	0.297	0.003	2.01192e-19	NK_c5	SIGLEC5
1.41753e-23	0.975472	0.391	0.016	4.89417e-19	NK_c5	ADGRE2
2.60075e-23	0.50936	0.312	0.007	8.97935e-19	NK_c5	IL6R
3.61332e-23	0.743338	0.297	0.004	1.24754e-18	NK_c5	FPR2
3.78382e-23	1.44984	0.922	0.477	1.3064e-18	NK_c5	LYN
4.3512e-23	0.83953	0.375	0.015	1.50229e-18	NK_c5	SPI1
5.55253e-23	0.90471	0.484	0.043	1.91707e-18	NK_c5	LST1
6.31246e-23	0.679475	0.328	0.008	2.17944e-18	NK_c5	CHST15
8.89934e-23	0.904326	0.375	0.015	3.07258e-18	NK_c5	LY96
1.30439e-22	1.05574	0.391	0.019	4.50355e-18	NK_c5	LRRK2
1.95748e-22	1.21923	0.516	0.053	6.75839e-18	NK_c5	TECPR2
2.15309e-22	1.51715	0.938	0.534	7.43374e-18	NK_c5	NFKBIA
5.72201e-22	1.31591	0.672	0.148	1.97558e-17	NK_c5	CYSTM1
7.07391e-22	1.6168	0.516	0.078	2.44234e-17	NK_c5	AZIN1-AS1
8.16602e-22	0.776677	0.297	0.006	2.8194e-17	NK_c5	CREB5
9.9964e-22	0.990069	0.453	0.036	3.45136e-17	NK_c5	STX3
1.63359e-21	1.54317	0.703	0.181	5.64015e-17	NK_c5	ADAMTSL4-AS1
1.7873e-21	1.56474	0.75	0.293	6.17082e-17	NK_c5	CPD
2.58283e-21	1.44599	0.828	0.328	8.91746e-17	NK_c5	MXD1
2.88707e-21	1.38822	0.656	0.132	9.9679e-17	NK_c5	ICAM1
2.98638e-21	1.48916	0.766	0.361	1.03108e-16	NK_c5	SPAG9
3.84277e-21	0.902426	0.406	0.026	1.32676e-16	NK_c5	TRIB1
6.39375e-21	1.16674	0.562	0.08	2.20751e-16	NK_c5	ZNF438
8.05562e-21	0.8243	0.328	0.012	2.78128e-16	NK_c5	HSD11B1-AS1
9.82183e-21	0.61139	0.281	0.005	3.39108e-16	NK_c5	LINC00877
1.66364e-20	0.820573	0.328	0.013	5.74388e-16	NK_c5	PTAFR
1.71029e-20	1.21306	0.969	0.816	5.90496e-16	NK_c5	IFITM2
2.51876e-20	1.36267	0.812	0.298	8.69629e-16	NK_c5	ATG7
2.81016e-20	2.50154	0.453	0.092	9.70236e-16	NK_c5	C15orf48
5.48756e-20	1.54081	0.734	0.309	1.89463e-15	NK_c5	MAP4K4
1.10385e-19	1.49691	0.922	0.632	3.81116e-15	NK_c5	SIK3
1.21968e-19	1.35716	0.953	0.584	4.21107e-15	NK_c5	FNDC3B
1.46653e-19	0.959646	0.453	0.047	5.06336e-15	NK_c5	IL1RAP
1.88099e-19	1.33978	0.812	0.366	6.49429e-15	NK_c5	SDCBP
2.05048e-19	0.789214	0.328	0.014	7.07947e-15	NK_c5	ALPK1
3.57832e-19	1.22976	0.984	0.721	1.23545e-14	NK_c5	S100A11
4.30811e-18	0.889029	0.328	0.018	1.48742e-13	NK_c5	RAB31
4.88736e-18	0.846077	0.453	0.055	1.68741e-13	NK_c5	IFNGR2
4.94555e-18	1.00732	0.75	0.216	1.7075e-13	NK_c5	ZNF267
5.85766e-18	1.40536	0.625	0.151	2.02242e-13	NK_c5	BCL6
7.61611e-18	0.811053	0.312	0.015	2.62954e-13	NK_c5	SLC8A1
1.05105e-17	0.963863	0.656	0.153	3.62886e-13	NK_c5	MTHFS
1.19732e-17	1.17912	0.75	0.238	4.13387e-13	NK_c5	FLOT1
1.63035e-17	1.20176	0.859	0.405	5.62896e-13	NK_c5	RNF149
3.64201e-17	1.23448	0.453	0.058	1.25744e-12	NK_c5	ANTXR2
5.88416e-17	0.775535	0.281	0.011	2.03157e-12	NK_c5	DMXL2
8.43916e-17	0.776489	0.375	0.039	2.9137e-12	NK_c5	CXCR2
1.09234e-16	0.953576	1	0.752	3.77143e-12	NK_c5	FAM49B
1.15304e-16	0.746795	0.344	0.026	3.98099e-12	NK_c5	ACTN1
1.20362e-16	0.71889	0.281	0.012	4.15563e-12	NK_c5	GLT1D1
1.59574e-16	0.523264	0.25	0.007	5.50946e-12	NK_c5	SIRPA
1.93783e-16	1.29126	0.719	0.219	6.69056e-12	NK_c5	IFITM3
2.10656e-16	0.95994	0.516	0.089	7.27312e-12	NK_c5	IFI30
2.33853e-16	1.40658	0.719	0.223	8.074e-12	NK_c5	CAMK1D
2.9678e-16	0.991155	0.516	0.091	1.02466e-11	NK_c5	TMEM154
3.06135e-16	1.12265	0.938	0.535	1.05696e-11	NK_c5	LCP2
4.98628e-16	1.16914	0.828	0.401	1.72156e-11	NK_c5	RAB7A
5.01177e-16	1.06823	0.953	0.619	1.73036e-11	NK_c5	ZFAND3
5.0815e-16	0.894612	0.312	0.02	1.75444e-11	NK_c5	RNF144B
6.75537e-16	1.1387	0.734	0.249	2.33236e-11	NK_c5	VAV1
1.20835e-15	0.849299	0.266	0.011	4.17194e-11	NK_c5	AL163541.1
1.38536e-15	0.954532	0.641	0.169	4.7831e-11	NK_c5	SBF2
1.56807e-15	0.584613	0.297	0.019	5.41393e-11	NK_c5	KCNE1
1.71342e-15	1.04611	0.281	0.015	5.91574e-11	NK_c5	ALOX5
2.01259e-15	0.783135	0.297	0.018	6.94868e-11	NK_c5	OSM
4.00178e-15	0.837514	0.469	0.078	1.38165e-10	NK_c5	AC015871.1
4.68175e-15	0.696191	0.266	0.014	1.61642e-10	NK_c5	MGAM
8.48989e-15	1.48172	0.484	0.185	2.93122e-10	NK_c5	KATNBL1
1.06913e-14	1.18847	0.641	0.183	3.69128e-10	NK_c5	RILPL2
1.11897e-14	0.781633	0.312	0.024	3.86334e-10	NK_c5	AC025580.2
1.58474e-14	0.986696	0.781	0.294	5.47148e-10	NK_c5	UBE2R2
2.09787e-14	1.245	0.719	0.334	7.2431e-10	NK_c5	CEBPB
2.1735e-14	1.12938	0.688	0.228	7.50422e-10	NK_c5	BRI3
2.51812e-14	1.20726	0.641	0.197	8.69406e-10	NK_c5	PLXNC1
2.93739e-14	0.863665	0.469	0.084	1.01416e-09	NK_c5	RNF19B
2.95455e-14	0.820002	0.406	0.057	1.02009e-09	NK_c5	RASSF2
3.87695e-14	0.696199	0.391	0.06	1.33856e-09	NK_c5	TMCC3
4.09756e-14	1.19736	0.875	0.482	1.41472e-09	NK_c5	ZSWIM6
4.37543e-14	0.614531	0.328	0.033	1.51066e-09	NK_c5	SLC43A2
6.06664e-14	0.719786	0.422	0.066	2.09457e-09	NK_c5	ATP6V1B2
6.44877e-14	0.800206	0.328	0.032	2.2265e-09	NK_c5	PLK3
8.43993e-14	0.826203	0.469	0.088	2.91397e-09	NK_c5	PAK1
9.58297e-14	0.948269	0.266	0.018	3.30862e-09	NK_c5	CMTM2
9.76174e-14	1.0664	0.781	0.328	3.37034e-09	NK_c5	FNIP1
1.12412e-13	1.20772	0.5	0.118	3.88113e-09	NK_c5	GAB2
1.22928e-13	1.71901	0.812	0.366	4.24423e-09	NK_c5	PDE4B
1.45442e-13	1.17	0.875	0.5	5.02153e-09	NK_c5	TNFAIP3
1.50723e-13	0.574541	0.484	0.112	5.20388e-09	NK_c5	POU2F2
2.15723e-13	0.967243	0.406	0.062	7.44804e-09	NK_c5	SGK1
2.34312e-13	0.822158	0.5	0.107	8.08985e-09	NK_c5	AC020916.1
2.36415e-13	1.00074	0.422	0.07	8.16246e-09	NK_c5	B3GNT5
2.91381e-13	0.882076	0.828	0.361	1.00602e-08	NK_c5	ANP32A
2.97827e-13	1.01734	0.609	0.176	1.02828e-08	NK_c5	FOS
3.86638e-13	1.18294	0.641	0.197	1.3349e-08	NK_c5	CD83
5.71758e-13	1.00169	0.719	0.27	1.97405e-08	NK_c5	VASP
1.05991e-12	0.980984	0.938	0.599	3.65943e-08	NK_c5	ARHGAP26
1.09724e-12	0.913584	0.406	0.073	3.78832e-08	NK_c5	ETS2
1.47789e-12	0.731161	0.344	0.044	5.10258e-08	NK_c5	EGR3
1.74324e-12	1.16123	0.641	0.21	6.01872e-08	NK_c5	PELI1
1.75438e-12	0.807239	0.297	0.032	6.05717e-08	NK_c5	CSGALNACT1
2.34759e-12	0.989768	0.844	0.404	8.1053e-08	NK_c5	DUSP1
2.95409e-12	0.978882	0.781	0.351	1.01993e-07	NK_c5	CD55
3.11704e-12	1.0997	0.672	0.251	1.07619e-07	NK_c5	NABP1
3.17886e-12	0.985878	0.438	0.097	1.09753e-07	NK_c5	DSE
5.50976e-12	1.3209	0.625	0.247	1.9023e-07	NK_c5	NFKBIZ
1.52117e-11	0.753583	0.453	0.1	5.25198e-07	NK_c5	PGS1
1.8118e-11	0.724259	0.375	0.065	6.25541e-07	NK_c5	C9orf72
2.03009e-11	1.11222	0.688	0.283	7.00908e-07	NK_c5	B4GALT5
2.20878e-11	0.964728	0.703	0.294	7.62604e-07	NK_c5	BID
2.33625e-11	1.04251	0.656	0.27	8.06615e-07	NK_c5	DIP2B
2.39364e-11	1.11517	0.703	0.341	8.26428e-07	NK_c5	HIF1A
2.42615e-11	0.610222	0.531	0.157	8.37652e-07	NK_c5	MBOAT7
2.8572e-11	1.00965	0.781	0.403	9.86477e-07	NK_c5	NEDD9
2.90476e-11	0.626072	0.25	0.021	1.0029e-06	NK_c5	CLEC7A
2.91062e-11	0.865571	0.656	0.238	1.00492e-06	NK_c5	TNIP1
2.98183e-11	0.668185	0.344	0.052	1.02951e-06	NK_c5	CAMKK2
3.34372e-11	1.12143	0.594	0.23	1.15445e-06	NK_c5	IRAK2
3.79931e-11	0.86483	0.375	0.066	1.31175e-06	NK_c5	PILRA
4.76812e-11	0.917988	0.812	0.4	1.64624e-06	NK_c5	ZFP36
4.96514e-11	0.830332	0.906	0.823	1.71426e-06	NK_c5	H3F3B
5.27148e-11	0.522077	0.297	0.044	1.82003e-06	NK_c5	TCF7L2
5.50641e-11	0.588018	0.359	0.07	1.90114e-06	NK_c5	ABTB1
6.05701e-11	1.06553	0.609	0.22	2.09124e-06	NK_c5	HIVEP1
6.21469e-11	0.818787	0.891	0.717	2.14569e-06	NK_c5	ITM2B
6.33488e-11	0.663618	0.25	0.023	2.18718e-06	NK_c5	CCRL2
6.55043e-11	0.847988	0.359	0.061	2.2616e-06	NK_c5	SVIL
6.77569e-11	0.940958	0.906	0.603	2.33938e-06	NK_c5	PTPRJ
6.91405e-11	0.612368	0.438	0.118	2.38714e-06	NK_c5	AC006369.1
7.45066e-11	0.586522	0.484	0.135	2.57241e-06	NK_c5	TNFRSF1A
7.94783e-11	0.750108	0.422	0.094	2.74407e-06	NK_c5	AC022217.3
9.15283e-11	0.656687	0.453	0.11	3.1601e-06	NK_c5	CEP170
9.73703e-11	1.08454	0.75	0.452	3.36181e-06	NK_c5	UBE2H
1.23069e-10	0.991748	0.875	0.577	4.2491e-06	NK_c5	SQSTM1
1.33254e-10	0.749099	0.266	0.029	4.60074e-06	NK_c5	SLC11A1
1.35657e-10	1.109	0.688	0.324	4.68368e-06	NK_c5	TRAF3
1.38974e-10	0.862764	0.422	0.094	4.79822e-06	NK_c5	ASPH
1.59719e-10	0.772573	0.344	0.057	5.51447e-06	NK_c5	TNFSF13B
1.72511e-10	0.982459	0.594	0.211	5.9561e-06	NK_c5	TET3
1.77919e-10	0.685873	0.359	0.07	6.14282e-06	NK_c5	ATP2B1-AS1
2.71295e-10	0.922018	0.625	0.234	9.36673e-06	NK_c5	ECE1
2.88643e-10	0.959174	0.609	0.232	9.96568e-06	NK_c5	KDM6B
3.09444e-10	1.10993	0.781	0.387	1.06839e-05	NK_c5	PLEK
3.32321e-10	0.592915	0.422	0.099	1.14737e-05	NK_c5	BCL3
3.43112e-10	0.876286	0.688	0.281	1.18463e-05	NK_c5	PTPRE
3.78077e-10	0.892839	0.266	0.031	1.30535e-05	NK_c5	CXCL1
3.83462e-10	0.683451	0.406	0.09	1.32394e-05	NK_c5	NOTCH2NLC
4.41257e-10	0.981605	0.766	0.377	1.52348e-05	NK_c5	DOCK5
5.28259e-10	1.12027	0.703	0.388	1.82387e-05	NK_c5	HIVEP2
6.85838e-10	0.831421	0.75	0.362	2.36792e-05	NK_c5	GRB2
7.90096e-10	0.642858	0.453	0.121	2.72788e-05	NK_c5	ZDHHC18
7.92695e-10	0.54674	0.25	0.034	2.73686e-05	NK_c5	SELL
1.35487e-09	0.655348	0.531	0.18	4.67783e-05	NK_c5	SYK
1.52535e-09	0.908619	0.797	0.44	5.26644e-05	NK_c5	IVNS1ABP
1.87237e-09	0.671462	0.641	0.257	6.46456e-05	NK_c5	ADGRG3
1.95538e-09	0.878164	0.719	0.357	6.75116e-05	NK_c5	SNAP23
2.20473e-09	0.708052	0.547	0.186	7.61205e-05	NK_c5	ATP11A
2.2222e-09	0.575671	0.297	0.051	7.67237e-05	NK_c5	SLPI
2.30368e-09	0.64684	0.844	0.458	7.95369e-05	NK_c5	MED13L
2.57947e-09	0.911335	0.859	0.533	8.90588e-05	NK_c5	EIF4G3
2.87219e-09	0.552586	0.266	0.036	9.91652e-05	NK_c5	GPR160
2.8918e-09	0.793574	0.891	0.845	9.98421e-05	NK_c5	H3F3A
3.31271e-09	0.806602	0.766	0.376	0.000114375	NK_c5	PIK3R5
3.43101e-09	0.90798	0.812	0.455	0.000118459	NK_c5	QKI
3.74229e-09	0.889661	0.547	0.21	0.000129206	NK_c5	UBAP1
4.40603e-09	0.750788	0.969	0.66	0.000152123	NK_c5	SAMSN1
5.67861e-09	0.808244	0.812	0.476	0.00019606	NK_c5	GNB1
6.38138e-09	0.883905	0.75	0.41	0.000220324	NK_c5	WSB1
6.58769e-09	0.945415	0.406	0.11	0.000227447	NK_c5	PPCDC
6.60293e-09	0.648918	0.25	0.034	0.000227973	NK_c5	AC023157.3
6.79411e-09	1.00999	0.828	0.538	0.000234573	NK_c5	NFKB1
7.12104e-09	0.778335	0.859	0.509	0.000245861	NK_c5	IGF2R
7.89187e-09	0.819251	0.672	0.3	0.000272475	NK_c5	RAB1A
7.97797e-09	0.832763	0.469	0.145	0.000275448	NK_c5	ATP6V1A
9.92373e-09	0.509434	0.625	0.272	0.000342627	NK_c5	STAT1
1.04134e-08	0.793137	0.531	0.191	0.000359532	NK_c5	PITPNA
1.09155e-08	0.945299	0.672	0.3	0.000376869	NK_c5	CTSS
1.22337e-08	0.745613	0.688	0.312	0.00042238	NK_c5	RAB21
1.24791e-08	0.56647	0.391	0.103	0.000430854	NK_c5	IRS2
1.26632e-08	0.776214	0.516	0.176	0.000437208	NK_c5	PACSIN2
1.31605e-08	0.839171	0.875	0.602	0.000454381	NK_c5	PICALM
1.3548e-08	0.713528	0.656	0.286	0.000467759	NK_c5	SKAP2
1.43755e-08	0.678198	0.516	0.179	0.00049633	NK_c5	NBN
1.46492e-08	0.622373	0.453	0.137	0.000505779	NK_c5	TLE3
1.516e-08	0.875221	0.609	0.252	0.000523413	NK_c5	FOXO3
1.99711e-08	0.54032	0.344	0.078	0.000689523	NK_c5	RALB
2.19776e-08	0.758445	0.312	0.062	0.000758799	NK_c5	DRAM1
2.21979e-08	0.723344	0.922	0.645	0.000766404	NK_c5	SMCHD1
2.31443e-08	0.853555	0.844	0.574	0.000799081	NK_c5	DPYD
2.75488e-08	0.70565	0.297	0.056	0.000951151	NK_c5	IFIT2
2.80423e-08	0.608173	0.375	0.101	0.000968187	NK_c5	EGR1
2.8981e-08	0.820162	0.688	0.333	0.0010006	NK_c5	N4BP1
2.95615e-08	0.738258	0.859	0.549	0.00102064	NK_c5	ACAP2
3.73241e-08	0.566996	0.672	0.314	0.00128865	NK_c5	USP9X
4.07633e-08	0.801253	0.281	0.051	0.00140739	NK_c5	IFIT3
4.16733e-08	0.892964	0.797	0.508	0.00143881	NK_c5	NIBAN1
4.34805e-08	0.655688	0.391	0.105	0.00150121	NK_c5	UBE2D1
4.41567e-08	0.804515	0.859	0.52	0.00152455	NK_c5	MAML2
4.46529e-08	0.807047	0.625	0.27	0.00154168	NK_c5	CPEB4
4.79418e-08	0.667629	0.531	0.207	0.00165524	NK_c5	SORL1
4.95219e-08	0.800071	0.719	0.376	0.00170979	NK_c5	SKIL
5.04323e-08	0.690336	0.828	0.484	0.00174122	NK_c5	IRF1
5.75094e-08	0.848253	0.609	0.261	0.00198557	NK_c5	SNX10
5.85263e-08	0.714296	0.453	0.145	0.00202068	NK_c5	CRK
7.5739e-08	0.708724	0.281	0.053	0.00261497	NK_c5	TPST1
8.61398e-08	0.695733	0.828	0.529	0.00297406	NK_c5	LAPTM5
8.7745e-08	0.802978	0.781	0.455	0.00302948	NK_c5	NFE2L2
9.25447e-08	0.606879	0.516	0.193	0.0031952	NK_c5	FBXL5
1.04671e-07	0.903535	0.688	0.346	0.00361387	NK_c5	SKI
1.31985e-07	0.607135	0.391	0.115	0.00455693	NK_c5	PSTPIP2
1.39166e-07	0.816833	0.609	0.267	0.00480485	NK_c5	PAG1
1.44534e-07	0.699153	0.578	0.242	0.00499019	NK_c5	ITGAX
1.44952e-07	0.797955	0.781	0.513	0.0050046	NK_c5	BAZ1A
1.45613e-07	0.897069	0.812	0.52	0.00502745	NK_c5	TANK
1.62166e-07	0.596454	0.484	0.174	0.00559893	NK_c5	CYB5R4
1.69771e-07	0.77064	0.406	0.123	0.00586152	NK_c5	TULP2
1.83871e-07	0.718517	0.5	0.185	0.00634832	NK_c5	AL021707.1
1.89095e-07	0.632196	0.547	0.224	0.00652868	NK_c5	GLUL
2.00695e-07	0.578821	0.547	0.226	0.00692918	NK_c5	ATP6V1H
2.05168e-07	0.782471	0.594	0.262	0.00708362	NK_c5	APLP2
2.63716e-07	0.695474	0.828	0.507	0.00910504	NK_c5	STAT3
3.54553e-07	0.652044	0.734	0.393	0.0122413	NK_c5	MCU
3.98662e-07	0.753315	0.75	0.424	0.0137642	NK_c5	COP1
4.06375e-07	0.766399	0.484	0.183	0.0140305	NK_c5	DNAJC5
4.23581e-07	0.607046	0.438	0.154	0.0146245	NK_c5	TPK1
4.40961e-07	0.607834	0.734	0.395	0.0152246	NK_c5	PPP1R15A
4.51696e-07	0.680397	0.562	0.24	0.0155952	NK_c5	RNF13
4.74622e-07	0.542266	0.406	0.132	0.0163868	NK_c5	GNG10
4.94064e-07	0.634237	0.828	0.508	0.017058	NK_c5	PPP6R3
4.97034e-07	0.821017	0.547	0.23	0.0171606	NK_c5	ILRUN
5.16304e-07	0.677878	0.906	0.651	0.0178259	NK_c5	PNRC1
5.8424e-07	0.846998	0.5	0.201	0.0201715	NK_c5	AC008105.3
5.86648e-07	0.81735	0.641	0.348	0.0202546	NK_c5	SEC14L1
5.90821e-07	0.63956	0.406	0.132	0.0203987	NK_c5	LRP10
6.40248e-07	0.761763	0.766	0.46	0.0221052	NK_c5	BRAF
7.36394e-07	0.62461	0.781	0.452	0.0254247	NK_c5	ZFP36L1
7.83834e-07	0.644826	0.641	0.311	0.0270626	NK_c5	NUP98
9.15346e-07	0.566038	0.469	0.179	0.0316032	NK_c5	IL18R1
9.36283e-07	0.61251	0.656	0.331	0.0323261	NK_c5	ATP2B1
9.76322e-07	0.740643	0.484	0.19	0.0337085	NK_c5	DDX60L
9.82535e-07	0.573255	0.484	0.188	0.033923	NK_c5	STK40
1.15729e-06	0.720288	0.656	0.341	0.0399567	NK_c5	CMTM6
1.20743e-06	0.967004	0.688	0.538	0.0416878	NK_c5	ABHD3
1.38863e-06	0.542951	0.312	0.082	0.047944	NK_c5	OPA3
1.43931e-06	0.715922	0.469	0.182	0.0496936	NK_c5	ATG3
1.478e-06	0.630112	0.844	0.571	0.0510294	NK_c5	SMAP2
1.64793e-06	0.50452	0.625	0.308	0.0568966	NK_c5	MAP2K3
1.76705e-06	0.712011	0.484	0.192	0.0610092	NK_c5	PNPLA8
1.85404e-06	0.609403	0.469	0.182	0.0640124	NK_c5	MIR181A1HG
1.8552e-06	0.588606	0.625	0.308	0.0640527	NK_c5	PTEN
1.92688e-06	0.558969	0.609	0.302	0.0665276	NK_c5	MOB3A
1.97095e-06	0.649298	0.609	0.294	0.0680489	NK_c5	CUX1
1.99719e-06	0.663675	0.297	0.077	0.0689549	NK_c5	AP003086.1
2.07489e-06	0.597218	0.703	0.384	0.0716378	NK_c5	VMP1
2.21365e-06	0.50343	0.391	0.139	0.0764284	NK_c5	MEGF9
2.29426e-06	1.00551	0.781	0.517	0.0792116	NK_c5	SIPA1L1
2.35865e-06	0.63999	0.797	0.496	0.0814348	NK_c5	PCNX1
2.60099e-06	0.610853	0.688	0.369	0.0898017	NK_c5	TUT7
2.81561e-06	0.582992	0.703	0.385	0.0972117	NK_c5	WTAP
2.85093e-06	0.747878	0.781	0.519	0.0984313	NK_c5	NFAT5
2.86169e-06	0.66471	0.828	0.56	0.0988027	NK_c5	KMT2C
3.13782e-06	0.601809	0.453	0.175	0.108336	NK_c5	INPP5A
3.78831e-06	0.63277	0.75	0.44	0.130795	NK_c5	ELMO1
3.8955e-06	0.628816	0.75	0.445	0.134496	NK_c5	UBE2B
4.50567e-06	0.65462	0.547	0.252	0.155563	NK_c5	SLC12A6
4.72774e-06	0.883249	0.75	0.488	0.16323	NK_c5	DLEU2
4.78153e-06	0.577581	0.594	0.291	0.165087	NK_c5	MRTFA
5.82352e-06	0.594767	0.578	0.28	0.201063	NK_c5	ZEB1
6.44226e-06	0.756905	0.828	0.578	0.222425	NK_c5	OSBPL8
6.78779e-06	0.910767	0.734	0.438	0.234355	NK_c5	BTBD9
6.94653e-06	1.08122	0.594	0.326	0.239836	NK_c5	TET2
7.17431e-06	1.17113	0.391	0.139	0.2477	NK_c5	GBP1
7.59994e-06	0.586928	0.875	0.621	0.262395	NK_c5	CHD2
9.38626e-06	0.61213	0.516	0.235	0.32407	NK_c5	PLSCR1
9.72026e-06	0.529345	0.703	0.401	0.335602	NK_c5	DAZAP2
9.96372e-06	0.744723	0.484	0.209	0.344007	NK_c5	BAZ2B
1.15593e-05	0.596096	0.688	0.388	0.399098	NK_c5	DNM2
1.19565e-05	0.577678	0.531	0.247	0.412811	NK_c5	RABGEF1
1.21183e-05	0.528337	0.453	0.189	0.418396	NK_c5	ADAM17
1.22854e-05	0.754712	0.625	0.373	0.424166	NK_c5	SUSD6
1.32417e-05	0.515033	0.531	0.25	0.457183	NK_c5	XPO6
1.32886e-05	0.612215	0.844	0.573	0.458803	NK_c5	USP15
1.48927e-05	0.565876	0.406	0.156	0.514187	NK_c5	ITPRIP
1.49368e-05	0.640866	0.797	0.54	0.515709	NK_c5	ELOVL5
1.69096e-05	0.504745	0.391	0.149	0.583823	NK_c5	KLHL2
1.80862e-05	0.59782	0.547	0.265	0.624444	NK_c5	VPS8
1.86634e-05	0.655312	0.609	0.328	0.644374	NK_c5	ETV6
1.92119e-05	0.560439	0.484	0.215	0.663312	NK_c5	PPP2R2D
2.0935e-05	0.515871	0.656	0.365	0.722802	NK_c5	AFF4
2.19056e-05	0.627873	0.625	0.355	0.756314	NK_c5	CDC42EP3
2.20288e-05	0.548217	0.578	0.294	0.760567	NK_c5	ABHD2
2.22843e-05	0.64917	0.312	0.098	0.769389	NK_c5	ELF4
2.23349e-05	0.564796	0.406	0.159	0.771136	NK_c5	TRIM25
2.24755e-05	0.572624	0.484	0.231	0.775989	NK_c5	POU2F1
2.25929e-05	0.709839	0.75	0.482	0.780041	NK_c5	HSPA4
2.35554e-05	0.664073	0.859	0.621	0.813274	NK_c5	CMIP
2.56836e-05	0.650618	0.516	0.243	0.886753	NK_c5	YTHDF3
2.77032e-05	0.58914	0.828	0.618	0.956479	NK_c5	ALOX5AP
2.78158e-05	0.60287	0.781	0.517	0.960368	NK_c5	ASH1L
2.7872e-05	0.535377	0.734	0.447	0.962309	NK_c5	SETD2
2.89737e-05	0.520379	0.875	0.647	1	NK_c5	MYH9
3.21651e-05	0.560973	0.766	0.489	1	NK_c5	JMJD1C
3.25809e-05	0.524537	0.609	0.327	1	NK_c5	STAT5B
3.50477e-05	0.596313	0.484	0.222	1	NK_c5	TTC7A
4.01406e-05	0.654726	0.547	0.286	1	NK_c5	RLF
4.13131e-05	0.501356	0.609	0.331	1	NK_c5	LARP4B
4.40655e-05	0.633205	0.5	0.241	1	NK_c5	NOTCH2
4.44754e-05	0.536102	0.672	0.39	1	NK_c5	PIK3CD
5.30036e-05	0.521393	0.938	0.781	1	NK_c5	CHST11
5.43058e-05	0.503947	0.922	0.734	1	NK_c5	HSPA1A
6.64882e-05	0.621411	0.5	0.241	1	NK_c5	AHCTF1
6.74939e-05	0.718227	0.625	0.358	1	NK_c5	ITPR1
7.34034e-05	0.716975	0.578	0.316	1	NK_c5	TENT4B
7.40506e-05	0.630608	0.328	0.116	1	NK_c5	MX2
7.44915e-05	0.826772	0.672	0.424	1	NK_c5	ABCC1
7.71421e-05	0.647203	0.766	0.509	1	NK_c5	WAC
7.80028e-05	0.52952	0.562	0.295	1	NK_c5	CASC4
7.84522e-05	0.820079	0.516	0.271	1	NK_c5	AC018362.1
7.99305e-05	0.630191	0.625	0.359	1	NK_c5	CREBRF
8.91065e-05	0.634225	0.312	0.109	1	NK_c5	TBC1D8
9.08037e-05	0.73051	0.656	0.45	1	NK_c5	AFF1
9.227e-05	0.678574	0.469	0.223	1	NK_c5	RELB
0.000102041	0.550872	0.297	0.099	1	NK_c5	SLC8B1
0.000107444	0.727246	0.766	0.53	1	NK_c5	CD44
0.000118538	0.531715	0.703	0.436	1	NK_c5	ARID2
0.00012963	0.512094	0.859	0.644	1	NK_c5	CFLAR
0.000131847	0.906818	0.578	0.34	1	NK_c5	EXT1
0.000136444	0.664524	0.656	0.398	1	NK_c5	KDM6A
0.000138159	0.52037	0.406	0.177	1	NK_c5	PHLPP1
0.000143385	0.510274	0.641	0.379	1	NK_c5	MAP3K2
0.000155795	0.502096	0.688	0.423	1	NK_c5	ANKHD1
0.000157894	0.999839	0.594	0.333	1	NK_c5	LINC00513
0.000158821	0.562726	0.734	0.479	1	NK_c5	UBR2
0.000169788	0.608058	0.547	0.293	1	NK_c5	FAM49A
0.000196463	0.649566	0.672	0.412	1	NK_c5	PRKX
0.000199736	0.732311	0.75	0.513	1	NK_c5	GRK5
0.00020596	0.602131	0.875	0.676	1	NK_c5	ANKRD12
0.000208774	0.706367	0.703	0.445	1	NK_c5	DENND4A
0.000225433	0.519653	0.422	0.193	1	NK_c5	ATP6V0D1
0.000228902	0.609878	0.703	0.452	1	NK_c5	GBP2
0.000229027	0.807737	0.609	0.397	1	NK_c5	SLC2A3
0.000240856	0.728567	0.547	0.311	1	NK_c5	ATF6
0.000250819	0.874401	0.453	0.227	1	NK_c5	SMAD3
0.000253355	0.600542	0.484	0.245	1	NK_c5	LMBR1
0.000275271	0.517344	0.656	0.403	1	NK_c5	ATP6V0C
0.000339951	0.52093	0.484	0.248	1	NK_c5	STRN3
0.000451604	0.504497	0.328	0.135	1	NK_c5	TBC1D14
0.000462007	0.548029	0.75	0.511	1	NK_c5	HIBCH
0.000466186	0.537401	0.625	0.379	1	NK_c5	NF1
0.000491834	0.818344	0.375	0.185	1	NK_c5	ARHGAP21
0.00059608	0.549964	0.359	0.157	1	NK_c5	NSMAF
0.000634537	0.534115	0.875	0.686	1	NK_c5	ANKRD44
0.000660655	0.527629	0.609	0.376	1	NK_c5	UBR5
0.00066943	0.511818	0.531	0.297	1	NK_c5	CDC14A
0.00067494	0.583367	0.484	0.261	1	NK_c5	ATP13A3
0.000699994	0.649238	0.516	0.284	1	NK_c5	CBL
0.000753874	0.61113	0.641	0.407	1	NK_c5	UBASH3B
0.0008124	0.551829	0.562	0.33	1	NK_c5	RYBP
0.000828674	0.518304	0.516	0.288	1	NK_c5	ERGIC1
0.000934164	0.532036	0.375	0.18	1	NK_c5	PIK3R6
0.00101022	0.59845	0.406	0.199	1	NK_c5	PPP1R13B
0.0010122	0.510849	0.438	0.224	1	NK_c5	BORCS5
0.0010223	0.711525	0.422	0.211	1	NK_c5	ACSL4
0.00104731	0.507811	0.875	0.703	1	NK_c5	GPBP1
0.00107461	0.62426	0.703	0.478	1	NK_c5	PRKCB
0.00108668	0.766702	0.406	0.209	1	NK_c5	TIAM1
0.00129229	0.528057	0.469	0.253	1	NK_c5	KLHL6
0.0013189	0.606996	0.453	0.318	1	NK_c5	NSMCE2
0.00132589	0.685275	0.531	0.32	1	NK_c5	PHACTR2
0.00164917	0.575835	0.672	0.451	1	NK_c5	FBXO11
0.00178015	0.819603	0.359	0.17	1	NK_c5	BACH2
0.00181105	0.578421	0.672	0.479	1	NK_c5	ANXA6
0.00197235	0.564632	0.359	0.181	1	NK_c5	SMURF1
0.00198678	0.565447	0.516	0.31	1	NK_c5	PRKD2
0.00201948	0.508864	0.625	0.402	1	NK_c5	LINC01619
0.00218479	0.593257	0.625	0.427	1	NK_c5	PIK3AP1
0.00220359	0.875697	0.312	0.155	1	NK_c5	ABTB2
0.00221686	0.527986	0.547	0.336	1	NK_c5	HIP1
0.00252725	0.505338	0.578	0.366	1	NK_c5	LIMS1
0.00257213	0.582666	0.406	0.218	1	NK_c5	P4HA1
0.0027625	0.514938	0.672	0.468	1	NK_c5	FBXW7
0.00335093	0.654345	0.438	0.282	1	NK_c5	ABR
0.00335593	0.560759	0.781	0.595	1	NK_c5	PDE7A
0.00341549	0.708958	0.391	0.24	1	NK_c5	GBE1
0.00371046	0.507289	0.344	0.173	1	NK_c5	SESN3
0.00378932	0.615395	0.672	0.487	1	NK_c5	MSI2
0.0041237	0.606914	0.281	0.141	1	NK_c5	CHKA
0.00416197	0.544378	0.422	0.242	1	NK_c5	DUSP16
0.00523772	0.526893	0.469	0.279	1	NK_c5	RASSF3
0.00856137	0.530036	0.562	0.374	1	NK_c5	MAN1A1

## Sheet: B cell
p_val	avg_log2FC	pct.1	pct.2	p_val_adj	cluster	gene
1.20082e-77	2.36282	0.979	0.552	4.14594e-73	B_c1	SSR4
9.45963e-55	2.79663	0.907	0.412	3.26603e-50	B_c1	IGHG1
3.94732e-53	1.57583	0.899	0.164	1.36285e-48	B_c1	FKBP11
1.96327e-52	1.33057	0.899	0.17	6.7784e-48	B_c1	CD38
5.65802e-49	1.54245	0.966	0.321	1.95349e-44	B_c1	MZB1
2.34215e-48	1.60959	0.958	0.303	8.0865e-44	B_c1	XBP1
5.86884e-48	1.94137	0.89	0.188	2.02628e-43	B_c1	TXNDC5
2.35024e-46	1.27203	0.928	0.255	8.11443e-42	B_c1	DERL3
3.63011e-43	0.726233	0.882	0.236	1.25333e-38	B_c1	ITM2C
8.48779e-43	0.959852	0.89	0.236	2.93049e-38	B_c1	SEC14L1
1.80777e-41	1.6209	0.924	0.291	6.24152e-37	B_c1	FNDC3B
2.96492e-41	2.85351	0.873	0.412	1.02367e-36	B_c1	IGHG4
1.01379e-40	0.628944	0.882	0.273	3.50022e-36	B_c1	LMAN1
1.0478e-40	1.52886	0.865	0.212	3.61763e-36	B_c1	CEP128
2.77324e-39	1.00194	0.903	0.285	9.5749e-35	B_c1	RRBP1
3.32934e-39	1.15087	0.886	0.255	1.14949e-34	B_c1	CREB3L2
6.29543e-38	1.17432	0.869	0.255	2.17356e-33	B_c1	MAN1A1
2.43357e-37	0.66964	0.84	0.224	8.40216e-33	B_c1	SLAMF7
2.93781e-37	1.21986	0.776	0.145	1.01431e-32	B_c1	PIM2
1.05213e-36	0.635658	0.857	0.261	3.63258e-32	B_c1	SELENOS
1.37351e-36	1.17324	0.865	0.248	4.74219e-32	B_c1	TENT5C
5.48463e-36	1.09191	0.852	0.236	1.89362e-31	B_c1	SEL1L
1.05859e-35	0.88354	0.945	0.382	3.6549e-31	B_c1	SEC11C
4.14173e-35	0.516118	0.823	0.242	1.42997e-30	B_c1	GAB1
8.2537e-35	1.10749	0.827	0.218	2.84967e-30	B_c1	PDK1
2.65063e-34	1.28854	0.878	0.303	9.15156e-30	B_c1	PRDX4
1.62962e-33	0.519433	0.873	0.321	5.62643e-29	B_c1	FCRL5
2.31584e-33	0.622034	0.852	0.279	7.99568e-29	B_c1	HM13
5.91268e-33	0.721958	0.911	0.358	2.04141e-28	B_c1	SPCS3
6.29228e-33	0.566378	0.797	0.224	2.17247e-28	B_c1	ZBP1
1.3445e-32	1.11319	0.937	0.4	4.64202e-28	B_c1	HERPUD1
8.88929e-32	0.572091	0.814	0.261	3.06912e-27	B_c1	TRAM1
1.0824e-31	0.80865	0.713	0.133	3.73708e-27	B_c1	GAS6
1.58245e-31	1.15425	0.911	0.364	5.46358e-27	B_c1	IFNG-AS1
2.107e-31	0.52929	0.882	0.345	7.27462e-27	B_c1	ERLEC1
4.67148e-31	0.921149	0.776	0.2	1.61287e-26	B_c1	SEC24A
4.31675e-30	0.547024	0.789	0.255	1.4904e-25	B_c1	SDF2L1
8.74173e-30	0.857545	0.662	0.109	3.01817e-25	B_c1	LINC01484
3.13233e-29	0.966908	0.696	0.139	1.08147e-24	B_c1	LINC02362
5.48858e-29	0.74232	0.835	0.297	1.89499e-24	B_c1	AC008014.1
1.26522e-28	0.727432	0.705	0.152	4.36829e-24	B_c1	CD59
1.39461e-28	0.671966	0.776	0.236	4.81502e-24	B_c1	PRDM1
2.35138e-28	0.718808	0.848	0.321	8.11839e-24	B_c1	GMDS
2.50919e-28	0.811967	0.671	0.127	8.66323e-24	B_c1	TNFRSF17
2.64722e-28	0.629584	0.882	0.364	9.13978e-24	B_c1	SSR3
4.83862e-28	0.542869	0.823	0.309	1.67058e-23	B_c1	DNAJC1
3.23685e-27	0.75547	0.755	0.218	1.11755e-22	B_c1	SEC24D
4.55137e-27	0.574144	0.684	0.164	1.57141e-22	B_c1	SDC1
5.10147e-27	0.919685	0.81	0.273	1.76133e-22	B_c1	TXNDC11
7.42499e-27	2.3581	0.873	0.358	2.56355e-22	B_c1	IGLC1
8.03457e-27	0.901043	0.92	0.436	2.77402e-22	B_c1	SPCS2
1.17256e-26	1.01614	0.903	0.406	4.04837e-22	B_c1	JCHAIN
1.27291e-26	1.0523	0.907	0.412	4.39486e-22	B_c1	BTG2
2.30922e-26	0.634263	0.81	0.297	7.9728e-22	B_c1	ELL2
4.82868e-26	0.590274	0.844	0.339	1.66715e-21	B_c1	MBNL2
5.06713e-26	0.518884	0.819	0.327	1.74948e-21	B_c1	SPATS2
1.39691e-25	0.965511	0.726	0.2	4.82298e-21	B_c1	ERN1
2.2497e-25	0.971373	0.637	0.127	7.7673e-21	B_c1	AC016074.2
2.25912e-25	0.634302	0.667	0.164	7.79985e-21	B_c1	SLC44A1
2.61592e-25	0.684592	0.814	0.315	9.03172e-21	B_c1	CPEB4
3.69098e-25	0.774389	0.65	0.139	1.27435e-20	B_c1	AC078883.1
3.86171e-25	0.576956	0.743	0.248	1.33329e-20	B_c1	CHST15
5.05583e-25	0.728755	0.65	0.139	1.74558e-20	B_c1	AC012236.1
4.75748e-24	0.568953	0.646	0.145	1.64257e-19	B_c1	MANEA
5.74879e-23	0.783459	0.705	0.224	1.98483e-18	B_c1	CYTOR
2.02617e-22	0.821066	0.511	0.067	6.99555e-18	B_c1	JSRP1
2.10109e-22	0.698626	0.586	0.115	7.25423e-18	B_c1	NUGGC
3.68903e-22	0.944234	0.624	0.145	1.27367e-17	B_c1	ACOXL
7.45929e-22	0.614875	0.456	0.042	2.57539e-17	B_c1	DPEP1
8.67181e-22	4.01905	0.814	0.503	2.99403e-17	B_c1	IGKC
2.08738e-21	0.549307	0.679	0.206	7.2069e-17	B_c1	CASP10
2.40424e-21	0.620664	0.857	0.418	8.30088e-17	B_c1	GLCCI1
7.44045e-21	0.517679	0.814	0.394	2.56889e-16	B_c1	ATXN1
1.17826e-20	0.640611	0.578	0.139	4.06805e-16	B_c1	CADM1
1.25232e-20	0.595566	0.544	0.103	4.32376e-16	B_c1	ZNF215
5.14999e-20	0.601956	0.599	0.152	1.77808e-15	B_c1	NXPE3
8.48537e-20	0.584161	0.616	0.17	2.92966e-15	B_c1	PECAM1
2.56729e-19	0.806839	0.629	0.182	8.86381e-15	B_c1	IL6ST
8.18771e-19	0.548796	0.582	0.145	2.82689e-14	B_c1	PGM3
1.58213e-18	0.681835	0.608	0.17	5.46247e-14	B_c1	ESR1
3.96723e-18	0.636115	0.565	0.139	1.36972e-13	B_c1	TMC3-AS1
8.11856e-18	0.729102	0.759	0.327	2.80302e-13	B_c1	TP53INP1
5.10226e-17	0.972919	0.409	0.055	1.76161e-12	B_c1	IGLV3-1
5.15079e-17	0.555808	0.426	0.061	1.77836e-12	B_c1	FAM92B
1.05805e-16	0.712279	0.886	0.509	3.65303e-12	B_c1	FBXW7
1.50549e-16	0.623787	0.565	0.158	5.19785e-12	B_c1	H1FX
2.96949e-16	0.648138	0.654	0.236	1.02524e-11	B_c1	LAX1
5.00763e-16	0.580307	0.713	0.309	1.72893e-11	B_c1	ANKRD28
6.09828e-16	0.577414	0.532	0.139	2.10549e-11	B_c1	ITGA6
5.37437e-15	0.523402	0.371	0.055	1.85555e-10	B_c1	ALDH1L2
6.4392e-15	0.679998	0.502	0.127	2.2232e-10	B_c1	TBCEL
7.11295e-15	0.625355	0.359	0.042	2.45582e-10	B_c1	AC002072.1
1.90611e-14	0.6476	0.464	0.109	6.58102e-10	B_c1	TSHR
6.32274e-14	0.785907	0.27	0.012	2.18299e-09	B_c1	CADPS2
9.26249e-14	0.63277	0.388	0.073	3.19797e-09	B_c1	AL591518.1
1.23096e-13	0.614955	0.363	0.055	4.25003e-09	B_c1	ITGA8
8.14327e-13	0.537389	0.7	0.358	2.81155e-08	B_c1	IGHG3
2.89047e-12	0.624328	0.257	0.018	9.97963e-08	B_c1	AFF2
8.87062e-09	2.05795	0.561	0.261	0.000306267	B_c1	IGHG2
3.27051e-08	2.52495	0.312	0.085	0.00112918	B_c1	IGKV4-1
4.05621e-08	0.690895	0.329	0.091	0.00140045	B_c1	CHODL
0.0003418	2.97369	0.599	0.436	1	B_c1	IGLC2
0.000751505	4.1375	0.46	0.364	1	B_c1	IGLC3
4.06923e-77	2.50488	0.952	0.928	1.40494e-72	B_c2	RPLP2
4.89094e-76	2.05038	0.885	0.907	1.68865e-71	B_c2	UBA52
1.8437e-75	2.55029	0.964	0.941	6.36557e-71	B_c2	PTMA
2.21534e-74	2.27511	0.952	0.962	7.6487e-70	B_c2	RPL37
4.43793e-72	2.25285	0.939	0.928	1.53224e-67	B_c2	RPS16
1.02076e-70	2.2713	0.909	0.827	3.52427e-66	B_c2	RPS20
7.06659e-70	2.79286	0.939	0.911	2.43981e-65	B_c2	CD74
1.20086e-69	2.08997	0.939	0.958	4.1461e-65	B_c2	RPS29
4.10823e-67	1.83031	0.903	0.924	1.41841e-62	B_c2	RPL27
2.54741e-66	2.0172	0.921	0.941	8.7952e-62	B_c2	RPL14
6.47064e-66	2.21915	0.939	0.945	2.23405e-61	B_c2	RPL27A
1.29123e-64	2.03904	0.861	0.861	4.45812e-60	B_c2	RPL38
3.34475e-64	3.76818	0.855	0.215	1.15481e-59	B_c2	HLA-DRA
5.74474e-64	2.49303	0.915	0.827	1.98343e-59	B_c2	TMSB10
7.85897e-64	2.16597	0.952	0.962	2.71339e-59	B_c2	RPL34
3.64441e-63	1.92723	0.879	0.92	1.25827e-58	B_c2	RPS21
5.44818e-63	2.06472	0.952	0.958	1.88104e-58	B_c2	RPS6
1.18797e-62	2.47405	0.952	0.958	4.1016e-58	B_c2	RPS27
1.54063e-62	1.98045	0.945	0.937	5.31917e-58	B_c2	RPL36
1.14128e-61	2.14706	0.921	0.954	3.9404e-57	B_c2	RPL30
1.30321e-61	1.85498	0.945	0.945	4.49947e-57	B_c2	RPS15
2.97389e-61	1.91146	0.945	0.945	1.02677e-56	B_c2	RPL37A
4.43218e-61	2.01089	0.879	0.89	1.53026e-56	B_c2	RPL23
1.04351e-60	2.27466	0.964	0.966	3.60283e-56	B_c2	RPS23
1.18517e-60	1.73111	0.636	0.911	4.09191e-56	B_c2	RPL26
2.45827e-60	1.99595	0.897	0.92	8.48742e-56	B_c2	RPS13
2.70499e-60	2.0112	0.945	0.937	9.33925e-56	B_c2	RPL12
2.17741e-59	1.49734	0.618	0.869	7.51774e-55	B_c2	RPL22
2.55388e-59	2.17479	0.939	0.932	8.81752e-55	B_c2	RPL39
1.24158e-58	2.14314	0.964	0.958	4.28669e-54	B_c2	RPL32
1.50141e-58	1.89368	0.891	0.916	5.18377e-54	B_c2	RPL5
8.9118e-58	1.98329	0.909	0.924	3.07689e-53	B_c2	RPS3
3.05754e-57	1.61569	0.885	0.962	1.05565e-52	B_c2	RPL35A
4.32303e-57	3.26176	0.782	0.131	1.49257e-52	B_c2	CD52
6.10038e-57	2.14057	0.958	0.958	2.10622e-52	B_c2	RPL11
1.27892e-56	2.02864	0.921	0.937	4.41558e-52	B_c2	RPL13A
2.62078e-56	2.64912	0.915	0.81	9.04849e-52	B_c2	RPL31
4.14011e-56	1.88824	0.982	0.97	1.42942e-51	B_c2	RPS19
1.42217e-55	1.36386	0.636	0.916	4.91017e-51	B_c2	RPL17
5.20208e-55	1.27646	0.588	0.873	1.79607e-50	B_c2	RPS10
6.92161e-54	1.30186	0.588	0.827	2.38976e-49	B_c2	RPL7
2.86359e-53	1.73615	0.964	0.983	9.88682e-49	B_c2	RPL13
3.17335e-53	3.14441	0.733	0.127	1.09563e-48	B_c2	HLA-DPB1
3.92703e-53	1.91915	0.812	0.924	1.35585e-48	B_c2	RPS25
4.1665e-53	1.59341	0.667	0.916	1.43852e-48	B_c2	RPL21
4.95808e-53	1.86167	0.945	0.966	1.71183e-48	B_c2	RPS14
7.53122e-53	3.48649	0.685	0.017	2.60023e-48	B_c2	MS4A1
9.07586e-53	1.93055	0.933	0.962	3.13353e-48	B_c2	RPS12
1.69111e-52	1.69752	0.945	0.97	5.83873e-48	B_c2	RPS11
6.09146e-52	3.52699	0.715	0.084	2.10314e-47	B_c2	BANK1
1.09057e-51	2.77175	0.867	0.65	3.76532e-47	B_c2	ACTB
9.21645e-51	1.96699	0.952	0.949	3.18207e-46	B_c2	RPL19
1.05219e-50	2.40764	0.958	0.806	3.63281e-46	B_c2	MT-ATP6
1.46731e-50	1.13121	0.564	0.861	5.06604e-46	B_c2	RPS17
2.47661e-50	1.93362	0.945	0.962	8.55074e-46	B_c2	RPS27A
5.27047e-50	1.49243	0.927	0.954	1.81968e-45	B_c2	RPS28
1.83852e-49	1.58568	0.909	0.941	6.34767e-45	B_c2	FAU
3.02062e-49	1.75099	0.933	0.975	1.0429e-44	B_c2	RPS2
1.0909e-48	1.91557	0.77	0.907	3.76646e-44	B_c2	RPL9
1.195e-48	1.75458	0.788	0.869	4.12587e-44	B_c2	RPSA
1.40068e-48	1.42898	0.861	0.932	4.83599e-44	B_c2	RACK1
3.83255e-48	2.38094	0.861	0.797	1.32323e-43	B_c2	PABPC1
4.72241e-48	1.14927	0.697	0.852	1.63046e-43	B_c2	PPIA
7.31018e-48	1.44217	0.897	0.945	2.52391e-43	B_c2	RPL15
1.27407e-47	1.45583	0.879	0.937	4.39886e-43	B_c2	RPL35
3.7291e-47	1.39353	0.6	0.797	1.28751e-42	B_c2	RPL36A
4.92585e-47	1.40294	0.879	0.941	1.7007e-42	B_c2	RPL6
7.77472e-47	0.836206	0.582	0.895	2.6843e-42	B_c2	H3F3A
4.05404e-46	1.69531	0.952	0.979	1.3997e-41	B_c2	RPL28
7.00536e-46	0.816864	0.358	0.671	2.41867e-41	B_c2	H2AFZ
1.20505e-45	1.65097	0.915	0.954	4.16055e-41	B_c2	RPL18
5.38084e-45	1.92484	0.903	0.966	1.85779e-40	B_c2	EEF1A1
1.53878e-44	2.58555	0.952	0.827	5.3128e-40	B_c2	MT-CO1
1.73719e-44	2.18585	0.764	0.561	5.99784e-40	B_c2	PFN1
2.72026e-44	2.03743	0.964	0.865	9.39195e-40	B_c2	MT-ND4
2.97897e-44	2.34944	0.691	0.283	1.02852e-39	B_c2	HLA-DPA1
4.085e-44	2.56713	0.673	0.304	1.41039e-39	B_c2	CD37
6.8624e-44	2.47476	0.782	0.506	2.36931e-39	B_c2	BTG1
7.09693e-44	1.5678	0.691	0.696	2.45029e-39	B_c2	CFL1
8.67327e-44	2.0334	0.733	0.338	2.99453e-39	B_c2	ARHGDIB
1.11083e-43	1.28159	0.77	0.895	3.83524e-39	B_c2	HMGB1
1.16461e-43	1.072	0.655	0.793	4.02094e-39	B_c2	UQCRB
4.83395e-43	2.41807	0.915	0.692	1.66897e-38	B_c2	MT-CO3
7.17189e-43	1.70042	0.861	0.89	2.47617e-38	B_c2	RPL10A
9.80604e-43	1.45621	0.77	0.759	3.38563e-38	B_c2	RPL4
1.55296e-42	0.978931	0.509	0.755	5.36173e-38	B_c2	ARPC3
3.03744e-42	1.72052	0.939	0.954	1.04871e-37	B_c2	RPS8
3.94209e-42	0.974614	0.618	0.781	1.36104e-37	B_c2	ATP5MC2
4.5886e-42	1.86707	0.733	0.616	1.58426e-37	B_c2	SP100
6.40015e-42	1.0335	0.703	0.873	2.20971e-37	B_c2	MYL6
7.81691e-42	1.32713	0.848	0.903	2.69887e-37	B_c2	HLA-A
1.78853e-41	1.19634	0.77	0.903	6.17509e-37	B_c2	PFDN5
1.91643e-41	1.45934	0.667	0.675	6.61666e-37	B_c2	BTF3
2.234e-41	1.22042	0.661	0.768	7.7131e-37	B_c2	HINT1
2.38269e-41	1.19637	0.733	0.802	8.22647e-37	B_c2	HNRNPA2B1
1.25612e-40	0.88638	0.588	0.84	4.33689e-36	B_c2	EEF1G
3.14753e-40	1.60705	0.727	0.793	1.08672e-35	B_c2	CALM1
3.46085e-40	1.13465	0.63	0.705	1.19489e-35	B_c2	YBX1
4.42322e-40	1.96497	0.782	0.73	1.52716e-35	B_c2	ARPC2
1.04767e-39	1.50208	0.818	0.932	3.61719e-35	B_c2	RPS7
1.1041e-39	1.27078	0.83	0.907	3.81201e-35	B_c2	NACA
3.48061e-39	0.972036	0.703	0.835	1.20172e-34	B_c2	COX4I1
3.69558e-39	1.80331	0.8	0.899	1.27594e-34	B_c2	RPL23A
4.56271e-39	1.98967	0.764	0.502	1.57532e-34	B_c2	ACTG1
1.04641e-38	1.528	0.945	0.954	3.61283e-34	B_c2	RPS24
1.82374e-38	1.03915	0.673	0.852	6.29664e-34	B_c2	SRP14
2.06884e-38	1.72213	0.927	0.945	7.14289e-34	B_c2	RPS15A
2.79696e-38	3.32969	0.509	0.004	9.65677e-34	B_c2	AFF3
6.51767e-38	1.93935	0.745	0.494	2.25029e-33	B_c2	PTPRC
6.60704e-38	2.03577	0.921	0.899	2.28115e-33	B_c2	TMSB4X
7.05774e-38	1.76225	0.685	0.768	2.43676e-33	B_c2	ANKRD44
1.03314e-37	1.14937	0.867	0.962	3.56701e-33	B_c2	RPS5
1.63704e-37	1.37675	0.927	0.966	5.65205e-33	B_c2	RPL8
3.93047e-37	1.20869	0.606	0.726	1.35703e-32	B_c2	PSME1
4.52766e-37	2.469	0.679	0.198	1.56322e-32	B_c2	HLA-DRB1
6.11625e-37	1.74024	0.715	0.772	2.1117e-32	B_c2	GAPDH
1.66478e-36	1.75296	0.952	0.865	5.74782e-32	B_c2	MT-ND2
3.84525e-36	0.673499	0.545	0.776	1.32761e-31	B_c2	EIF3K
3.97339e-36	1.42261	0.648	0.595	1.37185e-31	B_c2	TOMM7
5.03979e-36	1.04305	0.515	0.641	1.74004e-31	B_c2	HNRNPA1
5.71439e-36	0.736488	0.491	0.738	1.97295e-31	B_c2	UBL5
8.74502e-36	1.15673	0.545	0.561	3.0193e-31	B_c2	CLIC1
1.15917e-35	1.19839	0.782	0.916	4.00214e-31	B_c2	EEF1B2
1.2811e-35	1.86767	0.776	0.696	4.42312e-31	B_c2	MBNL1
1.51191e-35	1.82603	0.927	0.768	5.22001e-31	B_c2	MT-CYB
2.01597e-35	1.35469	0.891	0.954	6.96034e-31	B_c2	RPL29
2.90261e-35	2.69067	0.636	0.11	1.00215e-30	B_c2	RIPOR2
1.41371e-34	1.16517	0.727	0.785	4.88097e-30	B_c2	COX7C
3.05495e-34	1.00784	0.885	0.945	1.05475e-29	B_c2	FTH1
6.94098e-34	1.71898	0.648	0.376	2.39644e-29	B_c2	NAP1L1
8.68581e-34	1.69563	0.812	0.81	2.99886e-29	B_c2	ARHGAP15
9.36901e-34	0.753323	0.727	0.937	3.23474e-29	B_c2	SERF2
9.81224e-34	1.5161	0.891	0.814	3.38777e-29	B_c2	MEF2C
9.93757e-34	1.51373	0.703	0.654	3.43105e-29	B_c2	CDC42SE2
1.13828e-33	1.20479	0.812	0.852	3.93003e-29	B_c2	HLA-E
1.40262e-33	0.712542	0.679	0.882	4.84269e-29	B_c2	GNAS
1.48372e-33	1.86339	0.685	0.274	5.12269e-29	B_c2	LAPTM5
2.33035e-33	0.619814	0.558	0.793	8.04576e-29	B_c2	UQCRH
2.36577e-33	0.77893	0.521	0.747	8.16805e-29	B_c2	COX6B1
4.0493e-33	2.26846	0.661	0.35	1.39806e-28	B_c2	CELF2
5.99962e-33	1.99459	0.612	0.388	2.07143e-28	B_c2	FNBP1
8.04417e-33	0.659643	0.412	0.658	2.77733e-28	B_c2	PARK7
8.07212e-33	1.74798	0.655	0.426	2.78698e-28	B_c2	CD53
1.08923e-32	1.22289	0.867	0.932	3.76067e-28	B_c2	ATP5F1E
1.11019e-32	2.05785	0.564	0.131	3.83305e-28	B_c2	WDFY4
1.27059e-32	2.33662	0.558	0.148	4.38682e-28	B_c2	PDE7A
1.30269e-32	2.23414	0.539	0.046	4.49768e-28	B_c2	LTB
1.5748e-32	1.18543	0.606	0.743	5.43717e-28	B_c2	NPM1
2.32107e-32	1.78904	0.915	0.954	8.01371e-28	B_c2	RPS3A
2.56187e-32	0.626025	0.412	0.633	8.84512e-28	B_c2	SLC25A5
2.70975e-32	1.49253	0.673	0.781	9.35569e-28	B_c2	RALGPS2
3.26755e-32	1.2578	0.764	0.793	1.12816e-27	B_c2	AKAP13
3.54038e-32	0.970445	0.758	0.869	1.22235e-27	B_c2	DDX5
3.5634e-32	1.6711	0.879	0.738	1.2303e-27	B_c2	MT-ND1
3.59845e-32	1.76048	0.703	0.582	1.2424e-27	B_c2	SH3BGRL3
3.75861e-32	0.663223	0.539	0.743	1.2977e-27	B_c2	COX6C
4.80054e-32	1.68468	0.6	0.388	1.65744e-27	B_c2	MYL12A
1.2027e-31	1.64408	0.964	0.895	4.15245e-27	B_c2	MT-CO2
1.9116e-31	2.03529	0.624	0.228	6.59998e-27	B_c2	HLA-DQB1
2.05186e-31	2.02737	0.612	0.253	7.08426e-27	B_c2	HLA-DQA1
2.39601e-31	0.788099	0.739	0.911	8.27245e-27	B_c2	EEF1D
2.69899e-31	1.43008	0.673	0.789	9.31852e-27	B_c2	RABGAP1L
5.44353e-31	1.84574	0.6	0.456	1.87943e-26	B_c2	UTRN
6.9507e-31	1.249	0.673	0.599	2.3998e-26	B_c2	SEPTIN7
7.15393e-31	2.99695	0.503	0.143	2.46996e-26	B_c2	ARHGAP24
7.59759e-31	1.14943	0.436	0.443	2.62314e-26	B_c2	CALM2
8.21898e-31	0.682679	0.509	0.671	2.83769e-26	B_c2	SLC25A3
1.51555e-30	1.21264	0.915	0.932	5.23261e-26	B_c2	RPL24
2.05264e-30	1.47516	0.939	0.987	7.08695e-26	B_c2	RPL10
3.43568e-30	1.92061	0.388	0	1.1862e-25	B_c2	BCL11A
3.45835e-30	1.34089	0.673	0.595	1.19403e-25	B_c2	YWHAZ
5.09346e-30	1.15907	0.648	0.722	1.75857e-25	B_c2	MYCBP2
8.40236e-30	1.65047	0.594	0.278	2.901e-25	B_c2	LCP1
8.51838e-30	1.41792	0.655	0.574	2.94105e-25	B_c2	JAK1
1.08226e-29	1.55819	0.594	0.544	3.73661e-25	B_c2	TBC1D5
1.0967e-29	0.667126	0.6	0.819	3.78647e-25	B_c2	EEF2
1.21357e-29	1.33147	0.636	0.565	4.18997e-25	B_c2	STK17B
1.40021e-29	1.00962	0.63	0.679	4.83435e-25	B_c2	SRSF11
1.7922e-29	0.863883	0.812	0.966	6.18776e-25	B_c2	RPLP0
1.80672e-29	1.71296	0.636	0.325	6.23787e-25	B_c2	EZR
2.21164e-29	1.30571	0.667	0.726	7.63589e-25	B_c2	DOCK8
2.3691e-29	0.522114	0.576	0.84	8.17957e-25	B_c2	NDUFA4
2.94715e-29	1.49933	0.667	0.544	1.01753e-24	B_c2	IKZF1
3.69662e-29	0.594865	0.418	0.658	1.2763e-24	B_c2	NDUFS5
4.94832e-29	0.768429	0.521	0.679	1.70846e-24	B_c2	UBE2D2
6.78117e-29	1.87505	0.63	0.489	2.34127e-24	B_c2	SSH2
6.83293e-29	1.67888	0.655	0.473	2.35914e-24	B_c2	ARID5B
8.43171e-29	0.927256	0.57	0.667	2.91113e-24	B_c2	TMA7
9.66561e-29	0.912998	0.576	0.654	3.33715e-24	B_c2	HNRNPDL
1.01242e-28	1.34424	0.903	0.945	3.49549e-24	B_c2	RPS9
1.18924e-28	1.94962	0.503	0.371	4.10598e-24	B_c2	CCND3
1.84306e-28	1.84909	0.655	0.392	6.36337e-24	B_c2	TNFAIP8
1.86767e-28	0.927294	0.594	0.7	6.44833e-24	B_c2	ANAPC16
2.27312e-28	1.24705	0.582	0.536	7.84819e-24	B_c2	YWHAB
2.67396e-28	2.58289	0.497	0.093	9.2321e-24	B_c2	MGAT5
2.9578e-28	1.23165	0.576	0.565	1.02121e-23	B_c2	CDC42
4.16578e-28	0.509503	0.467	0.734	1.43828e-23	B_c2	EIF5
4.35137e-28	2.52073	0.43	0.051	1.50235e-23	B_c2	44986
4.8901e-28	1.54814	0.582	0.591	1.68836e-23	B_c2	PSMA7
5.3232e-28	1.27585	0.648	0.662	1.83789e-23	B_c2	ARID1B
7.61346e-28	0.604457	0.436	0.612	2.62862e-23	B_c2	PEBP1
7.64656e-28	1.18245	0.588	0.734	2.64005e-23	B_c2	ELMO1
7.71985e-28	1.82735	0.8	0.633	2.66536e-23	B_c2	HSP90AB1
8.92656e-28	1.07132	0.636	0.654	3.08199e-23	B_c2	SLC25A6
1.01828e-27	0.503794	0.436	0.684	3.51572e-23	B_c2	SNU13
1.06575e-27	1.54034	0.697	0.557	3.67962e-23	B_c2	IFI16
1.39206e-27	1.58801	0.618	0.426	4.80624e-23	B_c2	SP140
1.40792e-27	1.17477	0.539	0.633	4.86098e-23	B_c2	PNRC1
1.41362e-27	1.73361	0.588	0.338	4.88066e-23	B_c2	SP110
1.43356e-27	0.77797	0.612	0.781	4.94952e-23	B_c2	HNRNPC
1.68839e-27	1.77738	0.448	0.038	5.82935e-23	B_c2	DEK
1.85967e-27	1.2453	0.976	1	6.4207e-23	B_c2	RPLP1
3.26987e-27	1.14731	0.521	0.536	1.12896e-22	B_c2	SNHG29
4.34722e-27	1.73957	0.588	0.186	1.50092e-22	B_c2	LRRFIP1
7.22816e-27	1.74336	0.503	0.139	2.49559e-22	B_c2	UVRAG
7.29272e-27	1.17866	0.552	0.565	2.51789e-22	B_c2	SERBP1
8.03803e-27	1.00035	0.733	0.835	2.77521e-22	B_c2	TNRC6B
8.25957e-27	1.14319	0.594	0.675	2.8517e-22	B_c2	MEF2A
8.97017e-27	1.11751	0.794	0.924	3.09704e-22	B_c2	RPL3
1.13488e-26	2.16688	0.442	0.089	3.91828e-22	B_c2	BLK
1.14042e-26	1.75563	0.891	0.755	3.93741e-22	B_c2	MT-ND3
1.26693e-26	0.529628	0.4	0.658	4.37419e-22	B_c2	SMDT1
1.36227e-26	1.48117	0.642	0.62	4.70336e-22	B_c2	TCF4
1.7012e-26	1.24189	0.564	0.443	5.87357e-22	B_c2	ARPC5
1.74347e-26	0.82132	0.424	0.536	6.0195e-22	B_c2	HMGN1
1.79612e-26	0.563376	0.394	0.658	6.20128e-22	B_c2	LY6E
1.82455e-26	0.63079	0.491	0.709	6.29943e-22	B_c2	CIRBP
1.99368e-26	1.05412	0.794	0.932	6.88337e-22	B_c2	RPS4X
3.01597e-26	0.650614	0.455	0.608	1.04129e-21	B_c2	HNRNPA3
3.22256e-26	1.1315	0.673	0.7	1.11262e-21	B_c2	SON
3.243e-26	0.711727	0.733	0.92	1.11968e-21	B_c2	UBB
3.29289e-26	0.850179	0.418	0.591	1.1369e-21	B_c2	NDUFB2
3.49909e-26	1.55008	0.594	0.397	1.20809e-21	B_c2	TPM3
4.44748e-26	2.08742	0.588	0.312	1.53554e-21	B_c2	BCL2
4.6561e-26	0.667148	0.479	0.675	1.60756e-21	B_c2	ATP5ME
8.15443e-26	1.24105	0.448	0.43	2.8154e-21	B_c2	TUBA1B
8.4922e-26	0.517061	0.394	0.608	2.93202e-21	B_c2	COX7B
8.57055e-26	1.20097	0.612	0.578	2.95907e-21	B_c2	ARGLU1
1.00643e-25	0.741103	0.576	0.696	3.47481e-21	B_c2	CCNI
1.04616e-25	1.50918	0.479	0.232	3.61196e-21	B_c2	CD48
1.19809e-25	1.3703	0.57	0.443	4.13654e-21	B_c2	RPS4Y1
1.20154e-25	0.985728	0.491	0.633	4.14842e-21	B_c2	EIF5B
1.2381e-25	1.19731	0.727	0.743	4.27467e-21	B_c2	SMCHD1
1.41284e-25	1.15835	1	0.992	4.87796e-21	B_c2	MALAT1
1.61463e-25	2.00183	0.685	0.43	5.57468e-21	B_c2	PRKCB
1.65233e-25	0.606855	0.37	0.485	5.70484e-21	B_c2	LSM3
1.82601e-25	1.34337	0.558	0.565	6.30447e-21	B_c2	NCL
2.02083e-25	1.34339	0.77	0.932	6.97713e-21	B_c2	RPL18A
2.03374e-25	0.649733	0.364	0.637	7.02168e-21	B_c2	TXN
2.21141e-25	1.52247	0.63	0.346	7.6351e-21	B_c2	ZFAS1
2.29023e-25	0.897168	0.436	0.532	7.90725e-21	B_c2	RBX1
2.42747e-25	0.800686	0.424	0.519	8.38108e-21	B_c2	RAN
2.58407e-25	1.22532	0.6	0.502	8.92176e-21	B_c2	ACTR2
2.58586e-25	1.65814	0.539	0.194	8.92795e-21	B_c2	STK17A
3.00411e-25	1.13592	0.509	0.519	1.0372e-20	B_c2	SNRPD2
3.60826e-25	0.924123	0.479	0.561	1.24579e-20	B_c2	EPC1
4.10158e-25	1.05641	0.509	0.456	1.41611e-20	B_c2	SRSF7
5.02967e-25	0.854577	0.467	0.595	1.73654e-20	B_c2	SRSF5
5.36811e-25	1.85062	0.539	0.274	1.85339e-20	B_c2	PIP4K2A
5.87989e-25	0.947062	0.515	0.586	2.03009e-20	B_c2	ATP5MPL
6.13144e-25	1.23974	0.558	0.494	2.11694e-20	B_c2	CYTH1
6.29807e-25	1.25069	0.558	0.392	2.17447e-20	B_c2	SNHG6
7.0556e-25	1.41939	0.564	0.371	2.43602e-20	B_c2	NOP53
7.8967e-25	1.09246	0.467	0.591	2.72641e-20	B_c2	PTGES3
1.02062e-24	1.2686	0.545	0.418	3.5238e-20	B_c2	RAC2
1.05214e-24	0.697005	0.576	0.831	3.63262e-20	B_c2	VOPP1
1.05812e-24	0.561888	0.424	0.616	3.65325e-20	B_c2	UQCR10
1.16845e-24	1.36257	0.6	0.468	4.03419e-20	B_c2	CD44
1.18851e-24	1.2157	0.685	0.599	4.10345e-20	B_c2	KMT2E
1.33152e-24	0.938007	0.576	0.662	4.59721e-20	B_c2	STK4
1.4647e-24	1.49983	0.533	0.473	5.05703e-20	B_c2	ADAM28
1.53489e-24	0.550335	0.382	0.641	5.29935e-20	B_c2	UQCRQ
1.6022e-24	1.32828	0.648	0.578	5.53175e-20	B_c2	DOCK2
1.71091e-24	1.46759	0.527	0.316	5.90709e-20	B_c2	GAS5
2.10134e-24	1.10964	0.539	0.561	7.25507e-20	B_c2	SRPK2
2.36565e-24	1.23685	0.497	0.46	8.16765e-20	B_c2	VIM
2.40301e-24	0.805506	0.424	0.481	8.29662e-20	B_c2	EIF4G2
2.64851e-24	1.0838	0.57	0.54	9.14423e-20	B_c2	SFPQ
2.91381e-24	1.92067	0.612	0.27	1.00602e-19	B_c2	LYN
2.92706e-24	0.589644	0.412	0.646	1.0106e-19	B_c2	EIF2S2
2.93856e-24	0.501979	0.4	0.62	1.01457e-19	B_c2	SAP18
3.57123e-24	1.23148	0.6	0.549	1.233e-19	B_c2	SEPTIN6
4.99534e-24	0.745221	0.4	0.506	1.72469e-19	B_c2	SRSF3
5.29423e-24	0.697874	0.436	0.553	1.82788e-19	B_c2	SKP1
5.68244e-24	2.21653	0.485	0.131	1.96192e-19	B_c2	EBF1
5.74903e-24	1.46485	0.576	0.473	1.98491e-19	B_c2	RESF1
5.84017e-24	1.23582	0.503	0.359	2.01638e-19	B_c2	CD47
5.9009e-24	1.43709	0.648	0.612	2.03734e-19	B_c2	MT-ND4L
6.01121e-24	0.74713	0.588	0.73	2.07543e-19	B_c2	DDX17
6.80947e-24	0.682277	0.412	0.549	2.35104e-19	B_c2	DNAJC15
7.27287e-24	1.18776	0.509	0.443	2.51103e-19	B_c2	SET
7.4333e-24	1.08622	0.576	0.57	2.56642e-19	B_c2	JMJD1C
7.43859e-24	0.836086	0.594	0.637	2.56825e-19	B_c2	UBE2D3
8.87129e-24	1.46424	0.552	0.312	3.0629e-19	B_c2	EML4
1.04213e-23	0.680615	0.582	0.776	3.59807e-19	B_c2	N4BP2L2
1.26527e-23	1.89726	0.509	0.283	4.36847e-19	B_c2	OSBPL10
1.4844e-23	0.906989	0.57	0.743	5.12504e-19	B_c2	CTSS
1.68349e-23	0.887988	0.655	0.747	5.81243e-19	B_c2	RBM39
1.76707e-23	1.6342	0.588	0.384	6.10097e-19	B_c2	IKZF3
2.00352e-23	1.5311	0.588	0.489	6.91734e-19	B_c2	TBC1D22A
2.13333e-23	1.58086	0.576	0.43	7.36552e-19	B_c2	RCSD1
2.81023e-23	0.909493	0.479	0.456	9.70258e-19	B_c2	EIF3F
2.98497e-23	1.09582	0.527	0.494	1.03059e-18	B_c2	SRRM1
3.33343e-23	1.25504	0.618	0.586	1.1509e-18	B_c2	ELF1
3.62147e-23	1.00763	0.467	0.422	1.25035e-18	B_c2	HNRNPR
3.66405e-23	1.2666	0.539	0.409	1.26505e-18	B_c2	CCDC50
4.14987e-23	0.788352	0.509	0.595	1.43278e-18	B_c2	RHOA
5.3015e-23	1.95507	0.558	0.278	1.8304e-18	B_c2	INPP5D
5.94842e-23	0.659916	0.436	0.549	2.05375e-18	B_c2	C19orf53
6.1734e-23	1.43285	0.521	0.312	2.13143e-18	B_c2	STX7
7.06764e-23	0.912575	0.503	0.489	2.44017e-18	B_c2	UXT
7.67532e-23	1.08878	0.448	0.464	2.64998e-18	B_c2	DYNLL1
7.79324e-23	0.628025	0.497	0.692	2.69069e-18	B_c2	COX5B
8.14646e-23	0.829841	0.473	0.511	2.81265e-18	B_c2	XRCC5
8.62291e-23	0.858213	0.479	0.485	2.97714e-18	B_c2	RBM3
8.91966e-23	1.26318	0.527	0.456	3.0796e-18	B_c2	PSMB9
8.95556e-23	1.28851	0.588	0.481	3.092e-18	B_c2	SCAF11
1.19439e-22	1.03007	0.655	0.612	4.12374e-18	B_c2	GRB2
1.21366e-22	1.39701	0.521	0.329	4.19029e-18	B_c2	FAM107B
1.28116e-22	1.42017	0.515	0.308	4.42333e-18	B_c2	STRBP
1.34926e-22	1.62692	0.491	0.148	4.65846e-18	B_c2	APBB1IP
1.48893e-22	1.1684	0.539	0.451	5.14068e-18	B_c2	ARID4B
1.74032e-22	0.524865	0.473	0.654	6.00864e-18	B_c2	SRSF2
1.7504e-22	0.899659	0.618	0.684	6.04343e-18	B_c2	RNF213
1.88986e-22	1.40749	0.436	0.439	6.52492e-18	B_c2	PCED1B
2.03163e-22	0.634068	0.436	0.57	7.01442e-18	B_c2	EID1
2.11022e-22	1.36133	0.339	0.013	7.28575e-18	B_c2	HVCN1
2.21397e-22	1.36236	0.552	0.54	7.64396e-18	B_c2	ZCCHC7
2.42167e-22	1.64783	0.861	0.937	8.36106e-18	B_c2	RPS18
2.79676e-22	0.822644	0.503	0.561	9.6561e-18	B_c2	C11orf58
2.82296e-22	0.629367	0.63	0.844	9.74656e-18	B_c2	CD79A
2.86238e-22	1.62382	0.509	0.274	9.88265e-18	B_c2	DOCK10
3.57711e-22	1.00053	0.545	0.608	1.23503e-17	B_c2	NIPBL
4.08039e-22	0.752399	0.485	0.658	1.40879e-17	B_c2	RAP1B
4.79218e-22	0.733295	0.503	0.603	1.65455e-17	B_c2	EIF3E
5.46257e-22	1.5319	0.388	0.025	1.88601e-17	B_c2	PAX5
5.64341e-22	1.40775	0.588	0.435	1.94844e-17	B_c2	POU2F2
5.86185e-22	1.53657	0.37	0.034	2.02386e-17	B_c2	TRIM22
6.17707e-22	0.646475	0.345	0.426	2.13269e-17	B_c2	SNRPB
6.27588e-22	1.53275	0.564	0.46	2.16681e-17	B_c2	GPBP1
7.00586e-22	0.837576	0.473	0.65	2.41884e-17	B_c2	EMP3
7.10293e-22	1.81046	0.376	0.059	2.45236e-17	B_c2	JAZF1
8.83125e-22	1.89961	0.442	0.241	3.04908e-17	B_c2	FOXP1
9.08502e-22	1.1753	0.564	0.435	3.13669e-17	B_c2	ACAP2
9.26791e-22	0.852243	0.545	0.654	3.19984e-17	B_c2	BIRC6
9.6461e-22	0.988189	0.545	0.709	3.33041e-17	B_c2	CHST11
9.71853e-22	0.713396	0.552	0.675	3.35542e-17	B_c2	CHD2
1.06644e-21	1.54412	0.564	0.409	3.682e-17	B_c2	EPSTI1
1.20579e-21	1.77254	0.588	0.586	4.16309e-17	B_c2	MT-ATP8
1.25581e-21	0.945678	0.509	0.511	4.3358e-17	B_c2	HNRNPD
1.29494e-21	1.63935	0.406	0.08	4.47091e-17	B_c2	GRK3
1.45798e-21	0.837524	0.545	0.641	5.0338e-17	B_c2	USP34
1.47612e-21	1.11449	0.794	0.84	5.09645e-17	B_c2	SMAP2
1.48606e-21	1.3814	0.491	0.439	5.13075e-17	B_c2	ITGB1
1.49968e-21	0.709603	0.485	0.612	5.17781e-17	B_c2	SLC38A1
1.68514e-21	1.56345	0.527	0.405	5.81812e-17	B_c2	ATF7IP
1.72745e-21	1.71009	0.43	0.203	5.9642e-17	B_c2	PACS1
2.21856e-21	0.96751	0.448	0.43	7.65981e-17	B_c2	SENP6
2.23503e-21	0.764009	0.509	0.582	7.71665e-17	B_c2	HNRNPH1
2.27793e-21	0.917467	0.842	0.954	7.86479e-17	B_c2	RPL7A
2.67909e-21	1.06944	0.564	0.435	9.24982e-17	B_c2	HNRNPU
2.79374e-21	1.03513	0.497	0.561	9.64568e-17	B_c2	TMEM131
2.89994e-21	1.1224	0.527	0.502	1.00123e-16	B_c2	BBX
2.90988e-21	1.36794	0.564	0.557	1.00466e-16	B_c2	TRIO
2.91695e-21	1.4742	0.552	0.367	1.0071e-16	B_c2	ITSN2
3.02367e-21	0.926815	0.509	0.54	1.04395e-16	B_c2	HNRNPK
3.06313e-21	0.551455	0.321	0.447	1.05757e-16	B_c2	POLR1D
3.28721e-21	0.990576	0.436	0.443	1.13494e-16	B_c2	TPI1
4.93006e-21	0.920401	0.661	0.738	1.70215e-16	B_c2	NCOA3
5.11371e-21	0.95281	0.455	0.456	1.76556e-16	B_c2	RAP1A
5.14836e-21	1.16657	0.461	0.46	1.77752e-16	B_c2	FLI1
5.31479e-21	0.933372	0.57	0.629	1.83498e-16	B_c2	PNISR
5.32593e-21	0.604036	0.6	0.797	1.83883e-16	B_c2	PLCG2
5.88323e-21	1.19676	0.594	0.582	2.03124e-16	B_c2	RERE
6.02032e-21	0.822911	0.503	0.608	2.07857e-16	B_c2	LUC7L3
7.0941e-21	0.928201	0.388	0.359	2.44931e-16	B_c2	CCDC6
7.18061e-21	0.937797	0.527	0.654	2.47918e-16	B_c2	FOXN3
7.26727e-21	0.842404	0.424	0.498	2.5091e-16	B_c2	PIAS1
7.4422e-21	1.30182	0.588	0.371	2.56949e-16	B_c2	CAPZB
9.37625e-21	1.52488	0.503	0.287	3.23724e-16	B_c2	SH3KBP1
1.07077e-20	1.56754	0.491	0.165	3.69694e-16	B_c2	ZFP36L1
1.08409e-20	1.39232	0.339	0.013	3.74293e-16	B_c2	FCRL1
1.16697e-20	1.45312	0.539	0.346	4.02909e-16	B_c2	PARP14
1.20123e-20	0.656909	0.642	0.852	4.14737e-16	B_c2	FCHSD2
1.3042e-20	1.07762	0.509	0.46	4.50289e-16	B_c2	SH3BGRL
1.37762e-20	2.31067	0.37	0.055	4.75636e-16	B_c2	BACH2
1.47645e-20	1.10211	0.515	0.418	5.09757e-16	B_c2	TANK
1.59368e-20	1.38392	0.339	0.021	5.50234e-16	B_c2	LY86
1.5953e-20	0.987255	0.448	0.435	5.50792e-16	B_c2	SNX3
1.60544e-20	0.850254	0.43	0.553	5.54295e-16	B_c2	ZNF292
1.65366e-20	1.52021	0.406	0.152	5.70942e-16	B_c2	TGFBR2
1.7699e-20	1.04825	0.612	0.709	6.11075e-16	B_c2	ETV6
1.77916e-20	0.695566	0.467	0.65	6.14274e-16	B_c2	GLS
1.79582e-20	0.727467	0.455	0.599	6.20024e-16	B_c2	PDIA3
2.18316e-20	1.3143	0.339	0.025	7.53758e-16	B_c2	FCMR
2.31815e-20	0.651145	0.539	0.768	8.00365e-16	B_c2	CDK14
2.44462e-20	0.650472	0.218	0.527	8.4403e-16	B_c2	SOX5
2.50553e-20	1.0302	0.509	0.388	8.6506e-16	B_c2	COMMD6
2.63755e-20	0.542749	0.442	0.65	9.10642e-16	B_c2	BLNK
2.7364e-20	1.15109	0.539	0.532	9.4477e-16	B_c2	LRBA
2.78616e-20	1.29894	0.473	0.443	9.6195e-16	B_c2	RB1
2.84979e-20	0.730951	0.479	0.612	9.8392e-16	B_c2	EVI2B
2.91246e-20	1.52386	0.345	0.017	1.00556e-15	B_c2	COL19A1
3.0004e-20	0.942559	0.606	0.675	1.03592e-15	B_c2	ASH1L
3.31562e-20	0.88142	0.582	0.633	1.14475e-15	B_c2	KMT2C
3.36798e-20	0.922789	0.448	0.439	1.16283e-15	B_c2	NSA2
3.51665e-20	1.09872	0.461	0.519	1.21416e-15	B_c2	HLA-DQA2
3.80399e-20	1.5545	0.436	0.152	1.31337e-15	B_c2	MAP4K4
3.93093e-20	0.660293	0.521	0.671	1.35719e-15	B_c2	STAG1
4.19083e-20	0.590356	0.394	0.574	1.44693e-15	B_c2	RBIS
4.41721e-20	1.33425	0.867	0.949	1.52509e-15	B_c2	RPL41
4.82578e-20	0.683776	0.424	0.515	1.66615e-15	B_c2	GMFG
4.82587e-20	1.21972	0.533	0.527	1.66618e-15	B_c2	PPP3CA
4.85788e-20	1.04602	0.382	0.333	1.67723e-15	B_c2	DRAM2
6.00642e-20	0.824642	0.503	0.561	2.07378e-15	B_c2	NSD3
7.05326e-20	0.789228	0.43	0.494	2.43521e-15	B_c2	LSM7
7.19736e-20	0.564463	0.364	0.578	2.48496e-15	B_c2	PALM2-AKAP2
8.27584e-20	0.572463	0.473	0.692	2.85732e-15	B_c2	ATM
8.57181e-20	0.822118	0.467	0.498	2.9595e-15	B_c2	SOD1
9.18625e-20	0.949026	0.515	0.578	3.17165e-15	B_c2	ANKRD11
9.74194e-20	0.639602	0.521	0.709	3.3635e-15	B_c2	SRRM2
1.01858e-19	0.799899	0.503	0.641	3.51677e-15	B_c2	ZFAND3
1.06418e-19	0.751322	0.358	0.511	3.6742e-15	B_c2	PPP3CC
1.08591e-19	0.973542	0.618	0.612	3.74921e-15	B_c2	PRRC2C
1.12902e-19	1.1528	0.467	0.38	3.89805e-15	B_c2	PPIG
1.14615e-19	1.04058	0.461	0.511	3.95719e-15	B_c2	TRAF3
1.31204e-19	0.957046	0.509	0.565	4.52996e-15	B_c2	KDM4C
1.52047e-19	1.59829	0.491	0.338	5.24957e-15	B_c2	ADK
1.64507e-19	0.877046	0.442	0.574	5.67978e-15	B_c2	JUND
1.88899e-19	0.600626	0.382	0.624	6.52191e-15	B_c2	BICD1
1.91555e-19	1.2941	0.515	0.384	6.61364e-15	B_c2	WIPF1
2.0579e-19	1.6444	0.527	0.473	7.10511e-15	B_c2	HDAC9
2.62488e-19	0.754084	0.491	0.616	9.06267e-15	B_c2	TNRC6A
2.63304e-19	1.35707	0.339	0.03	9.09084e-15	B_c2	ARAP2
2.83505e-19	1.72726	0.509	0.236	9.78829e-15	B_c2	SIPA1L1
2.98978e-19	0.64803	0.424	0.54	1.03225e-14	B_c2	ERP29
3.09795e-19	0.721134	0.406	0.468	1.0696e-14	B_c2	SNRPG
3.14237e-19	0.967986	0.988	0.992	1.08494e-14	B_c2	B2M
3.37273e-19	0.509413	0.485	0.641	1.16447e-14	B_c2	TRMT112
3.39758e-19	1.16269	0.509	0.321	1.17305e-14	B_c2	ACTR3
3.57153e-19	1.21903	0.515	0.363	1.23311e-14	B_c2	MYL12B
3.60655e-19	1.25506	0.812	0.776	1.2452e-14	B_c2	MT-ND5
3.75591e-19	1.08977	0.333	0.017	1.29677e-14	B_c2	CIITA
4.08188e-19	1.32379	0.333	0.034	1.40931e-14	B_c2	PARP15
4.16819e-19	0.928892	0.436	0.414	1.43911e-14	B_c2	ANP32B
4.44636e-19	1.17249	0.539	0.515	1.53515e-14	B_c2	TAOK3
4.86322e-19	0.857772	0.448	0.409	1.67908e-14	B_c2	FXR1
4.89726e-19	1.34084	0.388	0.08	1.69083e-14	B_c2	CARD11
5.51193e-19	1.6777	0.418	0.304	1.90305e-14	B_c2	S100A4
5.56722e-19	1.16183	0.303	0.017	1.92214e-14	B_c2	TRAF5
6.28821e-19	0.671431	0.448	0.561	2.17107e-14	B_c2	CNBP
6.5877e-19	0.801958	0.473	0.523	2.27447e-14	B_c2	ATP6V0E1
6.86927e-19	0.517924	0.8	0.954	2.37168e-14	B_c2	EIF1
7.06633e-19	1.11416	0.503	0.359	2.43972e-14	B_c2	FNBP4
7.1445e-19	0.614101	0.345	0.468	2.46671e-14	B_c2	CD79B
7.5211e-19	0.785853	0.479	0.574	2.59674e-14	B_c2	ZNF638
8.00444e-19	1.17787	0.418	0.544	2.76361e-14	B_c2	HSPE1
8.49364e-19	1.26707	0.509	0.43	2.93251e-14	B_c2	PRDM2
8.83543e-19	0.748434	0.418	0.447	3.05052e-14	B_c2	LSP1
9.66458e-19	0.928736	0.552	0.574	3.33679e-14	B_c2	SF3B1
1.03962e-18	0.878552	0.582	0.599	3.58938e-14	B_c2	TUT4
1.05864e-18	0.696589	0.479	0.616	3.65505e-14	B_c2	TAX1BP1
1.1072e-18	1.09781	0.576	0.591	3.82271e-14	B_c2	S100A6
1.18508e-18	0.804484	0.455	0.553	4.09162e-14	B_c2	PICALM
1.21031e-18	0.917657	0.461	0.477	4.17872e-14	B_c2	BOD1L1
1.289e-18	1.25506	0.376	0.089	4.45041e-14	B_c2	EVL
1.31686e-18	1.53907	0.515	0.203	4.54658e-14	B_c2	ITPR1
1.32015e-18	0.884459	0.479	0.494	4.55796e-14	B_c2	VPS13C
1.34905e-18	0.796928	0.503	0.544	4.65772e-14	B_c2	RBM25
1.4451e-18	1.36362	0.297	0.013	4.98935e-14	B_c2	SCIMP
1.4456e-18	1.1088	0.564	0.57	4.99107e-14	B_c2	SYK
1.5543e-18	1.48374	0.509	0.367	5.36638e-14	B_c2	CAMK1D
1.61075e-18	1.22821	0.509	0.43	5.56126e-14	B_c2	CAST
1.61862e-18	0.977892	0.497	0.481	5.58846e-14	B_c2	ROCK1
1.62612e-18	0.794099	0.43	0.43	5.61435e-14	B_c2	RBM8A
1.78296e-18	1.48519	0.412	0.084	6.15585e-14	B_c2	SWAP70
1.90444e-18	1.29376	0.455	0.278	6.57527e-14	B_c2	CTSH
1.94997e-18	1.31402	0.545	0.342	6.73246e-14	B_c2	ATP2B1
1.96097e-18	0.642634	0.339	0.397	6.77043e-14	B_c2	UBE2L3
2.06784e-18	1.29879	0.467	0.245	7.13941e-14	B_c2	CLEC2D
2.17342e-18	1.18035	0.418	0.367	7.50396e-14	B_c2	BASP1
2.23081e-18	1.43209	0.394	0.051	7.70211e-14	B_c2	REL
2.2354e-18	1.33283	0.467	0.371	7.71793e-14	B_c2	CBX3
2.28094e-18	1.0123	0.394	0.418	7.87519e-14	B_c2	IRF1
2.31634e-18	1.46308	0.376	0.177	7.99739e-14	B_c2	AC120193.1
2.33131e-18	0.906976	0.503	0.464	8.04907e-14	B_c2	TPR
2.37577e-18	1.02372	0.467	0.527	8.20257e-14	B_c2	DDX24
2.42972e-18	0.743314	0.497	0.578	8.38885e-14	B_c2	ATP6V1G1
2.47618e-18	0.977185	0.527	0.443	8.54927e-14	B_c2	TRA2B
2.71061e-18	0.637029	0.509	0.62	9.35866e-14	B_c2	CYTIP
2.91942e-18	1.10098	0.467	0.333	1.00796e-13	B_c2	THOC2
2.95849e-18	0.914279	0.485	0.536	1.02145e-13	B_c2	CCDC91
3.03761e-18	0.55724	0.406	0.57	1.04876e-13	B_c2	FAM3C
3.17491e-18	0.940843	0.412	0.464	1.09617e-13	B_c2	PLCL2
3.25354e-18	0.82978	0.455	0.544	1.12332e-13	B_c2	NKTR
3.25533e-18	1.26513	0.57	0.515	1.12394e-13	B_c2	SIK3
3.26166e-18	0.899198	0.43	0.506	1.12612e-13	B_c2	DBI
3.39599e-18	1.53194	0.327	0.034	1.1725e-13	B_c2	MTSS1
3.41512e-18	0.586166	0.4	0.574	1.17911e-13	B_c2	MPHOSPH8
3.62224e-18	0.543254	0.509	0.679	1.25061e-13	B_c2	TCF25
3.72581e-18	1.0123	0.442	0.376	1.28637e-13	B_c2	STIM2
4.26819e-18	1.27659	0.43	0.173	1.47364e-13	B_c2	CORO1A
4.38506e-18	0.796923	0.485	0.574	1.51399e-13	B_c2	TAPBP
4.38522e-18	1.56289	0.467	0.295	1.51404e-13	B_c2	PPP1R16B
4.71338e-18	0.818541	0.406	0.426	1.62734e-13	B_c2	U2SURP
4.8677e-18	1.53394	0.479	0.207	1.68062e-13	B_c2	TMEM154
4.9229e-18	0.82727	0.467	0.477	1.69968e-13	B_c2	WASF2
5.13997e-18	0.665544	0.485	0.599	1.77463e-13	B_c2	PDCD4
5.30688e-18	0.637802	0.394	0.561	1.83225e-13	B_c2	OCIAD1
5.39021e-18	0.59834	0.376	0.489	1.86102e-13	B_c2	TRIP12
5.63186e-18	1.09168	0.491	0.388	1.94445e-13	B_c2	NUCKS1
5.69662e-18	1.07445	0.436	0.249	1.96682e-13	B_c2	ITGA4
6.41008e-18	0.899427	0.473	0.464	2.21314e-13	B_c2	HNRNPM
6.65136e-18	0.816814	0.382	0.367	2.29645e-13	B_c2	BRK1
6.71507e-18	0.91084	0.424	0.409	2.31844e-13	B_c2	ENO1
6.75246e-18	1.09079	0.388	0.498	2.33135e-13	B_c2	FBXL17
7.21314e-18	0.729444	0.485	0.616	2.49041e-13	B_c2	VPS13B
7.32093e-18	0.705481	0.448	0.561	2.52763e-13	B_c2	TMEM243
7.36918e-18	1.20042	0.503	0.333	2.54428e-13	B_c2	PPP1R12A
7.91663e-18	1.27243	0.442	0.308	2.7333e-13	B_c2	ZC3HAV1
8.98682e-18	0.650666	0.37	0.532	3.10279e-13	B_c2	NDUFA3
1.1168e-17	0.779009	0.4	0.464	3.85585e-13	B_c2	ATP5MD
1.12558e-17	0.868275	0.345	0.498	3.88616e-13	B_c2	MX1
1.18194e-17	0.970145	0.418	0.38	4.08077e-13	B_c2	LPXN
1.28053e-17	0.594728	0.339	0.473	4.42117e-13	B_c2	COPS9
1.40077e-17	0.712053	0.558	0.658	4.8363e-13	B_c2	USP15
1.51215e-17	0.834906	0.418	0.376	5.22086e-13	B_c2	SF1
1.52084e-17	1.44426	0.382	0.08	5.25085e-13	B_c2	AIM2
1.5629e-17	0.88653	0.539	0.586	5.39605e-13	B_c2	PTPN1
1.68759e-17	1.44073	0.309	0.025	5.82659e-13	B_c2	LINC00926
1.71552e-17	1.07957	0.436	0.283	5.92301e-13	B_c2	SYNGR2
1.7202e-17	1.69038	0.279	0.008	5.93915e-13	B_c2	KHDRBS2
1.74963e-17	0.581472	0.479	0.654	6.04076e-13	B_c2	CHD9
2.08165e-17	0.551023	0.418	0.578	7.18712e-13	B_c2	RSBN1L
2.12296e-17	0.674285	0.358	0.608	7.32974e-13	B_c2	CARMIL1
2.13372e-17	0.795018	0.418	0.422	7.36688e-13	B_c2	PCBP1
2.14626e-17	0.534456	0.43	0.629	7.41019e-13	B_c2	EPS15
2.14673e-17	0.976893	0.424	0.333	7.41182e-13	B_c2	CAP1
2.22535e-17	0.698342	0.461	0.494	7.68325e-13	B_c2	SRSF4
2.30261e-17	1.29611	0.491	0.283	7.94998e-13	B_c2	SETX
2.36058e-17	0.763364	0.327	0.485	8.15015e-13	B_c2	SSPN
2.53718e-17	0.795788	0.382	0.494	8.75987e-13	B_c2	ROMO1
2.60402e-17	0.538428	0.661	0.831	8.99065e-13	B_c2	MED13L
2.60553e-17	1.25534	0.424	0.456	8.99587e-13	B_c2	BTBD9
2.70834e-17	0.763806	0.515	0.603	9.3508e-13	B_c2	RSRP1
2.80541e-17	0.663633	0.382	0.549	9.68596e-13	B_c2	EIF3J
2.85372e-17	1.01517	0.479	0.35	9.85274e-13	B_c2	HMGN2
3.13723e-17	1.32615	0.467	0.232	1.08316e-12	B_c2	ELOVL5
3.35768e-17	1.14519	0.406	0.186	1.15927e-12	B_c2	CYFIP2
3.4937e-17	0.548735	0.418	0.574	1.20623e-12	B_c2	SARAF
3.70207e-17	0.860593	0.424	0.384	1.27818e-12	B_c2	EIF3H
3.98193e-17	0.648907	0.485	0.557	1.3748e-12	B_c2	SNHG5
4.0168e-17	1.57846	0.376	0.114	1.38684e-12	B_c2	TMEM131L
4.10992e-17	0.964475	0.43	0.359	1.41899e-12	B_c2	CD99
4.27938e-17	1.23341	0.321	0.046	1.4775e-12	B_c2	SESN3
4.43555e-17	0.543884	0.539	0.73	1.53142e-12	B_c2	FTX
4.45366e-17	0.818423	0.497	0.523	1.53767e-12	B_c2	NCOR1
4.51219e-17	0.991798	0.515	0.367	1.55788e-12	B_c2	FUS
4.62982e-17	1.26795	0.4	0.101	1.59849e-12	B_c2	ETS1
4.7323e-17	0.713385	0.467	0.608	1.63387e-12	B_c2	TBL1XR1
4.90735e-17	0.698265	0.321	0.35	1.69431e-12	B_c2	RNASET2
5.03549e-17	0.519328	0.345	0.401	1.73855e-12	B_c2	EIF1AX
5.16536e-17	0.946379	0.448	0.346	1.78339e-12	B_c2	GNAI2
5.23282e-17	1.13541	0.491	0.418	1.80668e-12	B_c2	FAM49B
5.27428e-17	1.01377	0.467	0.291	1.821e-12	B_c2	ARL6IP5
5.97813e-17	1.13436	0.461	0.249	2.06401e-12	B_c2	SHOC2
7.74e-17	0.676406	0.345	0.443	2.67231e-12	B_c2	LSM8
7.77887e-17	0.876815	0.515	0.532	2.68573e-12	B_c2	BPTF
7.99781e-17	1.0965	0.406	0.249	2.76132e-12	B_c2	SNX2
8.05634e-17	1.16297	0.521	0.46	2.78153e-12	B_c2	RHOH
8.47451e-17	0.762711	0.418	0.464	2.92591e-12	B_c2	DHX36
8.52953e-17	1.22735	0.358	0.076	2.9449e-12	B_c2	PIK3AP1
8.53755e-17	0.939414	0.673	0.819	2.94768e-12	B_c2	ZBTB20
8.69628e-17	1.09133	0.285	0.017	3.00248e-12	B_c2	HLA-DMB
9.24454e-17	0.965531	0.364	0.338	3.19177e-12	B_c2	RAPGEF6
9.76298e-17	1.00213	0.491	0.544	3.37077e-12	B_c2	RAPGEF1
9.79885e-17	1.41816	0.503	0.194	3.38315e-12	B_c2	TAGLN2
9.96452e-17	0.830333	0.461	0.532	3.44035e-12	B_c2	TCF12
1.01914e-16	0.979289	0.442	0.392	3.5187e-12	B_c2	ST13
1.02096e-16	0.669782	0.485	0.582	3.52496e-12	B_c2	CSNK1A1
1.05326e-16	0.636916	0.442	0.582	3.6365e-12	B_c2	TLK1
1.05857e-16	0.53782	0.406	0.549	3.65481e-12	B_c2	PHF3
1.09652e-16	1.52267	0.327	0.051	3.78583e-12	B_c2	PLEKHG1
1.1221e-16	0.518134	0.418	0.57	3.87416e-12	B_c2	COG5
1.13251e-16	0.707535	0.448	0.561	3.91011e-12	B_c2	FAF1
1.16427e-16	0.607644	0.382	0.464	4.01977e-12	B_c2	RSF1
1.20327e-16	0.522691	0.43	0.565	4.15442e-12	B_c2	CAPZA1
1.20562e-16	1.01961	0.509	0.443	4.16251e-12	B_c2	OGA
1.22285e-16	1.31915	0.533	0.384	4.22202e-12	B_c2	RBMX
1.43201e-16	0.973678	0.382	0.409	4.94416e-12	B_c2	LMBRD1
1.43568e-16	1.10573	0.436	0.346	4.95681e-12	B_c2	HERC4
1.45693e-16	0.657221	0.497	0.523	5.03018e-12	B_c2	PCBP2
1.53593e-16	1.00818	0.521	0.557	5.30295e-12	B_c2	PAN3
1.6423e-16	0.948702	0.545	0.544	5.6702e-12	B_c2	EIF3A
1.65018e-16	0.772855	0.376	0.333	5.69742e-12	B_c2	EIF3D
1.74726e-16	0.980475	0.448	0.342	6.03257e-12	B_c2	SP140L
1.78983e-16	1.53619	0.418	0.224	6.17957e-12	B_c2	BMP2K
1.80902e-16	0.720446	0.442	0.468	6.24582e-12	B_c2	ITFG1
1.81031e-16	0.681263	0.424	0.473	6.25027e-12	B_c2	THRAP3
2.08486e-16	0.855443	0.43	0.447	7.19817e-12	B_c2	ZFAND6
2.26186e-16	1.05233	0.533	0.405	7.80928e-12	B_c2	IQGAP1
2.27405e-16	1.01932	0.424	0.3	7.85137e-12	B_c2	MSN
2.47447e-16	0.765528	0.358	0.414	8.54336e-12	B_c2	PTEN
2.67036e-16	1.32437	0.473	0.312	9.2197e-12	B_c2	SAMSN1
2.68226e-16	0.649453	0.376	0.481	9.26076e-12	B_c2	HLA-DMA
2.81545e-16	1.38104	0.37	0.253	9.72064e-12	B_c2	S100A10
2.82982e-16	0.889983	0.418	0.43	9.77023e-12	B_c2	NFAT5
2.83272e-16	1.11708	0.539	0.485	9.78026e-12	B_c2	KTN1
2.83381e-16	1.38889	0.321	0.042	9.78401e-12	B_c2	CD82
2.88946e-16	0.682569	0.455	0.565	9.97614e-12	B_c2	USP3
3.27499e-16	1.04306	0.315	0.046	1.13072e-11	B_c2	CYBB
3.47348e-16	0.683791	0.327	0.367	1.19925e-11	B_c2	UBE2I
3.65259e-16	0.782957	0.242	0.397	1.26109e-11	B_c2	HIST1H4C
3.69776e-16	1.29881	0.436	0.215	1.27669e-11	B_c2	CNTRL
3.92016e-16	1.10272	0.455	0.262	1.35348e-11	B_c2	ZFR
3.93968e-16	1.12763	0.376	0.435	1.36021e-11	B_c2	COMMD10
3.99115e-16	1.0343	0.43	0.388	1.37799e-11	B_c2	ADAM19
4.08354e-16	1.0511	0.43	0.27	1.40988e-11	B_c2	RABEP1
4.22296e-16	0.513319	0.333	0.511	1.45802e-11	B_c2	RICTOR
4.42765e-16	0.579611	0.309	0.553	1.52869e-11	B_c2	CPNE5
4.82728e-16	0.596983	0.327	0.43	1.66667e-11	B_c2	DGUOK
5.07028e-16	1.27315	0.321	0.03	1.75056e-11	B_c2	TRBC2
5.15008e-16	0.712336	0.491	0.608	1.77812e-11	B_c2	PPP2R5C
5.20397e-16	1.33348	0.436	0.194	1.79672e-11	B_c2	NIN
5.55391e-16	0.606298	0.455	0.578	1.91754e-11	B_c2	CEP350
6.04866e-16	1.71954	0.297	0.021	2.08836e-11	B_c2	CD69
6.43679e-16	0.850895	0.43	0.468	2.22237e-11	B_c2	TBCA
7.16629e-16	0.745116	0.388	0.321	2.47423e-11	B_c2	NASP
7.24587e-16	2.2997	0.358	0.093	2.50171e-11	B_c2	CCSER1
7.37933e-16	0.683941	0.733	0.903	2.54779e-11	B_c2	UBC
8.14e-16	1.24995	0.43	0.228	2.81042e-11	B_c2	PHTF2
8.46287e-16	0.803508	0.479	0.574	2.92189e-11	B_c2	S100A11
8.79011e-16	1.40591	0.285	0.021	3.03487e-11	B_c2	TTN
8.87492e-16	1.45108	0.321	0.076	3.06416e-11	B_c2	AKT3
8.97942e-16	1.25848	0.37	0.253	3.10023e-11	B_c2	CACYBP
9.11611e-16	1.3841	0.297	0.046	3.14743e-11	B_c2	VAV3
9.60631e-16	1.18461	0.473	0.367	3.31668e-11	B_c2	OSBPL8
9.80627e-16	0.683738	0.479	0.511	3.38571e-11	B_c2	GCC2
1.02041e-15	0.976411	0.945	0.987	3.52306e-11	B_c2	TPT1
1.02337e-15	0.999214	0.345	0.224	3.53329e-11	B_c2	PSIP1
1.06194e-15	0.774836	0.927	0.97	3.66647e-11	B_c2	HLA-B
1.07385e-15	0.719427	0.382	0.443	3.70759e-11	B_c2	SUCLG2
1.13877e-15	1.19993	0.442	0.219	3.93171e-11	B_c2	FXYD5
1.15089e-15	1.18091	0.267	0.021	3.97356e-11	B_c2	SNX9
1.15343e-15	0.850161	0.4	0.414	3.98235e-11	B_c2	RBPJ
1.27282e-15	0.637241	0.358	0.418	4.39455e-11	B_c2	DDX46
1.28239e-15	1.0652	0.455	0.291	4.42758e-11	B_c2	SETD2
1.31447e-15	0.514965	0.327	0.414	4.53834e-11	B_c2	PPP1CA
1.31646e-15	0.860211	0.339	0.405	4.54522e-11	B_c2	RAB11A
1.40843e-15	1.09968	0.406	0.359	4.86275e-11	B_c2	CDK13
1.45352e-15	0.574599	0.43	0.57	5.01842e-11	B_c2	ANKRD17
1.50091e-15	0.802975	0.376	0.401	5.18204e-11	B_c2	MDFIC
1.52024e-15	1.55927	0.77	0.785	5.24879e-11	B_c2	HSP90AA1
1.54815e-15	0.729422	0.4	0.426	5.34513e-11	B_c2	CUL3
1.68194e-15	1.03322	0.479	0.468	5.80706e-11	B_c2	DENND4A
1.69336e-15	0.940108	0.442	0.523	5.84649e-11	B_c2	VTI1A
1.70392e-15	1.44524	0.321	0.084	5.88296e-11	B_c2	LINC02397
1.80438e-15	0.904423	0.424	0.409	6.22979e-11	B_c2	COP1
1.87337e-15	1.06285	0.285	0.152	6.46798e-11	B_c2	HMGB2
1.9215e-15	0.981047	0.376	0.207	6.63417e-11	B_c2	RASGRP3
2.04937e-15	0.938127	0.394	0.274	7.07566e-11	B_c2	HADHA
2.17886e-15	0.703723	0.4	0.481	7.52272e-11	B_c2	YTHDC1
2.2675e-15	0.885997	0.303	0.443	7.82875e-11	B_c2	RMRP
2.40834e-15	0.645963	0.394	0.451	8.31503e-11	B_c2	MAP3K2
2.5739e-15	1.28381	0.279	0.021	8.88665e-11	B_c2	RUBCNL
2.7055e-15	0.784175	0.333	0.354	9.34102e-11	B_c2	ACBD6
2.90293e-15	1.08823	0.333	0.338	1.00226e-10	B_c2	CAMK2D
3.01988e-15	0.779311	0.412	0.494	1.04265e-10	B_c2	ARIH1
3.12449e-15	0.569068	0.418	0.582	1.07876e-10	B_c2	COBLL1
3.16188e-15	0.596377	0.382	0.527	1.09167e-10	B_c2	JARID2
3.27406e-15	1.54014	0.321	0.038	1.1304e-10	B_c2	ZEB2
3.3184e-15	0.77696	0.473	0.515	1.14571e-10	B_c2	PAFAH1B1
3.31917e-15	1.03267	0.4	0.262	1.14598e-10	B_c2	ACAP1
3.53155e-15	1.95154	0.303	0.042	1.2193e-10	B_c2	AUTS2
3.58077e-15	0.67914	0.424	0.519	1.2363e-10	B_c2	PUM2
3.61747e-15	0.909982	0.4	0.346	1.24897e-10	B_c2	CWF19L2
3.69218e-15	0.802244	0.297	0.283	1.27476e-10	B_c2	NUDC
3.76652e-15	0.969987	0.406	0.245	1.30043e-10	B_c2	ARPC1B
3.94264e-15	1.01957	0.37	0.278	1.36124e-10	B_c2	RSL1D1
4.1238e-15	1.16555	0.436	0.211	1.42378e-10	B_c2	PREX1
4.23705e-15	0.50558	0.358	0.473	1.46289e-10	B_c2	MZT2A
4.25932e-15	0.535857	0.503	0.667	1.47057e-10	B_c2	ZRANB2
4.28921e-15	0.645545	0.364	0.46	1.48089e-10	B_c2	NF1
4.41102e-15	0.877554	0.43	0.397	1.52295e-10	B_c2	WASHC4
4.47618e-15	0.533844	0.406	0.515	1.54545e-10	B_c2	UBR5
4.47934e-15	1.23785	0.291	0.03	1.54654e-10	B_c2	TNFRSF13B
4.52949e-15	0.667949	0.388	0.43	1.56385e-10	B_c2	LAMTOR4
4.92779e-15	1.35585	0.424	0.11	1.70137e-10	B_c2	COTL1
5.03785e-15	0.721344	0.376	0.494	1.73937e-10	B_c2	COA1
5.16275e-15	0.990281	0.412	0.367	1.78249e-10	B_c2	EIF2AK2
5.21353e-15	0.711146	0.4	0.519	1.80002e-10	B_c2	TTC17
5.334e-15	1.66006	0.279	0.021	1.84162e-10	B_c2	AC073861.1
5.46997e-15	1.046	0.745	0.819	1.88856e-10	B_c2	TXNIP
5.55018e-15	0.616837	0.4	0.502	1.91626e-10	B_c2	MIS18BP1
5.60607e-15	0.855261	0.448	0.426	1.93555e-10	B_c2	PPM1K
6.30386e-15	1.31494	0.345	0.089	2.17647e-10	B_c2	CBLB
6.51006e-15	0.72813	0.327	0.35	2.24766e-10	B_c2	JPT1
6.74627e-15	1.3184	0.467	0.308	2.32922e-10	B_c2	FAM172A
6.82872e-15	0.639798	0.382	0.506	2.35769e-10	B_c2	C9orf16
6.93175e-15	0.900106	0.394	0.456	2.39326e-10	B_c2	UBE2E2
7.20223e-15	0.905066	0.37	0.27	2.48664e-10	B_c2	MALT1
7.41457e-15	0.525279	0.382	0.54	2.55996e-10	B_c2	SCAPER
7.92235e-15	1.07515	0.436	0.253	2.73527e-10	B_c2	PCM1
8.22442e-15	1.22432	0.455	0.152	2.83956e-10	B_c2	MBP
8.84365e-15	0.849999	0.442	0.473	3.05336e-10	B_c2	FBXO11
8.97846e-15	1.01985	0.43	0.338	3.0999e-10	B_c2	ZHX2
9.77102e-15	2.55856	0.309	0.038	3.37354e-10	B_c2	AC005912.1
1.03276e-14	0.577428	0.479	0.641	3.5657e-10	B_c2	PTK2B
1.04704e-14	0.686391	0.497	0.688	3.61502e-10	B_c2	GNG7
1.05843e-14	1.1041	0.467	0.363	3.65433e-10	B_c2	PAK2
1.10489e-14	0.922923	0.388	0.468	3.81474e-10	B_c2	RHEX
1.10694e-14	0.775678	0.448	0.409	3.82183e-10	B_c2	SEMA4D
1.27169e-14	0.729479	0.339	0.409	4.39063e-10	B_c2	ATP8A1
1.3465e-14	0.903586	0.473	0.363	4.64893e-10	B_c2	MTPN
1.37409e-14	0.542348	0.376	0.485	4.74418e-10	B_c2	NOL7
1.44392e-14	0.679616	0.352	0.456	4.98527e-10	B_c2	GSTK1
1.54051e-14	0.6269	0.345	0.405	5.31877e-10	B_c2	PARP1
1.61177e-14	0.621415	0.352	0.447	5.5648e-10	B_c2	KMT2A
1.66247e-14	1.25002	0.303	0.051	5.73985e-10	B_c2	GSAP
1.8301e-14	0.900924	0.388	0.384	6.3186e-10	B_c2	FOXO1
1.84145e-14	0.669757	0.418	0.468	6.35781e-10	B_c2	EIF4B
1.90559e-14	0.504475	0.309	0.376	6.57923e-10	B_c2	PSMB4
1.90676e-14	0.783439	0.37	0.333	6.58328e-10	B_c2	NUFIP2
2.23109e-14	1.93598	0.309	0.038	7.70308e-10	B_c2	RPL6P27
2.23736e-14	2.06037	0.285	0.034	7.7247e-10	B_c2	RPL21P16
2.27204e-14	0.753185	0.418	0.46	7.84443e-10	B_c2	ENSA
2.35464e-14	0.591008	0.291	0.367	8.12963e-10	B_c2	MLLT10
2.36596e-14	0.556451	0.376	0.473	8.16873e-10	B_c2	GPATCH8
2.441e-14	0.673164	0.406	0.439	8.42778e-10	B_c2	SSBP1
2.4594e-14	0.671651	0.406	0.363	8.49132e-10	B_c2	VPS29
2.71255e-14	0.576588	0.327	0.46	9.36536e-10	B_c2	ANKRD10
2.81127e-14	0.91086	0.4	0.338	9.7062e-10	B_c2	BRD4
2.90088e-14	0.852065	0.467	0.447	1.00156e-09	B_c2	UBE2K
2.94189e-14	1.33423	0.333	0.359	1.01572e-09	B_c2	PVT1
3.17826e-14	0.755658	0.412	0.464	1.09732e-09	B_c2	ZNF644
3.22284e-14	0.762368	0.467	0.485	1.11272e-09	B_c2	USP8
3.3535e-14	0.760161	0.4	0.367	1.15783e-09	B_c2	STAG2
3.44729e-14	0.84697	0.436	0.397	1.19021e-09	B_c2	RNF19A
3.51408e-14	0.875033	0.37	0.346	1.21327e-09	B_c2	PRRC2B
3.60303e-14	0.701811	0.339	0.401	1.24398e-09	B_c2	ARFGEF1
3.62777e-14	1.19364	0.461	0.295	1.25253e-09	B_c2	ARHGAP25
3.63116e-14	0.605975	0.37	0.468	1.25369e-09	B_c2	CEP85L
3.88729e-14	0.786077	0.309	0.418	1.34213e-09	B_c2	CCNH
3.94482e-14	0.694905	0.376	0.384	1.36199e-09	B_c2	LSM14A
4.03295e-14	2.01765	0.291	0.034	1.39241e-09	B_c2	AC016739.1
4.41263e-14	0.530147	0.303	0.464	1.5235e-09	B_c2	LARGE1
4.42566e-14	0.941485	0.339	0.055	1.528e-09	B_c2	SELL
4.55045e-14	0.820429	0.461	0.494	1.57109e-09	B_c2	SIPA1L3
4.65638e-14	0.866087	0.461	0.422	1.60766e-09	B_c2	EIF1AY
4.66642e-14	0.58499	0.382	0.451	1.61113e-09	B_c2	ZNF148
4.68143e-14	1.57572	0.273	0.021	1.61631e-09	B_c2	FAUP1
4.68282e-14	0.825656	0.406	0.443	1.61679e-09	B_c2	ATF7IP2
4.80308e-14	1.53825	0.412	0.426	1.65831e-09	B_c2	PDE4D
4.95015e-14	0.808317	0.515	0.582	1.70909e-09	B_c2	ATRX
5.11362e-14	0.538579	0.333	0.435	1.76553e-09	B_c2	DDX18
5.1165e-14	0.675174	0.455	0.498	1.76652e-09	B_c2	AP3B1
5.14082e-14	1.94286	0.285	0.03	1.77492e-09	B_c2	RPL13AP5
5.1776e-14	0.904339	0.406	0.451	1.78762e-09	B_c2	STAT1
5.27282e-14	0.528199	0.352	0.426	1.82049e-09	B_c2	CNOT1
5.30398e-14	0.659898	0.37	0.426	1.83125e-09	B_c2	TAF1D
5.43245e-14	0.600376	0.436	0.519	1.87561e-09	B_c2	PHIP
6.25877e-14	0.687431	0.479	0.523	2.1609e-09	B_c2	RASA2
6.56775e-14	0.554945	0.303	0.329	2.26758e-09	B_c2	EIF3M
7.23067e-14	0.679254	0.418	0.506	2.49646e-09	B_c2	EHMT1
7.34886e-14	0.966261	0.43	0.325	2.53727e-09	B_c2	YY1
7.48472e-14	0.615496	0.321	0.38	2.58417e-09	B_c2	CKLF
8.15726e-14	0.787365	0.448	0.426	2.81638e-09	B_c2	FRYL
8.16605e-14	1.10236	0.37	0.211	2.81941e-09	B_c2	DOCK11
8.2325e-14	0.905863	0.448	0.392	2.84235e-09	B_c2	EIF4G3
8.31464e-14	0.831572	0.358	0.338	2.87071e-09	B_c2	MAP3K1
8.32794e-14	0.854393	0.412	0.333	2.87531e-09	B_c2	CIB1
9.15516e-14	1.29368	0.303	0.046	3.16091e-09	B_c2	KYNU
9.24113e-14	0.831208	0.412	0.443	3.19059e-09	B_c2	CLK1
9.29594e-14	0.873183	0.352	0.245	3.20951e-09	B_c2	UCP2
9.30925e-14	0.767461	0.4	0.439	3.21411e-09	B_c2	ABI1
9.97822e-14	0.602049	0.339	0.35	3.44508e-09	B_c2	KPNB1
9.98347e-14	0.826971	0.309	0.224	3.44689e-09	B_c2	USP9Y
1.00291e-13	0.654981	0.4	0.401	3.46264e-09	B_c2	RC3H1
1.08714e-13	0.650928	0.412	0.511	3.75347e-09	B_c2	SNHG8
1.08802e-13	0.980958	0.418	0.321	3.7565e-09	B_c2	RAD21
1.09058e-13	0.954794	0.388	0.422	3.76535e-09	B_c2	MBD5
1.20911e-13	1.28848	0.267	0.055	4.17457e-09	B_c2	PRKCE
1.26206e-13	0.616707	0.309	0.371	4.35739e-09	B_c2	PRKD3
1.31426e-13	1.01778	0.364	0.165	4.53762e-09	B_c2	HLA-F
1.36582e-13	1.1072	0.491	0.27	4.71564e-09	B_c2	BIRC3
1.43063e-13	0.656487	0.37	0.346	4.9394e-09	B_c2	RBFOX2
1.44002e-13	0.799418	0.382	0.321	4.97181e-09	B_c2	UBXN1
1.47858e-13	0.695015	0.382	0.426	5.10495e-09	B_c2	HUWE1
1.50988e-13	0.618366	0.339	0.464	5.21302e-09	B_c2	SDCCAG8
1.56806e-13	0.774883	0.382	0.329	5.4139e-09	B_c2	ADD1
1.57405e-13	1.02431	0.37	0.19	5.43458e-09	B_c2	CDC40
1.59303e-13	0.648823	0.406	0.468	5.50009e-09	B_c2	HERC1
1.73153e-13	1.07763	0.339	0.101	5.97829e-09	B_c2	GPR183
1.76033e-13	0.558472	0.315	0.447	6.07771e-09	B_c2	ELK3
1.85629e-13	0.868111	0.424	0.367	6.40902e-09	B_c2	MOB1A
1.86987e-13	0.829664	0.412	0.363	6.45592e-09	B_c2	SMARCC1
1.88665e-13	1.14734	0.4	0.359	6.51384e-09	B_c2	LPP
1.92454e-13	0.698127	0.394	0.422	6.64467e-09	B_c2	RSRC1
1.99195e-13	1.42379	0.297	0.068	6.87741e-09	B_c2	TFEC
2.09375e-13	0.918799	0.394	0.35	7.22888e-09	B_c2	RAP1GDS1
2.16049e-13	1.05918	0.285	0.287	7.45931e-09	B_c2	CRIP1
2.23078e-13	0.969422	0.37	0.325	7.70198e-09	B_c2	STIM1
2.36004e-13	0.811811	0.358	0.316	8.14827e-09	B_c2	CCAR1
2.48684e-13	0.681042	0.321	0.371	8.58606e-09	B_c2	ZFC3H1
2.50013e-13	1.00646	0.273	0.042	8.63197e-09	B_c2	PKIG
2.52701e-13	1.13942	0.43	0.27	8.72476e-09	B_c2	R3HDM2
2.55447e-13	0.765692	0.352	0.354	8.81957e-09	B_c2	PSMA4
2.56694e-13	0.758587	0.418	0.367	8.86262e-09	B_c2	SRSF10
2.59828e-13	0.689541	0.382	0.485	8.97083e-09	B_c2	LMO4
2.61149e-13	0.655943	0.358	0.439	9.01645e-09	B_c2	PPHLN1
2.66149e-13	0.922483	0.436	0.354	9.18906e-09	B_c2	NOP58
2.75316e-13	1.2612	0.327	0.08	9.50558e-09	B_c2	KLF6
2.83529e-13	0.724954	0.364	0.333	9.78911e-09	B_c2	EIF1B
3.0305e-13	0.631705	0.297	0.35	1.04631e-08	B_c2	PPP3R1
3.04146e-13	0.975908	0.388	0.253	1.05009e-08	B_c2	TMPO
3.13756e-13	0.886444	0.339	0.257	1.08327e-08	B_c2	PKM
3.16278e-13	0.518258	0.364	0.506	1.09198e-08	B_c2	MARK3
3.1835e-13	0.84673	0.412	0.388	1.09914e-08	B_c2	PTPRA
3.28366e-13	0.815807	0.345	0.278	1.13372e-08	B_c2	ZC3H13
3.31404e-13	0.784778	0.382	0.363	1.1442e-08	B_c2	SYF2
3.4182e-13	0.660822	0.424	0.464	1.18017e-08	B_c2	TSC22D3
3.425e-13	1.07047	0.352	0.139	1.18252e-08	B_c2	TRAF3IP3
3.89737e-13	0.505508	0.37	0.447	1.3456e-08	B_c2	LUC7L2
4.04446e-13	1.65484	0.267	0.034	1.39639e-08	B_c2	RPS28P7
4.12779e-13	0.927604	0.388	0.27	1.42516e-08	B_c2	SSB
4.13196e-13	1.20933	0.309	0.114	1.4266e-08	B_c2	KLF2
4.32888e-13	0.649724	0.352	0.367	1.49459e-08	B_c2	DNAJC10
4.43853e-13	0.724796	0.412	0.409	1.53245e-08	B_c2	PGK1
4.47132e-13	0.917056	0.376	0.359	1.54377e-08	B_c2	LRMP
4.58964e-13	1.54999	0.442	0.451	1.58462e-08	B_c2	HSPD1
4.86843e-13	0.897339	0.376	0.295	1.68087e-08	B_c2	DNAJC8
5.00201e-13	0.588406	0.297	0.354	1.72699e-08	B_c2	SLIRP
5.01106e-13	1.01443	0.327	0.093	1.73012e-08	B_c2	USP6NL
5.0361e-13	1.5459	0.303	0.051	1.73877e-08	B_c2	CD83
5.15563e-13	1.01376	0.267	0.127	1.78003e-08	B_c2	STAP1
5.20374e-13	0.776669	0.43	0.384	1.79664e-08	B_c2	DAPP1
5.23029e-13	0.804792	0.436	0.456	1.80581e-08	B_c2	PHKB
5.61462e-13	0.667321	0.412	0.414	1.9385e-08	B_c2	TRIR
5.78204e-13	0.609472	0.4	0.468	1.99631e-08	B_c2	KANSL1
5.8639e-13	0.748947	0.382	0.367	2.02457e-08	B_c2	RNF13
5.89815e-13	0.737021	0.303	0.304	2.0364e-08	B_c2	CYSLTR1
6.11962e-13	1.1819	0.521	0.384	2.11286e-08	B_c2	CXCR4
6.47682e-13	0.956261	0.552	0.527	2.23619e-08	B_c2	HSPA8
6.513e-13	0.956238	0.479	0.409	2.24868e-08	B_c2	EPB41
6.76651e-13	1.00744	0.382	0.211	2.33621e-08	B_c2	TLN1
6.79619e-13	0.579894	0.382	0.477	2.34645e-08	B_c2	SYNRG
6.82503e-13	0.613355	0.333	0.333	2.35641e-08	B_c2	SNRPD1
6.8649e-13	1.05368	0.43	0.35	2.37017e-08	B_c2	KAT6A
6.91599e-13	0.933055	0.273	0.055	2.38781e-08	B_c2	SYPL1
7.1845e-13	0.560236	0.309	0.27	2.48052e-08	B_c2	SNRPE
7.19766e-13	1.01521	0.382	0.249	2.48507e-08	B_c2	LYST
7.28285e-13	1.53187	0.485	0.405	2.51448e-08	B_c2	DNAJA1
7.35204e-13	0.546682	0.43	0.473	2.53836e-08	B_c2	ZNF207
7.36484e-13	0.605588	0.358	0.443	2.54278e-08	B_c2	ATP2A3
7.43342e-13	0.962508	0.358	0.278	2.56646e-08	B_c2	SH3BP5
7.5668e-13	0.912811	0.303	0.16	2.61251e-08	B_c2	TUBB
8.51632e-13	0.992134	0.345	0.257	2.94034e-08	B_c2	SMC6
8.58754e-13	0.661218	0.37	0.456	2.96493e-08	B_c2	ZMYM2
8.77333e-13	0.6566	0.309	0.397	3.02908e-08	B_c2	ARPC5L
8.86265e-13	0.742254	0.376	0.346	3.05992e-08	B_c2	PRKDC
9.26302e-13	0.798074	0.376	0.232	3.19815e-08	B_c2	CMTM6
9.37077e-13	0.759695	0.37	0.363	3.23535e-08	B_c2	DECR1
9.39714e-13	1.76352	0.388	0.211	3.24446e-08	B_c2	MAML2
9.51313e-13	0.758379	0.461	0.489	3.2845e-08	B_c2	RBM26
1.06887e-12	0.74468	0.364	0.38	3.69038e-08	B_c2	ATP5PD
1.09096e-12	0.671974	0.394	0.439	3.76665e-08	B_c2	NR3C1
1.11037e-12	0.827514	0.376	0.308	3.83367e-08	B_c2	CASP8
1.18056e-12	1.11961	0.485	0.283	4.07601e-08	B_c2	CHD1
1.18169e-12	0.620045	0.297	0.397	4.07989e-08	B_c2	PPP1R14B
1.18305e-12	0.641788	0.273	0.338	4.08461e-08	B_c2	DGLUCY
1.20402e-12	0.829185	0.358	0.376	4.15701e-08	B_c2	CCNY
1.24471e-12	0.690139	0.327	0.384	4.29748e-08	B_c2	ZC3H15
1.2988e-12	1.20335	0.345	0.177	4.48423e-08	B_c2	CASK
1.34855e-12	0.694368	0.352	0.295	4.656e-08	B_c2	TMCO1
1.4558e-12	1.15394	0.352	0.135	5.02631e-08	B_c2	DIAPH2
1.50697e-12	0.933862	0.327	0.295	5.20296e-08	B_c2	FARS2
1.5266e-12	0.670015	0.412	0.473	5.27073e-08	B_c2	HCLS1
1.53095e-12	0.675899	0.352	0.405	5.28576e-08	B_c2	FBXW11
1.54616e-12	0.802775	0.418	0.414	5.33826e-08	B_c2	DYRK1A
1.60093e-12	0.506551	0.327	0.447	5.52737e-08	B_c2	VAMP8
1.70398e-12	0.875168	0.339	0.241	5.88316e-08	B_c2	LRCH1
1.76596e-12	1.23332	0.497	0.376	6.09716e-08	B_c2	TPM4
1.79603e-12	1.57137	0.261	0.025	6.20098e-08	B_c2	AP001324.1
1.82125e-12	0.632645	0.382	0.418	6.28803e-08	B_c2	PPP2R2A
1.87479e-12	0.650154	0.333	0.363	6.47289e-08	B_c2	AC079793.1
1.97833e-12	0.559348	0.358	0.439	6.83037e-08	B_c2	ASXL1
2.09189e-12	0.660302	0.327	0.376	7.22244e-08	B_c2	RBM17
2.09327e-12	0.744906	0.37	0.342	7.22724e-08	B_c2	LNPEP
2.11848e-12	0.905009	0.327	0.249	7.31425e-08	B_c2	HSPA4
2.15189e-12	0.582169	0.424	0.515	7.42963e-08	B_c2	ERBIN
2.16932e-12	1.14981	0.436	0.295	7.4898e-08	B_c2	SETBP1
2.22563e-12	1.19145	0.4	0.295	7.68423e-08	B_c2	FAM13B
2.23167e-12	0.734871	0.394	0.435	7.70506e-08	B_c2	TBC1D1
2.2992e-12	0.643147	0.285	0.35	7.93821e-08	B_c2	C1GALT1
2.33693e-12	0.683131	0.376	0.388	8.06848e-08	B_c2	AFTPH
2.37334e-12	0.691712	0.345	0.401	8.1942e-08	B_c2	JUNB
2.39851e-12	1.17447	0.412	0.207	8.2811e-08	B_c2	SMIM14
2.39945e-12	0.938283	0.394	0.367	8.28436e-08	B_c2	DIP2B
2.55964e-12	0.650925	0.279	0.257	8.8374e-08	B_c2	CCT2
2.5618e-12	0.601659	0.321	0.354	8.84486e-08	B_c2	MRPL33
2.58453e-12	0.672452	0.327	0.367	8.92335e-08	B_c2	CYCS
2.68869e-12	0.979586	0.436	0.35	9.28298e-08	B_c2	HIVEP2
2.75991e-12	0.621448	0.321	0.295	9.52886e-08	B_c2	PPM1G
2.83061e-12	0.937287	0.448	0.384	9.77297e-08	B_c2	ST8SIA4
2.86609e-12	0.793628	0.37	0.354	9.89545e-08	B_c2	NT5C3A
2.94739e-12	2.38032	0.327	0.059	1.01761e-07	B_c2	MT-RNR1
3.05451e-12	0.819925	0.339	0.35	1.0546e-07	B_c2	RNMT
3.09581e-12	0.902555	0.285	0.063	1.06886e-07	B_c2	LBH
3.15258e-12	0.834623	0.285	0.241	1.08846e-07	B_c2	TRANK1
3.16312e-12	0.66102	0.267	0.27	1.0921e-07	B_c2	SMC4
3.19698e-12	0.671849	0.364	0.401	1.10379e-07	B_c2	SMARCA2
3.26776e-12	1.11079	0.406	0.304	1.12823e-07	B_c2	ALCAM
3.33967e-12	0.598095	0.376	0.409	1.15305e-07	B_c2	ANXA6
3.51769e-12	1.04723	0.358	0.118	1.21452e-07	B_c2	XPO1
3.54565e-12	1.16583	0.309	0.198	1.22417e-07	B_c2	LDLRAD4
3.64169e-12	0.97803	0.376	0.338	1.25733e-07	B_c2	SKIL
3.64895e-12	0.985708	0.473	0.325	1.25983e-07	B_c2	DLEU2
3.73435e-12	0.835371	0.388	0.333	1.28932e-07	B_c2	SGMS1
3.90115e-12	0.605543	0.327	0.409	1.34691e-07	B_c2	TLE4
4.33304e-12	0.974585	0.382	0.359	1.49603e-07	B_c2	RALGAPA1
4.46588e-12	0.755646	0.436	0.388	1.54189e-07	B_c2	GDI2
4.8184e-12	0.884753	0.309	0.156	1.6636e-07	B_c2	FGD2
4.85406e-12	0.893205	0.315	0.253	1.67591e-07	B_c2	PRPF6
4.88889e-12	0.50441	0.315	0.397	1.68794e-07	B_c2	CHURC1
5.06677e-12	0.719928	0.388	0.43	1.74935e-07	B_c2	DIPK1A
5.07421e-12	0.799789	0.358	0.384	1.75192e-07	B_c2	ZEB1
5.12663e-12	0.863189	0.461	0.397	1.77002e-07	B_c2	UPF2
5.18109e-12	0.643113	0.364	0.422	1.78882e-07	B_c2	TLE1
5.63633e-12	2.04162	0.291	0.046	1.946e-07	B_c2	PTMAP2
5.7597e-12	0.794999	0.352	0.257	1.9886e-07	B_c2	CD24
5.82796e-12	0.715973	0.412	0.451	2.01216e-07	B_c2	SLTM
5.84576e-12	0.861452	0.279	0.236	2.01831e-07	B_c2	ANTXR2
5.88442e-12	1.07006	0.406	0.253	2.03166e-07	B_c2	ADD3
6.18706e-12	0.588647	0.406	0.477	2.13614e-07	B_c2	NSD1
6.2649e-12	1.07278	0.333	0.203	2.16302e-07	B_c2	AKNA
6.55229e-12	0.817025	0.291	0.059	2.26224e-07	B_c2	MAPK1
6.65651e-12	0.751183	0.376	0.376	2.29823e-07	B_c2	MED13
6.75083e-12	0.650413	0.382	0.388	2.33079e-07	B_c2	PKN2
6.90836e-12	0.627482	0.358	0.359	2.38518e-07	B_c2	PPP2R5E
6.98218e-12	0.806671	0.303	0.219	2.41067e-07	B_c2	CSNK1G3
7.4241e-12	0.93511	0.255	0.173	2.56324e-07	B_c2	STAMBPL1
7.47182e-12	1.7768	0.273	0.038	2.57972e-07	B_c2	RPL14P1
7.72944e-12	0.561686	0.352	0.43	2.66867e-07	B_c2	LAMTOR5
7.74568e-12	1.31674	0.255	0.025	2.67427e-07	B_c2	RPL3P4
7.92027e-12	1.07839	0.327	0.211	2.73455e-07	B_c2	DGKD
8.00962e-12	0.874785	0.442	0.409	2.7654e-07	B_c2	SPIDR
8.30029e-12	0.619298	0.345	0.363	2.86576e-07	B_c2	CNOT2
8.31055e-12	0.837152	0.339	0.198	2.8693e-07	B_c2	STK24
8.66217e-12	0.606894	0.303	0.321	2.9907e-07	B_c2	TAF7
9.47065e-12	0.552107	0.364	0.426	3.26984e-07	B_c2	DLG1
9.51902e-12	0.783425	0.376	0.257	3.28654e-07	B_c2	KIF2A
9.94116e-12	0.571874	0.364	0.439	3.43229e-07	B_c2	RAB10
1.04364e-11	0.716129	0.418	0.426	3.60326e-07	B_c2	RSRC2
1.05327e-11	0.726254	0.412	0.376	3.63652e-07	B_c2	KHDRBS1
1.06014e-11	0.696858	0.297	0.278	3.66022e-07	B_c2	RHBDF2
1.11152e-11	2.45827	0.327	0.059	3.83764e-07	B_c2	MT-RNR2
1.1634e-11	1.35772	0.497	0.249	4.01676e-07	B_c2	IFITM2
1.17052e-11	0.942162	0.255	0.034	4.04135e-07	B_c2	ARHGAP17
1.21524e-11	0.564097	0.364	0.405	4.19572e-07	B_c2	PRKACB
1.2342e-11	0.542809	0.309	0.342	4.26119e-07	B_c2	CALM3
1.25051e-11	0.540911	0.394	0.426	4.31753e-07	B_c2	ADAM10
1.3024e-11	0.707974	0.291	0.278	4.49668e-07	B_c2	PARP9
1.32504e-11	1.0081	0.467	0.527	4.57483e-07	B_c2	LGALS1
1.32595e-11	1.17147	0.364	0.16	4.57797e-07	B_c2	DAAM1
1.45585e-11	0.557038	0.406	0.527	5.02646e-07	B_c2	STAU2
1.46561e-11	0.885373	0.388	0.312	5.06015e-07	B_c2	ANXA2
1.61035e-11	0.523297	0.333	0.397	5.55991e-07	B_c2	TRIM44
1.7028e-11	0.670723	0.406	0.426	5.8791e-07	B_c2	KLF12
1.73505e-11	0.967576	0.364	0.308	5.99045e-07	B_c2	HIVEP1
1.73681e-11	1.08157	0.327	0.114	5.99651e-07	B_c2	RUNX3
1.76856e-11	0.753922	0.4	0.418	6.10614e-07	B_c2	EIF4A2
1.80751e-11	0.616129	0.303	0.367	6.24059e-07	B_c2	ZNF407
1.82336e-11	0.623433	0.315	0.35	6.29534e-07	B_c2	KCMF1
1.89234e-11	0.531192	0.406	0.477	6.53351e-07	B_c2	MARCKS
1.90817e-11	0.842933	0.236	0.384	6.58813e-07	B_c2	C7orf50
1.92085e-11	0.506089	0.297	0.401	6.63191e-07	B_c2	URI1
1.92224e-11	0.757608	0.321	0.312	6.63671e-07	B_c2	SNRPB2
2.0394e-11	0.97192	0.279	0.063	7.04123e-07	B_c2	MAPRE2
2.04785e-11	0.704718	0.358	0.384	7.0704e-07	B_c2	CCDC18-AS1
2.08564e-11	0.785043	0.297	0.173	7.20088e-07	B_c2	PHF6
2.19011e-11	0.579428	0.309	0.346	7.56158e-07	B_c2	GSPT1
2.24649e-11	0.915489	0.43	0.321	7.75622e-07	B_c2	PRPF40A
2.6311e-11	1.03972	0.321	0.312	9.08414e-07	B_c2	IMMP2L
2.6596e-11	0.950472	0.297	0.105	9.18252e-07	B_c2	TBCB
2.66028e-11	0.731336	0.261	0.283	9.18488e-07	B_c2	OPTN
2.71607e-11	0.809235	0.491	0.489	9.3775e-07	B_c2	TMEM156
2.7814e-11	0.669693	0.333	0.426	9.60305e-07	B_c2	SAMD9L
2.79673e-11	1.27696	0.321	0.105	9.65598e-07	B_c2	MICAL3
2.90747e-11	0.582847	0.339	0.376	1.00383e-06	B_c2	EP300
3.08424e-11	0.732705	0.412	0.401	1.06487e-06	B_c2	KDM5A
3.1565e-11	0.659389	0.321	0.312	1.08981e-06	B_c2	CREB1
3.21971e-11	0.583027	0.321	0.363	1.11164e-06	B_c2	CXXC5
3.26996e-11	0.95495	0.279	0.16	1.12899e-06	B_c2	CHORDC1
3.33508e-11	0.788799	0.297	0.253	1.15147e-06	B_c2	ZDHHC21
3.38463e-11	0.99343	0.279	0.084	1.16858e-06	B_c2	UBAC2
3.53484e-11	0.668583	0.473	0.527	1.22044e-06	B_c2	UTY
3.6999e-11	1.01361	0.327	0.219	1.27743e-06	B_c2	PLEKHA2
3.88826e-11	0.768036	0.37	0.249	1.34246e-06	B_c2	RNF145
4.03684e-11	0.816488	0.418	0.316	1.39376e-06	B_c2	PPP4R3B
4.06175e-11	0.553244	0.37	0.447	1.40236e-06	B_c2	CCM2
4.20373e-11	0.857653	0.333	0.203	1.45138e-06	B_c2	EMB
4.78334e-11	0.622964	0.376	0.43	1.6515e-06	B_c2	CNOT4
5.01863e-11	0.63335	0.273	0.316	1.73273e-06	B_c2	CLEC2B
5.10089e-11	1.02607	0.291	0.27	1.76113e-06	B_c2	CD55
5.13621e-11	0.777271	0.345	0.186	1.77333e-06	B_c2	SRI
5.17708e-11	0.770783	0.339	0.274	1.78744e-06	B_c2	CCT3
5.24784e-11	0.571147	0.212	0.27	1.81187e-06	B_c2	RNASE6
5.62725e-11	0.696362	0.364	0.329	1.94286e-06	B_c2	SMC5
5.62845e-11	0.704954	0.333	0.312	1.94328e-06	B_c2	SS18
5.67748e-11	0.714905	0.309	0.308	1.96021e-06	B_c2	RASA1
5.68009e-11	0.825125	0.473	0.397	1.96111e-06	B_c2	MACF1
5.98726e-11	0.60461	0.303	0.342	2.06716e-06	B_c2	SNX25
6.31395e-11	0.746912	0.321	0.346	2.17995e-06	B_c2	NFE2L2
6.33572e-11	0.615723	0.333	0.312	2.18747e-06	B_c2	XRCC6
6.37547e-11	1.73712	0.315	0.097	2.20119e-06	B_c2	MT2A
6.45562e-11	0.715455	0.436	0.43	2.22887e-06	B_c2	SNX29
6.77855e-11	0.822687	0.352	0.3	2.34036e-06	B_c2	PDS5A
6.99241e-11	0.789562	0.285	0.046	2.4142e-06	B_c2	SNX10
6.99833e-11	0.575801	0.315	0.304	2.41624e-06	B_c2	RPA3
7.07381e-11	1.03876	0.291	0.241	2.4423e-06	B_c2	MEF2C-AS1
7.11649e-11	0.59207	0.279	0.304	2.45704e-06	B_c2	PHYKPL
7.13611e-11	0.726028	0.358	0.38	2.46381e-06	B_c2	MAPKAP1
7.66424e-11	0.579026	0.333	0.321	2.64616e-06	B_c2	GPBP1L1
8.25426e-11	0.775231	0.285	0.215	2.84987e-06	B_c2	APEX1
8.58645e-11	0.642722	0.285	0.287	2.96456e-06	B_c2	NDUFS4
8.88215e-11	0.585539	0.448	0.536	3.06665e-06	B_c2	GPCPD1
9.34597e-11	0.538578	0.339	0.397	3.22679e-06	B_c2	ELF2
9.38207e-11	0.744614	0.327	0.245	3.23925e-06	B_c2	MYO5A
9.97285e-11	0.647568	0.424	0.422	3.44322e-06	B_c2	BCLAF1
1.0143e-10	0.512036	0.352	0.38	3.50197e-06	B_c2	COX17
1.06496e-10	0.682487	0.364	0.333	3.67687e-06	B_c2	PARP4
1.1027e-10	0.581421	0.255	0.346	3.80718e-06	B_c2	EPC2
1.10435e-10	0.600244	0.327	0.338	3.81289e-06	B_c2	SMARCA5
1.10552e-10	0.660512	0.345	0.312	3.81693e-06	B_c2	LPIN1
1.17319e-10	0.917975	0.364	0.3	4.05057e-06	B_c2	DMXL1
1.20294e-10	0.99785	0.461	0.295	4.15326e-06	B_c2	RAD51B
1.25594e-10	0.59564	0.479	0.532	4.33626e-06	B_c2	ZFP36L2
1.26488e-10	0.880647	0.339	0.186	4.36713e-06	B_c2	AP2B1
1.26642e-10	0.693003	0.315	0.321	4.37243e-06	B_c2	SPEN
1.26872e-10	0.677582	0.297	0.249	4.38039e-06	B_c2	ELP2
1.41424e-10	0.722491	0.321	0.241	4.8828e-06	B_c2	PDCD10
1.44972e-10	0.726188	0.364	0.257	5.0053e-06	B_c2	PPP4R3A
1.50631e-10	0.742495	0.273	0.253	5.20068e-06	B_c2	ATP1B3
1.53115e-10	0.550767	0.327	0.371	5.28644e-06	B_c2	RNF115
1.56236e-10	0.581041	0.37	0.414	5.39422e-06	B_c2	RNGTT
1.59506e-10	0.665453	0.327	0.27	5.50711e-06	B_c2	HNRNPH3
1.62278e-10	0.689228	0.376	0.376	5.60283e-06	B_c2	MBD4
1.73803e-10	0.549275	0.303	0.316	6.00072e-06	B_c2	BUD31
1.76235e-10	0.678825	0.358	0.359	6.08471e-06	B_c2	CASP4
1.84725e-10	0.846431	0.309	0.215	6.3778e-06	B_c2	TRIM38
1.84971e-10	0.697432	0.358	0.308	6.38632e-06	B_c2	GGNBP2
1.85567e-10	0.713016	0.309	0.333	6.40688e-06	B_c2	IFNGR2
1.86395e-10	0.533924	0.285	0.346	6.43547e-06	B_c2	TBRG1
1.89202e-10	0.67964	0.412	0.464	6.53241e-06	B_c2	NSMCE2
2.01409e-10	0.893624	0.303	0.35	6.95386e-06	B_c2	ABHD3
2.14363e-10	0.792198	0.309	0.224	7.40108e-06	B_c2	GGA2
2.17751e-10	1.13684	0.273	0.139	7.51807e-06	B_c2	44988
2.41024e-10	0.883734	0.327	0.198	8.3216e-06	B_c2	SEPTIN9
2.43618e-10	1.41922	0.345	0.203	8.41115e-06	B_c2	IER5
2.48384e-10	0.692938	0.297	0.194	8.57571e-06	B_c2	DBNL
2.55531e-10	0.583869	0.273	0.329	8.82245e-06	B_c2	NSRP1
2.56758e-10	0.685964	0.339	0.354	8.86484e-06	B_c2	POGZ
2.68055e-10	0.744653	0.37	0.376	9.25487e-06	B_c2	MIER1
2.72692e-10	0.961953	0.291	0.072	9.41498e-06	B_c2	ARHGAP30
2.89809e-10	0.637602	0.236	0.257	1.00059e-05	B_c2	CFAP97
2.90089e-10	0.631801	0.345	0.371	1.00156e-05	B_c2	PCNX1
3.09953e-10	0.561845	0.382	0.43	1.07014e-05	B_c2	CARD8
3.13177e-10	0.636495	0.242	0.295	1.08127e-05	B_c2	MRPS18B
3.17427e-10	0.511064	0.315	0.405	1.09595e-05	B_c2	DYM
3.23167e-10	1.08401	0.303	0.156	1.11577e-05	B_c2	PARP8
3.28801e-10	0.87336	0.345	0.363	1.13522e-05	B_c2	GADD45B
3.44846e-10	0.693301	0.315	0.278	1.19062e-05	B_c2	CERT1
3.56011e-10	0.667295	0.364	0.401	1.22916e-05	B_c2	TMEM123
3.85128e-10	0.520915	0.364	0.392	1.32969e-05	B_c2	CLTA
4.02844e-10	0.646961	0.267	0.215	1.39086e-05	B_c2	SNRPF
4.04313e-10	0.652184	0.358	0.376	1.39593e-05	B_c2	AFF4
4.092e-10	0.769681	0.352	0.236	1.4128e-05	B_c2	PHF20
4.83724e-10	0.630491	0.376	0.3	1.67011e-05	B_c2	SYNCRIP
5.06208e-10	0.661045	0.339	0.274	1.74774e-05	B_c2	SPG11
5.11299e-10	0.657931	0.333	0.278	1.76531e-05	B_c2	TGOLN2
5.13004e-10	0.785492	0.267	0.165	1.7712e-05	B_c2	DUT
5.13586e-10	0.856559	0.394	0.278	1.77321e-05	B_c2	SKAP2
5.31121e-10	0.839538	0.315	0.262	1.83375e-05	B_c2	CCT4
5.55526e-10	0.657184	0.297	0.333	1.91801e-05	B_c2	STX8
5.82954e-10	0.784742	0.4	0.418	2.01271e-05	B_c2	BRAF
5.86777e-10	0.704229	0.321	0.291	2.0259e-05	B_c2	POU2F1
5.93577e-10	0.582985	0.309	0.363	2.04938e-05	B_c2	CEP57
6.53375e-10	0.623591	0.418	0.451	2.25584e-05	B_c2	NFKBIA
6.69537e-10	0.861243	0.424	0.198	2.31164e-05	B_c2	MYH9
6.99901e-10	0.811623	0.364	0.27	2.41648e-05	B_c2	ADNP
7.2105e-10	0.7215	0.309	0.308	2.4895e-05	B_c2	HIBCH
7.4405e-10	0.651646	0.297	0.338	2.56891e-05	B_c2	AL050309.1
7.48082e-10	0.761828	0.297	0.295	2.58283e-05	B_c2	MRPL18
7.61786e-10	0.836337	0.309	0.249	2.63014e-05	B_c2	TRAK1
8.09638e-10	1.12384	0.309	0.148	2.79536e-05	B_c2	ENTPD1
8.37938e-10	0.653661	0.279	0.27	2.89306e-05	B_c2	UGCG
8.71757e-10	0.584111	0.388	0.409	3.00983e-05	B_c2	YME1L1
8.81894e-10	0.629519	0.303	0.308	3.04483e-05	B_c2	GNPTAB
9.42745e-10	0.539732	0.327	0.426	3.25492e-05	B_c2	NEK7
9.46915e-10	0.502638	0.218	0.283	3.26932e-05	B_c2	YIPF4
9.90126e-10	0.67262	0.406	0.376	3.41851e-05	B_c2	WSB1
1.02168e-09	0.564061	0.285	0.325	3.52745e-05	B_c2	PTPN7
1.02435e-09	0.944154	0.279	0.152	3.53666e-05	B_c2	ARHGEF18
1.03885e-09	0.845254	0.327	0.278	3.58674e-05	B_c2	TGFB1
1.09846e-09	0.83182	0.339	0.245	3.79255e-05	B_c2	SNX6
1.12301e-09	0.675066	0.37	0.502	3.87729e-05	B_c2	ISG15
1.13356e-09	0.630334	0.382	0.401	3.91371e-05	B_c2	GNB1
1.22455e-09	0.61395	0.333	0.266	4.22789e-05	B_c2	ILF3
1.25243e-09	0.522475	0.224	0.253	4.32414e-05	B_c2	RAB21
1.33253e-09	0.557357	0.303	0.241	4.6007e-05	B_c2	PHB2
1.38416e-09	0.539878	0.285	0.283	4.77894e-05	B_c2	POLR2B
1.44154e-09	0.903327	0.37	0.27	4.97705e-05	B_c2	STK10
1.44943e-09	0.542511	0.424	0.477	5.00431e-05	B_c2	PRPF4B
1.48122e-09	0.714222	0.327	0.359	5.11406e-05	B_c2	LIMS1
1.51272e-09	0.808768	0.285	0.169	5.22282e-05	B_c2	VASP
1.52341e-09	1.10701	0.442	0.295	5.25971e-05	B_c2	IER2
1.52361e-09	0.6693	0.303	0.224	5.2604e-05	B_c2	SINHCAF
1.52727e-09	0.924862	0.279	0.165	5.27305e-05	B_c2	OFD1
1.54665e-09	0.830172	0.261	0.127	5.33997e-05	B_c2	C12orf75
1.54688e-09	0.836692	0.255	0.105	5.34076e-05	B_c2	ATAD2B
1.62671e-09	0.899527	0.406	0.283	5.61637e-05	B_c2	RTN4
1.64958e-09	0.597129	0.309	0.329	5.69535e-05	B_c2	C6orf62
1.73297e-09	0.64207	0.315	0.177	5.98327e-05	B_c2	ARF6
1.73653e-09	0.72882	0.388	0.304	5.99554e-05	B_c2	BAZ1A
1.7481e-09	0.927561	0.279	0.118	6.03548e-05	B_c2	ST3GAL5
1.75161e-09	0.897371	0.333	0.186	6.0476e-05	B_c2	XAF1
1.77832e-09	0.833437	0.345	0.177	6.13982e-05	B_c2	RPS6KA3
1.79564e-09	0.511686	0.315	0.346	6.19962e-05	B_c2	TIAL1
1.82678e-09	0.813208	0.358	0.278	6.30713e-05	B_c2	TAF15
1.83791e-09	0.730003	0.303	0.241	6.34557e-05	B_c2	RAB8B
1.85258e-09	0.766537	0.4	0.414	6.39621e-05	B_c2	TRA2A
1.93591e-09	0.576152	0.327	0.325	6.68391e-05	B_c2	SCLT1
2.01034e-09	0.752978	0.358	0.253	6.94091e-05	B_c2	CELF1
2.09054e-09	0.987505	0.315	0.295	7.21779e-05	B_c2	LARP7
2.10193e-09	0.52732	0.291	0.262	7.25712e-05	B_c2	HSPA9
2.14733e-09	0.724419	0.364	0.325	7.41386e-05	B_c2	CREBBP
2.21762e-09	0.690149	0.303	0.236	7.65654e-05	B_c2	APPL1
2.24553e-09	0.740722	0.382	0.359	7.75292e-05	B_c2	ASAP1
2.41825e-09	0.675712	0.291	0.194	8.34926e-05	B_c2	CMSS1
2.48065e-09	0.86602	0.37	0.333	8.5647e-05	B_c2	NFKB1
2.88819e-09	2.16128	0.261	0.055	9.97177e-05	B_c2	CCL5
3.04894e-09	0.935756	0.261	0.173	0.000105268	B_c2	SESN1
3.06547e-09	0.863034	0.309	0.127	0.000105838	B_c2	NLRC5
3.20187e-09	0.711905	0.291	0.19	0.000110548	B_c2	PHF11
3.25838e-09	0.732772	0.291	0.236	0.000112499	B_c2	RPRD2
3.26754e-09	0.556298	0.291	0.274	0.000112815	B_c2	CBX5
3.29219e-09	0.618544	0.376	0.401	0.000113666	B_c2	XRN2
3.30491e-09	0.562846	0.358	0.426	0.000114105	B_c2	NCOA1
3.64755e-09	0.846544	0.352	0.325	0.000125935	B_c2	SUSD6
3.72496e-09	0.589872	0.642	0.667	0.000128608	B_c2	S100A8
3.99487e-09	0.907536	0.261	0.089	0.000137927	B_c2	CDK19
4.11155e-09	0.858371	0.297	0.308	0.000141955	B_c2	INTS6
4.2725e-09	0.693	0.321	0.346	0.000147512	B_c2	VRK2
4.29742e-09	0.660105	0.388	0.321	0.000148373	B_c2	PNN
4.32593e-09	0.552732	0.315	0.295	0.000149357	B_c2	PPP1CC
4.34899e-09	0.545148	0.352	0.418	0.000150153	B_c2	IQCB1
4.51181e-09	1.03804	0.442	0.506	0.000155775	B_c2	DNAJB1
4.5625e-09	0.640529	0.279	0.291	0.000157525	B_c2	RALBP1
4.62096e-09	0.764933	0.267	0.165	0.000159543	B_c2	USP24
4.66757e-09	0.705372	0.424	0.325	0.000161152	B_c2	WNK1
5.00403e-09	0.59664	0.273	0.283	0.000172769	B_c2	CD2AP
5.14315e-09	0.532796	0.327	0.316	0.000177572	B_c2	EIF2S3
5.28047e-09	0.870415	0.285	0.093	0.000182313	B_c2	RAB11FIP1
5.30816e-09	0.694702	0.267	0.169	0.00018327	B_c2	PDLIM1
5.31104e-09	0.70375	0.388	0.253	0.000183369	B_c2	LCOR
5.34421e-09	0.59906	0.255	0.27	0.000184514	B_c2	MNAT1
5.67702e-09	0.765379	0.358	0.27	0.000196005	B_c2	DDX21
6.01096e-09	0.925079	0.37	0.232	0.000207534	B_c2	MAP4
6.16472e-09	0.839891	0.309	0.257	0.000212843	B_c2	KIAA1109
6.47323e-09	0.529766	0.297	0.342	0.000223495	B_c2	SERTAD2
6.50347e-09	0.53558	0.267	0.257	0.000224539	B_c2	LSM2
6.52128e-09	0.713355	0.297	0.177	0.000225154	B_c2	CNPY3
6.59718e-09	0.51327	0.297	0.338	0.000227774	B_c2	TBCK
6.7476e-09	0.724582	0.364	0.295	0.000232968	B_c2	TAB2
6.79868e-09	0.700842	0.321	0.194	0.000234731	B_c2	CCT6A
6.94753e-09	0.512733	0.261	0.283	0.00023987	B_c2	EIF3I
7.0467e-09	0.624057	0.297	0.228	0.000243294	B_c2	PHACTR4
7.37662e-09	0.685254	0.315	0.224	0.000254685	B_c2	RAB14
7.77426e-09	0.699499	0.267	0.257	0.000268414	B_c2	SAMD9
7.77597e-09	0.68495	0.327	0.232	0.000268473	B_c2	UBE2N
8.01868e-09	0.554152	0.352	0.363	0.000276853	B_c2	ERAP2
8.23708e-09	0.731717	0.279	0.194	0.000284393	B_c2	AIMP1
8.69871e-09	0.592952	0.273	0.287	0.000300332	B_c2	SNRPC
8.80739e-09	0.855496	0.279	0.135	0.000304084	B_c2	CEBPZ
9.14287e-09	0.788871	0.333	0.186	0.000315667	B_c2	MTF2
9.42582e-09	0.601546	0.291	0.338	0.000325436	B_c2	FAM120B
9.78204e-09	0.599216	0.321	0.316	0.000337735	B_c2	RAB3GAP2
9.98368e-09	0.872158	0.261	0.118	0.000344697	B_c2	DDX27
9.98668e-09	0.69194	0.297	0.278	0.0003448	B_c2	DCAF7
1.01327e-08	0.828918	0.291	0.148	0.000349842	B_c2	USP25
1.01757e-08	0.512449	0.273	0.304	0.000351325	B_c2	ELP4
1.02218e-08	0.535639	0.309	0.333	0.000352918	B_c2	BTN3A2
1.04566e-08	0.598396	0.327	0.342	0.000361025	B_c2	RNF38
1.05165e-08	0.638361	0.358	0.325	0.000363093	B_c2	ZNF652
1.08576e-08	0.641038	0.339	0.329	0.000374868	B_c2	NCOA7
1.08806e-08	0.877651	0.285	0.16	0.000375662	B_c2	NUB1
1.08968e-08	0.636471	0.291	0.249	0.000376224	B_c2	SNHG7
1.10422e-08	0.871986	0.279	0.101	0.000381245	B_c2	RASSF2
1.11088e-08	0.631461	0.261	0.139	0.000383541	B_c2	POLR2G
1.13108e-08	0.548816	0.345	0.38	0.000390517	B_c2	RREB1
1.13454e-08	0.864181	0.315	0.224	0.00039171	B_c2	GRK5
1.13626e-08	0.681539	0.297	0.211	0.000392306	B_c2	EXOC6
1.1417e-08	0.533785	0.261	0.3	0.000394182	B_c2	EXOC2
1.21323e-08	0.624045	0.261	0.236	0.000418879	B_c2	PIKFYVE
1.2392e-08	0.931078	0.358	0.426	0.000427845	B_c2	HSPB1
1.23996e-08	0.651054	0.315	0.211	0.000428108	B_c2	ABCF1
1.25051e-08	0.768805	0.291	0.194	0.000431753	B_c2	LIMD2
1.26722e-08	0.740893	0.345	0.266	0.000437521	B_c2	LRCH3
1.28363e-08	0.533943	0.273	0.27	0.000443187	B_c2	HOOK3
1.2884e-08	0.79822	0.315	0.249	0.000444834	B_c2	ARID1A
1.32209e-08	0.599523	0.279	0.304	0.000456465	B_c2	NFATC2
1.34546e-08	0.693545	0.339	0.219	0.000464535	B_c2	CBFB
1.35114e-08	0.636378	0.37	0.333	0.000466493	B_c2	KIF5B
1.36805e-08	0.635695	0.358	0.283	0.000472334	B_c2	TLE5
1.451e-08	0.539277	0.339	0.359	0.000500971	B_c2	PAG1
1.51182e-08	0.754841	0.303	0.135	0.00052197	B_c2	PTPN6
1.52142e-08	0.684353	0.333	0.316	0.000525286	B_c2	TNPO1
1.5236e-08	0.526746	0.291	0.266	0.000526037	B_c2	PSMG2
1.5255e-08	0.725304	0.267	0.232	0.000526695	B_c2	RALA
1.55857e-08	0.58097	0.376	0.392	0.000538113	B_c2	STAT3
1.65518e-08	0.610045	0.291	0.338	0.000571467	B_c2	DTNB
1.66832e-08	0.561278	0.303	0.371	0.000576003	B_c2	MGMT
1.71442e-08	0.806366	0.303	0.118	0.00059192	B_c2	AP1B1
1.74985e-08	0.640826	0.273	0.232	0.000604154	B_c2	TAF4B
1.79132e-08	0.520753	0.303	0.287	0.00061847	B_c2	PPDPF
1.80012e-08	0.746714	0.303	0.329	0.000621508	B_c2	NMT1
1.84217e-08	0.762983	0.279	0.194	0.000636028	B_c2	MECP2
1.86128e-08	0.630399	0.327	0.304	0.000642624	B_c2	RFX3
1.9063e-08	0.636233	0.37	0.38	0.00065817	B_c2	GATAD2B
1.92646e-08	0.619771	0.297	0.312	0.000665129	B_c2	PRPF38B
1.94281e-08	0.835607	0.321	0.135	0.000670773	B_c2	MOB3A
1.98621e-08	0.695591	0.255	0.127	0.000685757	B_c2	CKS2
2.08174e-08	0.50481	0.236	0.27	0.000718743	B_c2	SECISBP2L
2.08429e-08	0.770744	0.285	0.173	0.000719621	B_c2	MITD1
2.08502e-08	0.787292	0.285	0.148	0.000719874	B_c2	USP12
2.1274e-08	0.646996	0.345	0.262	0.000734506	B_c2	PTBP3
2.16045e-08	0.502047	0.309	0.338	0.000745919	B_c2	CREBRF
2.27001e-08	0.977929	0.267	0.101	0.000783742	B_c2	HCST
2.29431e-08	0.779291	0.333	0.253	0.000792134	B_c2	PHF14
2.3163e-08	0.64316	0.321	0.274	0.000799724	B_c2	BDP1
2.32533e-08	0.636922	0.315	0.241	0.000802844	B_c2	BRD7
2.38527e-08	0.613718	0.267	0.232	0.000823539	B_c2	CNST
2.48737e-08	0.65282	0.291	0.165	0.000858791	B_c2	PPP1R18
2.51183e-08	0.629129	0.309	0.262	0.000867233	B_c2	KAT2B
2.66599e-08	0.818619	0.339	0.224	0.00092046	B_c2	CLEC16A
2.75904e-08	0.594593	0.285	0.257	0.000952587	B_c2	MAX
2.79917e-08	0.648376	0.291	0.19	0.000966441	B_c2	ZCCHC10
2.87423e-08	0.713382	0.248	0.321	0.000992357	B_c2	USPL1
2.93086e-08	0.776041	0.279	0.249	0.00101191	B_c2	VDAC1
3.11593e-08	0.846981	0.376	0.219	0.0010758	B_c2	CHD7
3.19172e-08	0.504352	0.376	0.43	0.00110197	B_c2	TTC7A
3.21088e-08	0.564428	0.333	0.35	0.00110859	B_c2	RBBP6
3.25892e-08	1.02942	0.291	0.207	0.00112517	B_c2	TOX
3.27844e-08	0.504807	0.273	0.338	0.00113191	B_c2	ATR
3.40645e-08	0.576365	0.236	0.287	0.00117611	B_c2	WDFY1
3.4366e-08	0.507142	0.255	0.266	0.00118652	B_c2	GOPC
3.606e-08	0.834089	0.297	0.19	0.00124501	B_c2	TPK1
3.66344e-08	0.722507	0.358	0.249	0.00126484	B_c2	HIF1A
3.67529e-08	0.500948	0.23	0.329	0.00126893	B_c2	PRH1
3.73238e-08	0.64916	0.315	0.241	0.00128864	B_c2	IDI1
3.78578e-08	0.688959	0.339	0.312	0.00130708	B_c2	NEMF
3.84262e-08	0.560565	0.303	0.321	0.0013267	B_c2	UBE2E1
3.84434e-08	0.742077	0.333	0.253	0.0013273	B_c2	DAZAP2
3.98872e-08	0.509297	0.297	0.287	0.00137715	B_c2	SMARCB1
4.19452e-08	0.648517	0.297	0.224	0.0014482	B_c2	TCERG1
4.24002e-08	0.627924	0.333	0.367	0.00146391	B_c2	LARP4B
4.27471e-08	0.510468	0.339	0.308	0.00147589	B_c2	IK
4.34943e-08	0.821032	0.315	0.316	0.00150168	B_c2	UBR1
4.43938e-08	0.659479	0.273	0.173	0.00153274	B_c2	GLIPR1
4.47713e-08	0.764838	0.291	0.257	0.00154577	B_c2	NCK2
4.54511e-08	0.745851	0.255	0.097	0.00156925	B_c2	TFEB
4.74678e-08	0.617687	0.267	0.253	0.00163887	B_c2	UIMC1
4.80938e-08	0.627346	0.309	0.249	0.00166049	B_c2	SMC3
4.97118e-08	0.553332	0.303	0.325	0.00171635	B_c2	ATG7
5.10748e-08	0.796319	0.255	0.101	0.00176341	B_c2	CCSER2
5.15236e-08	0.51484	0.297	0.325	0.0017789	B_c2	NDUFA10
5.44633e-08	0.60893	0.279	0.236	0.0018804	B_c2	PFDN1
5.58628e-08	0.948936	0.352	0.274	0.00192872	B_c2	ARL15
5.75972e-08	0.650716	0.291	0.181	0.0019886	B_c2	BAX
6.1499e-08	0.582789	0.255	0.283	0.00212331	B_c2	PIK3CA
6.30919e-08	0.604662	0.279	0.257	0.00217831	B_c2	ACIN1
6.4164e-08	0.762157	0.261	0.114	0.00221533	B_c2	PTPN22
6.81339e-08	0.747987	0.309	0.224	0.00235239	B_c2	CTCF
6.83054e-08	0.572118	0.267	0.283	0.00235831	B_c2	AL592183.1
6.97237e-08	1.39885	0.261	0.089	0.00240728	B_c2	ID2
7.06375e-08	0.527088	0.273	0.27	0.00243883	B_c2	YLPM1
7.17253e-08	0.565986	0.224	0.27	0.00247639	B_c2	TBXAS1
7.30588e-08	0.698846	0.279	0.177	0.00252243	B_c2	PNRC2
7.43319e-08	0.780118	0.267	0.114	0.00256638	B_c2	PEAK1
7.46499e-08	0.591411	0.339	0.291	0.00257736	B_c2	ARID4A
8.00857e-08	0.663522	0.297	0.232	0.00276504	B_c2	MRTFA
8.79873e-08	0.533855	0.315	0.308	0.00303785	B_c2	ZMYND8
8.83125e-08	0.795105	0.333	0.215	0.00304908	B_c2	AKAP10
8.96536e-08	0.696915	0.267	0.139	0.00309538	B_c2	LSM6
9.58383e-08	0.576473	0.358	0.388	0.00330891	B_c2	AHI1
1.09287e-07	0.689498	0.291	0.211	0.00377324	B_c2	CGAS
1.12331e-07	0.876233	0.345	0.363	0.00387836	B_c2	DNAJB6
1.14796e-07	1.55554	0.255	0.084	0.00396344	B_c2	KRT14
1.17153e-07	0.697579	0.327	0.27	0.00404484	B_c2	TRPM7
1.19388e-07	0.692115	0.261	0.093	0.00412198	B_c2	SNHG32
1.29773e-07	0.692848	0.333	0.295	0.00448055	B_c2	FAM49A
1.31169e-07	0.749309	0.303	0.287	0.00452875	B_c2	PLXNC1
1.3398e-07	0.552676	0.376	0.384	0.00462579	B_c2	CHD6
1.50589e-07	0.670252	0.315	0.27	0.00519925	B_c2	THADA
1.51541e-07	0.703272	0.285	0.169	0.00523212	B_c2	DIAPH1
1.55826e-07	0.8243	0.267	0.215	0.00538003	B_c2	RLF
1.61416e-07	0.558529	0.315	0.346	0.00557304	B_c2	TRIM33
1.6527e-07	0.691556	0.267	0.127	0.00570611	B_c2	PPP6R1
1.76014e-07	0.52339	0.255	0.215	0.00607707	B_c2	OOEP
1.81619e-07	0.624042	0.255	0.249	0.00627057	B_c2	TXN2
1.82404e-07	0.748427	0.394	0.253	0.0062977	B_c2	MYO9B
1.88657e-07	0.802152	0.255	0.16	0.00651357	B_c2	MANBA
1.89466e-07	0.566596	0.267	0.278	0.00654151	B_c2	CPSF6
1.91783e-07	0.638947	0.297	0.266	0.0066215	B_c2	IMMT
2.00691e-07	0.514273	0.309	0.308	0.00692905	B_c2	GSK3B
2.07977e-07	0.7843	0.279	0.232	0.00718061	B_c2	DYNC1I2
2.13136e-07	0.72727	0.321	0.27	0.00735872	B_c2	ZNF721
2.20328e-07	0.626056	0.267	0.207	0.00760705	B_c2	C2CD5
2.44526e-07	0.580843	0.321	0.46	0.00844249	B_c2	HSPA1B
2.52654e-07	0.625236	0.261	0.215	0.00872312	B_c2	FBXW4
2.83944e-07	0.573877	0.291	0.186	0.00980344	B_c2	PTBP1
2.86394e-07	0.634268	0.297	0.291	0.00988806	B_c2	TIAM2
2.87022e-07	0.761009	0.279	0.173	0.00990972	B_c2	RAB31
3.01913e-07	0.637903	0.285	0.198	0.0104238	B_c2	COX20
3.2721e-07	0.725745	0.315	0.203	0.0112972	B_c2	ERICH1
3.2728e-07	0.556143	0.291	0.224	0.0112997	B_c2	ANP32E
3.33392e-07	0.535002	0.297	0.241	0.0115107	B_c2	ANKRD13A
3.4503e-07	0.601504	0.291	0.363	0.0119125	B_c2	NIBAN1
3.47509e-07	0.613762	0.333	0.274	0.0119981	B_c2	REV3L
3.53774e-07	0.537169	0.285	0.257	0.0122144	B_c2	EIF3L
3.57084e-07	0.644812	0.345	0.245	0.0123287	B_c2	TMOD3
3.57939e-07	0.668866	0.309	0.308	0.0123582	B_c2	XIAP
3.60835e-07	0.559314	0.261	0.266	0.0124582	B_c2	THUMPD3-AS1
3.90115e-07	0.553427	0.345	0.291	0.0134691	B_c2	SFSWAP
4.01537e-07	0.528803	0.279	0.295	0.0138635	B_c2	ATXN10
4.06699e-07	0.529045	0.248	0.27	0.0140417	B_c2	AGO3
4.19276e-07	0.684607	0.279	0.224	0.0144759	B_c2	AHCTF1
4.21855e-07	0.520642	0.303	0.312	0.014565	B_c2	PPM1B
4.22085e-07	0.601238	0.279	0.173	0.0145729	B_c2	SUCLA2
4.45522e-07	0.886413	0.309	0.236	0.0153821	B_c2	SIDT1
4.47073e-07	0.52465	0.291	0.287	0.0154356	B_c2	CMTM7
4.59855e-07	0.606982	0.297	0.203	0.0158769	B_c2	SNAP23
4.613e-07	0.622976	0.291	0.198	0.0159268	B_c2	RNASEH2B
4.79626e-07	0.502226	0.303	0.363	0.0165596	B_c2	SMG6
4.85404e-07	0.77	0.261	0.127	0.0167591	B_c2	UBTF
4.90028e-07	0.545015	0.236	0.278	0.0169187	B_c2	RNF216
4.91035e-07	0.627618	0.327	0.27	0.0169535	B_c2	SMG1
5.10622e-07	0.656251	0.291	0.249	0.0176297	B_c2	SUCLG1
5.14681e-07	0.721324	0.267	0.076	0.0177699	B_c2	ALOX5AP
5.51191e-07	0.608917	0.303	0.207	0.0190304	B_c2	RNPS1
6.29734e-07	0.545139	0.267	0.249	0.0217422	B_c2	FIP1L1
6.51356e-07	0.505864	0.279	0.312	0.0224887	B_c2	SLC12A6
6.52871e-07	0.655519	0.339	0.236	0.022541	B_c2	CMIP
6.60276e-07	0.656502	0.261	0.16	0.0227967	B_c2	VAV1
6.90691e-07	0.535206	0.303	0.236	0.0238468	B_c2	UGP2
6.96753e-07	0.636647	0.255	0.135	0.0240561	B_c2	SLC15A4
7.2432e-07	0.532325	0.297	0.333	0.0250079	B_c2	RIOK3
7.31003e-07	0.510225	0.261	0.224	0.0252386	B_c2	ODC1
7.45584e-07	0.75197	0.261	0.143	0.025742	B_c2	FAM53B
7.48328e-07	0.50645	0.261	0.245	0.0258368	B_c2	RCOR3
7.49404e-07	0.525221	0.261	0.291	0.0258739	B_c2	SAFB
7.61186e-07	0.5332	0.279	0.241	0.0262807	B_c2	AC092821.3
7.74696e-07	0.508409	0.309	0.329	0.0267471	B_c2	FUBP1
8.33061e-07	0.724105	0.273	0.16	0.0287623	B_c2	SLC4A7
8.42615e-07	0.700317	0.309	0.198	0.0290921	B_c2	SLA
9.0068e-07	0.502005	0.255	0.3	0.0310969	B_c2	ESYT2
9.31337e-07	0.544087	0.236	0.257	0.0321553	B_c2	LMBR1
9.52869e-07	0.594308	0.291	0.262	0.0328987	B_c2	GPSM3
9.71497e-07	0.638763	0.291	0.274	0.0335419	B_c2	RFX7
9.73239e-07	0.617345	0.291	0.228	0.033602	B_c2	ZNF609
1.02039e-06	0.617799	0.297	0.19	0.03523	B_c2	METAP2
1.07607e-06	0.545272	0.248	0.262	0.0371523	B_c2	UBQLN1
1.10549e-06	0.507996	0.267	0.215	0.0381681	B_c2	MRPS5
1.10854e-06	0.611722	0.267	0.152	0.0382736	B_c2	SERPINB1
1.12133e-06	0.736168	0.261	0.152	0.038715	B_c2	CDK5RAP2
1.13003e-06	0.528193	0.339	0.338	0.0390154	B_c2	CHCHD3
1.24758e-06	0.527084	0.273	0.203	0.043074	B_c2	NAA15
1.29871e-06	0.750427	0.267	0.194	0.0448394	B_c2	CROCC
1.36794e-06	0.701364	0.261	0.177	0.0472295	B_c2	CEP170
1.40816e-06	0.672675	0.261	0.194	0.0486183	B_c2	EEA1
1.51585e-06	0.581731	0.261	0.278	0.0523362	B_c2	RNF169
1.51759e-06	0.658396	0.291	0.219	0.0523964	B_c2	RHOQ
1.56543e-06	0.588147	0.297	0.207	0.0540479	B_c2	ZNF107
1.57745e-06	0.603139	0.255	0.177	0.0544632	B_c2	GATAD2A
1.58553e-06	0.688539	0.291	0.253	0.0547419	B_c2	ZNF800
1.66336e-06	0.602836	0.291	0.287	0.057429	B_c2	KIAA2026
1.71075e-06	0.596329	0.261	0.114	0.0590655	B_c2	CNN2
1.87359e-06	0.584393	0.267	0.253	0.0646877	B_c2	PARN
2.18621e-06	0.57515	0.291	0.232	0.0754812	B_c2	SPPL2A
2.1957e-06	0.579221	0.303	0.253	0.0758088	B_c2	DCAF6
2.21336e-06	0.593104	0.297	0.211	0.0764184	B_c2	BAZ1B
2.41705e-06	0.685173	0.297	0.207	0.0834512	B_c2	ZDHHC20
2.41803e-06	0.538707	0.309	0.283	0.0834851	B_c2	PPP3CB
2.44761e-06	0.676772	0.255	0.122	0.084506	B_c2	SEMA4B
2.53418e-06	0.681184	0.261	0.19	0.0874952	B_c2	NABP1
2.78678e-06	0.715796	0.279	0.198	0.0962165	B_c2	XYLT1
3.1447e-06	0.663639	0.261	0.181	0.108574	B_c2	GNG2
3.57625e-06	0.56448	0.255	0.194	0.123474	B_c2	VPS35
3.61156e-06	0.632523	0.255	0.131	0.124693	B_c2	CSK
3.68101e-06	0.535337	0.261	0.203	0.127091	B_c2	EIF4A3
3.8299e-06	0.544236	0.248	0.266	0.132231	B_c2	CTSC
4.49452e-06	0.512379	0.224	0.266	0.155178	B_c2	KMT5B
4.58975e-06	0.632239	0.315	0.19	0.158466	B_c2	ZNF106
4.62009e-06	0.522306	0.321	0.3	0.159513	B_c2	DYNC1H1
4.8426e-06	0.593656	0.255	0.177	0.167196	B_c2	MAPRE1
5.21967e-06	0.638682	0.279	0.177	0.180214	B_c2	RECQL
5.29997e-06	0.738053	0.23	0.253	0.182987	B_c2	SHLD1
5.46318e-06	0.518718	0.279	0.228	0.188622	B_c2	RPAIN
5.46441e-06	0.578541	0.261	0.224	0.188664	B_c2	TCP1
5.57205e-06	0.794599	0.267	0.101	0.192381	B_c2	SLC2A3
5.64738e-06	0.604709	0.297	0.173	0.194982	B_c2	ITGB3BP
5.69558e-06	1.02441	0.448	0.257	0.196646	B_c2	JUN
6.25614e-06	0.678481	0.261	0.19	0.215999	B_c2	CAPN2
6.40568e-06	0.554046	0.297	0.274	0.221162	B_c2	USP7
6.71314e-06	0.652821	0.261	0.177	0.231778	B_c2	ABCC1
7.20283e-06	0.513902	0.297	0.3	0.248685	B_c2	MAPK14
7.86467e-06	0.563303	0.267	0.215	0.271536	B_c2	TES
8.12013e-06	1.23717	0.267	0.219	0.280356	B_c2	S100A2
8.31837e-06	0.56561	0.255	0.215	0.2872	B_c2	NRF1
8.4675e-06	0.614242	0.327	0.278	0.292349	B_c2	TAF3
8.56966e-06	0.5434	0.279	0.27	0.295876	B_c2	SMAD2
8.85742e-06	0.502667	0.297	0.283	0.305811	B_c2	RBM5
9.77546e-06	0.588081	0.261	0.228	0.337507	B_c2	VPS4B
9.8671e-06	0.532344	0.285	0.228	0.340671	B_c2	CTNNB1
9.87603e-06	0.694138	0.285	0.241	0.34098	B_c2	SCFD2
1.00484e-05	0.709323	0.267	0.135	0.346931	B_c2	B4GALT1
1.03282e-05	0.55602	0.267	0.203	0.356591	B_c2	MARF1
1.03373e-05	0.548192	0.261	0.194	0.356907	B_c2	ANXA11
1.08611e-05	0.715019	0.303	0.228	0.374992	B_c2	ENTPD1-AS1
1.37023e-05	0.617522	0.255	0.152	0.473084	B_c2	MORC3
1.39647e-05	0.578574	0.255	0.19	0.482146	B_c2	LRPPRC
1.43706e-05	0.592584	0.273	0.203	0.496161	B_c2	USP32
1.51059e-05	0.520027	0.285	0.232	0.521546	B_c2	VPS13D
2.30476e-05	0.836812	0.285	0.131	0.79574	B_c2	PTPRJ
4.95534e-05	0.62598	0.261	0.177	1	B_c2	TFRC
5.11092e-05	0.540568	0.291	0.165	1	B_c2	EFCAB14
9.77439e-05	0.535335	0.291	0.215	1	B_c2	RO60
0.000105199	0.550335	0.315	0.266	1	B_c2	DUSP1
0.000142721	0.603584	0.327	0.257	1	B_c2	SERPINB9
0.000501993	1.2684	0.37	0.295	1	B_c2	HSPH1
0.0013436	0.51299	0.303	0.295	1	B_c2	PPP1R15A
