# Supplementary material for: Single-cell atlas profiling revealed cellular characteristics and dynamic changes after PD-1 blockade therapy of brain metastases from laryngeal squamous cell carcinoma
Source: Mol Cell Biochem. 2024 Aug 1;480(4):2377–400. doi: 10.1007/s11010-024-05064-3 (PMC11961546; doi:10.1007/s11010-024-05064-3)
Supplement: Supplementary file 8 — Supplementary file8 (XLSX 2461 KB) [file 11010_2024_5064_MOESM8_ESM.xlsx]

## Sheet: Name 
Supplementary Data 8. Differential Genes and enrichment pathways among groups in CD4 and CD8 T cells
Sheet #	Name	Description
Sheet 1	Degs_CD4_1	Differential Genes between primBM and pLSCC in CD4 T cells
Sheet 2	Enriched_CD4_1-1	Pathway enrichment of upregulated genes between primBM and pLSCC in CD4 T cells
Sheet 3	Enriched_CD4_1-2	Pathway enrichment of downregulated genes between primBM and pLSCC in CD4 T cells
Sheet 4	Degs_CD4_2	Differential Genes between neoBM and primBM in CD4 T cells
Sheet 5	Enriched_CD4_2-1	Pathway enrichment of upregulated genes between neoBM and primBM in CD4 T cells
Sheet 6	Enriched_CD4_2-2	Pathway enrichment of downregulated genes between neoBM and primBM in CD4 T cells
Sheet 7	Degs_CD8_1	Differential Genes between primBM and pLSCC in CD8 T cells
Sheet 8	Enriched_CD8_1-1	Pathway enrichment of upregulated genes between primBM and pLSCC in CD8 T cells
Sheet 9	Enriched_CD8_1-2	Pathway enrichment of downregulated genes between primBM and pLSCC in CD8 T cells
Sheet 10	Degs_CD8_2	Differential Genes between neoBM and primBM in CD8 T cells
Sheet 11	Enriched_CD8_2-1	Pathway enrichment of upregulated genes between neoBM and primBM in CD8 T cells
Sheet 12	Enriched_CD8_2-2	Pathway enrichment of downregulated genes between neoBM and primBM in CD8 T cells

## Sheet: Degs_CD4_1
p_val	avg_log2FC	pct.1	pct.2	p_val_adj	symbol
0	-6.265806136	0	0.991	0	MT-RNR1
0	-10.17224477	0	1	0	MT-RNR2
2.21E-285	-3.942724499	0	0.845	7.63E-281	PTMAP2
3.56E-276	-3.881009871	0	0.819	1.23E-271	H3-3B
7.90E-255	-3.693912358	0	0.759	2.73E-250	AC005912.1
1.02E-242	-3.232322598	0	0.724	3.54E-238	RPL6P27
1.11E-236	-2.99543898	0	0.707	3.82E-232	AC016739.1
1.16E-230	-2.863812128	0	0.69	3.99E-226	HMGB1P5
1.16E-224	-2.920968251	0	0.672	4.02E-220	RPL21P16
1.16E-224	-2.667873579	0	0.672	4.02E-220	PTMAP5
1.15E-221	-2.861098418	0	0.664	3.98E-217	RPS28P7
1.02E-209	-2.860256129	0	0.629	3.51E-205	RPL13AP5
9.65E-207	-2.57158266	0	0.621	3.33E-202	RPL3P4
9.07E-204	-2.79961636	0	0.612	3.13E-199	RPL14P1
9.07E-204	-2.474976187	0	0.612	3.13E-199	FAUP1
9.07E-204	-3.149715859	0	0.612	3.13E-199	H4C3
8.46E-201	-2.653072765	0	0.603	2.92E-196	RPL26P19
8.46E-201	-2.400284204	0	0.603	2.92E-196	RPL13P12
7.82E-198	-2.442960343	0	0.595	2.70E-193	AC073861.1
6.51E-192	-2.230154467	0	0.578	2.25E-187	AC007969.1
5.23E-186	-2.230388975	0	0.56	1.81E-181	RPL23AP42
5.23E-186	-2.508451299	0	0.56	1.81E-181	AP001324.1
3.06E-174	-2.208424492	0	0.526	1.06E-169	AC243919.1
2.22E-168	-2.147945895	0	0.509	7.66E-164	AC034236.1
1.56E-162	-2.157630693	0	0.491	5.38E-158	RPS2P5
4.90E-160	-2.890389273	0.017	0.638	1.69E-155	KRT14
1.06E-156	-1.899161195	0	0.474	3.65E-152	H1-4
8.60E-154	-1.906031225	0	0.466	2.97E-149	HMGN1P38
5.55E-148	-1.805139776	0	0.448	1.92E-143	AL590867.2
4.40E-145	-1.953669492	0	0.44	1.52E-140	AC115223.1
2.70E-139	-1.921313293	0	0.422	9.34E-135	RPL24P4
2.09E-136	-1.827993069	0	0.414	7.22E-132	AL009174.1
1.61E-133	-1.785900591	0	0.405	5.55E-129	RPS23P8
6.91E-125	-1.618655918	0	0.379	2.39E-120	STING1
6.91E-125	-1.499242942	0	0.379	2.39E-120	MTATP6P1
5.13E-122	-1.594771489	0	0.371	1.77E-117	RPS3AP6
2.76E-116	-1.539366571	0	0.353	9.54E-112	MORF4L1P1
2.76E-116	-1.58872553	0	0.353	9.54E-112	HSP90AB3P
2.00E-113	-1.503101417	0	0.345	6.91E-109	MACROH2A1
2.00E-113	-1.508962762	0	0.345	6.91E-109	RPL34P18
1.44E-110	-1.709815969	0	0.336	4.97E-106	H1-2
1.44E-110	-1.460137122	0	0.336	4.97E-106	MT-TV
1.44E-110	-1.505415764	0	0.336	4.97E-106	H2AZ1
1.44E-110	-1.420964108	0	0.336	4.97E-106	EEF1A1P5
1.03E-107	-1.6067763	0	0.328	3.54E-103	NPM1P39
1.03E-107	-1.461858614	0	0.328	3.54E-103	RBM8B
1.03E-107	-1.776289408	0	0.328	3.54E-103	SNORD3A
1.03E-107	-1.398805528	0	0.328	3.54E-103	RPS7P1
7.26E-105	-1.507348644	0	0.319	2.51E-100	GPX1
7.26E-105	-1.445440368	0	0.319	2.51E-100	PSMC1P1
7.26E-105	-1.520637579	0	0.319	2.51E-100	ATP5F1EP2
7.26E-105	-1.494143874	0	0.319	2.51E-100	RPS27AP16
5.10E-102	-1.225429974	0	0.31	1.76E-97	RPL7P9
5.10E-102	-1.244881495	0	0.31	1.76E-97	AC004453.1
5.10E-102	-1.207798778	0	0.31	1.76E-97	RPL5P34
3.55E-99	-1.439746973	0	0.302	1.23E-94	PSME3IP1
3.55E-99	-1.307229982	0	0.302	1.23E-94	RPS13P2
2.45E-96	-1.49750008	0	0.293	8.47E-92	EIF2S2P4
2.45E-96	-1.433060102	0	0.293	8.47E-92	H2BC5
2.45E-96	-1.238875732	0	0.293	8.47E-92	FRG1HP
2.45E-96	-1.323274786	0	0.293	8.47E-92	HMGN2P5
1.68E-93	-1.166727502	0	0.284	5.80E-89	H2AZ2
1.68E-93	-1.249763987	0	0.284	5.80E-89	RPL7AP6
1.68E-93	-1.09301762	0	0.284	5.80E-89	Z74021.1
1.14E-90	-1.195312033	0	0.276	3.94E-86	AC099336.2
7.71E-88	-1.162390752	0	0.267	2.66E-83	H1-10
7.71E-88	-1.075807083	0	0.267	2.66E-83	RPL13AP25
5.16E-85	-1.284424905	0	0.259	1.78E-80	AC016831.6
3.43E-82	-1.372569329	0	0.25	1.18E-77	FABP5P7
3.43E-82	-1.177069363	0	0.25	1.18E-77	AC113935.1
3.43E-82	-1.055427871	0	0.25	1.18E-77	SARS1
3.43E-82	-1.076002646	0	0.25	1.18E-77	AC004057.1
3.43E-82	-1.137823042	0	0.25	1.18E-77	RPL10P16
2.26E-79	-1.248549065	0	0.241	7.80E-75	ADSS2
2.26E-79	-1.325789741	0	0.241	7.80E-75	AC007238.1
2.26E-79	-1.247556826	0	0.241	7.80E-75	DARS1
2.26E-79	-1.145661207	0	0.241	7.80E-75	CACYBPP2
2.26E-79	-1.383008679	0	0.241	7.80E-75	H2BC8
2.26E-79	-1.341219727	0	0.241	7.80E-75	NARS1
2.26E-79	-1.002427574	0	0.241	7.80E-75	RPL12P4
1.48E-76	-1.066409895	0	0.233	5.10E-72	TARS1
1.48E-76	-1.052293149	0	0.233	5.10E-72	HSP90AA2P
1.48E-76	-1.197566777	0	0.233	5.10E-72	PSME2P2
1.48E-76	-1.067269084	0	0.233	5.10E-72	RPL24P2
2.99E-74	-1.442272222	0.003	0.259	1.03E-69	AC025164.2
9.60E-74	-1.058854567	0	0.224	3.31E-69	FO393411.1
9.60E-74	-0.830106062	0	0.224	3.31E-69	AC097263.1
9.60E-74	-1.147750296	0	0.224	3.31E-69	YBX1P1
6.18E-71	-0.821023199	0	0.216	2.13E-66	RPL10AP6
6.18E-71	-1.055314283	0	0.216	2.13E-66	TMSB4XP8
6.18E-71	-1.247935256	0	0.216	2.13E-66	LARS1
6.18E-71	-1.077755529	0	0.216	2.13E-66	AL031777.2
6.18E-71	-0.813068921	0	0.216	2.13E-66	AC246787.1
3.95E-68	-1.269401521	0	0.207	1.37E-63	H1-3
1.81E-65	-3.077680933	0.402	0.914	6.26E-61	MT-ATP8
2.51E-65	-0.87267286	0	0.198	8.67E-61	RAC1P2
2.51E-65	-0.997426257	0	0.198	8.67E-61	AC114491.1
2.51E-65	-1.128096794	0	0.198	8.67E-61	RARS1
2.51E-65	-0.931561563	0	0.198	8.67E-61	RPL10P9
2.51E-65	-0.882028515	0	0.198	8.67E-61	RPL35P5
2.51E-65	-0.979843542	0	0.198	8.67E-61	CUTALP
1.58E-62	-0.978818737	0	0.19	5.46E-58	GARS1
1.58E-62	-0.92453741	0	0.19	5.46E-58	GVINP1
2.02E-62	-0.796547435	0.001	0.207	6.99E-58	UQCRHL
2.77E-62	4.44077421	0.927	0	9.56E-58	RPL17
3.39E-62	4.610708694	0.926	0	1.17E-57	RPL26
1.94E-61	4.178688564	0.925	0.034	6.69E-57	RPL21
9.90E-60	-0.79521561	0	0.181	3.42E-55	RPL7P1
9.90E-60	-0.684290773	0	0.181	3.42E-55	AC026403.1
9.90E-60	-0.795134189	0	0.181	3.42E-55	RPL15P3
9.90E-60	-0.706738421	0	0.181	3.42E-55	GAPDHP1
9.90E-60	-0.859851724	0	0.181	3.42E-55	SRP14P2
9.90E-60	-0.796851934	0	0.181	3.42E-55	AL355032.1
3.47E-58	3.514473623	0.933	0.233	1.20E-53	RPL18A
5.31E-58	3.461405225	0.892	0	1.83E-53	H3F3B
4.37E-57	3.378172393	0.885	0	1.51E-52	H3F3A
6.15E-57	-1.160627594	0	0.172	2.12E-52	KRT6B
6.15E-57	-0.87785044	0	0.172	2.12E-52	SETP14
6.15E-57	-0.863367984	0	0.172	2.12E-52	RPL4P4
6.15E-57	-0.803700783	0	0.172	2.12E-52	AC112191.2
6.15E-57	-0.976987726	0	0.172	2.12E-52	H2AC6
6.15E-57	-0.695248372	0	0.172	2.12E-52	RPL5P1
2.41E-56	3.31206132	0.879	0	8.32E-52	RPL22
3.76E-56	-2.248073998	0.67	0.966	1.30E-51	MT-ND5
1.58E-55	3.367433281	0.916	0.216	5.45E-51	RPL9
2.77E-55	2.9786727	0.952	0.603	9.55E-51	RPL41
2.17E-54	3.105467579	0.942	0.534	7.48E-50	RPS18
3.80E-54	-0.762720879	0	0.164	1.31E-49	PABPC3
3.80E-54	-0.767620842	0	0.164	1.31E-49	YARS1
3.80E-54	-0.702904558	0	0.164	1.31E-49	AC027309.2
3.80E-54	-0.903459707	0	0.164	1.31E-49	H2BC15
3.80E-54	-0.843613141	0	0.164	1.31E-49	SNORD13
3.80E-54	-0.720099942	0	0.164	1.31E-49	AP001024.1
3.80E-54	-0.900767271	0	0.164	1.31E-49	CALM2P2
5.62E-54	-1.762282066	0.001	0.172	1.94E-49	TPSB2
5.69E-53	3.266431994	0.85	0	1.97E-48	OAZ1
5.69E-53	3.363185839	0.85	0	1.97E-48	RPS10
1.60E-52	-1.636953005	0.028	0.345	5.53E-48	DSP
2.52E-52	-1.54436863	0.022	0.319	8.69E-48	KRT17
1.97E-51	-1.703161659	0.878	1	6.80E-47	MT-CO1
2.05E-51	3.081015085	0.836	0	7.08E-47	RPL36A
2.33E-51	-0.810218529	0	0.155	8.03E-47	FTH1P10
2.33E-51	-0.738132636	0	0.155	8.03E-47	EEF1B2P6
2.33E-51	-0.652138966	0	0.155	8.03E-47	MT1L
4.88E-51	2.81630567	0.916	0.345	1.68E-46	RPL3
4.49E-50	2.845972589	0.908	0.302	1.55E-45	RPL23A
5.24E-50	-2.210328966	0.104	0.56	1.81E-45	S100A2
1.32E-49	2.073925505	0.965	0.784	4.56E-45	RPL28
2.71E-49	-1.086111323	0.003	0.181	9.35E-45	CXCL14
1.42E-48	-0.764158823	0	0.147	4.89E-44	AL031729.1
1.42E-48	-0.779657101	0	0.147	4.89E-44	FAM192BP
1.42E-48	-0.943367672	0	0.147	4.89E-44	H3C12
1.42E-48	-0.710939017	0	0.147	4.89E-44	H2AJ
1.42E-48	-0.677848756	0	0.147	4.89E-44	RPL22P2
1.42E-48	-0.692981304	0	0.147	4.89E-44	MT-TW
1.42E-48	-0.688855857	0	0.147	4.89E-44	MT-TE
2.90E-46	2.149571361	0.963	0.741	1.00E-41	EEF1A1
8.57E-46	-0.713227181	0	0.138	2.96E-41	PFN1P1
8.57E-46	-0.547396636	0	0.138	2.96E-41	RPL30P4
8.57E-46	-0.679764432	0	0.138	2.96E-41	MARCHF3
8.57E-46	-0.579094749	0	0.138	2.96E-41	AC093012.1
8.57E-46	-0.847827466	0	0.138	2.96E-41	TARS3
8.57E-46	-0.642944273	0	0.138	2.96E-41	FRG1CP
8.57E-46	-0.63668556	0	0.138	2.96E-41	AC243960.2
8.57E-46	-0.639843464	0	0.138	2.96E-41	PPIAP22
1.02E-45	2.691477512	0.783	0	3.53E-41	RPS17
1.67E-45	2.586656287	0.781	0	5.76E-41	EEF1G
1.08E-43	1.980456292	0.961	0.836	3.73E-39	TPT1
1.49E-43	2.441572164	0.761	0	5.15E-39	ATP5MG
2.77E-43	2.484098502	0.808	0.06	9.58E-39	RPL7
5.15E-43	-0.611744413	0	0.129	1.78E-38	CBX3P9
5.15E-43	-0.591318783	0	0.129	1.78E-38	MTCO1P12
5.15E-43	-0.73227171	0	0.129	1.78E-38	H2AC20
5.15E-43	-0.617365845	0	0.129	1.78E-38	H3-3A
5.15E-43	-0.717871445	0	0.129	1.78E-38	FAM133DP
5.15E-43	-0.577528807	0	0.129	1.78E-38	AL050331.1
5.15E-43	-0.627382435	0	0.129	1.78E-38	AP000769.1
5.15E-43	-0.730726641	0	0.129	1.78E-38	AP000942.5
5.15E-43	-0.681670252	0	0.129	1.78E-38	DYNC1I2P1
5.15E-43	-0.728198092	0	0.129	1.78E-38	RPS7P10
5.15E-43	-0.711099628	0	0.129	1.78E-38	RN7SL1
5.15E-43	-1.003995872	0	0.129	1.78E-38	CCL3L3
5.15E-43	-0.503019146	0	0.129	1.78E-38	RPL23AP2
1.56E-42	2.406472531	0.751	0	5.40E-38	HNRNPA1
2.70E-42	2.133813042	0.915	0.483	9.34E-38	RPS25
1.56E-41	2.392756373	0.752	0.009	5.39E-37	ARPC3
3.08E-40	-0.831894114	0	0.121	1.06E-35	MMP12
3.08E-40	-0.598789142	0	0.121	1.06E-35	RNVU1-27
3.08E-40	-1.19139626	0	0.121	1.06E-35	PEBP1P3
3.08E-40	-0.557397164	0	0.121	1.06E-35	RPL21P28
3.08E-40	-0.611426156	0	0.121	1.06E-35	EPRS1
3.08E-40	-0.627229651	0	0.121	1.06E-35	AC012354.2
3.08E-40	-0.708809051	0	0.121	1.06E-35	MARCHF7
3.08E-40	-0.460969825	0	0.121	1.06E-35	CDC42P6
3.08E-40	-0.534733569	0	0.121	1.06E-35	HSPD1P1
3.08E-40	-0.482035855	0	0.121	1.06E-35	SEPTIN7P6
3.08E-40	-0.845916652	0	0.121	1.06E-35	PALM2AKAP2
3.08E-40	-0.571403943	0	0.121	1.06E-35	RPS19P1
3.50E-40	-0.574252728	0.001	0.138	1.21E-35	AC131235.2
7.76E-40	-2.073185646	0.779	0.905	2.68E-35	PABPC1
1.18E-39	2.103361197	0.925	0.552	4.06E-35	RPS3A
1.92E-39	1.999448009	0.91	0.569	6.63E-35	RPS7
5.39E-39	2.392039722	0.714	0	1.86E-34	MIF
6.24E-39	3.959081593	0.713	0	2.15E-34	HSPA1B
1.83E-38	3.579647151	0.714	0.009	6.33E-34	HSPE1
1.89E-38	-0.673817048	0.003	0.147	6.52E-34	AC092069.1
5.28E-38	1.759275031	0.93	0.75	1.82E-33	RPS15A
1.06E-37	-2.383653687	0.096	0.474	3.65E-33	SOX4
1.12E-37	1.729249194	0.949	0.845	3.85E-33	RPS27
1.83E-37	-0.455890103	0	0.112	6.32E-33	AL450998.1
1.83E-37	-0.537788002	0	0.112	6.32E-33	RPLP0P6
1.83E-37	-0.866508884	0	0.112	6.32E-33	RNU2-63P
1.83E-37	-0.776861581	0	0.112	6.32E-33	AC021660.3
1.83E-37	-0.509686869	0	0.112	6.32E-33	MT2P1
1.83E-37	-0.539806426	0	0.112	6.32E-33	EIF5P1
1.83E-37	-0.613136513	0	0.112	6.32E-33	RPL37P2
1.83E-37	-0.618514888	0	0.112	6.32E-33	PABPC1P4
1.83E-37	-0.677535163	0	0.112	6.32E-33	RRN3P1
1.83E-37	-0.73158798	0	0.112	6.32E-33	AC015911.4
1.83E-37	-0.585389849	0	0.112	6.32E-33	AC004151.1
1.83E-37	-0.44873215	0	0.112	6.32E-33	PRR13P5
4.55E-37	-2.125155935	0.415	0.802	1.57E-32	MT-ND4L
8.15E-37	2.428059778	0.689	0	2.81E-32	RAPGEF6
1.05E-36	-1.696800724	0.81	0.931	3.62E-32	RPL31
1.03E-35	4.176431525	0.808	0.267	3.55E-31	HSPA1A
5.10E-35	1.810823199	0.908	0.621	1.76E-30	RPS4X
1.08E-34	-0.68149097	0	0.103	3.73E-30	H2BC21
1.08E-34	-0.480910312	0	0.103	3.73E-30	AC098614.3
1.08E-34	-0.505595154	0	0.103	3.73E-30	UBE2V1P2
1.08E-34	-0.449057095	0	0.103	3.73E-30	SERBP1P5
1.08E-34	-0.510656102	0	0.103	3.73E-30	RPL23P8
1.08E-34	-0.551348789	0	0.103	3.73E-30	SEPTIN7P2
1.08E-34	-0.593787342	0	0.103	3.73E-30	AC004980.1
1.08E-34	-0.424713332	0	0.103	3.73E-30	RPS2P55
1.08E-34	-0.483693662	0	0.103	3.73E-30	LSM12P1
1.08E-34	-0.651982897	0	0.103	3.73E-30	SRPK2P
1.08E-34	-0.4645813	0	0.103	3.73E-30	ARL6IP1P2
1.08E-34	-0.655904406	0	0.103	3.73E-30	TDGP1
1.08E-34	-0.479726623	0	0.103	3.73E-30	NDUFV2P1
3.00E-34	-2.271448732	0.125	0.5	1.04E-29	LAIR2
7.24E-34	1.842493591	0.879	0.388	2.50E-29	RPSA
1.12E-33	1.990979593	0.653	0	3.86E-29	CALM2
2.76E-33	-1.691852434	0.816	0.922	9.54E-29	CD2
3.87E-33	1.712734077	0.732	0.078	1.34E-28	SUMO2
4.74E-33	2.380857846	0.645	0	1.64E-28	CYTOR
6.07E-33	2.387824583	0.729	0.103	2.10E-28	FOXP1
1.29E-32	2.000265517	0.655	0.017	4.44E-28	RPS26
1.97E-32	2.197911166	0.638	0	6.81E-28	CRIP1
4.74E-32	1.694299871	0.903	0.569	1.64E-27	RPL7A
5.50E-32	2.058451106	0.632	0	1.90E-27	CKLF
1.18E-31	1.851164058	0.628	0	4.07E-27	RNASEK
1.18E-31	2.178367994	0.628	0	4.07E-27	H2AFZ
3.23E-31	1.845899578	0.622	0	1.12E-26	NDUFA13
1.86E-30	-1.85621071	0.454	0.819	6.42E-26	JUN
5.44E-30	1.981137639	0.745	0.129	1.88E-25	FOXO1
8.41E-30	1.748513306	0.783	0.172	2.90E-25	FOXN3
2.28E-29	2.38793724	0.673	0.069	7.87E-25	CXCR4
2.79E-29	-1.382253819	0.954	0.94	9.64E-25	PTMA
3.26E-29	1.865003703	0.874	0.379	1.13E-24	TXNIP
4.35E-29	1.760907691	0.595	0	1.50E-24	IL2RG
9.76E-29	1.489742205	0.951	0.836	3.37E-24	RPS12
1.54E-28	-1.701419477	0.076	0.379	5.32E-24	EGR1
2.29E-28	1.779382498	0.585	0	7.91E-24	COX8A
6.57E-28	1.707569045	0.579	0	2.27E-23	EIF4A1
1.06E-27	-0.958681044	0.016	0.19	3.67E-23	DST
1.06E-27	2.112573198	0.677	0.121	3.67E-23	DNAJB6
1.11E-27	1.547657923	0.865	0.319	3.85E-23	CELF2
1.89E-27	1.620249566	0.753	0.172	6.51E-23	ARID1B
3.17E-27	1.995773927	0.668	0.112	1.09E-22	ITGA4
5.13E-27	1.587599632	0.845	0.353	1.77E-22	STK4
5.22E-27	1.724772047	0.567	0	1.80E-22	LDHB
5.85E-27	1.68893072	0.566	0	2.02E-22	NDUFV2
6.98E-27	-1.933613651	0.296	0.672	2.41E-22	TNFRSF4
1.37E-26	1.677185644	0.777	0.198	4.74E-22	PARP8
1.98E-26	-1.582710331	0.497	0.802	6.84E-22	MT2A
2.48E-26	-0.972129952	0.015	0.181	8.57E-22	PCSK1N
2.67E-26	-1.853801289	0.368	0.716	9.21E-22	ID2
2.82E-26	-1.611791601	0.031	0.241	9.74E-22	HES1
3.55E-26	1.140848708	0.974	0.733	1.23E-21	PTPRC
4.12E-26	1.957697214	0.747	0.216	1.42E-21	CNOT6L
4.44E-26	1.593336805	0.553	0	1.53E-21	NDUFB8
4.60E-26	1.337419236	0.921	0.698	1.59E-21	RPL39
6.19E-26	1.637177976	0.551	0	2.14E-21	UQCR11
7.42E-26	1.447193449	0.939	0.853	2.56E-21	RPL10
2.47E-25	3.17138521	0.685	0.241	8.52E-21	HSPH1
3.63E-25	1.18058238	0.927	0.5	1.25E-20	ARHGAP15
4.40E-25	1.441775024	0.772	0.181	1.52E-20	UTRN
5.31E-25	1.427680161	0.785	0.233	1.83E-20	ZC3HAV1
5.55E-25	2.04306656	0.538	0	1.91E-20	AL627171.2
7.64E-25	-1.806290093	0.538	0.741	2.64E-20	CBX3
1.71E-24	1.313301877	0.778	0.207	5.90E-20	CD53
1.81E-24	1.593333298	0.53	0	6.25E-20	ANKHD1
1.95E-24	1.359598712	0.876	0.362	6.75E-20	CHST11
2.44E-24	1.741146895	0.767	0.25	8.43E-20	ZFP36L2
3.35E-24	1.725028834	0.745	0.241	1.16E-19	PTGES3
5.12E-24	-1.688336116	0.802	0.871	1.77E-19	GAPDH
5.49E-24	1.37267878	0.875	0.397	1.90E-19	IKZF1
7.65E-24	1.576600847	0.676	0.147	2.64E-19	ARPC1B
8.96E-24	1.411754425	0.903	0.431	3.09E-19	NEAT1
1.08E-23	1.371108798	0.765	0.233	3.73E-19	MYH9
1.22E-23	1.176956867	0.929	0.698	4.20E-19	RPS9
1.31E-23	1.811642452	0.784	0.284	4.54E-19	FKBP5
1.50E-23	1.550927825	0.71	0.155	5.17E-19	ELMO1
1.66E-23	1.467614498	0.516	0	5.73E-19	TMBIM4
1.84E-23	1.721073081	0.515	0	6.36E-19	CCND2
1.88E-23	1.481648802	0.761	0.224	6.48E-19	ITK
2.04E-23	1.408343436	0.514	0	7.06E-19	GABARAP
2.22E-23	1.204422482	0.936	0.664	7.67E-19	RPL13A
2.51E-23	1.642742093	0.513	0	8.68E-19	NME2
2.51E-23	1.655123002	0.513	0	8.68E-19	LINC-PINT
2.94E-23	1.623064154	0.692	0.172	1.01E-18	ELOVL5
4.67E-23	1.489092348	0.509	0	1.61E-18	PSMA6
5.79E-23	1.331320786	0.738	0.198	2.00E-18	CCND3
7.15E-23	1.440747362	0.584	0.06	2.47E-18	PTP4A2
7.17E-23	2.123967583	0.58	0.069	2.48E-18	ABCC1
7.55E-23	1.346814825	0.781	0.267	2.61E-18	TNFAIP8
9.16E-23	1.244007754	0.839	0.284	3.16E-18	RABGAP1L
9.57E-23	1.484562574	0.504	0	3.31E-18	COX6A1
1.20E-22	-1.858130719	0.665	0.776	4.16E-18	PSMA7
1.30E-22	1.466490316	0.502	0	4.49E-18	CHURC1
1.88E-22	-1.729270294	0.415	0.741	6.50E-18	RGS1
2.74E-22	1.41154067	0.736	0.224	9.46E-18	PIP4K2A
2.85E-22	1.704852131	0.745	0.241	9.84E-18	GPBP1
2.92E-22	1.396175169	0.496	0	1.01E-17	NEDD8
2.92E-22	1.71702634	0.496	0	1.01E-17	AP001011.1
3.13E-22	-1.165072448	0.038	0.241	1.08E-17	SFN
3.29E-22	1.249659816	0.832	0.276	1.14E-17	ANKRD44
3.39E-22	1.170626215	0.741	0.19	1.17E-17	RAP1B
3.48E-22	-1.213048192	0.048	0.267	1.20E-17	XRCC1
5.44E-22	-0.878828624	0.874	0.948	1.88E-17	MT-ND4
6.67E-22	1.279213858	0.62	0.086	2.30E-17	PCNX1
1.29E-21	1.52757366	0.705	0.198	4.47E-17	SIK3
1.42E-21	2.485590237	0.724	0.371	4.90E-17	DNAJB1
1.44E-21	1.4089742	0.485	0	4.97E-17	GNG5
2.18E-21	2.044342021	0.504	0.017	7.54E-17	SOD2
2.86E-21	1.405456192	0.48	0	9.89E-17	ARL6IP1
2.93E-21	1.085026493	0.924	0.681	1.01E-16	RPS28
5.17E-21	-0.903783083	0.017	0.164	1.78E-16	IGHA1
6.88E-21	1.389063733	0.474	0	2.37E-16	ARL6IP4
7.71E-21	1.541018771	0.604	0.103	2.66E-16	AFF1
8.78E-21	-1.251796153	0.062	0.293	3.03E-16	KRT16
1.35E-20	1.324958332	0.469	0	4.66E-16	H2AFV
2.18E-20	1.329074945	0.466	0	7.52E-16	KRTCAP2
2.32E-20	1.437176337	0.807	0.379	8.00E-16	PPP2R5C
4.12E-20	-1.669396451	0.226	0.526	1.42E-15	LARP7
4.66E-20	1.218091512	0.582	0.086	1.61E-15	PPP6R3
5.21E-20	1.120749814	0.965	0.897	1.80E-15	TMSB4X
5.84E-20	1.312043726	0.538	0.06	2.02E-15	LINC01578
5.88E-20	1.110964067	0.874	0.56	2.03E-15	NACA
5.99E-20	1.099066256	0.934	0.879	2.07E-15	RPL30
9.00E-20	1.61644282	0.455	0	3.11E-15	AC016831.7
9.00E-20	-0.843717325	0.852	0.931	3.11E-15	MT-ND2
9.75E-20	1.229197355	0.834	0.466	3.37E-15	MYL12A
1.03E-19	1.121679775	0.916	0.75	3.54E-15	RPS23
1.31E-19	-1.457865432	0.516	0.741	4.52E-15	GBP2
1.32E-19	1.202256311	0.723	0.25	4.56E-15	RPS4Y1
1.44E-19	1.715545204	0.557	0.078	4.95E-15	THEMIS
1.55E-19	-0.836164115	0.79	0.983	5.35E-15	MT-CO3
1.93E-19	1.23092485	0.467	0.009	6.68E-15	MICOS10
2.02E-19	1.126288207	0.679	0.19	6.96E-15	HNRNPA3
2.30E-19	1.12596103	0.89	0.517	7.92E-15	FYN
2.50E-19	1.556726324	0.448	0	8.64E-15	MRPS6
2.75E-19	1.285100772	0.447	0	9.48E-15	NDUFC2
2.75E-19	1.426990608	0.447	0	9.48E-15	IFNAR2
2.98E-19	1.183744453	0.831	0.362	1.03E-14	PRKCH
3.01E-19	1.305008372	0.447	0	1.04E-14	HIGD2A
3.42E-19	1.375980119	0.504	0.034	1.18E-14	AC079793.1
4.53E-19	1.054090825	0.938	0.836	1.56E-14	RPS27A
5.19E-19	1.225659533	0.692	0.224	1.79E-14	TNIK
5.42E-19	1.205499498	0.824	0.353	1.87E-14	ANKRD12
5.73E-19	1.263398037	0.442	0	1.98E-14	UBE2V1
6.20E-19	0.998345518	0.956	0.888	2.14E-14	RPL13
6.27E-19	1.33065636	0.441	0	2.17E-14	6-Mar
9.69E-19	1.288511043	0.687	0.198	3.35E-14	GLS
1.40E-18	1.539948685	0.522	0.06	4.85E-14	GRK5
1.42E-18	1.237517031	0.435	0	4.90E-14	SELENOH
1.57E-18	1.228087211	0.656	0.164	5.43E-14	CYTH1
1.62E-18	1.25615194	0.591	0.121	5.58E-14	STK24
1.86E-18	1.168514449	0.433	0	6.43E-14	JTB
2.44E-18	1.248584829	0.431	0	8.41E-14	PSMA2
2.86E-18	1.145788426	0.772	0.267	9.88E-14	LRBA
2.94E-18	-1.387103013	0.09	0.328	1.01E-13	SSRP1
3.97E-18	1.330676973	0.69	0.241	1.37E-13	PACS1
4.97E-18	1.21842817	0.425	0	1.72E-13	TOMM6
4.97E-18	1.245389575	0.425	0	1.72E-13	NDUFA11
5.43E-18	1.166909906	0.424	0	1.88E-13	ATP6V0C
5.44E-18	1.36327899	0.498	0.052	1.88E-13	PRKY
5.68E-18	-1.624496484	0.466	0.681	1.96E-13	TPM4
6.57E-18	1.281765036	0.763	0.31	2.27E-13	DOCK10
6.96E-18	1.204331414	0.676	0.19	2.40E-13	FTX
7.46E-18	1.254410686	0.669	0.181	2.58E-13	LPP
7.51E-18	0.987023583	0.928	0.776	2.59E-13	RPL19
9.23E-18	1.188821321	0.42	0	3.19E-13	IDS
9.72E-18	1.679844268	0.544	0.103	3.36E-13	ABHD3
9.76E-18	-1.293744245	0.219	0.534	3.37E-13	FOS
1.20E-17	1.245342906	0.418	0	4.15E-13	TMEM14B
1.40E-17	0.83407709	0.712	0.216	4.82E-13	BIRC6
1.54E-17	1.331498664	0.541	0.095	5.31E-13	PLCL2
1.56E-17	1.248794208	0.416	0	5.39E-13	LIMD2
1.74E-17	1.366165748	0.547	0.086	5.99E-13	CEMIP2
1.83E-17	1.062504139	0.571	0.095	6.31E-13	UTY
1.86E-17	1.204774181	0.415	0	6.42E-13	WDR83OS
2.03E-17	1.566538192	0.414	0	7.01E-13	FAM53B
2.17E-17	1.1378011	0.883	0.534	7.48E-13	SKAP1
2.41E-17	1.154195776	0.413	0	8.34E-13	ATP5MF
2.53E-17	0.822325419	0.959	0.862	8.74E-13	HLA-B
2.64E-17	1.384285084	0.585	0.121	9.12E-13	CDC14A
2.80E-17	1.46621831	0.54	0.103	9.67E-13	PRKACB
2.87E-17	1.227103941	0.411	0	9.91E-13	FKBP1A
2.91E-17	1.640408689	0.549	0.121	1.01E-12	MOB4
3.26E-17	0.971700936	0.723	0.259	1.12E-12	MYCBP2
3.41E-17	1.333819456	0.41	0	1.18E-12	PPP3R1
3.55E-17	1.272692236	0.563	0.121	1.23E-12	PRKCQ
3.80E-17	1.128011879	0.695	0.25	1.31E-12	STAG1
5.08E-17	-1.964926247	0.022	0.164	1.76E-12	CCL4L2
5.36E-17	1.051441201	0.874	0.552	1.85E-12	CDC42SE2
5.68E-17	-1.058304966	0.05	0.241	1.96E-12	KRT6A
6.16E-17	-1.13313699	0.819	0.853	2.13E-12	ARPC2
7.92E-17	1.063491948	0.697	0.224	2.74E-12	CHD2
9.12E-17	-1.18657681	0.084	0.31	3.15E-12	AKAP5
1.07E-16	0.960112646	0.663	0.181	3.71E-12	SSH2
1.22E-16	0.898323823	0.907	0.767	4.21E-12	FAU
1.23E-16	1.186819888	0.4	0	4.26E-12	PRDX2
1.24E-16	1.098211307	0.492	0.069	4.27E-12	SPCS2
1.35E-16	0.902657259	0.942	0.871	4.65E-12	RPL11
1.46E-16	1.160165116	0.398	0	5.04E-12	DDX39B
1.48E-16	1.444693788	0.891	0.655	5.10E-12	UBC
1.84E-16	1.419681732	0.499	0.078	6.35E-12	TYMP
2.05E-16	1.1443169	0.395	0	7.07E-12	RNASET2
2.09E-16	1.043365759	0.63	0.164	7.22E-12	KANSL1
2.11E-16	1.125119649	0.64	0.19	7.29E-12	CD48
2.21E-16	1.246942162	0.735	0.284	7.63E-12	RESF1
2.22E-16	-1.389495373	0.573	0.741	7.68E-12	NCL
2.24E-16	-1.630054182	0.333	0.569	7.73E-12	EIF5B
2.31E-16	1.158447285	0.6	0.147	7.98E-12	STIM1
2.42E-16	1.287243022	0.394	0	8.36E-12	LIME1
2.63E-16	1.106103689	0.393	0	9.09E-12	ARPC4
2.63E-16	1.232518849	0.393	0	9.09E-12	7-Mar
3.03E-16	1.272719864	0.47	0.052	1.04E-11	CDK17
3.79E-16	-0.802225033	0.019	0.147	1.31E-11	HECW2-AS1
4.54E-16	-1.385047396	0.242	0.5	1.57E-11	CWC15
4.77E-16	0.842325985	0.928	0.836	1.65E-11	RPS24
5.10E-16	0.922901851	0.638	0.181	1.76E-11	VPS13B
5.14E-16	1.124107359	0.388	0	1.77E-11	PPP2CA
5.58E-16	1.131020825	0.387	0	1.93E-11	BLOC1S1
6.08E-16	1.071987261	0.551	0.121	2.10E-11	CYLD
6.11E-16	1.382647175	0.75	0.371	2.11E-11	CBLB
6.64E-16	1.24622385	0.478	0.069	2.29E-11	CDR2
7.18E-16	1.270391619	0.411	0.017	2.48E-11	SKI
8.05E-16	1.258689288	0.484	0.069	2.78E-11	IPCEF1
9.49E-16	1.082434546	0.522	0.086	3.28E-11	DYRK1A
9.85E-16	1.047588402	0.663	0.207	3.40E-11	PITPNC1
9.95E-16	1.0553608	0.382	0	3.43E-11	TAF10
1.04E-15	1.138718155	0.556	0.112	3.60E-11	UBR2
1.13E-15	1.195295752	0.55	0.121	3.91E-11	HERC4
1.15E-15	0.973907117	0.565	0.121	3.97E-11	ARAP2
1.49E-15	1.333563507	0.534	0.112	5.15E-11	HIBCH
1.61E-15	-1.458041459	0.268	0.526	5.54E-11	DYNC1I2
1.63E-15	1.031504461	0.631	0.172	5.64E-11	NCK2
1.68E-15	0.692948535	0.551	0.103	5.81E-11	ATM
1.69E-15	1.415486775	0.408	0.017	5.83E-11	ZFAND2A
1.74E-15	1.094232563	0.518	0.103	5.99E-11	SF1
1.75E-15	1.05929111	0.785	0.397	6.04E-11	SARAF
1.95E-15	0.932905622	0.712	0.25	6.73E-11	USP34
2.08E-15	-0.555122481	0.017	0.138	7.18E-11	ARMC9
2.48E-15	-1.034250535	0.028	0.172	8.56E-11	ALPK2
2.49E-15	-1.019641896	0.026	0.164	8.60E-11	CATSPERE
2.65E-15	1.049849597	0.374	0	9.15E-11	PDCD6
2.79E-15	1.143888931	0.389	0.009	9.65E-11	PPM1B
2.83E-15	1.631190495	0.436	0.043	9.78E-11	USPL1
2.87E-15	1.282030513	0.373	0	9.92E-11	LRRC8C
2.93E-15	-1.159910739	0.107	0.336	1.01E-10	LMNA
2.96E-15	1.018383742	0.687	0.25	1.02E-10	SRPK2
3.04E-15	-0.867995684	0.035	0.19	1.05E-10	SQLE
3.96E-15	-1.626143149	0.295	0.534	1.37E-10	ROMO1
4.20E-15	0.96104453	0.743	0.345	1.45E-10	FAM49B
4.30E-15	1.096787161	0.37	0	1.49E-10	CTSD
4.70E-15	1.611470442	0.439	0.06	1.62E-10	BAG3
5.11E-15	-0.512804459	0.011	0.112	1.76E-10	GNG8
5.26E-15	0.987196593	0.719	0.267	1.82E-10	PTPRJ
5.55E-15	1.18417559	0.511	0.095	1.91E-10	KDM6A
5.78E-15	1.114627152	0.571	0.155	2.00E-10	FAF1
5.93E-15	1.019005676	0.367	0	2.05E-10	PET100
5.96E-15	1.189259595	0.56	0.129	2.06E-10	CCNH
7.36E-15	0.925239673	0.854	0.448	2.54E-10	ETS1
7.39E-15	1.725746281	0.698	0.405	2.55E-10	IL7R
7.54E-15	0.998958716	0.365	0	2.60E-10	PRR13
8.08E-15	0.949386119	0.798	0.44	2.79E-10	LCP1
8.16E-15	1.148679737	0.364	0	2.82E-10	SPATA13
8.31E-15	1.127107901	0.492	0.086	2.87E-10	FAM214A
9.59E-15	1.094088532	0.507	0.103	3.31E-10	INPP4A
1.07E-14	1.094236828	0.497	0.095	3.70E-10	KDM4C
1.11E-14	1.114127355	0.485	0.078	3.83E-10	MGAT5
1.21E-14	1.158203784	0.361	0	4.19E-10	C5orf56
1.22E-14	1.046375202	0.556	0.138	4.20E-10	ANKRD17
1.24E-14	0.994054168	0.538	0.112	4.30E-10	HELZ
1.35E-14	0.921239259	0.46	0.06	4.64E-10	SUMO1
1.42E-14	1.232075757	0.36	0	4.91E-10	SLC5A3
1.54E-14	1.040550196	0.359	0	5.31E-10	LAT
1.78E-14	1.125343571	0.538	0.121	6.13E-10	ATP8A1
1.99E-14	1.110861039	0.605	0.198	6.86E-10	PDCD4
2.09E-14	0.942792429	0.594	0.181	7.22E-10	EIF3E
2.11E-14	0.968982597	0.879	0.655	7.30E-10	RPL10A
2.18E-14	1.04064675	0.454	0.06	7.51E-10	PPP1CB
2.34E-14	1.121177679	0.632	0.207	8.07E-10	PDE7A
2.47E-14	-0.980644466	0.863	0.845	8.54E-10	CALM1
2.59E-14	1.023056347	0.594	0.172	8.93E-10	TBC1D5
2.95E-14	0.800364686	0.906	0.698	1.02E-09	RPL24
3.02E-14	-0.627444635	0.827	0.974	1.04E-09	MT-CYB
3.03E-14	-1.056937559	0.048	0.216	1.05E-09	SPRR1B
3.09E-14	1.055932252	0.618	0.198	1.07E-09	NCOA2
3.32E-14	-1.092219915	0.056	0.233	1.15E-09	LINC02416
3.39E-14	1.19168303	0.6	0.19	1.17E-09	CAMK2D
3.64E-14	1.000607035	0.351	0	1.26E-09	ATP5PO
3.67E-14	1.281451396	0.807	0.56	1.27E-09	HSPA8
3.74E-14	1.056724355	0.433	0.06	1.29E-09	LUC7L2
3.84E-14	-1.311559541	0.066	0.259	1.33E-09	ENTPD1
4.19E-14	1.148076639	0.477	0.095	1.45E-09	AHSA1
4.29E-14	0.937994147	0.617	0.19	1.48E-09	RASGRP1
4.60E-14	2.003182962	0.349	0	1.59E-09	RMRP
4.75E-14	0.966655322	0.596	0.164	1.64E-09	CDKAL1
5.17E-14	0.899673796	0.545	0.121	1.79E-09	PSMA1
5.37E-14	1.066879082	0.348	0	1.86E-09	EIF4E3
5.80E-14	1.121672116	0.347	0	2.00E-09	PRORP
6.08E-14	1.202909278	0.54	0.138	2.10E-09	RALGAPA1
6.36E-14	0.920146399	0.567	0.147	2.20E-09	CLASP1
7.00E-14	-1.60714338	0.192	0.431	2.42E-09	TNFRSF9
7.45E-14	-1.27461498	0.474	0.647	2.57E-09	EIF3A
7.90E-14	0.997417884	0.344	0	2.73E-09	CHMP4A
8.02E-14	0.948212428	0.569	0.155	2.77E-09	ARIH1
8.51E-14	-1.295396165	0.424	0.621	2.94E-09	PKM
8.67E-14	0.948145576	0.585	0.164	2.99E-09	INPP5D
8.68E-14	1.025151874	0.602	0.172	3.00E-09	ARL15
9.01E-14	0.97892676	0.512	0.112	3.11E-09	PUM2
9.12E-14	1.040051529	0.49	0.095	3.15E-09	FLI1
9.36E-14	1.077641387	0.717	0.31	3.23E-09	OSBPL8
9.95E-14	1.17692688	0.342	0	3.43E-09	RNF125
1.07E-13	1.020800757	0.342	0	3.71E-09	DARS
1.08E-13	0.927523278	0.663	0.233	3.72E-09	DOCK2
1.10E-13	1.543678853	0.402	0.043	3.81E-09	DNAJA4
1.11E-13	-1.618396265	0.322	0.578	3.83E-09	IL2RA
1.16E-13	0.975145187	0.341	0	4.00E-09	VAMP2
1.29E-13	1.002343571	0.755	0.362	4.47E-09	JUND
1.34E-13	-1.338308931	0.352	0.56	4.62E-09	NDUFB1
1.43E-13	1.276738131	0.35	0.009	4.95E-09	RASA3
1.45E-13	0.811706382	0.951	0.759	4.99E-09	MBNL1
1.52E-13	-0.794403875	0.015	0.121	5.24E-09	BTNL8
1.52E-13	1.080817322	0.468	0.086	5.25E-09	RANBP9
1.54E-13	0.847114134	0.585	0.172	5.33E-09	ERBIN
1.57E-13	1.058956544	0.338	0	5.43E-09	RBM27
1.61E-13	1.060241364	0.378	0.026	5.57E-09	DEDD2
1.75E-13	0.978211184	0.419	0.052	6.05E-09	PSPC1
1.83E-13	1.089492005	0.337	0	6.32E-09	ATXN7
1.87E-13	1.067292943	0.645	0.241	6.47E-09	PPP1R16B
2.07E-13	1.143698067	0.46	0.086	7.16E-09	TGFBR2
2.10E-13	1.047471503	0.502	0.112	7.24E-09	COG5
2.24E-13	0.764070273	0.66	0.216	7.74E-09	ZFAND3
2.29E-13	-1.438323232	0.108	0.328	7.91E-09	GZMB
2.30E-13	0.961192605	0.335	0	7.93E-09	STX16
2.41E-13	1.354204195	0.435	0.069	8.32E-09	ERN1
2.48E-13	1.325057948	0.349	0.009	8.58E-09	IFI44L
2.63E-13	0.984960343	0.573	0.172	9.09E-09	CEP85L
2.67E-13	0.910198465	0.333	0	9.23E-09	RNF7
2.87E-13	-1.284252349	0.487	0.664	9.90E-09	KTN1
2.91E-13	0.90638436	0.72	0.276	1.00E-08	ATF7IP
2.93E-13	1.141896289	0.619	0.25	1.01E-08	TBL1XR1
2.96E-13	1.378782501	0.465	0.095	1.02E-08	LINC00861
3.14E-13	1.041241683	0.434	0.06	1.08E-08	NPC1
3.15E-13	0.834373406	0.915	0.767	1.09E-08	RPL12
3.61E-13	1.168588962	0.473	0.103	1.25E-08	SLC9A9
3.96E-13	1.095377518	0.514	0.138	1.37E-08	SGMS1
4.49E-13	0.894199851	0.651	0.233	1.55E-08	TSC22D3
4.87E-13	1.189822346	0.328	0	1.68E-08	LRRC8D
5.02E-13	0.903264551	0.558	0.172	1.73E-08	EPS15
5.07E-13	-1.287303613	0.235	0.457	1.75E-08	SUCLG1
5.25E-13	0.981006337	0.327	0	1.81E-08	ADSS
5.25E-13	1.093978145	0.327	0	1.81E-08	LY75
5.27E-13	0.970297801	0.337	0.009	1.82E-08	SARNP
5.33E-13	0.820319997	0.484	0.086	1.84E-08	DOCK11
5.40E-13	0.734116591	0.647	0.233	1.86E-08	PAG1
5.43E-13	-1.264974595	0.183	0.405	1.87E-08	SYNGR2
5.66E-13	-0.707617252	0.03	0.164	1.95E-08	SPDL1
5.92E-13	0.803237928	0.908	0.75	2.04E-08	RPL29
6.13E-13	0.766556763	0.741	0.319	2.12E-08	AAK1
6.20E-13	0.932980948	0.525	0.138	2.14E-08	ZMYM2
6.97E-13	1.120967786	0.375	0.034	2.40E-08	FKBP4
6.97E-13	1.13503545	0.393	0.043	2.41E-08	AHR
7.04E-13	1.079773312	0.534	0.155	2.43E-08	PRKCB
7.16E-13	1.392603481	0.405	0.052	2.47E-08	MCU
7.44E-13	0.670739201	0.557	0.147	2.57E-08	CARD11
7.95E-13	0.735777409	0.79	0.422	2.75E-08	TNRC6B
8.20E-13	0.962374822	0.646	0.25	2.83E-08	NR3C1
8.83E-13	0.908673073	0.322	0	3.05E-08	CMC2
8.86E-13	0.864923766	0.483	0.103	3.06E-08	CREBBP
9.02E-13	1.213596811	0.502	0.129	3.12E-08	IL6ST
9.18E-13	0.920797085	0.629	0.224	3.17E-08	NCOA3
9.22E-13	0.817864502	0.573	0.155	3.18E-08	CCDC88C
9.50E-13	0.949024789	0.322	0	3.28E-08	C17orf49
9.64E-13	0.900162927	0.579	0.172	3.33E-08	SLFN12L
1.00E-12	0.811305387	0.518	0.121	3.46E-08	ARID2
1.07E-12	0.728534185	0.384	0.034	3.71E-08	RBM4
1.08E-12	-0.985169741	0.071	0.25	3.74E-08	KRT5
1.14E-12	1.379933519	0.585	0.224	3.95E-08	PTPN22
1.19E-12	1.137452231	0.32	0	4.09E-08	UMAD1
1.28E-12	0.970611832	0.319	0	4.41E-08	OIP5-AS1
1.40E-12	1.079978166	0.411	0.06	4.82E-08	CEP128
1.47E-12	-0.979206523	0.058	0.224	5.09E-08	TCEAL4
1.71E-12	0.933092082	0.316	0	5.91E-08	FIP1L1
1.71E-12	1.032726699	0.475	0.112	5.91E-08	COPA
1.78E-12	0.927335247	0.533	0.147	6.14E-08	ETV6
1.99E-12	0.616034609	0.754	0.31	6.85E-08	CASK
2.02E-12	0.889788231	0.403	0.052	6.98E-08	AMBRA1
2.13E-12	0.927135538	0.314	0	7.35E-08	IFITM1
2.15E-12	0.823624136	0.49	0.121	7.44E-08	TSPAN14
2.23E-12	0.92127282	0.674	0.259	7.69E-08	MSI2
2.42E-12	1.178044188	0.524	0.147	8.35E-08	BTBD9
2.65E-12	0.981523222	0.312	0	9.15E-08	AC092821.3
2.66E-12	-0.913677076	0.885	0.879	9.20E-08	ATP5F1E
2.86E-12	0.912580128	0.5	0.129	9.88E-08	CD47
2.89E-12	1.074762731	0.457	0.103	9.96E-08	PPP3CA
3.11E-12	0.896011975	0.558	0.172	1.08E-07	EIF4A2
3.30E-12	0.770025789	0.744	0.345	1.14E-07	DOCK8
3.51E-12	-1.026789367	0.047	0.198	1.21E-07	AC103591.3
4.13E-12	0.876524511	0.51	0.129	1.43E-07	ARHGEF3
4.17E-12	0.739546261	0.451	0.086	1.44E-07	STT3B
4.42E-12	-1.248827819	0.147	0.362	1.53E-07	IFITM3
4.72E-12	0.855608349	0.306	0	1.63E-07	COMMD7
4.85E-12	1.309466178	0.611	0.284	1.68E-07	CACYBP
4.92E-12	1.106153753	0.636	0.267	1.70E-07	PPP1R2
4.94E-12	0.881069299	0.657	0.276	1.70E-07	LEPROTL1
5.06E-12	0.946664994	0.449	0.095	1.75E-07	ATP11B
5.54E-12	1.156143745	0.473	0.112	1.91E-07	ATF7IP2
5.92E-12	0.936105748	0.384	0.052	2.04E-07	MAP2K1
6.25E-12	0.766995985	0.723	0.284	2.16E-07	ASH1L
6.51E-12	0.803666367	0.501	0.129	2.25E-07	HECA
6.76E-12	0.829438397	0.303	0	2.33E-07	RAB5C
6.86E-12	0.921003523	0.61	0.224	2.37E-07	HERC1
7.16E-12	0.833591579	0.45	0.086	2.47E-07	HDAC4
7.26E-12	0.906263439	0.302	0	2.51E-07	TMEM173
7.26E-12	0.852162189	0.302	0	2.51E-07	DDT
7.45E-12	0.78644644	0.752	0.379	2.57E-07	CD247
7.50E-12	0.877326056	0.342	0.026	2.59E-07	TRAPPC1
7.85E-12	0.857406244	0.425	0.078	2.71E-07	NCK1
7.92E-12	0.823905831	0.623	0.241	2.74E-07	MCL1
8.12E-12	0.794764339	0.576	0.181	2.80E-07	EXOC4
8.37E-12	0.841164549	0.301	0	2.89E-07	COX14
9.20E-12	0.766096177	0.507	0.129	3.18E-07	RASA1
9.26E-12	0.986164675	0.393	0.06	3.20E-07	TULP4
9.47E-12	0.718358926	0.422	0.069	3.27E-07	NUP98
9.65E-12	0.871880444	0.3	0	3.33E-07	H2AFY
9.65E-12	1.016592371	0.3	0	3.33E-07	FNIP1
1.04E-11	0.933326806	0.299	0	3.58E-07	SNHG32
1.04E-11	0.939317614	0.427	0.078	3.58E-07	TRAPPC9
1.05E-11	0.905029789	0.787	0.466	3.61E-07	EEF1B2
1.07E-11	0.676681833	0.461	0.103	3.69E-07	ORMDL1
1.10E-11	-1.25899396	0.296	0.491	3.80E-07	UQCRQ
1.19E-11	0.849391367	0.297	0	4.12E-07	TOMM5
1.21E-11	0.919931406	0.517	0.155	4.18E-07	CUL3
1.24E-11	0.820574766	0.925	0.802	4.29E-07	RPS14
1.29E-11	0.998233663	0.351	0.034	4.47E-07	FAM102A
1.38E-11	1.633040384	0.68	0.448	4.76E-07	HSPD1
1.40E-11	1.045838001	0.479	0.121	4.82E-07	MYO5A
1.42E-11	0.870668536	0.449	0.095	4.90E-07	CCNY
1.48E-11	0.871826209	0.295	0	5.10E-07	FAM192A
1.58E-11	0.844706077	0.295	0	5.47E-07	PMF1
1.62E-11	0.622302916	0.625	0.233	5.59E-07	CAPZA1
1.70E-11	0.739885079	0.602	0.216	5.87E-07	WAC
1.70E-11	2.230948142	0.294	0	5.87E-07	HSPA6
1.71E-11	-1.033873063	0.153	0.362	5.91E-07	NOL8
1.73E-11	0.858469082	0.48	0.129	5.97E-07	OGT
1.74E-11	0.901066637	0.625	0.241	6.01E-07	OXNAD1
1.76E-11	0.629396612	0.611	0.224	6.07E-07	CD37
1.86E-11	0.81294406	0.427	0.086	6.43E-07	SELENOF
1.93E-11	0.691108403	0.422	0.078	6.65E-07	USP9X
1.96E-11	0.933805861	0.293	0	6.75E-07	IRAK4
2.11E-11	0.737889691	0.935	0.828	7.28E-07	RPS8
2.14E-11	1.359185257	0.524	0.181	7.37E-07	PDE4D
2.18E-11	0.934337597	0.403	0.069	7.54E-07	ZDHHC20
2.25E-11	0.785032054	0.46	0.112	7.78E-07	MRTFA
2.26E-11	0.790932581	0.306	0.009	7.80E-07	TRAPPC5
2.39E-11	0.934300865	0.482	0.138	8.26E-07	TCP1
2.42E-11	0.755375763	0.615	0.224	8.37E-07	SEMA4D
2.50E-11	1.254043115	0.344	0.043	8.62E-07	TC2N
2.57E-11	0.73967172	0.94	0.905	8.88E-07	RPL32
2.72E-11	-0.708798523	0.998	1	9.40E-07	MALAT1
2.74E-11	-0.789983692	0.919	0.931	9.45E-07	RPS16
2.74E-11	1.001424117	0.608	0.25	9.47E-07	MAP3K5
2.77E-11	1.180229588	0.289	0	9.58E-07	AC018362.1
2.78E-11	0.756041576	0.589	0.207	9.61E-07	CASP8
3.30E-11	0.869889203	0.42	0.086	1.14E-06	GNA13
3.40E-11	1.029680781	0.659	0.293	1.17E-06	PHTF2
3.58E-11	-1.220596614	0.438	0.578	1.24E-06	RBMX
3.60E-11	0.72910104	0.561	0.181	1.24E-06	SEPTIN9
3.61E-11	0.922709903	0.398	0.069	1.25E-06	HELB
3.74E-11	0.728908515	0.574	0.181	1.29E-06	FAM172A
3.79E-11	0.903981443	0.478	0.121	1.31E-06	CMIP
3.98E-11	0.708269142	0.469	0.112	1.37E-06	TBC1D22A
4.31E-11	0.803428626	0.513	0.164	1.49E-06	PAN3
4.32E-11	0.766755777	0.334	0.026	1.49E-06	OOEP
4.40E-11	0.912663518	0.668	0.302	1.52E-06	RUNX1
4.47E-11	0.88489953	0.502	0.155	1.54E-06	LPIN2
4.69E-11	0.936300084	0.557	0.207	1.62E-06	TAB2
4.77E-11	0.7930841	0.3	0.009	1.65E-06	C18orf32
4.84E-11	0.860281075	0.284	0	1.67E-06	PSMB10
4.84E-11	1.281911061	0.703	0.371	1.67E-06	TANK
5.00E-11	0.66041362	0.542	0.155	1.73E-06	RAPGEF1
5.06E-11	0.793319202	0.58	0.207	1.75E-06	TCF12
5.18E-11	0.861649801	0.283	0	1.79E-06	PSMA3-AS1
5.27E-11	-1.224168118	0.176	0.388	1.82E-06	LINC01588
5.28E-11	0.811457466	0.405	0.078	1.82E-06	CELF1
5.67E-11	0.761922823	0.459	0.112	1.96E-06	ARHGEF1
5.78E-11	0.777602474	0.298	0.009	1.99E-06	CDC26
5.79E-11	0.832388559	0.349	0.043	2.00E-06	HIPK1
6.39E-11	0.774011366	0.413	0.078	2.21E-06	CHIC2
7.09E-11	0.842141346	0.448	0.112	2.45E-06	SNX3
7.24E-11	0.861689765	0.417	0.086	2.50E-06	RNGTT
7.38E-11	0.881809362	0.537	0.172	2.55E-06	ZNF831
7.62E-11	1.253902331	0.452	0.121	2.63E-06	LINC01934
7.83E-11	0.791800614	0.279	0	2.70E-06	COX16
8.40E-11	1.033928705	0.368	0.06	2.90E-06	DOCK9
8.40E-11	-1.218186227	0.312	0.491	2.90E-06	TBCB
8.43E-11	0.951001548	0.41	0.086	2.91E-06	UHRF2
8.50E-11	0.84372844	0.413	0.086	2.93E-06	SP3
8.55E-11	0.656963888	0.537	0.172	2.95E-06	DDX6
8.57E-11	0.936232214	0.324	0.026	2.96E-06	DISC1
8.85E-11	0.829570629	0.496	0.147	3.06E-06	PIK3R5
8.98E-11	0.852026219	0.277	0	3.10E-06	SH2D1A
9.73E-11	0.70709913	0.58	0.19	3.36E-06	STK10
9.94E-11	0.732045633	0.533	0.172	3.43E-06	GLG1
1.04E-10	0.912270383	0.464	0.147	3.60E-06	STIP1
1.05E-10	0.614278295	0.641	0.241	3.64E-06	RSRP1
1.10E-10	-1.236382661	0.124	0.319	3.81E-06	TNF
1.12E-10	0.676070695	0.366	0.052	3.85E-06	CD81
1.12E-10	0.801401314	0.42	0.086	3.87E-06	DYM
1.16E-10	0.842631138	0.452	0.121	3.99E-06	DLG1
1.17E-10	1.046147077	0.5	0.164	4.05E-06	TRPS1
1.18E-10	0.946051306	0.35	0.043	4.06E-06	SNX25
1.18E-10	0.831636526	0.275	0	4.07E-06	CHD4
1.18E-10	0.842886218	0.275	0	4.07E-06	ARHGAP45
1.22E-10	-1.347177159	0.017	0.112	4.22E-06	PI3
1.24E-10	0.884773076	0.494	0.164	4.29E-06	RAP1GDS1
1.25E-10	0.711437876	0.36	0.052	4.31E-06	TNKS
1.32E-10	0.94620435	0.549	0.198	4.57E-06	UBE2H
1.34E-10	0.636473385	0.852	0.483	4.63E-06	EEF1D
1.62E-10	0.73900539	0.52	0.164	5.59E-06	JARID2
1.65E-10	0.730171098	0.344	0.043	5.69E-06	PGAM1
1.65E-10	0.74957108	0.271	0	5.71E-06	POLD4
1.75E-10	0.682308934	0.604	0.241	6.05E-06	RPS6KA3
1.79E-10	0.769958669	0.285	0.009	6.18E-06	ARL5A
1.82E-10	0.887079456	0.44	0.112	6.28E-06	ITPR1
1.82E-10	0.68541061	0.395	0.069	6.29E-06	OSTF1
1.84E-10	-0.627304417	0.09	0.276	6.37E-06	IFI27
1.89E-10	0.838507882	0.27	0	6.54E-06	UBE2W
1.92E-10	0.780737328	0.303	0.017	6.64E-06	IRF9
2.35E-10	0.833295145	0.735	0.371	8.12E-06	MSN
2.38E-10	1.186837408	0.311	0.026	8.23E-06	AC013652.1
2.48E-10	0.882020364	0.267	0	8.56E-06	AC245297.3
2.53E-10	0.527943324	0.551	0.181	8.74E-06	KAT6A
2.56E-10	0.715555231	0.332	0.034	8.85E-06	UBQLN1
2.73E-10	1.562800916	0.357	0.06	9.42E-06	ANK3
2.73E-10	-0.939924067	0.398	0.612	9.43E-06	IER2
2.84E-10	0.766151075	0.266	0	9.79E-06	ZNF655
2.95E-10	0.802074353	0.499	0.164	1.02E-05	COP1
2.95E-10	-0.545085234	0.091	0.276	1.02E-05	GNLY
2.98E-10	1.221892905	0.68	0.379	1.03E-05	LTB
3.02E-10	-1.226952289	0.27	0.466	1.04E-05	RBM17
3.08E-10	0.947291435	0.502	0.181	1.06E-05	MRPL18
3.08E-10	0.901314836	0.356	0.06	1.06E-05	SEL1L3
3.19E-10	0.759980951	0.384	0.078	1.10E-05	MORC3
3.31E-10	0.809880613	0.295	0.017	1.14E-05	FAM126B
3.42E-10	0.740028842	0.473	0.138	1.18E-05	CDK13
3.46E-10	0.679763148	0.264	0	1.20E-05	MRPS24
3.70E-10	0.827041276	0.392	0.078	1.28E-05	MAN2A1
3.73E-10	0.707484529	0.618	0.259	1.29E-05	CCSER2
3.74E-10	0.755491366	0.373	0.06	1.29E-05	RFFL
3.94E-10	0.726769301	0.476	0.129	1.36E-05	PLAAT4
3.96E-10	0.756372661	0.262	0	1.37E-05	CNPY2
4.09E-10	0.72609198	0.484	0.138	1.41E-05	PTK2B
4.12E-10	0.759752751	0.667	0.284	1.42E-05	IQGAP2
4.23E-10	0.999900971	0.262	0	1.46E-05	3-Mar
4.51E-10	0.728521036	0.511	0.164	1.56E-05	PDS5A
4.54E-10	0.741369453	0.418	0.103	1.57E-05	XPO1
4.60E-10	0.979158665	0.572	0.233	1.59E-05	MAML2
4.62E-10	0.338596708	0.463	0.129	1.59E-05	UBR1
4.69E-10	0.813211989	0.547	0.19	1.62E-05	SLC38A2
4.82E-10	0.948717622	0.426	0.103	1.66E-05	SERINC5
4.82E-10	0.684214418	0.527	0.155	1.66E-05	RICTOR
4.83E-10	0.715231453	0.26	0	1.67E-05	SLC27A4
5.17E-10	0.897426234	0.651	0.293	1.78E-05	INPP4B
5.29E-10	0.441222799	0.546	0.164	1.83E-05	CSTB
5.52E-10	0.712068009	0.259	0	1.90E-05	SNRPD3
5.52E-10	0.756078245	0.259	0	1.90E-05	NDUFA7
5.57E-10	0.66481783	0.393	0.078	1.92E-05	AGO2
5.65E-10	0.792689421	0.498	0.164	1.95E-05	TRIM22
5.98E-10	0.735038543	0.556	0.216	2.06E-05	SEC11A
6.04E-10	0.965471938	0.288	0.017	2.09E-05	SMAD3
6.10E-10	0.397243197	0.351	0.052	2.10E-05	TMEM181
6.23E-10	0.773695399	0.42	0.103	2.15E-05	STK38
6.36E-10	0.790976366	0.441	0.112	2.20E-05	PSME4
6.48E-10	0.756268691	0.696	0.345	2.24E-05	PICALM
6.60E-10	1.038322571	0.659	0.345	2.28E-05	PDE3B
6.69E-10	-1.454959263	0.088	0.259	2.31E-05	LUCAT1
6.70E-10	0.660291833	0.384	0.078	2.31E-05	UBL3
7.30E-10	0.644872957	0.273	0.009	2.52E-05	EIF3L
7.33E-10	-1.665667054	0.155	0.345	2.53E-05	NSMCE1
7.63E-10	0.856167668	0.286	0.017	2.63E-05	AC010609.1
7.65E-10	1.1503804	0.534	0.207	2.64E-05	CAMK4
7.67E-10	0.739041611	0.255	0	2.65E-05	MFSD14A
7.67E-10	0.731626843	0.487	0.147	2.65E-05	CNOT2
8.19E-10	0.804636655	0.255	0	2.83E-05	RAD50
8.58E-10	-1.094354419	0.443	0.586	2.96E-05	NUCKS1
8.62E-10	0.73031742	0.4	0.095	2.98E-05	GPSM3
9.15E-10	-0.956753509	0.072	0.224	3.16E-05	PRKAR1B
9.34E-10	1.09713842	0.253	0	3.23E-05	HIST1H4C
9.34E-10	0.797684134	0.253	0	3.23E-05	ATF7
9.47E-10	0.720926779	0.47	0.138	3.27E-05	NLRC5
9.98E-10	0.791548573	0.253	0	3.44E-05	YARS
9.99E-10	0.794710904	0.468	0.138	3.45E-05	TMEM131L
1.01E-09	0.679862105	0.367	0.069	3.48E-05	MAX
1.04E-09	0.697514586	0.504	0.164	3.59E-05	OCIAD2
1.06E-09	0.772210995	0.252	0	3.68E-05	SMIM7
1.08E-09	0.693244862	0.402	0.095	3.72E-05	CERK
1.12E-09	0.799073804	0.268	0.009	3.87E-05	RABGEF1
1.13E-09	0.799953074	0.3	0.026	3.89E-05	AC079781.5
1.14E-09	1.901375515	0.913	0.914	3.94E-05	HSP90AA1
1.14E-09	-1.121868514	0.081	0.241	3.95E-05	AC104850.2
1.16E-09	0.881735839	0.281	0.017	3.99E-05	SNHG14
1.18E-09	0.691256172	0.902	0.81	4.06E-05	RPL18
1.24E-09	0.895291049	0.265	0.009	4.27E-05	TPD52
1.24E-09	0.69882532	0.393	0.086	4.29E-05	LARP4B
1.27E-09	0.571188016	0.422	0.095	4.39E-05	GATAD2B
1.28E-09	0.840918133	0.569	0.233	4.41E-05	KAT2B
1.32E-09	0.723221745	0.364	0.069	4.56E-05	TNKS2
1.33E-09	1.054217657	0.34	0.06	4.61E-05	GRAMD1B
1.35E-09	0.848704161	0.704	0.353	4.65E-05	RORA
1.36E-09	0.626325002	0.494	0.155	4.69E-05	PHC3
1.36E-09	0.863890843	0.452	0.138	4.70E-05	ADAM10
1.43E-09	0.680302029	0.452	0.129	4.95E-05	IL10RA
1.47E-09	0.665884452	0.638	0.284	5.06E-05	SLC38A1
1.47E-09	0.737210127	0.375	0.078	5.08E-05	ETNK1
1.48E-09	0.963322534	0.321	0.043	5.12E-05	KLHL2
1.48E-09	-0.743784977	0.04	0.164	5.12E-05	MTSS1
1.49E-09	0.812351622	0.416	0.112	5.15E-05	RNF38
1.50E-09	-1.001226277	0.676	0.716	5.17E-05	TRAC
1.51E-09	0.466897988	0.464	0.121	5.22E-05	PIAS1
1.54E-09	0.693161749	0.418	0.103	5.31E-05	TENT2
1.54E-09	0.626906163	0.585	0.216	5.32E-05	FRYL
1.56E-09	0.819275656	0.378	0.078	5.40E-05	ZFYVE28
1.61E-09	0.463222642	0.814	0.466	5.57E-05	BCL11B
1.62E-09	0.804205712	0.362	0.069	5.59E-05	WDR7
1.64E-09	0.75744511	0.32	0.043	5.68E-05	NUP210
1.66E-09	0.797514475	0.307	0.034	5.72E-05	PIK3CA
1.66E-09	1.088211574	0.315	0.043	5.72E-05	MGAT4A
1.69E-09	1.000136596	0.568	0.241	5.82E-05	UBE2K
1.73E-09	-0.71974639	0.034	0.147	5.99E-05	ENO2
1.78E-09	-1.248035231	0.184	0.371	6.15E-05	HLA-DRB1
1.79E-09	0.697536487	0.246	0	6.19E-05	SMIM26
1.80E-09	0.816689168	0.696	0.328	6.23E-05	ZBTB20
1.82E-09	1.049413295	0.308	0.034	6.29E-05	SERPINH1
1.84E-09	0.643961097	0.632	0.276	6.36E-05	EPB41
1.84E-09	0.846305104	0.409	0.103	6.37E-05	CBFB
1.91E-09	0.44001104	0.796	0.405	6.60E-05	N4BP2L2
1.93E-09	0.736639911	0.46	0.147	6.67E-05	HNRNPF
2.04E-09	0.853319306	0.245	0	7.04E-05	HERC3
2.18E-09	0.8118228	0.244	0	7.51E-05	H1FX
2.19E-09	-1.184373161	0.299	0.466	7.55E-05	CD82
2.20E-09	0.869803102	0.326	0.052	7.59E-05	MAT2A
2.22E-09	0.649433737	0.592	0.259	7.66E-05	MBP
2.32E-09	-0.584480915	0.041	0.164	8.01E-05	TOP2A
2.32E-09	0.700958712	0.244	0	8.01E-05	TSTD1
2.33E-09	0.906814975	0.313	0.043	8.04E-05	AP000787.1
2.37E-09	0.74943109	0.345	0.06	8.17E-05	ATP2A2
2.39E-09	-1.007916108	0.167	0.345	8.25E-05	MIEN1
2.50E-09	0.769166325	0.51	0.172	8.64E-05	NABP1
2.64E-09	0.670194738	0.242	0	9.11E-05	SDHD
2.68E-09	0.6884175	0.451	0.138	9.27E-05	ADAM19
2.70E-09	0.600606822	0.427	0.112	9.34E-05	VAPA
2.80E-09	0.711510503	0.381	0.086	9.66E-05	P2RY10
2.82E-09	0.940996729	0.242	0	9.72E-05	CCR6
2.86E-09	0.654707854	0.368	0.078	9.87E-05	FAM133B
2.90E-09	0.518618734	0.695	0.328	0.000100295	MACF1
3.02E-09	-0.956838953	0.091	0.25	0.000104231	RBM42
3.20E-09	0.750355216	0.24	0	0.000110503	IARS
3.20E-09	0.726074815	0.24	0	0.000110504	TRIM59
3.26E-09	0.947924845	0.499	0.181	0.000112527	BICDL1
3.27E-09	0.705015188	0.403	0.095	0.000113023	ZNF407
3.44E-09	0.875188003	0.288	0.026	0.000118688	WDR61
3.48E-09	-0.935427537	0.718	0.793	0.00012002	SAT1
3.53E-09	0.868684934	0.3	0.034	0.000121872	AC068587.4
3.54E-09	0.669963323	0.703	0.353	0.000122214	GPRIN3
3.62E-09	0.860534083	0.442	0.147	0.000125071	FARS2
3.64E-09	0.667983189	0.239	0	0.000125593	PSMD9
3.64E-09	0.679018513	0.239	0	0.000125593	CSNK2B
3.80E-09	0.711751055	0.314	0.043	0.000131116	TMEM243
3.84E-09	0.811204309	0.44	0.129	0.000132433	MAN1A1
3.94E-09	0.997836514	0.484	0.181	0.000136166	RBMS1
4.12E-09	0.531131362	0.68	0.319	0.000142411	CLIC1
4.13E-09	0.687723881	0.237	0	0.0001427	TSNAX
4.14E-09	0.701624426	0.378	0.086	0.00014305	GPBP1L1
4.39E-09	0.636545733	0.905	0.698	0.000151423	EIF1
4.41E-09	0.764482678	0.237	0	0.000152092	KRIT1
4.47E-09	0.865572612	0.37	0.086	0.000154438	SNAP23
4.56E-09	0.653770432	0.386	0.086	0.000157351	ATP9B
4.69E-09	0.650394972	0.236	0	0.000162089	SNRPN
5.08E-09	0.583771961	0.524	0.181	0.000175452	PIK3IP1
5.13E-09	0.742494919	0.407	0.103	0.000177148	NLRP1
5.23E-09	-1.168486232	0.446	0.56	0.000180448	ATP5ME
5.56E-09	0.852928237	0.261	0.017	0.000191825	ESR2
5.61E-09	0.666276857	0.342	0.06	0.000193767	TBC1D2B
5.68E-09	0.68301819	0.234	0	0.00019611	SASH3
5.70E-09	0.624155229	0.458	0.129	0.000196657	USP9Y
5.71E-09	0.784828419	0.342	0.069	0.000197234	TRIM26
5.89E-09	0.790755993	0.395	0.103	0.00020337	CLDND1
6.10E-09	0.757106663	0.378	0.095	0.000210721	CRTC3
6.11E-09	0.884783825	0.346	0.069	0.000211004	NFE2L3
6.19E-09	0.788765745	0.25	0.009	0.000213741	AC023424.3
6.40E-09	0.690966932	0.266	0.017	0.000220939	BRWD3
6.41E-09	0.830022669	0.285	0.034	0.000221314	CPB2-AS1
6.45E-09	0.687746936	0.233	0	0.000222588	AC016831.5
6.62E-09	0.671631824	0.362	0.078	0.000228694	TBC1D1
6.65E-09	0.966070812	0.291	0.034	0.000229643	SCML4
6.78E-09	0.525539169	0.564	0.224	0.000233951	CAB39
6.87E-09	0.633845769	0.232	0	0.000237112	SUPT4H1
6.90E-09	-0.951769169	0.164	0.345	0.000238274	UBTF
7.24E-09	0.789506607	0.72	0.388	0.000250061	BCL2
7.36E-09	1.220471754	0.272	0.026	0.000254284	KLF2
7.59E-09	0.521285903	0.313	0.043	0.000262107	JMJD6
7.64E-09	0.681688556	0.383	0.086	0.000263655	PTPN4
7.78E-09	0.50190806	0.46	0.138	0.000268661	ZNF148
7.78E-09	0.538736988	0.6	0.241	0.000268704	DIAPH1
7.84E-09	0.704172724	0.316	0.052	0.000270683	KLHL24
7.91E-09	0.60029488	0.426	0.112	0.000273179	WDR26
8.33E-09	0.466831297	0.388	0.095	0.000287719	MIB1
8.40E-09	0.652484126	0.538	0.198	0.00029006	NFATC2
8.41E-09	0.63101062	0.538	0.216	0.000290464	SLC4A7
8.49E-09	0.686060291	0.323	0.052	0.000292978	RAF1
8.60E-09	0.656564692	0.271	0.026	0.000296978	EIF4H
8.71E-09	0.632733961	0.275	0.026	0.00030061	ERO1A
8.91E-09	0.66427136	0.246	0.009	0.000307788	NAPA
8.92E-09	0.587346743	0.402	0.103	0.00030801	SRSF9
8.93E-09	-0.663578287	0.883	0.845	0.000308373	RPL23
8.94E-09	0.799475133	0.353	0.078	0.000308559	PCSK7
9.18E-09	0.563150003	0.469	0.147	0.000316822	NFATC3
9.28E-09	0.731627573	0.592	0.259	0.000320532	PVT1
9.32E-09	0.639371903	0.487	0.164	0.000321925	RAB27A
9.35E-09	0.443520233	0.322	0.052	0.000322882	ZNF267
9.88E-09	0.659526972	0.576	0.25	0.000341103	HNRNPH1
9.89E-09	0.740600339	0.244	0.009	0.000341551	GPI
1.01E-08	0.633206586	0.709	0.371	0.000347559	TOMM7
1.01E-08	0.740327537	0.371	0.086	0.000348755	RFX7
1.02E-08	0.686403985	0.401	0.112	0.000352624	ARHGEF6
1.03E-08	0.895274636	0.242	0.009	0.000354838	NRIP1
1.04E-08	-1.186306882	0.426	0.586	0.000358025	CD69
1.07E-08	0.746354962	0.227	0	0.000368313	WDFY1
1.07E-08	0.696425483	0.227	0	0.000368313	SDHA
1.07E-08	0.550759208	0.42	0.112	0.000369596	TXNRD1
1.07E-08	0.576556243	0.306	0.043	0.000370306	RAB5A
1.07E-08	0.531262456	0.413	0.112	0.000370483	ADAR
1.08E-08	0.775402475	0.3	0.043	0.000371334	TTC39B
1.13E-08	0.656866861	0.357	0.078	0.000390393	ARNTL
1.14E-08	0.652742452	0.226	0	0.000392114	TXNDC12
1.15E-08	-1.095433229	0.478	0.586	0.000395967	HNRNPD
1.15E-08	0.78863013	0.384	0.103	0.000396623	IFI44
1.15E-08	0.636013952	0.32	0.052	0.000397469	GTDC1
1.21E-08	0.623909008	0.302	0.043	0.000417177	IP6K1
1.21E-08	0.696031897	0.226	0	0.000417422	MAD1L1
1.22E-08	0.671052454	0.375	0.095	0.000420205	TRAPPC10
1.23E-08	0.677673631	0.347	0.078	0.000426374	UGCG
1.25E-08	0.763655252	0.491	0.19	0.000431125	CCT4
1.25E-08	-1.009832325	0.654	0.681	0.000432805	SON
1.27E-08	0.52955037	0.404	0.112	0.000436776	RSL24D1
1.29E-08	0.776549581	0.225	0	0.000444331	AC017002.5
1.30E-08	-1.051225798	0.491	0.647	0.000447708	S100A8
1.33E-08	0.696770434	0.375	0.095	0.000460456	MCUB
1.36E-08	-1.028499486	0.155	0.328	0.000467871	MRPS5
1.37E-08	0.752463443	0.224	0	0.000472939	FKBP11
1.37E-08	0.6556612	0.224	0	0.000472939	SMARCE1
1.37E-08	0.826877856	0.224	0	0.00047294	HDAC8
1.38E-08	0.792086122	0.413	0.129	0.000477075	ITPKB
1.40E-08	-1.053388333	0.675	0.716	0.000481944	CD3G
1.43E-08	0.441931438	0.421	0.112	0.000492618	TECR
1.45E-08	-1.079060183	0.125	0.293	0.000499106	GADD45G
1.49E-08	0.650789382	0.404	0.112	0.000515853	DDHD1
1.54E-08	0.710299	0.394	0.103	0.000532132	MAP3K1
1.61E-08	-0.679098819	0.926	0.948	0.000557183	ACTB
1.71E-08	0.640762777	0.925	0.819	0.00058875	RPS3
1.76E-08	0.726233459	0.222	0	0.000606577	CORO7
1.79E-08	0.683584564	0.239	0.009	0.000617577	MIATNB
1.79E-08	0.570272331	0.722	0.353	0.000618383	WNK1
1.81E-08	0.614106664	0.744	0.414	0.000624417	ELF1
1.83E-08	0.632085232	0.549	0.224	0.000631818	MIR4435-2HG
1.83E-08	-0.701453006	0.864	0.862	0.000633252	PFN1
1.83E-08	0.689379622	0.769	0.431	0.000633358	RIPOR2
1.84E-08	0.683038547	0.302	0.043	0.000635914	VPS37B
1.90E-08	0.654884472	0.297	0.043	0.000655078	EPC2
1.94E-08	0.682798649	0.422	0.129	0.000668542	DENND1B
1.95E-08	0.448582633	0.421	0.112	0.000673118	ZNRF2
1.97E-08	0.689784285	0.462	0.164	0.000681381	FBXL17
1.99E-08	0.757720728	0.22	0	0.000686651	SPECC1L
2.01E-08	0.906216941	0.455	0.164	0.000692305	MLLT3
2.02E-08	0.830860586	0.38	0.103	0.000698462	CAMK1D
2.06E-08	0.717228825	0.237	0.009	0.000712756	TSHZ1
2.12E-08	0.644712857	0.219	0	0.000730489	APOBEC3C
2.12E-08	0.673714716	0.219	0	0.00073049	COMMD3
2.15E-08	0.513260365	0.647	0.293	0.00074061	PREX1
2.15E-08	0.642168397	0.388	0.095	0.000743997	VPS13D
2.16E-08	0.744307984	0.265	0.026	0.000745454	SNTB2
2.17E-08	-0.881278983	0.268	0.457	0.000748861	FOXP3
2.18E-08	0.519840555	0.302	0.043	0.000753305	PRPF8
2.19E-08	0.633630443	0.267	0.026	0.000756025	CEP192
2.21E-08	0.649809793	0.349	0.078	0.000762113	KCNAB2
2.21E-08	0.685998931	0.291	0.043	0.000764434	BANP
2.22E-08	0.548490195	0.491	0.181	0.000767674	CYFIP2
2.29E-08	-1.035339016	0.608	0.681	0.000789088	CD74
2.29E-08	-1.029980337	0.469	0.603	0.000789926	AKAP9
2.30E-08	0.655716354	0.449	0.155	0.000793551	STIM2
2.33E-08	0.589439593	0.953	0.914	0.000804995	RPLP1
2.33E-08	0.715461343	0.413	0.129	0.000805575	CDC42EP3
2.36E-08	0.656726312	0.391	0.112	0.000813206	WWP1
2.36E-08	0.23268313	0.361	0.078	0.000815737	RAB1A
2.38E-08	0.609565301	0.406	0.112	0.00082279	PCNX2
2.45E-08	0.805373407	0.353	0.086	0.00084611	P2RY8
2.54E-08	0.50057689	0.575	0.241	0.000877057	TLE5
2.55E-08	0.653257447	0.217	0	0.000879143	TARS
2.55E-08	0.602684195	0.217	0	0.000879143	ZFP91
2.55E-08	0.632650265	0.217	0	0.000879143	EPRS
2.60E-08	0.666034777	0.404	0.121	0.000897177	DOK2
2.62E-08	0.686694853	0.304	0.052	0.000906146	ARHGAP35
2.71E-08	0.911441117	0.217	0	0.000935001	IGKC
2.73E-08	0.686183279	0.322	0.06	0.000942677	RELCH
2.83E-08	0.73279813	0.351	0.078	0.00097755	CD226
2.88E-08	0.728795174	0.216	0	0.000994337	ERCC5
2.90E-08	0.493079576	0.401	0.103	0.001000426	DIP2B
2.97E-08	0.721656269	0.306	0.052	0.001023784	VPS8
3.06E-08	0.641267777	0.215	0	0.001057363	SPN
3.06E-08	0.66527004	0.215	0	0.001057363	GABPB1-IT1
3.08E-08	0.43906495	0.505	0.19	0.001062288	KDM5A
3.08E-08	0.617429189	0.416	0.129	0.001065086	CREBRF
3.13E-08	0.623918734	0.231	0.009	0.001079049	DCAF8
3.13E-08	0.685250658	0.262	0.026	0.001081252	AL137856.1
3.32E-08	0.705988861	0.4	0.112	0.001147251	CRLF3
3.35E-08	0.521350327	0.631	0.276	0.001158271	NFAT5
3.36E-08	0.529749013	0.402	0.112	0.001159713	BRWD1
3.41E-08	0.675628375	0.404	0.121	0.001177606	STK39
3.42E-08	0.65120042	0.291	0.043	0.00118222	YEATS2
3.52E-08	0.649247997	0.896	0.75	0.001216284	RPS13
3.57E-08	0.776798811	0.272	0.034	0.001231791	XKR6
3.62E-08	0.591777384	0.393	0.112	0.001248888	MYO1F
3.62E-08	0.732236977	0.334	0.078	0.001250414	HIKESHI
3.62E-08	0.645810148	0.542	0.216	0.001251104	MED13L
3.72E-08	-0.932762756	0.235	0.405	0.001284838	NDUFA6
3.77E-08	0.758977266	0.228	0.009	0.00130129	DNAJB4
3.78E-08	-0.982524826	0.107	0.259	0.001304631	UTP11
3.78E-08	-1.044466993	0.594	0.638	0.001306783	PSME1
3.87E-08	0.551066914	0.442	0.147	0.00133612	DRAP1
3.91E-08	0.658646416	0.213	0	0.001351061	DANCR
3.91E-08	0.779168502	0.213	0	0.001351061	TARSL2
3.99E-08	0.585551841	0.455	0.164	0.001376396	MBD2
3.99E-08	0.746345934	0.653	0.353	0.00137872	TAOK3
4.00E-08	0.657676361	0.371	0.103	0.001382115	ADNP
4.05E-08	0.5625283	0.748	0.414	0.00139715	USP15
4.05E-08	0.602187456	0.73	0.405	0.001397477	ISG20
4.08E-08	0.860022249	0.418	0.129	0.001409828	SESN3
4.09E-08	0.650293442	0.361	0.095	0.001410409	SLAIN2
4.10E-08	-0.334498172	0.874	0.974	0.001414057	MT-ATP6
4.16E-08	0.621965791	0.212	0	0.001436185	H2AFJ
4.16E-08	0.753740978	0.212	0	0.001436185	GIMAP1
4.22E-08	0.684873437	0.314	0.06	0.001455726	SMAD7
4.23E-08	-0.975794436	0.158	0.328	0.00146046	LAYN
4.42E-08	0.606102936	0.211	0	0.001526564	NGRN
4.42E-08	0.704844405	0.211	0	0.001526564	USP36
4.42E-08	0.668632361	0.211	0	0.001526564	USP3-AS1
4.63E-08	0.60966452	0.373	0.095	0.001598489	NAA16
4.70E-08	0.762299046	0.21	0	0.001622515	KRT13
4.70E-08	0.633350464	0.21	0	0.001622515	AL157402.2
4.85E-08	0.778429495	0.487	0.216	0.00167283	HSPA4
4.88E-08	0.655137296	0.257	0.026	0.001686186	ATG16L1
4.99E-08	0.656981424	0.723	0.422	0.001723523	CYTIP
5.20E-08	0.612163357	0.226	0.009	0.001794556	POLR2J3
5.36E-08	-1.480693034	0.516	0.612	0.001850813	NFKBIA
5.39E-08	0.710354604	0.369	0.103	0.001862244	ATP2C1
5.45E-08	0.597829936	0.285	0.043	0.001882157	RNF4
5.47E-08	0.720225427	0.416	0.138	0.001888031	ST8SIA4
5.47E-08	0.7169585	0.468	0.172	0.001888126	PHF21A
5.62E-08	0.498858828	0.44	0.138	0.001941256	RBM33
5.63E-08	0.481722694	0.516	0.19	0.001942948	UBR5
5.75E-08	0.773966569	0.281	0.043	0.001985829	TPK1
5.89E-08	0.595815448	0.282	0.043	0.002032388	USP24
5.99E-08	0.713242266	0.208	0	0.002069081	MTAP
6.02E-08	-1.128718776	0.102	0.25	0.002077652	EBAG9
6.09E-08	-0.704951762	0.058	0.181	0.002101523	PRPF4
6.26E-08	0.456637706	0.375	0.103	0.002159807	EP300
6.31E-08	0.587763014	0.748	0.422	0.002177909	FAM107B
6.32E-08	0.717515967	0.321	0.069	0.002183016	ZHX2
6.37E-08	0.869891788	0.207	0	0.002198357	HIST1H2AC
6.38E-08	0.609115934	0.714	0.405	0.002203589	LDLRAD4
6.39E-08	0.638833746	0.669	0.345	0.002205755	CORO1A
6.41E-08	0.619102057	0.337	0.078	0.002212458	LRCH1
6.49E-08	0.679499505	0.346	0.086	0.002240312	MLLT10
6.55E-08	0.581294194	0.295	0.052	0.002261333	AC118549.1
6.66E-08	0.594041072	0.241	0.017	0.002298213	KPNA6
6.67E-08	-1.016468251	0.148	0.31	0.00230332	CDK11B
6.70E-08	0.679909975	0.324	0.069	0.002311959	IVNS1ABP
6.75E-08	0.60392151	0.49	0.19	0.002329294	SOS1
6.76E-08	0.579523251	0.206	0	0.002335546	ISY1
6.80E-08	0.799816196	0.437	0.155	0.002348844	DENND4A
6.93E-08	0.695614816	0.602	0.31	0.002394091	GLCCI1
6.95E-08	0.540611882	0.46	0.164	0.002399664	RAB7A
7.06E-08	0.634311926	0.311	0.069	0.002437898	MAGOH
7.24E-08	0.471184774	0.288	0.043	0.002497959	RALGDS
7.32E-08	0.48154237	0.317	0.06	0.002528027	SNRK
7.36E-08	-0.777356324	0.861	0.888	0.002539589	S100A4
7.46E-08	0.604413926	0.268	0.034	0.002577287	SMAD4
7.48E-08	-1.052966108	0.431	0.543	0.002583463	SRRM1
7.55E-08	0.737154076	0.403	0.129	0.002606709	GALNT10
7.58E-08	0.52129775	0.517	0.19	0.002615547	USP3
7.63E-08	1.101252788	0.205	0	0.00263559	AC022217.3
7.63E-08	0.559949599	0.205	0	0.002635591	IER3IP1
7.68E-08	-0.911157563	0.16	0.319	0.002650072	PSMC3
7.75E-08	-1.017196305	0.036	0.138	0.00267568	IL1RN
7.76E-08	0.53819237	0.326	0.069	0.002680027	LCOR
7.84E-08	0.435782427	0.787	0.474	0.002708423	NPM1
7.97E-08	0.47345698	0.308	0.06	0.002753352	UBE2G1
7.99E-08	0.652112879	0.264	0.034	0.002757737	SYNJ2
8.09E-08	0.508317626	0.509	0.207	0.002794387	SSR2
8.11E-08	0.620814981	0.204	0	0.002799479	NME1
8.11E-08	0.653646227	0.204	0	0.00279948	EGLN1
8.18E-08	0.827592012	0.312	0.069	0.002824648	FABP5
8.23E-08	0.583633167	0.535	0.224	0.002841011	MKLN1
8.33E-08	0.669610076	0.48	0.198	0.002874537	CCM2
8.52E-08	0.6997213	0.296	0.052	0.00294155	DLEU1
8.53E-08	0.630075763	0.504	0.198	0.002944998	SMG1
8.55E-08	0.581739096	0.278	0.043	0.00295119	XRRA1
8.81E-08	0.645753234	0.504	0.198	0.003042134	DDX3X
8.98E-08	0.586572938	0.326	0.069	0.0031001	TM9SF2
9.08E-08	-1.105761516	0.505	0.595	0.003135344	SNRPD2
9.15E-08	0.600367051	0.203	0	0.003157805	SARS
9.29E-08	0.549823347	0.372	0.103	0.003207079	MTCH1
9.40E-08	0.634242044	0.321	0.078	0.003247143	NORAD
9.71E-08	0.625324469	0.202	0	0.003353466	MT1X
9.71E-08	0.794775655	0.202	0	0.003353467	AC025164.1
1.05E-07	-0.854634118	0.413	0.578	0.003625635	TNFRSF18
1.05E-07	0.532785016	0.31	0.06	0.003630647	KIAA0040
1.09E-07	0.501977666	0.425	0.138	0.003766932	CD164
1.09E-07	0.72090545	0.464	0.181	0.003769551	OSBPL3
1.09E-07	0.710586586	0.438	0.164	0.003777267	BABAM2
1.10E-07	0.593631498	0.201	0	0.003781128	TAP2
1.10E-07	0.644818878	0.286	0.052	0.003795866	WWP2
1.11E-07	0.481393124	0.369	0.103	0.003825022	PPP4R3A
1.11E-07	0.613026573	0.264	0.034	0.003829175	ADCY7
1.13E-07	0.619117256	0.477	0.181	0.003900309	FBXO11
1.15E-07	-1.022666225	0.55	0.603	0.003962768	SERBP1
1.16E-07	0.685173768	0.244	0.026	0.003996067	PHF8
1.16E-07	0.562047432	0.2	0	0.004014581	TARDBP
1.17E-07	0.632665495	0.395	0.121	0.004038748	CAPZA2
1.19E-07	0.556801146	0.809	0.491	0.004094705	SMCHD1
1.19E-07	0.603945569	0.458	0.164	0.004105213	ARFGEF1
1.20E-07	0.517210725	0.371	0.103	0.004148849	SDCBP
1.21E-07	0.372836478	0.478	0.181	0.004180773	ODF2L
1.22E-07	0.840003078	0.26	0.034	0.004196862	TSC22D2
1.22E-07	0.59260662	0.368	0.112	0.004205494	TCEA1
1.24E-07	0.807279978	0.228	0.017	0.00426475	SFMBT1
1.24E-07	0.454908855	0.557	0.233	0.004279459	TRIR
1.24E-07	0.76283743	0.638	0.336	0.004282818	LINC01619
1.25E-07	0.704069586	0.503	0.233	0.004318915	HNRNPLL
1.26E-07	0.583945233	0.825	0.552	0.004362966	PPIA
1.29E-07	0.43236233	0.438	0.147	0.004463661	KHDRBS1
1.31E-07	0.604767362	0.45	0.164	0.00450741	ZFAND6
1.31E-07	0.725834151	0.199	0	0.004524681	PRH1
1.31E-07	0.550052348	0.531	0.224	0.004529569	RERE
1.34E-07	0.47311136	0.317	0.069	0.004630153	TNRC6C
1.36E-07	0.665586607	0.268	0.043	0.004704734	MSL2
1.36E-07	0.715841254	0.268	0.043	0.004705463	WDR20
1.37E-07	-1.261972512	0.251	0.414	0.004729506	GADD45A
1.38E-07	-1.098621885	0.276	0.422	0.004752305	RSL1D1
1.39E-07	0.66046228	0.198	0	0.00480305	SRSF1
1.39E-07	0.640336677	0.198	0	0.00480305	SATB1
1.44E-07	0.541978803	0.391	0.129	0.004960342	CD46
1.44E-07	0.757347141	0.215	0.009	0.004966826	NEK10
1.47E-07	0.827322667	0.213	0.009	0.005062901	FBXO32
1.47E-07	0.688660624	0.462	0.19	0.005076941	ESYT2
1.48E-07	0.631711058	0.197	0	0.005098196	MYCBP2-AS1
1.48E-07	0.539050022	0.197	0	0.005098196	BLOC1S6
1.50E-07	0.666579828	0.306	0.069	0.005184785	SACM1L
1.52E-07	0.63652222	0.284	0.052	0.005255089	ZNF721
1.53E-07	0.608418667	0.66	0.345	0.005270834	EVL
1.53E-07	0.835817467	0.271	0.043	0.005297024	AC009313.1
1.57E-07	0.549454085	0.288	0.052	0.005427271	YTHDF3
1.59E-07	0.680153292	0.428	0.147	0.005476889	SPAG9
1.61E-07	0.715597121	0.266	0.043	0.005570336	AUH
1.61E-07	0.836451525	0.67	0.431	0.005573769	PHACTR2
1.64E-07	0.544933374	0.279	0.052	0.005659998	EVI2A
1.66E-07	0.653486331	0.196	0	0.005742836	FLT3LG
1.66E-07	0.587190463	0.196	0	0.005742837	KIZ-AS1
1.70E-07	0.52805655	0.316	0.069	0.005884575	NUCB1
1.71E-07	0.613832621	0.325	0.078	0.005887994	RNF216
1.72E-07	0.371667937	0.529	0.224	0.005928646	PIK3R1
1.72E-07	0.728152309	0.371	0.121	0.005940125	TRPC4AP
1.75E-07	0.513625432	0.502	0.19	0.006058065	MAP4K4
1.77E-07	0.603182453	0.195	0	0.006094485	UBE2F
1.79E-07	0.779723694	0.265	0.043	0.006183288	FOXO3
1.81E-07	0.813408646	0.264	0.043	0.006245077	SPATA5
1.82E-07	0.547677881	0.303	0.06	0.006292166	AZIN1
1.86E-07	-1.14375101	0.44	0.534	0.006411084	TPI1
1.87E-07	0.700073862	0.195	0	0.006467225	GIMAP5
1.90E-07	0.56534077	0.284	0.052	0.006574097	HMGN4
1.91E-07	0.508679981	0.212	0.009	0.006588876	TPP1
1.91E-07	0.586721254	0.516	0.216	0.006611299	VTI1A
1.95E-07	0.361425219	0.411	0.129	0.006732935	TRPM7
1.97E-07	0.437347908	0.344	0.086	0.006807351	HBP1
1.98E-07	0.520339623	0.495	0.19	0.006847248	DYNC1H1
1.99E-07	0.554160901	0.194	0	0.006862298	TMEM35B
2.01E-07	0.657745115	0.299	0.06	0.006955923	RAPGEF2
2.02E-07	-0.941786428	0.046	0.155	0.006971394	LYZ
2.09E-07	0.715318732	0.533	0.233	0.007218341	SIPA1L1
2.10E-07	-0.807580729	0.54	0.629	0.00725271	ELOB
2.11E-07	0.442892339	0.565	0.259	0.007283443	CLK1
2.11E-07	0.404355118	0.333	0.078	0.007291755	TASOR2
2.12E-07	0.615608876	0.318	0.078	0.0073112	TMEM156
2.14E-07	0.558999129	0.481	0.19	0.007378548	GYPC
2.18E-07	0.492977091	0.66	0.319	0.007530852	DPYD
2.22E-07	-0.306211968	0.814	0.905	0.007661664	MT-ND1
2.23E-07	0.560293986	0.264	0.043	0.007693001	RIC1
2.24E-07	0.556285018	0.193	0	0.007724755	NARS
2.24E-07	0.561169527	0.895	0.672	0.007737535	UBA52
2.28E-07	0.560347622	0.303	0.069	0.007871443	SMAD2
2.34E-07	0.5066118	0.382	0.121	0.008063813	TAOK1
2.36E-07	0.735715906	0.237	0.026	0.008164456	PRIM2
2.39E-07	-0.93242029	0.778	0.776	0.008239289	SRP14
2.41E-07	0.353870304	0.255	0.034	0.00830946	GLYR1
2.42E-07	0.803925871	0.354	0.103	0.008371458	PRKCA
2.44E-07	0.408644476	0.418	0.147	0.00841452	TTC17
2.45E-07	0.555265532	0.432	0.147	0.00845338	KIAA1109
2.52E-07	0.735359013	0.191	0	0.008693255	CATSPERB
2.53E-07	0.693270812	0.275	0.052	0.008730399	MOSMO
2.54E-07	0.552789175	0.347	0.095	0.008771416	TTC19
2.57E-07	0.634939266	0.669	0.345	0.008857345	EMB
2.57E-07	0.634938025	0.206	0.009	0.008866316	NCF1
2.67E-07	0.781320353	0.19	0	0.009221204	NUSAP1
2.69E-07	0.621731756	0.259	0.043	0.009294226	BRD1
2.74E-07	-0.877387056	0.613	0.664	0.009462963	PNRC1
2.75E-07	0.710171945	0.328	0.086	0.009499635	PRKAR2A
2.82E-07	0.470415533	0.493	0.19	0.009735177	KMT2A
2.83E-07	0.580687582	0.19	0	0.009780556	CARS
2.83E-07	0.565141892	0.19	0	0.009780556	SRSF6
2.83E-07	0.546988156	0.19	0	0.009780557	DCK
2.87E-07	0.638234511	0.202	0.009	0.009895732	STOM
2.87E-07	0.519714745	0.349	0.095	0.009897464	FLNA
2.87E-07	0.610900485	0.246	0.034	0.009898346	CABIN1
2.90E-07	-0.893138575	0.52	0.603	0.01000135	TERF2IP
2.93E-07	1.338629908	0.221	0.017	0.010100165	AL078604.4
2.94E-07	0.63586871	0.313	0.078	0.010164654	TTC7A
2.99E-07	0.504181868	0.361	0.103	0.010308327	TM9SF3
3.00E-07	0.553686709	0.189	0	0.010373146	5-Mar
3.03E-07	0.48185409	0.49	0.207	0.010460565	SMARCA2
3.04E-07	0.530942845	0.473	0.181	0.010506239	EIF3F
3.06E-07	0.548803191	0.206	0.009	0.010581765	LINC00623
3.09E-07	0.514089397	0.281	0.052	0.010682094	AHCTF1
3.16E-07	0.8509799	0.335	0.095	0.010897193	RUNX2
3.21E-07	0.484979926	0.332	0.086	0.011082143	SRP19
3.21E-07	0.557521769	0.32	0.078	0.01109187	MAPK1
3.26E-07	0.696243805	0.398	0.138	0.011253354	ERC1
3.26E-07	0.506370191	0.563	0.25	0.011269289	SERP1
3.37E-07	0.698979707	0.274	0.052	0.011638928	BCL2L11
3.38E-07	0.441911257	0.372	0.103	0.011672595	SPPL3
3.39E-07	-0.824421041	0.085	0.216	0.011711637	HLA-DQA1
3.42E-07	0.73801897	0.378	0.129	0.011791633	SLAMF6
3.43E-07	0.519637794	0.267	0.043	0.011842151	DGKZ
3.52E-07	0.766373112	0.482	0.207	0.012145884	INTS6
3.53E-07	-0.883059011	0.222	0.379	0.012190126	SH2D2A
3.58E-07	0.528108551	0.187	0	0.012370216	KDELR2
3.58E-07	0.590789664	0.187	0	0.012370221	STIMATE
3.59E-07	0.605690654	0.299	0.069	0.012379124	OPA1
3.61E-07	0.581223237	0.48	0.19	0.012474433	MBD5
3.63E-07	0.451076502	0.859	0.534	0.012537193	HNRNPA2B1
3.70E-07	0.570035306	0.219	0.017	0.012778505	PPP6R1
3.80E-07	0.454837943	0.464	0.181	0.013110087	SETD5
3.80E-07	0.691206853	0.186	0	0.013116217	AC104365.1
3.83E-07	0.625164425	0.353	0.103	0.01323459	ANTXR2
3.86E-07	0.570036841	0.507	0.216	0.01334021	TRIP12
3.87E-07	0.469791569	0.748	0.422	0.013361291	WIPF1
3.92E-07	0.631081626	0.289	0.06	0.01354656	TCF20
3.97E-07	0.612389702	0.271	0.052	0.013699247	RNF213-AS1
4.00E-07	0.542571707	0.333	0.086	0.013823219	ARHGEF7
4.06E-07	0.362913219	0.459	0.164	0.014005178	EHMT1
4.07E-07	0.513240635	0.286	0.06	0.014044332	CHMP3
4.08E-07	0.624648488	0.337	0.095	0.01407689	TOB1
4.27E-07	0.560563702	0.185	0	0.014742963	NSMCE3
4.30E-07	0.547496548	0.342	0.095	0.014862102	TRIM33
4.34E-07	0.604069503	0.202	0.009	0.014997903	NUP160
4.45E-07	0.603660735	0.287	0.06	0.015347768	MBOAT1
4.45E-07	0.54790752	0.247	0.034	0.015364074	ATP6V1H
4.50E-07	0.494406242	0.262	0.043	0.015542326	PANK2
4.52E-07	0.593372422	0.202	0.009	0.015600881	DGCR2
4.53E-07	0.572414697	0.184	0	0.01562895	LARS
4.53E-07	0.519513807	0.184	0	0.015628951	TWF2
4.53E-07	0.5193234	0.184	0	0.015628952	TMEM238
4.53E-07	0.714480919	0.366	0.121	0.015644754	AKT3
4.70E-07	0.475901735	0.255	0.043	0.016237331	ARHGAP4
4.71E-07	0.387824295	0.382	0.112	0.01624637	SND1
4.72E-07	0.600499123	0.291	0.06	0.016296074	SLC39A11
4.72E-07	-0.863972995	0.089	0.224	0.016302699	ID3
4.76E-07	0.669858599	0.297	0.069	0.016447507	RFX3
4.78E-07	0.514528152	0.415	0.147	0.01650879	WDR33
4.80E-07	0.539941867	0.184	0	0.01656709	MAZ
4.80E-07	0.58163229	0.184	0	0.01656709	CMTM1
4.80E-07	0.575531115	0.184	0	0.01656709	ZNF506
4.85E-07	0.651969014	0.217	0.017	0.01675057	ULK4
4.89E-07	0.537897459	0.447	0.164	0.016880413	SYNE1
4.91E-07	0.361461711	0.433	0.155	0.016966102	NUDC
4.92E-07	0.475115309	0.389	0.129	0.016971716	PCGF5
4.92E-07	0.563522757	0.333	0.095	0.016996687	SUN2
4.96E-07	0.449742814	0.324	0.086	0.017110824	TNPO3
4.98E-07	0.605421116	0.488	0.207	0.017185253	ARHGAP26
4.99E-07	0.242016391	0.827	0.526	0.017240575	SYNE2
5.06E-07	-1.164911782	0.159	0.31	0.017464473	MT1E
5.08E-07	0.42906429	0.248	0.034	0.017545256	NRF1
5.26E-07	0.575332866	0.478	0.198	0.018149343	GSK3B
5.36E-07	-0.56899224	0.843	0.819	0.018512302	RPS20
5.40E-07	-0.687243051	0.023	0.103	0.018653385	DLGAP2
5.52E-07	0.639074284	0.324	0.086	0.019060422	TMEM65
5.68E-07	0.581950936	0.215	0.017	0.01961223	LRRC37B
5.71E-07	0.541656156	0.182	0	0.019725333	MED17
5.71E-07	0.5901297	0.182	0	0.019725336	IL10RB
5.73E-07	-0.504381694	0.031	0.121	0.019783404	MKI67
5.82E-07	0.489247213	0.484	0.198	0.020102335	MARK3
5.83E-07	-0.906103416	0.147	0.293	0.020145305	TXN2
6.05E-07	0.740250417	0.412	0.155	0.020887484	ATP13A3
6.05E-07	0.545242105	0.181	0	0.020903878	CD79B
6.06E-07	0.466570489	0.431	0.155	0.020935315	GMDS
6.08E-07	0.587198476	0.422	0.155	0.020987658	STAU2
6.10E-07	0.383798751	0.392	0.121	0.021061018	COX7A2L
6.19E-07	-0.637308721	0.035	0.129	0.021354659	EPS8
6.30E-07	0.50935679	0.462	0.181	0.021759299	MECP2
6.42E-07	0.577419778	0.18	0	0.022151398	HLA-DMA
6.45E-07	0.557845442	0.455	0.181	0.022280066	DNAJB14
6.49E-07	0.618751395	0.434	0.172	0.02239548	TMC8
6.51E-07	0.534693396	0.399	0.138	0.022489669	CNOT1
6.66E-07	0.499821066	0.286	0.06	0.023005626	NLRC3
6.70E-07	0.599799603	0.7	0.397	0.023138357	RAP1A
6.81E-07	-1.274034363	0.331	0.457	0.023522374	NDUFA3
6.83E-07	0.446687307	0.354	0.103	0.023575619	DIP2A
6.85E-07	0.603060937	0.271	0.052	0.023639983	PRKX
6.86E-07	0.62717598	0.382	0.138	0.023689042	RANBP2
6.87E-07	0.564522894	0.271	0.052	0.023736078	COPB2
6.93E-07	0.686489254	0.294	0.069	0.023922356	CD55
7.01E-07	0.64241213	0.292	0.069	0.02421101	GNAQ
7.13E-07	0.627621973	0.421	0.164	0.024621161	IL18R1
7.20E-07	0.541025431	0.179	0	0.024869375	ADSL
7.20E-07	0.509977154	0.179	0	0.024869377	SDHAF2
7.20E-07	0.57898163	0.179	0	0.024869377	CHKB
7.22E-07	0.582842209	0.255	0.043	0.02492229	C18orf25
7.22E-07	0.539248406	0.251	0.043	0.02493278	DIDO1
7.31E-07	0.527397672	0.327	0.086	0.025248483	CLASP2
7.32E-07	-1.020348604	0.27	0.414	0.02527887	NDUFC1
7.34E-07	0.601122421	0.456	0.19	0.025331092	ZCCHC7
7.38E-07	-0.983144747	0.44	0.534	0.025485188	TPR
7.43E-07	0.38722251	0.453	0.172	0.025636452	AHNAK
7.43E-07	0.527964679	0.301	0.069	0.025654012	LMBR1
7.44E-07	0.488485147	0.398	0.138	0.025677948	RSBN1
7.63E-07	0.655532065	0.178	0	0.026348414	CPEB2
7.64E-07	0.469035633	0.195	0.009	0.026375761	ARF5
7.65E-07	0.666728261	0.239	0.034	0.026416589	DGKD
7.70E-07	0.494200488	0.914	0.776	0.02658207	RPS11
7.76E-07	0.321553152	0.439	0.164	0.026800128	PUM1
7.79E-07	-0.791916501	0.602	0.638	0.026900916	HNRNPK
7.91E-07	-0.970416384	0.224	0.371	0.027320888	MESD
7.94E-07	0.499404624	0.257	0.043	0.027425171	UHMK1
7.95E-07	0.651163405	0.498	0.224	0.027451552	GPATCH8
8.08E-07	0.565235133	0.177	0	0.027913608	CHMP1B
8.08E-07	0.574417876	0.177	0	0.027913611	CCPG1
8.08E-07	0.519999486	0.177	0	0.027913614	TMEM170A
8.08E-07	0.542871704	0.177	0	0.027913615	GNG10
8.09E-07	0.431247885	0.516	0.224	0.027942179	RAB10
8.14E-07	0.574215125	0.442	0.172	0.028089486	CD6
8.21E-07	0.583108982	0.509	0.224	0.028331736	FUT8
8.63E-07	0.453952179	0.415	0.147	0.02979935	SUSD6
8.67E-07	0.381121892	0.36	0.112	0.029936049	TET2
8.69E-07	0.598485578	0.318	0.086	0.029996271	RALGAPA2
8.77E-07	0.68082784	0.276	0.06	0.030284536	CREB3L2
8.82E-07	0.74428565	0.447	0.19	0.030457811	QKI
8.85E-07	0.48653168	0.308	0.078	0.030545082	TG
8.94E-07	0.596842676	0.378	0.129	0.030868816	SPG11
8.94E-07	0.541523913	0.242	0.034	0.030879163	MTM1
8.96E-07	0.508710134	0.192	0.009	0.030918423	BCL7C
9.23E-07	0.485314714	0.464	0.181	0.031882966	BRAF
9.37E-07	0.506550681	0.515	0.224	0.032352962	CMTM7
9.39E-07	0.511135753	0.209	0.017	0.032415884	TENT4A
9.48E-07	-1.035532615	0.404	0.517	0.032738856	HSP90B1
9.61E-07	0.497303038	0.175	0	0.033176663	RPP21
9.62E-07	0.530279373	0.251	0.043	0.033207531	ATP2A3
9.74E-07	1.114990838	0.273	0.06	0.033639741	KLRB1
9.76E-07	-1.445969263	0.063	0.181	0.033710252	IL1B
9.82E-07	0.702227255	0.489	0.198	0.033899981	SPTAN1
9.85E-07	0.647986446	0.364	0.121	0.034019549	RASSF3
9.89E-07	0.480364103	0.627	0.293	0.034163001	PPP1R12A
9.92E-07	0.691335418	0.694	0.414	0.034244441	GNG2
1.01E-06	0.195289801	0.435	0.164	0.03480121	BRD4
1.02E-06	0.567114795	0.382	0.129	0.035212947	SLC7A5
1.05E-06	-0.937749581	0.56	0.629	0.03615636	TAX1BP1
1.08E-06	0.550221249	0.174	0	0.037213832	MARS
1.08E-06	0.502004269	0.174	0	0.037213839	ZNF410
1.09E-06	0.39995041	0.502	0.216	0.037587312	TMEM50A
1.12E-06	0.534233085	0.273	0.06	0.038546046	TMEM259
1.12E-06	0.740960607	0.358	0.112	0.038780176	ABLIM1
1.13E-06	0.480924422	0.385	0.138	0.038977859	TRIM14
1.14E-06	0.601384849	0.204	0.017	0.039196095	ANKFY1
1.15E-06	0.583697534	0.283	0.06	0.039674026	DGLUCY
1.15E-06	0.551347127	0.303	0.078	0.039804236	YPEL5
1.17E-06	0.560792149	0.355	0.112	0.040334082	MBNL2
1.17E-06	0.493763679	0.295	0.069	0.040446092	PI4KA
1.18E-06	-1.029199957	0.435	0.543	0.040749586	PRPF4B
1.19E-06	0.614876358	0.3	0.078	0.041118222	SMURF2
1.20E-06	0.602399633	0.22	0.026	0.041261715	RREB1
1.20E-06	0.659809609	0.275	0.06	0.041548114	STXBP5
1.21E-06	0.598701661	0.487	0.216	0.041619522	HERPUD1
1.21E-06	0.56181139	0.27	0.06	0.041671302	KRAS
1.21E-06	0.582214554	0.232	0.034	0.041742586	FRS2
1.23E-06	-0.96531971	0.238	0.422	0.042612861	TSHZ2
1.27E-06	0.48991187	0.262	0.052	0.043959843	GPR155
1.28E-06	0.480741919	0.172	0	0.044187987	SLC25A32
1.28E-06	0.593879557	0.172	0	0.044187994	AL031772.1
1.28E-06	0.475635718	0.172	0	0.044187994	CTDNEP1
1.28E-06	0.495630442	0.172	0	0.044187994	BABAM1
1.32E-06	0.444060864	0.43	0.164	0.045650979	CSGALNACT2
1.33E-06	0.66825618	0.215	0.026	0.046005426	WDFY2
1.34E-06	0.363271588	0.296	0.069	0.046197134	RNF169
1.34E-06	-0.437899811	0.92	0.905	0.046245177	RPLP2
1.34E-06	0.398097885	0.447	0.172	0.046250917	HUWE1
1.36E-06	1.049395924	0.171	0	0.046785975	TULP2
1.36E-06	0.542971567	0.378	0.129	0.046912899	PCMTD1
1.37E-06	0.489647903	0.188	0.009	0.047263617	AL021707.1
1.38E-06	0.632063283	0.565	0.276	0.047785547	SQSTM1
1.40E-06	0.606438438	0.259	0.052	0.048277917	EPG5
1.41E-06	1.239011581	0.414	0.181	0.048608686	ANXA1
1.42E-06	0.575016403	0.275	0.06	0.049112254	CSNK1G1
1.43E-06	0.478565138	0.35	0.112	0.049332609	UPP1
1.43E-06	0.559714984	0.442	0.181	0.049393297	ZNF207
1.45E-06	0.592856913	0.218	0.026	0.04992032	SMURF1
1.46E-06	0.544532573	0.419	0.155	0.050403906	LUZP1
1.47E-06	0.523213814	0.538	0.25	0.050702319	STAG2
1.47E-06	0.41901728	0.246	0.043	0.050796051	TNPO1
1.49E-06	0.388488335	0.306	0.078	0.051546866	KLC1
1.52E-06	0.676734049	0.17	0	0.0524392	AC026347.1
1.52E-06	0.500954752	0.17	0	0.052439205	NDUFA9
1.53E-06	0.552542463	0.332	0.095	0.052843731	TAGAP
1.54E-06	0.477805664	0.471	0.181	0.053065765	SPIDR
1.57E-06	0.559925027	0.244	0.043	0.054176058	DENND6A
1.58E-06	-0.614953454	0.066	0.181	0.054409367	C8orf33
1.58E-06	0.568109759	0.334	0.103	0.054476532	KIF13B
1.60E-06	0.418994535	0.318	0.086	0.055348655	SLC6A6
1.61E-06	0.568985761	0.169	0	0.055511792	ANAPC10
1.62E-06	0.327086285	0.316	0.086	0.056077331	AP1G1
1.64E-06	0.729521441	0.257	0.052	0.056489104	CPEB3
1.65E-06	0.4032442	0.186	0.009	0.056795312	AQP3
1.68E-06	0.574768222	0.254	0.052	0.057929578	GAPVD1
1.68E-06	0.563648626	0.288	0.069	0.058003836	ZNF83
1.70E-06	0.543127793	0.168	0	0.058760712	NPHP3
1.70E-06	0.47941171	0.168	0	0.058760723	TGIF2
1.70E-06	0.455670601	0.168	0	0.058760726	NAA10
1.70E-06	0.531571806	0.168	0	0.058760728	RAB4B
1.70E-06	0.616319568	0.239	0.043	0.058822408	DNAJC5
1.71E-06	0.46965132	0.315	0.086	0.059093655	GIT2
1.72E-06	0.60016959	0.381	0.147	0.059524848	ZNF609
1.74E-06	0.544889986	0.442	0.181	0.059933526	R3HDM2
1.76E-06	0.774854898	0.304	0.086	0.060660323	CRY1
1.80E-06	0.501889535	0.168	0	0.062195899	PARL
1.82E-06	0.79462474	0.61	0.319	0.062723521	HSPB1
1.82E-06	0.565915974	0.296	0.078	0.062835542	SFMBT2
1.84E-06	0.463765212	0.355	0.112	0.063430253	RAB21
1.84E-06	0.415261152	0.525	0.25	0.063483721	GNB1
1.88E-06	-1.074973543	0.579	0.621	0.064812696	DDX24
1.92E-06	0.573524381	0.589	0.31	0.066372644	TLK1
1.93E-06	0.49638415	0.427	0.164	0.066530706	KAT6B
1.95E-06	0.333511167	0.231	0.034	0.067183725	MPC1
1.96E-06	0.567146526	0.284	0.069	0.067499749	CBFA2T2
1.96E-06	0.448180669	0.484	0.207	0.067838986	PTBP3
1.97E-06	0.7545251	0.226	0.034	0.067945182	TNFSF8
2.00E-06	0.492616777	0.721	0.466	0.068883451	ATP5MC2
2.00E-06	0.47679379	0.282	0.069	0.069033027	HS3ST3B1
2.01E-06	0.703621372	0.208	0.026	0.069287541	NT5DC1
2.02E-06	0.49209208	0.166	0	0.069667377	AC131568.1
2.02E-06	0.531678497	0.3	0.078	0.069781375	JMY
2.04E-06	0.434669791	0.184	0.009	0.070454783	LSM12
2.06E-06	0.506617897	0.402	0.147	0.07119815	SMDT1
2.06E-06	0.419209778	0.291	0.069	0.071235687	UBR3
2.07E-06	0.422076902	0.776	0.491	0.071427597	ITM2B
2.09E-06	0.560837876	0.253	0.052	0.072099849	EDEM3
2.09E-06	0.660974436	0.266	0.06	0.07224272	NDRG1
2.09E-06	0.457894594	0.257	0.052	0.0723174	TET3
2.14E-06	0.471205734	0.166	0	0.073726353	KARS
2.16E-06	0.681575077	0.322	0.103	0.074584303	CUL1
2.17E-06	0.651155543	0.245	0.052	0.075073748	LEF1
2.18E-06	0.401887309	0.364	0.121	0.075137672	RAB5IF
2.18E-06	0.35871163	0.357	0.112	0.075289995	FGD3
2.22E-06	0.446632592	0.21	0.026	0.076566728	RMND5A
2.22E-06	0.397649618	0.427	0.155	0.076796917	CGGBP1
2.25E-06	0.605049869	0.211	0.026	0.077759688	NKRF
2.26E-06	0.463675699	0.165	0	0.078016954	EEF1E1
2.29E-06	0.409488599	0.37	0.129	0.079201708	GATAD2A
2.33E-06	-0.86434242	0.297	0.431	0.080425023	PSMA4
2.33E-06	0.463681339	0.496	0.224	0.080452504	ZNF644
2.40E-06	0.525238883	0.3	0.078	0.082947528	EXOC2
2.42E-06	0.471787814	0.413	0.164	0.083573247	PPP4R3B
2.44E-06	0.450784982	0.446	0.19	0.084161947	UBAC2
2.47E-06	0.464477958	0.266	0.06	0.085163325	MARK2
2.48E-06	0.439224776	0.578	0.293	0.085504902	ZNF292
2.49E-06	0.51279648	0.208	0.026	0.085803122	EDEM1
2.49E-06	0.567568892	0.857	0.664	0.085823476	RPL38
2.49E-06	0.523807925	0.903	0.741	0.085866815	RPS21
2.49E-06	0.436375676	0.274	0.06	0.085902454	SOS2
2.50E-06	-0.733717317	0.063	0.172	0.086174457	ZNF593
2.50E-06	-0.772359932	0.536	0.638	0.086346347	TNFRSF1B
2.51E-06	0.500528583	0.261	0.06	0.086662944	RANGAP1
2.53E-06	0.531656884	0.242	0.043	0.087382302	FOCAD
2.57E-06	-0.828697086	0.072	0.19	0.08868633	BEX3
2.57E-06	0.334303628	0.343	0.103	0.088828191	RNF111
2.57E-06	0.610692181	0.25	0.052	0.088901961	DIS3L2
2.59E-06	0.470446921	0.179	0.009	0.089302658	EIF6
2.59E-06	0.25935803	0.391	0.129	0.089494916	AC010894.3
2.60E-06	1.113647985	0.675	0.543	0.089752893	DNAJA1
2.61E-06	0.494774217	0.298	0.078	0.090203635	CUL4A
2.65E-06	0.405027199	0.288	0.069	0.09141567	SMG6
2.66E-06	0.318544035	0.394	0.138	0.091926684	UBE2N
2.70E-06	0.404036286	0.651	0.319	0.093239157	BPTF
2.70E-06	0.65062552	0.366	0.138	0.093345885	SKIL
2.73E-06	-0.453135369	0.038	0.129	0.094324937	C12orf43
2.74E-06	0.385841173	0.481	0.198	0.094676827	MED13
2.75E-06	0.467159611	0.226	0.034	0.094939549	MGME1
2.75E-06	-1.01526892	0.432	0.517	0.095006812	NDUFB2
2.78E-06	0.402244255	0.435	0.172	0.095857264	TMEM123
2.78E-06	0.501885864	0.455	0.19	0.096125242	FGFR1OP2
2.80E-06	0.450329459	0.296	0.078	0.096695904	STRN3
2.81E-06	0.478748679	0.179	0.009	0.096932212	CD59
2.82E-06	0.591174717	0.235	0.043	0.09753372	RPTOR
2.83E-06	0.532255372	0.192	0.017	0.097618394	MED23
2.84E-06	0.500359558	0.254	0.052	0.097941973	ZNF451
2.85E-06	0.409566409	0.284	0.069	0.098410785	CASP1
2.89E-06	0.456816806	0.745	0.44	0.099641171	UBE2D3
2.95E-06	-0.829650448	0.272	0.422	0.101826231	RDX
2.99E-06	0.435937164	0.406	0.155	0.103346483	XYLT1
3.00E-06	0.492277438	0.161	0	0.103423117	PAM16
3.01E-06	0.556076603	0.176	0.009	0.103942446	ZXDC
3.04E-06	0.252808443	0.538	0.25	0.104976187	RNF149
3.05E-06	0.512494882	0.237	0.043	0.105139869	C17orf67
3.08E-06	0.366724356	0.301	0.078	0.1063899	RAB6A
3.09E-06	0.58243287	0.194	0.017	0.106528473	PIEZO1
3.09E-06	0.354992989	0.349	0.112	0.106726723	TAP1
3.17E-06	0.51043694	0.161	0	0.109401479	GFM2
3.17E-06	0.609989509	0.161	0	0.109401484	TVP23C
3.18E-06	0.535086984	0.855	0.603	0.109707914	RPS5
3.21E-06	0.579679511	0.262	0.06	0.110892262	POU2F1
3.22E-06	0.464965597	0.222	0.034	0.111332015	ARL6IP6
3.23E-06	0.336206641	0.271	0.06	0.111398236	WASHC4
3.25E-06	0.364993922	0.283	0.069	0.112095645	MFSD14C
3.35E-06	0.396194872	0.21	0.026	0.11560849	DENND1C
3.41E-06	0.418612834	0.297	0.078	0.11768359	RC3H2
3.45E-06	0.450133039	0.565	0.267	0.119008597	NEK7
3.48E-06	0.505389141	0.22	0.034	0.12020367	SPTLC1
3.52E-06	-1.134900528	0.375	0.483	0.121657847	EIF2S2
3.54E-06	0.461707967	0.159	0	0.122392523	PDLIM2
3.67E-06	0.53538249	0.173	0.009	0.126691609	CTBS
3.69E-06	0.552846735	0.281	0.078	0.127372669	SELENOI
3.74E-06	0.501039828	0.351	0.121	0.129097566	ASB3
3.75E-06	0.515240041	0.159	0	0.129443759	RAP2A
3.77E-06	0.461844539	0.353	0.121	0.130088599	MDM4
3.81E-06	0.469287708	0.302	0.086	0.131672317	SLC25A26
3.83E-06	0.495271353	0.499	0.241	0.132070511	MAP1LC3B
3.83E-06	0.534559518	0.348	0.121	0.132364078	LINC01004
3.84E-06	-0.741663832	0.707	0.724	0.1325696	KMT2E
3.85E-06	0.455632956	0.266	0.06	0.133045895	RNF166
3.88E-06	0.411965741	0.239	0.043	0.133846159	DGKE
3.89E-06	0.332173573	0.298	0.078	0.134467603	ERP44
3.90E-06	-0.688853906	0.069	0.181	0.134500341	GPATCH4
3.90E-06	0.480953218	0.192	0.017	0.134530614	TBCD
3.96E-06	0.457742555	0.158	0	0.136892909	TNFSF12
3.98E-06	1.208404002	0.214	0.034	0.137429836	ABTB2
4.00E-06	-0.907944676	0.434	0.517	0.138066825	TMEM258
4.00E-06	0.311395617	0.402	0.147	0.138150617	EIF3M
4.01E-06	0.395429794	0.25	0.052	0.138420386	CAND1
4.01E-06	-0.925726139	0.101	0.224	0.138477607	AFG3L2
4.02E-06	0.392385759	0.304	0.086	0.13866222	AGPAT3
4.02E-06	0.490577961	0.44	0.19	0.138707238	G3BP2
4.05E-06	0.430565004	0.254	0.052	0.139748697	IQSEC1
4.07E-06	0.43215659	0.204	0.026	0.140462629	ZDHHC18
4.07E-06	0.466503177	0.252	0.052	0.140469997	ANKRD13C
4.07E-06	0.515223075	0.833	0.603	0.140674558	CFL1
4.08E-06	0.431693754	0.404	0.164	0.140897031	STX8
4.09E-06	0.357265005	0.399	0.147	0.141313683	CTNNB1
4.16E-06	0.631723241	0.298	0.086	0.143628905	TSPYL2
4.19E-06	0.475874884	0.157	0	0.144761976	PSMB8-AS1
4.19E-06	0.424154669	0.157	0	0.144761989	ARF3
4.26E-06	0.300863672	0.386	0.138	0.147179215	GABARAPL2
4.32E-06	0.447341909	0.264	0.06	0.149136492	SEC24B
4.32E-06	0.446491246	0.301	0.086	0.149247476	DMTF1
4.37E-06	0.390370042	0.292	0.078	0.150860894	TENT4B
4.37E-06	-0.996392027	0.521	0.595	0.150933668	CD7
4.40E-06	0.352649901	0.306	0.086	0.151914214	YWHAG
4.42E-06	0.41039127	0.293	0.078	0.152475184	CPSF6
4.43E-06	-0.861910776	0.499	0.552	0.152931176	C11orf58
4.43E-06	0.453299728	0.157	0	0.153074128	LEPROT
4.43E-06	0.532680316	0.157	0	0.153074149	ITFG2-AS1
4.45E-06	0.402937292	0.346	0.112	0.153472475	PDCD6IP
4.45E-06	-0.638015748	0.544	0.647	0.15354806	BIRC3
4.46E-06	0.414364593	0.517	0.224	0.1538782	RFTN1
4.47E-06	0.394268013	0.54	0.259	0.154470293	FBXW7
4.57E-06	0.542229684	0.2	0.026	0.157855926	ZNF862
4.58E-06	0.396199117	0.275	0.069	0.158048756	SGK3
4.59E-06	0.35965007	0.231	0.043	0.158444692	SNX13
4.65E-06	0.461275852	0.472	0.216	0.160709473	ADD3
4.67E-06	0.517029432	0.173	0.009	0.161133584	AC074032.1
4.69E-06	0.444523354	0.156	0	0.161853849	UCHL3
4.69E-06	0.637991557	0.241	0.052	0.161957963	LINC01550
4.70E-06	0.395833348	0.31	0.095	0.16210639	TASOR
4.77E-06	0.513742158	0.172	0.009	0.164686244	XPO7
4.80E-06	0.522052731	0.337	0.112	0.165755115	COMMD1
4.83E-06	0.481695989	0.424	0.19	0.166626745	ST6GAL1
4.84E-06	0.454062165	0.331	0.103	0.167029798	TMEM131
4.87E-06	0.256619592	0.407	0.155	0.168159108	UBE3C
4.90E-06	0.486041941	0.273	0.069	0.169026478	P4HA1
4.96E-06	0.494054555	0.155	0	0.171126821	FGFR1OP
4.96E-06	0.528127743	0.155	0	0.171126829	PARD6G
4.99E-06	0.518507204	0.213	0.034	0.172123419	METTL23
5.05E-06	0.502883234	0.262	0.06	0.174424379	GPR89B
5.10E-06	0.75780003	0.331	0.112	0.176081415	IER5
5.12E-06	0.717350696	0.251	0.06	0.176711008	GCH1
5.13E-06	0.602374649	0.203	0.026	0.177153329	HS2ST1
5.15E-06	0.552690585	0.435	0.181	0.177718229	ZBTB1
5.17E-06	0.413454578	0.232	0.043	0.17861735	MTG1
5.22E-06	0.235619433	0.339	0.103	0.180373121	BORCS5
5.39E-06	-0.550777817	0.05	0.147	0.186100704	MCM4
5.41E-06	0.498823428	0.331	0.112	0.186898212	EIF1AX
5.44E-06	0.515493043	0.171	0.009	0.187950038	KRT15
5.54E-06	0.421600626	0.154	0	0.191262695	TMEM256
5.54E-06	0.487163163	0.154	0	0.191262695	ZNF433-AS1
5.54E-06	0.456443097	0.154	0	0.191262704	SH3BP1
5.56E-06	0.45558593	0.201	0.026	0.191798416	GTPBP1
5.59E-06	0.528412132	0.293	0.086	0.192872232	DHX15
5.63E-06	0.421014401	0.591	0.284	0.194360727	STAT4
5.63E-06	0.430793564	0.271	0.069	0.194440375	XPR1
5.70E-06	0.575335646	0.244	0.052	0.196784736	MTHFS
5.80E-06	-0.691135179	0.121	0.25	0.200149778	EMC4
5.86E-06	0.475589912	0.153	0	0.202184326	ARPC1A
5.93E-06	0.414420471	0.245	0.052	0.20483366	ZBTB44
5.93E-06	0.432319047	0.285	0.078	0.204852395	PIM1
5.96E-06	0.366491139	0.313	0.095	0.205626007	CLTC
5.97E-06	0.561754799	0.263	0.069	0.20600786	JAK2
6.00E-06	0.376312677	0.3	0.086	0.207299669	TMED5
6.03E-06	0.508738017	0.185	0.017	0.208060717	PIK3CG
6.03E-06	-1.156755011	0.339	0.457	0.208191372	CST7
6.06E-06	-1.075346321	0.218	0.345	0.209083247	CFAP97
6.08E-06	0.380062539	0.286	0.078	0.209987435	TMEM245
6.09E-06	0.493466713	0.186	0.017	0.210333501	INKA2
6.11E-06	1.044535915	0.409	0.19	0.211095421	PLIN2
6.15E-06	0.566780634	0.356	0.129	0.212356496	VPS54
6.19E-06	0.439663137	0.153	0	0.213716945	SYS1
6.22E-06	0.463782713	0.256	0.06	0.214824495	BACH2
6.32E-06	-0.965867724	0.55	0.578	0.218343134	COX6B1
6.54E-06	0.475372512	0.152	0	0.225893942	HNRNPUL2
6.59E-06	0.574536647	0.225	0.043	0.227649836	MGA
6.61E-06	0.496812511	0.186	0.017	0.22807547	CDYL2
6.66E-06	0.414577068	0.185	0.017	0.229821938	SPON2
6.67E-06	0.558712559	0.522	0.259	0.230154621	KLF12
6.72E-06	-0.933889797	0.274	0.405	0.232037851	GATA3
6.72E-06	0.351780373	0.331	0.103	0.232051753	PDS5B
6.73E-06	0.57790701	0.167	0.009	0.232451754	ARHGEF18
6.81E-06	0.397731536	0.352	0.121	0.235076824	UVRAG
6.91E-06	0.66352458	0.166	0.009	0.238686682	DPP4
6.92E-06	0.510053409	0.151	0	0.238750642	IFT80
7.07E-06	0.397160516	0.332	0.103	0.24396424	RNF10
7.07E-06	0.384435955	0.621	0.336	0.244195517	LCP2
7.11E-06	0.377049302	0.565	0.276	0.245652399	CCDC91
7.16E-06	0.501935681	0.255	0.06	0.247099452	SS18
7.19E-06	0.501979543	0.83	0.578	0.248084311	PFDN5
7.19E-06	0.520499759	0.33	0.112	0.248304438	GOLPH3
7.22E-06	0.576248361	0.208	0.034	0.24919475	SIK2
7.23E-06	0.446831742	0.239	0.052	0.249544967	GAK
7.27E-06	0.359104717	0.36	0.129	0.250840807	CCT5
7.27E-06	0.390012446	0.286	0.078	0.251139669	FOXK2
7.31E-06	0.438615948	0.15	0	0.252324232	GARS
7.31E-06	0.458718678	0.15	0	0.252324255	SNHG31
7.31E-06	0.533790634	0.15	0	0.252324255	KRT19
7.38E-06	0.354880975	0.819	0.526	0.254652125	CYBA
7.39E-06	0.490797581	0.326	0.103	0.255000974	ARID1A
7.53E-06	0.29786669	0.427	0.181	0.260087655	ZSWIM6
7.66E-06	-0.924466464	0.177	0.31	0.264451142	SVIP
7.74E-06	0.382398501	0.607	0.319	0.267250432	EEF2
7.77E-06	-0.835200761	0.077	0.19	0.268422029	RPF2
7.85E-06	0.600709947	0.166	0.009	0.270941526	CD40LG
7.86E-06	0.465442666	0.437	0.19	0.271334663	YWHAQ
8.08E-06	-1.181158074	0.292	0.405	0.278893086	C4orf48
8.12E-06	0.477108435	0.24	0.052	0.280226024	PARP15
8.15E-06	0.492797985	0.249	0.06	0.281321373	TMEM248
8.16E-06	0.496344538	0.149	0	0.281780612	ZNF512
8.20E-06	0.440320624	0.328	0.103	0.283250027	FBXL20
8.22E-06	0.477166429	0.372	0.147	0.283780697	RORA-AS1
8.34E-06	0.332169327	0.394	0.155	0.287839183	SERINC1
8.36E-06	0.304950571	0.334	0.112	0.288704398	SNRNP200
8.36E-06	-0.747837407	0.643	0.69	0.288744425	TRBC2
8.42E-06	0.502153193	0.356	0.129	0.290566702	CKS2
8.43E-06	0.462453296	0.249	0.06	0.290902227	TLK2
8.46E-06	0.489404836	0.166	0.009	0.29191792	PKNOX1
8.53E-06	0.492611068	0.226	0.043	0.294528905	ADARB1
8.54E-06	0.398533132	0.675	0.379	0.294694399	LAPTM5
8.55E-06	0.46972367	0.895	0.741	0.295321222	RPL6
8.62E-06	0.484532793	0.148	0	0.297748117	CCDC97
8.62E-06	0.573313077	0.148	0	0.297748157	AL137009.1
8.62E-06	0.451346959	0.148	0	0.297748171	RARS
8.62E-06	0.439262232	0.148	0	0.297748184	NECAP1
8.62E-06	0.646784322	0.148	0	0.297748198	IGLC1
8.63E-06	0.328644033	0.444	0.181	0.298000967	ATP5F1C
8.67E-06	0.363361151	0.284	0.078	0.299316055	ZZEF1
8.71E-06	0.481922276	0.18	0.017	0.300713208	NOTCH2
8.81E-06	0.527737395	0.236	0.052	0.30416146	AVL9
8.86E-06	0.380258723	0.266	0.069	0.305913433	SF3B3
8.86E-06	0.515349486	0.344	0.129	0.306003648	DCP2
8.94E-06	0.359973386	0.199	0.026	0.308678833	ZNF708
9.05E-06	0.206985905	0.444	0.181	0.312480416	CCT3
9.11E-06	0.351236897	0.394	0.155	0.314645084	RPS6KA5
9.12E-06	0.544737491	0.289	0.086	0.314788439	PBX3
9.14E-06	0.346000642	0.586	0.293	0.315650366	SNHG29
9.16E-06	0.535376934	0.215	0.043	0.316409962	SQOR
9.19E-06	0.438560847	0.939	0.871	0.317341528	RPS29
9.26E-06	0.39218408	0.226	0.043	0.319677176	TMX3
9.36E-06	0.308084126	0.442	0.181	0.323327222	RC3H1
9.59E-06	0.505856949	0.259	0.069	0.331074998	PDSS2
9.60E-06	0.445491178	0.193	0.026	0.331541025	TSPYL1
9.63E-06	0.423612067	0.147	0	0.332390792	SMARCC2
9.63E-06	0.475527086	0.147	0	0.332390822	SLC35A3
9.63E-06	0.405263581	0.147	0	0.332390898	HINT2
9.65E-06	0.394054862	0.249	0.06	0.333101033	LEMD3
9.68E-06	0.586837016	0.322	0.112	0.334061095	NUMB
9.79E-06	0.399663458	0.164	0.009	0.337881522	FBXL14
9.80E-06	0.357832939	0.222	0.043	0.338214858	ACVR1
9.80E-06	1.540325732	0.293	0.103	0.338383215	DLGAP1
9.84E-06	0.457711566	0.339	0.121	0.339761379	CDC42SE1
9.88E-06	0.472873128	0.353	0.129	0.341271355	NUTM2B-AS1
9.93E-06	0.569618818	0.206	0.034	0.342949528	TANGO6
9.99E-06	0.518151565	0.218	0.043	0.345026953	ZFX
1.01E-05	0.356589147	0.235	0.052	0.347305803	RNF138
1.01E-05	0.191754144	0.315	0.095	0.34800588	SPP1
1.02E-05	0.073005414	0.648	0.336	0.352159489	STK17A
1.03E-05	0.469349668	0.164	0.009	0.354116005	STRADA
1.03E-05	0.482330304	0.242	0.052	0.354293288	AC006369.1
1.03E-05	0.408263343	0.35	0.121	0.355075832	ADD1
1.03E-05	0.482659264	0.405	0.172	0.356993715	LNPEP
1.04E-05	0.300040061	0.255	0.06	0.359664179	IAH1
1.04E-05	-0.780911153	0.522	0.586	0.359772785	CDV3
1.04E-05	0.466589925	0.254	0.06	0.360249933	CPD
1.05E-05	0.44710712	0.518	0.25	0.361659603	ITPR2
1.05E-05	0.508699643	0.277	0.078	0.362001706	MAP2K5
1.05E-05	0.41230707	0.237	0.052	0.363877401	EMC7
1.06E-05	0.471909729	0.334	0.112	0.364521136	ST3GAL1
1.10E-05	0.180894752	0.221	0.043	0.378512072	SCAF4
1.10E-05	0.254690643	0.433	0.181	0.379888626	PARP14
1.12E-05	0.405359943	0.252	0.06	0.386561072	FBXW4
1.13E-05	0.461729302	0.456	0.207	0.38897923	SAMHD1
1.14E-05	0.873131607	0.145	0	0.391886503	HIST1H2BJ
1.14E-05	0.466081789	0.145	0	0.39188652	GOSR2
1.14E-05	0.441236843	0.145	0	0.39188652	2-Mar
1.14E-05	0.703818839	0.145	0	0.39188652	TSHR
1.14E-05	0.338565384	0.397	0.155	0.393394926	CARD8
1.14E-05	0.361186292	0.359	0.129	0.394990743	ARF4
1.15E-05	0.717604795	0.232	0.052	0.398142464	FAM13A
1.16E-05	0.334863036	0.265	0.069	0.400277835	WAS
1.17E-05	0.281353392	0.655	0.362	0.402471624	RASA2
1.17E-05	0.639507177	0.313	0.103	0.402929171	HERC5
1.17E-05	0.472988246	0.209	0.034	0.403826212	FBXO42
1.18E-05	-0.546205621	0.545	0.681	0.407731302	BATF
1.20E-05	-0.97444475	0.386	0.5	0.414219443	ZRANB2
1.22E-05	0.548440959	0.234	0.052	0.421488141	SLCO3A1
1.22E-05	0.337865275	0.161	0.009	0.421902233	SLC35D2
1.23E-05	0.330214831	0.297	0.086	0.423534167	BAZ2A
1.23E-05	-0.969523006	0.386	0.483	0.426026451	TAGLN2
1.23E-05	0.445463465	0.222	0.043	0.426130853	C22orf34
1.23E-05	0.470883367	0.284	0.086	0.426347885	GRK2
1.25E-05	-0.669110281	0.063	0.164	0.430084776	CST3
1.25E-05	0.333092751	0.393	0.155	0.433223196	G3BP1
1.27E-05	0.464749724	0.159	0.009	0.437652512	ANAPC1
1.29E-05	0.314690173	0.279	0.078	0.445018399	ATF2
1.30E-05	0.511352442	0.422	0.181	0.44756799	RBL2
1.32E-05	-1.091907233	0.252	0.379	0.45696333	METAP2
1.33E-05	0.640438311	0.268	0.078	0.458070288	ANKRD28
1.33E-05	0.40391333	0.324	0.112	0.458298724	PCNP
1.33E-05	0.360613744	0.219	0.043	0.45883347	TMED2
1.36E-05	-0.755414951	0.335	0.474	0.470173445	PMAIP1
1.36E-05	0.429448078	0.324	0.112	0.470986601	EIF2S3
1.37E-05	0.502781906	0.533	0.284	0.473227602	LINC00513
1.40E-05	0.358181867	0.222	0.043	0.482157441	PABPN1
1.40E-05	0.490197577	0.19	0.026	0.484658726	RAB28
1.41E-05	0.424208402	0.142	0	0.487707334	TIA1
1.41E-05	0.492413442	0.142	0	0.4877074	RNF103
1.41E-05	0.53965864	0.142	0	0.4877074	AC009093.2
1.42E-05	-0.990594741	0.357	0.457	0.489403492	TMCO1
1.42E-05	0.449449943	0.469	0.216	0.490559107	TRAF3IP3
1.44E-05	0.377439994	0.422	0.181	0.498889912	SMARCC1
1.47E-05	0.583096718	0.754	0.5	0.50848992	ATXN1
1.48E-05	-0.618421398	0.038	0.121	0.510485562	GPR15
1.49E-05	0.401946909	0.141	0	0.515047366	SLC35E1
1.50E-05	-0.537825891	0.073	0.181	0.517874063	PAF1
1.51E-05	0.525345342	0.214	0.043	0.522810534	NDEL1
1.52E-05	0.50939244	0.198	0.034	0.523458672	RPRD1A
1.54E-05	0.549015962	0.2	0.034	0.532949775	XPO4
1.56E-05	0.315858539	0.345	0.121	0.538404318	ANKH
1.56E-05	0.376893949	0.234	0.052	0.539472665	SPOP
1.56E-05	0.567024177	0.434	0.207	0.53979469	ZNRF1
1.57E-05	0.639836451	0.226	0.052	0.540625852	RETREG1
1.57E-05	0.464390444	0.158	0.009	0.541921895	TOM1L2
1.59E-05	0.366514534	0.233	0.052	0.549234871	LAMP1
1.60E-05	0.264956528	0.483	0.224	0.55203673	NFKB1
1.60E-05	0.459512008	0.273	0.078	0.552078392	SLC7A6
1.62E-05	0.496362292	0.302	0.103	0.559157039	CHCHD3
1.64E-05	0.539928766	0.173	0.017	0.564848838	CHST7
1.64E-05	0.494047026	0.171	0.017	0.566611291	TM7SF3
1.65E-05	0.385510043	0.486	0.224	0.568533544	SUCLG2
1.65E-05	0.407623402	0.337	0.121	0.569817195	FOXJ3
1.65E-05	0.633370753	0.553	0.319	0.570411153	CHORDC1
1.66E-05	0.436960545	0.5	0.233	0.571880649	NUFIP2
1.66E-05	-0.898816864	0.135	0.259	0.57252248	LYRM2
1.66E-05	0.372641319	0.382	0.155	0.573351285	SELENOT
1.66E-05	0.542974232	0.14	0	0.574313677	HIST1H1D
1.67E-05	0.4246042	0.239	0.06	0.575411638	GNA15
1.67E-05	0.334807762	0.286	0.086	0.576227927	AL645568.1
1.67E-05	-0.941468032	0.136	0.259	0.576696124	ACP5
1.67E-05	0.374481621	0.384	0.155	0.576898614	IDI1
1.68E-05	0.411300336	0.217	0.043	0.578934743	STX12
1.68E-05	0.317935154	0.237	0.052	0.579213641	ERGIC2
1.68E-05	0.459317172	0.217	0.043	0.581417146	MBTD1
1.69E-05	0.335330472	0.343	0.121	0.583531166	FTO
1.69E-05	0.332116408	0.454	0.198	0.584762001	TAF15
1.71E-05	0.445091204	0.513	0.259	0.591891139	ABI1
1.72E-05	0.245350926	0.409	0.181	0.595303164	PHIP
1.73E-05	0.373310341	0.215	0.043	0.596045829	MGAT1
1.74E-05	0.436262001	0.199	0.034	0.599709836	PPM1A
1.75E-05	0.285857485	0.406	0.164	0.602914538	RABAC1
1.75E-05	0.461009751	0.198	0.034	0.605216865	HNRNPH2
1.76E-05	0.447903288	0.139	0	0.606405894	ZFY
1.76E-05	0.454235931	0.139	0	0.606405948	ZNF37A
1.76E-05	0.413496648	0.139	0	0.606405948	MADD
1.76E-05	0.496034228	0.396	0.164	0.606571211	NSD1
1.77E-05	-0.899172883	0.524	0.569	0.610926129	SET
1.78E-05	0.312284487	0.474	0.207	0.613914178	AKNA
1.78E-05	0.242759358	0.324	0.112	0.614194222	HNRNPL
1.78E-05	0.060848806	0.679	0.44	0.615111599	PDE4B
1.78E-05	0.578768299	0.22	0.052	0.615551503	NNT
1.79E-05	0.453735261	0.156	0.009	0.617034439	OSBP
1.81E-05	0.226105057	0.326	0.112	0.625917941	TNFRSF14
1.82E-05	0.392318199	0.271	0.078	0.628936596	CUX1
1.84E-05	0.402859681	0.3	0.095	0.634122664	TRANK1
1.84E-05	0.440158511	0.306	0.103	0.635123556	NBAS
1.85E-05	0.370229389	0.725	0.422	0.638345871	ANKRD11
1.86E-05	-0.768061737	0.273	0.405	0.641696321	HLA-DRA
1.87E-05	0.425424497	0.292	0.095	0.644296227	ALG13
1.88E-05	0.483223649	0.917	0.802	0.647834006	RPL14
1.89E-05	0.43468431	0.23	0.052	0.651129334	MINDY2
1.89E-05	0.438762184	0.503	0.241	0.651230142	ATP2B4
1.89E-05	0.820221787	0.246	0.069	0.65297716	NETO2
1.90E-05	0.577294849	0.347	0.138	0.656944672	LINC00426
1.90E-05	0.330978965	0.173	0.017	0.657224697	CFLAR-AS1
1.93E-05	0.348393133	0.358	0.138	0.665224605	GRAP2
1.93E-05	0.446361504	0.155	0.009	0.667387991	SLC25A46
1.95E-05	0.49956509	0.239	0.06	0.673782842	SP4
1.96E-05	0.448610373	0.138	0	0.675956712	AL360091.3
1.96E-05	-0.861852529	0.337	0.44	0.676456262	POLR2L
1.96E-05	0.395506029	0.197	0.034	0.677003124	RMC1
1.97E-05	0.479148098	0.17	0.017	0.679381174	SC5D
1.97E-05	0.418607601	0.155	0.009	0.680588886	MAP3K7
1.99E-05	0.461234716	0.426	0.19	0.688455479	IGF2R
2.01E-05	-0.791509604	0.468	0.56	0.694636656	RSRC2
2.03E-05	0.365199058	0.186	0.026	0.701865866	SEC22B
2.07E-05	0.490270152	0.211	0.043	0.714036316	MAPK8
2.08E-05	-0.539294013	0.058	0.155	0.71917731	KNOP1
2.09E-05	0.267177119	0.295	0.095	0.722362242	AKIRIN2
2.10E-05	0.464743105	0.184	0.026	0.725495228	ZNF280D
2.11E-05	0.592623282	0.384	0.164	0.729089309	ATP1B3
2.13E-05	0.415437514	0.288	0.086	0.735110894	FAM117A
2.13E-05	0.334472374	0.254	0.069	0.73559744	YTHDC2
2.14E-05	0.454789702	0.326	0.121	0.740036942	EED
2.15E-05	0.441055568	0.211	0.043	0.740922455	PEX2
2.15E-05	0.363659346	0.235	0.06	0.743382477	GGA2
2.18E-05	-1.052001113	0.195	0.319	0.75117517	IFI35
2.18E-05	0.343590155	0.313	0.103	0.753214579	HECTD4
2.18E-05	0.442919294	0.137	0	0.753316563	P2RX5
2.20E-05	-0.992189988	0.347	0.44	0.757973456	MRPL33
2.20E-05	0.396156811	0.2	0.034	0.760090337	KATNAL1
2.21E-05	0.330399457	0.317	0.112	0.761453453	DNAJC3
2.23E-05	0.415427748	0.239	0.06	0.770725777	ASCC1
2.24E-05	0.382151246	0.17	0.017	0.77203001	JADE1
2.24E-05	0.374618331	0.24	0.06	0.772764328	RNPEPL1
2.26E-05	0.563869059	0.233	0.06	0.780636094	FAM126A
2.27E-05	0.328150411	0.551	0.284	0.784321358	PRDM2
2.27E-05	0.363584101	0.571	0.302	0.784998008	NDFIP1
2.28E-05	0.243569671	0.308	0.103	0.787578134	DTNB
2.29E-05	0.468284487	0.269	0.078	0.789081947	ANO6
2.30E-05	0.422865675	0.825	0.569	0.794701673	JAK1
2.30E-05	0.424863359	0.136	0	0.795189597	AGGF1
2.30E-05	0.504349945	0.136	0	0.795189632	HLA-DQA2
2.31E-05	0.321375924	0.313	0.103	0.796060312	MAT2B
2.31E-05	0.363682626	0.321	0.112	0.796600846	TRIM38
2.31E-05	0.460028279	0.368	0.155	0.797829409	CDC73
2.33E-05	0.475038318	0.199	0.034	0.803851005	PLSCR1
2.36E-05	0.427230392	0.277	0.086	0.813452835	UBE2E1
2.43E-05	0.458049238	0.135	0	0.839343776	HEXA
2.43E-05	0.318454032	0.272	0.078	0.839666887	RNASEH2B
2.44E-05	0.457531812	0.222	0.052	0.8413461	KIF1B
2.48E-05	0.423766823	0.167	0.017	0.855694899	RGL4
2.49E-05	0.281201853	0.335	0.121	0.860096256	RHEB
2.52E-05	0.46606153	0.22	0.052	0.868600578	EMSY
2.53E-05	0.381798212	0.197	0.034	0.87285419	KHDC4
2.53E-05	0.273395405	0.268	0.078	0.874212388	NECAP2
2.54E-05	-0.990897754	0.436	0.517	0.875446408	OPTN
2.54E-05	0.474860177	0.166	0.017	0.877285382	CCR4
2.58E-05	0.354512772	0.152	0.009	0.889947583	COPS5
2.60E-05	0.527312102	0.298	0.103	0.899231624	SAMD3
2.62E-05	0.269075841	0.462	0.207	0.903123088	N4BP1
2.63E-05	0.544790621	0.179	0.026	0.906512712	CA5B
2.63E-05	0.496495893	0.26	0.078	0.906980506	B4GALT5
2.64E-05	-0.928383243	0.315	0.414	0.91016773	ANP32E
2.65E-05	0.405772611	0.776	0.526	0.914400265	NIBAN1
2.66E-05	0.484339689	0.15	0.009	0.919431707	CD24
2.67E-05	0.426076265	0.28	0.086	0.923453303	INO80D
2.69E-05	0.532051591	0.179	0.026	0.92855013	CHST12
2.70E-05	0.373561766	0.447	0.207	0.933897091	ANXA6
2.71E-05	0.377875376	0.134	0	0.934989029	EBP
2.71E-05	0.374233943	0.134	0	0.93498907	PSENEN
2.74E-05	0.526776876	0.247	0.069	0.947315414	EXOC6
2.75E-05	0.482854793	0.209	0.043	0.94924508	PIP5K1A
2.75E-05	0.394167622	0.211	0.043	0.95021637	ZNF394
2.76E-05	0.318939684	0.37	0.147	0.952062998	ASAP1
2.77E-05	0.444669939	0.165	0.017	0.957211123	FURIN
2.78E-05	0.447992438	0.496	0.25	0.958944858	USP47
2.78E-05	0.420831717	0.165	0.017	0.960084179	EBLN3P
2.80E-05	0.373606144	0.297	0.095	0.96741635	CBL
2.81E-05	0.415748586	0.304	0.103	0.969988517	DENND4C
2.83E-05	0.449929148	0.239	0.06	0.976131155	SGO1-AS1
2.84E-05	0.423122098	0.277	0.086	0.982212816	PCMT1
2.86E-05	0.477732133	0.133	0	0.986743308	SPRR3
2.86E-05	0.420194664	0.553	0.293	0.988408349	UBE2B
2.87E-05	0.223370036	0.381	0.147	0.992361847	DNM2
2.90E-05	0.274633903	0.471	0.224	1	SLC2A3
2.91E-05	0.556618093	0.253	0.069	1	ZNF331
2.92E-05	0.342474755	0.167	0.017	1	AIDA
2.93E-05	-0.572326499	0.066	0.164	1	FTSJ3
2.95E-05	0.511644359	0.231	0.06	1	ADIPOR2
2.98E-05	0.420284297	0.42	0.19	1	PPP2R5A
2.99E-05	0.277741824	0.376	0.147	1	BIN2
3.00E-05	0.339334425	0.451	0.207	1	MZT2A
3.01E-05	0.35277159	0.282	0.086	1	LARP4
3.02E-05	0.423537637	0.133	0	1	EEF1AKMT2
3.02E-05	0.393740362	0.133	0	1	AL049869.3
3.02E-05	0.551419148	0.19	0.034	1	MTMR1
3.03E-05	0.453701778	0.148	0.009	1	WARS2-AS1
3.03E-05	0.279130407	0.321	0.112	1	SEC31A
3.05E-05	0.304761255	0.362	0.138	1	TOP2B
3.06E-05	0.332329511	0.288	0.095	1	NUP153
3.13E-05	0.449948588	0.417	0.19	1	ATP2B1
3.15E-05	0.570237635	0.284	0.095	1	UBE2S
3.15E-05	0.27778187	0.255	0.069	1	ATE1
3.17E-05	0.3987173	0.572	0.319	1	BAZ1A
3.18E-05	0.407048688	0.132	0	1	MAN2B2
3.18E-05	0.413541168	0.132	0	1	TATDN2
3.18E-05	0.372532953	0.132	0	1	TMED7
3.18E-05	0.462470632	0.132	0	1	FO393401.1
3.18E-05	0.292753176	0.472	0.233	1	PSMA5
3.20E-05	0.258526072	0.212	0.043	1	FAM102B
3.21E-05	-0.845778337	0.35	0.44	1	SNRPB2
3.22E-05	0.462389282	0.147	0.009	1	AC012459.1
3.24E-05	0.326288412	0.149	0.009	1	ZMYM6
3.25E-05	0.47451425	0.366	0.172	1	DIPK1A
3.27E-05	-0.985636987	0.542	0.56	1	DEK
3.28E-05	0.329827944	0.208	0.043	1	GLRX3
3.28E-05	0.202060648	0.294	0.095	1	WDR37
3.29E-05	0.45790909	0.161	0.017	1	VPS26C
3.30E-05	0.389688787	0.163	0.017	1	SYMPK
3.30E-05	0.442152369	0.314	0.112	1	ATG7
3.31E-05	0.481557819	0.35	0.138	1	SUPT3H
3.32E-05	0.472171228	0.177	0.026	1	HACL1
3.35E-05	-0.705006948	0.1	0.216	1	LAG3
3.36E-05	0.43719656	0.131	0	1	AP3S2
3.36E-05	0.354477945	0.131	0	1	VKORC1
3.36E-05	0.581538374	0.131	0	1	PIK3R3
3.38E-05	0.32816358	0.222	0.052	1	BNIP2
3.40E-05	0.280908251	0.228	0.052	1	ELP2
3.41E-05	0.263093934	0.277	0.086	1	PPP3CB
3.47E-05	0.391664891	0.178	0.026	1	VCPIP1
3.47E-05	0.534913719	0.147	0.009	1	GK-AS1
3.48E-05	0.346407639	0.224	0.052	1	PGLS
3.48E-05	0.352223561	0.331	0.121	1	PPP1CC
3.54E-05	0.477588327	0.13	0	1	PALM2-AKAP2
3.54E-05	0.590888114	0.13	0	1	SLC10A1
3.55E-05	0.40272378	0.619	0.345	1	STAT3
3.56E-05	0.359596088	0.316	0.121	1	YAF2
3.62E-05	0.271235796	0.329	0.121	1	PIK3CD
3.70E-05	0.422038861	0.558	0.302	1	NOP53
3.74E-05	0.437010088	0.175	0.026	1	PML
3.78E-05	0.414319389	0.352	0.138	1	AEBP2
3.79E-05	0.278908602	0.219	0.052	1	HAGH
3.79E-05	0.316380835	0.147	0.009	1	SKAP1-AS1
3.80E-05	0.405340542	0.528	0.276	1	SYNRG
[truncated: 4,466 more rows]

## Sheet: Enriched_CD4_1-1
ID	Description	GeneRatio	BgRatio	pvalue	p.adjust	qvalue	geneID	Count
GO:0002181	cytoplasmic translation	58/883	148/18722	2.52E-38	1.23E-34	1.03E-34	RPL17/RPL26/RPL21/RPL18A/RPL22/RPL9/RPL41/RPS18/RPS10/RPL36A/RPL3/RPL23A/RPL28/RPS17/RPL7/RPS25/RPS3A/RPS7/RPS15A/RPS27/RPS4X/RPSA/RPS26/RPL7A/RPS12/EIF4A1/RPL39/RPL10/RPS9/RPL13A/RPS28/RPL30/RPS23/RPS27A/RPL13/RPL19/RPL11/RPS24/EIF3E/RPL10A/RPL24/RPL12/RPL29/RBM4/EIF4A2/NCK1/RPS14/RPS8/RPL32/EIF3L/RPL18/EIF4H/RPS3/RPLP1/RPS13/UBA52/EIF3F/CPEB2	58
GO:0042110	T cell activation	66/883	487/18722	8.49E-15	2.08E-11	1.73E-11	RPL22/FOXP1/PTPRC/HSPH1/ZFP36L2/MYH9/ITK/CCND3/THEMIS/FYN/FKBP1A/PRKCQ/PRDX2/CD48/CBLB/NCK2/IL7R/LCP1/LAT/RASGRP1/DOCK2/TGFBR2/PAG1/CARD11/IL6ST/PTPN22/CD47/PPP3CA/DOCK8/NCK1/HSPD1/CASP8/RUNX1/PSMB10/SP3/CD81/DLG1/MSN/SMAD3/CAMK4/TMEM131L/RORA/PIK3CA/CBFB/CCR6/SASH3/BCL2/JMJD6/RAB27A/MAD1L1/ITPKB/RPS3/RIPOR2/PREX1/SPN/SMAD7/CORO1A/SOS1/CD46/RUNX2/SLAMF6/HLA-DMA/CD55/IL18R1/CD6/ANXA1	66
GO:0043254	regulation of protein-containing complex assembly	52/883	427/18722	3.52E-10	5.74E-07	4.77E-07	ARPC3/HSPA1B/HSPA1A/ARPC1B/RPL13A/RAP1B/TMSB4X/SKAP1/SSH2/ARPC4/DYRK1A/NCK2/ATM/FAF1/LCP1/SUMO1/HSPA8/CLASP1/ATF7IP/FKBP4/NCK1/RASA1/FNIP1/CAPZA1/DLG1/MSN/PTK2B/IQGAP2/RICTOR/HSP90AA1/RAF1/NAPA/RPS3/PREX1/CYFIP2/CDC42EP3/SLAIN2/RNF4/LDLRAD4/CORO1A/DDX3X/CAPZA2/ARFGEF1/EVL/BCL2L11/ARHGEF7/TWF2/GSK3B/MECP2/TMC8/SPTAN1/STXBP5	52
GO:0051258	protein polymerization	41/883	296/18722	5.86E-10	7.17E-07	5.96E-07	ARPC3/HSPA1B/HSPA1A/ARPC1B/TMSB4X/SSH2/ARPC4/DYRK1A/NCK2/CLASP1/CHMP4A/RANBP9/FKBP4/NCK1/RASA1/CAPZA1/DLG1/PTK2B/IQGAP2/RICTOR/HSP90AA1/UBE2K/DIAPH1/RPS3/CORO7/PREX1/CEP192/CYFIP2/CDC42EP3/SLAIN2/CORO1A/CAPZA2/ARFGEF1/EVL/ARHGEF7/CHMP3/TWF2/MECP2/CLASP2/SPTAN1/ZNF207	41
GO:0030098	lymphocyte differentiation	47/883	374/18722	8.92E-10	8.74E-07	7.27E-07	RPL22/FOXP1/ITGA4/PTPRC/ZFP36L2/IKZF1/ITK/THEMIS/DOCK10/PLCL2/PRDX2/ATM/PTPRJ/IL7R/RASGRP1/INPP5D/DOCK2/TGFBR2/DOCK11/CARD11/PTPN22/HDAC4/FNIP1/RUNX1/SP3/PTK2B/CAMK4/TMEM131L/TPD52/RORA/CBFB/CCR6/SASH3/BCL2/JMJD6/ITPKB/PREX1/SPN/SMAD7/SOS1/CD46/RUNX2/SLAMF6/CD79B/IL18R1/CMTM7/ANXA1	47
GO:0046651	lymphocyte proliferation	39/883	288/18722	2.97E-09	2.42E-06	2.02E-06	MIF/PTPRC/CCND3/FYN/PLCL2/PRKCQ/PRDX2/CBLB/NCK2/ATM/IL7R/RASGRP1/INPP5D/DOCK2/TGFBR2/AHR/CARD11/IL6ST/PTPN22/DOCK8/NCK1/HSPD1/PSMB10/CD81/DLG1/MSN/TMEM131L/SASH3/BCL2/NFATC2/MAD1L1/RPS3/SPN/CORO1A/SOS1/CD46/CD55/CD6/ANXA1	39
GO:0032943	mononuclear cell proliferation	39/883	291/18722	4.00E-09	2.80E-06	2.33E-06	MIF/PTPRC/CCND3/FYN/PLCL2/PRKCQ/PRDX2/CBLB/NCK2/ATM/IL7R/RASGRP1/INPP5D/DOCK2/TGFBR2/AHR/CARD11/IL6ST/PTPN22/DOCK8/NCK1/HSPD1/PSMB10/CD81/DLG1/MSN/TMEM131L/SASH3/BCL2/NFATC2/MAD1L1/RPS3/SPN/CORO1A/SOS1/CD46/CD55/CD6/ANXA1	39
GO:0006458	'de novo' protein folding	14/883	43/18722	5.31E-09	2.87E-06	2.39E-06	HSPA1B/HSPE1/HSPA1A/HSPH1/PTGES3/DNAJB1/FKBP1A/HSPA8/HSPD1/HSPA6/SELENOF/ERO1A/DNAJB4/DNAJB14	14
GO:0043484	regulation of RNA splicing	26/883	148/18722	6.01E-09	2.87E-06	2.39E-06	HNRNPA1/HSPA1A/RPS26/CELF2/DYRK1A/SF1/SRPK2/HSPA8/MBNL1/ERN1/RBM4/NUP98/FAM172A/CELF1/SLC38A2/HNRNPF/JMJD6/SRSF9/HNRNPH1/RPS13/MAGOH/HNRNPLL/SRSF1/SRSF6/QKI/MBNL2	26
GO:0007159	leukocyte cell-cell adhesion	45/883	371/18722	6.24E-09	2.87E-06	2.39E-06	ITGA4/PTPRC/HSPH1/FYN/SKAP1/PRKCQ/PRDX2/CBLB/NCK2/ETS1/IL7R/RASGRP1/TGFBR2/PAG1/CARD11/IL6ST/PTPN22/CD47/DOCK8/NCK1/HSPD1/SEMA4D/RUNX1/STK10/CD81/DLG1/MSN/TMEM131L/PIK3CA/CBFB/SASH3/MAD1L1/ITPKB/RPS3/WNK1/RIPOR2/SPN/NFAT5/SMAD7/CORO1A/CD46/HLA-DMA/CD55/CD6/ANXA1	45
GO:0045785	positive regulation of cell adhesion	50/883	437/18722	6.44E-09	2.87E-06	2.39E-06	ITGA4/STK4/PTPRC/HSPH1/UTRN/FYN/SKAP1/PRKCQ/NCK2/ATM/PTPRJ/ETS1/IL7R/RASGRP1/TGFBR2/CARD11/IL6ST/PTPN22/CD47/PPP3CA/DOCK8/NCK1/HSPD1/RUNX1/DISC1/CD81/ANK3/PTK2B/SMAD3/PIK3CA/CBFB/ADAM19/SASH3/ITPKB/RPS3/PREX1/NFAT5/SMAD7/CORO1A/CD46/MAP4K4/PRKCA/FLNA/ARHGEF7/GSK3B/HLA-DMA/CD55/CD6/RREB1/ANXA1	50
GO:1903131	mononuclear cell differentiation	49/883	426/18722	7.70E-09	3.12E-06	2.60E-06	RPL22/FOXP1/ITGA4/PTPRC/ZFP36L2/IKZF1/MYH9/ITK/THEMIS/DOCK10/PLCL2/HLA-B/PRDX2/ATM/PTPRJ/IL7R/RASGRP1/INPP5D/DOCK2/TGFBR2/DOCK11/CARD11/PTPN22/HDAC4/FNIP1/RUNX1/SP3/PTK2B/CAMK4/TMEM131L/TPD52/RORA/CBFB/CCR6/SASH3/BCL2/JMJD6/ITPKB/PREX1/SPN/SMAD7/SOS1/CD46/RUNX2/SLAMF6/CD79B/IL18R1/CMTM7/ANXA1	49
GO:1903037	regulation of leukocyte cell-cell adhesion	42/883	336/18722	8.29E-09	3.12E-06	2.60E-06	ITGA4/PTPRC/HSPH1/FYN/SKAP1/PRKCQ/PRDX2/CBLB/NCK2/ETS1/IL7R/RASGRP1/TGFBR2/PAG1/CARD11/IL6ST/PTPN22/CD47/DOCK8/NCK1/HSPD1/RUNX1/CD81/DLG1/TMEM131L/PIK3CA/CBFB/SASH3/MAD1L1/ITPKB/RPS3/WNK1/RIPOR2/SPN/NFAT5/SMAD7/CORO1A/CD46/HLA-DMA/CD55/CD6/ANXA1	42
GO:0018105	peptidyl-serine phosphorylation	40/883	315/18722	1.20E-08	4.21E-06	3.50E-06	MIF/STK4/PRKCH/PRKY/PLCL2/PRKCQ/DYRK1A/NCK2/ATM/SRPK2/CAMK2D/TGFBR2/ERN1/PRKCB/NCK1/FNIP1/PDE4D/HIPK1/TNKS/RPS6KA3/MORC3/RICTOR/STK38/CAMK4/HSP90AA1/PIK3CA/CAB39/BCL2/RAF1/WNK1/CAMK1D/STK39/SMAD7/SMG1/PRKCA/MAPK1/AKT3/GSK3B/PRKX/CSNK1G1	40
GO:0070661	leukocyte proliferation	40/883	318/18722	1.57E-08	5.14E-06	4.27E-06	MIF/PTPRC/CCND3/FYN/PLCL2/PRKCQ/PRDX2/CBLB/NCK2/ATM/IL7R/RASGRP1/INPP5D/DOCK2/TGFBR2/AHR/CARD11/IL6ST/PTPN22/DOCK8/NCK1/HSPD1/PSMB10/CD81/DLG1/MSN/TMEM131L/SASH3/BCL2/NFATC2/MAD1L1/RPS3/SPN/CORO1A/SOS1/CD46/MAPK1/CD55/CD6/ANXA1	40
GO:0042098	T cell proliferation	30/883	199/18722	1.70E-08	5.20E-06	4.33E-06	PTPRC/CCND3/FYN/PRKCQ/PRDX2/CBLB/NCK2/RASGRP1/DOCK2/TGFBR2/CARD11/IL6ST/PTPN22/DOCK8/NCK1/PSMB10/CD81/DLG1/MSN/TMEM131L/SASH3/MAD1L1/RPS3/SPN/CORO1A/SOS1/CD46/CD55/CD6/ANXA1	30
GO:0043087	regulation of GTPase activity	42/883	348/18722	2.32E-08	6.67E-06	5.55E-06	RAPGEF6/ARHGAP15/RABGAP1L/DOCK10/CBLB/ARAP2/TBC1D5/RASGRP1/RALGAPA1/RASA3/DOCK11/DOCK8/RASA1/SEMA4D/TBC1D22A/RAPGEF1/DOCK9/ARHGAP45/RAP1GDS1/PTK2B/IQGAP2/RICTOR/SLC27A4/PICALM/TBC1D2B/TBC1D1/WNK1/RIPOR2/DENND1B/PREX1/LRCH1/ARFGEF1/MAP4K4/RAPGEF2/SIPA1L1/RIC1/ARHGEF7/GSK3B/RAP1A/CPEB2/CCPG1/RALGAPA2	42
GO:0035966	response to topologically incorrect protein	26/883	159/18722	2.80E-08	7.63E-06	6.34E-06	HSPA1B/HSPE1/HSPA1A/HSPH1/DNAJB1/NCK2/BAG3/HSPA8/ERN1/STT3B/NCK1/CUL3/HSPD1/HSPA6/UBE2W/HSP90AA1/SERPINH1/ERO1A/CREBRF/DNAJB4/HSPA4/SERP1/BCL2L11/DNAJB14/CREB3L2/HERPUD1	26
GO:0050863	regulation of T cell activation	40/883	329/18722	4.08E-08	1.05E-05	8.75E-06	PTPRC/HSPH1/FYN/PRKCQ/PRDX2/CBLB/NCK2/IL7R/LAT/RASGRP1/TGFBR2/PAG1/CARD11/IL6ST/PTPN22/CD47/DOCK8/NCK1/HSPD1/RUNX1/CD81/DLG1/CAMK4/TMEM131L/PIK3CA/CBFB/SASH3/MAD1L1/ITPKB/RPS3/RIPOR2/SPN/SMAD7/CORO1A/SOS1/CD46/HLA-DMA/CD55/CD6/ANXA1	40
GO:0022618	ribonucleoprotein complex assembly	31/883	220/18722	4.92E-08	1.17E-05	9.71E-06	RPL3/RPL23A/RPS27/RPSA/CELF2/RPL10/PTGES3/RPL13A/RPS28/RPL11/DDX39B/ATM/SF1/SRPK2/EIF3E/RPL24/LUC7L2/RPS14/CELF1/SNRPD3/AGO2/EIF3L/HSP90AA1/EIF4H/SRSF9/ADAR/PRPF8/ISY1/SRSF1/SRSF6/EIF3F	31
GO:0032271	regulation of protein polymerization	32/883	232/18722	5.01E-08	1.17E-05	9.71E-06	ARPC3/HSPA1B/HSPA1A/ARPC1B/TMSB4X/SSH2/ARPC4/DYRK1A/NCK2/CLASP1/FKBP4/NCK1/RASA1/CAPZA1/DLG1/PTK2B/IQGAP2/RICTOR/HSP90AA1/RPS3/PREX1/CYFIP2/CDC42EP3/SLAIN2/CORO1A/CAPZA2/ARFGEF1/EVL/ARHGEF7/TWF2/MECP2/SPTAN1	32
GO:0002764	immune response-regulating signaling pathway	50/883	468/18722	5.97E-08	1.28E-05	1.07E-05	HSPA1B/HSPA1A/FOXP1/PTPRC/ITK/THEMIS/FYN/PRKCH/PLCL2/SKAP1/PRKCQ/LIME1/CYLD/CBLB/PTPRJ/ANKRD17/INPP5D/PUM2/RNF125/ERBIN/PRKCB/CARD11/CREBBP/PTPN22/CD47/CD247/HSPD1/IRAK4/PDE4D/SH2D1A/CD81/RPS6KA3/PIK3CA/BCL2/NFATC2/WDFY1/MAP3K1/RPS3/WNK1/DENND1B/IGKC/CD226/USP15/SOS1/DDX3X/MAPK1/DGKZ/CD79B/RAP1A/EPG5	50
GO:0061077	chaperone-mediated protein folding	16/883	67/18722	6.12E-08	1.28E-05	1.07E-05	HSPA1B/HSPE1/HSPA1A/DNAJB6/HSPH1/PTGES3/FKBP5/DNAJB1/FKBP1A/HSPA8/FKBP4/HSPA6/ERO1A/FKBP11/DNAJB4/DNAJB14	16
GO:0050852	T cell receptor signaling pathway	22/883	123/18722	6.29E-08	1.28E-05	1.07E-05	PTPRC/ITK/THEMIS/FYN/SKAP1/LIME1/CBLB/PTPRJ/INPP5D/CARD11/PTPN22/CD247/PDE4D/SH2D1A/CD81/PIK3CA/RPS3/WNK1/DENND1B/CD226/MAPK1/DGKZ	22
GO:0031647	regulation of protein stability	37/883	298/18722	7.63E-08	1.50E-05	1.24E-05	RPS7/HSPA1B/HSPA1A/STK4/PTGES3/RPL11/BAG3/CCNH/SUMO1/HSPA8/ATF7IP/AAK1/CREBBP/CCDC88C/CUL3/HSPD1/USP9X/TCP1/CD81/MORC3/SMAD3/HSP90AA1/BCL2/TOMM7/CCT4/HDAC8/SMAD7/USP36/NAA16/USP3/TARDBP/MOSMO/FLNA/MAPK1/GNAQ/KRAS/ZNF207	37
GO:0042176	regulation of protein catabolic process	44/883	391/18722	8.53E-08	1.55E-05	1.29E-05	OAZ1/EEF1A1/RPS7/HSPA1B/HSPA1A/SUMO2/NDUFA13/FOXO1/GABARAP/FYN/MYCBP2/RPL11/CBLB/ZFAND2A/FAF1/SUMO1/ARIH1/WAC/OGT/SNX3/DISC1/CD81/MSN/UBQLN1/COP1/PTK2B/XPO1/SMAD3/HSP90AA1/UBE2K/BANP/WWP1/SMAD7/RAB7A/WWP2/SDCBP/AZIN1/RIC1/FLNA/GSK3B/TMEM259/SMURF2/HERPUD1/SMURF1	44
GO:0018209	peptidyl-serine modification	40/883	338/18722	8.56E-08	1.55E-05	1.29E-05	MIF/STK4/PRKCH/PRKY/PLCL2/PRKCQ/DYRK1A/NCK2/ATM/SRPK2/CAMK2D/TGFBR2/ERN1/PRKCB/NCK1/FNIP1/PDE4D/HIPK1/TNKS/RPS6KA3/MORC3/RICTOR/STK38/CAMK4/HSP90AA1/PIK3CA/CAB39/BCL2/RAF1/WNK1/CAMK1D/STK39/SMAD7/SMG1/PRKCA/MAPK1/AKT3/GSK3B/PRKX/CSNK1G1	40
GO:1903039	positive regulation of leukocyte cell-cell adhesion	32/883	239/18722	1.01E-07	1.72E-05	1.43E-05	ITGA4/PTPRC/HSPH1/FYN/SKAP1/PRKCQ/NCK2/ETS1/IL7R/RASGRP1/TGFBR2/CARD11/IL6ST/PTPN22/CD47/DOCK8/NCK1/HSPD1/RUNX1/CD81/PIK3CA/CBFB/SASH3/ITPKB/RPS3/NFAT5/CORO1A/CD46/HLA-DMA/CD55/CD6/ANXA1	32
GO:0071826	ribonucleoprotein complex subunit organization	31/883	227/18722	1.02E-07	1.72E-05	1.43E-05	RPL3/RPL23A/RPS27/RPSA/CELF2/RPL10/PTGES3/RPL13A/RPS28/RPL11/DDX39B/ATM/SF1/SRPK2/EIF3E/RPL24/LUC7L2/RPS14/CELF1/SNRPD3/AGO2/EIF3L/HSP90AA1/EIF4H/SRSF9/ADAR/PRPF8/ISY1/SRSF1/SRSF6/EIF3F	31
GO:0006986	response to unfolded protein	23/883	137/18722	1.07E-07	1.75E-05	1.45E-05	HSPA1B/HSPE1/HSPA1A/HSPH1/DNAJB1/NCK2/BAG3/HSPA8/ERN1/STT3B/NCK1/HSPD1/HSPA6/HSP90AA1/SERPINH1/ERO1A/CREBRF/DNAJB4/HSPA4/SERP1/BCL2L11/CREB3L2/HERPUD1	23
GO:0009896	positive regulation of catabolic process	51/883	492/18722	1.15E-07	1.82E-05	1.52E-05	OAZ1/HSPA1B/HSPA1A/SUMO2/NDUFA13/FOXO1/CNOT6L/ZC3HAV1/ZFP36L2/GABARAP/PIP4K2A/CBLB/ZFAND2A/BAG3/FAF1/SUMO1/ARIH1/TNRC6B/WAC/PAN3/CELF1/DISC1/CD81/MSN/UBQLN1/COP1/PTK2B/AGO2/TRIM22/CNOT2/HSP90AA1/ZBTB20/VPS13D/WWP1/SESN3/SMAD7/ATG16L1/RAB7A/WWP2/TARDBP/YTHDF3/FOXO3/BCL2L11/TOB1/GSK3B/CNOT1/TENT4A/TMEM259/SMURF2/HERPUD1/SMURF1	51
GO:0051084	'de novo' posttranslational protein folding	12/883	39/18722	1.35E-07	2.07E-05	1.72E-05	HSPA1B/HSPE1/HSPA1A/HSPH1/PTGES3/DNAJB1/HSPA8/HSPA6/SELENOF/ERO1A/DNAJB4/DNAJB14	12
GO:0030217	T cell differentiation	33/883	257/18722	1.75E-07	2.59E-05	2.15E-05	RPL22/FOXP1/PTPRC/ZFP36L2/ITK/THEMIS/PRDX2/IL7R/RASGRP1/DOCK2/TGFBR2/CARD11/PTPN22/RUNX1/SP3/CAMK4/TMEM131L/RORA/CBFB/CCR6/SASH3/BCL2/JMJD6/ITPKB/PREX1/SPN/SMAD7/SOS1/CD46/RUNX2/SLAMF6/IL18R1/ANXA1	33
GO:0016032	viral process	45/883	415/18722	1.80E-07	2.59E-05	2.15E-05	HSPA1B/HSPA1A/RPSA/CXCR4/ZC3HAV1/RESF1/SRPK2/MGAT5/HSPA8/CHMP4A/NPC1/EPS15/IFITM1/SNX3/DDX6/CD81/MAN2A1/TRIM22/EIF3L/MGAT4A/VAPA/TRIM59/TRIM26/BCL2/RAB5A/ADAR/VPS37B/APOBEC3C/WWP1/ISG20/ATG16L1/KPNA6/RAB7A/DDX3X/WWP2/TARDBP/PPIA/CD46/STOM/EIF3F/CHMP3/GSK3B/CD55/CHMP1B/FUT8	45
GO:0022409	positive regulation of cell-cell adhesion	35/883	284/18722	2.05E-07	2.87E-05	2.39E-05	ITGA4/PTPRC/HSPH1/FYN/SKAP1/PRKCQ/NCK2/ETS1/IL7R/RASGRP1/TGFBR2/CARD11/IL6ST/PTPN22/CD47/DOCK8/NCK1/HSPD1/RUNX1/CD81/ANK3/PIK3CA/CBFB/ADAM19/SASH3/ITPKB/RPS3/NFAT5/SMAD7/CORO1A/CD46/HLA-DMA/CD55/CD6/ANXA1	35
GO:0051085	chaperone cofactor-dependent protein refolding	11/883	34/18722	2.54E-07	3.46E-05	2.88E-05	HSPA1B/HSPE1/HSPA1A/HSPH1/PTGES3/DNAJB1/HSPA8/HSPA6/ERO1A/DNAJB4/DNAJB14	11
GO:0022613	ribonucleoprotein complex biogenesis	48/883	463/18722	2.72E-07	3.60E-05	2.99E-05	RPL26/RPL3/RPL23A/RPS17/RPL7/RPS25/RPS7/RPS27/RPSA/RPL7A/CELF2/RPL10/PTGES3/RPL13A/RPS28/RPL11/DDX39B/RPS24/ATM/SF1/SRPK2/EIF3E/RPL10A/RPL24/LUC7L2/RMRP/RPS14/RPS8/HELB/CELF1/XPO1/SNRPD3/AGO2/EIF3L/HSP90AA1/KAT2B/EIF4H/SRSF9/ADAR/RSL24D1/PRPF8/ISG20/USP36/ISY1/DDX3X/SRSF1/SRSF6/EIF3F	48
GO:0019058	viral life cycle	37/883	317/18722	3.69E-07	4.75E-05	3.95E-05	HSPA1B/HSPA1A/RPSA/CXCR4/ZC3HAV1/RESF1/SRPK2/HSPA8/CHMP4A/NPC1/EPS15/IFITM1/SNX3/DDX6/CD81/TRIM22/VAPA/TRIM59/TRIM26/BCL2/RAB5A/ADAR/VPS37B/APOBEC3C/WWP1/ISG20/ATG16L1/KPNA6/RAB7A/DDX3X/WWP2/PPIA/CD46/STOM/CHMP3/CD55/CHMP1B	37
GO:0034605	cellular response to heat	15/883	69/18722	5.88E-07	7.38E-05	6.14E-05	HSPA1B/HSPA1A/DNAJB6/DNAJB1/ATM/PDCD6/BAG3/SUMO1/CREBBP/HSPD1/HSPA6/HSP90AA1/ATP2A2/HIKESHI/GSK3B	15
GO:0022407	regulation of cell-cell adhesion	46/883	448/18722	6.33E-07	7.75E-05	6.45E-05	ITGA4/PTPRC/HSPH1/FYN/SKAP1/PRKCQ/PRDX2/CBLB/NCK2/ETS1/IL7R/RASGRP1/TGFBR2/PAG1/CARD11/IL6ST/PTPN22/CD47/DOCK8/NCK1/HSPD1/RUNX1/CD81/DLG1/ANK3/TMEM131L/PIK3CA/CBFB/MBP/ADAM19/SASH3/MAD1L1/ITPKB/RPS3/WNK1/RIPOR2/SPN/NFAT5/SMAD7/CORO1A/CD46/PRKCA/HLA-DMA/CD55/CD6/ANXA1	46
GO:1902903	regulation of supramolecular fiber organization	41/883	382/18722	8.25E-07	9.73E-05	8.09E-05	ARPC3/HSPA1B/HSPA1A/ARPC1B/TMSB4X/SSH2/ARPC4/DYRK1A/NCK2/HSPA8/CLASP1/ATXN7/FKBP4/CD47/NCK1/RASA1/CAPZA1/DLG1/PTK2B/IQGAP2/RICTOR/SMAD3/PIK3CA/RPS3/PREX1/CYFIP2/CDC42EP3/ARHGAP35/SLAIN2/CORO1A/SMAD4/CAPZA2/ARFGEF1/EVL/TAOK1/FLNA/ARHGEF7/TWF2/MECP2/CLASP2/SPTAN1	41
GO:0097193	intrinsic apoptotic signaling pathway	34/883	288/18722	8.38E-07	9.73E-05	8.09E-05	RPL26/TPT1/RPS7/MIF/HSPA1A/CRIP1/NDUFA13/SOD2/STK24/RPL11/CYLD/NCK2/ATM/ERN1/SGMS1/NCK1/MCL1/CUL3/MAP3K5/HIPK1/ITPR1/UBQLN1/UBE2K/BCL2/ERO1A/TXNDC12/RPS3/IVNS1ABP/DDX3X/PPIA/BCL2L11/OPA1/ATP2A3/HERPUD1	34
GO:0031334	positive regulation of protein-containing complex assembly	30/883	237/18722	8.54E-07	9.73E-05	8.09E-05	ARPC3/HSPA1B/HSPA1A/ARPC1B/RAP1B/SKAP1/ARPC4/NCK2/ATM/FAF1/LCP1/SUMO1/CLASP1/NCK1/FNIP1/DLG1/MSN/PTK2B/IQGAP2/RICTOR/HSP90AA1/RPS3/CDC42EP3/SLAIN2/CORO1A/DDX3X/EVL/BCL2L11/GSK3B/MECP2	30
GO:0002768	immune response-regulating cell surface receptor signaling pathway	36/883	315/18722	8.79E-07	9.79E-05	8.14E-05	FOXP1/PTPRC/ITK/THEMIS/FYN/PRKCH/PLCL2/SKAP1/PRKCQ/LIME1/CBLB/PTPRJ/INPP5D/PRKCB/CARD11/CREBBP/PTPN22/CD47/CD247/PDE4D/SH2D1A/CD81/PIK3CA/BCL2/NFATC2/MAP3K1/RPS3/WNK1/DENND1B/IGKC/CD226/SOS1/MAPK1/DGKZ/CD79B/RAP1A	36
GO:0031331	positive regulation of cellular catabolic process	44/883	427/18722	1.01E-06	0.000109383	9.10E-05	HSPA1B/HSPA1A/SUMO2/FOXO1/CNOT6L/ZC3HAV1/ZFP36L2/GABARAP/PIP4K2A/ZFAND2A/BAG3/FAF1/SUMO1/ARIH1/TNRC6B/WAC/PAN3/CELF1/DISC1/CD81/MSN/UBQLN1/COP1/PTK2B/AGO2/TRIM22/CNOT2/HSP90AA1/ZBTB20/VPS13D/SESN3/SMAD7/ATG16L1/TARDBP/YTHDF3/FOXO3/BCL2L11/TOB1/GSK3B/CNOT1/TENT4A/TMEM259/HERPUD1/SMURF1	44
GO:0050854	regulation of antigen receptor-mediated signaling pathway	14/883	63/18722	1.05E-06	0.000109383	9.10E-05	FOXP1/PTPRC/PRKCH/PLCL2/CBLB/PTPRJ/PRKCB/CARD11/PTPN22/SH2D1A/CD81/RPS3/CD226/DGKZ	14
GO:0070059	intrinsic apoptotic signaling pathway in response to endoplasmic reticulum stress	14/883	63/18722	1.05E-06	0.000109383	9.10E-05	HSPA1A/NCK2/ERN1/NCK1/MAP3K5/ITPR1/UBE2K/BCL2/ERO1A/TXNDC12/BCL2L11/OPA1/ATP2A3/HERPUD1	14
GO:0050851	antigen receptor-mediated signaling pathway	30/883	240/18722	1.12E-06	0.00011383	9.47E-05	FOXP1/PTPRC/ITK/THEMIS/FYN/PRKCH/PLCL2/SKAP1/LIME1/CBLB/PTPRJ/INPP5D/PRKCB/CARD11/PTPN22/CD247/PDE4D/SH2D1A/CD81/PIK3CA/BCL2/NFATC2/RPS3/WNK1/DENND1B/IGKC/CD226/MAPK1/DGKZ/CD79B	30
GO:0046631	alpha-beta T cell activation	23/883	156/18722	1.16E-06	0.000116324	9.68E-05	RPL22/FOXP1/PTPRC/HSPH1/ITK/PRKCQ/CBLB/DOCK2/TGFBR2/PTPN22/RUNX1/CD81/RORA/CBFB/SASH3/BCL2/ITPKB/SPN/SMAD7/SLAMF6/CD55/IL18R1/ANXA1	23
GO:0050870	positive regulation of T cell activation	28/883	216/18722	1.22E-06	0.000119462	9.94E-05	PTPRC/HSPH1/FYN/PRKCQ/NCK2/IL7R/RASGRP1/TGFBR2/CARD11/IL6ST/PTPN22/CD47/DOCK8/NCK1/HSPD1/RUNX1/CD81/PIK3CA/CBFB/SASH3/ITPKB/RPS3/CORO1A/CD46/HLA-DMA/CD55/CD6/ANXA1	28
GO:0001771	immunological synapse formation	7/883	14/18722	1.30E-06	0.000124858	0.000103866	NCK2/DOCK2/DOCK8/CD81/DLG1/MSN/CD6	7
GO:0043547	positive regulation of GTPase activity	31/883	255/18722	1.36E-06	0.000127782	0.000106298	RAPGEF6/RABGAP1L/DOCK10/ARAP2/TBC1D5/RASGRP1/RALGAPA1/DOCK11/DOCK8/RASA1/SEMA4D/TBC1D22A/RAPGEF1/DOCK9/ARHGAP45/RAP1GDS1/PTK2B/SLC27A4/PICALM/TBC1D2B/TBC1D1/DENND1B/PREX1/MAP4K4/RAPGEF2/SIPA1L1/RIC1/ARHGEF7/GSK3B/RAP1A/RALGAPA2	31
GO:0048872	homeostasis of number of cells	32/883	272/18722	1.89E-06	0.000174614	0.000145257	RPS17/HSPA1B/HSPA1A/IKZF1/DOCK10/PRDX2/RPS24/ETS1/IL7R/LAT/INPP5D/TSC22D3/DOCK11/CARD11/RPS14/SP3/OCIAD2/SASH3/BCL2/KLF2/JMJD6/GPI/ADAR/ITPKB/CORO1A/SOS1/FOXO3/BRD1/BCL2L11/AKT3/KRAS/ANXA1	32
GO:0051056	regulation of small GTPase mediated signal transduction	34/883	302/18722	2.47E-06	0.000223941	0.000186291	ARHGAP15/GABARAP/CYTH1/CDC42SE2/SPATA13/RASGRP1/RALGAPA1/DOCK2/RASA3/ERBIN/DOCK8/ARHGEF3/RASA1/CUL3/OGT/GNA13/ARHGEF1/ARHGAP45/P2RY10/RAF1/ITPKB/RIPOR2/PREX1/P2RY8/ARHGAP35/SOS1/DENND4A/ARFGEF1/MAP4K4/SIPA1L1/ARHGAP26/RALGAPA2/KRAS/SQSTM1	34
GO:0006457	protein folding	27/883	212/18722	2.65E-06	0.000236113	0.000196416	HSPA1B/HSPE1/HSPA1A/DNAJB6/HSPH1/PTGES3/FKBP5/DNAJB1/WDR83OS/FKBP1A/BAG3/HSPA8/AHSA1/DNAJA4/FKBP4/HSPD1/HSPA6/SELENOF/TCP1/HSP90AA1/ERO1A/CCT4/FKBP11/DNAJB4/PPIA/DNAJB14/RANBP2	27
GO:0050670	regulation of lymphocyte proliferation	28/883	225/18722	2.76E-06	0.000240966	0.000200454	MIF/PTPRC/PRKCQ/CBLB/NCK2/ATM/INPP5D/TGFBR2/AHR/CARD11/IL6ST/PTPN22/NCK1/CD81/DLG1/TMEM131L/SASH3/BCL2/NFATC2/MAD1L1/RPS3/SPN/CORO1A/SOS1/CD46/CD55/CD6/ANXA1	28
GO:2001242	regulation of intrinsic apoptotic signaling pathway	23/883	164/18722	2.81E-06	0.000241027	0.000200504	RPL26/TPT1/RPS7/MIF/HSPA1A/NDUFA13/SOD2/RPL11/CYLD/NCK2/SGMS1/NCK1/MCL1/UBQLN1/BCL2/TXNDC12/RPS3/IVNS1ABP/DDX3X/PPIA/BCL2L11/OPA1/HERPUD1	23
GO:0002429	immune response-activating cell surface receptor signaling pathway	33/883	291/18722	2.95E-06	0.000245196	0.000203972	FOXP1/PTPRC/ITK/THEMIS/FYN/PRKCH/PLCL2/SKAP1/LIME1/CBLB/PTPRJ/INPP5D/PRKCB/CARD11/CREBBP/PTPN22/CD47/CD247/PDE4D/SH2D1A/CD81/PIK3CA/BCL2/NFATC2/RPS3/WNK1/DENND1B/IGKC/CD226/MAPK1/DGKZ/CD79B/RAP1A	33
GO:0002757	immune response-activating signal transduction	33/883	291/18722	2.95E-06	0.000245196	0.000203972	FOXP1/PTPRC/ITK/THEMIS/FYN/PRKCH/PLCL2/SKAP1/LIME1/CBLB/PTPRJ/INPP5D/PRKCB/CARD11/CREBBP/PTPN22/CD47/CD247/PDE4D/SH2D1A/CD81/PIK3CA/BCL2/NFATC2/RPS3/WNK1/DENND1B/IGKC/CD226/MAPK1/DGKZ/CD79B/RAP1A	33
GO:0032944	regulation of mononuclear cell proliferation	28/883	227/18722	3.28E-06	0.000267663	0.000222661	MIF/PTPRC/PRKCQ/CBLB/NCK2/ATM/INPP5D/TGFBR2/AHR/CARD11/IL6ST/PTPN22/NCK1/CD81/DLG1/TMEM131L/SASH3/BCL2/NFATC2/MAD1L1/RPS3/SPN/CORO1A/SOS1/CD46/CD55/CD6/ANXA1	28
GO:0045732	positive regulation of protein catabolic process	28/883	231/18722	4.61E-06	0.000366617	0.000304979	OAZ1/HSPA1B/HSPA1A/SUMO2/NDUFA13/FOXO1/GABARAP/CBLB/ZFAND2A/FAF1/SUMO1/ARIH1/DISC1/CD81/MSN/UBQLN1/COP1/PTK2B/HSP90AA1/WWP1/SMAD7/RAB7A/WWP2/GSK3B/TMEM259/SMURF2/HERPUD1/SMURF1	28
GO:0048024	regulation of mRNA splicing, via spliceosome	17/883	101/18722	4.64E-06	0.000366617	0.000304979	HNRNPA1/CELF2/DYRK1A/SF1/SRPK2/HSPA8/MBNL1/RBM4/NUP98/FAM172A/CELF1/JMJD6/SRSF9/MAGOH/SRSF6/QKI/MBNL2	17
GO:0070663	regulation of leukocyte proliferation	29/883	245/18722	5.03E-06	0.000390911	0.000325189	MIF/PTPRC/PRKCQ/CBLB/NCK2/ATM/INPP5D/TGFBR2/AHR/CARD11/IL6ST/PTPN22/NCK1/CD81/DLG1/TMEM131L/SASH3/BCL2/NFATC2/MAD1L1/RPS3/SPN/CORO1A/SOS1/CD46/MAPK1/CD55/CD6/ANXA1	29
GO:0006605	protein targeting	34/883	314/18722	5.84E-06	0.000446814	0.000371693	NDUFA13/GABARAP/ARL6IP1/NACA/FYN/SPCS2/RPL11/ZFAND2A/BAG3/HSPA8/CHMP4A/ERBIN/TOMM5/HSPD1/ZDHHC20/ANK3/RABGEF1/HSP90AA1/MAN1A1/RAB27A/TOMM7/VPS37B/VPS13D/USP36/HSPA4/RAB7A/SSR2/SDCBP/ZFAND6/NUCB1/NCF1/STOM/HERPUD1/SMURF1	34
GO:0042026	protein refolding	8/883	23/18722	6.18E-06	0.000465237	0.000387018	HSPA1B/HSPA1A/FKBP1A/HSPA8/DNAJA4/HSPD1/HSPA6/HSP90AA1	8
GO:1903311	regulation of mRNA metabolic process	32/883	288/18722	6.39E-06	0.000474121	0.000394409	HNRNPA1/CELF2/CNOT6L/ZC3HAV1/ZFP36L2/DYRK1A/SF1/SRPK2/HSPA8/PUM2/MBNL1/TNRC6B/RBM4/NUP98/FAM172A/PAN3/CELF1/AGO2/CNOT2/LARP4B/JMJD6/SRSF9/MAGOH/TARDBP/YTHDF3/PRKCA/SRSF6/TOB1/CNOT1/QKI/TENT4A/MBNL2	32
GO:0045862	positive regulation of proteolysis	38/883	372/18722	6.70E-06	0.000489372	0.000407096	HSPA1B/HSPE1/HSPA1A/SUMO2/NDUFA13/MYH9/GABARAP/FYN/ZFAND2A/PDCD6/CTSD/SUMO1/ARIH1/HSPD1/OGT/MAP3K5/CASP8/TANK/DISC1/UBQLN1/COP1/PTK2B/SMAD3/PSME4/PICALM/MBP/NLRP1/RPS3/CYFIP2/SMAD7/DDX3X/MTCH1/BCL2L11/GSK3B/ATP2A3/TMEM259/HERPUD1/SMURF1	38
GO:0018107	peptidyl-threonine phosphorylation	18/883	116/18722	8.04E-06	0.000578701	0.000481406	CALM2/DYRK1A/CAMK2D/TGFBR2/PRKCB/MAP2K1/HIPK1/TNKS/UBE2K/CSNK2B/CAB39/BCL2/WNK1/STK39/SMAD7/PRKCA/MAPK1/GSK3B	18
GO:0008064	regulation of actin polymerization or depolymerization	24/883	187/18722	8.23E-06	0.00058406	0.000485864	ARPC3/ARPC1B/TMSB4X/SSH2/ARPC4/NCK2/NCK1/RASA1/CAPZA1/DLG1/PTK2B/IQGAP2/RICTOR/PIK3CA/PREX1/CYFIP2/CDC42EP3/ARHGAP35/CORO1A/CAPZA2/ARFGEF1/EVL/TWF2/SPTAN1	24
GO:0030832	regulation of actin filament length	24/883	188/18722	9.02E-06	0.0006311	0.000524996	ARPC3/ARPC1B/TMSB4X/SSH2/ARPC4/NCK2/NCK1/RASA1/CAPZA1/DLG1/PTK2B/IQGAP2/RICTOR/PIK3CA/PREX1/CYFIP2/CDC42EP3/ARHGAP35/CORO1A/CAPZA2/ARFGEF1/EVL/TWF2/SPTAN1	24
GO:2000058	regulation of ubiquitin-dependent protein catabolic process	22/883	164/18722	9.53E-06	0.000656421	0.000546059	RPS7/HSPA1B/HSPA1A/SUMO2/GABARAP/RPL11/ZFAND2A/SUMO1/ARIH1/WAC/OGT/DISC1/UBQLN1/COP1/PTK2B/XPO1/UBE2K/SMAD7/SDCBP/GSK3B/HERPUD1/SMURF1	22
GO:0046777	protein autophosphorylation	27/883	227/18722	9.65E-06	0.000656421	0.000546059	CALM2/STK4/PTPRC/ITK/NME2/FYN/TNIK/GRK5/STK24/DYRK1A/ATM/CAMK2D/ERN1/AAK1/STK10/PTK2B/CAMK4/RAD50/WNK1/STK39/TAOK3/SMG1/DDX3X/NEK10/TAOK1/GSK3B/PRKX	27
GO:0006413	translational initiation	18/883	118/18722	1.03E-05	0.000688	0.000572329	RPS17/RPS3A/EIF4A1/RPL13A/NCK2/EIF3E/EIF4E3/RBM4/EIF4A2/NCK1/AGO2/EIF3L/EIF1/EIF4H/RPS3/DDX3X/YTHDF3/EIF3F	18
GO:0007265	Ras protein signal transduction	35/883	337/18722	1.07E-05	0.00070618	0.000587452	RAPGEF6/ELMO1/GABARAP/RAP1B/CYTH1/CDC42SE2/LAT/RASGRP1/RASA3/ERBIN/ARHGEF3/RASA1/CUL3/OGT/GNA13/RAPGEF1/ARHGEF1/P2RY10/RAF1/ITPKB/RIPOR2/CDC42EP3/P2RY8/DOK2/ARHGAP35/SOS1/DENND4A/ARFGEF1/SDCBP/MAP4K4/RAPGEF2/RAP1A/RREB1/KRAS/SQSTM1	35
GO:0030041	actin filament polymerization	24/883	190/18722	1.08E-05	0.00070618	0.000587452	ARPC3/ARPC1B/TMSB4X/SSH2/ARPC4/NCK2/NCK1/RASA1/CAPZA1/DLG1/PTK2B/IQGAP2/RICTOR/DIAPH1/CORO7/PREX1/CYFIP2/CDC42EP3/CORO1A/CAPZA2/ARFGEF1/EVL/TWF2/SPTAN1	24
GO:0050821	protein stabilization	24/883	191/18722	1.18E-05	0.000762186	0.000634043	RPS7/HSPA1B/HSPA1A/STK4/PTGES3/RPL11/BAG3/CCNH/SUMO1/ATF7IP/AAK1/HSPD1/USP9X/TCP1/MORC3/SMAD3/HSP90AA1/CCT4/SMAD7/USP36/NAA16/FLNA/GNAQ/ZNF207	24
GO:0008154	actin polymerization or depolymerization	26/883	217/18722	1.23E-05	0.000783076	0.00065142	ARPC3/ARPC1B/TMSB4X/SSH2/ARPC4/NCK2/NCK1/RASA1/CAPZA1/DLG1/PTK2B/IQGAP2/RICTOR/PIK3CA/DIAPH1/CORO7/PREX1/CYFIP2/CDC42EP3/ARHGAP35/CORO1A/CAPZA2/ARFGEF1/EVL/TWF2/SPTAN1	26
GO:0043161	proteasome-mediated ubiquitin-dependent protein catabolic process	40/883	412/18722	1.30E-05	0.000817157	0.000679771	HSPA1B/HSPA1A/SUMO2/GABARAP/PPP2R5C/PSMA2/RPL11/UBR2/ZFAND2A/FAF1/SUMO1/ARIH1/TBL1XR1/STT3B/CUL3/WAC/OGT/CDC26/UBE2H/UBE2W/UBQLN1/COP1/RFFL/XPO1/UBE2K/MAN1A1/ARNTL/FBXL17/WWP1/SMAD7/RNF4/WWP2/SDCBP/RNF216/TRPC4AP/GSK3B/DNAJB14/SMURF2/HERPUD1/SMURF1	40
GO:2001233	regulation of apoptotic signaling pathway	36/883	356/18722	1.45E-05	0.000900067	0.000748742	RPL26/TPT1/RPS7/MIF/HSPA1B/HSPA1A/NDUFA13/STK4/PTPRC/SOD2/FYN/BIRC6/PRDX2/RPL11/CYLD/NCK2/FAF1/DEDD2/SGMS1/NCK1/MCL1/UBQLN1/RFFL/BCL2/RAF1/TXNDC12/RPS3/IVNS1ABP/DDX3X/PPIA/BCL2L11/OPA1/MAZ/GSK3B/TMC8/HERPUD1	36
GO:0009408	response to heat	17/883	110/18722	1.51E-05	0.000921394	0.000766483	HSPA1B/HSPA1A/DNAJB6/DNAJB1/ATM/PDCD6/BAG3/SUMO1/DNAJA4/CREBBP/HSPD1/HSPA6/HSP90AA1/ATP2A2/HIKESHI/DNAJB4/GSK3B	17
GO:0006997	nucleus organization	19/883	133/18722	1.54E-05	0.000933695	0.000776716	SF1/USPL1/SRPK2/ETS1/CHMP4A/ATXN7/PRKCB/NUP98/PSME4/MFSD14A/USP36/PHF8/TARDBP/PRKCA/AHCTF1/SYNE1/SUN2/CHMP1B/TMEM170A	19
GO:0010498	proteasomal protein catabolic process	45/883	490/18722	1.58E-05	0.000945291	0.000786362	HSPA1B/HSPA1A/SUMO2/GABARAP/PSMA6/PPP2R5C/PSMA2/RPL11/UBR2/ZFAND2A/FAF1/SUMO1/PSMA1/ARIH1/TBL1XR1/STT3B/CUL3/WAC/OGT/PSMB10/CDC26/UBE2H/UBE2W/UBQLN1/COP1/RFFL/XPO1/PSME4/UBE2K/MAN1A1/ARNTL/FBXL17/WWP1/SMAD7/RNF4/WWP2/SDCBP/RNF216/TRPC4AP/GSK3B/DNAJB14/TMEM259/SMURF2/HERPUD1/SMURF1	45
GO:0050857	positive regulation of antigen receptor-mediated signaling pathway	8/883	26/18722	1.73E-05	0.001023197	0.00085117	FOXP1/PTPRC/PRKCH/PRKCB/CARD11/CD81/RPS3/CD226	8
GO:0030833	regulation of actin filament polymerization	22/883	171/18722	1.86E-05	0.00107316	0.000892733	ARPC3/ARPC1B/TMSB4X/SSH2/ARPC4/NCK2/NCK1/RASA1/CAPZA1/DLG1/PTK2B/IQGAP2/RICTOR/PREX1/CYFIP2/CDC42EP3/CORO1A/CAPZA2/ARFGEF1/EVL/TWF2/SPTAN1	22
GO:0042129	regulation of T cell proliferation	22/883	171/18722	1.86E-05	0.00107316	0.000892733	PTPRC/PRKCQ/CBLB/NCK2/TGFBR2/CARD11/IL6ST/PTPN22/NCK1/CD81/DLG1/TMEM131L/SASH3/MAD1L1/RPS3/SPN/CORO1A/SOS1/CD46/CD55/CD6/ANXA1	22
GO:0002253	activation of immune response	37/883	375/18722	1.91E-05	0.001090226	0.00090693	FOXP1/PTPRC/ITK/THEMIS/FYN/PRKCH/PLCL2/SKAP1/LIME1/CBLB/PTPRJ/INPP5D/PSPC1/PRKCB/CARD11/CREBBP/PTPN22/CD47/CD247/PDE4D/SH2D1A/CD81/HSP90AA1/PIK3CA/BCL2/NFATC2/RPS3/WNK1/DENND1B/IGKC/CD226/CD46/MAPK1/DGKZ/CD79B/RAP1A/CD55	37
GO:0042102	positive regulation of T cell proliferation	16/883	101/18722	1.94E-05	0.001092145	0.000908527	PTPRC/PRKCQ/NCK2/TGFBR2/CARD11/IL6ST/PTPN22/NCK1/CD81/SASH3/RPS3/CORO1A/CD46/CD55/CD6/ANXA1	16
GO:0000209	protein polyubiquitination	27/883	236/18722	1.96E-05	0.001092596	0.000908902	GABARAP/UBE2V1/ARIH1/RNF125/PTPN22/CUL3/CDC26/TNKS/UBE2H/UBE2W/RFFL/TRIM22/TNKS2/UBE2K/CBFB/BCL2/FBXL17/WWP1/ZFP91/RNF4/DDX3X/WWP2/PPIA/RNF216/TRIP12/SMURF2/SMURF1	27
GO:0002183	cytoplasmic translational initiation	9/883	34/18722	2.00E-05	0.001093475	0.000909633	EIF4A1/RPL13A/EIF3E/RBM4/EIF4A2/NCK1/EIF3L/EIF4H/EIF3F	9
GO:0031396	regulation of protein ubiquitination	25/883	210/18722	2.01E-05	0.001093475	0.000909633	RPS7/HSPA1B/HSPA1A/GABARAP/FYN/FKBP1A/MYCBP2/RPL11/CBLB/PDCD6/PTPN22/CUL3/OGT/UBQLN1/HSP90AA1/HDAC8/RPS3/SMAD7/IVNS1ABP/DDX3X/PPIA/TRIP12/NSMCE3/HERPUD1/SQSTM1	25
GO:0009895	negative regulation of catabolic process	33/883	320/18722	2.20E-05	0.001182109	0.000983365	RPS7/FYN/MYCBP2/RPL11/CHMP4A/NPC1/PTPN22/HERC1/HDAC4/MCL1/WAC/OGT/TAB2/SNX3/SMAD3/PDE3B/LARP4B/IL10RA/TENT2/PIK3CA/CRTC3/BCL2/BANP/USP36/SMG1/TARDBP/SDCBP/AZIN1/RIC1/FLNA/TOB1/MTM1/TENT4A	33
GO:0018210	peptidyl-threonine modification	18/883	125/18722	2.30E-05	0.001217998	0.00101322	CALM2/DYRK1A/CAMK2D/TGFBR2/PRKCB/MAP2K1/HIPK1/TNKS/UBE2K/CSNK2B/CAB39/BCL2/WNK1/STK39/SMAD7/PRKCA/MAPK1/GSK3B	18
GO:2000401	regulation of lymphocyte migration	12/883	61/18722	2.31E-05	0.001217998	0.00101322	ITGA4/DOCK8/STK10/MSN/PTK2B/ADAM10/CCR6/WNK1/RIPOR2/SPN/STK39/LRCH1	12
GO:0050671	positive regulation of lymphocyte proliferation	19/883	137/18722	2.37E-05	0.001233064	0.001025753	MIF/PTPRC/PRKCQ/NCK2/TGFBR2/CARD11/IL6ST/PTPN22/NCK1/CD81/SASH3/BCL2/NFATC2/RPS3/CORO1A/CD46/CD55/CD6/ANXA1	19
GO:0006417	regulation of translation	43/883	468/18722	2.41E-05	0.001240318	0.001031788	RPL26/RPL22/RPS4X/CNOT6L/RPL10/ZFP36L2/RPS9/RPL13A/DDX39B/NCK2/EIF3E/EIF4E3/PUM2/SARNP/TNRC6B/RBM4/EIF4A2/NCK1/RPS14/PAN3/CELF1/DDX6/RPS6KA3/PTK2B/AGO2/CNOT2/LARP4B/EIF1/EIF4H/RPS3/NGRN/MAGOH/DDX3X/TARDBP/YTHDF3/FOXO3/MAPK1/SERP1/TOB1/CNOT1/CPEB2/QKI/TENT4A	43
GO:0007020	microtubule nucleation	9/883	35/18722	2.58E-05	0.001298838	0.001080469	HSPA1B/HSPA1A/CLASP1/RANBP9/CEP192/SLAIN2/ARHGEF7/MECP2/CLASP2	9
GO:0070665	positive regulation of leukocyte proliferation	20/883	150/18722	2.62E-05	0.001298838	0.001080469	MIF/PTPRC/PRKCQ/NCK2/TGFBR2/CARD11/IL6ST/PTPN22/NCK1/CD81/SASH3/BCL2/NFATC2/RPS3/CORO1A/CD46/MAPK1/CD55/CD6/ANXA1	20
GO:0032273	positive regulation of protein polymerization	19/883	138/18722	2.63E-05	0.001298838	0.001080469	ARPC3/HSPA1B/HSPA1A/ARPC1B/ARPC4/NCK2/CLASP1/NCK1/DLG1/PTK2B/IQGAP2/RICTOR/HSP90AA1/RPS3/CDC42EP3/SLAIN2/CORO1A/EVL/MECP2	19
GO:0032946	positive regulation of mononuclear cell proliferation	19/883	138/18722	2.63E-05	0.001298838	0.001080469	MIF/PTPRC/PRKCQ/NCK2/TGFBR2/CARD11/IL6ST/PTPN22/NCK1/CD81/SASH3/BCL2/NFATC2/RPS3/CORO1A/CD46/CD55/CD6/ANXA1	19
GO:1903362	regulation of cellular protein catabolic process	28/883	255/18722	2.95E-05	0.001446771	0.00120353	RPS7/HSPA1B/HSPA1A/SUMO2/GABARAP/RPL11/ZFAND2A/FAF1/SUMO1/ARIH1/WAC/OGT/DISC1/CD81/MSN/UBQLN1/COP1/PTK2B/XPO1/HSP90AA1/UBE2K/SMAD7/SDCBP/RIC1/GSK3B/TMEM259/HERPUD1/SMURF1	28
GO:0035967	cellular response to topologically incorrect protein	17/883	116/18722	3.06E-05	0.0014623	0.001216449	HSPA1B/HSPA1A/NCK2/BAG3/HSPA8/ERN1/NCK1/CUL3/HSPD1/HSPA6/UBE2W/ERO1A/SERP1/BCL2L11/DNAJB14/CREB3L2/HERPUD1	17
GO:0050792	regulation of viral process	21/883	164/18722	3.08E-05	0.0014623	0.001216449	CXCR4/ZC3HAV1/RESF1/SRPK2/IFITM1/SNX3/TRIM22/VAPA/TRIM59/TRIM26/BCL2/ADAR/VPS37B/APOBEC3C/ISG20/KPNA6/RAB7A/DDX3X/PPIA/STOM/CHMP3	21
GO:1903320	regulation of protein modification by small protein conjugation or removal	27/883	242/18722	3.08E-05	0.0014623	0.001216449	RPS7/HSPA1B/HSPA1A/GABARAP/FYN/FKBP1A/MYCBP2/RPL11/CBLB/PDCD6/PTPN22/HDAC4/CUL3/OGT/TANK/UBQLN1/HSP90AA1/HDAC8/RPS3/SMAD7/IVNS1ABP/DDX3X/PPIA/TRIP12/NSMCE3/HERPUD1/SQSTM1	27
GO:0030177	positive regulation of Wnt signaling pathway	19/883	140/18722	3.22E-05	0.001516459	0.001261502	RPS12/ATP6V0C/FAM53B/SKI/USP34/PPM1B/TBL1XR1/DISC1/TNKS/SMAD3/TNKS2/MACF1/ARNTL/WNK1/MLLT3/MBD2/DDX3X/SMURF2/CSNK1G1	19
GO:0009266	response to temperature stimulus	22/883	178/18722	3.49E-05	0.001628998	0.00135512	HSPA1B/HSPA1A/FOXO1/CXCR4/DNAJB6/DNAJB1/SOD2/ATM/PDCD6/BAG3/SUMO1/DNAJA4/CREBBP/HSPD1/HSPA6/CASP8/HSP90AA1/ATP2A2/ERO1A/HIKESHI/DNAJB4/GSK3B	22
GO:0045860	positive regulation of protein kinase activity	37/883	386/18722	3.59E-05	0.001657558	0.001378879	CALM2/STK4/PTPRC/CCND2/CCND3/JTB/PPP2CA/LAT/RASGRP1/OSBPL8/TGFBR2/ERN1/MAP2K1/CCNY/MAP3K5/TAB2/PIK3R5/DLG1/PTK2B/RICTOR/HSP90AA1/PIK3CA/CAB39/RPS3/WNK1/RPLP1/ZFP91/TAOK3/ADNP/DDX3X/PPIA/NEK10/RAPGEF2/TAOK1/NCF1/RAP1A/KRAS	37
GO:0097191	extrinsic apoptotic signaling pathway	25/883	219/18722	4.09E-05	0.001871238	0.001556633	HSPA1B/HSPA1A/NDUFA13/STK4/PTPRC/GABARAP/FYN/BIRC6/PRDX2/CYLD/BAG3/FAF1/DEDD2/MCL1/CASP8/HIPK1/RFFL/SMAD3/BCL2/RAF1/DDX3X/FOXO3/BCL2L11/GSK3B/TMC8	25
GO:0000289	nuclear-transcribed mRNA poly(A) tail shortening	8/883	29/18722	4.20E-05	0.001896867	0.001577953	CNOT6L/TNRC6B/PAN3/AGO2/CNOT2/TOB1/CNOT1/TENT4A	8
GO:1903364	positive regulation of cellular protein catabolic process	20/883	155/18722	4.22E-05	0.001896867	0.001577953	HSPA1B/HSPA1A/SUMO2/GABARAP/ZFAND2A/FAF1/SUMO1/ARIH1/DISC1/CD81/MSN/UBQLN1/COP1/PTK2B/HSP90AA1/SMAD7/GSK3B/TMEM259/HERPUD1/SMURF1	20
GO:0033077	T cell differentiation in thymus	13/883	75/18722	4.38E-05	0.001951589	0.001623475	PTPRC/ZFP36L2/IL7R/RASGRP1/DOCK2/CARD11/CAMK4/TMEM131L/CCR6/BCL2/JMJD6/ITPKB/SOS1	13
GO:2000114	regulation of establishment of cell polarity	7/883	22/18722	4.64E-05	0.002044951	0.00170114	RAP1B/DOCK8/PTK2B/RICTOR/KRIT1/RIPOR2/ARFGEF1	7
GO:0060368	regulation of Fc receptor mediated stimulatory signaling pathway	5/883	10/18722	4.77E-05	0.002084829	0.001734314	PTPRC/PTPRJ/CD47/CD226/RAP1A	5
GO:0033674	positive regulation of kinase activity	42/883	467/18722	4.89E-05	0.002121	0.001764404	CALM2/STK4/PTPRC/CCND2/CCND3/JTB/PPP2CA/LAT/RASGRP1/OSBPL8/TGFBR2/ERN1/AMBRA1/MAP2K1/CCNY/MAP3K5/TAB2/PIK3R5/CD81/DLG1/PTK2B/RICTOR/RAD50/HSP90AA1/PIK3CA/CAB39/RPS3/WNK1/RPLP1/ZFP91/TAOK3/ADNP/DDX3X/PPIA/NEK10/RAPGEF2/TAOK1/NCF1/DGKZ/RAP1A/RANBP2/KRAS	42
GO:0016236	macroautophagy	30/883	291/18722	5.15E-05	0.002201101	0.001831038	GABARAP/PIP4K2A/ATP6V0C/BAG3/TBC1D5/CHMP4A/ERN1/NPC1/AMBRA1/EXOC4/WAC/UBQLN1/PIK3CA/ATP2A2/TOMM7/RAB5A/VPS37B/VPS13D/SESN3/USP36/ATG16L1/RAB7A/SMG1/VTI1A/CHMP3/ATP6V1H/MTM1/SQSTM1/EPG5/SMURF1	30
GO:0110053	regulation of actin filament organization	29/883	277/18722	5.17E-05	0.002201101	0.001831038	ARPC3/ARPC1B/TMSB4X/SSH2/ARPC4/NCK2/CLASP1/CD47/NCK1/RASA1/CAPZA1/DLG1/PTK2B/IQGAP2/RICTOR/SMAD3/PIK3CA/PREX1/CYFIP2/CDC42EP3/ARHGAP35/CORO1A/CAPZA2/ARFGEF1/EVL/FLNA/TWF2/CLASP2/SPTAN1	29
GO:2000573	positive regulation of DNA biosynthetic process	12/883	66/18722	5.26E-05	0.002222025	0.001848444	HNRNPA1/PTGES3/PRKCQ/DDX39B/ATM/TCP1/TNKS/PTK2B/HSP90AA1/TNKS2/CCT4/MAPK1	12
GO:0000380	alternative mRNA splicing, via spliceosome	13/883	77/18722	5.83E-05	0.002441147	0.002030725	HNRNPA1/CELF2/DYRK1A/MBNL1/RBM4/FAM172A/CELF1/CDK13/SRSF9/MAGOH/SRSF1/SRSF6/MBNL2	13
GO:0032434	regulation of proteasomal ubiquitin-dependent protein catabolic process	18/883	134/18722	5.91E-05	0.002453769	0.002041225	HSPA1B/HSPA1A/SUMO2/GABARAP/RPL11/ZFAND2A/SUMO1/ARIH1/WAC/OGT/UBQLN1/COP1/XPO1/UBE2K/SMAD7/SDCBP/GSK3B/HERPUD1	18
GO:0046635	positive regulation of alpha-beta T cell activation	12/883	67/18722	6.14E-05	0.002517734	0.002094436	PTPRC/HSPH1/PRKCQ/TGFBR2/PTPN22/RUNX1/CD81/CBFB/SASH3/ITPKB/CD55/ANXA1	12
GO:0062197	cellular response to chemical stress	33/883	337/18722	6.17E-05	0.002517734	0.002094436	HSPA1B/HSPA1A/FOXO1/NME2/ABCC1/SOD2/FYN/STK24/PRDX2/ATM/LRRC8C/ETS1/ERN1/LRRC8D/MCL1/MAP3K5/UBQLN1/PIK3CA/ATP2A2/CAB39/BCL2/KLF2/ARNTL/RPS3/STK39/DDX3X/PPIA/FOXO3/NCF1/MAPK1/CPEB2/FUT8/ANXA1	33
GO:0140694	non-membrane-bounded organelle assembly	35/883	367/18722	6.41E-05	0.002595194	0.002158873	RPL3/RPL23A/HSPA1B/RPS27/HSPA1A/RPSA/CNOT6L/RPL10/RPS28/RPS23/STAG1/RPL11/LCP1/RPL24/CLASP1/PUM2/RPS14/PAN3/DDX6/TNKS/MSN/CNOT2/KAT2B/RPS3/CEP192/RNF4/SMAD4/DDX3X/YTHDF3/DYNC1H1/FLNA/CNOT1/CLASP2/CHMP1B/ZNF207	35
GO:0006470	protein dephosphorylation	29/883	281/18722	6.70E-05	0.002687688	0.002235816	CALM2/PTPRC/PTP4A2/PPP2R5C/PPP6R3/CDC14A/FKBP1A/PPP3R1/SSH2/PPP2CA/PPM1B/PTPRJ/MGAT5/PPP1CB/PPP1R16B/PTPN22/PPP3CA/PPP1R2/NCK1/RNGTT/DLG1/CSNK2B/BCL2/PTPN4/PPIA/PPP6R1/GSK3B/SDHAF2/MTM1	29
GO:0052126	movement in host environment	21/883	175/18722	8.05E-05	0.0032045	0.002665739	HSPA1B/HSPA1A/RPSA/CXCR4/NPC1/EPS15/IFITM1/SNX3/CD81/TRIM22/VAPA/TRIM59/TRIM26/VPS37B/WWP1/RAB7A/WWP2/PPIA/CD46/CHMP3/CD55	21
GO:0090084	negative regulation of inclusion body assembly	5/883	11/18722	8.40E-05	0.00331811	0.002760248	HSPA1B/HSPA1A/DNAJB6/DNAJB1/DNAJA4	5
GO:0002683	negative regulation of immune system process	39/883	434/18722	9.17E-05	0.003573083	0.002972353	MIF/PTPRC/NME2/FYN/PLCL2/HLA-B/PRDX2/CBLB/ATM/PPM1B/PTPRJ/IL7R/INPP5D/RNF125/TSC22D3/PAG1/AHR/PTPN22/CD47/DDT/RUNX1/SH2D1A/DLG1/NLRC5/TMEM131L/CBFB/ADAR/MAD1L1/RIPOR2/SPN/USP15/SMAD7/LRCH1/NME1/CD46/YTHDF3/DGKZ/CD55/ANXA1	39
GO:0051701	biological process involved in interaction with host	23/883	203/18722	9.19E-05	0.003573083	0.002972353	HSPA1B/HSPA1A/RPSA/CXCR4/DDX39B/NPC1/EPS15/IFITM1/TCP1/SNX3/CD81/TRIM22/VAPA/TRIM59/TRIM26/VPS37B/WWP1/RAB7A/WWP2/PPIA/CD46/CHMP3/CD55	23
GO:0050856	regulation of T cell receptor signaling pathway	9/883	41/18722	9.94E-05	0.003831665	0.00318746	CBLB/PTPRJ/CARD11/PTPN22/SH2D1A/CD81/RPS3/CD226/DGKZ	9
GO:0010506	regulation of autophagy	31/883	317/18722	0.000104495	0.003988321	0.003317779	EEF1A1/FOXO1/PIP4K2A/ATP6V0C/ATM/BAG3/CHMP4A/ERN1/NPC1/PTPN22/HERC1/MCL1/EXOC4/WAC/TAB2/ITPR1/UBQLN1/TRIM22/IL10RA/PIK3CA/BCL2/VPS13D/SESN3/USP36/ATG16L1/SMG1/FOXO3/BCL2L11/ATP6V1H/GSK3B/MTM1	31
GO:0006402	mRNA catabolic process	25/883	232/18722	0.000105063	0.003988321	0.003317779	HSPA1B/HSPA1A/CNOT6L/ZC3HAV1/ZFP36L2/ATM/EIF3E/PUM2/ERN1/TNRC6B/PAN3/CELF1/AGO2/CNOT2/LARP4B/TENT2/ZHX2/MAGOH/SMG1/TARDBP/YTHDF3/PRKCA/TOB1/CNOT1/TENT4A	25
GO:0051251	positive regulation of lymphocyte activation	34/883	362/18722	0.000109359	0.00411946	0.003426869	MIF/PTPRC/HSPH1/FYN/PRKCQ/NCK2/IL7R/RASGRP1/INPP5D/TGFBR2/CARD11/IL6ST/PTPN22/CD47/DOCK8/NCK1/HSPD1/RUNX1/CD81/PIK3CA/CBFB/SASH3/BCL2/NFATC2/ITPKB/RPS3/IGKC/CORO1A/CD46/BLOC1S6/HLA-DMA/CD55/CD6/ANXA1	34
GO:0051098	regulation of binding	34/883	363/18722	0.000115356	0.004252204	0.003537295	CALM2/ITGA4/STK4/TMSB4X/PLCL2/FKBP1A/RPL11/PPP2CA/CBLB/SKI/TAF10/SUMO1/EIF3E/PPP3CA/HDAC4/DISC1/TNKS/SMAD3/EPB41/ATP2A2/CSNK2B/RIPOR2/TLE5/MBD2/ADNP/SMAD4/NME1/RAPGEF2/SMAD2/ARHGEF7/GSK3B/TMC8/CCPG1/ATP2A3	34
GO:0032878	regulation of establishment or maintenance of cell polarity	7/883	25/18722	0.000115405	0.004252204	0.003537295	RAP1B/DOCK8/PTK2B/RICTOR/KRIT1/RIPOR2/ARFGEF1	7
GO:0030183	B cell differentiation	18/883	141/18722	0.000115488	0.004252204	0.003537295	ITGA4/PTPRC/ZFP36L2/DOCK10/PLCL2/ATM/PTPRJ/INPP5D/DOCK11/CARD11/HDAC4/FNIP1/SP3/PTK2B/TPD52/BCL2/CD79B/CMTM7	18
GO:0008360	regulation of cell shape	19/883	154/18722	0.000119652	0.004372663	0.003637502	ARHGAP15/MYH9/MYL12A/FYN/CDC42SE2/RASA1/SEMA4D/DLG1/MSN/PTK2B/EPB41/BRWD3/DIAPH1/CDC42EP3/ARHGAP35/BRWD1/CORO1A/MKLN1/ANXA1	19
GO:2000404	regulation of T cell migration	9/883	42/18722	0.000121232	0.004397579	0.003658229	ITGA4/DOCK8/ADAM10/CCR6/WNK1/RIPOR2/SPN/STK39/LRCH1	9
GO:1900151	regulation of nuclear-transcribed mRNA catabolic process, deadenylation-dependent decay	6/883	18/18722	0.000123213	0.004436592	0.003690683	ZFP36L2/TNRC6B/AGO2/TOB1/CNOT1/TENT4A	6
GO:0007015	actin filament organization	39/883	441/18722	0.000128506	0.004525122	0.003764329	ARPC3/ARPC1B/ELMO1/TMSB4X/SSH2/ARPC4/NCK2/LCP1/CLASP1/MCU/CD47/NCK1/RASA1/CUL3/MYO5A/CAPZA1/OOEP/DLG1/PTK2B/IQGAP2/RICTOR/SMAD3/PIK3CA/BCL2/DIAPH1/CORO7/PREX1/CYFIP2/CDC42EP3/ARHGAP35/MYO1F/CORO1A/CAPZA2/ARFGEF1/EVL/FLNA/TWF2/CLASP2/SPTAN1	39
GO:2000116	regulation of cysteine-type endopeptidase activity	25/883	235/18722	0.000128976	0.004525122	0.003764329	HSPE1/NDUFA13/DNAJB6/TNFAIP8/ARL6IP1/FYN/PDCD6/CTSD/FNIP1/HSPD1/MAP3K5/CASP8/RPS6KA3/RFFL/SMAD3/NLRP1/RAF1/GPI/RPS3/CYFIP2/DDX3X/MTCH1/BCL2L11/ATP2A3/HERPUD1	25
GO:0031397	negative regulation of protein ubiquitination	13/883	83/18722	0.000129368	0.004525122	0.003764329	RPS7/HSPA1B/HSPA1A/FYN/RPL11/OGT/HDAC8/RPS3/SMAD7/IVNS1ABP/PPIA/TRIP12/SQSTM1	13
GO:0046785	microtubule polymerization	13/883	83/18722	0.000129368	0.004525122	0.003764329	HSPA1B/HSPA1A/DYRK1A/CLASP1/RANBP9/FKBP4/RPS3/CEP192/SLAIN2/ARHGEF7/MECP2/CLASP2/ZNF207	13
GO:0016482	cytosolic transport	20/883	168/18722	0.000131697	0.004573915	0.003804918	PIP4K2A/TBC1D5/STX16/EPS15/MAP2K1/SNX3/MSN/RAB5A/TRAPPC10/CORO7/CORO1A/RAB7A/SPAG9/VTI1A/RIC1/FLNA/MAPK1/ERC1/CHMP3/ANKFY1	20
GO:0006401	RNA catabolic process	28/883	278/18722	0.000135002	0.004655674	0.003872932	HSPA1B/HSPA1A/CNOT6L/ZC3HAV1/ZFP36L2/RNASET2/ATM/EIF3E/PUM2/DEDD2/ERN1/TNRC6B/PAN3/CELF1/AGO2/CNOT2/LARP4B/TENT2/ISG20/ZHX2/MAGOH/SMG1/TARDBP/YTHDF3/PRKCA/TOB1/CNOT1/TENT4A	28
GO:0097201	negative regulation of transcription from RNA polymerase II promoter in response to stress	5/883	12/18722	0.000138442	0.004740923	0.003943848	HSPA1A/DNAJB1/NCK2/BAG3/NCK1	5
GO:0032535	regulation of cellular component size	35/883	382/18722	0.000142019	0.004799978	0.003992974	ARPC3/ARPC1B/TMSB4X/SSH2/ARPC4/NCK2/IL7R/NCK1/RASA1/CAPZA1/SEMA4D/DISC1/DLG1/MSN/PTK2B/IQGAP2/RICTOR/PICALM/PIK3CA/MACF1/RAB5A/PREX1/CYFIP2/CDC42EP3/ARHGAP35/ADNP/CORO1A/CAPZA2/ARFGEF1/EVL/CHMP3/TWF2/AKT3/GSK3B/SPTAN1	35
GO:0043281	regulation of cysteine-type endopeptidase activity involved in apoptotic process	23/883	209/18722	0.000142953	0.004799978	0.003992974	HSPE1/NDUFA13/DNAJB6/TNFAIP8/ARL6IP1/PDCD6/CTSD/FNIP1/HSPD1/MAP3K5/CASP8/RPS6KA3/RFFL/SMAD3/NLRP1/RAF1/GPI/RPS3/DDX3X/MTCH1/BCL2L11/ATP2A3/HERPUD1	23
GO:0032212	positive regulation of telomere maintenance via telomerase	8/883	34/18722	0.000144088	0.004799978	0.003992974	HNRNPA1/PRKCQ/ATM/TCP1/TNKS/TNKS2/CCT4/MAPK1	8
GO:0032743	positive regulation of interleukin-2 production	8/883	34/18722	0.000144088	0.004799978	0.003992974	PTPRC/PRKCQ/CARD11/PDE4D/RUNX1/SASH3/RPS3/ANXA1	8
GO:0098927	vesicle-mediated transport between endosomal compartments	9/883	43/18722	0.000146973	0.004841264	0.004027319	MAP2K1/SNX3/MSN/RAB5A/CORO1A/RAB7A/FLNA/MAPK1/CHMP3	9
GO:2000060	positive regulation of ubiquitin-dependent protein catabolic process	15/883	107/18722	0.000147304	0.004841264	0.004027319	HSPA1B/HSPA1A/SUMO2/GABARAP/ZFAND2A/SUMO1/ARIH1/DISC1/UBQLN1/COP1/PTK2B/SMAD7/GSK3B/HERPUD1/SMURF1	15
GO:0034620	cellular response to unfolded protein	14/883	96/18722	0.000158576	0.005176969	0.004306583	HSPA1B/HSPA1A/NCK2/BAG3/HSPA8/ERN1/NCK1/HSPD1/HSPA6/ERO1A/SERP1/BCL2L11/CREB3L2/HERPUD1	14
GO:0016311	dephosphorylation	37/883	417/18722	0.000177503	0.005756489	0.00478867	CALM2/PTPRC/PTP4A2/PPP2R5C/PPP6R3/CDC14A/FKBP1A/PPP3R1/SSH2/PPP2CA/PPM1B/PTPRJ/INPP4A/MGAT5/PPP1CB/INPP5D/PPP1R16B/PTPN22/PPP3CA/PPP1R2/NCK1/SEMA4D/LPIN2/RNGTT/DLG1/INPP4B/SMAD3/CSNK2B/BCL2/PTPN4/SYNJ2/PPIA/SACM1L/PPP6R1/GSK3B/SDHAF2/MTM1	37
GO:0046854	phosphatidylinositol phosphate biosynthetic process	11/883	64/18722	0.000181206	0.005837935	0.004856423	PIP4K2A/ATM/INPP4A/FAM126B/INPP4B/PIK3CA/IP6K1/ITPKB/SYNJ2/SMG1/TTC7A	11
GO:0008380	RNA splicing	38/883	434/18722	0.000191103	0.006101952	0.005076052	HNRNPA1/HSPA1A/RPS26/CELF2/ARL6IP4/HNRNPA3/DDX39B/PPP2CA/DYRK1A/SF1/SRPK2/HSPA8/LUC7L2/MBNL1/ERN1/RBM4/NUP98/FAM172A/CELF1/CDK13/SLC38A2/SNRPD3/HNRNPF/SNRPN/JMJD6/SRSF9/HNRNPH1/PRPF8/RPS13/IVNS1ABP/ISY1/MAGOH/TARDBP/HNRNPLL/SRSF1/SRSF6/QKI/MBNL2	38
GO:1902115	regulation of organelle assembly	21/883	186/18722	0.000191893	0.006101952	0.005076052	HSPA1B/HSPA1A/CNOT6L/PIP4K2A/CYLD/LCP1/CHMP4A/SEPTIN9/PAN3/MSN/CNOT2/KAT2B/RAB5A/ARHGAP35/RNF4/SMAD4/SDCBP/DYNC1H1/CNOT1/CHMP1B/MTM1	21
GO:0030111	regulation of Wnt signaling pathway	31/883	328/18722	0.000193575	0.006115734	0.005087516	RPS12/STK4/ATP6V0C/FAM53B/PPP2CA/CYLD/SKI/USP34/PPM1B/TBL1XR1/CCDC88C/CCNY/SNX3/DISC1/TNKS/SMAD3/TMEM131L/TNKS2/MACF1/ARNTL/WNK1/MLLT3/TLE5/MBD2/DDX3X/FOXO3/GSK3B/GNAQ/SDHAF2/SMURF2/CSNK1G1	31
GO:0061014	positive regulation of mRNA catabolic process	13/883	87/18722	0.000210393	0.006604454	0.00549407	CNOT6L/ZC3HAV1/ZFP36L2/TNRC6B/PAN3/CELF1/AGO2/CNOT2/TARDBP/YTHDF3/TOB1/CNOT1/TENT4A	13
GO:0051054	positive regulation of DNA metabolic process	22/883	201/18722	0.000213714	0.006649356	0.005531422	HNRNPA1/PTPRC/PTGES3/PRKCQ/DDX39B/ATM/ARID2/USP9X/TCP1/OOEP/TNKS/PTK2B/RAD50/HSP90AA1/TNKS2/CCT4/RPS3/BABAM2/SMCHD1/PRIM2/MAPK1/MECP2	22
GO:1903900	regulation of viral life cycle	18/883	148/18722	0.000214539	0.006649356	0.005531422	ZC3HAV1/RESF1/SRPK2/IFITM1/SNX3/TRIM22/VAPA/TRIM59/TRIM26/BCL2/ADAR/VPS37B/APOBEC3C/ISG20/KPNA6/DDX3X/PPIA/CHMP3	18
GO:0007183	SMAD protein complex assembly	5/883	13/18722	0.000216245	0.006660075	0.00554034	FKBP1A/SMAD3/LDLRAD4/SMAD4/SMAD2	5
GO:0042100	B cell proliferation	14/883	99/18722	0.000220978	0.006763293	0.005626204	MIF/PTPRC/PLCL2/ATM/IL7R/RASGRP1/INPP5D/AHR/CARD11/HSPD1/CD81/SASH3/BCL2/NFATC2	14
GO:0045727	positive regulation of translation	17/883	136/18722	0.000228819	0.006959783	0.005789659	RPL26/RPS4X/RPS9/DDX39B/NCK2/EIF3E/NCK1/PTK2B/AGO2/LARP4B/NGRN/DDX3X/YTHDF3/MAPK1/SERP1/TOB1/TENT4A	17
GO:0046578	regulation of Ras protein signal transduction	21/883	189/18722	0.000239674	0.007244954	0.006026885	GABARAP/CYTH1/CDC42SE2/RASGRP1/RASA3/ERBIN/ARHGEF3/RASA1/CUL3/OGT/P2RY10/RAF1/ITPKB/RIPOR2/P2RY8/ARHGAP35/DENND4A/ARFGEF1/MAP4K4/KRAS/SQSTM1	21
GO:0046632	alpha-beta T cell differentiation	15/883	112/18722	0.000246437	0.007403695	0.006158937	RPL22/FOXP1/ITK/TGFBR2/RUNX1/RORA/CBFB/SASH3/BCL2/ITPKB/SPN/SMAD7/SLAMF6/IL18R1/ANXA1	15
GO:0050684	regulation of mRNA processing	17/883	137/18722	0.000250002	0.007465	0.006209935	HNRNPA1/CELF2/DYRK1A/SF1/SRPK2/HSPA8/MBNL1/RBM4/NUP98/FAM172A/CELF1/JMJD6/SRSF9/MAGOH/SRSF6/QKI/MBNL2	17
GO:0002696	positive regulation of leukocyte activation	36/883	409/18722	0.000252239	0.007486159	0.006227537	MIF/PTPRC/HSPH1/FYN/PRKCQ/NCK2/IL7R/RASGRP1/INPP5D/JUND/TGFBR2/CARD11/IL6ST/PTPN22/CD47/DOCK8/NCK1/HSPD1/RUNX1/CD81/PIK3CA/CBFB/SASH3/BCL2/NFATC2/ITPKB/RPS3/IGKC/CD226/CORO1A/CD46/BLOC1S6/HLA-DMA/CD55/CD6/ANXA1	36
GO:0033120	positive regulation of RNA splicing	8/883	37/18722	0.000270276	0.007925396	0.006592926	HSPA1A/DYRK1A/HSPA8/ERN1/NUP98/SLC38A2/HNRNPLL/SRSF1	8
GO:1904358	positive regulation of telomere maintenance via telomere lengthening	8/883	37/18722	0.000270276	0.007925396	0.006592926	HNRNPA1/PRKCQ/ATM/TCP1/TNKS/TNKS2/CCT4/MAPK1	8
GO:1902117	positive regulation of organelle assembly	11/883	67/18722	0.000275347	0.008026047	0.006676655	CNOT6L/PIP4K2A/LCP1/SEPTIN9/PAN3/MSN/CNOT2/ARHGAP35/SDCBP/DYNC1H1/CNOT1	11
GO:0032970	regulation of actin filament-based process	35/883	396/18722	0.000282865	0.008153366	0.006782569	ARPC3/ARPC1B/MYH9/TMSB4X/SSH2/ARPC4/NCK2/CAMK2D/CLASP1/CD47/NCK1/RASA1/CAPZA1/PDE4D/DLG1/PTK2B/IQGAP2/RICTOR/SMAD3/PIK3CA/ATP2A2/PREX1/CYFIP2/CDC42EP3/ARHGAP35/CORO1A/SMAD4/CAPZA2/ARFGEF1/EVL/TAOK1/FLNA/TWF2/CLASP2/SPTAN1	35
GO:0032103	positive regulation of response to external stimulus	37/883	427/18722	0.000283045	0.008153366	0.006782569	CXCR4/NEAT1/ABCC1/TMSB4X/FYN/ETS1/ANKRD17/PDCD4/RASGRP1/PUM2/PSPC1/MCU/CREBBP/IL6ST/CD47/DDT/HSPD1/SH2D1A/CD81/PTK2B/SMAD3/GPSM3/NLRC5/HSP90AA1/ADAM10/UBE2K/CCR6/WNK1/RIPOR2/CAMK1D/CD226/STK39/USP15/PRKCA/FLNA/MAPK1/SLAMF6	37
GO:0016055	Wnt signaling pathway	38/883	444/18722	0.000300991	0.008619621	0.007170434	RPS12/STK4/TNIK/GRK5/ATP6V0C/FAM53B/PPP2CA/CYLD/SKI/USP34/PPM1B/TBL1XR1/CCDC88C/CUL3/CCNY/SNX3/DISC1/TNKS/SMAD3/TMEM131L/TNKS2/MACF1/WDR61/CSNK2B/RAB5A/ARNTL/WNK1/MLLT3/TLE5/MBD2/DDX3X/FOXO3/GSK3B/GNAQ/SDHAF2/SMURF2/CSNK1G1/SMURF1	38
GO:0035710	CD4-positive, alpha-beta T cell activation	14/883	102/18722	0.000303439	0.008639198	0.00718672	FOXP1/PRKCQ/TGFBR2/RUNX1/CD81/RORA/CBFB/SASH3/SPN/SMAD7/SLAMF6/CD55/IL18R1/ANXA1	14
GO:0033962	P-body assembly	6/883	21/18722	0.000318937	0.009027935	0.007510099	CNOT6L/PAN3/DDX6/CNOT2/DYNC1H1/CNOT1	6
GO:1903050	regulation of proteolysis involved in cellular protein catabolic process	23/883	221/18722	0.000324926	0.009144611	0.007607159	RPS7/HSPA1B/HSPA1A/SUMO2/GABARAP/RPL11/ZFAND2A/SUMO1/ARIH1/WAC/OGT/DISC1/UBQLN1/COP1/PTK2B/XPO1/UBE2K/SMAD7/SDCBP/GSK3B/TMEM259/HERPUD1/SMURF1	23
GO:0198738	cell-cell signaling by wnt	38/883	446/18722	0.000328785	0.009200355	0.007653531	RPS12/STK4/TNIK/GRK5/ATP6V0C/FAM53B/PPP2CA/CYLD/SKI/USP34/PPM1B/TBL1XR1/CCDC88C/CUL3/CCNY/SNX3/DISC1/TNKS/SMAD3/TMEM131L/TNKS2/MACF1/WDR61/CSNK2B/RAB5A/ARNTL/WNK1/MLLT3/TLE5/MBD2/DDX3X/FOXO3/GSK3B/GNAQ/SDHAF2/SMURF2/CSNK1G1/SMURF1	38
GO:0017015	regulation of transforming growth factor beta receptor signaling pathway	16/883	128/18722	0.000346003	0.009627151	0.008008571	HSPA1A/CHST11/FKBP1A/SKI/CREBBP/GLG1/SNX25/SMAD3/SMAD7/LDLRAD4/SMAD4/SDCBP/SMAD2/TRIM33/SMURF2/SMURF1	16
GO:0007004	telomere maintenance via telomerase	11/883	69/18722	0.000358691	0.009923788	0.008255336	HNRNPA1/PTGES3/PRKCQ/ATM/TCP1/TNKS/RAD50/HSP90AA1/TNKS2/CCT4/MAPK1	11
GO:0046634	regulation of alpha-beta T cell activation	14/883	104/18722	0.000371996	0.010234076	0.008513456	PTPRC/HSPH1/PRKCQ/CBLB/TGFBR2/PTPN22/RUNX1/CD81/CBFB/SASH3/ITPKB/SMAD7/CD55/ANXA1	14
GO:0060968	regulation of gene silencing	12/883	81/18722	0.000395672	0.010824611	0.009004707	NEAT1/RESF1/RMRP/PUM2/ATF7IP/TNRC6B/PPP3CA/MAP2K1/DDX6/AGO2/ADAR/PHF8	12
GO:0019932	second-messenger-mediated signaling	29/883	312/18722	0.000405119	0.011021479	0.009168475	CALM2/CXCR4/PTPRC/TMBIM4/PPP3R1/PPP2CA/PTPRJ/LAT/PDE7A/CAMK2D/AHR/MCU/PPP3CA/HDAC4/PDE4D/ITPR1/PTK2B/PDE3B/ATP2A2/CCR6/CRTC3/NFATC2/NFATC3/NFAT5/ADNP/RAPGEF2/STIMATE/GSK3B/DGKD	29
GO:0001819	positive regulation of cytokine production	39/883	467/18722	0.000410987	0.011119356	0.009249897	MIF/HSPA1B/HSPA1A/FOXP1/PTPRC/ITK/PRKCQ/PTPRJ/RASGRP1/CARD11/IL6ST/PTPN22/DDT/HSPD1/PDE4D/CASP8/RUNX1/CD81/LTB/SMAD3/GPSM3/HSP90AA1/RORA/MBP/NLRP1/SASH3/RPS3/DENND1B/CD226/SPN/KPNA6/DDX3X/CD46/SLAMF6/CD55/IL18R1/CD6/SLC7A5/ANXA1	39
GO:0050867	positive regulation of cell activation	36/883	420/18722	0.000417448	0.011232115	0.009343698	MIF/PTPRC/HSPH1/FYN/PRKCQ/NCK2/IL7R/RASGRP1/INPP5D/JUND/TGFBR2/CARD11/IL6ST/PTPN22/CD47/DOCK8/NCK1/HSPD1/RUNX1/CD81/PIK3CA/CBFB/SASH3/BCL2/NFATC2/ITPKB/RPS3/IGKC/CD226/CORO1A/CD46/BLOC1S6/HLA-DMA/CD55/CD6/ANXA1	36
GO:1903313	positive regulation of mRNA metabolic process	15/883	118/18722	0.000437074	0.011695897	0.009729506	CNOT6L/ZC3HAV1/ZFP36L2/HSPA8/TNRC6B/NUP98/PAN3/CELF1/AGO2/CNOT2/TARDBP/YTHDF3/TOB1/CNOT1/TENT4A	15
GO:0008625	extrinsic apoptotic signaling pathway via death domain receptors	12/883	82/18722	0.000443968	0.011752817	0.009776857	STK4/GABARAP/BAG3/FAF1/DEDD2/CASP8/RFFL/BCL2/RAF1/DDX3X/GSK3B/TMC8	12
GO:0002262	myeloid cell homeostasis	18/883	157/18722	0.000445427	0.011752817	0.009776857	RPS17/HSPA1B/HSPA1A/IKZF1/RPS24/ETS1/INPP5D/RPS14/SP3/KLF2/JMJD6/GPI/ADAR/ITPKB/FOXO3/BRD1/BCL2L11/ANXA1	18
GO:0019079	viral genome replication	16/883	131/18722	0.000449964	0.011752817	0.009776857	ZC3HAV1/RESF1/SRPK2/HSPA8/IFITM1/VAPA/BCL2/RAB5A/ADAR/APOBEC3C/ISG20/ATG16L1/KPNA6/DDX3X/PPIA/STOM	16
GO:1903844	regulation of cellular response to transforming growth factor beta stimulus	16/883	131/18722	0.000449964	0.011752817	0.009776857	HSPA1A/CHST11/FKBP1A/SKI/CREBBP/GLG1/SNX25/SMAD3/SMAD7/LDLRAD4/SMAD4/SDCBP/SMAD2/TRIM33/SMURF2/SMURF1	16
GO:0007179	transforming growth factor beta receptor signaling pathway	21/883	198/18722	0.000451201	0.011752817	0.009776857	HSPA1A/CHST11/FKBP1A/SKI/TGFBR2/CREBBP/USP9X/GLG1/SNX25/SMAD3/USP9Y/USP15/SMAD7/LDLRAD4/SMAD4/SDCBP/SMAD2/TRIM33/FUT8/SMURF2/SMURF1	21
GO:0072594	establishment of protein localization to organelle	36/883	422/18722	0.000456164	0.011772022	0.009792832	NDUFA13/TXNIP/FAM53B/PPP3R1/SPCS2/CBLB/ZFAND2A/BAG3/SUMO1/HSPA8/CHMP4A/PPP3CA/NUP98/TOMM5/HSPD1/TCP1/SMAD3/HSP90AA1/IL10RA/MAN1A1/TOMM7/CCT4/VPS37B/VPS13D/HIKESHI/USP36/HSPA4/KPNA6/RAB7A/TARDBP/ZFAND6/FLNA/MAPK1/RANBP2/HERPUD1/SMURF1	36
GO:0000381	regulation of alternative mRNA splicing, via spliceosome	10/883	60/18722	0.000456746	0.011772022	0.009792832	HNRNPA1/CELF2/DYRK1A/MBNL1/RBM4/FAM172A/CELF1/MAGOH/SRSF6/MBNL2	10
GO:0060211	regulation of nuclear-transcribed mRNA poly(A) tail shortening	5/883	15/18722	0.000466266	0.011892215	0.009892818	TNRC6B/AGO2/TOB1/CNOT1/TENT4A	5
GO:1900153	positive regulation of nuclear-transcribed mRNA catabolic process, deadenylation-dependent decay	5/883	15/18722	0.000466266	0.011892215	0.009892818	ZFP36L2/TNRC6B/AGO2/TOB1/CNOT1	5
GO:0016050	vesicle organization	28/883	300/18722	0.000473721	0.011990668	0.009974718	PIP4K2A/BLOC1S1/PDCD6/CHMP4A/VAMP2/STX16/EPS15/CUL3/SNX3/PICALM/MFSD14A/VAPA/SNAP23/BCL2/RAB27A/VPS37B/VPS8/CORO1A/RAB7A/SDCBP/BLOC1S6/VTI1A/CHMP3/CHMP1B/SPG11/ANKFY1/SQSTM1/ANXA1	28
GO:0045022	early endosome to late endosome transport	8/883	40/18722	0.000475023	0.011990668	0.009974718	MAP2K1/SNX3/MSN/RAB5A/RAB7A/FLNA/MAPK1/CHMP3	8
GO:0034976	response to endoplasmic reticulum stress	25/883	256/18722	0.000480874	0.012076103	0.01004579	HSPA1A/NCK2/ERN1/STT3B/NCK1/MAP3K5/ITPR1/UBQLN1/UBE2K/ATP2A2/MAN1A1/BCL2/ERO1A/TXNDC12/DDX3X/TARDBP/SERP1/BCL2L11/OPA1/GSK3B/DNAJB14/CREB3L2/ATP2A3/TMEM259/HERPUD1	25
GO:1903321	negative regulation of protein modification by small protein conjugation or removal	13/883	95/18722	0.00050744	0.012678234	0.010546686	RPS7/HSPA1B/HSPA1A/FYN/RPL11/OGT/HDAC8/RPS3/SMAD7/IVNS1ABP/PPIA/TRIP12/SQSTM1	13
GO:0071902	positive regulation of protein serine/threonine kinase activity	21/883	200/18722	0.000515866	0.01282334	0.010667396	CALM2/STK4/CCND2/CCND3/PPP2CA/RASGRP1/ERN1/MAP2K1/CCNY/MAP3K5/PIK3R5/PTK2B/RICTOR/CAB39/RPS3/TAOK3/DDX3X/NEK10/RAPGEF2/TAOK1/KRAS	21
GO:0042255	ribosome assembly	10/883	61/18722	0.00052358	0.012949343	0.010772215	RPL3/RPL23A/RPS27/RPSA/RPL10/RPS28/RPL11/RPL24/RPS14/DDX3X	10
GO:1903052	positive regulation of proteolysis involved in cellular protein catabolic process	16/883	133/18722	0.000533292	0.013123271	0.0109169	HSPA1B/HSPA1A/SUMO2/GABARAP/ZFAND2A/SUMO1/ARIH1/DISC1/UBQLN1/COP1/PTK2B/SMAD7/GSK3B/TMEM259/HERPUD1/SMURF1	16
GO:0071356	cellular response to tumor necrosis factor	23/883	229/18722	0.000538624	0.013188202	0.010970915	HSPA1B/HSPA1A/ZFP36L2/TMSB4X/CYLD/ERBIN/SGMS1/COMMD7/HDAC4/MAP3K5/CASP8/TANK/HIPK1/RFFL/PTK2B/RORA/UBE2K/KLF2/RPS3/PRPF8/ZFAND6/FOXO3/MAPK1	23
GO:0061157	mRNA destabilization	12/883	84/18722	0.00055557	0.013535456	0.011259786	CNOT6L/ZFP36L2/TNRC6B/PAN3/CELF1/AGO2/CNOT2/TARDBP/YTHDF3/TOB1/CNOT1/TENT4A	12
GO:0042113	B cell activation	30/883	334/18722	0.000575061	0.013940957	0.011597112	MIF/ITGA4/PTPRC/ZFP36L2/DOCK10/PLCL2/ATM/PTPRJ/IL7R/RASGRP1/INPP5D/DOCK11/AHR/PRKCB/CARD11/HDAC4/FNIP1/HSPD1/CASP8/SP3/CD81/PTK2B/TPD52/CCR6/SASH3/BCL2/NFATC2/IGKC/CD79B/CMTM7	30
GO:1902235	regulation of endoplasmic reticulum stress-induced intrinsic apoptotic signaling pathway	7/883	32/18722	0.000605593	0.014608822	0.012152691	HSPA1A/NCK2/NCK1/TXNDC12/BCL2L11/OPA1/HERPUD1	7
GO:0034504	protein localization to nucleus	27/883	290/18722	0.000615953	0.014695106	0.012224468	TXNIP/DNAJB6/FYN/FAM53B/PPP3R1/RPL11/CBLB/BAG3/SUMO1/OSBPL8/PPP3CA/NUP98/TCP1/MORC3/XPO1/SMAD3/CCT4/BANP/HIKESHI/KPNA6/TARDBP/FLNA/MAPK1/SYNE1/SUN2/GSK3B/RANBP2	27
GO:0044403	biological process involved in symbiotic interaction	27/883	290/18722	0.000615953	0.014695106	0.012224468	HSPA1B/HSPA1A/RPSA/CXCR4/DDX39B/HSPA8/NPC1/EPS15/IFITM1/HSPD1/TCP1/SNX3/CD81/TRIM22/VAPA/TRIM59/TRIM26/VPS37B/WWP1/RAB7A/WWP2/TARDBP/PPIA/CD46/STOM/CHMP3/CD55	27
GO:0010507	negative regulation of autophagy	12/883	85/18722	0.000619663	0.014695106	0.012224468	CHMP4A/NPC1/PTPN22/HERC1/MCL1/TAB2/IL10RA/PIK3CA/BCL2/USP36/SMG1/MTM1	12
GO:0070507	regulation of microtubule cytoskeleton organization	17/883	148/18722	0.000621174	0.014695106	0.012224468	HSPA1B/HSPA1A/CYLD/DYRK1A/CLASP1/ATXN7/FKBP4/RPS3/SLAIN2/RNF4/DYNC1H1/TAOK1/ARHGEF7/GSK3B/MECP2/CLASP2/CHMP1B	17
GO:0031109	microtubule polymerization or depolymerization	15/883	122/18722	0.000624871	0.014711503	0.012238109	HSPA1B/HSPA1A/DYRK1A/CLASP1/RANBP9/ATXN7/FKBP4/RPS3/CEP192/SLAIN2/TAOK1/ARHGEF7/MECP2/CLASP2/ZNF207	15
GO:0009615	response to virus	32/883	367/18722	0.000639181	0.014976405	0.012458474	EEF1G/TPT1/RPS15A/CXCR4/PTPRC/ZC3HAV1/IFNAR2/PSMA2/PPM1B/ANKRD17/PUM2/RNF125/IFI44L/PTPN22/IFITM1/IRF9/SERINC5/TRIM22/SMAD3/NLRC5/HSP90AA1/NLRP1/BCL2/ADAR/IFI44/APOBEC3C/USP15/ISG20/IVNS1ABP/DDX3X/RNF216/IL10RB	32
GO:0034250	positive regulation of cellular amide metabolic process	18/883	162/18722	0.000649346	0.015070372	0.012536642	RPL26/RPS4X/RPS9/DDX39B/NCK2/EIF3E/NCK1/PTK2B/AGO2/PICALM/LARP4B/NGRN/DDX3X/YTHDF3/MAPK1/SERP1/TOB1/TENT4A	18
GO:0051494	negative regulation of cytoskeleton organization	18/883	162/18722	0.000649346	0.015070372	0.012536642	TMSB4X/SSH2/DYRK1A/CLASP1/ATXN7/FKBP4/CAPZA1/KAT2B/PIK3CA/CORO1A/SMAD4/CAPZA2/ARFGEF1/TAOK1/ARHGEF7/TWF2/CLASP2/SPTAN1	18
GO:0032206	positive regulation of telomere maintenance	9/883	52/18722	0.000655954	0.015080773	0.012545294	HNRNPA1/PRKCQ/ATM/TCP1/TNKS/RAD50/TNKS2/CCT4/MAPK1	9
GO:0060147	regulation of posttranscriptional gene silencing	9/883	52/18722	0.000655954	0.015080773	0.012545294	NEAT1/RMRP/PUM2/TNRC6B/PPP3CA/MAP2K1/DDX6/AGO2/ADAR	9
GO:0031098	stress-activated protein kinase signaling cascade	24/883	247/18722	0.000664073	0.015196109	0.01264124	FOXO1/TNIK/CYLD/PDCD4/RASGRP1/CCDC88C/PTPN22/MAP2K1/IRAK4/MAP3K5/DLG1/PTK2B/SMAD3/ARHGEF6/STK39/TAOK3/CCM2/SDCBP/PPIA/MAP4K4/TAOK1/NCF1/MAPK1/ULK4	24
GO:0043502	regulation of muscle adaptation	13/883	98/18722	0.000686373	0.015560973	0.01294476	FOXO1/DDX39B/CAMK2D/IL6ST/PPP3CA/HDAC4/JARID2/SMAD3/ATP2A2/SMAD4/FBXO32/FOXO3/PRKCA	13
GO:2001243	negative regulation of intrinsic apoptotic signaling pathway	13/883	98/18722	0.000686373	0.015560973	0.01294476	TPT1/MIF/HSPA1A/NDUFA13/SOD2/MCL1/BCL2/TXNDC12/IVNS1ABP/DDX3X/PPIA/OPA1/HERPUD1	13
GO:0050855	regulation of B cell receptor signaling pathway	6/883	24/18722	0.000700781	0.015741851	0.013095228	FOXP1/PRKCH/PLCL2/PRKCB/PTPN22/CD81	6
GO:0070841	inclusion body assembly	6/883	24/18722	0.000700781	0.015741851	0.013095228	HSPA1B/HSPA1A/DNAJB6/DNAJB1/BAG3/DNAJA4	6
GO:0046685	response to arsenic-containing substance	7/883	33/18722	0.000737705	0.016495613	0.013722262	HNRNPA1/ZFAND2A/RBM4/SLC38A2/RNF4/DDX3X/CPEB2	7
GO:0006278	RNA-dependent DNA biosynthetic process	11/883	75/18722	0.00074528	0.016589254	0.01380016	HNRNPA1/PTGES3/PRKCQ/ATM/TCP1/TNKS/RAD50/HSP90AA1/TNKS2/CCT4/MAPK1	11
GO:0022604	regulation of cell morphogenesis	28/883	309/18722	0.000754079	0.01670916	0.013899906	CXCR4/ARHGAP15/MYH9/MYL12A/FYN/CDC42SE2/RASA1/SEMA4D/DLG1/MSN/PTK2B/EPB41/MACF1/BRWD3/DIAPH1/PREX1/CDC42EP3/ARHGAP35/BRWD1/CORO1A/MKLN1/SPAG9/FLNA/OPA1/ARHGEF7/RREB1/ANXA1/SMURF1	28
GO:0060966	regulation of gene silencing by RNA	9/883	53/18722	0.000757576	0.016711042	0.013901472	NEAT1/RMRP/PUM2/TNRC6B/PPP3CA/MAP2K1/DDX6/AGO2/ADAR	9
GO:0030888	regulation of B cell proliferation	10/883	64/18722	0.000774322	0.017003828	0.014145033	MIF/PTPRC/ATM/INPP5D/AHR/CARD11/CD81/SASH3/BCL2/NFATC2	10
GO:2001236	regulation of extrinsic apoptotic signaling pathway	17/883	151/18722	0.000781338	0.017081298	0.014209478	HSPA1B/HSPA1A/STK4/PTPRC/FYN/BIRC6/PRDX2/CYLD/FAF1/DEDD2/MCL1/RFFL/BCL2/RAF1/DDX3X/GSK3B/TMC8	17
GO:0071560	cellular response to transforming growth factor beta stimulus	24/883	250/18722	0.000787752	0.017144983	0.014262456	HSPA1A/CHST11/ZFP36L2/FYN/FKBP1A/SKI/TGFBR2/NR3C1/CREBBP/USP9X/GLG1/SNX25/SMAD3/USP9Y/USP15/SMAD7/LDLRAD4/SMAD4/SDCBP/SMAD2/TRIM33/FUT8/SMURF2/SMURF1	24
GO:0000956	nuclear-transcribed mRNA catabolic process	14/883	112/18722	0.000794157	0.017207904	0.014314798	CNOT6L/ZFP36L2/ATM/EIF3E/TNRC6B/PAN3/AGO2/CNOT2/TENT2/MAGOH/SMG1/TOB1/CNOT1/TENT4A	14
GO:0010968	regulation of microtubule nucleation	4/883	10/18722	0.000821229	0.01763842	0.014672933	HSPA1B/HSPA1A/ARHGEF7/MECP2	4
GO:0050861	positive regulation of B cell receptor signaling pathway	4/883	10/18722	0.000821229	0.01763842	0.014672933	FOXP1/PRKCH/PRKCB/CD81	4
GO:0032956	regulation of actin cytoskeleton organization	31/883	357/18722	0.000825138	0.017644992	0.0146784	ARPC3/ARPC1B/TMSB4X/SSH2/ARPC4/NCK2/CLASP1/CD47/NCK1/RASA1/CAPZA1/DLG1/PTK2B/IQGAP2/RICTOR/SMAD3/PIK3CA/PREX1/CYFIP2/CDC42EP3/ARHGAP35/CORO1A/SMAD4/CAPZA2/ARFGEF1/EVL/TAOK1/FLNA/TWF2/CLASP2/SPTAN1	31
GO:0031110	regulation of microtubule polymerization or depolymerization	12/883	88/18722	0.000850266	0.017894225	0.01488573	HSPA1B/HSPA1A/DYRK1A/CLASP1/ATXN7/FKBP4/RPS3/SLAIN2/TAOK1/ARHGEF7/MECP2/CLASP2	12
GO:0050779	RNA destabilization	12/883	88/18722	0.000850266	0.017894225	0.01488573	CNOT6L/ZFP36L2/TNRC6B/PAN3/CELF1/AGO2/CNOT2/TARDBP/YTHDF3/TOB1/CNOT1/TENT4A	12
GO:0051236	establishment of RNA localization	18/883	166/18722	0.000865938	0.017894225	0.01488573	HNRNPA1/HNRNPA3/DDX39B/ATM/TGFBR2/SARNP/NUP98/TNKS/MRPL18/XPO1/NUP210/MAGOH/SMG1/SRSF1/AHCTF1/NUP160/RANBP2/QKI	18
GO:1902904	negative regulation of supramolecular fiber organization	18/883	166/18722	0.000865938	0.017894225	0.01488573	TMSB4X/SSH2/DYRK1A/HSPA8/CLASP1/ATXN7/FKBP4/CAPZA1/PIK3CA/CORO1A/SMAD4/CAPZA2/ARFGEF1/TAOK1/ARHGEF7/TWF2/CLASP2/SPTAN1	18
GO:0031050	dsRNA processing	9/883	54/18722	0.000871662	0.017894225	0.01488573	RMRP/PUM2/PPP3CA/MAP2K1/AGO2/SMAD3/ADAR/DDX3X/SMAD2	9
GO:0070918	production of small RNA involved in gene silencing by RNA	9/883	54/18722	0.000871662	0.017894225	0.01488573	RMRP/PUM2/PPP3CA/MAP2K1/AGO2/SMAD3/ADAR/DDX3X/SMAD2	9
GO:0038034	signal transduction in absence of ligand	10/883	65/18722	0.000877115	0.017894225	0.01488573	HSPA1B/HSPA1A/FYN/PRDX2/BAG3/MCL1/BCL2/FOXO3/BCL2L11/GSK3B	10
GO:0048524	positive regulation of viral process	10/883	65/18722	0.000877115	0.017894225	0.01488573	SRPK2/VAPA/ADAR/VPS37B/KPNA6/RAB7A/DDX3X/PPIA/STOM/CHMP3	10
GO:0097192	extrinsic apoptotic signaling pathway in absence of ligand	10/883	65/18722	0.000877115	0.017894225	0.01488573	HSPA1B/HSPA1A/FYN/PRDX2/BAG3/MCL1/BCL2/FOXO3/BCL2L11/GSK3B	10
GO:0031929	TOR signaling	15/883	126/18722	0.000877383	0.017894225	0.01488573	SIK3/UBR2/ATM/PDCD6/CARD11/FNIP1/WAC/DISC1/RFFL/RICTOR/PIK3CA/ARNTL/SESN3/SMG1/AKT3	15
GO:0032469	endoplasmic reticulum calcium ion homeostasis	6/883	25/18722	0.000885636	0.017894225	0.01488573	CAMK2D/RAP1GDS1/ITPR1/ATP2A2/BCL2/HERPUD1	6
GO:0036092	phosphatidylinositol-3-phosphate biosynthetic process	5/883	17/18722	0.000888025	0.017894225	0.01488573	ATM/INPP4A/INPP4B/PIK3CA/SYNJ2	5
GO:0090083	regulation of inclusion body assembly	5/883	17/18722	0.000888025	0.017894225	0.01488573	HSPA1B/HSPA1A/DNAJB6/DNAJB1/DNAJA4	5
GO:1900034	regulation of cellular response to heat	5/883	17/18722	0.000888025	0.017894225	0.01488573	DNAJB6/DNAJB1/ATM/CREBBP/GSK3B	5
GO:0051973	positive regulation of telomerase activity	7/883	34/18722	0.000891605	0.017894225	0.01488573	PTGES3/PRKCQ/TCP1/TNKS/HSP90AA1/CCT4/MAPK1	7
GO:1902905	positive regulation of supramolecular fiber organization	21/883	209/18722	0.000916645	0.018321673	0.015241313	ARPC3/HSPA1B/HSPA1A/ARPC1B/ARPC4/NCK2/CLASP1/CD47/NCK1/DLG1/PTK2B/IQGAP2/RICTOR/SMAD3/RPS3/CDC42EP3/SLAIN2/CORO1A/EVL/FLNA/MECP2	21
GO:0062208	positive regulation of pattern recognition receptor signaling pathway	8/883	44/18722	0.000926791	0.018382793	0.015292157	HSPA1B/HSPA1A/ANKRD17/PUM2/PTPN22/WDFY1/USP15/DDX3X	8
GO:0034612	response to tumor necrosis factor	24/883	253/18722	0.000930964	0.018382793	0.015292157	HSPA1B/HSPA1A/ZFP36L2/TMSB4X/CYLD/ERBIN/SGMS1/COMMD7/HDAC4/MAP3K5/CASP8/TANK/HIPK1/RFFL/PTK2B/RORA/ADAM10/UBE2K/KLF2/RPS3/PRPF8/ZFAND6/FOXO3/MAPK1	24
GO:0060828	regulation of canonical Wnt signaling pathway	24/883	253/18722	0.000930964	0.018382793	0.015292157	RPS12/STK4/FAM53B/CYLD/USP34/PPM1B/TBL1XR1/CCDC88C/CCNY/TNKS/SMAD3/TMEM131L/TNKS2/ARNTL/WNK1/MLLT3/TLE5/DDX3X/FOXO3/GSK3B/GNAQ/SDHAF2/SMURF2/CSNK1G1	24
GO:0031333	negative regulation of protein-containing complex assembly	16/883	140/18722	0.000937068	0.018429007	0.015330602	RPL13A/TMSB4X/SSH2/DYRK1A/FKBP4/CAPZA1/RAF1/LDLRAD4/DDX3X/CAPZA2/ARFGEF1/ARHGEF7/TWF2/GSK3B/TMC8/SPTAN1	16
GO:0051403	stress-activated MAPK cascade	23/883	239/18722	0.000970591	0.01898162	0.015790305	FOXO1/TNIK/CYLD/PDCD4/RASGRP1/PTPN22/MAP2K1/IRAK4/MAP3K5/DLG1/PTK2B/SMAD3/ARHGEF6/STK39/TAOK3/CCM2/SDCBP/PPIA/MAP4K4/TAOK1/NCF1/MAPK1/ULK4	23
GO:0002685	regulation of leukocyte migration	21/883	210/18722	0.000974475	0.01898162	0.015790305	MIF/ITGA4/MCU/CD47/DOCK8/DDT/STK10/CD81/MSN/PTK2B/GPSM3/ADAM10/CCR6/WNK1/RIPOR2/CAMK1D/SPN/STK39/LRCH1/MAPK1/ANXA1	21
GO:0044772	mitotic cell cycle phase transition	35/883	424/18722	0.000976796	0.01898162	0.015790305	RPL26/CALM2/FOXN3/ZFP36L2/CCND2/CCND3/TMEM14B/CDC14A/CDK17/TAF10/ATM/ANKRD17/RPL24/CLASP1/PPP3CA/CUL3/CCNY/WAC/CDC26/DLG1/ZNF655/NABP1/BCL2/MAD1L1/FBXL17/CRLF3/TAOK3/DDX3X/BABAM2/PHF8/TAOK1/MECP2/CLASP2/ANXA1/ZNF207	35
GO:0046626	regulation of insulin receptor signaling pathway	10/883	66/18722	0.000990846	0.019103045	0.015891316	CCND3/PIP4K2A/PRKCQ/OSBPL8/PRKCB/NCK1/OGT/SLC27A4/SESN3/OPA1	10
GO:0072678	T cell migration	10/883	66/18722	0.000990846	0.019103045	0.015891316	ITGA4/DOCK8/MSN/ADAM10/CCR6/WNK1/RIPOR2/SPN/STK39/LRCH1	10
GO:0031113	regulation of microtubule polymerization	9/883	55/18722	0.000999319	0.019135449	0.015918272	HSPA1B/HSPA1A/DYRK1A/CLASP1/FKBP4/RPS3/SLAIN2/ARHGEF7/MECP2	9
GO:0060401	cytosolic calcium ion transport	19/883	182/18722	0.001000342	0.019135449	0.015918272	CALM2/PTPRC/FYN/FKBP1A/LIME1/CAMK2D/RASA3/MCU/PDE4D/ITPR1/PTK2B/ATP2A2/BCL2/DIAPH1/ERO1A/MCUB/CORO1A/OPA1/ATP2A3	19
GO:0016241	regulation of macroautophagy	16/883	141/18722	0.001011867	0.019280602	0.016039021	PIP4K2A/ATP6V0C/BAG3/CHMP4A/ERN1/NPC1/EXOC4/WAC/UBQLN1/PIK3CA/VPS13D/SESN3/USP36/SMG1/ATP6V1H/MTM1	16
GO:0032886	regulation of microtubule-based process	23/883	240/18722	0.001026924	0.019491663	0.016214597	HSPA1B/HSPA1A/CYLD/DYRK1A/CLASP1/ATXN7/FKBP4/XPO1/KAT2B/CCR6/MACF1/DIAPH1/RPS3/SLAIN2/RNF4/DYNC1H1/TAOK1/ARHGEF7/CHMP3/GSK3B/MECP2/CLASP2/CHMP1B	23
GO:0071675	regulation of mononuclear cell migration	14/883	115/18722	0.001033123	0.019533605	0.016249487	ITGA4/CD47/DOCK8/STK10/MSN/PTK2B/ADAM10/CCR6/WNK1/RIPOR2/SPN/STK39/LRCH1/MAPK1	14
GO:0032436	positive regulation of proteasomal ubiquitin-dependent protein catabolic process	12/883	90/18722	0.001040658	0.019600399	0.016305051	HSPA1B/HSPA1A/SUMO2/GABARAP/ZFAND2A/SUMO1/ARIH1/UBQLN1/COP1/SMAD7/GSK3B/HERPUD1	12
GO:0010952	positive regulation of peptidase activity	20/883	197/18722	0.001056942	0.01969339	0.016382408	HSPE1/NDUFA13/FYN/PDCD6/CTSD/HSPD1/MAP3K5/CASP8/TANK/SMAD3/PSME4/PICALM/MBP/NLRP1/RPS3/CYFIP2/DDX3X/MTCH1/BCL2L11/ATP2A3	20
GO:0010639	negative regulation of organelle organization	30/883	347/18722	0.001064875	0.01969339	0.016382408	HNRNPA1/HSPA1A/TMSB4X/SSH2/DYRK1A/ATM/CLASP1/CHMP4A/ATXN7/FKBP4/CAPZA1/TNKS/RAD50/KAT2B/TNKS2/PIK3CA/MAD1L1/CORO1A/RAB7A/SMAD4/CAPZA2/ARFGEF1/TAOK1/OPA1/ARHGEF7/TWF2/CLASP2/MTM1/SPTAN1/ZNF207	30
GO:0051495	positive regulation of cytoskeleton organization	22/883	226/18722	0.001066217	0.01969339	0.016382408	ARPC3/HSPA1B/HSPA1A/ARPC1B/ARPC4/NCK2/CLASP1/CD47/NCK1/DLG1/PTK2B/IQGAP2/RICTOR/SMAD3/RPS3/CDC42EP3/SLAIN2/CORO1A/EVL/DYNC1H1/FLNA/MECP2	22
GO:0002819	regulation of adaptive immune response	19/883	183/18722	0.001068196	0.01969339	0.016382408	PTPRC/SKAP1/HLA-B/PRKCQ/CD48/IL7R/AHR/IL6ST/HSPD1/CD81/SASH3/DENND1B/CD226/SMAD7/ADCY7/CD46/CD55/IL18R1/ANXA1	19
GO:1905898	positive regulation of response to endoplasmic reticulum stress	7/883	35/18722	0.001069725	0.01969339	0.016382408	NCK2/ERN1/NCK1/UBQLN1/BCL2L11/TMEM259/HERPUD1	7
GO:2000403	positive regulation of lymphocyte migration	7/883	35/18722	0.001069725	0.01969339	0.016382408	ITGA4/DOCK8/PTK2B/ADAM10/WNK1/SPN/STK39	7
GO:0048538	thymus development	8/883	45/18722	0.001081289	0.019831729	0.016497489	PRDX2/MAP2K1/JARID2/BCL2/RAF1/MAD1L1/MAPK1/BCL2L11	8
GO:0071559	response to transforming growth factor beta	24/883	256/18722	0.001096196	0.020030119	0.016662524	HSPA1A/CHST11/ZFP36L2/FYN/FKBP1A/SKI/TGFBR2/NR3C1/CREBBP/USP9X/GLG1/SNX25/SMAD3/USP9Y/USP15/SMAD7/LDLRAD4/SMAD4/SDCBP/SMAD2/TRIM33/FUT8/SMURF2/SMURF1	24
GO:0034063	stress granule assembly	6/883	26/18722	0.001105867	0.020057152	0.016685012	RPS23/PUM2/DDX6/DDX3X/YTHDF3/DYNC1H1	6
GO:1904353	regulation of telomere capping	6/883	26/18722	0.001105867	0.020057152	0.016685012	PRKCQ/ATM/TNKS/RAD50/TNKS2/MAPK1	6
GO:0034101	erythrocyte homeostasis	15/883	129/18722	0.001119219	0.020224405	0.016824145	RPS17/HSPA1B/HSPA1A/IKZF1/RPS24/ETS1/INPP5D/RPS14/SP3/KLF2/JMJD6/GPI/ADAR/FOXO3/BRD1	15
GO:0000288	nuclear-transcribed mRNA catabolic process, deadenylation-dependent decay	9/883	56/18722	0.00114171	0.020554971	0.017099135	CNOT6L/ZFP36L2/TNRC6B/PAN3/AGO2/CNOT2/TOB1/CNOT1/TENT4A	9
GO:0006446	regulation of translational initiation	11/883	79/18722	0.001159195	0.020793317	0.017297408	RPL13A/NCK2/EIF3E/RBM4/EIF4A2/NCK1/AGO2/EIF1/EIF4H/DDX3X/YTHDF3	11
GO:2000641	regulation of early endosome to late endosome transport	5/883	18/18722	0.001182183	0.021128279	0.017576054	MAP2K1/SNX3/MSN/MAPK1/CHMP3	5
GO:0034599	cellular response to oxidative stress	26/883	288/18722	0.001207854	0.021493155	0.017879584	HSPA1B/HSPA1A/FOXO1/NME2/ABCC1/SOD2/FYN/STK24/PRDX2/ETS1/ERN1/MCL1/MAP3K5/UBQLN1/ATP2A2/BCL2/KLF2/ARNTL/RPS3/PPIA/FOXO3/NCF1/MAPK1/CPEB2/FUT8/ANXA1	26
GO:0051028	mRNA transport	15/883	130/18722	0.001211376	0.021493155	0.017879584	HNRNPA1/HNRNPA3/DDX39B/SARNP/NUP98/TNKS/XPO1/NUP210/MAGOH/SMG1/SRSF1/AHCTF1/NUP160/RANBP2/QKI	15
GO:0046718	viral entry into host cell	16/883	144/18722	0.001267319	0.022400819	0.018634646	HSPA1B/HSPA1A/RPSA/CXCR4/NPC1/EPS15/IFITM1/SNX3/CD81/TRIM22/TRIM59/TRIM26/WWP1/WWP2/CD46/CD55	16
GO:0038179	neurotrophin signaling pathway	7/883	36/18722	0.001274619	0.022400819	0.018634646	RAPGEF1/RAF1/CYFIP2/CORO1A/SOS1/RAPGEF2/RAP1A	7
GO:0000377	RNA splicing, via transesterification reactions with bulged adenosine as nucleophile	28/883	320/18722	0.001285605	0.022400819	0.018634646	HNRNPA1/CELF2/HNRNPA3/DDX39B/DYRK1A/SF1/SRPK2/HSPA8/LUC7L2/MBNL1/RBM4/NUP98/FAM172A/CELF1/CDK13/SNRPD3/HNRNPF/SNRPN/JMJD6/SRSF9/HNRNPH1/PRPF8/ISY1/MAGOH/SRSF1/SRSF6/QKI/MBNL2	28
GO:0000398	mRNA splicing, via spliceosome	28/883	320/18722	0.001285605	0.022400819	0.018634646	HNRNPA1/CELF2/HNRNPA3/DDX39B/DYRK1A/SF1/SRPK2/HSPA8/LUC7L2/MBNL1/RBM4/NUP98/FAM172A/CELF1/CDK13/SNRPD3/HNRNPF/SNRPN/JMJD6/SRSF9/HNRNPH1/PRPF8/ISY1/MAGOH/SRSF1/SRSF6/QKI/MBNL2	28
GO:0032204	regulation of telomere maintenance	11/883	80/18722	0.001287895	0.022400819	0.018634646	HNRNPA1/PRKCQ/ATM/TCP1/TNKS/RAD50/TNKS2/CCT4/HDAC8/SMG1/MAPK1	11
GO:1903706	regulation of hemopoiesis	31/883	367/18722	0.00128998	0.022400819	0.018634646	HSPA1B/HSPA1A/FOXP1/PTPRC/ZFP36L2/NME2/HLA-B/PRDX2/ETS1/IL7R/RASGRP1/INPP5D/TGFBR2/CARD11/CASP8/RUNX1/PTK2B/CAMK4/TMEM131L/CBFB/WDR61/SASH3/ITPKB/SMAD7/SOS1/NME1/CD46/FOXO3/PRKCA/BRD1/ANXA1	31
GO:0006403	RNA localization	20/883	201/18722	0.001352141	0.023314913	0.019395057	HNRNPA1/HNRNPA3/DDX39B/ATM/TGFBR2/SARNP/NUP98/TCP1/TNKS/MRPL18/XPO1/NUP210/CCT4/MAGOH/SMG1/SRSF1/AHCTF1/NUP160/RANBP2/QKI	20
GO:0006473	protein acetylation	20/883	201/18722	0.001352141	0.023314913	0.019395057	FOXO1/KANSL1/BLOC1S1/TAF10/CREBBP/NCOA3/OGT/KAT6A/KAT2B/ARNTL/EPC2/YEATS2/NAA16/SMAD4/DDX3X/MSL2/TAOK1/BRD1/GSK3B/MECP2	20
GO:0061136	regulation of proteasomal protein catabolic process	19/883	187/18722	0.001380373	0.023718204	0.019730544	HSPA1B/HSPA1A/SUMO2/GABARAP/RPL11/ZFAND2A/SUMO1/ARIH1/WAC/OGT/UBQLN1/COP1/XPO1/UBE2K/SMAD7/SDCBP/GSK3B/TMEM259/HERPUD1	19
GO:0010833	telomere maintenance via telomere lengthening	11/883	81/18722	0.001428102	0.0244525	0.020341385	HNRNPA1/PTGES3/PRKCQ/ATM/TCP1/TNKS/RAD50/HSP90AA1/TNKS2/CCT4/MAPK1	11
GO:0019722	calcium-mediated signaling	20/883	202/18722	0.001436064	0.024472544	0.020358059	CALM2/CXCR4/PTPRC/TMBIM4/PPP3R1/PTPRJ/LAT/CAMK2D/MCU/PPP3CA/HDAC4/ITPR1/PTK2B/ATP2A2/CCR6/NFATC2/NFATC3/NFAT5/STIMATE/GSK3B	20
GO:0090263	positive regulation of canonical Wnt signaling pathway	13/883	106/18722	0.001439267	0.024472544	0.020358059	RPS12/FAM53B/USP34/PPM1B/TBL1XR1/TNKS/SMAD3/TNKS2/ARNTL/WNK1/DDX3X/SMURF2/CSNK1G1	13
GO:0045580	regulation of T cell differentiation	16/883	146/18722	0.00146624	0.024844903	0.020667815	PTPRC/PRDX2/IL7R/RASGRP1/TGFBR2/CARD11/RUNX1/CAMK4/TMEM131L/CBFB/SASH3/ITPKB/SMAD7/SOS1/CD46/ANXA1	16
GO:0043666	regulation of phosphoprotein phosphatase activity	9/883	58/18722	0.001475626	0.02491772	0.020728389	CALM2/PTPRC/PPP6R3/FKBP1A/MGAT5/PPP1R2/CSNK2B/PPP6R1/GSK3B	9
GO:0045619	regulation of lymphocyte differentiation	18/883	174/18722	0.001488587	0.025050203	0.020838598	PTPRC/ZFP36L2/PRDX2/IL7R/RASGRP1/INPP5D/TGFBR2/CARD11/RUNX1/CAMK4/TMEM131L/CBFB/SASH3/ITPKB/SMAD7/SOS1/CD46/ANXA1	18
GO:0043368	positive T cell selection	7/883	37/18722	0.001508966	0.025306184	0.021051542	PTPRC/THEMIS/DOCK2/BCL2/ITPKB/SPN/SLAMF6	7
GO:0006491	N-glycan processing	5/883	19/18722	0.001542632	0.025678996	0.021361674	MAN2A1/MGAT4A/MAN1A1/ST8SIA4/FUT8	5
GO:0060216	definitive hemopoiesis	5/883	19/18722	0.001542632	0.025678996	0.021361674	ZFP36L2/HIPK1/SP3/CBFB/ADAR	5
GO:0000375	RNA splicing, via transesterification reactions	28/883	324/18722	0.001546927	0.025678996	0.021361674	HNRNPA1/CELF2/HNRNPA3/DDX39B/DYRK1A/SF1/SRPK2/HSPA8/LUC7L2/MBNL1/RBM4/NUP98/FAM172A/CELF1/CDK13/SNRPD3/HNRNPF/SNRPN/JMJD6/SRSF9/HNRNPH1/PRPF8/ISY1/MAGOH/SRSF1/SRSF6/QKI/MBNL2	28
GO:2001252	positive regulation of chromosome organization	11/883	82/18722	0.001580573	0.026148878	0.021752557	HNRNPA1/PRKCQ/RESF1/ATM/ATF7IP/TCP1/TNKS/RAD50/TNKS2/CCT4/MAPK1	11
GO:0051650	establishment of vesicle localization	17/883	161/18722	0.00159365	0.026276445	0.021858677	ITGA4/BLOC1S1/PDCD6/RASGRP1/CLASP1/EXOC4/CUL3/MYO5A/PICALM/BICDL1/SNAP23/RAB27A/MYO1F/BLOC1S6/DYNC1H1/CLASP2/SPG11	17
GO:0043122	regulation of I-kappaB kinase/NF-kappaB signaling	23/883	249/18722	0.001674141	0.027510975	0.022885649	FYN/UBE2V1/FKBP1A/LIME1/PPM1B/ANKRD17/PRKCB/CARD11/ASH1L/IRAK4/CASP8/TAB2/C18orf32/TANK/EEF1D/TRIM22/RORA/VAPA/TRIM59/ATP2C1/ZFAND6/FLNA/SQSTM1	23
GO:2001056	positive regulation of cysteine-type endopeptidase activity	16/883	148/18722	0.001690794	0.027691693	0.023035984	HSPE1/NDUFA13/FYN/PDCD6/CTSD/HSPD1/MAP3K5/CASP8/SMAD3/NLRP1/RPS3/CYFIP2/DDX3X/MTCH1/BCL2L11/ATP2A3	16
GO:0002831	regulation of response to biotic stimulus	28/883	327/18722	0.001771883	0.02886653	0.024013299	FOXP1/FYN/HLA-B/PRDX2/PPM1B/ANKRD17/RASGRP1/PUM2/RNF125/PSPC1/AHR/CREBBP/PTPN22/HSPD1/CASP8/SH2D1A/NLRC5/HSP90AA1/UBE2K/ADAR/CD226/USP15/YTHDF3/RNF216/PRKCA/NCF1/SLAMF6/CD55	28
GO:0046633	alpha-beta T cell proliferation	7/883	38/18722	0.001775557	0.02886653	0.024013299	PTPRC/CBLB/DOCK2/TGFBR2/PTPN22/CD81/CD55	7
GO:0048193	Golgi vesicle transport	26/883	296/18722	0.001782367	0.02886653	0.024013299	PDCD6/VAMP2/COG5/EPS15/COPA/TRAPPC1/EXOC4/CUL3/MYO5A/TRAPPC5/SNX3/ANK3/VAPA/MACF1/SNAP23/ATP9B/NAPA/TRAPPC10/CORO7/ATP2C1/IER3IP1/VTI1A/KDELR2/COPB2/CREB3L2/ANKFY1	26
GO:0038180	nerve growth factor signaling pathway	4/883	12/18722	0.001794516	0.02886653	0.024013299	RAPGEF1/CORO1A/RAPGEF2/RAP1A	4
GO:0051052	regulation of DNA metabolic process	30/883	359/18722	0.001806423	0.02886653	0.024013299	HNRNPA1/PTPRC/PTGES3/UBE2V1/PRKCQ/DDX39B/ATM/IL7R/ARID2/USP9X/TCP1/HELB/OOEP/TNKS/PTK2B/RAD50/HSP90AA1/TNKS2/PIK3CA/CCT4/HDAC8/RPS3/MBD2/SMG1/BABAM2/SMCHD1/PRIM2/MAPK1/TRIP12/MECP2	30
GO:1901653	cellular response to peptide	30/883	359/18722	0.001806423	0.02886653	0.024013299	FOXO1/ITGA4/CCND3/ABCC1/PIP4K2A/RAP1B/FYN/PRKCQ/OSBPL8/VAMP2/PRKCB/PTPN22/LEPROTL1/NCK1/MYO5A/OGT/LPIN2/SLC27A4/PDE3B/MAX/KAT2B/PIK3CA/KLF2/SESN3/FOXO3/BCL2L11/OPA1/MBD5/GSK3B/CPEB2	30
GO:0017038	protein import	20/883	206/18722	0.001817574	0.02886653	0.024013299	TXNIP/FAM53B/PPP3R1/CBLB/BAG3/SUMO1/HSPA8/PPP3CA/NUP98/HSPD1/SMAD3/HSP90AA1/TOMM7/HIKESHI/HSPA4/KPNA6/TARDBP/FLNA/MAPK1/RANBP2	20
GO:0010976	positive regulation of neuron projection development	17/883	163/18722	0.001821474	0.02886653	0.024013299	NME2/FYN/NCK1/RAPGEF1/SNX3/DISC1/PTK2B/CAMK1D/ARHGAP35/ADNP/NME1/RAPGEF2/FLNA/OPA1/TWF2/RAP1A/CREB3L2	17
GO:0050657	nucleic acid transport	17/883	163/18722	0.001821474	0.02886653	0.024013299	HNRNPA1/HNRNPA3/DDX39B/TGFBR2/SARNP/NUP98/TNKS/MRPL18/XPO1/NUP210/MAGOH/SMG1/SRSF1/AHCTF1/NUP160/RANBP2/QKI	17
GO:0050658	RNA transport	17/883	163/18722	0.001821474	0.02886653	0.024013299	HNRNPA1/HNRNPA3/DDX39B/TGFBR2/SARNP/NUP98/TNKS/MRPL18/XPO1/NUP210/MAGOH/SMG1/SRSF1/AHCTF1/NUP160/RANBP2/QKI	17
GO:0002456	T cell mediated immunity	13/883	109/18722	0.001858451	0.02935753	0.02442175	PTPRC/HLA-B/IL7R/AHR/HSPD1/CD81/SASH3/RAB27A/DENND1B/SMAD7/CD46/CD55/IL18R1	13
GO:0032872	regulation of stress-activated MAPK cascade	19/883	192/18722	0.001876773	0.029551634	0.024583219	FOXO1/TNIK/CYLD/PDCD4/RASGRP1/PTPN22/MAP2K1/MAP3K5/DLG1/PTK2B/STK39/TAOK3/SDCBP/PPIA/MAP4K4/TAOK1/NCF1/MAPK1/ULK4	19
GO:0002753	cytoplasmic pattern recognition receptor signaling pathway	9/883	60/18722	0.001883811	0.029567383	0.024596321	HSPA1B/HSPA1A/CYLD/ANKRD17/PUM2/RNF125/ERBIN/PTPN22/USP15	9
GO:0006376	mRNA splice site selection	8/883	49/18722	0.0019163	0.029981213	0.024940575	CELF2/SF1/LUC7L2/CELF1/SRSF9/ISY1/SRSF1/SRSF6	8
GO:0010921	regulation of phosphatase activity	11/883	84/18722	0.001925493	0.030029101	0.024980412	CALM2/PTPRC/PPP6R3/FKBP1A/MGAT5/PPP1R2/SEMA4D/SMAD3/CSNK2B/PPP6R1/GSK3B	11
GO:0006325	chromatin organization	33/883	409/18722	0.001950456	0.030276168	0.02518594	ARID1B/IKZF1/CHD2/RESF1/KDM6A/KDM4C/ATF7IP/NR3C1/C17orf49/ARID2/HDAC4/FAM172A/CHD4/JARID2/KAT6A/PSME4/GATAD2B/KAT2B/SUPT4H1/SMARCE1/HDAC8/MLLT3/BANP/MBD2/PHF21A/BABAM2/PHF8/SMCHD1/SFMBT1/RERE/SATB1/HMGN4/CABIN1	33
GO:0042273	ribosomal large subunit biogenesis	10/883	72/18722	0.0019537	0.030276168	0.02518594	RPL26/RPL3/RPL23A/RPL7/RPL7A/RPL10/RPL11/RPL10A/RPL24/RSL24D1	10
GO:0043555	regulation of translation in response to stress	5/883	20/18722	0.001977769	0.030456394	0.025335865	NCK2/RBM4/NCK1/RPS6KA3/DDX3X	5
GO:0071243	cellular response to arsenic-containing substance	5/883	20/18722	0.001977769	0.030456394	0.025335865	HNRNPA1/ZFAND2A/SLC38A2/DDX3X/CPEB2	5
GO:2000406	positive regulation of T cell migration	6/883	29/18722	0.00202242	0.03104636	0.025826642	ITGA4/DOCK8/ADAM10/WNK1/SPN/STK39	6
GO:0010950	positive regulation of endopeptidase activity	18/883	179/18722	0.002044295	0.031284107	0.026024418	HSPE1/NDUFA13/FYN/PDCD6/CTSD/HSPD1/MAP3K5/CASP8/SMAD3/PICALM/MBP/NLRP1/RPS3/CYFIP2/DDX3X/MTCH1/BCL2L11/ATP2A3	18
GO:0042254	ribosome biogenesis	26/883	299/18722	0.002051427	0.031295451	0.026033854	RPL26/RPL3/RPL23A/RPS17/RPL7/RPS25/RPS7/RPS27/RPSA/RPL7A/RPL10/RPS28/RPL11/RPS24/RPL10A/RPL24/RMRP/RPS14/RPS8/HELB/XPO1/KAT2B/RSL24D1/ISG20/USP36/DDX3X	26
GO:0008654	phospholipid biosynthetic process	23/883	253/18722	0.002058463	0.031305265	0.026042018	PIP4K2A/ABHD3/ATM/INPP4A/INPP5D/SGMS1/FAM126B/SERINC5/INPP4B/ETNK1/PIK3CA/IP6K1/ITPKB/SYNJ2/FABP5/SMG1/SACM1L/TTC7A/DGKZ/MBOAT1/CHKB/DGKD/MTM1	23
GO:0044409	entry into host	16/883	151/18722	0.002081235	0.031553582	0.026248587	HSPA1B/HSPA1A/RPSA/CXCR4/NPC1/EPS15/IFITM1/SNX3/CD81/TRIM22/TRIM59/TRIM26/WWP1/WWP2/CD46/CD55	16
GO:0002285	lymphocyte activation involved in immune response	19/883	194/18722	0.002113769	0.031937518	0.026567973	FOXP1/PTPRC/DOCK10/PLCL2/LCP1/DOCK11/HSPD1/CD81/PTK2B/RORA/CCR6/RAB27A/SPN/SMAD7/CORO1A/CD46/SLAMF6/IL18R1/ANXA1	19
GO:0002709	regulation of T cell mediated immunity	11/883	85/18722	0.002119602	0.031937518	0.026567973	PTPRC/HLA-B/IL7R/AHR/HSPD1/CD81/SASH3/DENND1B/SMAD7/CD55/IL18R1	11
GO:0042274	ribosomal small subunit biogenesis	10/883	73/18722	0.0021702	0.032578417	0.02710112	RPS17/RPS25/RPS7/RPS27/RPSA/RPS28/RPS24/RPS14/RPS8/HELB	10
GO:2001234	negative regulation of apoptotic signaling pathway	21/883	224/18722	0.002178151	0.032578417	0.02710112	TPT1/MIF/HSPA1B/HSPA1A/NDUFA13/SOD2/FYN/BIRC6/PRDX2/MCL1/RFFL/BCL2/RAF1/TXNDC12/IVNS1ABP/DDX3X/PPIA/OPA1/MAZ/GSK3B/HERPUD1	21
GO:0038093	Fc receptor signaling pathway	8/883	50/18722	0.002188748	0.032578417	0.02710112	PTPRC/FYN/PRKCQ/PTPRJ/CD47/MAP3K1/SOS1/RAP1A	8
GO:0045058	T cell selection	8/883	50/18722	0.002188748	0.032578417	0.02710112	PTPRC/THEMIS/DOCK2/CARD11/BCL2/ITPKB/SPN/SLAMF6	8
GO:0070302	regulation of stress-activated protein kinase signaling cascade	19/883	195/18722	0.002241417	0.033261266	0.027669164	FOXO1/TNIK/CYLD/PDCD4/RASGRP1/PTPN22/MAP2K1/MAP3K5/DLG1/PTK2B/STK39/TAOK3/SDCBP/PPIA/MAP4K4/TAOK1/NCF1/MAPK1/ULK4	19
GO:0016570	histone modification	36/883	463/18722	0.00234703	0.034723277	0.028885372	UTY/KANSL1/SKI/TAF10/UBR2/ATM/KDM6A/KDM4C/CAMK2D/ATXN7/TBL1XR1/PRKCB/CREBBP/NCOA3/ASH1L/HDAC4/WAC/OGT/JARID2/KAT6A/KAT2B/WDR61/JMJD6/HDAC8/EPC2/YEATS2/USP15/USP36/SMAD4/USP3/PHF8/MSL2/PRKCA/BRD1/TRIP12/MECP2	36
GO:0000045	autophagosome assembly	12/883	99/18722	0.002388411	0.035123271	0.029218116	GABARAP/PIP4K2A/BAG3/CHMP4A/AMBRA1/UBQLN1/ATP2A2/RAB5A/ATG16L1/RAB7A/MTM1/SMURF1	12
GO:0030838	positive regulation of actin filament polymerization	12/883	99/18722	0.002388411	0.035123271	0.029218116	ARPC3/ARPC1B/ARPC4/NCK2/NCK1/DLG1/PTK2B/IQGAP2/RICTOR/CDC42EP3/CORO1A/EVL	12
GO:0046474	glycerophospholipid biosynthetic process	20/883	211/18722	0.00241222	0.035333912	0.029393343	PIP4K2A/ABHD3/ATM/INPP4A/INPP5D/FAM126B/INPP4B/ETNK1/PIK3CA/IP6K1/ITPKB/SYNJ2/FABP5/SMG1/SACM1L/TTC7A/DGKZ/CHKB/DGKD/MTM1	20
GO:0031111	negative regulation of microtubule polymerization or depolymerization	7/883	40/18722	0.002417166	0.035333912	0.029393343	DYRK1A/CLASP1/ATXN7/FKBP4/TAOK1/ARHGEF7/CLASP2	7
GO:0050858	negative regulation of antigen receptor-mediated signaling pathway	6/883	30/18722	0.002428603	0.035395439	0.029444525	PLCL2/CBLB/PTPRJ/PTPN22/SH2D1A/DGKZ	6
GO:0060070	canonical Wnt signaling pathway	26/883	303/18722	0.002463651	0.035741709	0.029732578	RPS12/STK4/FAM53B/CYLD/USP34/PPM1B/TBL1XR1/CCDC88C/CCNY/DISC1/TNKS/SMAD3/TMEM131L/TNKS2/RAB5A/ARNTL/WNK1/MLLT3/TLE5/DDX3X/FOXO3/GSK3B/GNAQ/SDHAF2/SMURF2/CSNK1G1	26
GO:0001768	establishment of T cell polarity	4/883	13/18722	0.00249597	0.035741709	0.029732578	MYH9/DOCK2/DOCK8/RIPOR2	4
GO:0016246	RNA interference	4/883	13/18722	0.00249597	0.035741709	0.029732578	RMRP/CELF1/AGO2/ADAR	4
GO:0060213	positive regulation of nuclear-transcribed mRNA poly(A) tail shortening	4/883	13/18722	0.00249597	0.035741709	0.029732578	TNRC6B/AGO2/TOB1/CNOT1	4
GO:0070424	regulation of nucleotide-binding oligomerization domain containing signaling pathway	4/883	13/18722	0.00249597	0.035741709	0.029732578	HSPA1B/HSPA1A/ERBIN/PTPN22	4
GO:0046641	positive regulation of alpha-beta T cell proliferation	5/883	21/18722	0.002496154	0.035741709	0.029732578	PTPRC/TGFBR2/PTPN22/CD81/CD55	5
GO:0043543	protein acylation	22/883	243/18722	0.002677349	0.03822443	0.031797888	FOXO1/KANSL1/BLOC1S1/TAF10/PPM1B/CREBBP/NCOA3/OGT/ZDHHC20/KAT6A/KAT2B/ARNTL/EPC2/YEATS2/NAA16/SMAD4/DDX3X/MSL2/TAOK1/BRD1/GSK3B/MECP2	22
GO:0051651	maintenance of location in cell	20/883	213/18722	0.002692139	0.038323853	0.031880595	CALM2/PTPRC/TMSB4X/FKBP1A/LIME1/CAMK2D/RASA3/PDE4D/ITPR1/ANK3/MORC3/PTK2B/DIAPH1/ERO1A/VPS13D/CORO1A/KDELR2/TWF2/SYNE1/SUN2	20
GO:0050900	leukocyte migration	30/883	369/18722	0.002729961	0.038749625	0.032234783	MIF/CKLF/CXCR4/ITGA4/MYH9/FYN/MCU/CD47/DOCK8/DDT/IRAK4/STK10/CD81/MSN/PTK2B/GPSM3/ADAM10/CCR6/WNK1/RIPOR2/CAMK1D/PREX1/SPN/STK39/CORO1A/LRCH1/SOS1/PPIA/MAPK1/ANXA1	30
GO:1901800	positive regulation of proteasomal protein catabolic process	13/883	114/18722	0.002778103	0.039318985	0.032708419	HSPA1B/HSPA1A/SUMO2/GABARAP/ZFAND2A/SUMO1/ARIH1/UBQLN1/COP1/SMAD7/GSK3B/TMEM259/HERPUD1	13
GO:0035196	production of miRNAs involved in gene silencing by miRNA	8/883	52/18722	0.002824293	0.039857536	0.033156425	PUM2/PPP3CA/MAP2K1/AGO2/SMAD3/ADAR/DDX3X/SMAD2	8
GO:0002366	leukocyte activation involved in immune response	24/883	275/18722	0.002849961	0.040104198	0.033361617	FOXP1/PTPRC/DOCK10/PLCL2/LCP1/LAT/RASGRP1/DOCK2/VAMP2/DOCK11/HSPD1/CD81/PTK2B/RORA/CCR6/SNAP23/RAB27A/SPN/SMAD7/CORO1A/CD46/SLAMF6/IL18R1/ANXA1	24
GO:0001952	regulation of cell-matrix adhesion	14/883	128/18722	0.002877021	0.040368981	0.033581883	UTRN/SKAP1/PTPRJ/CLASP1/CASK/RASA1/DISC1/PTK2B/SMAD3/MACF1/BCL2/MAP4K4/GSK3B/CLASP2	14
GO:0016577	histone demethylation	6/883	31/18722	0.002893153	0.040479349	0.033673695	UTY/KDM6A/KDM4C/JARID2/JMJD6/PHF8	6
GO:0016197	endosomal transport	21/883	230/18722	0.002990274	0.041719008	0.034704934	BLOC1S1/TBC1D5/CHMP4A/STX16/EPS15/LEPROTL1/SNX3/PICALM/TRAPPC10/DENND1B/RAB7A/SPAG9/VTI1A/RIC1/KIAA1109/ERC1/CHMP3/CHMP1B/ANKFY1/SQSTM1/EPG5	21
GO:0001837	epithelial to mesenchymal transition	16/883	157/18722	0.003089636	0.042851471	0.035647	PPP3R1/PPP2CA/PDCD6/PDCD4/CLASP1/TGFBR2/SMAD3/SMAD7/LDLRAD4/SMAD4/SDCBP/SMAD2/FLNA/GSK3B/SDHAF2/CLASP2	16
GO:0043280	positive regulation of cysteine-type endopeptidase activity involved in apoptotic process	14/883	129/18722	0.003091015	0.042851471	0.035647	HSPE1/NDUFA13/PDCD6/CTSD/HSPD1/MAP3K5/CASP8/SMAD3/NLRP1/RPS3/DDX3X/MTCH1/BCL2L11/ATP2A3	14
GO:0050860	negative regulation of T cell receptor signaling pathway	5/883	22/18722	0.003106447	0.042851471	0.035647	CBLB/PTPRJ/PTPN22/SH2D1A/DGKZ	5
GO:0051151	negative regulation of smooth muscle cell differentiation	5/883	22/18722	0.003106447	0.042851471	0.035647	ANKRD17/PDCD4/NFATC2/NFATC3/MECP2	5
GO:0032210	regulation of telomere maintenance via telomerase	8/883	53/18722	0.00319171	0.043821347	0.036453814	HNRNPA1/PRKCQ/ATM/TCP1/TNKS/TNKS2/CCT4/MAPK1	8
GO:0042060	wound healing	33/883	422/18722	0.003194654	0.043821347	0.036453814	CXCR4/MYH9/MYL12A/PRKCQ/PRDX2/ETS1/CLASP1/TGFBR2/IL6ST/CASK/PPP3CA/MRTFA/MAP3K5/SMAD3/PIK3CA/MACF1/CLIC1/RAF1/RAB27A/ARHGAP35/ARFGEF1/PPIA/BLOC1S6/SMAD2/PRKCA/SRSF6/FLNA/DGKZ/GNAQ/CLASP2/DGKD/RREB1/ANXA1	33
GO:0031330	negative regulation of cellular catabolic process	23/883	262/18722	0.003204801	0.043837734	0.036467446	RPS7/RPL11/CHMP4A/NPC1/PTPN22/HERC1/MCL1/WAC/OGT/TAB2/LARP4B/IL10RA/TENT2/PIK3CA/BCL2/USP36/SMG1/TARDBP/SDCBP/RIC1/TOB1/MTM1/TENT4A	23
GO:0030890	positive regulation of B cell proliferation	7/883	42/18722	0.003223771	0.043974388	0.036581125	MIF/PTPRC/CARD11/CD81/SASH3/BCL2/NFATC2	7
GO:0008286	insulin receptor signaling pathway	13/883	116/18722	0.003237202	0.044034938	0.036631495	FOXO1/CCND3/PIP4K2A/PRKCQ/OSBPL8/PRKCB/NCK1/OGT/SLC27A4/PIK3CA/SESN3/OPA1/GSK3B	13
GO:0033044	regulation of chromosome organization	18/883	187/18722	0.003291086	0.044584184	0.037088398	HNRNPA1/PRKCQ/RESF1/ATM/ATF7IP/CUL3/TCP1/CDC26/TNKS/RAD50/TNKS2/MAD1L1/CCT4/HDAC8/RNF4/SMG1/MAPK1/ZNF207	18
GO:0071677	positive regulation of mononuclear cell migration	9/883	65/18722	0.003304893	0.044584184	0.037088398	ITGA4/CD47/DOCK8/PTK2B/ADAM10/CCR6/WNK1/SPN/STK39	9
GO:0090307	mitotic spindle assembly	9/883	65/18722	0.003304893	0.044584184	0.037088398	HSPA1B/HSPA1A/STAG1/CLASP1/CEP192/FLNA/CLASP2/CHMP1B/ZNF207	9
GO:1905037	autophagosome organization	12/883	103/18722	0.003330313	0.044803687	0.037270997	GABARAP/PIP4K2A/BAG3/CHMP4A/AMBRA1/UBQLN1/ATP2A2/RAB5A/ATG16L1/RAB7A/MTM1/SMURF1	12
GO:0035304	regulation of protein dephosphorylation	11/883	90/18722	0.003342385	0.044842906	0.037303622	CALM2/PTPRC/PPP6R3/FKBP1A/MGAT5/PPP1R16B/PPP1R2/CSNK2B/PPIA/PPP6R1/GSK3B	11
GO:0001767	establishment of lymphocyte polarity	4/883	14/18722	0.003365017	0.04484469	0.037305107	MYH9/DOCK2/DOCK8/RIPOR2	4
GO:0034655	nucleobase-containing compound catabolic process	32/883	407/18722	0.003369385	0.04484469	0.037305107	HSPA1B/HSPA1A/CNOT6L/ZC3HAV1/ZFP36L2/TYMP/RNASET2/ATM/EIF3E/PDE7A/PUM2/DEDD2/ERN1/TNRC6B/PDE4D/PAN3/CELF1/AGO2/CNOT2/LARP4B/TENT2/APOBEC3C/ISG20/ZHX2/MAGOH/SMG1/TARDBP/YTHDF3/PRKCA/TOB1/CNOT1/TENT4A	32
GO:0051090	regulation of DNA-binding transcription factor activity	34/883	440/18722	0.003369991	0.04484469	0.037305107	HSPA1B/HSPA1A/PSMA6/TMSB4X/PRKCH/UBE2V1/PRKCQ/PRDX2/CYLD/FAF1/SUMO1/ERBIN/PRKCB/CARD11/PPP3CA/COMMD7/HDAC4/TRAPPC9/TRIM22/SMAD3/NLRC5/ESR2/TRIM26/CRTC3/RPS3/CAMK1D/SMAD7/EGLN1/WWP2/PPIA/FLNA/ERC1/IL18R1/KRAS	34
GO:0002263	cell activation involved in immune response	24/883	279/18722	0.003428744	0.045379893	0.037750327	FOXP1/PTPRC/DOCK10/PLCL2/LCP1/LAT/RASGRP1/DOCK2/VAMP2/DOCK11/HSPD1/CD81/PTK2B/RORA/CCR6/SNAP23/RAB27A/SPN/SMAD7/CORO1A/CD46/SLAMF6/IL18R1/ANXA1	24
GO:1902105	regulation of leukocyte differentiation	24/883	279/18722	0.003428744	0.045379893	0.037750327	FOXP1/PTPRC/ZFP36L2/NME2/HLA-B/PRDX2/IL7R/RASGRP1/INPP5D/TGFBR2/CARD11/CASP8/RUNX1/CAMK4/TMEM131L/CBFB/SASH3/ITPKB/SMAD7/SOS1/NME1/CD46/PRKCA/ANXA1	24
GO:0071900	regulation of protein serine/threonine kinase activity	29/883	359/18722	0.003488276	0.045786689	0.03808873	CALM2/STK4/CCND2/CCND3/LIME1/PPP2CA/PTPRJ/CCNH/PDCD4/RASGRP1/ERN1/PTPN22/MAP2K1/CCNY/MAP3K5/PIK3R5/PTK2B/RICTOR/STK38/KAT2B/CAB39/RPS3/TAOK3/DDX3X/NEK10/RAPGEF2/TAOK1/PRKAR2A/KRAS	29
GO:0051225	spindle assembly	13/883	117/18722	0.003488868	0.045786689	0.03808873	HSPA1B/HSPA1A/STAG1/CLASP1/TNKS/RPS3/CEP192/RNF4/DYNC1H1/FLNA/CLASP2/CHMP1B/ZNF207	13
GO:0072676	lymphocyte migration	13/883	117/18722	0.003488868	0.045786689	0.03808873	CKLF/ITGA4/DOCK8/STK10/MSN/PTK2B/ADAM10/CCR6/WNK1/RIPOR2/SPN/STK39/LRCH1	13
GO:0051170	import into nucleus	16/883	159/18722	0.003504334	0.045786689	0.03808873	HNRNPA1/TXNIP/FAM53B/PPP3R1/CBLB/BAG3/SUMO1/PPP3CA/NUP98/SMAD3/HIKESHI/KPNA6/TARDBP/FLNA/MAPK1/RANBP2	16
GO:0007163	establishment or maintenance of cell polarity	20/883	218/18722	0.003513379	0.045786689	0.03808873	MYH9/RAP1B/CYTH1/CLASP1/DOCK2/ERBIN/DOCK8/OOEP/DLG1/MSN/PTK2B/RICTOR/HSP90AA1/KRIT1/RIPOR2/ARHGAP35/SPN/ARFGEF1/GSK3B/CLASP2	20
GO:0032869	cellular response to insulin stimulus	19/883	203/18722	0.00351558	0.045786689	0.03808873	FOXO1/CCND3/PIP4K2A/PRKCQ/OSBPL8/VAMP2/PRKCB/NCK1/MYO5A/OGT/LPIN2/SLC27A4/PDE3B/KAT2B/PIK3CA/SESN3/OPA1/GSK3B/CPEB2	19
GO:0006661	phosphatidylinositol biosynthetic process	14/883	131/18722	0.003558145	0.04599449	0.038261595	PIP4K2A/ATM/INPP4A/INPP5D/FAM126B/INPP4B/PIK3CA/IP6K1/ITPKB/SYNJ2/SMG1/SACM1L/TTC7A/MTM1	14
GO:0050853	B cell receptor signaling pathway	14/883	131/18722	0.003558145	0.04599449	0.038261595	FOXP1/PTPRC/ITK/PRKCH/PLCL2/LIME1/PRKCB/PTPN22/CD81/BCL2/NFATC2/IGKC/MAPK1/CD79B	14
GO:0043154	negative regulation of cysteine-type endopeptidase activity involved in apoptotic process	10/883	78/18722	0.003559712	0.04599449	0.038261595	DNAJB6/TNFAIP8/ARL6IP1/FNIP1/RPS6KA3/RFFL/RAF1/GPI/DDX3X/HERPUD1	10
GO:1902893	regulation of pri-miRNA transcription by RNA polymerase II	8/883	54/18722	0.003595196	0.046209125	0.038440143	ETS1/NR3C1/HDAC4/MRTFA/SMAD3/NFATC3/SMAD4/FOXO3	8
GO:2000300	regulation of synaptic vesicle exocytosis	8/883	54/18722	0.003595196	0.046209125	0.038440143	RAP1B/PRKCB/CASK/ATP2A2/RAB5A/GSK3B/RAP1A/STXBP5	8
GO:0032006	regulation of TOR signaling	12/883	104/18722	0.003607396	0.046244544	0.038469608	SIK3/UBR2/ATM/PDCD6/FNIP1/WAC/RFFL/RICTOR/PIK3CA/ARNTL/SESN3/AKT3	12
GO:0051607	defense response to virus	23/883	265/18722	0.003690107	0.047022766	0.03911699	PTPRC/ZC3HAV1/IFNAR2/PPM1B/ANKRD17/PUM2/RNF125/IFI44L/PTPN22/IFITM1/IRF9/SERINC5/TRIM22/NLRC5/HSP90AA1/NLRP1/BCL2/ADAR/APOBEC3C/USP15/ISG20/RNF216/IL10RB	23
GO:0140546	defense response to symbiont	23/883	265/18722	0.003690107	0.047022766	0.03911699	PTPRC/ZC3HAV1/IFNAR2/PPM1B/ANKRD17/PUM2/RNF125/IFI44L/PTPN22/IFITM1/IRF9/SERINC5/TRIM22/NLRC5/HSP90AA1/NLRP1/BCL2/ADAR/APOBEC3C/USP15/ISG20/RNF216/IL10RB	23
GO:0033173	calcineurin-NFAT signaling cascade	7/883	43/18722	0.003696909	0.047022766	0.03911699	PPP3R1/PPP3CA/NFATC2/NFATC3/NFAT5/STIMATE/GSK3B	7
GO:0007249	I-kappaB kinase/NF-kappaB signaling	24/883	281/18722	0.003753373	0.047617277	0.039611548	FYN/UBE2V1/FKBP1A/LIME1/PPM1B/ANKRD17/PRKCB/CARD11/ASH1L/IRAK4/CASP8/TAB2/C18orf32/TANK/EEF1D/TRIM22/RORA/VAPA/TRIM59/ATP2C1/ZFAND6/FLNA/ERC1/SQSTM1	24
GO:0042542	response to hydrogen peroxide	15/883	146/18722	0.003797207	0.047932081	0.039873425	FOXO1/TXNIP/SOD2/FYN/STK24/ETS1/ERN1/HSPD1/MAP3K5/PTK2B/BCL2/KLF2/RPS3/FOXO3/ANXA1	15
GO:0016578	histone deubiquitination	5/883	23/18722	0.003817339	0.047932081	0.039873425	TAF10/ATXN7/USP15/USP36/USP3	5
GO:0033081	regulation of T cell differentiation in thymus	5/883	23/18722	0.003817339	0.047932081	0.039873425	IL7R/RASGRP1/CAMK4/TMEM131L/SOS1	5
GO:0051131	chaperone-mediated protein complex assembly	5/883	23/18722	0.003817339	0.047932081	0.039873425	HSPA1A/PTGES3/HSPD1/HSP90AA1/HSPA4	5
GO:0016079	synaptic vesicle exocytosis	12/883	105/18722	0.003902755	0.048691053	0.040504793	RAP1B/VAMP2/PRKCB/CASK/ATP2A2/SNAP23/NAPA/RAB5A/BLOC1S6/GSK3B/RAP1A/STXBP5	12
GO:0000245	spliceosomal complex assembly	10/883	79/18722	0.003907614	0.048691053	0.040504793	CELF2/DDX39B/SF1/SRPK2/LUC7L2/CELF1/SRSF9/ISY1/SRSF1/SRSF6	10
GO:0032272	negative regulation of protein polymerization	10/883	79/18722	0.003907614	0.048691053	0.040504793	TMSB4X/SSH2/DYRK1A/FKBP4/CAPZA1/CAPZA2/ARFGEF1/ARHGEF7/TWF2/SPTAN1	10
GO:0048525	negative regulation of viral process	11/883	92/18722	0.003967117	0.048881267	0.040663028	ZC3HAV1/RESF1/SRPK2/IFITM1/SNX3/TRIM59/TRIM26/APOBEC3C/ISG20/PPIA/CHMP3	11
GO:0002431	Fc receptor mediated stimulatory signaling pathway	6/883	33/18722	0.004017351	0.048881267	0.040663028	PTPRC/FYN/PTPRJ/CD47/CD226/RAP1A	6
GO:0006482	protein demethylation	6/883	33/18722	0.004017351	0.048881267	0.040663028	UTY/KDM6A/KDM4C/JARID2/JMJD6/PHF8	6
GO:0006891	intra-Golgi vesicle-mediated transport	6/883	33/18722	0.004017351	0.048881267	0.040663028	COG5/COPA/NAPA/TRAPPC10/VTI1A/COPB2	6
GO:0008214	protein dealkylation	6/883	33/18722	0.004017351	0.048881267	0.040663028	UTY/KDM6A/KDM4C/JARID2/JMJD6/PHF8	6
GO:0031116	positive regulation of microtubule polymerization	6/883	33/18722	0.004017351	0.048881267	0.040663028	HSPA1B/HSPA1A/CLASP1/RPS3/SLAIN2/MECP2	6
GO:0045648	positive regulation of erythrocyte differentiation	6/883	33/18722	0.004017351	0.048881267	0.040663028	HSPA1B/HSPA1A/ETS1/INPP5D/FOXO3/BRD1	6
GO:1901099	negative regulation of signal transduction in absence of ligand	6/883	33/18722	0.004017351	0.048881267	0.040663028	HSPA1B/HSPA1A/FYN/PRDX2/MCL1/BCL2	6
GO:2001240	negative regulation of extrinsic apoptotic signaling pathway in absence of ligand	6/883	33/18722	0.004017351	0.048881267	0.040663028	HSPA1B/HSPA1A/FYN/PRDX2/MCL1/BCL2	6
GO:0048016	inositol phosphate-mediated signaling	8/883	55/18722	0.004037048	0.048881267	0.040663028	PPP3R1/PPP3CA/ITPR1/NFATC2/NFATC3/NFAT5/STIMATE/GSK3B	8
GO:0061614	pri-miRNA transcription by RNA polymerase II	8/883	55/18722	0.004037048	0.048881267	0.040663028	ETS1/NR3C1/HDAC4/MRTFA/SMAD3/NFATC3/SMAD4/FOXO3	8
GO:0048762	mesenchymal cell differentiation	21/883	236/18722	0.004042661	0.048881267	0.040663028	PPP3R1/PPP2CA/PDCD6/PDCD4/CLASP1/TGFBR2/SEMA4D/FAM172A/SMAD3/BCL2/FBXL17/SMAD7/LDLRAD4/SMAD4/SDCBP/SMAD2/FLNA/MAPK1/GSK3B/SDHAF2/CLASP2	21
GO:2000514	regulation of CD4-positive, alpha-beta T cell activation	9/883	67/18722	0.004066562	0.049049154	0.040802688	PRKCQ/TGFBR2/RUNX1/CD81/CBFB/SASH3/SMAD7/CD55/ANXA1	9
GO:0006906	vesicle fusion	12/883	106/18722	0.004217243	0.050617256	0.042107151	PIP4K2A/VAMP2/STX16/SNAP23/VPS8/CORO1A/RAB7A/VTI1A/CHMP3/SPG11/ANKFY1/ANXA1	12
GO:2000278	regulation of DNA biosynthetic process	12/883	106/18722	0.004217243	0.050617256	0.042107151	HNRNPA1/PTGES3/PRKCQ/DDX39B/ATM/TCP1/TNKS/PTK2B/HSP90AA1/TNKS2/CCT4/MAPK1	12
GO:0009791	post-embryonic development	10/883	80/18722	0.004281859	0.051220772	0.0426092	CHST11/ASH1L/ITPR1/MORC3/AGO2/BCL2/SMAD2/SERP1/BCL2L11/MECP2	10
GO:0072659	protein localization to plasma membrane	24/883	284/18722	0.004288445	0.051220772	0.0426092	RAPGEF6/MYL12A/PRKCH/TNIK/PACS1/SKAP1/VAMP2/TSPAN14/MYO5A/CD81/DLG1/ANK3/FAM126B/PICALM/MACF1/ATP2C1/RAB7A/RAPGEF2/FLNA/TTC7A/RAP1A/CLASP2/SQSTM1/SMURF1	24
GO:0051648	vesicle localization	17/883	177/18722	0.004308543	0.051252649	0.042635717	ITGA4/BLOC1S1/PDCD6/RASGRP1/CLASP1/EXOC4/CUL3/MYO5A/PICALM/BICDL1/SNAP23/RAB27A/MYO1F/BLOC1S6/DYNC1H1/CLASP2/SPG11	17
GO:0015931	nucleobase-containing compound transport	20/883	222/18722	0.004312046	0.051252649	0.042635717	HNRNPA1/HNRNPA3/DDX39B/LRRC8C/TGFBR2/SARNP/CD47/NUP98/TNKS/MRPL18/XPO1/NUP210/MAGOH/SMG1/SRSF1/AHCTF1/NUP160/RANBP2/QKI/EPG5	20
GO:0007052	mitotic spindle organization	13/883	120/18722	0.004340564	0.051393956	0.042753267	HSPA1B/HSPA1A/STAG1/CLASP1/TNKS/CEP192/DYNC1H1/FLNA/SUN2/MECP2/CLASP2/CHMP1B/ZNF207	13
GO:0030099	myeloid cell differentiation	30/883	381/18722	0.004344925	0.051393956	0.042753267	HSPA1B/HSPA1A/FOXP1/IKZF1/MYH9/NME2/PIP4K2A/ETS1/INPP5D/FLI1/TGFBR2/RPS14/CASP8/RUNX1/SP3/CD81/KAT6A/PTK2B/CAMK4/CBFB/WDR61/KLF2/JMJD6/ADAR/ITPKB/NME1/FOXO3/PRKCA/BRD1/PRKX	30
GO:0032486	Rap protein signal transduction	4/883	15/18722	0.004419109	0.051895386	0.043170393	RAP1B/RAPGEF1/RAPGEF2/RAP1A	4
GO:0098760	response to interleukin-7	4/883	15/18722	0.004419109	0.051895386	0.043170393	IL2RG/IL7R/HSPD1/STIP1	4
GO:0098761	cellular response to interleukin-7	4/883	15/18722	0.004419109	0.051895386	0.043170393	IL2RG/IL7R/HSPD1/STIP1	4
GO:0006874	cellular calcium ion homeostasis	34/883	448/18722	0.004455016	0.052191902	0.043417056	TPT1/CALM2/CXCR4/PTPRC/FYN/FKBP1A/STIM1/LIME1/CAMK2D/RASA3/PRKCB/MCU/PDE4D/GNA13/DISC1/RAP1GDS1/ITPR1/PTK2B/SMAD3/ATP2A2/P2RY10/CCR6/BCL2/DIAPH1/ERO1A/MCUB/STIM2/P2RY8/ATP2C1/CORO1A/ATP13A3/CD55/ATP2A3/HERPUD1	34
GO:0009988	cell-cell recognition	9/883	68/18722	0.004495507	0.052540571	0.043707106	NCK2/DOCK2/DOCK8/TCP1/CD81/DLG1/MSN/CCT4/CD6	9
GO:0016049	cell growth	36/883	482/18722	0.00451244	0.052571264	0.043732638	HSPA1B/HSPA1A/NDUFA13/CXCR4/ITGA4/PRKCQ/DDX39B/PPP2CA/PTPRJ/CAMK2D/TGFBR2/USP9X/SEMA4D/DISC1/RPS6KA3/PTK2B/SMAD3/HSP90AA1/ADAM10/MACF1/ESR2/BCL2/CYFIP2/CRLF3/ADNP/SMAD7/SMAD4/DDX3X/SDCBP/SPAG9/KIAA1109/TWF2/GSK3B/TMC8/SPG11/SMURF1	36
GO:0002711	positive regulation of T cell mediated immunity	8/883	56/18722	0.004519604	0.052571264	0.043732638	PTPRC/HLA-B/HSPD1/CD81/SASH3/DENND1B/CD55/IL18R1	8
GO:0007229	integrin-mediated signaling pathway	12/883	107/18722	0.004551728	0.052765501	0.043894219	ITGA4/MYH9/NME2/LAT/ERBIN/CD47/CUL3/PTK2B/ADAM10/CCM2/FLNA/FUT8	12
GO:0002726	positive regulation of T cell cytokine production	5/883	24/18722	0.004637487	0.052765501	0.043894219	CD81/SASH3/DENND1B/CD55/IL18R1	5
GO:1903428	positive regulation of reactive oxygen species biosynthetic process	5/883	24/18722	0.004637487	0.052765501	0.043894219	SOD2/SLC5A3/HDAC4/RAB27A/FOXO3	5
GO:0042177	negative regulation of protein catabolic process	13/883	121/18722	0.004659071	0.052765501	0.043894219	RPS7/FYN/MYCBP2/RPL11/WAC/OGT/SNX3/SMAD3/BANP/SDCBP/AZIN1/RIC1/FLNA	13
GO:0043500	muscle adaptation	13/883	121/18722	0.004659071	0.052765501	0.043894219	FOXO1/DDX39B/CAMK2D/IL6ST/PPP3CA/HDAC4/JARID2/SMAD3/ATP2A2/SMAD4/FBXO32/FOXO3/PRKCA	13
GO:0002687	positive regulation of leukocyte migration	14/883	135/18722	0.004665252	0.052765501	0.043894219	ITGA4/MCU/CD47/DOCK8/PTK2B/GPSM3/ADAM10/CCR6/WNK1/RIPOR2/CAMK1D/SPN/STK39/MAPK1	14
GO:0030512	negative regulation of transforming growth factor beta receptor signaling pathway	10/883	81/18722	0.004683797	0.052765501	0.043894219	HSPA1A/CHST11/FKBP1A/SKI/GLG1/SNX25/SMAD7/LDLRAD4/SMURF2/SMURF1	10
GO:2000106	regulation of leukocyte apoptotic process	10/883	81/18722	0.004683797	0.052765501	0.043894219	FOXP1/PRKCQ/IL7R/TSC22D3/DOCK8/FNIP1/TCP1/ITPKB/RAPGEF2/ANXA1	10
GO:0016242	negative regulation of macroautophagy	6/883	34/18722	0.004687154	0.052765501	0.043894219	CHMP4A/NPC1/PIK3CA/USP36/SMG1/MTM1	6
GO:0019076	viral release from host cell	6/883	34/18722	0.004687154	0.052765501	0.043894219	VAPA/TRIM26/VPS37B/RAB7A/PPIA/CHMP3	6
GO:0035890	exit from host	6/883	34/18722	0.004687154	0.052765501	0.043894219	VAPA/TRIM26/VPS37B/RAB7A/PPIA/CHMP3	6
GO:0035891	exit from host cell	6/883	34/18722	0.004687154	0.052765501	0.043894219	VAPA/TRIM26/VPS37B/RAB7A/PPIA/CHMP3	6
GO:0044319	wound healing, spreading of cells	6/883	34/18722	0.004687154	0.052765501	0.043894219	CLASP1/MRTFA/ARHGAP35/FLNA/CLASP2/RREB1	6
GO:0090505	epiboly involved in wound healing	6/883	34/18722	0.004687154	0.052765501	0.043894219	CLASP1/MRTFA/ARHGAP35/FLNA/CLASP2/RREB1	6
GO:0008631	intrinsic apoptotic signaling pathway in response to oxidative stress	7/883	45/18722	0.004799351	0.053904637	0.044841836	SOD2/STK24/MCL1/MAP3K5/UBQLN1/BCL2/PPIA	7
GO:0010611	regulation of cardiac muscle hypertrophy	9/883	69/18722	0.004958868	0.055568822	0.046226227	FOXO1/DDX39B/CAMK2D/IL6ST/PPP3CA/JARID2/SMAD3/SMAD4/PRKCA	9
GO:0050868	negative regulation of T cell activation	13/883	122/18722	0.004996105	0.055858275	0.046467015	PRDX2/CBLB/PAG1/PTPN22/RUNX1/DLG1/TMEM131L/CBFB/MAD1L1/RIPOR2/SPN/SMAD7/ANXA1	13
GO:1901379	regulation of potassium ion transmembrane transport	11/883	95/18722	0.005075192	0.056613243	0.047095053	SUMO1/VAMP2/DLG1/ANK3/CAB39/KLHL24/WNK1/KCNAB2/STK39/WWP2/FLNA	11
GO:0007033	vacuole organization	17/883	180/18722	0.005101141	0.056773379	0.047228266	GABARAP/PIP4K2A/BAG3/CHMP4A/AMBRA1/UBQLN1/MAN2A1/ATP2A2/RAB5A/ATG16L1/CORO1A/RAB7A/TPP1/CHMP3/SPG11/MTM1/SMURF1	17
GO:1905897	regulation of response to endoplasmic reticulum stress	10/883	82/18722	0.0051148	0.056796315	0.047247346	HSPA1A/NCK2/ERN1/NCK1/UBQLN1/TXNDC12/BCL2L11/OPA1/TMEM259/HERPUD1	10
GO:0031346	positive regulation of cell projection organization	28/883	353/18722	0.005197313	0.057581998	0.047900934	NME2/FYN/DOCK11/MAP2K1/HDAC4/NCK1/SEMA4D/SEPTIN9/RAPGEF1/SNX3/DISC1/PTK2B/PIK3CA/MACF1/RIPOR2/CAMK1D/CDC42EP3/ARHGAP35/ADNP/NME1/RAPGEF2/FLNA/OPA1/ARHGEF7/TWF2/RAP1A/CREB3L2/RREB1	28
GO:0043266	regulation of potassium ion transport	12/883	109/18722	0.005284246	0.058412987	0.048592212	SUMO1/VAMP2/DLG1/ANK3/PTK2B/CAB39/KLHL24/WNK1/KCNAB2/STK39/WWP2/FLNA	12
GO:0061013	regulation of mRNA catabolic process	16/883	166/18722	0.00533169	0.058804695	0.048918064	CNOT6L/ZC3HAV1/ZFP36L2/PUM2/TNRC6B/PAN3/CELF1/AGO2/CNOT2/LARP4B/TARDBP/YTHDF3/PRKCA/TOB1/CNOT1/TENT4A	16
GO:0010811	positive regulation of cell-substrate adhesion	13/883	123/18722	0.005352422	0.058900694	0.048997923	STK4/UTRN/SKAP1/PTPRJ/DISC1/PTK2B/SMAD3/PREX1/MAP4K4/FLNA/ARHGEF7/GSK3B/RREB1	13
GO:0032924	activin receptor signaling pathway	7/883	46/18722	0.005435395	0.059097758	0.049161855	FKBP1A/SKI/TGFBR2/SMAD3/CSNK2B/SMAD7/SMAD2	7
GO:0061028	establishment of endothelial barrier	7/883	46/18722	0.005435395	0.059097758	0.049161855	RAP1B/PPP1R16B/PDE4D/RAPGEF1/MSN/RAPGEF2/RAP1A	7
GO:0046640	regulation of alpha-beta T cell proliferation	6/883	35/18722	0.005435588	0.059097758	0.049161855	PTPRC/CBLB/TGFBR2/PTPN22/CD81/CD55	6
GO:0090504	epiboly	6/883	35/18722	0.005435588	0.059097758	0.049161855	CLASP1/MRTFA/ARHGAP35/FLNA/CLASP2/RREB1	6
GO:0051092	positive regulation of NF-kappaB transcription factor activity	15/883	152/18722	0.005525979	0.059097758	0.049161855	HSPA1B/HSPA1A/PSMA6/PRKCH/UBE2V1/PRKCQ/PRKCB/CARD11/TRAPPC9/TRIM22/RPS3/PPIA/ERC1/IL18R1/KRAS	15
GO:0006650	glycerophospholipid metabolic process	25/883	306/18722	0.00554507	0.059097758	0.049161855	PIP4K2A/ABHD3/ATM/INPP4A/INPP5D/OSBPL8/FAM126B/PLAAT4/SERINC5/INPP4B/ETNK1/PIK3CA/IP6K1/ITPKB/SYNJ2/FABP5/SMG1/SACM1L/TTC7A/DGKZ/MBOAT1/MECP2/CHKB/DGKD/MTM1	25
GO:0071375	cellular response to peptide hormone stimulus	24/883	290/18722	0.005551039	0.059097758	0.049161855	FOXO1/CCND3/PIP4K2A/RAP1B/FYN/PRKCQ/OSBPL8/VAMP2/PRKCB/LEPROTL1/NCK1/MYO5A/OGT/LPIN2/SLC27A4/PDE3B/MAX/KAT2B/PIK3CA/SESN3/OPA1/MBD5/GSK3B/CPEB2	24
GO:0032925	regulation of activin receptor signaling pathway	5/883	25/18722	0.005575449	0.059097758	0.049161855	FKBP1A/SKI/CSNK2B/SMAD7/SMAD2	5
GO:0033119	negative regulation of RNA splicing	5/883	25/18722	0.005575449	0.059097758	0.049161855	RPS26/DYRK1A/SRSF9/RPS13/SRSF6	5
GO:0035902	response to immobilization stress	5/883	25/18722	0.005575449	0.059097758	0.049161855	SOD2/PTK2B/GPI/FOXO3/BRD1	5
GO:0062009	secondary palate development	5/883	25/18722	0.005575449	0.059097758	0.049161855	TGFBR2/DLG1/TSHZ1/SMAD4/SMAD2	5
GO:0070423	nucleotide-binding oligomerization domain containing signaling pathway	5/883	25/18722	0.005575449	0.059097758	0.049161855	HSPA1B/HSPA1A/CYLD/ERBIN/PTPN22	5
GO:0090169	regulation of spindle assembly	5/883	25/18722	0.005575449	0.059097758	0.049161855	HSPA1B/HSPA1A/RNF4/DYNC1H1/CHMP1B	5
GO:1903055	positive regulation of extracellular matrix organization	5/883	25/18722	0.005575449	0.059097758	0.049161855	CLASP1/RUNX1/SMAD3/IER3IP1/CLASP2	5
GO:1903901	negative regulation of viral life cycle	5/883	25/18722	0.005575449	0.059097758	0.049161855	IFITM1/SNX3/TRIM59/TRIM26/PPIA	5
GO:0043367	CD4-positive, alpha-beta T cell differentiation	10/883	83/18722	0.005576266	0.059097758	0.049161855	FOXP1/RUNX1/RORA/CBFB/SASH3/SPN/SMAD7/SLAMF6/IL18R1/ANXA1	10
GO:0001954	positive regulation of cell-matrix adhesion	8/883	58/18722	0.005616384	0.059097758	0.049161855	UTRN/SKAP1/PTPRJ/DISC1/PTK2B/SMAD3/MAP4K4/GSK3B	8
GO:0018208	peptidyl-proline modification	8/883	58/18722	0.005616384	0.059097758	0.049161855	FKBP5/FKBP1A/FKBP4/ERO1A/FKBP11/EGLN1/PPIA/RANBP2	8
GO:2001244	positive regulation of intrinsic apoptotic signaling pathway	8/883	58/18722	0.005616384	0.059097758	0.049161855	RPL26/RPS7/RPL11/NCK2/NCK1/MCL1/RPS3/BCL2L11	8
GO:0007254	JNK cascade	16/883	167/18722	0.005646593	0.059097758	0.049161855	TNIK/CYLD/PDCD4/RASGRP1/PTPN22/IRAK4/MAP3K5/PTK2B/SMAD3/ARHGEF6/TAOK3/SDCBP/MAP4K4/TAOK1/NCF1/ULK4	16
GO:0010649	regulation of cell communication by electrical coupling	4/883	16/18722	0.005674811	0.059097758	0.049161855	CALM2/CAMK2D/PDE4D/ANK3	4
GO:0030575	nuclear body organization	4/883	16/18722	0.005674811	0.059097758	0.049161855	SF1/USPL1/SRPK2/ETS1	4
GO:0050862	positive regulation of T cell receptor signaling pathway	4/883	16/18722	0.005674811	0.059097758	0.049161855	CARD11/CD81/RPS3/CD226	4
GO:0061684	chaperone-mediated autophagy	4/883	16/18722	0.005674811	0.059097758	0.049161855	EEF1A1/BAG3/HSPA8/HSP90AA1	4
GO:0070431	nucleotide-binding oligomerization domain containing 2 signaling pathway	4/883	16/18722	0.005674811	0.059097758	0.049161855	HSPA1B/HSPA1A/ERBIN/PTPN22	4
GO:0090174	organelle membrane fusion	12/883	110/18722	0.005684101	0.059097758	0.049161855	PIP4K2A/VAMP2/STX16/SNAP23/VPS8/CORO1A/RAB7A/VTI1A/CHMP3/SPG11/ANKFY1/ANXA1	12
GO:0006816	calcium ion transport	32/883	422/18722	0.00575221	0.059679174	0.04964552	TPT1/CALM2/CXCR4/PTPRC/FYN/FKBP1A/STIM1/LIME1/SARAF/CAMK2D/RASA3/PRKCB/MCU/CASK/PPP3CA/PDE4D/ITPR1/UBQLN1/PTK2B/EPB41/ATP2A2/BCL2/DIAPH1/ERO1A/MCUB/STIM2/ATP2C1/CORO1A/TRPC4AP/STIMATE/OPA1/ATP2A3	32
GO:0010959	regulation of metal ion transport	31/883	406/18722	0.005894917	0.06103046	0.050769618	CALM2/CXCR4/UTRN/FYN/FKBP1A/STIM1/LIME1/SARAF/SUMO1/CAMK2D/VAMP2/CASK/PDE4D/DLG1/UBQLN1/ANK3/PTK2B/EPB41/CAB39/BCL2/DIAPH1/KLHL24/WNK1/KCNAB2/STIM2/STK39/CORO1A/WWP2/STOM/FLNA/STIMATE	31
GO:2001237	negative regulation of extrinsic apoptotic signaling pathway	11/883	97/18722	0.005940643	0.061374106	0.051055489	HSPA1B/HSPA1A/FYN/BIRC6/PRDX2/MCL1/RFFL/BCL2/RAF1/DDX3X/GSK3B	11
GO:0002706	regulation of lymphocyte mediated immunity	16/883	168/18722	0.005976407	0.061596347	0.051240365	PTPRC/HLA-B/IL7R/RASGRP1/AHR/HSPD1/SH2D1A/CD81/SASH3/DENND1B/CD226/SMAD7/CD46/SLAMF6/CD55/IL18R1	16
GO:0051091	positive regulation of DNA-binding transcription factor activity	22/883	260/18722	0.005987311	0.061596347	0.051240365	HSPA1B/HSPA1A/PSMA6/PRKCH/UBE2V1/PRKCQ/PRKCB/CARD11/PPP3CA/HDAC4/TRAPPC9/TRIM22/SMAD3/ESR2/TRIM26/CRTC3/RPS3/CAMK1D/PPIA/ERC1/IL18R1/KRAS	22
GO:0010803	regulation of tumor necrosis factor-mediated signaling pathway	7/883	47/18722	0.006132537	0.062695273	0.052154532	HSPA1B/HSPA1A/CYLD/CASP8/HIPK1/RFFL/UBE2K	7
GO:0051972	regulation of telomerase activity	7/883	47/18722	0.006132537	0.062695273	0.052154532	PTGES3/PRKCQ/TCP1/TNKS/HSP90AA1/CCT4/MAPK1	7
GO:1900744	regulation of p38MAPK cascade	7/883	47/18722	0.006132537	0.062695273	0.052154532	CYLD/PTPN22/MAP3K5/DLG1/STK39/NCF1/ULK4	7
GO:0046034	ATP metabolic process	23/883	277/18722	0.006290076	0.064171881	0.053382883	ATP5MG/HSPA1B/HSPA1A/COX8A/NDUFV2/NDUFB8/UQCR11/COX6A1/TMSB4X/NDUFC2/ATP6V0C/ATP5MF/ATP5PO/HSPA8/HDAC4/OGT/PGAM1/NDUFA7/ZBTB20/SDHD/GPI/SDHA/SDHAF2	23
GO:0007051	spindle organization	17/883	184/18722	0.006339206	0.064538654	0.053687992	HSPA1B/HSPA1A/MYH9/STAG1/CLASP1/DLG1/TNKS/RPS3/CEP192/RNF4/DYNC1H1/FLNA/SUN2/MECP2/CLASP2/CHMP1B/ZNF207	17
GO:2001235	positive regulation of apoptotic signaling pathway	13/883	126/18722	0.006544818	0.065951915	0.054863646	RPL26/RPS7/STK4/PTPRC/RPL11/CYLD/NCK2/FAF1/DEDD2/NCK1/MCL1/RPS3/BCL2L11	13
GO:0002821	positive regulation of adaptive immune response	12/883	112/18722	0.00655567	0.065951915	0.054863646	PTPRC/SKAP1/HLA-B/PRKCQ/IL6ST/HSPD1/CD81/SASH3/DENND1B/CD226/CD55/IL18R1	12
GO:0014743	regulation of muscle hypertrophy	9/883	72/18722	0.006573517	0.065951915	0.054863646	FOXO1/DDX39B/CAMK2D/IL6ST/PPP3CA/JARID2/SMAD3/SMAD4/PRKCA	9
GO:0030032	lamellipodium assembly	9/883	72/18722	0.006573517	0.065951915	0.054863646	NCK2/SPATA13/HDAC4/NCK1/PIK3CA/ARHGEF6/ARHGEF7/TWF2/ABLIM1	9
GO:0032729	positive regulation of interferon-gamma production	9/883	72/18722	0.006573517	0.065951915	0.054863646	RASGRP1/PTPN22/HSPD1/PDE4D/SASH3/CD226/SLAMF6/IL18R1/SLC7A5	9
GO:0051057	positive regulation of small GTPase mediated signal transduction	9/883	72/18722	0.006573517	0.065951915	0.054863646	RASGRP1/ERBIN/ARHGEF3/P2RY10/ITPKB/P2RY8/SOS1/MAP4K4/KRAS	9
GO:1901880	negative regulation of protein depolymerization	9/883	72/18722	0.006573517	0.065951915	0.054863646	CLASP1/ATXN7/CAPZA1/PIK3CA/CAPZA2/TAOK1/TWF2/CLASP2/SPTAN1	9
GO:0045069	regulation of viral genome replication	10/883	85/18722	0.006596282	0.065951915	0.054863646	ZC3HAV1/RESF1/SRPK2/IFITM1/BCL2/ADAR/APOBEC3C/ISG20/DDX3X/PPIA	10
GO:0006606	protein import into nucleus	15/883	155/18722	0.006602546	0.065951915	0.054863646	TXNIP/FAM53B/PPP3R1/CBLB/BAG3/SUMO1/PPP3CA/NUP98/SMAD3/HIKESHI/KPNA6/TARDBP/FLNA/MAPK1/RANBP2	15
GO:0099003	vesicle-mediated transport in synapse	18/883	200/18722	0.006622427	0.065951915	0.054863646	RAP1B/PPP3R1/VAMP2/EPS15/PRKCB/CASK/BTBD9/PICALM/ATP2A2/SNAP23/NAPA/RAB5A/SYNJ2/BLOC1S6/KIAA1109/GSK3B/RAP1A/STXBP5	18
GO:0055074	calcium ion homeostasis	34/883	460/18722	0.0066288	0.065951915	0.054863646	TPT1/CALM2/CXCR4/PTPRC/FYN/FKBP1A/STIM1/LIME1/CAMK2D/RASA3/PRKCB/MCU/PDE4D/GNA13/DISC1/RAP1GDS1/ITPR1/PTK2B/SMAD3/ATP2A2/P2RY10/CCR6/BCL2/DIAPH1/ERO1A/MCUB/STIM2/P2RY8/ATP2C1/CORO1A/ATP13A3/CD55/ATP2A3/HERPUD1	34
GO:0035872	nucleotide-binding domain, leucine rich repeat containing receptor signaling pathway	5/883	26/18722	0.006639635	0.065951915	0.054863646	HSPA1B/HSPA1A/CYLD/ERBIN/PTPN22	5
GO:0043487	regulation of RNA stability	16/883	170/18722	0.00668278	0.066246097	0.055108368	CNOT6L/ZFP36L2/PUM2/TNRC6B/PAN3/CELF1/AGO2/CNOT2/LARP4B/TENT2/TARDBP/YTHDF3/PRKCA/TOB1/CNOT1/TENT4A	16
GO:1903038	negative regulation of leukocyte cell-cell adhesion	14/883	141/18722	0.006832552	0.067593957	0.056229617	PRDX2/CBLB/PAG1/PTPN22/RUNX1/DLG1/TMEM131L/CBFB/MAD1L1/WNK1/RIPOR2/SPN/SMAD7/ANXA1	14
GO:0097720	calcineurin-mediated signaling	7/883	48/18722	0.006894213	0.067755659	0.056364133	PPP3R1/PPP3CA/NFATC2/NFATC3/NFAT5/STIMATE/GSK3B	7
GO:1903053	regulation of extracellular matrix organization	7/883	48/18722	0.006894213	0.067755659	0.056364133	ETS1/CLASP1/RUNX1/SMAD3/IER3IP1/RIC1/CLASP2	7
GO:0003300	cardiac muscle hypertrophy	11/883	99/18722	0.006918078	0.067755659	0.056364133	FOXO1/DDX39B/CAMK2D/IL6ST/PPP3CA/HDAC4/JARID2/SMAD3/ATP2A2/SMAD4/PRKCA	11
GO:0010717	regulation of epithelial to mesenchymal transition	11/883	99/18722	0.006918078	0.067755659	0.056364133	PPP2CA/CLASP1/TGFBR2/SMAD3/SMAD7/LDLRAD4/SMAD4/SDCBP/SMAD2/SDHAF2/CLASP2	11
GO:0033209	tumor necrosis factor-mediated signaling pathway	11/883	99/18722	0.006918078	0.067755659	0.056364133	HSPA1B/HSPA1A/TMSB4X/CYLD/COMMD7/CASP8/HIPK1/RFFL/PTK2B/UBE2K/FOXO3	11
GO:0002708	positive regulation of lymphocyte mediated immunity	12/883	113/18722	0.007029292	0.068707467	0.057155917	PTPRC/HLA-B/RASGRP1/HSPD1/SH2D1A/CD81/SASH3/DENND1B/CD226/SLAMF6/CD55/IL18R1	12
GO:0046700	heterocycle catabolic process	33/883	445/18722	0.007060605	0.06887606	0.057296165	HSPA1B/HSPA1A/CNOT6L/ZC3HAV1/ZFP36L2/ABCC1/TYMP/RNASET2/ATM/EIF3E/PDE7A/PUM2/DEDD2/ERN1/TNRC6B/PDE4D/PAN3/CELF1/AGO2/CNOT2/LARP4B/TENT2/APOBEC3C/ISG20/ZHX2/MAGOH/SMG1/TARDBP/YTHDF3/PRKCA/TOB1/CNOT1/TENT4A	33
GO:0001829	trophectodermal cell differentiation	4/883	17/18722	0.007147669	0.069026983	0.057421713	CUL3/SP3/CNOT2/CNOT1	4
GO:0055119	relaxation of cardiac muscle	4/883	17/18722	0.007147669	0.069026983	0.057421713	CAMK2D/PDE4D/PIK3CA/ATP2A2	4
GO:1904355	positive regulation of telomere capping	4/883	17/18722	0.007147669	0.069026983	0.057421713	PRKCQ/TNKS/TNKS2/MAPK1	4
GO:2000117	negative regulation of cysteine-type endopeptidase activity	10/883	86/18722	0.007157727	0.069026983	0.057421713	DNAJB6/TNFAIP8/ARL6IP1/FNIP1/RPS6KA3/RFFL/RAF1/GPI/DDX3X/HERPUD1	10
GO:0002369	T cell cytokine production	6/883	37/18722	0.007188842	0.069026983	0.057421713	CD81/SASH3/DENND1B/SMAD7/CD55/IL18R1	6
GO:0002724	regulation of T cell cytokine production	6/883	37/18722	0.007188842	0.069026983	0.057421713	CD81/SASH3/DENND1B/SMAD7/CD55/IL18R1	6
GO:0014904	myotube cell development	6/883	37/18722	0.007188842	0.069026983	0.057421713	SKI/PPP3CA/HDAC4/BCL2/NFATC2/RIPOR2	6
GO:0031112	positive regulation of microtubule polymerization or depolymerization	6/883	37/18722	0.007188842	0.069026983	0.057421713	HSPA1B/HSPA1A/CLASP1/RPS3/SLAIN2/MECP2	6
GO:0007034	vacuolar transport	15/883	157/18722	0.007409358	0.070866454	0.058951921	HSPA1A/HSPA8/CHMP4A/NPC1/LEPROTL1/VPS37B/VPS13D/RAB7A/VTI1A/CHMP3/CHMP1B/MTM1/ANKFY1/EPG5/SMURF1	15
GO:0051250	negative regulation of lymphocyte activation	15/883	157/18722	0.007409358	0.070866454	0.058951921	PRDX2/CBLB/ATM/INPP5D/PAG1/PTPN22/RUNX1/DLG1/TMEM131L/CBFB/MAD1L1/RIPOR2/SPN/SMAD7/ANXA1	15
GO:0035303	regulation of dephosphorylation	13/883	128/18722	0.007450577	0.071121783	0.059164322	CALM2/PTPRC/PPP6R3/FKBP1A/MGAT5/PPP1R16B/PPP1R2/SEMA4D/SMAD3/CSNK2B/PPIA/PPP6R1/GSK3B	13
GO:1904356	regulation of telomere maintenance via telomere lengthening	8/883	61/18722	0.007627321	0.072667294	0.060449991	HNRNPA1/PRKCQ/ATM/TCP1/TNKS/TNKS2/CCT4/MAPK1	8
GO:0030010	establishment of cell polarity	14/883	143/18722	0.007711216	0.073001515	0.060728021	MYH9/RAP1B/CYTH1/CLASP1/DOCK2/DOCK8/MSN/PTK2B/RICTOR/HSP90AA1/KRIT1/RIPOR2/ARFGEF1/GSK3B	14
GO:0060964	regulation of gene silencing by miRNA	7/883	49/18722	0.007723866	0.073001515	0.060728021	NEAT1/PUM2/TNRC6B/PPP3CA/MAP2K1/DDX6/AGO2	7
GO:1902041	regulation of extrinsic apoptotic signaling pathway via death domain receptors	7/883	49/18722	0.007723866	0.073001515	0.060728021	STK4/FAF1/RFFL/RAF1/DDX3X/GSK3B/TMC8	7
GO:1904894	positive regulation of receptor signaling pathway via STAT	7/883	49/18722	0.007723866	0.073001515	0.060728021	IL7R/MGAT5/PTK2B/OCIAD2/IL10RA/CRLF3/IL10RB	7
GO:0001776	leukocyte homeostasis	10/883	87/18722	0.00775542	0.073001515	0.060728021	DOCK10/LAT/TSC22D3/DOCK11/BCL2/ITPKB/CORO1A/SOS1/BCL2L11/ANXA1	10
GO:0019646	aerobic electron transport chain	10/883	87/18722	0.00775542	0.073001515	0.060728021	COX8A/NDUFV2/NDUFB8/UQCR11/COX6A1/NDUFC2/NDUFA7/SDHD/SDHA/SDHAF2	10
GO:0000027	ribosomal large subunit assembly	5/883	27/18722	0.007838247	0.073001515	0.060728021	RPL3/RPL23A/RPL10/RPL11/RPL24	5
GO:0002433	immune response-regulating cell surface receptor signaling pathway involved in phagocytosis	5/883	27/18722	0.007838247	0.073001515	0.060728021	PTPRC/FYN/PTPRJ/CD47/RAP1A	5
GO:0038096	Fc-gamma receptor signaling pathway involved in phagocytosis	5/883	27/18722	0.007838247	0.073001515	0.060728021	PTPRC/FYN/PTPRJ/CD47/RAP1A	5
GO:0048873	homeostasis of number of cells within a tissue	5/883	27/18722	0.007838247	0.073001515	0.060728021	SASH3/BCL2/CORO1A/AKT3/KRAS	5
GO:1902914	regulation of protein polyubiquitination	5/883	27/18722	0.007838247	0.073001515	0.060728021	GABARAP/PTPN22/DDX3X/PPIA/TRIP12	5
GO:0043488	regulation of mRNA stability	15/883	158/18722	0.00784129	0.073001515	0.060728021	CNOT6L/ZFP36L2/PUM2/TNRC6B/PAN3/CELF1/AGO2/CNOT2/LARP4B/TARDBP/YTHDF3/PRKCA/TOB1/CNOT1/TENT4A	15
GO:0002699	positive regulation of immune effector process	20/883	235/18722	0.008008319	0.074299297	0.061807611	PTPRC/HLA-B/PTPRJ/ANKRD17/RASGRP1/PTPN22/HSPD1/SH2D1A/CD81/SASH3/GPI/DENND1B/CD226/CD46/SLAMF6/RAP1A/CD55/IL18R1/SLC7A5/ANXA1	20
GO:1901990	regulation of mitotic cell cycle phase transition	24/883	299/18722	0.008011033	0.074299297	0.061807611	RPL26/FOXN3/ZFP36L2/CCND2/CCND3/TMEM14B/CDC14A/ATM/ANKRD17/CUL3/WAC/CDC26/DLG1/ZNF655/NABP1/BCL2/MAD1L1/TAOK3/DDX3X/BABAM2/TAOK1/MECP2/ANXA1/ZNF207	24
GO:0051209	release of sequestered calcium ion into cytosol	12/883	115/18722	0.008057074	0.074444321	0.061928253	CALM2/PTPRC/FKBP1A/LIME1/CAMK2D/RASA3/PDE4D/ITPR1/PTK2B/DIAPH1/ERO1A/CORO1A	12
GO:0090630	activation of GTPase activity	12/883	115/18722	0.008057074	0.074444321	0.061928253	RABGAP1L/TBC1D5/RASGRP1/RALGAPA1/TBC1D22A/ARHGAP45/PTK2B/SLC27A4/TBC1D2B/TBC1D1/SIPA1L1/RALGAPA2	12
GO:0002260	lymphocyte homeostasis	8/883	62/18722	0.008405071	0.077132999	0.064164893	DOCK10/LAT/TSC22D3/DOCK11/BCL2/CORO1A/SOS1/BCL2L11	8
GO:0032623	interleukin-2 production	8/883	62/18722	0.008405071	0.077132999	0.064164893	PTPRC/PRKCQ/CARD11/PDE4D/RUNX1/SASH3/RPS3/ANXA1	8
GO:0032663	regulation of interleukin-2 production	8/883	62/18722	0.008405071	0.077132999	0.064164893	PTPRC/PRKCQ/CARD11/PDE4D/RUNX1/SASH3/RPS3/ANXA1	8
GO:1990778	protein localization to cell periphery	26/883	333/18722	0.008411072	0.077132999	0.064164893	RAPGEF6/MYL12A/PRKCH/TNIK/PACS1/SKAP1/VAMP2/TSPAN14/MYO5A/CD81/DLG1/ANK3/FAM126B/PICALM/ADAM10/EPB41/MACF1/ATP2C1/RAB7A/RAPGEF2/FLNA/TTC7A/RAP1A/CLASP2/SQSTM1/SMURF1	26
GO:0045017	glycerolipid biosynthetic process	21/883	252/18722	0.008432619	0.07718605	0.064209024	PIP4K2A/ABHD3/ATM/INPP4A/INPP5D/LPIN2/FAM126B/INPP4B/ETNK1/PIK3CA/IP6K1/ITPKB/SYNJ2/FABP5/SMG1/SACM1L/TTC7A/DGKZ/CHKB/DGKD/MTM1	21
GO:0044270	cellular nitrogen compound catabolic process	33/883	451/18722	0.008548702	0.078102603	0.06497148	HSPA1B/HSPA1A/CNOT6L/ZC3HAV1/ZFP36L2/ABCC1/TYMP/RNASET2/ATM/EIF3E/PDE7A/PUM2/DEDD2/ERN1/TNRC6B/PDE4D/PAN3/CELF1/AGO2/CNOT2/LARP4B/TENT2/APOBEC3C/ISG20/ZHX2/MAGOH/SMG1/TARDBP/YTHDF3/PRKCA/TOB1/CNOT1/TENT4A	33
GO:0051283	negative regulation of sequestering of calcium ion	12/883	116/18722	0.008613213	0.078413556	0.065230154	CALM2/PTPRC/FKBP1A/LIME1/CAMK2D/RASA3/PDE4D/ITPR1/PTK2B/DIAPH1/ERO1A/CORO1A	12
GO:0014897	striated muscle hypertrophy	11/883	102/18722	0.008614763	0.078413556	0.065230154	FOXO1/DDX39B/CAMK2D/IL6ST/PPP3CA/HDAC4/JARID2/SMAD3/ATP2A2/SMAD4/PRKCA	11
GO:0010810	regulation of cell-substrate adhesion	19/883	221/18722	0.008650702	0.078424253	0.065239052	STK4/UTRN/SKAP1/PTPRJ/CLASP1/CASK/RASA1/DISC1/PTK2B/SMAD3/MACF1/BCL2/PREX1/MAP4K4/FLNA/ARHGEF7/GSK3B/CLASP2/RREB1	19
GO:0006913	nucleocytoplasmic transport	24/883	301/18722	0.008663982	0.078424253	0.065239052	HNRNPA1/TXNIP/FAM53B/PPP3R1/DDX39B/CBLB/BAG3/SUMO1/SARNP/RBM4/PPP3CA/NUP98/XPO1/SMAD3/HIKESHI/KPNA6/SMG1/TARDBP/FLNA/MAPK1/NUP160/GSK3B/RANBP2/SMURF1	24
GO:0051169	nuclear transport	24/883	301/18722	0.008663982	0.078424253	0.065239052	HNRNPA1/TXNIP/FAM53B/PPP3R1/DDX39B/CBLB/BAG3/SUMO1/SARNP/RBM4/PPP3CA/NUP98/XPO1/SMAD3/HIKESHI/KPNA6/SMG1/TARDBP/FLNA/MAPK1/NUP160/GSK3B/RANBP2/SMURF1	24
GO:0072503	cellular divalent inorganic cation homeostasis	35/883	486/18722	0.008741251	0.078977683	0.065699436	TPT1/CALM2/CXCR4/PTPRC/FYN/FKBP1A/STIM1/LIME1/CAMK2D/RASA3/PRKCB/MCU/PDE4D/GNA13/DISC1/RAP1GDS1/ITPR1/PTK2B/SMAD3/ATP2A2/P2RY10/CCR6/BCL2/DIAPH1/ERO1A/MCUB/STIM2/P2RY8/ATP2C1/CORO1A/MT1X/ATP13A3/CD55/ATP2A3/HERPUD1	35
GO:0002076	osteoblast development	4/883	18/18722	0.008852093	0.079685113	0.066287929	JUND/HDAC4/SMAD3/RUNX2	4
GO:0045116	protein neddylation	4/883	18/18722	0.008852093	0.079685113	0.066287929	NEDD8/RPL11/RNF7/UBE2F	4
GO:0000723	telomere maintenance	13/883	131/18722	0.008991846	0.080794626	0.067210903	HNRNPA1/PTGES3/PRKCQ/ATM/TCP1/TNKS/RAD50/HSP90AA1/TNKS2/CCT4/HDAC8/SMG1/MAPK1	13
GO:0000302	response to reactive oxygen species	19/883	222/18722	0.009056783	0.081229063	0.0675723	FOXO1/TXNIP/SOD2/FYN/STK24/PRDX2/ETS1/ERN1/HSPD1/MAP3K5/PTK2B/BCL2/KLF2/RPS3/SESN3/FOXO3/NCF1/MAPK1/ANXA1	19
GO:0048732	gland development	32/883	436/18722	0.009118855	0.081636256	0.067911033	CRIP1/RPL19/PRDX2/DDX39B/TAF10/ETS1/TGFBR2/MAP2K1/ASH1L/CUL3/SP3/JARID2/MSN/MAN2A1/SMAD3/PIK3CA/CSNK2B/BCL2/RAF1/MAD1L1/ARHGAP35/SMAD4/NME1/SRSF1/SMAD2/MAPK1/BCL2L11/RAP1A/RREB1/KRAS/FRS2/ANXA1	32
GO:0038094	Fc-gamma receptor signaling pathway	5/883	28/18722	0.009179231	0.081877403	0.068111636	PTPRC/FYN/PTPRJ/CD47/RAP1A	5
GO:1903649	regulation of cytoplasmic transport	5/883	28/18722	0.009179231	0.081877403	0.068111636	MAP2K1/SNX3/MSN/MAPK1/CHMP3	5
GO:0016233	telomere capping	6/883	39/18722	0.00931775	0.082661274	0.068763718	PRKCQ/ATM/TNKS/RAD50/TNKS2/MAPK1	6
GO:0031507	heterochromatin assembly	6/883	39/18722	0.00931775	0.082661274	0.068763718	RESF1/ATF7IP/FAM172A/MBD2/PHF8/SMCHD1	6
GO:2000516	positive regulation of CD4-positive, alpha-beta T cell activation	6/883	39/18722	0.00931775	0.082661274	0.068763718	PRKCQ/TGFBR2/CD81/SASH3/CD55/ANXA1	6
GO:0007162	negative regulation of cell adhesion	24/883	303/18722	0.009359715	0.082883412	0.068948508	PTPRC/PRDX2/CBLB/PAG1/PTPN22/CASK/RASA1/SEMA4D/RUNX1/DLG1/PDE3B/TMEM131L/ADAM10/CBFB/MBP/MAD1L1/WNK1/RIPOR2/SPN/SMAD7/CD164/MAP4K4/CLASP2/ANXA1	24
GO:0032873	negative regulation of stress-activated MAPK cascade	7/883	51/18722	0.009600831	0.084712201	0.07046983	FOXO1/CYLD/PDCD4/PTPN22/DLG1/TAOK3/PPIA	7
GO:0070303	negative regulation of stress-activated protein kinase signaling cascade	7/883	51/18722	0.009600831	0.084712201	0.07046983	FOXO1/CYLD/PDCD4/PTPN22/DLG1/TAOK3/PPIA	7
GO:0019221	cytokine-mediated signaling pathway	34/883	472/18722	0.009626874	0.084789208	0.07053389	HSPA1B/HSPA1A/CXCR4/IL2RG/PTPRC/TMSB4X/IFNAR2/CYLD/PTPRJ/IL7R/IL6ST/IFITM1/COMMD7/IRAK4/CASP8/HIPK1/RFFL/PTK2B/NLRC5/IL10RA/UBE2K/CCR6/CSNK2B/ADAR/UGCG/WNK1/STK39/SOS1/SMAD4/YTHDF3/FOXO3/IL10RB/IL18R1/KRAS	34
GO:0001889	liver development	14/883	147/18722	0.009736431	0.084923818	0.070645868	RPL19/DDX39B/TAF10/CUL3/SP3/JARID2/MAN2A1/SMAD3/PIK3CA/CSNK2B/SRSF1/RAP1A/KRAS/ANXA1	14
GO:1902850	microtubule cytoskeleton organization involved in mitosis	14/883	147/18722	0.009736431	0.084923818	0.070645868	HSPA1B/HSPA1A/STAG1/CLASP1/TNKS/CEP192/DYNC1H1/NUSAP1/FLNA/SUN2/MECP2/CLASP2/CHMP1B/ZNF207	14
GO:0048340	paraxial mesoderm morphogenesis	3/883	10/18722	0.009778801	0.084923818	0.070645868	EXOC4/SMAD3/SMAD2	3
GO:0060439	trachea morphogenesis	3/883	10/18722	0.009778801	0.084923818	0.070645868	TGFBR2/MAP2K1/MAPK1	3
GO:1900246	positive regulation of RIG-I signaling pathway	3/883	10/18722	0.009778801	0.084923818	0.070645868	ANKRD17/PUM2/USP15	3
GO:1901203	positive regulation of extracellular matrix assembly	3/883	10/18722	0.009778801	0.084923818	0.070645868	CLASP1/SMAD3/CLASP2	3
GO:1902237	positive regulation of endoplasmic reticulum stress-induced intrinsic apoptotic signaling pathway	3/883	10/18722	0.009778801	0.084923818	0.070645868	NCK2/NCK1/BCL2L11	3
GO:0097581	lamellipodium organization	10/883	90/18722	0.009780893	0.084923818	0.070645868	NCK2/SPATA13/HDAC4/NCK1/PIK3CA/ARHGEF6/ARHGEF7/TWF2/ABLIM1/RREB1	10
GO:0051282	regulation of sequestering of calcium ion	12/883	118/18722	0.009815003	0.085069153	0.070766769	CALM2/PTPRC/FKBP1A/LIME1/CAMK2D/RASA3/PDE4D/ITPR1/PTK2B/DIAPH1/ERO1A/CORO1A	12
GO:0006892	post-Golgi vesicle-mediated transport	11/883	104/18722	0.009913602	0.085331014	0.070984603	VAMP2/EPS15/EXOC4/MYO5A/ANK3/MACF1/SNAP23/CORO7/ATP2C1/VTI1A/ANKFY1	11
GO:0014896	muscle hypertrophy	11/883	104/18722	0.009913602	0.085331014	0.070984603	FOXO1/DDX39B/CAMK2D/IL6ST/PPP3CA/HDAC4/JARID2/SMAD3/ATP2A2/SMAD4/PRKCA	11
GO:0045621	positive regulation of lymphocyte differentiation	11/883	104/18722	0.009913602	0.085331014	0.070984603	PTPRC/IL7R/RASGRP1/INPP5D/TGFBR2/RUNX1/CBFB/SASH3/ITPKB/CD46/ANXA1	11
GO:0032984	protein-containing complex disassembly	19/883	224/18722	0.009914917	0.085331014	0.070984603	HSPA8/CLASP1/ATXN7/ARID2/CAPZA1/UBQLN1/PIK3CA/ATP2A2/NAPA/SMARCE1/CAPZA2/TAOK1/CHMP3/TWF2/GSK3B/CLASP2/CHMP1B/SPTAN1/EPG5	19
GO:0001885	endothelial cell development	8/883	64/18722	0.01013669	0.086601298	0.072041319	RAP1B/PPP1R16B/PDE4D/RAPGEF1/MSN/CCM2/RAPGEF2/RAP1A	8
GO:0032507	maintenance of protein location in cell	8/883	64/18722	0.01013669	0.086601298	0.072041319	TMSB4X/ANK3/MORC3/VPS13D/KDELR2/TWF2/SYNE1/SUN2	8
GO:0046579	positive regulation of Ras protein signal transduction	8/883	64/18722	0.01013669	0.086601298	0.072041319	RASGRP1/ERBIN/ARHGEF3/P2RY10/ITPKB/P2RY8/MAP4K4/KRAS	8
GO:1903409	reactive oxygen species biosynthetic process	8/883	64/18722	0.01013669	0.086601298	0.072041319	SOD2/FYN/SLC5A3/HDAC4/HSPD1/RAB27A/FOXO3/NCF1	8
GO:0046328	regulation of JNK cascade	13/883	133/18722	0.010150938	0.086601298	0.072041319	TNIK/CYLD/PDCD4/RASGRP1/PTPN22/MAP3K5/PTK2B/TAOK3/SDCBP/MAP4K4/TAOK1/NCF1/ULK4	13
GO:0061025	membrane fusion	15/883	163/18722	0.01031097	0.087813598	0.0730498	PIP4K2A/VAMP2/STX16/VAPA/SNAP23/NAPA/VPS8/CORO1A/RAB7A/BLOC1S6/VTI1A/CHMP3/SPG11/ANKFY1/ANXA1	15
GO:0042147	retrograde transport, endosome to Golgi	10/883	91/18722	0.010538527	0.089440494	0.074403171	TBC1D5/STX16/SNX3/TRAPPC10/RAB7A/SPAG9/VTI1A/RIC1/ERC1/ANKFY1	10
GO:0045582	positive regulation of T cell differentiation	10/883	91/18722	0.010538527	0.089440494	0.074403171	PTPRC/IL7R/RASGRP1/TGFBR2/RUNX1/CBFB/SASH3/ITPKB/CD46/ANXA1	10
GO:0040029	regulation of gene expression, epigenetic	11/883	105/18722	0.010616999	0.089498956	0.074451804	ARID1B/RESF1/ATF7IP/HDAC4/FAM172A/KAT2B/KLF2/MBD2/PHF8/SMCHD1/MECP2	11
GO:1903426	regulation of reactive oxygen species biosynthetic process	7/883	52/18722	0.01065496	0.089498956	0.074451804	SOD2/FYN/SLC5A3/HDAC4/HSPD1/RAB27A/FOXO3	7
GO:0019082	viral protein processing	5/883	29/18722	0.010670233	0.089498956	0.074451804	MGAT5/MAN2A1/MGAT4A/GSK3B/FUT8	5
GO:0060969	negative regulation of gene silencing	5/883	29/18722	0.010670233	0.089498956	0.074451804	NEAT1/RMRP/PPP3CA/ADAR/PHF8	5
GO:0070198	protein localization to chromosome, telomeric region	5/883	29/18722	0.010670233	0.089498956	0.074451804	TCP1/TNKS/TNKS2/CCT4/TPP1	5
GO:1902253	regulation of intrinsic apoptotic signaling pathway by p53 class mediator	5/883	29/18722	0.010670233	0.089498956	0.074451804	RPL26/RPS7/MIF/RPL11/BCL2	5
GO:0007623	circadian rhythm	18/883	210/18722	0.010723203	0.089498956	0.074451804	MYCBP2/DYRK1A/PPP1CB/NCOA2/JUND/PSPC1/AHR/RBM4/BTBD9/OGT/USP9X/RORA/NRIP1/ARNTL/FBXL17/TARDBP/GSK3B/GNAQ	18
GO:0000028	ribosomal small subunit assembly	4/883	19/18722	0.010801283	0.089498956	0.074451804	RPS27/RPSA/RPS28/RPS14	4
GO:0045618	positive regulation of keratinocyte differentiation	4/883	19/18722	0.010801283	0.089498956	0.074451804	NME2/PRKCH/NCOA3/PLAAT4	4
GO:0045947	negative regulation of translational initiation	4/883	19/18722	0.010801283	0.089498956	0.074451804	RPL13A/EIF3E/RBM4/AGO2	4
GO:0060039	pericardium development	4/883	19/18722	0.010801283	0.089498956	0.074451804	SMAD3/SOS1/CCM2/SMAD2	4
GO:0070233	negative regulation of T cell apoptotic process	4/883	19/18722	0.010801283	0.089498956	0.074451804	PRKCQ/IL7R/TSC22D3/DOCK8	4
GO:0070262	peptidyl-serine dephosphorylation	4/883	19/18722	0.010801283	0.089498956	0.074451804	PPP2CA/PPP1R16B/PPP3CA/NCK1	4
GO:0140131	positive regulation of lymphocyte chemotaxis	4/883	19/18722	0.010801283	0.089498956	0.074451804	PTK2B/ADAM10/WNK1/STK39	4
GO:1904062	regulation of cation transmembrane transport	27/883	357/18722	0.010938733	0.090484758	0.075271866	CALM2/UTRN/TMSB4X/FYN/FKBP1A/STIM1/LIME1/SUMO1/CAMK2D/VAMP2/PDE4D/DLG1/UBQLN1/ANK3/PTK2B/CAB39/DIAPH1/KLHL24/WNK1/KCNAB2/STIM2/STK39/CORO1A/WWP2/STOM/FLNA/STIMATE	27
GO:0060389	pathway-restricted SMAD protein phosphorylation	8/883	65/18722	0.011095539	0.091472816	0.076093806	TGFBR2/SNX25/CSNK2B/USP15/SMAD7/LDLRAD4/SMAD4/SDCBP	8
GO:0070936	protein K48-linked ubiquitination	8/883	65/18722	0.011095539	0.091472816	0.076093806	GABARAP/CUL3/UBE2H/RFFL/UBE2K/RNF4/PPIA/RNF216	8
GO:0030218	erythrocyte differentiation	12/883	120/18722	0.01114292	0.091709044	0.076290317	HSPA1B/HSPA1A/IKZF1/ETS1/INPP5D/RPS14/SP3/KLF2/JMJD6/ADAR/FOXO3/BRD1	12
GO:0022411	cellular component disassembly	32/883	443/18722	0.011332211	0.093110462	0.07745612	GABARAP/ETS1/LCP1/HSPA8/CLASP1/DEDD2/ATXN7/PRKCB/ARID2/AMBRA1/CAPZA1/UBQLN1/ADAM10/PIK3CA/ATP2A2/NAPA/TOMM7/SMARCE1/VPS13D/USP36/CAPZA2/MAP4K4/TAOK1/PRKCA/CHMP3/TWF2/GSK3B/CLASP2/CHMP1B/SPTAN1/SQSTM1/EPG5	32
GO:0071887	leukocyte apoptotic process	11/883	106/18722	0.011358023	0.093166228	0.07750251	FOXP1/PRKCQ/IL7R/TSC22D3/DOCK8/FNIP1/TCP1/ITPKB/RAPGEF2/BCL2L11/ANXA1	11
GO:0061008	hepaticobiliary system development	14/883	150/18722	0.011512659	0.094276742	0.078426317	RPL19/DDX39B/TAF10/CUL3/SP3/JARID2/MAN2A1/SMAD3/PIK3CA/CSNK2B/SRSF1/RAP1A/KRAS/ANXA1	14
GO:0043393	regulation of protein binding	17/883	196/18722	0.011571591	0.094443465	0.078565009	ITGA4/STK4/PLCL2/FKBP1A/RPL11/PPP2CA/CBLB/HDAC4/DISC1/EPB41/ATP2A2/TLE5/ADNP/RAPGEF2/GSK3B/TMC8/ATP2A3	17
GO:0071674	mononuclear cell migration	17/883	196/18722	0.011571591	0.094443465	0.078565009	CKLF/CXCR4/ITGA4/CD47/DOCK8/STK10/MSN/PTK2B/ADAM10/CCR6/WNK1/RIPOR2/SPN/STK39/LRCH1/MAPK1/ANXA1	17
GO:1903829	positive regulation of cellular protein localization	22/883	276/18722	0.011652354	0.094944388	0.078981714	FYN/PRKCH/BAG3/SLC5A3/CD247/TCP1/CD81/DLG1/MSN/ANK3/SMAD3/EPB41/TOMM7/CCT4/USP36/ATP2C1/TARDBP/STOM/FLNA/MAPK1/GSK3B/SQSTM1	22
GO:0090150	establishment of protein localization to membrane	21/883	260/18722	0.011767415	0.095594236	0.079522305	NDUFA13/ARL6IP1/NACA/FYN/WDR83OS/CHMP4A/VAMP2/NPC1/ZDHHC20/ANK3/RABGEF1/HSP90AA1/MACF1/VPS37B/HSPA4/ATP2C1/RAB7A/SSR2/SDCBP/NCF1/STOM	21
GO:0002707	negative regulation of lymphocyte mediated immunity	7/883	53/18722	0.011790672	0.095594236	0.079522305	PTPRC/HLA-B/IL7R/AHR/SMAD7/CD46/CD55	7
GO:0043620	regulation of DNA-templated transcription in response to stress	7/883	53/18722	0.011790672	0.095594236	0.079522305	HSPA1A/DNAJB1/NCK2/BAG3/NCK1/RPS6KA3/KLF2	7
GO:0038127	ERBB signaling pathway	12/883	121/18722	0.011856739	0.095828194	0.079716929	CBLB/NCK2/PTPRJ/ERBIN/PTK2B/ZFYVE28/PIK3CA/SOS1/RAB7A/NCF1/MAPK1/DGKD	12
GO:0099504	synaptic vesicle cycle	16/883	181/18722	0.011858666	0.095828194	0.079716929	RAP1B/VAMP2/PRKCB/CASK/BTBD9/PICALM/ATP2A2/SNAP23/NAPA/RAB5A/SYNJ2/BLOC1S6/KIAA1109/GSK3B/RAP1A/STXBP5	16
GO:0051235	maintenance of location	25/883	326/18722	0.011900087	0.09600449	0.079863585	CALM2/PTPRC/TMSB4X/FKBP1A/LIME1/FAF1/CAMK2D/OSBPL8/RASA3/PDE4D/ITPR1/ANK3/MORC3/PTK2B/DIAPH1/ERO1A/NRIP1/TTC39B/VPS13D/CORO1A/FLNA/KDELR2/TWF2/SYNE1/SUN2	25
GO:0030307	positive regulation of cell growth	15/883	166/18722	0.012063663	0.097164074	0.080828212	CXCR4/DDX39B/SEMA4D/DISC1/RPS6KA3/PTK2B/ADAM10/MACF1/BCL2/ADNP/SMAD7/DDX3X/SDCBP/TWF2/SMURF1	15
GO:0050766	positive regulation of phagocytosis	8/883	66/18722	0.012119714	0.097441557	0.081059042	IL2RG/PTPRC/PTPRJ/DOCK2/CD47/RAB27A/CAMK1D/RAP1A	8
GO:0031532	actin cytoskeleton reorganization	11/883	107/18722	0.012137911	0.097441557	0.081059042	MYH9/TNIK/MCU/PTK2B/IQGAP2/RICTOR/ATP2C1/MKLN1/SIPA1L1/FLNA/ANXA1	11
GO:0045185	maintenance of protein location	10/883	93/18722	0.012186582	0.097672164	0.081250879	TMSB4X/FAF1/ANK3/MORC3/VPS13D/FLNA/KDELR2/TWF2/SYNE1/SUN2	10
GO:0003299	muscle hypertrophy in response to stress	5/883	30/18722	0.01231856	0.097928549	0.081464158	FOXO1/PPP3CA/HDAC4/SMAD3/ATP2A2	5
GO:0014887	cardiac muscle adaptation	5/883	30/18722	0.01231856	0.097928549	0.081464158	FOXO1/PPP3CA/HDAC4/SMAD3/ATP2A2	5
GO:0014898	cardiac muscle hypertrophy in response to stress	5/883	30/18722	0.01231856	0.097928549	0.081464158	FOXO1/PPP3CA/HDAC4/SMAD3/ATP2A2	5
GO:0070229	negative regulation of lymphocyte apoptotic process	5/883	30/18722	0.01231856	0.097928549	0.081464158	FOXP1/PRKCQ/IL7R/TSC22D3/DOCK8	5
GO:2000637	positive regulation of gene silencing by miRNA	5/883	30/18722	0.01231856	0.097928549	0.081464158	PUM2/TNRC6B/MAP2K1/DDX6/AGO2	5
GO:0006979	response to oxidative stress	32/883	446/18722	0.012406475	0.098467601	0.081912582	HSPA1B/HSPA1A/FOXO1/TXNIP/NME2/ABCC1/SOD2/FYN/STK24/PRDX2/IPCEF1/ETS1/ERN1/MCL1/HSPD1/MAP3K5/UBQLN1/PTK2B/ATP2A2/BCL2/KLF2/ERO1A/ARNTL/RPS3/SESN3/PPIA/FOXO3/NCF1/MAPK1/CPEB2/FUT8/ANXA1	32
GO:0022898	regulation of transmembrane transporter activity	22/883	278/18722	0.012592193	0.099560524	0.082821755	CALM2/UTRN/TMSB4X/FKBP1A/STIM1/SUMO1/CAMK2D/VAMP2/PDE4D/DLG1/UBQLN1/ANK3/PTK2B/CAB39/BCL2/KLHL24/WNK1/STIM2/STK39/WWP2/STOM/STIMATE	22
GO:0002688	regulation of leukocyte chemotaxis	12/883	122/18722	0.012605171	0.099560524	0.082821755	MIF/MCU/DDT/PTK2B/GPSM3/ADAM10/CCR6/WNK1/RIPOR2/CAMK1D/STK39/MAPK1	12
GO:0051208	sequestering of calcium ion	12/883	122/18722	0.012605171	0.099560524	0.082821755	CALM2/PTPRC/FKBP1A/LIME1/CAMK2D/RASA3/PDE4D/ITPR1/PTK2B/DIAPH1/ERO1A/CORO1A	12
GO:0030509	BMP signaling pathway	14/883	152/18722	0.012830489	0.10018272	0.083339343	SKI/PDCD4/USP9X/SMAD3/USP9Y/USP15/SMAD7/SMAD4/SMAD2/RUNX2/TOB1/TRIM33/SMURF2/SMURF1	14
GO:0000082	G1/S transition of mitotic cell cycle	18/883	214/18722	0.012843493	0.10018272	0.083339343	RPL26/CCND2/CCND3/TMEM14B/CDK17/TAF10/ATM/ANKRD17/PPP3CA/CUL3/WAC/DLG1/ZNF655/BCL2/CRLF3/DDX3X/PHF8/ANXA1	18
GO:0007173	epidermal growth factor receptor signaling pathway	11/883	108/18722	0.0129579	0.10018272	0.083339343	CBLB/NCK2/PTPRJ/ERBIN/PTK2B/ZFYVE28/PIK3CA/SOS1/RAB7A/NCF1/DGKD	11
GO:0033483	gas homeostasis	3/883	11/18722	0.012979917	0.10018272	0.083339343	SOD2/ADNP/EGLN1	3
GO:0036490	regulation of translation in response to endoplasmic reticulum stress	3/883	11/18722	0.012979917	0.10018272	0.083339343	NCK2/NCK1/DDX3X	3
GO:0046710	GDP metabolic process	3/883	11/18722	0.012979917	0.10018272	0.083339343	CARD11/CASK/DLG1	3
GO:0097494	regulation of vesicle size	3/883	11/18722	0.012979917	0.10018272	0.083339343	PICALM/RAB5A/CHMP3	3
GO:1901844	regulation of cell communication by electrical coupling involved in cardiac conduction	3/883	11/18722	0.012979917	0.10018272	0.083339343	CALM2/CAMK2D/PDE4D	3
GO:1902188	positive regulation of viral release from host cell	3/883	11/18722	0.012979917	0.10018272	0.083339343	VAPA/VPS37B/CHMP3	3
GO:1903265	positive regulation of tumor necrosis factor-mediated signaling pathway	3/883	11/18722	0.012979917	0.10018272	0.083339343	HSPA1B/HSPA1A/UBE2K	3
GO:0003159	morphogenesis of an endothelium	4/883	20/18722	0.013007162	0.10018272	0.083339343	FOXP1/CXCR4/CSNK2B/CCM2	4
GO:0039535	regulation of RIG-I signaling pathway	4/883	20/18722	0.013007162	0.10018272	0.083339343	ANKRD17/PUM2/RNF125/USP15	4
GO:0046931	pore complex assembly	4/883	20/18722	0.013007162	0.10018272	0.083339343	NUP98/ADAM10/AHCTF1/TMEM170A	4
GO:0061154	endothelial tube morphogenesis	4/883	20/18722	0.013007162	0.10018272	0.083339343	FOXP1/CXCR4/CSNK2B/CCM2	4
GO:1902236	negative regulation of endoplasmic reticulum stress-induced intrinsic apoptotic signaling pathway	4/883	20/18722	0.013007162	0.10018272	0.083339343	HSPA1A/TXNDC12/OPA1/HERPUD1	4
GO:0006968	cellular defense response	7/883	54/18722	0.013011274	0.10018272	0.083339343	ITK/SH2D1A/PTK2B/CCR6/ZNF148/SPN/NCF1	7
GO:0070588	calcium ion transmembrane transport	24/883	312/18722	0.013074091	0.100396424	0.083517118	CALM2/PTPRC/FYN/FKBP1A/STIM1/LIME1/CAMK2D/RASA3/MCU/PDE4D/ITPR1/UBQLN1/PTK2B/ATP2A2/DIAPH1/ERO1A/MCUB/STIM2/ATP2C1/CORO1A/TRPC4AP/STIMATE/OPA1/ATP2A3	24
GO:0002690	positive regulation of leukocyte chemotaxis	10/883	94/18722	0.013080032	0.100396424	0.083517118	MCU/PTK2B/GPSM3/ADAM10/CCR6/WNK1/RIPOR2/CAMK1D/STK39/MAPK1	10
GO:0070527	platelet aggregation	8/883	67/18722	0.013211667	0.101248093	0.084225599	MYH9/MYL12A/PRKCQ/IL6ST/CLIC1/PPIA/PRKCA/FLNA	8
GO:0000413	protein peptidyl-prolyl isomerization	6/883	42/18722	0.013301568	0.101558007	0.084483408	FKBP5/FKBP1A/FKBP4/FKBP11/PPIA/RANBP2	6
GO:1902895	positive regulation of pri-miRNA transcription by RNA polymerase II	6/883	42/18722	0.013301568	0.101558007	0.084483408	ETS1/NR3C1/MRTFA/SMAD3/SMAD4/FOXO3	6
GO:0001558	regulation of cell growth	30/883	414/18722	0.013341757	0.101558007	0.084483408	HSPA1B/HSPA1A/NDUFA13/CXCR4/PRKCQ/DDX39B/PPP2CA/PTPRJ/CAMK2D/SEMA4D/DISC1/RPS6KA3/PTK2B/SMAD3/ADAM10/MACF1/ESR2/BCL2/CRLF3/ADNP/SMAD7/SMAD4/DDX3X/SDCBP/SPAG9/KIAA1109/TWF2/GSK3B/TMC8/SMURF1	30
GO:0002822	regulation of adaptive immune response based on somatic recombination of immune receptors built from immunoglobulin superfamily domains	15/883	168/18722	0.013355801	0.101558007	0.084483408	PTPRC/HLA-B/PRKCQ/IL7R/AHR/HSPD1/CD81/SASH3/DENND1B/CD226/SMAD7/CD46/CD55/IL18R1/ANXA1	15
GO:0002833	positive regulation of response to biotic stimulus	15/883	168/18722	0.013355801	0.101558007	0.084483408	FYN/ANKRD17/RASGRP1/PUM2/PSPC1/CREBBP/HSPD1/SH2D1A/NLRC5/HSP90AA1/UBE2K/CD226/USP15/PRKCA/SLAMF6	15
GO:1903322	positive regulation of protein modification by small protein conjugation or removal	13/883	138/18722	0.013559482	0.102946948	0.085638831	GABARAP/FKBP1A/MYCBP2/CBLB/PDCD6/PTPN22/HDAC4/CUL3/TANK/UBQLN1/SMAD7/DDX3X/NSMCE3	13
GO:2001257	regulation of cation channel activity	16/883	184/18722	0.013711411	0.10393929	0.086464334	CALM2/TMSB4X/FKBP1A/STIM1/SUMO1/CAMK2D/VAMP2/PDE4D/DLG1/UBQLN1/ANK3/PTK2B/KLHL24/STIM2/STOM/STIMATE	16
GO:0032868	response to insulin	21/883	264/18722	0.013791154	0.104382193	0.086832774	FOXO1/CCND3/PIP4K2A/PRKCQ/OSBPL8/VAMP2/PRKCB/NCK1/MYO5A/OGT/LPIN2/SLC27A4/PDE3B/MAX/KAT2B/PIK3CA/SESN3/SRSF6/OPA1/GSK3B/CPEB2	21
GO:0019439	aromatic compound catabolic process	33/883	467/18722	0.013824285	0.104471485	0.086907053	HSPA1B/HSPA1A/CNOT6L/ZC3HAV1/ZFP36L2/ABCC1/TYMP/RNASET2/ATM/EIF3E/PDE7A/PUM2/DEDD2/ERN1/TNRC6B/PDE4D/PAN3/CELF1/AGO2/CNOT2/LARP4B/TENT2/APOBEC3C/ISG20/ZHX2/MAGOH/SMG1/TARDBP/YTHDF3/PRKCA/TOB1/CNOT1/TENT4A	33
GO:2001021	negative regulation of response to DNA damage stimulus	9/883	81/18722	0.013876395	0.10470371	0.087100235	TPT1/MIF/DDX39B/DYRK1A/HELB/BCL2/RPS3/SMCHD1/TRIP12	9
GO:0042773	ATP synthesis coupled electron transport	10/883	95/18722	0.014021778	0.105475651	0.087742392	COX8A/NDUFV2/NDUFB8/UQCR11/COX6A1/NDUFC2/NDUFA7/SDHD/SDHA/SDHAF2	10
GO:0042775	mitochondrial ATP synthesis coupled electron transport	10/883	95/18722	0.014021778	0.105475651	0.087742392	COX8A/NDUFV2/NDUFB8/UQCR11/COX6A1/NDUFC2/NDUFA7/SDHD/SDHA/SDHAF2	10
GO:0001782	B cell homeostasis	5/883	31/18722	0.014131138	0.105649131	0.087886706	DOCK10/DOCK11/BCL2/SOS1/BCL2L11	5
GO:0002063	chondrocyte development	5/883	31/18722	0.014131138	0.105649131	0.087886706	CHST11/TGFBR2/SERPINH1/SMAD7/RUNX2	5
GO:0036257	multivesicular body organization	5/883	31/18722	0.014131138	0.105649131	0.087886706	CHMP4A/RAB27A/VPS37B/CHMP3/CHMP1B	5
GO:0060148	positive regulation of posttranscriptional gene silencing	5/883	31/18722	0.014131138	0.105649131	0.087886706	PUM2/TNRC6B/MAP2K1/DDX6/AGO2	5
GO:0038066	p38MAPK cascade	7/883	55/18722	0.014320016	0.106006931	0.08818435	CYLD/PTPN22/MAP3K5/DLG1/STK39/NCF1/ULK4	7
GO:0016579	protein deubiquitination	13/883	139/18722	0.014335751	0.106006931	0.08818435	CYLD/TAF10/USP34/ATXN7/USP9X/TANK/USP9Y/USP15/USP36/USP24/USP3/BABAM2/EIF3F	13
GO:0030522	intracellular receptor signaling pathway	21/883	265/18722	0.014337886	0.106006931	0.08818435	HSPA1B/HSPA1A/FOXP1/PTGES3/CYLD/KDM4C/ANKRD17/PUM2/RNF125/ERBIN/AHR/NR3C1/PTPN22/CNOT2/RORA/ESR2/KLF2/ARNTL/USP15/FABP5/CNOT1	21
GO:0048511	rhythmic process	23/883	298/18722	0.014363491	0.106006931	0.08818435	MYCBP2/DYRK1A/ETS1/PPP1CB/NCOA2/JUND/PSPC1/AHR/CREBBP/RBM4/BTBD9/OGT/USP9X/KAT2B/RORA/NRIP1/ARNTL/FBXL17/ADNP/TARDBP/FOXO3/GSK3B/GNAQ	23
GO:0032922	circadian regulation of gene expression	8/883	68/18722	0.014373821	0.106006931	0.08818435	MYCBP2/PPP1CB/NCOA2/AHR/OGT/RORA/NRIP1/ARNTL	8
GO:0051148	negative regulation of muscle cell differentiation	8/883	68/18722	0.014373821	0.106006931	0.08818435	ANKRD17/PDCD4/HDAC4/NFATC2/NFATC3/SMAD4/MECP2/FRS2	8
GO:0061912	selective autophagy	8/883	68/18722	0.014373821	0.106006931	0.08818435	BAG3/AMBRA1/UBQLN1/TOMM7/VPS13D/ATG16L1/RAB7A/SQSTM1	8
GO:1901016	regulation of potassium ion transmembrane transporter activity	8/883	68/18722	0.014373821	0.106006931	0.08818435	SUMO1/VAMP2/DLG1/ANK3/CAB39/KLHL24/STK39/WWP2	8
GO:1902305	regulation of sodium ion transmembrane transport	8/883	68/18722	0.014373821	0.106006931	0.08818435	UTRN/CAMK2D/DLG1/ANK3/KLHL24/WNK1/STK39/STOM	8
GO:2001239	regulation of extrinsic apoptotic signaling pathway in absence of ligand	6/883	43/18722	0.014859081	0.10942093	0.091024365	HSPA1B/HSPA1A/FYN/PRDX2/MCL1/BCL2	6
GO:0043242	negative regulation of protein-containing complex disassembly	9/883	82/18722	0.014956592	0.10997362	0.091484133	CLASP1/ATXN7/CAPZA1/PIK3CA/CAPZA2/TAOK1/TWF2/CLASP2/SPTAN1	9
GO:0039702	viral budding via host ESCRT complex	4/883	21/18722	0.01548034	0.113331792	0.094277707	CHMP4A/VPS37B/CHMP3/CHMP1B	4
GO:0046597	negative regulation of viral entry into host cell	4/883	21/18722	0.01548034	0.113331792	0.094277707	IFITM1/SNX3/TRIM59/TRIM26	4
GO:0032412	regulation of ion transmembrane transporter activity	21/883	267/18722	0.015482738	0.113331792	0.094277707	CALM2/UTRN/TMSB4X/FKBP1A/STIM1/SUMO1/CAMK2D/VAMP2/PDE4D/DLG1/UBQLN1/ANK3/PTK2B/CAB39/KLHL24/WNK1/STIM2/STK39/WWP2/STOM/STIMATE	21
GO:0070534	protein K63-linked ubiquitination	7/883	56/18722	0.015720074	0.114726087	0.095437584	UBE2V1/PTPN22/ZFP91/RNF4/DDX3X/WWP2/TRIP12	7
GO:0071385	cellular response to glucocorticoid stimulus	7/883	56/18722	0.015720074	0.114726087	0.095437584	FOXO1/ZFP36L2/NR3C1/FBXO32/FOXO3/BCL2L11/ANXA1	7
GO:0002695	negative regulation of leukocyte activation	16/883	187/18722	0.015782473	0.115010074	0.095673826	PTPRC/PRDX2/CBLB/ATM/INPP5D/PAG1/PTPN22/RUNX1/DLG1/TMEM131L/CBFB/MAD1L1/RIPOR2/SPN/SMAD7/ANXA1	16
GO:0006119	oxidative phosphorylation	13/883	141/18722	0.015989886	0.116003664	0.096500366	ATP5MG/COX8A/NDUFV2/NDUFB8/UQCR11/COX6A1/NDUFC2/ATP5MF/ATP5PO/NDUFA7/SDHD/SDHA/SDHAF2	13
GO:0048284	organelle fusion	13/883	141/18722	0.015989886	0.116003664	0.096500366	PIP4K2A/VAMP2/STX16/SNAP23/VPS8/CORO1A/RAB7A/VTI1A/OPA1/CHMP3/SPG11/ANKFY1/ANXA1	13
GO:0050921	positive regulation of chemotaxis	13/883	141/18722	0.015989886	0.116003664	0.096500366	CXCR4/TMSB4X/MCU/PTK2B/SMAD3/GPSM3/ADAM10/CCR6/WNK1/RIPOR2/CAMK1D/STK39/MAPK1	13
GO:1901216	positive regulation of neuron death	10/883	97/18722	0.01605616	0.116312151	0.096756988	FYN/SRPK2/HDAC4/MCL1/MAP3K5/CASP8/PICALM/FOXO3/BCL2L11/GSK3B	10
GO:0046856	phosphatidylinositol dephosphorylation	5/883	32/18722	0.016114487	0.116562248	0.096965038	INPP5D/INPP4B/SYNJ2/SACM1L/MTM1	5
GO:0002221	pattern recognition receptor signaling pathway	15/883	172/18722	0.016260649	0.117446013	0.097700219	HSPA1B/HSPA1A/CYLD/ANKRD17/PUM2/RNF125/ERBIN/PTPN22/HSPD1/IRAK4/RPS6KA3/WDFY1/USP15/DDX3X/EPG5	15
GO:0016072	rRNA metabolic process	19/883	236/18722	0.016520861	0.118238377	0.098359365	RPL26/RPS17/RPL7/RPS25/RPS7/RPS27/RPL7A/RPS28/RPL11/RPS24/RPL10A/RMRP/DEDD2/RPS14/RPS8/HELB/KAT2B/ISG20/USP36	19
GO:0032007	negative regulation of TOR signaling	6/883	44/18722	0.01653878	0.118238377	0.098359365	UBR2/ATM/PDCD6/FNIP1/ARNTL/SESN3	6
GO:0051150	regulation of smooth muscle cell differentiation	6/883	44/18722	0.01653878	0.118238377	0.098359365	SOD2/ANKRD17/PDCD4/NFATC2/NFATC3/MECP2	6
GO:1903573	negative regulation of response to endoplasmic reticulum stress	6/883	44/18722	0.01653878	0.118238377	0.098359365	HSPA1A/NCK2/NCK1/TXNDC12/OPA1/HERPUD1	6
GO:0070646	protein modification by small protein removal	14/883	157/18722	0.016637002	0.118238377	0.098359365	CYLD/TAF10/USP34/USPL1/ATXN7/USP9X/TANK/USP9Y/USP15/USP36/USP24/USP3/BABAM2/EIF3F	14
GO:0002664	regulation of T cell tolerance induction	3/883	12/18722	0.016708384	0.118238377	0.098359365	HLA-B/CBLB/TGFBR2	3
GO:0030157	pancreatic juice secretion	3/883	12/18722	0.016708384	0.118238377	0.098359365	COPA/WNK1/STK39	3
GO:0035739	CD4-positive, alpha-beta T cell proliferation	3/883	12/18722	0.016708384	0.118238377	0.098359365	TGFBR2/CD81/CD55	3
GO:0038203	TORC2 signaling	3/883	12/18722	0.016708384	0.118238377	0.098359365	SIK3/RICTOR/SESN3	3
GO:0042118	endothelial cell activation	3/883	12/18722	0.016708384	0.118238377	0.098359365	FOXP1/SMAD4/PPIA	3
GO:0043383	negative T cell selection	3/883	12/18722	0.016708384	0.118238377	0.098359365	PTPRC/THEMIS/DOCK2	3
GO:0060394	negative regulation of pathway-restricted SMAD protein phosphorylation	3/883	12/18722	0.016708384	0.118238377	0.098359365	SNX25/SMAD7/LDLRAD4	3
GO:0070213	protein auto-ADP-ribosylation	3/883	12/18722	0.016708384	0.118238377	0.098359365	PARP8/TNKS/TNKS2	3
GO:2000561	regulation of CD4-positive, alpha-beta T cell proliferation	3/883	12/18722	0.016708384	0.118238377	0.098359365	TGFBR2/CD81/CD55	3
GO:0097553	calcium ion transmembrane import into cytosol	13/883	142/18722	0.016869509	0.119206332	0.099164581	CALM2/PTPRC/FYN/FKBP1A/LIME1/CAMK2D/RASA3/PDE4D/ITPR1/PTK2B/DIAPH1/ERO1A/CORO1A	13
GO:0009743	response to carbohydrate	20/883	253/18722	0.016979614	0.119811481	0.099667988	TXNIP/NME2/RAP1B/SOD2/VAMP2/TGFBR2/ERN1/PRKCB/PPP3CA/PTK2B/PIK3CA/ZBTB20/RAF1/ADNP/NME1/MAP4K4/FOXO3/SMAD2/OPA1/RAP1A	20
GO:0000910	cytokinesis	15/883	173/18722	0.017057518	0.12018801	0.099981213	CALM2/MYH9/JTB/BIRC6/CDC14A/CHMP4A/RASA1/CUL3/SEPTIN9/ANK3/TTC19/NUSAP1/AHCTF1/CHMP3/CHMP1B	15
GO:0002011	morphogenesis of an epithelial sheet	7/883	57/18722	0.01721455	0.121120192	0.10075667	CLASP1/MRTFA/ARHGAP35/SOS1/FLNA/CLASP2/RREB1	7
GO:0006970	response to osmotic stress	9/883	84/18722	0.017300782	0.121552266	0.101116101	LRRC8C/TSC22D3/LRRC8D/PTK2B/CAB39/NFAT5/STK39/DDX3X/TSC22D2	9
GO:0006839	mitochondrial transport	20/883	254/18722	0.017645915	0.123799489	0.102985507	ATP5MG/HSPA1A/NDUFA13/TMEM14B/ATP5MF/BAG3/ATP5PO/MCU/TOMM5/HSPD1/MRPL18/HSP90AA1/BCL2/TOMM7/MCUB/USP36/HSPA4/BCL2L11/OPA1/GSK3B	20
GO:0045936	negative regulation of phosphate metabolic process	31/883	441/18722	0.017789077	0.124625339	0.103672509	CALM2/PTPRC/PIP4K2A/FKBP1A/PPP2CA/CBLB/NCK2/PTPRJ/MGAT5/PDCD4/PPP1R16B/PTPN22/HDAC4/NCK1/PDE4D/SEMA4D/SNX25/STK38/KAT2B/ZFYVE28/PIK3IP1/ADAR/WNK1/SMAD7/LDLRAD4/TARDBP/PPIA/SPAG9/PRKAR2A/GSK3B/GNAQ	31
GO:0048639	positive regulation of developmental growth	15/883	174/18722	0.01788398	0.125111212	0.104076694	CXCR4/DDX39B/TGFBR2/SEMA4D/CELF1/DISC1/MACF1/SASH3/BCL2/ADNP/SMAD7/MAPK1/SERP1/TWF2/SMURF1	15
GO:0043371	negative regulation of CD4-positive, alpha-beta T cell differentiation	4/883	22/18722	0.018230094	0.126527761	0.105255083	RUNX1/CBFB/SMAD7/ANXA1	4
GO:0044346	fibroblast apoptotic process	4/883	22/18722	0.018230094	0.126527761	0.105255083	CUL3/PIK3CA/IER3IP1/BCL2L11	4
GO:0045061	thymic T cell selection	4/883	22/18722	0.018230094	0.126527761	0.105255083	PTPRC/DOCK2/CARD11/ITPKB	4
GO:0002335	mature B cell differentiation	5/883	33/18722	0.01827469	0.126527761	0.105255083	DOCK10/PLCL2/DOCK11/PTK2B/CMTM7	5
GO:0008630	intrinsic apoptotic signaling pathway in response to DNA damage	10/883	99/18722	0.018301624	0.126527761	0.105255083	RPL26/TPT1/MIF/CRIP1/ATM/MCL1/HIPK1/BCL2/RPS3/BCL2L11	10
GO:0010563	negative regulation of phosphorus metabolic process	31/883	442/18722	0.018301791	0.126527761	0.105255083	CALM2/PTPRC/PIP4K2A/FKBP1A/PPP2CA/CBLB/NCK2/PTPRJ/MGAT5/PDCD4/PPP1R16B/PTPN22/HDAC4/NCK1/PDE4D/SEMA4D/SNX25/STK38/KAT2B/ZFYVE28/PIK3IP1/ADAR/WNK1/SMAD7/LDLRAD4/TARDBP/PPIA/SPAG9/PRKAR2A/GSK3B/GNAQ	31
GO:0000281	mitotic cytokinesis	8/883	71/18722	0.018305212	0.126527761	0.105255083	JTB/CHMP4A/RASA1/ANK3/TTC19/NUSAP1/CHMP3/CHMP1B	8
GO:0051656	establishment of organelle localization	28/883	390/18722	0.018321407	0.126527761	0.105255083	ITGA4/MYH9/BLOC1S1/PDCD6/LAT/RASGRP1/CLASP1/CHMP4A/EXOC4/CUL3/MYO5A/OOEP/DLG1/XPO1/PICALM/BICDL1/SNAP23/RAB27A/MAD1L1/MYO1F/BLOC1S6/DYNC1H1/NUSAP1/OPA1/SUN2/CLASP2/CHMP1B/SPG11	28
GO:0006903	vesicle targeting	6/883	45/18722	0.018344846	0.126527761	0.105255083	PDCD6/CLASP1/EXOC4/CUL3/SNAP23/CLASP2	6
GO:1904646	cellular response to amyloid-beta	6/883	45/18722	0.018344846	0.126527761	0.105255083	ITGA4/ABCC1/FYN/FOXO3/BCL2L11/GSK3B	6
GO:0046488	phosphatidylinositol metabolic process	14/883	159/18722	0.018380328	0.126594189	0.105310343	PIP4K2A/ATM/INPP4A/INPP5D/FAM126B/INPP4B/PIK3CA/IP6K1/ITPKB/SYNJ2/SMG1/SACM1L/TTC7A/MTM1	14
GO:0002697	regulation of immune effector process	25/883	339/18722	0.018527962	0.127431783	0.106007115	PTPRC/HLA-B/PTPRJ/IL7R/ANKRD17/RASGRP1/AHR/PTPN22/CD47/HSPD1/SH2D1A/CD81/SASH3/GPI/DENND1B/CD226/SMAD7/CD46/NCF1/SLAMF6/RAP1A/CD55/IL18R1/SLC7A5/ANXA1	25
GO:0033135	regulation of peptidyl-serine phosphorylation	13/883	144/18722	0.018738247	0.12854316	0.10693164	MIF/STK4/PLCL2/NCK2/NCK1/FNIP1/PDE4D/RICTOR/HSP90AA1/PIK3CA/BCL2/RAF1/SMAD7	13
GO:0002286	T cell activation involved in immune response	11/883	114/18722	0.018789027	0.12854316	0.10693164	FOXP1/LCP1/CD81/RORA/RAB27A/SPN/SMAD7/CD46/SLAMF6/IL18R1/ANXA1	11
GO:0043506	regulation of JUN kinase activity	7/883	58/18722	0.018806456	0.12854316	0.10693164	PDCD4/ERN1/PTPN22/MAP3K5/PTK2B/RPS3/TAOK3	7
GO:2000649	regulation of sodium ion transmembrane transporter activity	7/883	58/18722	0.018806456	0.12854316	0.10693164	UTRN/CAMK2D/ANK3/KLHL24/WNK1/STK39/STOM	7
GO:0002274	myeloid leukocyte activation	18/883	223/18722	0.018820798	0.12854316	0.10693164	MIF/FOXP1/PTPRC/LAT/RASGRP1/DOCK2/VAMP2/JUND/TGFBR2/HSPD1/CAMK4/RORA/ADAM10/SNAP23/CRTC3/JMJD6/PREX1/CD226	18
GO:0060402	calcium ion transport into cytosol	14/883	160/18722	0.01930232	0.131465173	0.109362385	CALM2/PTPRC/FYN/FKBP1A/LIME1/CAMK2D/RASA3/PDE4D/ITPR1/PTK2B/BCL2/DIAPH1/ERO1A/CORO1A	14
GO:0090316	positive regulation of intracellular protein transport	14/883	160/18722	0.01930232	0.131465173	0.109362385	OAZ1/FYN/BAG3/VAMP2/CD81/ANK3/SMAD3/TOMM7/USP36/TARDBP/STOM/FLNA/MAPK1/GSK3B	14
GO:0010634	positive regulation of epithelial cell migration	15/883	176/18722	0.019628328	0.133499894	0.111055015	FOXP1/TMSB4X/PDCD6/ETS1/CLASP1/TGFBR2/PTK2B/CCR6/GPI/MAP4K4/PRKCA/AKT3/CLASP2/RREB1/ANXA1	15
GO:0043903	regulation of biological process involved in symbiotic interaction	8/883	72/18722	0.019771674	0.134288335	0.111710898	IFITM1/SNX3/TRIM22/VAPA/TRIM59/TRIM26/VPS37B/CHMP3	8
GO:0010975	regulation of neuron projection development	31/883	445/18722	0.019910821	0.135046109	0.11234127	NME2/FYN/TNIK/STK24/FKBP4/PPP3CA/MAP2K1/NCK1/SEMA4D/RAPGEF1/SNX3/DISC1/PTK2B/ADAM10/MACF1/CAMK1D/PREX1/ARHGAP35/ADNP/NME1/MAP4K4/RAPGEF2/SIPA1L1/FLNA/OPA1/MBOAT1/TWF2/ULK4/GSK3B/RAP1A/CREB3L2	31
GO:0060485	mesenchyme development	22/883	291/18722	0.020267669	0.136800754	0.113800913	PPP3R1/PPP2CA/PDCD6/PDCD4/CLASP1/TGFBR2/EXOC4/SEMA4D/FAM172A/SMAD3/BCL2/FBXL17/SMAD7/LDLRAD4/SMAD4/SDCBP/SMAD2/FLNA/MAPK1/GSK3B/SDHAF2/CLASP2	22
GO:0044818	mitotic G2/M transition checkpoint	6/883	46/18722	0.020281263	0.136800754	0.113800913	FOXN3/ATM/NABP1/TAOK3/BABAM2/TAOK1	6
GO:0070828	heterochromatin organization	6/883	46/18722	0.020281263	0.136800754	0.113800913	RESF1/ATF7IP/FAM172A/MBD2/PHF8/SMCHD1	6
GO:2000107	negative regulation of leukocyte apoptotic process	6/883	46/18722	0.020281263	0.136800754	0.113800913	FOXP1/PRKCQ/IL7R/TSC22D3/DOCK8/ITPKB	6
GO:0006909	phagocytosis	23/883	308/18722	0.020384609	0.137235035	0.11416218	IL2RG/PTPRC/MYH9/ELMO1/FYN/CDC42SE2/PTPRJ/DOCK2/CD47/SNX3/PIK3CA/JMJD6/RAB27A/RAB5A/CAMK1D/IGKC/XKR6/CORO1A/RAB7A/KIAA1109/RAP1A/SPG11/ANXA1	23
GO:0006364	rRNA processing	18/883	225/18722	0.020401696	0.137235035	0.11416218	RPL26/RPS17/RPL7/RPS25/RPS7/RPS27/RPL7A/RPS28/RPL11/RPS24/RPL10A/RMRP/RPS14/RPS8/HELB/KAT2B/ISG20/USP36	18
GO:0007095	mitotic G2 DNA damage checkpoint signaling	5/883	34/18722	0.020617368	0.138116624	0.11489555	FOXN3/ATM/TAOK3/BABAM2/TAOK1	5
GO:0010661	positive regulation of muscle cell apoptotic process	5/883	34/18722	0.020617368	0.138116624	0.11489555	STK4/SOD2/PDCD4/CAMK2D/MAP3K5	5
GO:0048741	skeletal muscle fiber development	5/883	34/18722	0.020617368	0.138116624	0.11489555	SKI/PPP3CA/HDAC4/BCL2/RIPOR2	5
GO:0031053	primary miRNA processing	3/883	13/18722	0.020972108	0.139160453	0.115763884	SMAD3/DDX3X/SMAD2	3
GO:0044794	positive regulation by host of viral process	3/883	13/18722	0.020972108	0.139160453	0.115763884	HSPA8/VAPA/STOM	3
GO:0048070	regulation of developmental pigmentation	3/883	13/18722	0.020972108	0.139160453	0.115763884	BCL2/BLOC1S6/BCL2L11	3
GO:0070486	leukocyte aggregation	3/883	13/18722	0.020972108	0.139160453	0.115763884	SEMA4D/STK10/MSN	3
GO:0120305	regulation of pigmentation	3/883	13/18722	0.020972108	0.139160453	0.115763884	BCL2/BLOC1S6/BCL2L11	3
GO:1900044	regulation of protein K63-linked ubiquitination	3/883	13/18722	0.020972108	0.139160453	0.115763884	PTPN22/DDX3X/TRIP12	3
GO:1905064	negative regulation of vascular associated smooth muscle cell differentiation	3/883	13/18722	0.020972108	0.139160453	0.115763884	PDCD4/NFATC2/NFATC3	3
GO:0006612	protein targeting to membrane	12/883	131/18722	0.021068933	0.13942509	0.115984028	ARL6IP1/NACA/FYN/CHMP4A/ZDHHC20/ANK3/RABGEF1/VPS37B/SSR2/SDCBP/NCF1/STOM	12
GO:0090101	negative regulation of transmembrane receptor protein serine/threonine kinase signaling pathway	12/883	131/18722	0.021068933	0.13942509	0.115984028	HSPA1A/CHST11/FKBP1A/SKI/GLG1/SNX25/SMAD7/LDLRAD4/TOB1/TRIM33/SMURF2/SMURF1	12
GO:0006929	substrate-dependent cell migration	4/883	23/18722	0.021264358	0.139950823	0.116421372	STK4/PTPRC/NCK1/SDCBP	4
GO:0045927	positive regulation of growth	20/883	259/18722	0.021288436	0.139950823	0.116421372	CXCR4/DDX39B/TGFBR2/SEMA4D/CELF1/DISC1/RPS6KA3/PTK2B/ADAM10/MACF1/SASH3/BCL2/ADNP/SMAD7/DDX3X/SDCBP/MAPK1/SERP1/TWF2/SMURF1	20
GO:0048041	focal adhesion assembly	9/883	87/18722	0.021303682	0.139950823	0.116421372	PTPRJ/CLASP1/PTK2B/SMAD3/MACF1/BCL2/MAP4K4/ARHGEF7/CLASP2	9
GO:0150104	transport across blood-brain barrier	9/883	87/18722	0.021303682	0.139950823	0.116421372	ABCC1/SLC5A3/ATP8A1/SLC38A2/SLC27A4/SLC38A1/FABP5/ATP2A3/SLC7A5	9
GO:1901879	regulation of protein depolymerization	9/883	87/18722	0.021303682	0.139950823	0.116421372	CLASP1/ATXN7/CAPZA1/PIK3CA/CAPZA2/TAOK1/TWF2/CLASP2/SPTAN1	9
GO:0070988	demethylation	8/883	73/18722	0.021319852	0.139950823	0.116421372	UTY/KDM6A/KDM4C/USP9X/JARID2/JMJD6/APOBEC3C/PHF8	8
GO:0050777	negative regulation of immune response	16/883	194/18722	0.021552822	0.141290725	0.117536001	PTPRC/FYN/HLA-B/PPM1B/IL7R/INPP5D/RNF125/AHR/NLRC5/ADAR/USP15/SMAD7/CD46/YTHDF3/CD55/ANXA1	16
GO:0032409	regulation of transporter activity	23/883	310/18722	0.021795993	0.142693821	0.118703199	CALM2/UTRN/TMSB4X/FKBP1A/STIM1/SUMO1/SLC5A3/CAMK2D/VAMP2/PDE4D/DLG1/UBQLN1/ANK3/PTK2B/CAB39/BCL2/KLHL24/WNK1/STIM2/STK39/WWP2/STOM/STIMATE	23
GO:0010522	regulation of calcium ion transport into cytosol	10/883	102/18722	0.022091044	0.144432367	0.120149449	CALM2/FYN/FKBP1A/LIME1/CAMK2D/PDE4D/PTK2B/BCL2/DIAPH1/CORO1A	10
GO:0007569	cell aging	12/883	132/18722	0.02222006	0.144975904	0.120601603	MIF/ATM/PDCD4/MAP2K1/MAP3K5/KAT6A/MORC3/BCL2/ARNTL/OPA1/AKT3/KRAS	12
GO:0043434	response to peptide hormone	29/883	414/18722	0.022264143	0.144975904	0.120601603	FOXO1/NME2/CCND3/PIP4K2A/RAP1B/FYN/PRKCQ/OSBPL8/VAMP2/JUND/PRKCB/CACYBP/LEPROTL1/NCK1/MYO5A/OGT/LPIN2/SLC27A4/PDE3B/MAX/KAT2B/PIK3CA/SESN3/SRSF6/OPA1/MBD5/GSK3B/CPEB2/ANXA1	29
GO:0032008	positive regulation of TOR signaling	6/883	47/18722	0.022351809	0.144975904	0.120601603	SIK3/FNIP1/WAC/RICTOR/PIK3CA/AKT3	6
GO:0043618	regulation of transcription from RNA polymerase II promoter in response to stress	6/883	47/18722	0.022351809	0.144975904	0.120601603	HSPA1A/DNAJB1/NCK2/BAG3/NCK1/KLF2	6
GO:0045581	negative regulation of T cell differentiation	6/883	47/18722	0.022351809	0.144975904	0.120601603	PRDX2/RUNX1/TMEM131L/CBFB/SMAD7/ANXA1	6
GO:0045646	regulation of erythrocyte differentiation	6/883	47/18722	0.022351809	0.144975904	0.120601603	HSPA1B/HSPA1A/ETS1/INPP5D/FOXO3/BRD1	6
GO:0010232	vascular transport	9/883	88/18722	0.022774764	0.147328957	0.122559046	ABCC1/SLC5A3/ATP8A1/SLC38A2/SLC27A4/SLC38A1/FABP5/ATP2A3/SLC7A5	9
GO:0030101	natural killer cell activation	9/883	88/18722	0.022774764	0.147328957	0.122559046	PTPRC/RASGRP1/PTPN22/CASP8/SP3/RAB27A/CORO1A/BLOC1S6/IL18R1	9
GO:0030968	endoplasmic reticulum unfolded protein response	8/883	74/18722	0.022951886	0.148278873	0.123349255	NCK2/ERN1/NCK1/ERO1A/SERP1/BCL2L11/CREB3L2/HERPUD1	8
GO:0006471	protein ADP-ribosylation	5/883	35/18722	0.023147665	0.148758681	0.123748395	PARP8/TNKS/KAT2B/TNKS2/ADNP	5
GO:0019068	virion assembly	5/883	35/18722	0.023147665	0.148758681	0.123748395	CHMP4A/DDX6/VPS37B/CHMP3/CHMP1B	5
GO:0032205	negative regulation of telomere maintenance	5/883	35/18722	0.023147665	0.148758681	0.123748395	HNRNPA1/ATM/TNKS/RAD50/TNKS2	5
GO:0046627	negative regulation of insulin receptor signaling pathway	5/883	35/18722	0.023147665	0.148758681	0.123748395	PIP4K2A/PRKCQ/PRKCB/NCK1/SLC27A4	5
GO:0043523	regulation of neuron apoptotic process	17/883	212/18722	0.023272735	0.149366427	0.124253962	SOD2/FYN/SRPK2/HDAC4/MCL1/RASA1/HSPD1/PTK2B/PIK3CA/BCL2/GPI/ADNP/CORO1A/FOXO3/BCL2L11/MECP2/KRAS	17
GO:0017148	negative regulation of translation	19/883	245/18722	0.023417302	0.150097551	0.124862165	CNOT6L/ZFP36L2/RPL13A/EIF3E/TNRC6B/RBM4/PAN3/CELF1/DDX6/AGO2/CNOT2/RPS3/DDX3X/TARDBP/YTHDF3/TOB1/CNOT1/CPEB2/TENT4A	19
GO:0033157	regulation of intracellular protein transport	18/883	229/18722	0.023867226	0.152781443	0.127094824	OAZ1/FYN/BAG3/LCP1/SUMO1/VAMP2/CD81/ANK3/XPO1/SMAD3/TOMM7/USP36/TARDBP/NUCB1/STOM/FLNA/MAPK1/GSK3B	18
GO:0048638	regulation of developmental growth	24/883	330/18722	0.023993476	0.153389099	0.127600317	CXCR4/STK4/DDX39B/TGFBR2/SEMA4D/RUNX1/CELF1/DISC1/JARID2/TNKS2/PIK3CA/MACF1/SASH3/BCL2/ADNP/SMAD7/SPAG9/MAPK1/SERP1/BCL2L11/MBD5/TWF2/GSK3B/SMURF1	24
GO:0006900	vesicle budding from membrane	7/883	61/18722	0.024195356	0.1542769	0.128338855	PDCD6/CHMP4A/CUL3/SNX3/PICALM/VAPA/RAB7A	7
GO:0071384	cellular response to corticosteroid stimulus	7/883	61/18722	0.024195356	0.1542769	0.128338855	FOXO1/ZFP36L2/NR3C1/FBXO32/FOXO3/BCL2L11/ANXA1	7
GO:0031668	cellular response to extracellular stimulus	19/883	246/18722	0.024301857	0.154486274	0.128513028	HNRNPA1/FOXO1/ITGA4/PTPRC/GABARAP/STK24/HSPA8/FNIP1/MAP3K5/TNKS/SLC38A2/MAX/BCL2/TLE5/ARHGAP35/ADNP/SESN3/FOXO3/MAPK1	19
GO:0051402	neuron apoptotic process	19/883	246/18722	0.024301857	0.154486274	0.128513028	SOD2/FYN/SRPK2/HDAC4/MCL1/RASA1/HSPD1/PTK2B/MAX/PIK3CA/NLRP1/BCL2/GPI/ADNP/CORO1A/FOXO3/BCL2L11/MECP2/KRAS	19
GO:0071772	response to BMP	14/883	165/18722	0.024445483	0.154486274	0.128513028	SKI/PDCD4/USP9X/SMAD3/USP9Y/USP15/SMAD7/SMAD4/SMAD2/RUNX2/TOB1/TRIM33/SMURF2/SMURF1	14
GO:0071773	cellular response to BMP stimulus	14/883	165/18722	0.024445483	0.154486274	0.128513028	SKI/PDCD4/USP9X/SMAD3/USP9Y/USP15/SMAD7/SMAD4/SMAD2/RUNX2/TOB1/TRIM33/SMURF2/SMURF1	14
GO:0030878	thyroid gland development	4/883	24/18722	0.024589732	0.154486274	0.128513028	MAP2K1/SMAD3/RAF1/MAPK1	4
GO:0032528	microvillus organization	4/883	24/18722	0.024589732	0.154486274	0.128513028	RAPGEF6/TNIK/RAPGEF2/TWF2	4
GO:0033032	regulation of myeloid cell apoptotic process	4/883	24/18722	0.024589732	0.154486274	0.128513028	TCP1/BCL2/ITPKB/ANXA1	4
GO:0039531	regulation of viral-induced cytoplasmic pattern recognition receptor signaling pathway	4/883	24/18722	0.024589732	0.154486274	0.128513028	ANKRD17/PUM2/RNF125/USP15	4
GO:0060149	negative regulation of posttranscriptional gene silencing	4/883	24/18722	0.024589732	0.154486274	0.128513028	NEAT1/RMRP/PPP3CA/ADAR	4
GO:0060967	negative regulation of gene silencing by RNA	4/883	24/18722	0.024589732	0.154486274	0.128513028	NEAT1/RMRP/PPP3CA/ADAR	4
GO:2000209	regulation of anoikis	4/883	24/18722	0.024589732	0.154486274	0.128513028	MCL1/PIK3CA/BCL2/TLE5	4
GO:0002705	positive regulation of leukocyte mediated immunity	12/883	134/18722	0.024660716	0.154486274	0.128513028	PTPRC/HLA-B/RASGRP1/HSPD1/SH2D1A/CD81/SASH3/DENND1B/CD226/SLAMF6/CD55/IL18R1	12
GO:0032147	activation of protein kinase activity	12/883	134/18722	0.024660716	0.154486274	0.128513028	OSBPL8/TGFBR2/MAP2K1/DLG1/PTK2B/PIK3CA/CAB39/WNK1/RPLP1/ZFP91/ADNP/PPIA	12
GO:0002292	T cell differentiation involved in immune response	8/883	75/18722	0.024669852	0.154486274	0.128513028	FOXP1/RORA/SPN/SMAD7/CD46/SLAMF6/IL18R1/ANXA1	8
GO:0030595	leukocyte chemotaxis	18/883	230/18722	0.024799602	0.155100446	0.12902394	MIF/CKLF/CXCR4/MCU/DDT/PTK2B/GPSM3/ADAM10/CCR6/WNK1/RIPOR2/CAMK1D/PREX1/STK39/CORO1A/PPIA/MAPK1/ANXA1	18
GO:0031398	positive regulation of protein ubiquitination	11/883	119/18722	0.024974637	0.155995917	0.129768859	GABARAP/FKBP1A/MYCBP2/CBLB/PDCD6/PTPN22/CUL3/UBQLN1/SMAD7/DDX3X/NSMCE3	11
GO:0002517	T cell tolerance induction	3/883	14/18722	0.025774042	0.158761615	0.13206957	HLA-B/CBLB/TGFBR2	3
GO:0006999	nuclear pore organization	3/883	14/18722	0.025774042	0.158761615	0.13206957	NUP98/AHCTF1/TMEM170A	3
GO:0031115	negative regulation of microtubule polymerization	3/883	14/18722	0.025774042	0.158761615	0.13206957	DYRK1A/FKBP4/ARHGEF7	3
GO:0034616	response to laminar fluid shear stress	3/883	14/18722	0.025774042	0.158761615	0.13206957	ETS1/KLF2/SMAD7	3
GO:0036444	calcium import into the mitochondrion	3/883	14/18722	0.025774042	0.158761615	0.13206957	MCU/MCUB/OPA1	3
GO:0042921	glucocorticoid receptor signaling pathway	3/883	14/18722	0.025774042	0.158761615	0.13206957	PTGES3/NR3C1/ARNTL	3
GO:0043374	CD8-positive, alpha-beta T cell differentiation	3/883	14/18722	0.025774042	0.158761615	0.13206957	RUNX1/CBFB/BCL2	3
GO:0043951	negative regulation of cAMP-mediated signaling	3/883	14/18722	0.025774042	0.158761615	0.13206957	PDE4D/PDE3B/CRTC3	3
GO:0045059	positive thymic T cell selection	3/883	14/18722	0.025774042	0.158761615	0.13206957	PTPRC/DOCK2/ITPKB	3
GO:1902916	positive regulation of protein polyubiquitination	3/883	14/18722	0.025774042	0.158761615	0.13206957	GABARAP/PTPN22/DDX3X	3
GO:1904294	positive regulation of ERAD pathway	3/883	14/18722	0.025774042	0.158761615	0.13206957	UBQLN1/TMEM259/HERPUD1	3
GO:1902229	regulation of intrinsic apoptotic signaling pathway in response to DNA damage	5/883	36/18722	0.025870227	0.159135228	0.132380369	RPL26/TPT1/MIF/BCL2/RPS3	5
GO:0001701	in utero embryonic development	26/883	367/18722	0.025903106	0.159135228	0.132380369	DNAJB6/STK4/CHST11/MYH9/RPL13/BIRC6/MBNL1/TGFBR2/MAP2K1/CUL3/CASP8/CMIP/SP3/MAN2A1/SMAD3/CNOT2/ADAM10/KLF2/GPI/SMAD4/CCM2/SMAD2/MAPK1/BCL2L11/CNOT1/FUT8	26
GO:0034109	homotypic cell-cell adhesion	9/883	90/18722	0.025932185	0.159135228	0.132380369	MYH9/MYL12A/PRKCQ/IL6ST/ANK3/CLIC1/PPIA/PRKCA/FLNA	9
GO:0099072	regulation of postsynaptic membrane neurotransmitter receptor levels	7/883	62/18722	0.026205029	0.160608293	0.133605773	PPP3R1/VAMP2/ERBIN/EPS15/DLG1/ADAM10/RAP1A	7
GO:0042326	negative regulation of phosphorylation	27/883	385/18722	0.026353069	0.161313726	0.134192603	CALM2/PTPRC/PIP4K2A/PPP2CA/CBLB/NCK2/PTPRJ/PDCD4/PTPN22/HDAC4/NCK1/PDE4D/SEMA4D/SNX25/STK38/KAT2B/ZFYVE28/PIK3IP1/ADAR/WNK1/SMAD7/LDLRAD4/TARDBP/PPIA/SPAG9/PRKAR2A/GNAQ	27
GO:0062207	regulation of pattern recognition receptor signaling pathway	10/883	105/18722	0.026419575	0.161518925	0.134363303	HSPA1B/HSPA1A/ANKRD17/PUM2/RNF125/ERBIN/PTPN22/WDFY1/USP15/DDX3X	10
GO:0003158	endothelium development	12/883	136/18722	0.027292303	0.166646396	0.13862871	FOXP1/CXCR4/RAP1B/PPP1R16B/PDE4D/RAPGEF1/MSN/CSNK2B/SMAD4/CCM2/RAPGEF2/RAP1A	12
GO:0007346	regulation of mitotic cell cycle	31/883	457/18722	0.027495888	0.167680402	0.139488872	RPL26/FOXN3/ZFP36L2/CCND2/CCND3/TMEM14B/CDC14A/CYLD/ATM/ANKRD17/HECA/CUL3/WAC/CDC26/DLG1/ZNF655/CDK13/SMAD3/NABP1/BCL2/MAD1L1/TAOK3/DDX3X/BABAM2/SDCBP/TAOK1/PRKCA/NUSAP1/MECP2/ANXA1/ZNF207	31
GO:0007160	cell-matrix adhesion	18/883	233/18722	0.027762475	0.168898786	0.140502414	ITGA4/UTRN/SKAP1/PTPRJ/CLASP1/CASK/RASA1/DISC1/PTK2B/SMAD3/MACF1/BCL2/MKLN1/MAP4K4/BCL2L11/ARHGEF7/GSK3B/CLASP2	18
GO:0016573	histone acetylation	13/883	152/18722	0.027799147	0.168898786	0.140502414	KANSL1/TAF10/CREBBP/NCOA3/OGT/KAT6A/KAT2B/EPC2/YEATS2/SMAD4/MSL2/BRD1/MECP2	13
GO:0090501	RNA phosphodiester bond hydrolysis	13/883	152/18722	0.027799147	0.168898786	0.140502414	RNASEK/CNOT6L/RNASET2/RMRP/PRORP/ERN1/FIP1L1/PAN3/AGO2/CNOT2/TSNAX/ISG20/CNOT1	13
GO:0002062	chondrocyte differentiation	10/883	106/18722	0.027988487	0.169838438	0.141284085	CHST11/TGFBR2/RUNX1/GLG1/TRPS1/SMAD3/SERPINH1/SMAD7/RUNX2/CREB3L2	10
GO:0031579	membrane raft organization	4/883	25/18722	0.028211501	0.170347371	0.141707453	PTPRC/DOCK2/NPC1/DLG1	4
GO:0045324	late endosome to vacuole transport	4/883	25/18722	0.028211501	0.170347371	0.141707453	CHMP4A/LEPROTL1/CHMP3/CHMP1B	4
GO:1901623	regulation of lymphocyte chemotaxis	4/883	25/18722	0.028211501	0.170347371	0.141707453	PTK2B/ADAM10/WNK1/STK39	4
GO:1901798	positive regulation of signal transduction by p53 class mediator	4/883	25/18722	0.028211501	0.170347371	0.141707453	RPL26/RPS7/RPL11/ATM	4
GO:0002704	negative regulation of leukocyte mediated immunity	7/883	63/18722	0.02832557	0.170615398	0.141930417	PTPRC/HLA-B/IL7R/AHR/SMAD7/CD46/CD55	7
GO:1904589	regulation of protein import	7/883	63/18722	0.02832557	0.170615398	0.141930417	BAG3/SUMO1/HSPA8/SMAD3/TARDBP/FLNA/MAPK1	7
GO:0006623	protein targeting to vacuole	5/883	37/18722	0.028789193	0.172137581	0.14319668	HSPA8/VPS37B/VPS13D/RAB7A/SMURF1	5
GO:0045616	regulation of keratinocyte differentiation	5/883	37/18722	0.028789193	0.172137581	0.14319668	NME2/PRKCH/NCOA3/PLAAT4/SRSF6	5
GO:0045730	respiratory burst	5/883	37/18722	0.028789193	0.172137581	0.14319668	PRDX2/PGAM1/CAMK1D/NCF1/CD55	5
GO:0071985	multivesicular body sorting pathway	5/883	37/18722	0.028789193	0.172137581	0.14319668	CHMP4A/LEPROTL1/RAB27A/CHMP3/CHMP1B	5
GO:1900077	negative regulation of cellular response to insulin stimulus	5/883	37/18722	0.028789193	0.172137581	0.14319668	PIP4K2A/PRKCQ/PRKCB/NCK1/SLC27A4	5
GO:1902745	positive regulation of lamellipodium organization	5/883	37/18722	0.028789193	0.172137581	0.14319668	HDAC4/PIK3CA/ARHGEF7/TWF2/RREB1	5
GO:1901214	regulation of neuron death	23/883	319/18722	0.029105806	0.173818454	0.144594955	SOD2/FYN/SRPK2/CHMP4A/HDAC4/MCL1/RASA1/HSPD1/MAP3K5/CASP8/PTK2B/PICALM/PIK3CA/BCL2/GPI/ADNP/CORO1A/FOXO3/BCL2L11/GSK3B/MECP2/TMEM259/KRAS	23
GO:1901361	organic cyclic compound catabolic process	33/883	495/18722	0.029157956	0.173917794	0.144677593	HSPA1B/HSPA1A/CNOT6L/ZC3HAV1/ZFP36L2/ABCC1/TYMP/RNASET2/ATM/EIF3E/PDE7A/PUM2/DEDD2/ERN1/TNRC6B/PDE4D/PAN3/CELF1/AGO2/CNOT2/LARP4B/TENT2/APOBEC3C/ISG20/ZHX2/MAGOH/SMG1/TARDBP/YTHDF3/PRKCA/TOB1/CNOT1/TENT4A	33
GO:0018394	peptidyl-lysine acetylation	14/883	169/18722	0.029243747	0.174104567	0.144832964	KANSL1/BLOC1S1/TAF10/CREBBP/NCOA3/OGT/KAT6A/KAT2B/EPC2/YEATS2/SMAD4/MSL2/BRD1/MECP2	14
GO:0051348	negative regulation of transferase activity	20/883	268/18722	0.029272748	0.174104567	0.144832964	RPS7/PTPRC/PIP4K2A/RPL11/CBLB/PTPRJ/PDCD4/PTPN22/EIF4A2/STK38/KAT2B/ZFYVE28/PIK3IP1/ADAR/WNK1/SMAD7/PPIA/PRKAR2A/GSK3B/GNAQ	20
GO:0038202	TORC1 signaling	6/883	50/18722	0.029402589	0.174104567	0.144832964	SIK3/ATM/CARD11/WAC/SESN3/SMG1	6
GO:0045814	negative regulation of gene expression, epigenetic	6/883	50/18722	0.029402589	0.174104567	0.144832964	RESF1/ATF7IP/FAM172A/MBD2/PHF8/SMCHD1	6
GO:0046638	positive regulation of alpha-beta T cell differentiation	6/883	50/18722	0.029402589	0.174104567	0.144832964	TGFBR2/RUNX1/CBFB/SASH3/ITPKB/ANXA1	6
GO:0060337	type I interferon signaling pathway	6/883	50/18722	0.029402589	0.174104567	0.144832964	IFNAR2/IFITM1/NLRC5/UBE2K/ADAR/YTHDF3	6
GO:0045088	regulation of innate immune response	17/883	218/18722	0.029438909	0.174109104	0.144836739	FYN/HLA-B/RASGRP1/PSPC1/CREBBP/PTPN22/CASP8/SH2D1A/NLRC5/HSP90AA1/UBE2K/ADAR/CD226/USP15/YTHDF3/NCF1/SLAMF6	17
GO:0002824	positive regulation of adaptive immune response based on somatic recombination of immune receptors built from immunoglobulin superfamily domains	10/883	107/18722	0.029622567	0.174983968	0.145564514	PTPRC/HLA-B/PRKCQ/HSPD1/CD81/SASH3/DENND1B/CD226/CD55/IL18R1	10
GO:0032386	regulation of intracellular transport	24/883	337/18722	0.029770114	0.175643671	0.146113304	OAZ1/FYN/BAG3/LCP1/SUMO1/VAMP2/RBM4/MAP2K1/SNX3/CD81/MSN/ANK3/XPO1/SMAD3/TOMM7/USP36/TARDBP/NUCB1/DYNC1H1/STOM/FLNA/MAPK1/CHMP3/GSK3B	24
GO:0032388	positive regulation of intracellular transport	16/883	202/18722	0.029964505	0.176577838	0.146890412	OAZ1/FYN/BAG3/VAMP2/CD81/MSN/ANK3/SMAD3/TOMM7/USP36/TARDBP/DYNC1H1/STOM/FLNA/MAPK1/GSK3B	16
GO:0071496	cellular response to external stimulus	23/883	320/18722	0.030020784	0.176696849	0.146989415	HNRNPA1/FOXO1/ITGA4/PTPRC/GABARAP/STK24/BAG3/HSPA8/HDAC4/FNIP1/MAP3K5/CASP8/TNKS/SLC38A2/MAX/BCL2/MAP3K1/TLE5/ARHGAP35/ADNP/SESN3/FOXO3/MAPK1	23
GO:0007178	transmembrane receptor protein serine/threonine kinase signaling pathway	25/883	355/18722	0.030332658	0.178045549	0.148111363	HSPA1A/CHST11/FKBP1A/SKI/PDCD4/TGFBR2/CREBBP/USP9X/GLG1/SNX25/SMAD3/CSNK2B/USP9Y/USP15/SMAD7/LDLRAD4/SMAD4/SDCBP/SMAD2/RUNX2/TOB1/TRIM33/FUT8/SMURF2/SMURF1	25
GO:0043123	positive regulation of I-kappaB kinase/NF-kappaB signaling	15/883	186/18722	0.030348104	0.178045549	0.148111363	FYN/UBE2V1/FKBP1A/ANKRD17/PRKCB/CARD11/IRAK4/CASP8/TAB2/C18orf32/EEF1D/TRIM22/VAPA/ATP2C1/FLNA	15
GO:0006919	activation of cysteine-type endopeptidase activity involved in apoptotic process	8/883	78/18722	0.030359002	0.178045549	0.148111363	HSPE1/PDCD6/HSPD1/CASP8/SMAD3/NLRP1/MTCH1/ATP2A3	8
GO:0052547	regulation of peptidase activity	31/883	461/18722	0.030468962	0.178455213	0.148452151	HSPE1/NDUFA13/DNAJB6/TNFAIP8/ARL6IP1/FYN/BIRC6/PDCD6/CTSD/FNIP1/HSPD1/MAP3K5/CASP8/TANK/RPS6KA3/RFFL/SMAD3/PSME4/PICALM/SERPINH1/MBP/NLRP1/RAF1/GPI/RPS3/CYFIP2/DDX3X/MTCH1/BCL2L11/ATP2A3/HERPUD1	31
GO:0030837	negative regulation of actin filament polymerization	7/883	64/18722	0.030559293	0.178455213	0.148452151	TMSB4X/SSH2/CAPZA1/CAPZA2/ARFGEF1/TWF2/SPTAN1	7
GO:1900076	regulation of cellular response to insulin stimulus	7/883	64/18722	0.030559293	0.178455213	0.148452151	PIP4K2A/PRKCQ/OSBPL8/PRKCB/NCK1/SLC27A4/OPA1	7
GO:2001020	regulation of response to DNA damage stimulus	17/883	219/18722	0.030574622	0.178455213	0.148452151	RPL26/TPT1/MIF/UBE2V1/DDX39B/DYRK1A/ATM/ARID2/MCL1/HELB/OOEP/BCL2/RPS3/SMG1/BABAM2/SMCHD1/TRIP12	17
GO:0030168	platelet activation	11/883	123/18722	0.030895429	0.179881064	0.149638279	MYH9/MYL12A/PRKCQ/IL6ST/PIK3CA/CLIC1/PPIA/PRKCA/FLNA/DGKZ/DGKD	11
GO:0010820	positive regulation of T cell chemotaxis	3/883	15/18722	0.031112775	0.179881064	0.149638279	ADAM10/WNK1/STK39	3
GO:0031958	corticosteroid receptor signaling pathway	3/883	15/18722	0.031112775	0.179881064	0.149638279	PTGES3/NR3C1/ARNTL	3
GO:0046834	lipid phosphorylation	3/883	15/18722	0.031112775	0.179881064	0.149638279	CERK/DGKZ/DGKD	3
GO:1901741	positive regulation of myoblast fusion	3/883	15/18722	0.031112775	0.179881064	0.149638279	CD53/NFATC2/RIPOR2	3
GO:1904424	regulation of GTP binding	3/883	15/18722	0.031112775	0.179881064	0.149638279	RIPOR2/ARHGEF7/CCPG1	3
GO:1905288	vascular associated smooth muscle cell apoptotic process	3/883	15/18722	0.031112775	0.179881064	0.149638279	STK4/SOD2/PDCD4	3
GO:1905459	regulation of vascular associated smooth muscle cell apoptotic process	3/883	15/18722	0.031112775	0.179881064	0.149638279	STK4/SOD2/PDCD4	3
GO:0090287	regulation of cellular response to growth factor stimulus	22/883	304/18722	0.03116843	0.179922452	0.149672708	HSPA1A/CHST11/FKBP1A/SKI/PDCD6/PRKCB/CREBBP/CASK/GLG1/SNX25/SMAD3/CYFIP2/SMAD7/LDLRAD4/SMAD4/SDCBP/SMAD2/RUNX2/TOB1/TRIM33/SMURF2/SMURF1	22
GO:0033108	mitochondrial respiratory chain complex assembly	9/883	93/18722	0.031230158	0.179922452	0.149672708	NDUFA13/NDUFB8/NDUFC2/NDUFA11/PET100/COX14/COX16/TTC19/SDHAF2	9
GO:1901796	regulation of signal transduction by p53 class mediator	9/883	93/18722	0.031230158	0.179922452	0.149672708	RPL26/RPS7/MIF/RPL11/DYRK1A/ATM/KAT6A/RFFL/BCL2	9
GO:0140014	mitotic nuclear division	21/883	287/18722	0.031294245	0.180079807	0.149803608	HSPA1B/HSPA1A/CDC14A/STAG1/ATM/RPL24/CLASP1/CHMP4A/CUL3/CDC26/TNKS/CDK13/PDS5A/MAD1L1/CEP192/NUSAP1/FLNA/CLASP2/CHMP1B/TENT4A/ZNF207	21
GO:0007568	aging	24/883	339/18722	0.031600375	0.180871865	0.1504625	MIF/SOD2/ATM/PDCD4/INPP5D/JUND/TGFBR2/PPP3CA/CACYBP/MAP2K1/MAP3K5/KAT6A/MORC3/PICALM/BCL2/ERO1A/ARNTL/MBD2/FOXO3/MAPK1/SERP1/OPA1/AKT3/KRAS	24
GO:0002064	epithelial cell development	17/883	220/18722	0.031742504	0.180871865	0.1504625	CXCR4/RAP1B/PPP1R16B/IL6ST/CCDC88C/PDE4D/RAPGEF1/MSN/SLC4A7/ARNTL/CCM2/RAPGEF2/FLNA/RFX3/GSK3B/RAP1A/FRS2	17
GO:0010613	positive regulation of cardiac muscle hypertrophy	5/883	38/18722	0.031908187	0.180871865	0.1504625	DDX39B/CAMK2D/IL6ST/PPP3CA/PRKCA	5
GO:0048246	macrophage chemotaxis	5/883	38/18722	0.031908187	0.180871865	0.1504625	MIF/CKLF/DDT/PTK2B/MAPK1	5
GO:0071392	cellular response to estradiol stimulus	5/883	38/18722	0.031908187	0.180871865	0.1504625	NCOA3/ESR2/NRIP1/LCOR/BCL2L11	5
GO:0043124	negative regulation of I-kappaB kinase/NF-kappaB signaling	6/883	51/18722	0.032042823	0.180871865	0.1504625	PPM1B/ASH1L/CASP8/TANK/RORA/TRIM59	6
GO:0045104	intermediate filament cytoskeleton organization	6/883	51/18722	0.032042823	0.180871865	0.1504625	DNAJB6/ERBIN/MACF1/KLHL24/RAF1/MTM1	6
GO:0048013	ephrin receptor signaling pathway	6/883	51/18722	0.032042823	0.180871865	0.1504625	FYN/NCK2/NCK1/RASA1/SIPA1L1/ARHGEF7	6
GO:0051293	establishment of spindle localization	6/883	51/18722	0.032042823	0.180871865	0.1504625	MYH9/CLASP1/OOEP/DYNC1H1/NUSAP1/CLASP2	6
GO:0002710	negative regulation of T cell mediated immunity	4/883	26/18722	0.032133658	0.180871865	0.1504625	PTPRC/IL7R/AHR/SMAD7	4
GO:0015985	energy coupled proton transport, down electrochemical gradient	4/883	26/18722	0.032133658	0.180871865	0.1504625	ATP5MG/ATP6V0C/ATP5MF/ATP5PO	4
GO:0015986	ATP synthesis coupled proton transport	4/883	26/18722	0.032133658	0.180871865	0.1504625	ATP5MG/ATP6V0C/ATP5MF/ATP5PO	4
GO:0045954	positive regulation of natural killer cell mediated cytotoxicity	4/883	26/18722	0.032133658	0.180871865	0.1504625	RASGRP1/SH2D1A/CD226/SLAMF6	4
GO:0046639	negative regulation of alpha-beta T cell differentiation	4/883	26/18722	0.032133658	0.180871865	0.1504625	RUNX1/CBFB/SMAD7/ANXA1	4
GO:0046755	viral budding	4/883	26/18722	0.032133658	0.180871865	0.1504625	CHMP4A/VPS37B/CHMP3/CHMP1B	4
GO:0051560	mitochondrial calcium ion homeostasis	4/883	26/18722	0.032133658	0.180871865	0.1504625	MCU/DISC1/RAP1GDS1/MCUB	4
GO:0060314	regulation of ryanodine-sensitive calcium-release channel activity	4/883	26/18722	0.032133658	0.180871865	0.1504625	CALM2/FKBP1A/CAMK2D/PDE4D	4
GO:1902186	regulation of viral release from host cell	4/883	26/18722	0.032133658	0.180871865	0.1504625	VAPA/TRIM26/VPS37B/CHMP3	4
GO:1905063	regulation of vascular associated smooth muscle cell differentiation	4/883	26/18722	0.032133658	0.180871865	0.1504625	SOD2/PDCD4/NFATC2/NFATC3	4
GO:0051279	regulation of release of sequestered calcium ion into cytosol	8/883	79/18722	0.032439958	0.182386309	0.151722325	CALM2/FKBP1A/LIME1/CAMK2D/PDE4D/PTK2B/DIAPH1/CORO1A	8
GO:0010508	positive regulation of autophagy	11/883	124/18722	0.032519673	0.182624815	0.151920732	FOXO1/PIP4K2A/BAG3/WAC/TRIM22/VPS13D/SESN3/ATG16L1/FOXO3/BCL2L11/GSK3B	11
GO:0002720	positive regulation of cytokine production involved in immune response	7/883	65/18722	0.032908366	0.184595957	0.153560473	CD81/SASH3/DENND1B/CD226/CD55/IL18R1/SLC7A5	7
GO:1990138	neuron projection extension	14/883	172/18722	0.033270925	0.186416156	0.155074648	CXCR4/ITGA4/USP9X/SEMA4D/DISC1/HSP90AA1/MACF1/CYFIP2/ADNP/SPAG9/TWF2/GSK3B/SPG11/SMURF1	14
GO:0009267	cellular response to starvation	13/883	156/18722	0.033373905	0.186779444	0.155376858	HNRNPA1/FOXO1/GABARAP/STK24/HSPA8/FNIP1/MAP3K5/SLC38A2/MAX/BCL2/SESN3/FOXO3/MAPK1	13
GO:0007599	hemostasis	17/883	222/18722	0.034176684	0.191053905	0.158932668	MYH9/MYL12A/PRKCQ/PRDX2/FLI1/IL6ST/PIK3CA/CLIC1/RAB27A/GPI/PPIA/BLOC1S6/PRKCA/FLNA/DGKZ/GNAQ/DGKD	17
GO:0009060	aerobic respiration	15/883	189/18722	0.034274947	0.191384736	0.159207878	ATP5MG/COX8A/NDUFV2/NDUFB8/UQCR11/COX6A1/NDUFC2/ATP5MF/BLOC1S1/ATP5PO/NDUFA7/SDHD/SDHA/ADSL/SDHAF2	15
GO:0034249	negative regulation of cellular amide metabolic process	20/883	273/18722	0.034585639	0.192594403	0.160214168	CNOT6L/ZFP36L2/RPL13A/EIF3E/TNRC6B/RBM4/ORMDL1/PAN3/CELF1/DDX6/AGO2/CNOT2/RPS3/DDX3X/TARDBP/YTHDF3/TOB1/CNOT1/CPEB2/TENT4A	20
GO:0051099	positive regulation of binding	14/883	173/18722	0.034698521	0.192594403	0.160214168	CALM2/STK4/PLCL2/FKBP1A/RPL11/PPP2CA/SKI/EIF3E/EPB41/RIPOR2/MBD2/NME1/RAPGEF2/GSK3B	14
GO:0032355	response to estradiol	12/883	141/18722	0.034754845	0.192594403	0.160214168	TXNIP/ARPC1B/ETS1/NCOA3/CASP8/ESR2/GPI/NRIP1/MBD2/LCOR/BCL2L11/ANXA1	12
GO:0034470	ncRNA processing	27/883	395/18722	0.034771211	0.192594403	0.160214168	RPL26/RPS17/RPL7/RPS25/RPS7/RPS27/RPL7A/RPS28/RPL11/RPS24/RPL10A/RMRP/CDKAL1/PRORP/RPS14/RPS8/HELB/AGO2/SMAD3/KAT2B/FARS2/ADAR/ISG20/USP36/DDX3X/SMAD2/INTS6	27
GO:0030514	negative regulation of BMP signaling pathway	6/883	52/18722	0.034832544	0.192594403	0.160214168	SKI/SMAD7/TOB1/TRIM33/SMURF2/SMURF1	6
GO:0045010	actin nucleation	6/883	52/18722	0.034832544	0.192594403	0.160214168	ARPC3/ARPC1B/ARPC4/IQGAP2/CORO1A/EVL	6
GO:0045103	intermediate filament-based process	6/883	52/18722	0.034832544	0.192594403	0.160214168	DNAJB6/ERBIN/MACF1/KLHL24/RAF1/MTM1	6
GO:0071357	cellular response to type I interferon	6/883	52/18722	0.034832544	0.192594403	0.160214168	IFNAR2/IFITM1/NLRC5/UBE2K/ADAR/YTHDF3	6
GO:1902107	positive regulation of leukocyte differentiation	13/883	157/18722	0.034884876	0.192594403	0.160214168	PTPRC/IL7R/RASGRP1/INPP5D/TGFBR2/CASP8/RUNX1/CBFB/SASH3/ITPKB/CD46/PRKCA/ANXA1	13
GO:1903708	positive regulation of hemopoiesis	13/883	157/18722	0.034884876	0.192594403	0.160214168	PTPRC/IL7R/RASGRP1/INPP5D/TGFBR2/CASP8/RUNX1/CBFB/SASH3/ITPKB/CD46/PRKCA/ANXA1	13
GO:0007044	cell-substrate junction assembly	9/883	95/18722	0.035153929	0.192978555	0.160533733	PTPRJ/CLASP1/PTK2B/SMAD3/MACF1/BCL2/MAP4K4/ARHGEF7/CLASP2	9
GO:0036473	cell death in response to oxidative stress	9/883	95/18722	0.035153929	0.192978555	0.160533733	SOD2/FYN/STK24/MCL1/MAP3K5/UBQLN1/BCL2/PPIA/FOXO3	9
GO:0050764	regulation of phagocytosis	9/883	95/18722	0.035153929	0.192978555	0.160533733	IL2RG/PTPRC/PTPRJ/DOCK2/CD47/SNX3/RAB27A/CAMK1D/RAP1A	9
GO:0002347	response to tumor cell	5/883	39/18722	0.03523031	0.192978555	0.160533733	TXNIP/PRDX2/AHR/HSPD1/CD226	5
GO:0014742	positive regulation of muscle hypertrophy	5/883	39/18722	0.03523031	0.192978555	0.160533733	DDX39B/CAMK2D/IL6ST/PPP3CA/PRKCA	5
GO:0043267	negative regulation of potassium ion transport	5/883	39/18722	0.03523031	0.192978555	0.160533733	SUMO1/ANK3/PTK2B/CAB39/STK39	5
GO:0090224	regulation of spindle organization	5/883	39/18722	0.03523031	0.192978555	0.160533733	HSPA1B/HSPA1A/RNF4/DYNC1H1/CHMP1B	5
GO:0042093	T-helper cell differentiation	7/883	66/18722	0.035374817	0.193553606	0.161012103	FOXP1/RORA/SPN/SMAD7/SLAMF6/IL18R1/ANXA1	7
GO:0050920	regulation of chemotaxis	17/883	223/18722	0.035443917	0.193715248	0.161146569	MIF/CXCR4/TMSB4X/MYCBP2/MCU/DDT/SEMA4D/PTK2B/SMAD3/GPSM3/ADAM10/CCR6/WNK1/RIPOR2/CAMK1D/STK39/MAPK1	17
GO:0070997	neuron death	25/883	361/18722	0.035995155	0.196508665	0.163470338	SOD2/FYN/SRPK2/CHMP4A/HDAC4/MCL1/RASA1/HSPD1/MAP3K5/CASP8/PTK2B/PICALM/MAX/PIK3CA/NLRP1/BCL2/GPI/ADNP/CORO1A/FOXO3/BCL2L11/GSK3B/MECP2/TMEM259/KRAS	25
GO:0052548	regulation of endopeptidase activity	29/883	432/18722	0.036113112	0.196640735	0.163580204	HSPE1/NDUFA13/DNAJB6/TNFAIP8/ARL6IP1/FYN/BIRC6/PDCD6/CTSD/FNIP1/HSPD1/MAP3K5/CASP8/RPS6KA3/RFFL/SMAD3/PICALM/SERPINH1/MBP/NLRP1/RAF1/GPI/RPS3/CYFIP2/DDX3X/MTCH1/BCL2L11/ATP2A3/HERPUD1	29
GO:0007026	negative regulation of microtubule depolymerization	4/883	27/18722	0.036358947	0.196640735	0.163580204	CLASP1/ATXN7/TAOK1/CLASP2	4
GO:0010758	regulation of macrophage chemotaxis	4/883	27/18722	0.036358947	0.196640735	0.163580204	MIF/DDT/PTK2B/MAPK1	4
GO:0010882	regulation of cardiac muscle contraction by calcium ion signaling	4/883	27/18722	0.036358947	0.196640735	0.163580204	CALM2/CAMK2D/HDAC4/ATP2A2	4
GO:0031954	positive regulation of protein autophosphorylation	4/883	27/18722	0.036358947	0.196640735	0.163580204	CALM2/RAD50/DDX3X/NEK10	4
GO:0036037	CD8-positive, alpha-beta T cell activation	4/883	27/18722	0.036358947	0.196640735	0.163580204	PTPN22/RUNX1/CBFB/BCL2	4
GO:0039529	RIG-I signaling pathway	4/883	27/18722	0.036358947	0.196640735	0.163580204	ANKRD17/PUM2/RNF125/USP15	4
GO:0045606	positive regulation of epidermal cell differentiation	4/883	27/18722	0.036358947	0.196640735	0.163580204	NME2/PRKCH/NCOA3/PLAAT4	4
GO:2000045	regulation of G1/S transition of mitotic cell cycle	12/883	142/18722	0.036405799	0.196640735	0.163580204	RPL26/CCND2/CCND3/TMEM14B/ATM/ANKRD17/WAC/DLG1/ZNF655/BCL2/DDX3X/ANXA1	12
GO:0018393	internal peptidyl-lysine acetylation	13/883	158/18722	0.036444224	0.196640735	0.163580204	KANSL1/TAF10/CREBBP/NCOA3/OGT/KAT6A/KAT2B/EPC2/YEATS2/SMAD4/MSL2/BRD1/MECP2	13
GO:0010632	regulation of epithelial cell migration	21/883	292/18722	0.03668309	0.196640735	0.163580204	FOXP1/TMSB4X/PDCD6/ETS1/CLASP1/DNAJA4/TGFBR2/PTK2B/CCR6/MACF1/CSNK2B/KRIT1/GPI/EVL/MAP4K4/PRKCA/AKT3/MECP2/CLASP2/RREB1/ANXA1	21
GO:0044843	cell cycle G1/S phase transition	18/883	241/18722	0.036957475	0.196640735	0.163580204	RPL26/CCND2/CCND3/TMEM14B/CDK17/TAF10/ATM/ANKRD17/PPP3CA/CUL3/WAC/DLG1/ZNF655/BCL2/CRLF3/DDX3X/PHF8/ANXA1	18
GO:0001732	formation of cytoplasmic translation initiation complex	3/883	16/18722	0.036983075	0.196640735	0.163580204	EIF3E/EIF3L/EIF3F	3
GO:0001845	phagolysosome assembly	3/883	16/18722	0.036983075	0.196640735	0.163580204	CORO1A/RAB7A/SPG11	3
GO:0010819	regulation of T cell chemotaxis	3/883	16/18722	0.036983075	0.196640735	0.163580204	ADAM10/WNK1/STK39	3
GO:0030033	microvillus assembly	3/883	16/18722	0.036983075	0.196640735	0.163580204	RAPGEF6/TNIK/RAPGEF2	3
GO:0033631	cell-cell adhesion mediated by integrin	3/883	16/18722	0.036983075	0.196640735	0.163580204	ITGA4/SKAP1/WNK1	3
GO:0034393	positive regulation of smooth muscle cell apoptotic process	3/883	16/18722	0.036983075	0.196640735	0.163580204	STK4/SOD2/PDCD4	3
GO:0046037	GMP metabolic process	3/883	16/18722	0.036983075	0.196640735	0.163580204	CARD11/CASK/DLG1	3
GO:0099633	protein localization to postsynaptic specialization membrane	3/883	16/18722	0.036983075	0.196640735	0.163580204	DLG1/ADAM10/RAP1A	3
GO:0099645	neurotransmitter receptor localization to postsynaptic specialization membrane	3/883	16/18722	0.036983075	0.196640735	0.163580204	DLG1/ADAM10/RAP1A	3
GO:1901163	regulation of trophoblast cell migration	3/883	16/18722	0.036983075	0.196640735	0.163580204	AGO2/YTHDF3/SMURF2	3
GO:1901201	regulation of extracellular matrix assembly	3/883	16/18722	0.036983075	0.196640735	0.163580204	CLASP1/SMAD3/CLASP2	3
GO:1902165	regulation of intrinsic apoptotic signaling pathway in response to DNA damage by p53 class mediator	3/883	16/18722	0.036983075	0.196640735	0.163580204	RPL26/MIF/BCL2	3
GO:0030048	actin filament-based movement	11/883	127/18722	0.037754068	0.200411237	0.166716784	MYH9/CAMK2D/CCDC88C/MYO5A/PDE4D/DLG1/PIK3CA/ATP2A2/MYO1F/FLNA/SUN2	11
GO:1990090	cellular response to nerve growth factor stimulus	6/883	53/18722	0.03777406	0.200411237	0.166716784	ARPC3/RAPGEF1/CORO1A/FOXO3/RAPGEF2/RAP1A	6
GO:0048814	regulation of dendrite morphogenesis	7/883	67/18722	0.037960518	0.201182526	0.167358399	TNIK/PPP3CA/SEMA4D/RAPGEF2/SIPA1L1/OPA1/GSK3B	7
GO:0032200	telomere organization	13/883	159/18722	0.038052653	0.201235252	0.16740226	HNRNPA1/PTGES3/PRKCQ/ATM/TCP1/TNKS/RAD50/HSP90AA1/TNKS2/CCT4/HDAC8/SMG1/MAPK1	13
GO:1903169	regulation of calcium ion transmembrane transport	13/883	159/18722	0.038052653	0.201235252	0.16740226	CALM2/FYN/FKBP1A/STIM1/LIME1/CAMK2D/PDE4D/UBQLN1/PTK2B/DIAPH1/STIM2/CORO1A/STIMATE	13
GO:1901998	toxin transport	5/883	40/18722	0.03875814	0.204368591	0.170008802	TCP1/ADAM10/CCT4/ANTXR2/COPB2	5
GO:0032609	interferon-gamma production	10/883	112/18722	0.038812087	0.204368591	0.170008802	RASGRP1/PTPN22/CD47/HSPD1/PDE4D/SASH3/CD226/SLAMF6/IL18R1/SLC7A5	10
GO:0032649	regulation of interferon-gamma production	10/883	112/18722	0.038812087	0.204368591	0.170008802	RASGRP1/PTPN22/CD47/HSPD1/PDE4D/SASH3/CD226/SLAMF6/IL18R1/SLC7A5	10
GO:1901222	regulation of NIK/NF-kappaB signaling	10/883	112/18722	0.038812087	0.204368591	0.170008802	TMSB4X/LIME1/CYLD/PPM1B/PDCD4/PTPN22/RPS3/NFAT5/DDX3X/IL18R1	10
GO:0007032	endosome organization	8/883	82/18722	0.039259967	0.206283322	0.171601616	CHMP4A/SNX3/RAB27A/VPS37B/RAB7A/CHMP3/CHMP1B/SQSTM1	8
GO:0009205	purine ribonucleoside triphosphate metabolic process	8/883	82/18722	0.039259967	0.206283322	0.171601616	ATP5MG/NME2/TMSB4X/ATP6V0C/ATP5MF/ATP5PO/NME1/OPA1	8
GO:0035335	peptidyl-tyrosine dephosphorylation	9/883	97/18722	0.039403708	0.206816673	0.172045296	PTPRC/PTP4A2/CDC14A/SSH2/PTPRJ/PTPN22/RNGTT/PTPN4/MTM1	9
GO:0006475	internal protein amino acid acetylation	13/883	160/18722	0.039710846	0.208205582	0.173200692	KANSL1/TAF10/CREBBP/NCOA3/OGT/KAT6A/KAT2B/EPC2/YEATS2/SMAD4/MSL2/BRD1/MECP2	13
GO:0007565	female pregnancy	15/883	193/18722	0.04006833	0.209855201	0.174572967	ETS1/TGFBR2/RPL29/ASH1L/SP3/SLC38A2/AGO2/SLC38A1/BCL2/KPNA6/ADCY7/YTHDF3/MAPK1/SMURF2/KRAS	15
GO:0006644	phospholipid metabolic process	26/883	383/18722	0.040495617	0.210108017	0.174783277	PIP4K2A/ABHD3/ATM/INPP4A/INPP5D/OSBPL8/SGMS1/FAM126B/PLAAT4/SERINC5/INPP4B/ETNK1/PIK3CA/IP6K1/ITPKB/SYNJ2/FABP5/SMG1/SACM1L/TTC7A/DGKZ/MBOAT1/MECP2/CHKB/DGKD/MTM1	26
GO:0031349	positive regulation of defense response	20/883	278/18722	0.040582537	0.210108017	0.174783277	NEAT1/ABCC1/FYN/ETS1/PDCD4/RASGRP1/PSPC1/CREBBP/IL6ST/CD47/DDT/HSPD1/SH2D1A/CD81/GPSM3/NLRC5/HSP90AA1/UBE2K/CD226/SLAMF6	20
GO:0045637	regulation of myeloid cell differentiation	16/883	210/18722	0.040587401	0.210108017	0.174783277	HSPA1B/HSPA1A/FOXP1/NME2/ETS1/INPP5D/CASP8/RUNX1/PTK2B/CAMK4/WDR61/ITPKB/NME1/FOXO3/PRKCA/BRD1	16
GO:0050866	negative regulation of cell activation	16/883	210/18722	0.040587401	0.210108017	0.174783277	PTPRC/PRDX2/CBLB/ATM/INPP5D/PAG1/PTPN22/RUNX1/DLG1/TMEM131L/CBFB/MAD1L1/RIPOR2/SPN/SMAD7/ANXA1	16
GO:0002294	CD4-positive, alpha-beta T cell differentiation involved in immune response	7/883	68/18722	0.040667188	0.210108017	0.174783277	FOXP1/RORA/SPN/SMAD7/SLAMF6/IL18R1/ANXA1	7
GO:0007585	respiratory gaseous exchange by respiratory system	7/883	68/18722	0.040667188	0.210108017	0.174783277	CHST11/GLS/SLC5A3/MAN2A1/NEK10/MECP2/FUT8	7
GO:0009206	purine ribonucleoside triphosphate biosynthetic process	7/883	68/18722	0.040667188	0.210108017	0.174783277	ATP5MG/NME2/TMSB4X/ATP6V0C/ATP5MF/ATP5PO/NME1	7
GO:0042267	natural killer cell mediated cytotoxicity	7/883	68/18722	0.040667188	0.210108017	0.174783277	HLA-B/RASGRP1/SH2D1A/RAB27A/CD226/CORO1A/SLAMF6	7
GO:0046637	regulation of alpha-beta T cell differentiation	7/883	68/18722	0.040667188	0.210108017	0.174783277	TGFBR2/RUNX1/CBFB/SASH3/ITPKB/SMAD7/ANXA1	7
GO:0046686	response to cadmium ion	7/883	68/18722	0.040667188	0.210108017	0.174783277	SOD2/SUMO1/NPC1/GPI/MT1X/NCF1/MAPK1	7
GO:1904888	cranial skeletal system development	7/883	68/18722	0.040667188	0.210108017	0.174783277	FOXN3/CHST11/TGFBR2/SMAD3/RIC1/SMAD2/RUNX2	7
GO:0043405	regulation of MAP kinase activity	14/883	177/18722	0.040851842	0.210108017	0.174783277	LIME1/PTPRJ/PDCD4/RASGRP1/ERN1/PTPN22/MAP3K5/PIK3R5/PTK2B/STK38/RPS3/TAOK3/NEK10/KRAS	14
GO:0002823	negative regulation of adaptive immune response based on somatic recombination of immune receptors built from immunoglobulin superfamily domains	6/883	54/18722	0.040869408	0.210108017	0.174783277	PTPRC/IL7R/AHR/SMAD7/CD46/CD55	6
GO:0043647	inositol phosphate metabolic process	6/883	54/18722	0.040869408	0.210108017	0.174783277	INPP4A/PTK2B/INPP4B/IP6K1/ITPKB/SYNJ2	6
GO:0070228	regulation of lymphocyte apoptotic process	6/883	54/18722	0.040869408	0.210108017	0.174783277	FOXP1/PRKCQ/IL7R/TSC22D3/DOCK8/FNIP1	6
GO:0000423	mitophagy	4/883	28/18722	0.040888899	0.210108017	0.174783277	AMBRA1/TOMM7/VPS13D/SQSTM1	4
GO:0042059	negative regulation of epidermal growth factor receptor signaling pathway	4/883	28/18722	0.040888899	0.210108017	0.174783277	CBLB/PTPRJ/ZFYVE28/RAB7A	4
GO:0070076	histone lysine demethylation	4/883	28/18722	0.040888899	0.210108017	0.174783277	UTY/KDM6A/KDM4C/PHF8	4
GO:0042692	muscle cell differentiation	26/883	384/18722	0.041576933	0.213107224	0.177278239	CD53/MYH9/SOD2/DDX39B/SKI/ANKRD17/PDCD4/RBM4/PPP3CA/CACYBP/HDAC4/MRTFA/CD81/RORA/ATP2A2/BCL2/NFATC2/NFATC3/RIPOR2/SMAD4/SPAG9/SYNE1/MECP2/QKI/KRAS/FRS2	26
GO:1901654	response to ketone	15/883	194/18722	0.041619909	0.213107224	0.177278239	FOXO1/TXNIP/NCOA2/AHR/NR3C1/MSN/CSNK2B/KLF2/GPI/MTAP/NME1/FBXO32/FOXO3/OPA1/GNG2	15
GO:0007269	neurotransmitter secretion	12/883	145/18722	0.041690162	0.213107224	0.177278239	RAP1B/VAMP2/PRKCB/CASK/ATP2A2/SNAP23/NAPA/RAB5A/BLOC1S6/GSK3B/RAP1A/STXBP5	12
GO:0043524	negative regulation of neuron apoptotic process	12/883	145/18722	0.041690162	0.213107224	0.177278239	SOD2/FYN/RASA1/HSPD1/PTK2B/PIK3CA/BCL2/GPI/ADNP/CORO1A/MECP2/KRAS	12
GO:0099643	signal release from synapse	12/883	145/18722	0.041690162	0.213107224	0.177278239	RAP1B/VAMP2/PRKCB/CASK/ATP2A2/SNAP23/NAPA/RAB5A/BLOC1S6/GSK3B/RAP1A/STXBP5	12
GO:0031062	positive regulation of histone methylation	5/883	41/18722	0.042493731	0.216311644	0.17994391	OGT/JARID2/WDR61/SMAD4/MECP2	5
GO:0042307	positive regulation of protein import into nucleus	5/883	41/18722	0.042493731	0.216311644	0.17994391	BAG3/SMAD3/TARDBP/FLNA/MAPK1	5
GO:0071470	cellular response to osmotic stress	5/883	41/18722	0.042493731	0.216311644	0.17994391	LRRC8C/LRRC8D/CAB39/STK39/DDX3X	5
GO:1905521	regulation of macrophage migration	5/883	41/18722	0.042493731	0.216311644	0.17994391	MIF/DDT/CD81/PTK2B/MAPK1	5
GO:0001667	ameboidal-type cell migration	31/883	475/18722	0.04284709	0.217467807	0.180905692	FOXP1/ITGA4/MYH9/TMSB4X/PDCD6/ETS1/CLASP1/DNAJA4/TGFBR2/SEMA4D/RFFL/PTK2B/AGO2/PIK3CA/CCR6/MACF1/CSNK2B/KRIT1/GPI/EVL/YTHDF3/MAP4K4/PRKCA/ARHGEF7/AKT3/MECP2/PRKX/CLASP2/SMURF2/RREB1/ANXA1	31
GO:0022904	respiratory electron transport chain	10/883	114/18722	0.042983912	0.217467807	0.180905692	COX8A/NDUFV2/NDUFB8/UQCR11/COX6A1/NDUFC2/NDUFA7/SDHD/SDHA/SDHAF2	10
GO:0051261	protein depolymerization	10/883	114/18722	0.042983912	0.217467807	0.180905692	HSPA8/CLASP1/ATXN7/CAPZA1/PIK3CA/CAPZA2/TAOK1/TWF2/CLASP2/SPTAN1	10
GO:0060759	regulation of response to cytokine stimulus	13/883	162/18722	0.043179156	0.217467807	0.180905692	HSPA1B/HSPA1A/CXCR4/PTPRC/CYLD/CASP8/HIPK1/RFFL/NLRC5/UBE2K/ADAR/TLE5/YTHDF3	13
GO:0006474	N-terminal protein amino acid acetylation	3/883	17/18722	0.043376376	0.217467807	0.180905692	CREBBP/KAT2B/NAA16	3
GO:0010612	regulation of cardiac muscle adaptation	3/883	17/18722	0.043376376	0.217467807	0.180905692	FOXO1/PPP3CA/SMAD3	3
GO:0010715	regulation of extracellular matrix disassembly	3/883	17/18722	0.043376376	0.217467807	0.180905692	ETS1/CLASP1/CLASP2	3
GO:0031445	regulation of heterochromatin assembly	3/883	17/18722	0.043376376	0.217467807	0.180905692	RESF1/ATF7IP/PHF8	3
GO:0048339	paraxial mesoderm development	3/883	17/18722	0.043376376	0.217467807	0.180905692	EXOC4/SMAD3/SMAD2	3
GO:0061450	trophoblast cell migration	3/883	17/18722	0.043376376	0.217467807	0.180905692	AGO2/YTHDF3/SMURF2	3
GO:0061952	midbody abscission	3/883	17/18722	0.043376376	0.217467807	0.180905692	CHMP4A/CHMP3/CHMP1B	3
GO:0120261	regulation of heterochromatin organization	3/883	17/18722	0.043376376	0.217467807	0.180905692	RESF1/ATF7IP/PHF8	3
GO:1903242	regulation of cardiac muscle hypertrophy in response to stress	3/883	17/18722	0.043376376	0.217467807	0.180905692	FOXO1/PPP3CA/SMAD3	3
GO:2000811	negative regulation of anoikis	3/883	17/18722	0.043376376	0.217467807	0.180905692	MCL1/PIK3CA/BCL2	3
GO:0002287	alpha-beta T cell activation involved in immune response	7/883	69/18722	0.043496386	0.217467807	0.180905692	FOXP1/RORA/SPN/SMAD7/SLAMF6/IL18R1/ANXA1	7
GO:0002293	alpha-beta T cell differentiation involved in immune response	7/883	69/18722	0.043496386	0.217467807	0.180905692	FOXP1/RORA/SPN/SMAD7/SLAMF6/IL18R1/ANXA1	7
GO:0009145	purine nucleoside triphosphate biosynthetic process	7/883	69/18722	0.043496386	0.217467807	0.180905692	ATP5MG/NME2/TMSB4X/ATP6V0C/ATP5MF/ATP5PO/NME1	7
GO:0006888	endoplasmic reticulum to Golgi vesicle-mediated transport	11/883	130/18722	0.043550128	0.217467807	0.180905692	PDCD6/COPA/TRAPPC1/CUL3/TRAPPC5/VAPA/IER3IP1/VTI1A/KDELR2/COPB2/CREB3L2	11
GO:0048813	dendrite morphogenesis	12/883	146/18722	0.043564615	0.217467807	0.180905692	FYN/TNIK/DOCK10/PPP3CA/SEMA4D/PICALM/ADAM10/RERE/RAPGEF2/SIPA1L1/OPA1/GSK3B	12
GO:0006414	translational elongation	6/883	55/18722	0.044120354	0.219347588	0.182469432	EEF1A1/EEF1G/EEF1B2/EEF1D/RPLP1/CPEB2	6
GO:0045620	negative regulation of lymphocyte differentiation	6/883	55/18722	0.044120354	0.219347588	0.182469432	PRDX2/RUNX1/TMEM131L/CBFB/SMAD7/ANXA1	6
GO:0098900	regulation of action potential	6/883	55/18722	0.044120354	0.219347588	0.182469432	SUMO1/CAMK2D/DLG1/ATP2A2/KCNAB2/FLNA	6
GO:1905517	macrophage migration	6/883	55/18722	0.044120354	0.219347588	0.182469432	MIF/CKLF/DDT/CD81/PTK2B/MAPK1	6
GO:1901991	negative regulation of mitotic cell cycle phase transition	14/883	179/18722	0.044202635	0.219533775	0.182624315	RPL26/FOXN3/ZFP36L2/ATM/WAC/DLG1/ZNF655/NABP1/BCL2/MAD1L1/TAOK3/BABAM2/TAOK1/ZNF207	14
GO:0098586	cellular response to virus	8/883	84/18722	0.044302199	0.21980534	0.182850223	ANKRD17/PUM2/RNF125/SMAD3/HSP90AA1/ADAR/USP15/DDX3X	8
GO:0022408	negative regulation of cell-cell adhesion	15/883	196/18722	0.044850574	0.222300872	0.18492619	PRDX2/CBLB/PAG1/PTPN22/RUNX1/DLG1/TMEM131L/CBFB/MBP/MAD1L1/WNK1/RIPOR2/SPN/SMAD7/ANXA1	15
GO:0045055	regulated exocytosis	17/883	230/18722	0.045292331	0.224036916	0.186370359	MYH9/RAP1B/LAT/RASGRP1/VAMP2/PRKCB/CASK/ATP2A2/SNAP23/NAPA/RAB27A/RAB5A/CORO1A/BLOC1S6/GSK3B/RAP1A/STXBP5	17
GO:0045333	cellular respiration	17/883	230/18722	0.045292331	0.224036916	0.186370359	ATP5MG/COX8A/NDUFV2/NDUFB8/UQCR11/COX6A1/NDUFC2/ATP5MF/BLOC1S1/ATP5PO/NDUFA7/PIK3CA/SDHD/SDHA/IL10RB/ADSL/SDHAF2	17
GO:0006887	exocytosis	24/883	352/18722	0.045633869	0.22458362	0.186825147	MYH9/RAP1B/LAT/RASGRP1/CLASP1/VAMP2/PRKCB/CASK/EXOC4/ATP2A2/SNAP23/NAPA/RAB27A/RAB5A/CORO1A/RAB7A/ARFGEF1/SDCBP/BLOC1S6/GSK3B/RAP1A/CLASP2/STXBP5/ANXA1	24
GO:0010458	exit from mitosis	4/883	29/18722	0.045723886	0.22458362	0.186825147	CDC14A/RPL24/CLASP1/CLASP2	4
GO:0033028	myeloid cell apoptotic process	4/883	29/18722	0.045723886	0.22458362	0.186825147	TCP1/BCL2/ITPKB/ANXA1	4
GO:0070979	protein K11-linked ubiquitination	4/883	29/18722	0.045723886	0.22458362	0.186825147	CDC26/UBE2H/UBE2W/RNF4	4
GO:1901017	negative regulation of potassium ion transmembrane transporter activity	4/883	29/18722	0.045723886	0.22458362	0.186825147	SUMO1/ANK3/CAB39/STK39	4
GO:1902175	regulation of oxidative stress-induced intrinsic apoptotic signaling pathway	4/883	29/18722	0.045723886	0.22458362	0.186825147	SOD2/MCL1/UBQLN1/PPIA	4
GO:1903902	positive regulation of viral life cycle	4/883	29/18722	0.045723886	0.22458362	0.186825147	VAPA/VPS37B/KPNA6/CHMP3	4
GO:0071897	DNA biosynthetic process	14/883	180/18722	0.045948543	0.225460935	0.187554963	HNRNPA1/PTGES3/PRKCQ/DDX39B/ATM/TCP1/TNKS/POLD4/PTK2B/RAD50/HSP90AA1/TNKS2/CCT4/MAPK1	14
GO:0061640	cytoskeleton-dependent cytokinesis	9/883	100/18722	0.046410424	0.226053591	0.188047977	JTB/CHMP4A/RASA1/SEPTIN9/ANK3/TTC19/NUSAP1/CHMP3/CHMP1B	9
GO:0007520	myoblast fusion	5/883	42/18722	0.046438618	0.226053591	0.188047977	CD53/MYH9/CD81/NFATC2/RIPOR2	5
GO:0033574	response to testosterone	5/883	42/18722	0.046438618	0.226053591	0.188047977	MSN/CSNK2B/GPI/MTAP/NME1	5
GO:0043507	positive regulation of JUN kinase activity	5/883	42/18722	0.046438618	0.226053591	0.188047977	ERN1/MAP3K5/PTK2B/RPS3/TAOK3	5
GO:0045047	protein targeting to ER	5/883	42/18722	0.046438618	0.226053591	0.188047977	SPCS2/ZFAND2A/CHMP4A/MAN1A1/HERPUD1	5
GO:0046596	regulation of viral entry into host cell	5/883	42/18722	0.046438618	0.226053591	0.188047977	IFITM1/SNX3/TRIM22/TRIM59/TRIM26	5
GO:0048489	synaptic vesicle transport	5/883	42/18722	0.046438618	0.226053591	0.188047977	BLOC1S1/PICALM/RAB27A/BLOC1S6/SPG11	5
GO:0090503	RNA phosphodiester bond hydrolysis, exonucleolytic	5/883	42/18722	0.046438618	0.226053591	0.188047977	CNOT6L/PAN3/CNOT2/ISG20/CNOT1	5
GO:0042594	response to starvation	15/883	197/18722	0.046530642	0.226276617	0.188233507	HNRNPA1/FOXO1/GABARAP/STK24/TBC1D5/HSPA8/FNIP1/MAP3K5/SLC38A2/MAX/BCL2/SESN3/FOXO3/MAPK1/ADSL	15
GO:0032092	positive regulation of protein binding	8/883	85/18722	0.046975839	0.227988784	0.189657813	STK4/PLCL2/FKBP1A/RPL11/PPP2CA/EPB41/RAPGEF2/GSK3B	8
GO:0060021	roof of mouth development	8/883	85/18722	0.046975839	0.227988784	0.189657813	SKI/SUMO1/TGFBR2/DLG1/TSHZ1/SOS1/SMAD4/SMAD2	8
GO:0015980	energy derivation by oxidation of organic compounds	22/883	318/18722	0.047313786	0.229081215	0.190566578	ATP5MG/COX8A/NDUFV2/NDUFB8/UQCR11/PTGES3/COX6A1/NDUFC2/ATP5MF/BLOC1S1/PPP1CB/ATP5PO/IL6ST/PPP1R2/NDUFA7/PIK3CA/SDHD/SDHA/GSK3B/IL10RB/ADSL/SDHAF2	22
GO:0010212	response to ionizing radiation	12/883	148/18722	0.047487232	0.229081215	0.190566578	RPL26/PTPRC/CCND2/ATM/TANK/EEF1D/COP1/NABP1/BCL2/XRRA1/BABAM2/ANXA1	12
GO:0001912	positive regulation of leukocyte mediated cytotoxicity	6/883	56/18722	0.047528388	0.229081215	0.190566578	PTPRC/HLA-B/RASGRP1/SH2D1A/CD226/SLAMF6	6
GO:0045071	negative regulation of viral genome replication	6/883	56/18722	0.047528388	0.229081215	0.190566578	ZC3HAV1/RESF1/SRPK2/IFITM1/APOBEC3C/ISG20	6
GO:0051653	spindle localization	6/883	56/18722	0.047528388	0.229081215	0.190566578	MYH9/CLASP1/OOEP/DYNC1H1/NUSAP1/CLASP2	6
GO:1904645	response to amyloid-beta	6/883	56/18722	0.047528388	0.229081215	0.190566578	ITGA4/ABCC1/FYN/FOXO3/BCL2L11/GSK3B	6
GO:1990089	response to nerve growth factor	6/883	56/18722	0.047528388	0.229081215	0.190566578	ARPC3/RAPGEF1/CORO1A/FOXO3/RAPGEF2/RAP1A	6
GO:0030323	respiratory tube development	14/883	181/18722	0.047742165	0.229885333	0.191235501	PTGES3/PPP3R1/TGFBR2/MAP2K1/HECA/SP3/MAN2A1/KLF2/JMJD6/HIKESHI/SMAD2/SRSF6/MAPK1/KRAS	14
GO:0031099	regeneration	15/883	198/18722	0.048254497	0.232124037	0.19309782	STK24/RPL19/LCP1/TGFBR2/PPP3CA/MAP2K1/RUNX1/CD81/CSNK2B/BCL2/SRSF1/MAP4K4/FLNA/RAP1A/ANXA1	15
GO:1901987	regulation of cell cycle phase transition	26/883	390/18722	0.048518327	0.233164127	0.193963043	RPL26/FOXN3/ZFP36L2/CCND2/CCND3/TMEM14B/CDC14A/DDX39B/ATM/ANKRD17/CUL3/WAC/CDC26/DLG1/ZNF655/NABP1/BCL2/MAD1L1/TAOK3/DDX3X/BABAM2/NEK10/TAOK1/MECP2/ANXA1/ZNF207	26
GO:1904951	positive regulation of establishment of protein localization	22/883	319/18722	0.048662525	0.233627828	0.194348784	OAZ1/FYN/BAG3/VAMP2/MCU/TCP1/CD81/ANK3/SMAD3/PSMD9/TOMM7/CCT4/USP36/ATP2C1/IER3IP1/TARDBP/PPIA/STOM/FLNA/MAPK1/SERP1/GSK3B	22
GO:0150115	cell-substrate junction organization	9/883	101/18722	0.048918742	0.234627896	0.195180714	PTPRJ/CLASP1/PTK2B/SMAD3/MACF1/BCL2/MAP4K4/ARHGEF7/CLASP2	9
GO:0002228	natural killer cell mediated immunity	7/883	71/18722	0.049527794	0.23708466	0.19722443	HLA-B/RASGRP1/SH2D1A/RAB27A/CD226/CORO1A/SLAMF6	7
GO:0043550	regulation of lipid kinase activity	7/883	71/18722	0.049527794	0.23708466	0.19722443	PIP4K2A/AMBRA1/PIK3R5/CD81/PTK2B/PIK3IP1/DGKZ	7
GO:0022406	membrane docking	8/883	86/18722	0.049752629	0.237446197	0.197525183	STX16/EXOC4/SNX3/MSN/ATP2A2/RAB7A/ESYT2/BLOC1S6	8
GO:0035023	regulation of Rho protein signal transduction	8/883	86/18722	0.049752629	0.237446197	0.197525183	CDC42SE2/ARHGEF3/CUL3/P2RY10/RAF1/RIPOR2/P2RY8/ARHGAP35	8
GO:0046928	regulation of neurotransmitter secretion	8/883	86/18722	0.049752629	0.237446197	0.197525183	RAP1B/PRKCB/CASK/ATP2A2/RAB5A/GSK3B/RAP1A/STXBP5	8
GO:0002702	positive regulation of production of molecular mediator of immune response	10/883	117/18722	0.049797273	0.237446197	0.197525183	PTPRC/PTPN22/CD81/SASH3/GPI/DENND1B/CD226/CD55/IL18R1/SLC7A5	10
GO:0009612	response to mechanical stimulus	16/883	216/18722	0.050161476	0.238123258	0.198088413	CXCR4/TXNIP/FYN/BAG3/ETS1/JUND/TGFBR2/HDAC4/CASP8/PTK2B/SLC38A2/PIK3CA/RAF1/GPI/MAP3K1/MBD2	16
GO:0002643	regulation of tolerance induction	3/883	18/18722	0.050281233	0.238123258	0.198088413	HLA-B/CBLB/TGFBR2	3
GO:0002923	regulation of humoral immune response mediated by circulating immunoglobulin	3/883	18/18722	0.050281233	0.238123258	0.198088413	PTPRC/CD46/CD55	3
GO:0034162	toll-like receptor 9 signaling pathway	3/883	18/18722	0.050281233	0.238123258	0.198088413	PTPN22/IRAK4/EPG5	3
GO:0035743	CD4-positive, alpha-beta T cell cytokine production	3/883	18/18722	0.050281233	0.238123258	0.198088413	CD81/DENND1B/IL18R1	3
GO:0060438	trachea development	3/883	18/18722	0.050281233	0.238123258	0.198088413	TGFBR2/MAP2K1/MAPK1	3
GO:1901673	regulation of mitotic spindle assembly	3/883	18/18722	0.050281233	0.238123258	0.198088413	HSPA1B/HSPA1A/CHMP1B	3
GO:0031952	regulation of protein autophosphorylation	5/883	43/18722	0.05059382	0.238123258	0.198088413	CALM2/PTPRC/RAD50/DDX3X/NEK10	5
GO:0046636	negative regulation of alpha-beta T cell activation	5/883	43/18722	0.05059382	0.238123258	0.198088413	CBLB/RUNX1/CBFB/SMAD7/ANXA1	5
GO:1904591	positive regulation of protein import	5/883	43/18722	0.05059382	0.238123258	0.198088413	BAG3/SMAD3/TARDBP/FLNA/MAPK1	5
GO:0007176	regulation of epidermal growth factor-activated receptor activity	4/883	30/18722	0.050863167	0.238123258	0.198088413	CBLB/NCK2/ZFYVE28/NCF1	4
GO:0010800	positive regulation of peptidyl-threonine phosphorylation	4/883	30/18722	0.050863167	0.238123258	0.198088413	CALM2/UBE2K/CAB39/MAPK1	4
GO:0017145	stem cell division	4/883	30/18722	0.050863167	0.238123258	0.198088413	ZFP36L2/NCOA3/CUL3/MLLT3	4
GO:0031365	N-terminal protein amino acid modification	4/883	30/18722	0.050863167	0.238123258	0.198088413	PPM1B/CREBBP/KAT2B/NAA16	4
GO:0032480	negative regulation of type I interferon production	4/883	30/18722	0.050863167	0.238123258	0.198088413	CYLD/PPM1B/RNF125/RNF216	4
GO:0033137	negative regulation of peptidyl-serine phosphorylation	4/883	30/18722	0.050863167	0.238123258	0.198088413	NCK2/NCK1/PDE4D/SMAD7	4
GO:0036258	multivesicular body assembly	4/883	30/18722	0.050863167	0.238123258	0.198088413	CHMP4A/VPS37B/CHMP3/CHMP1B	4
GO:0045070	positive regulation of viral genome replication	4/883	30/18722	0.050863167	0.238123258	0.198088413	SRPK2/ADAR/DDX3X/PPIA	4
GO:1900101	regulation of endoplasmic reticulum unfolded protein response	4/883	30/18722	0.050863167	0.238123258	0.198088413	NCK2/ERN1/NCK1/BCL2L11	4
GO:0046486	glycerolipid metabolic process	26/883	392/18722	0.051009763	0.238581482	0.198469597	PIP4K2A/ABHD3/ATM/INPP4A/INPP5D/OSBPL8/LPIN2/FAM126B/PLAAT4/SERINC5/INPP4B/ETNK1/PIK3CA/IP6K1/ITPKB/SYNJ2/FABP5/SMG1/SACM1L/TTC7A/DGKZ/MBOAT1/MECP2/CHKB/DGKD/MTM1	26
GO:1902106	negative regulation of leukocyte differentiation	9/883	102/18722	0.051514971	0.240485047	0.200053122	NME2/PRDX2/INPP5D/RUNX1/TMEM131L/CBFB/SMAD7/NME1/ANXA1	9
GO:1990542	mitochondrial transmembrane transport	9/883	102/18722	0.051514971	0.240485047	0.200053122	ATP5MG/ATP5MF/ATP5PO/MCU/HSPD1/MRPL18/TOMM7/MCUB/OPA1	9
GO:0001959	regulation of cytokine-mediated signaling pathway	12/883	150/18722	0.051645758	0.240865977	0.200370007	HSPA1B/HSPA1A/CXCR4/PTPRC/CYLD/CASP8/HIPK1/RFFL/NLRC5/UBE2K/ADAR/YTHDF3	12
GO:0048588	developmental cell growth	17/883	234/18722	0.05172495	0.241005787	0.200486312	CXCR4/ITGA4/DDX39B/TGFBR2/USP9X/SEMA4D/DISC1/HSP90AA1/MACF1/CYFIP2/ADNP/SMAD7/SPAG9/TWF2/GSK3B/SPG11/SMURF1	17
GO:0010631	epithelial cell migration	24/883	357/18722	0.052091831	0.242484503	0.201716417	FOXP1/MYH9/TMSB4X/PDCD6/ETS1/CLASP1/DNAJA4/TGFBR2/PTK2B/PIK3CA/CCR6/MACF1/CSNK2B/KRIT1/GPI/EVL/MAP4K4/PRKCA/AKT3/MECP2/PRKX/CLASP2/RREB1/ANXA1	24
GO:0045446	endothelial cell differentiation	10/883	118/18722	0.052219872	0.242849682	0.202020199	CXCR4/RAP1B/PPP1R16B/PDE4D/RAPGEF1/MSN/SMAD4/CCM2/RAPGEF2/RAP1A	10
GO:1900182	positive regulation of protein localization to nucleus	8/883	87/18722	0.052633535	0.244541195	0.203427324	FYN/BAG3/TCP1/SMAD3/CCT4/TARDBP/FLNA/MAPK1	8
GO:0070227	lymphocyte apoptotic process	7/883	72/18722	0.052732299	0.244685799	0.203547616	FOXP1/PRKCQ/IL7R/TSC22D3/DOCK8/FNIP1/BCL2L11	7
GO:1903034	regulation of response to wounding	13/883	167/18722	0.052764591	0.244685799	0.203547616	CXCR4/STK24/PRDX2/CLASP1/CASK/MAP2K1/SMAD3/ARFGEF1/SRSF6/FLNA/CLASP2/RREB1/ANXA1	13
GO:0018205	peptidyl-lysine modification	25/883	376/18722	0.053574648	0.248207239	0.206477008	SUMO2/KANSL1/BLOC1S1/TAF10/USPL1/KDM6A/SUMO1/CREBBP/NCOA3/ASH1L/HDAC4/OGT/UHRF2/JARID2/KAT6A/KAT2B/WDR61/JMJD6/EPC2/YEATS2/SMAD4/MSL2/BRD1/MECP2/RANBP2	25
GO:0045639	positive regulation of myeloid cell differentiation	9/883	103/18722	0.054199921	0.25062985	0.208492314	HSPA1B/HSPA1A/ETS1/INPP5D/CASP8/RUNX1/FOXO3/PRKCA/BRD1	9
GO:0050773	regulation of dendrite development	9/883	103/18722	0.054199921	0.25062985	0.208492314	TNIK/PPP3CA/SEMA4D/CAMK1D/PREX1/RAPGEF2/SIPA1L1/OPA1/GSK3B	9
GO:0034340	response to type I interferon	6/883	58/18722	0.054820291	0.252949615	0.210422065	IFNAR2/IFITM1/NLRC5/UBE2K/ADAR/YTHDF3	6
GO:0009126	purine nucleoside monophosphate metabolic process	5/883	44/18722	0.054959851	0.252949615	0.210422065	CARD11/CASK/DLG1/DCK/ADSL	5
GO:0042269	regulation of natural killer cell mediated cytotoxicity	5/883	44/18722	0.054959851	0.252949615	0.210422065	HLA-B/RASGRP1/SH2D1A/CD226/SLAMF6	5
GO:0046427	positive regulation of receptor signaling pathway via JAK-STAT	5/883	44/18722	0.054959851	0.252949615	0.210422065	PTK2B/OCIAD2/IL10RA/CRLF3/IL10RB	5
GO:0060711	labyrinthine layer development	5/883	44/18722	0.054959851	0.252949615	0.210422065	DNAJB6/BIRC6/MAP2K1/CASP8/MAPK1	5
GO:0007369	gastrulation	14/883	185/18722	0.055403648	0.254752739	0.211922036	ITGA4/CLASP1/TGFBR2/EXOC4/CUL3/SMAD3/MBP/GPI/TXNRD1/WNK1/SMAD4/SMAD2/CLASP2/FRS2	14
GO:0017157	regulation of exocytosis	15/883	202/18722	0.055596609	0.255265473	0.212348566	RAP1B/CLASP1/VAMP2/PRKCB/CASK/ATP2A2/RAB27A/RAB5A/RAB7A/SDCBP/GSK3B/RAP1A/CLASP2/STXBP5/ANXA1	15
GO:0009144	purine nucleoside triphosphate metabolic process	8/883	88/18722	0.055619412	0.255265473	0.212348566	ATP5MG/NME2/TMSB4X/ATP6V0C/ATP5MF/ATP5PO/NME1/OPA1	8
GO:0042058	regulation of epidermal growth factor receptor signaling pathway	7/883	73/18722	0.056063922	0.255301236	0.212378316	CBLB/PTPRJ/ZFYVE28/SOS1/RAB7A/NCF1/DGKD	7
GO:0050848	regulation of calcium-mediated signaling	7/883	73/18722	0.056063922	0.255301236	0.212378316	CALM2/TMBIM4/ITPR1/PTK2B/NFAT5/STIMATE/GSK3B	7
GO:0051145	smooth muscle cell differentiation	7/883	73/18722	0.056063922	0.255301236	0.212378316	SOD2/ANKRD17/PDCD4/MRTFA/NFATC2/NFATC3/MECP2	7
GO:0099518	vesicle cytoskeletal trafficking	7/883	73/18722	0.056063922	0.255301236	0.212378316	BLOC1S1/RASGRP1/MYO5A/BICDL1/MYO1F/BLOC1S6/DYNC1H1	7
GO:0001933	negative regulation of protein phosphorylation	23/883	342/18722	0.056109452	0.255301236	0.212378316	CALM2/PTPRC/PPP2CA/CBLB/NCK2/PTPRJ/PDCD4/PTPN22/NCK1/PDE4D/SEMA4D/SNX25/STK38/KAT2B/ZFYVE28/ADAR/SMAD7/LDLRAD4/TARDBP/PPIA/SPAG9/PRKAR2A/GNAQ	23
GO:0090132	epithelium migration	24/883	360/18722	0.05626856	0.255301236	0.212378316	FOXP1/MYH9/TMSB4X/PDCD6/ETS1/CLASP1/DNAJA4/TGFBR2/PTK2B/PIK3CA/CCR6/MACF1/CSNK2B/KRIT1/GPI/EVL/MAP4K4/PRKCA/AKT3/MECP2/PRKX/CLASP2/RREB1/ANXA1	24
GO:0001516	prostaglandin biosynthetic process	4/883	31/18722	0.056304949	0.255301236	0.212378316	MIF/PTGES3/FABP5/ANXA1	4
GO:0002717	positive regulation of natural killer cell mediated immunity	4/883	31/18722	0.056304949	0.255301236	0.212378316	RASGRP1/SH2D1A/CD226/SLAMF6	4
GO:0031114	regulation of microtubule depolymerization	4/883	31/18722	0.056304949	0.255301236	0.212378316	CLASP1/ATXN7/TAOK1/CLASP2	4
GO:0032509	endosome transport via multivesicular body sorting pathway	4/883	31/18722	0.056304949	0.255301236	0.212378316	CHMP4A/LEPROTL1/CHMP3/CHMP1B	4
GO:0046457	prostanoid biosynthetic process	4/883	31/18722	0.056304949	0.255301236	0.212378316	MIF/PTGES3/FABP5/ANXA1	4
GO:1901797	negative regulation of signal transduction by p53 class mediator	4/883	31/18722	0.056304949	0.255301236	0.212378316	MIF/DYRK1A/RFFL/BCL2	4
GO:1902042	negative regulation of extrinsic apoptotic signaling pathway via death domain receptors	4/883	31/18722	0.056304949	0.255301236	0.212378316	RFFL/RAF1/DDX3X/GSK3B	4
GO:0043624	cellular protein complex disassembly	11/883	136/18722	0.056913408	0.257497752	0.214205539	HSPA8/CLASP1/ATXN7/CAPZA1/PIK3CA/NAPA/CAPZA2/TAOK1/TWF2/CLASP2/SPTAN1	11
GO:0098876	vesicle-mediated transport to the plasma membrane	11/883	136/18722	0.056913408	0.257497752	0.214205539	VAMP2/EPS15/EXOC4/SNX3/ANK3/MACF1/DENND1B/ATP2C1/RAB7A/KIAA1109/EPG5	11
GO:0001666	response to hypoxia	21/883	307/18722	0.056947124	0.257497752	0.214205539	CXCR4/SOD2/ETS1/TGFBR2/CREBBP/HSPD1/ITPR1/UBQLN1/PTK2B/SMAD3/RORA/BCL2/RAF1/ERO1A/SMAD4/EGLN1/FOXO3/OPA1/MECP2/ADSL/CPEB2	21
GO:0060541	respiratory system development	15/883	203/18722	0.057545873	0.257970039	0.214598422	PTGES3/PPP3R1/SKI/TGFBR2/MAP2K1/SP3/MAN2A1/KLF2/JMJD6/HIKESHI/SMCHD1/SMAD2/SRSF6/MAPK1/KRAS	15
GO:0016082	synaptic vesicle priming	3/883	19/18722	0.057683723	0.257970039	0.214598422	SNAP23/NAPA/STXBP5	3
GO:0032011	ARF protein signal transduction	3/883	19/18722	0.057683723	0.257970039	0.214598422	CYTH1/ARFGEF1/MAP4K4	3
GO:0032012	regulation of ARF protein signal transduction	3/883	19/18722	0.057683723	0.257970039	0.214598422	CYTH1/ARFGEF1/MAP4K4	3
GO:0035313	wound healing, spreading of epidermal cells	3/883	19/18722	0.057683723	0.257970039	0.214598422	CLASP1/CLASP2/RREB1	3
GO:0042776	mitochondrial ATP synthesis coupled proton transport	3/883	19/18722	0.057683723	0.257970039	0.214598422	ATP5MG/ATP5MF/ATP5PO	3
GO:0044827	modulation by host of viral genome replication	3/883	19/18722	0.057683723	0.257970039	0.214598422	HSPA8/VAPA/STOM	3
GO:0051444	negative regulation of ubiquitin-protein transferase activity	3/883	19/18722	0.057683723	0.257970039	0.214598422	RPS7/RPL11/SMAD7	3
GO:0098780	response to mitochondrial depolarisation	3/883	19/18722	0.057683723	0.257970039	0.214598422	AMBRA1/TOMM7/SQSTM1	3
GO:1901739	regulation of myoblast fusion	3/883	19/18722	0.057683723	0.257970039	0.214598422	CD53/NFATC2/RIPOR2	3
GO:2000269	regulation of fibroblast apoptotic process	3/883	19/18722	0.057683723	0.257970039	0.214598422	PIK3CA/IER3IP1/BCL2L11	3
GO:2001185	regulation of CD8-positive, alpha-beta T cell activation	3/883	19/18722	0.057683723	0.257970039	0.214598422	PTPN22/RUNX1/CBFB	3
GO:0051924	regulation of calcium ion transport	18/883	255/18722	0.058104179	0.259613287	0.215965397	CALM2/CXCR4/FYN/FKBP1A/STIM1/LIME1/SARAF/CAMK2D/CASK/PDE4D/UBQLN1/PTK2B/EPB41/BCL2/DIAPH1/STIM2/CORO1A/STIMATE	18
GO:0002820	negative regulation of adaptive immune response	6/883	59/18722	0.058705753	0.261608534	0.21762519	PTPRC/IL7R/AHR/SMAD7/CD46/CD55	6
GO:0009199	ribonucleoside triphosphate metabolic process	8/883	89/18722	0.058711002	0.261608534	0.21762519	ATP5MG/NME2/TMSB4X/ATP6V0C/ATP5MF/ATP5PO/NME1/OPA1	8
GO:0046330	positive regulation of JNK cascade	8/883	89/18722	0.058711002	0.261608534	0.21762519	TNIK/RASGRP1/MAP3K5/PTK2B/TAOK3/SDCBP/TAOK1/NCF1	8
GO:0007266	Rho protein signal transduction	11/883	137/18722	0.059378052	0.263868066	0.219504834	CDC42SE2/ARHGEF3/CUL3/GNA13/ARHGEF1/P2RY10/RAF1/RIPOR2/CDC42EP3/P2RY8/ARHGAP35	11
GO:0009201	ribonucleoside triphosphate biosynthetic process	7/883	74/18722	0.059523389	0.263868066	0.219504834	ATP5MG/NME2/TMSB4X/ATP6V0C/ATP5MF/ATP5PO/NME1	7
GO:0070972	protein localization to endoplasmic reticulum	7/883	74/18722	0.059523389	0.263868066	0.219504834	SPCS2/ZFAND2A/CHMP4A/VAPA/MAN1A1/KDELR2/HERPUD1	7
GO:0030835	negative regulation of actin filament depolymerization	5/883	45/18722	0.059536727	0.263868066	0.219504834	CAPZA1/PIK3CA/CAPZA2/TWF2/SPTAN1	5
GO:0035305	negative regulation of dephosphorylation	5/883	45/18722	0.059536727	0.263868066	0.219504834	FKBP1A/MGAT5/PPP1R16B/SEMA4D/GSK3B	5
GO:0071383	cellular response to steroid hormone stimulus	15/883	204/18722	0.059541395	0.263868066	0.219504834	FOXP1/FOXO1/ZFP36L2/PTGES3/KDM4C/NPC1/NR3C1/CNOT2/ESR2/ARNTL/FBXO32/FOXO3/BCL2L11/CNOT1/ANXA1	15
GO:0090092	regulation of transmembrane receptor protein serine/threonine kinase signaling pathway	18/883	256/18722	0.059881702	0.265136252	0.220559804	HSPA1A/CHST11/FKBP1A/SKI/CREBBP/GLG1/SNX25/SMAD3/CSNK2B/SMAD7/LDLRAD4/SMAD4/SDCBP/SMAD2/TOB1/TRIM33/SMURF2/SMURF1	18
GO:0042752	regulation of circadian rhythm	10/883	121/18722	0.059951993	0.265207687	0.220619229	PPP1CB/PSPC1/RBM4/USP9X/RORA/ARNTL/FBXL17/TARDBP/GSK3B/GNAQ	10
GO:0031589	cell-substrate adhesion	24/883	363/18722	0.060678468	0.268179114	0.223091081	ITGA4/STK4/UTRN/SKAP1/PTPRJ/CLASP1/CASK/RASA1/DISC1/PTK2B/SMAD3/MACF1/BCL2/PREX1/CORO1A/MKLN1/MAP4K4/FLNA/BCL2L11/ARHGEF7/GSK3B/PRKX/CLASP2/RREB1	24
GO:0060326	cell chemotaxis	21/883	310/18722	0.061795573	0.272259349	0.22648532	MIF/CKLF/CXCR4/ABCC1/TMSB4X/PRKCQ/MCU/DDT/PTK2B/GPSM3/ADAM10/CCR6/WNK1/RIPOR2/CAMK1D/PREX1/STK39/CORO1A/PPIA/MAPK1/ANXA1	21
GO:0002028	regulation of sodium ion transport	8/883	90/18722	0.061908936	0.272259349	0.22648532	UTRN/CAMK2D/DLG1/ANK3/KLHL24/WNK1/STK39/STOM	8
GO:0010644	cell communication by electrical coupling	4/883	32/18722	0.062046443	0.272259349	0.22648532	CALM2/CAMK2D/PDE4D/ANK3	4
GO:0035456	response to interferon-beta	4/883	32/18722	0.062046443	0.272259349	0.22648532	NDUFA13/IFNAR2/IFITM1/UBE2K	4
GO:0045684	positive regulation of epidermis development	4/883	32/18722	0.062046443	0.272259349	0.22648532	NME2/PRKCH/NCOA3/PLAAT4	4
GO:0045879	negative regulation of smoothened signaling pathway	4/883	32/18722	0.062046443	0.272259349	0.22648532	PRKACB/HERC4/MOSMO/RUNX2	4
GO:1901185	negative regulation of ERBB signaling pathway	4/883	32/18722	0.062046443	0.272259349	0.22648532	CBLB/PTPRJ/ZFYVE28/RAB7A	4
GO:2000515	negative regulation of CD4-positive, alpha-beta T cell activation	4/883	32/18722	0.062046443	0.272259349	0.22648532	RUNX1/CBFB/SMAD7/ANXA1	4
GO:0010972	negative regulation of G2/M transition of mitotic cell cycle	6/883	60/18722	0.062751492	0.273822172	0.227785391	FOXN3/ATM/NABP1/TAOK3/BABAM2/TAOK1	6
GO:0031663	lipopolysaccharide-mediated signaling pathway	6/883	60/18722	0.062751492	0.273822172	0.227785391	PRDX2/PTPN22/PRKCA/MAPK1/CD55/CD6	6
GO:0042306	regulation of protein import into nucleus	6/883	60/18722	0.062751492	0.273822172	0.227785391	BAG3/SUMO1/SMAD3/TARDBP/FLNA/MAPK1	6
GO:0046620	regulation of organ growth	9/883	106/18722	0.062794017	0.273822172	0.227785391	STK4/DDX39B/TGFBR2/RUNX1/JARID2/SASH3/MAPK1/SERP1/BCL2L11	9
GO:0046822	regulation of nucleocytoplasmic transport	9/883	106/18722	0.062794017	0.273822172	0.227785391	BAG3/SUMO1/RBM4/XPO1/SMAD3/TARDBP/FLNA/MAPK1/GSK3B	9
GO:1903707	negative regulation of hemopoiesis	9/883	106/18722	0.062794017	0.273822172	0.227785391	NME2/PRDX2/INPP5D/RUNX1/TMEM131L/CBFB/SMAD7/NME1/ANXA1	9
GO:1905477	positive regulation of protein localization to membrane	9/883	106/18722	0.062794017	0.273822172	0.227785391	FYN/PRKCH/SLC5A3/CD81/DLG1/ANK3/ATP2C1/STOM/SQSTM1	9
GO:0034614	cellular response to reactive oxygen species	12/883	155/18722	0.063103846	0.27468403	0.228502347	FOXO1/SOD2/PRDX2/ETS1/ERN1/MAP3K5/KLF2/RPS3/FOXO3/NCF1/MAPK1/ANXA1	12
GO:0051147	regulation of muscle cell differentiation	12/883	155/18722	0.063103846	0.27468403	0.228502347	SOD2/DDX39B/ANKRD17/PDCD4/RBM4/HDAC4/BCL2/NFATC2/NFATC3/SMAD4/MECP2/FRS2	12
GO:0090130	tissue migration	24/883	365/18722	0.063750456	0.277252204	0.230638744	FOXP1/MYH9/TMSB4X/PDCD6/ETS1/CLASP1/DNAJA4/TGFBR2/PTK2B/PIK3CA/CCR6/MACF1/CSNK2B/KRIT1/GPI/EVL/MAP4K4/PRKCA/AKT3/MECP2/PRKX/CLASP2/RREB1/ANXA1	24
GO:0006984	ER-nucleus signaling pathway	5/883	46/18722	0.064323978	0.278509745	0.231684859	NCK2/NCK1/ATP2A2/BCL2L11/GSK3B	5
GO:0046839	phospholipid dephosphorylation	5/883	46/18722	0.064323978	0.278509745	0.231684859	INPP5D/INPP4B/SYNJ2/SACM1L/MTM1	5
GO:0048701	embryonic cranial skeleton morphogenesis	5/883	46/18722	0.064323978	0.278509745	0.231684859	CHST11/TGFBR2/SMAD3/SMAD2/RUNX2	5
GO:0072599	establishment of protein localization to endoplasmic reticulum	5/883	46/18722	0.064323978	0.278509745	0.231684859	SPCS2/ZFAND2A/CHMP4A/MAN1A1/HERPUD1	5
GO:1900087	positive regulation of G1/S transition of mitotic cell cycle	5/883	46/18722	0.064323978	0.278509745	0.231684859	CCND2/CCND3/ANKRD17/DDX3X/ANXA1	5
GO:0051604	protein maturation	20/883	294/18722	0.064838556	0.279935157	0.232870621	MYH9/PRKACB/FKBP1A/SPCS2/CREBBP/TSPAN14/HSPD1/OGT/CASP8/RUNX1/GLG1/SEC11A/KAT2B/ADAM10/SERPINH1/ADAM19/ERO1A/PCSK7/CYFIP2/NAA16	20
GO:0019935	cyclic-nucleotide-mediated signaling	8/883	91/18722	0.065213726	0.279935157	0.232870621	PDE7A/AHR/PDE4D/PTK2B/PDE3B/CRTC3/ADNP/RAPGEF2	8
GO:0002115	store-operated calcium entry	3/883	20/18722	0.065567822	0.279935157	0.232870621	STIM1/SARAF/STIM2	3
GO:0002834	regulation of response to tumor cell	3/883	20/18722	0.065567822	0.279935157	0.232870621	AHR/HSPD1/CD226	3
GO:0002837	regulation of immune response to tumor cell	3/883	20/18722	0.065567822	0.279935157	0.232870621	AHR/HSPD1/CD226	3
GO:0006346	DNA methylation-dependent heterochromatin assembly	3/883	20/18722	0.065567822	0.279935157	0.232870621	RESF1/ATF7IP/MBD2	3
GO:0006607	NLS-bearing protein import into nucleus	3/883	20/18722	0.065567822	0.279935157	0.232870621	CBLB/KPNA6/RANBP2	3
GO:0006851	mitochondrial calcium ion transmembrane transport	3/883	20/18722	0.065567822	0.279935157	0.232870621	MCU/MCUB/OPA1	3
GO:0032332	positive regulation of chondrocyte differentiation	3/883	20/18722	0.065567822	0.279935157	0.232870621	SMAD3/SMAD7/RUNX2	3
GO:0032495	response to muramyl dipeptide	3/883	20/18722	0.065567822	0.279935157	0.232870621	ERBIN/PTPN22/NLRP1	3
GO:0043984	histone H4-K16 acetylation	3/883	20/18722	0.065567822	0.279935157	0.232870621	KANSL1/OGT/MSL2	3
GO:0045063	T-helper 1 cell differentiation	3/883	20/18722	0.065567822	0.279935157	0.232870621	SPN/IL18R1/ANXA1	3
GO:0048025	negative regulation of mRNA splicing, via spliceosome	3/883	20/18722	0.065567822	0.279935157	0.232870621	DYRK1A/SRSF9/SRSF6	3
GO:0060339	negative regulation of type I interferon-mediated signaling pathway	3/883	20/18722	0.065567822	0.279935157	0.232870621	NLRC5/ADAR/YTHDF3	3
GO:1904292	regulation of ERAD pathway	3/883	20/18722	0.065567822	0.279935157	0.232870621	UBQLN1/TMEM259/HERPUD1	3
GO:1990182	exosomal secretion	3/883	20/18722	0.065567822	0.279935157	0.232870621	RAB27A/RAB7A/SDCBP	3
GO:2000379	positive regulation of reactive oxygen species metabolic process	7/883	76/18722	0.066827898	0.285066389	0.237139156	SOD2/SLC5A3/TGFBR2/HDAC4/PTK2B/RAB27A/FOXO3	7
GO:0034113	heterotypic cell-cell adhesion	6/883	61/18722	0.066957616	0.285122995	0.237186245	ITGA4/PTPRC/SKAP1/CD47/MBP/WNK1	6
GO:0043966	histone H3 acetylation	6/883	61/18722	0.066957616	0.285122995	0.237186245	TAF10/KAT6A/KAT2B/YEATS2/SMAD4/BRD1	6
GO:0034284	response to monosaccharide	16/883	225/18722	0.06732414	0.286434679	0.2382774	TXNIP/NME2/SOD2/VAMP2/TGFBR2/ERN1/PPP3CA/PTK2B/PIK3CA/ZBTB20/RAF1/NME1/MAP4K4/FOXO3/SMAD2/OPA1	16
GO:1901215	negative regulation of neuron death	15/883	208/18722	0.067992808	0.287916226	0.23950986	SOD2/FYN/CHMP4A/RASA1/HSPD1/PTK2B/PIK3CA/BCL2/GPI/ADNP/CORO1A/GSK3B/MECP2/TMEM259/KRAS	15
GO:0010165	response to X-ray	4/883	33/18722	0.068083927	0.287916226	0.23950986	CCND2/ATM/XRRA1/ANXA1	4
GO:0034110	regulation of homotypic cell-cell adhesion	4/883	33/18722	0.068083927	0.287916226	0.23950986	PRKCQ/IL6ST/ANK3/PRKCA	4
GO:0045920	negative regulation of exocytosis	4/883	33/18722	0.068083927	0.287916226	0.23950986	RAP1B/RAB7A/RAP1A/ANXA1	4
GO:0070570	regulation of neuron projection regeneration	4/883	33/18722	0.068083927	0.287916226	0.23950986	STK24/MAP2K1/MAP4K4/FLNA	4
GO:1901380	negative regulation of potassium ion transmembrane transport	4/883	33/18722	0.068083927	0.287916226	0.23950986	SUMO1/ANK3/CAB39/STK39	4
GO:1902275	regulation of chromatin organization	4/883	33/18722	0.068083927	0.287916226	0.23950986	RESF1/ATF7IP/MLLT3/PHF8	4
GO:0050727	regulation of inflammatory response	25/883	386/18722	0.068287642	0.288528546	0.240019232	FOXP1/PTPRC/NEAT1/PSMA6/ABCC1/TMSB4X/FYN/CYLD/ETS1/PDCD4/IL6ST/CD47/ASH1L/DDT/HSPD1/CELF1/CD81/RICTOR/SMAD3/GPSM3/RORA/NLRP1/STK39/NCF1/ANXA1	25
GO:0009132	nucleoside diphosphate metabolic process	10/883	124/18722	0.068392412	0.288722104	0.240180248	NME2/CARD11/CASK/HDAC4/OGT/DLG1/PGAM1/ZBTB20/GPI/NME1	10
GO:0016358	dendrite development	17/883	243/18722	0.068480054	0.288843089	0.240280892	FYN/TNIK/DOCK10/NCK2/PPP3CA/SEMA4D/DISC1/PICALM/ADAM10/CAMK1D/PREX1/RERE/RAPGEF2/SIPA1L1/OPA1/GSK3B/MECP2	17
GO:0002832	negative regulation of response to biotic stimulus	9/883	108/18722	0.068978313	0.290694321	0.241820883	HLA-B/PRDX2/PPM1B/RNF125/AHR/NLRC5/ADAR/USP15/YTHDF3	9
GO:0006998	nuclear envelope organization	5/883	47/18722	0.069320665	0.291134904	0.242187392	PRKCB/TARDBP/PRKCA/SUN2/TMEM170A	5
GO:0010799	regulation of peptidyl-threonine phosphorylation	5/883	47/18722	0.069320665	0.291134904	0.242187392	CALM2/UBE2K/CAB39/SMAD7/MAPK1	5
GO:0045332	phospholipid translocation	5/883	47/18722	0.069320665	0.291134904	0.242187392	ABCC1/ATP8A1/ATP11B/ATP9B/XKR6	5
GO:0047496	vesicle transport along microtubule	5/883	47/18722	0.069320665	0.291134904	0.242187392	BLOC1S1/RASGRP1/BICDL1/BLOC1S6/DYNC1H1	5
GO:0002703	regulation of leukocyte mediated immunity	16/883	226/18722	0.069447758	0.291418741	0.242423509	PTPRC/HLA-B/IL7R/RASGRP1/AHR/HSPD1/SH2D1A/CD81/SASH3/DENND1B/CD226/SMAD7/CD46/SLAMF6/CD55/IL18R1	16
GO:0055117	regulation of cardiac muscle contraction	7/883	77/18722	0.070673535	0.296308477	0.246491151	CALM2/CAMK2D/HDAC4/PDE4D/DLG1/ATP2A2/SMAD7	7
GO:0019933	cAMP-mediated signaling	6/883	62/18722	0.071323964	0.298014892	0.247910672	PDE7A/AHR/PDE4D/PDE3B/CRTC3/RAPGEF2	6
GO:0046824	positive regulation of nucleocytoplasmic transport	6/883	62/18722	0.071323964	0.298014892	0.247910672	BAG3/SMAD3/TARDBP/FLNA/MAPK1/GSK3B	6
GO:0060393	regulation of pathway-restricted SMAD protein phosphorylation	6/883	62/18722	0.071323964	0.298014892	0.247910672	SNX25/CSNK2B/SMAD7/LDLRAD4/SMAD4/SDCBP	6
GO:1902750	negative regulation of cell cycle G2/M phase transition	6/883	62/18722	0.071323964	0.298014892	0.247910672	FOXN3/ATM/NABP1/TAOK3/BABAM2/TAOK1	6
GO:0043410	positive regulation of MAPK cascade	30/883	480/18722	0.071578108	0.298821819	0.248581933	MIF/PTPRC/RAP1B/TNIK/PRDX2/PTPRJ/RASGRP1/ERN1/PTPN22/MAP2K1/DDT/MAP3K5/PIK3R5/CD81/PTK2B/RAF1/RPS3/STK39/TAOK3/SDCBP/PPIA/NEK10/SPAG9/RAPGEF2/TAOK1/PRKCA/NCF1/RAP1A/KRAS/FRS2	30
GO:0021700	developmental maturation	19/883	280/18722	0.071876981	0.299813951	0.249407261	ANKRD17/SEMA4D/DISC1/PTK2B/PICALM/CBFB/CCR6/BCL2/KLF2/MTCH1/RERE/BLOC1S6/TRPC4AP/FOXO3/BRD1/RUNX2/OPA1/RFX3/MECP2	19
GO:0090398	cellular senescence	8/883	93/18722	0.072145361	0.300421626	0.24991277	ATM/MAP2K1/MAP3K5/KAT6A/ARNTL/OPA1/AKT3/KRAS	8
GO:1901019	regulation of calcium ion transmembrane transporter activity	8/883	93/18722	0.072145361	0.300421626	0.24991277	CALM2/FKBP1A/STIM1/CAMK2D/PDE4D/UBQLN1/STIM2/STIMATE	8
GO:0043588	skin development	18/883	263/18722	0.073381209	0.303115309	0.252153573	TXNIP/STK4/PTGES3/NME2/PRKCH/NCOA3/MAP2K1/ASH1L/LTB/PLAAT4/SLC27A4/BCL2/UGCG/SOS1/SMAD4/TRPC4AP/SRSF6/ANXA1	18
GO:0000002	mitochondrial genome maintenance	3/883	21/18722	0.073915736	0.303115309	0.252153573	TYMP/OPA1/AKT3	3
GO:0006925	inflammatory cell apoptotic process	3/883	21/18722	0.073915736	0.303115309	0.252153573	TCP1/ITPKB/ANXA1	3
GO:0010766	negative regulation of sodium ion transport	3/883	21/18722	0.073915736	0.303115309	0.252153573	CAMK2D/WNK1/STK39	3
GO:0035020	regulation of Rac protein signal transduction	3/883	21/18722	0.073915736	0.303115309	0.252153573	GABARAP/OGT/KRAS	3
GO:0035455	response to interferon-alpha	3/883	21/18722	0.073915736	0.303115309	0.252153573	IFNAR2/IFITM1/ADAR	3
GO:0038083	peptidyl-tyrosine autophosphorylation	3/883	21/18722	0.073915736	0.303115309	0.252153573	ITK/DYRK1A/PTK2B	3
GO:0043576	regulation of respiratory gaseous exchange	3/883	21/18722	0.073915736	0.303115309	0.252153573	GLS/SLC5A3/MECP2	3
GO:0044766	multi-organism transport	3/883	21/18722	0.073915736	0.303115309	0.252153573	EPS15/KPNA6/RAB7A	3
GO:0097734	extracellular exosome biogenesis	3/883	21/18722	0.073915736	0.303115309	0.252153573	RAB27A/RAB7A/SDCBP	3
GO:0099515	actin filament-based transport	3/883	21/18722	0.073915736	0.303115309	0.252153573	MYO5A/MYO1F/SUN2	3
GO:1902259	regulation of delayed rectifier potassium channel activity	3/883	21/18722	0.073915736	0.303115309	0.252153573	SUMO1/VAMP2/ANK3	3
GO:1902473	regulation of protein localization to synapse	3/883	21/18722	0.073915736	0.303115309	0.252153573	DLG1/ADAM10/RAP1A	3
GO:1902579	multi-organism localization	3/883	21/18722	0.073915736	0.303115309	0.252153573	EPS15/KPNA6/RAB7A	3
GO:0007616	long-term memory	4/883	34/18722	0.074412801	0.303115309	0.252153573	CCND2/BTBD9/CAMK4/MECP2	4
GO:0009649	entrainment of circadian clock	4/883	34/18722	0.074412801	0.303115309	0.252153573	PPP1CB/RBM4/FBXL17/GNAQ	4
GO:0010614	negative regulation of cardiac muscle hypertrophy	4/883	34/18722	0.074412801	0.303115309	0.252153573	FOXO1/JARID2/SMAD3/SMAD4	4
GO:0035308	negative regulation of protein dephosphorylation	4/883	34/18722	0.074412801	0.303115309	0.252153573	FKBP1A/MGAT5/PPP1R16B/GSK3B	4
GO:0039528	cytoplasmic pattern recognition receptor signaling pathway in response to virus	4/883	34/18722	0.074412801	0.303115309	0.252153573	ANKRD17/PUM2/RNF125/USP15	4
GO:0043276	anoikis	4/883	34/18722	0.074412801	0.303115309	0.252153573	MCL1/PIK3CA/BCL2/TLE5	4
GO:0043516	regulation of DNA damage response, signal transduction by p53 class mediator	4/883	34/18722	0.074412801	0.303115309	0.252153573	RPL26/MIF/DYRK1A/ATM	4
GO:0070232	regulation of T cell apoptotic process	4/883	34/18722	0.074412801	0.303115309	0.252153573	PRKCQ/IL7R/TSC22D3/DOCK8	4
GO:0086004	regulation of cardiac muscle cell contraction	4/883	34/18722	0.074412801	0.303115309	0.252153573	CAMK2D/PDE4D/DLG1/ATP2A2	4
GO:0090075	relaxation of muscle	4/883	34/18722	0.074412801	0.303115309	0.252153573	CAMK2D/PDE4D/PIK3CA/ATP2A2	4
GO:0002715	regulation of natural killer cell mediated immunity	5/883	48/18722	0.074525389	0.303115309	0.252153573	HLA-B/RASGRP1/SH2D1A/CD226/SLAMF6	5
GO:0061647	histone H3-K9 modification	5/883	48/18722	0.074525389	0.303115309	0.252153573	ASH1L/JARID2/KAT2B/SMAD4/MECP2	5
GO:2000059	negative regulation of ubiquitin-dependent protein catabolic process	5/883	48/18722	0.074525389	0.303115309	0.252153573	RPS7/RPL11/WAC/OGT/SDCBP	5
GO:2001238	positive regulation of extrinsic apoptotic signaling pathway	5/883	48/18722	0.074525389	0.303115309	0.252153573	STK4/PTPRC/CYLD/FAF1/DEDD2	5
GO:0002698	negative regulation of immune effector process	9/883	110/18722	0.075530165	0.306947071	0.255341114	PTPRC/HLA-B/IL7R/AHR/CD47/SMAD7/CD46/CD55/ANXA1	9
GO:0038061	NIK/NF-kappaB signaling	11/883	143/18722	0.075636042	0.307122468	0.255487022	TMSB4X/LIME1/CYLD/PPM1B/PDCD4/PTPN22/RPS3/ZFP91/NFAT5/DDX3X/IL18R1	11
GO:0019080	viral gene expression	8/883	94/18722	0.075772656	0.307167796	0.25552473	MGAT5/MAN2A1/EIF3L/MGAT4A/TARDBP/EIF3F/GSK3B/FUT8	8
GO:0032091	negative regulation of protein binding	8/883	94/18722	0.075772656	0.307167796	0.25552473	ITGA4/DISC1/ATP2A2/TLE5/ADNP/GSK3B/TMC8/ATP2A3	8
GO:0031343	positive regulation of cell killing	6/883	63/18722	0.075850111	0.307227456	0.255574359	PTPRC/HLA-B/RASGRP1/SH2D1A/CD226/SLAMF6	6
GO:0030324	lung development	13/883	177/18722	0.076067602	0.307372347	0.25569489	PTGES3/PPP3R1/TGFBR2/MAP2K1/SP3/MAN2A1/KLF2/JMJD6/HIKESHI/SMAD2/SRSF6/MAPK1/KRAS	13
GO:0071695	anatomical structure maturation	16/883	229/18722	0.076085584	0.307372347	0.25569489	ANKRD17/SEMA4D/PTK2B/CBFB/CCR6/BCL2/KLF2/MTCH1/RERE/TRPC4AP/FOXO3/BRD1/RUNX2/OPA1/RFX3/MECP2	16
GO:0010038	response to metal ion	24/883	373/18722	0.077123662	0.307372347	0.25569489	CALM2/CRIP1/TXNIP/SOD2/STIM1/PPP2CA/PDCD6/SUMO1/CAMK2D/JUND/NPC1/PPP3CA/CACYBP/CASP8/ANK3/PTK2B/BCL2/GPI/ITPKB/WNK1/MT1X/ADCY7/NCF1/MAPK1	24
GO:0009749	response to glucose	15/883	212/18722	0.077208985	0.307372347	0.25569489	TXNIP/NME2/VAMP2/TGFBR2/ERN1/PPP3CA/PTK2B/PIK3CA/ZBTB20/RAF1/NME1/MAP4K4/FOXO3/SMAD2/OPA1	15
GO:0035270	endocrine system development	10/883	127/18722	0.07755229	0.307372347	0.25569489	ETS1/MAP2K1/SMAD3/RAF1/ARNTL/SMAD2/MAPK1/RFX3/GSK3B/ANXA1	10
GO:0001865	NK T cell differentiation	2/883	10/18722	0.077768907	0.307372347	0.25569489	ITK/TGFBR2	2
GO:0001915	negative regulation of T cell mediated cytotoxicity	2/883	10/18722	0.077768907	0.307372347	0.25569489	PTPRC/IL7R	2
GO:0003330	regulation of extracellular matrix constituent secretion	2/883	10/18722	0.077768907	0.307372347	0.25569489	IER3IP1/RIC1	2
GO:0006228	UTP biosynthetic process	2/883	10/18722	0.077768907	0.307372347	0.25569489	NME2/NME1	2
GO:0006646	phosphatidylethanolamine biosynthetic process	2/883	10/18722	0.077768907	0.307372347	0.25569489	ETNK1/CHKB	2
GO:0007028	cytoplasm organization	2/883	10/18722	0.077768907	0.307372347	0.25569489	ETV6/SOS1	2
GO:0010172	embryonic body morphogenesis	2/883	10/18722	0.077768907	0.307372347	0.25569489	CLASP1/CLASP2	2
GO:0010728	regulation of hydrogen peroxide biosynthetic process	2/883	10/18722	0.077768907	0.307372347	0.25569489	SOD2/FYN	2
GO:0010998	regulation of translational initiation by eIF2 alpha phosphorylation	2/883	10/18722	0.077768907	0.307372347	0.25569489	NCK2/NCK1	2
GO:0014041	regulation of neuron maturation	2/883	10/18722	0.077768907	0.307372347	0.25569489	BCL2/OPA1	2
GO:0018401	peptidyl-proline hydroxylation to 4-hydroxy-L-proline	2/883	10/18722	0.077768907	0.307372347	0.25569489	ERO1A/EGLN1	2
GO:0021932	hindbrain radial glia guided cell migration	2/883	10/18722	0.077768907	0.307372347	0.25569489	RERE/FLNA	2
GO:0030953	astral microtubule organization	2/883	10/18722	0.077768907	0.307372347	0.25569489	CLASP1/DLG1	2
GO:0033089	positive regulation of T cell differentiation in thymus	2/883	10/18722	0.077768907	0.307372347	0.25569489	IL7R/RASGRP1	2
GO:0036152	phosphatidylethanolamine acyl-chain remodeling	2/883	10/18722	0.077768907	0.307372347	0.25569489	PLAAT4/MBOAT1	2
GO:0042989	sequestering of actin monomers	2/883	10/18722	0.077768907	0.307372347	0.25569489	TMSB4X/TWF2	2
GO:0051342	regulation of cyclic-nucleotide phosphodiesterase activity	2/883	10/18722	0.077768907	0.307372347	0.25569489	CALM2/EGLN1	2
GO:0070544	histone H3-K36 demethylation	2/883	10/18722	0.077768907	0.307372347	0.25569489	KDM4C/PHF8	2
GO:0071233	cellular response to leucine	2/883	10/18722	0.077768907	0.307372347	0.25569489	UBR2/SESN3	2
GO:0071803	positive regulation of podosome assembly	2/883	10/18722	0.077768907	0.307372347	0.25569489	LCP1/MSN	2
GO:0097278	complement-dependent cytotoxicity	2/883	10/18722	0.077768907	0.307372347	0.25569489	RAB27A/CD55	2
GO:0099171	presynaptic modulation of chemical synaptic transmission	2/883	10/18722	0.077768907	0.307372347	0.25569489	RPL22/PRKCB	2
GO:1904851	positive regulation of establishment of protein localization to telomere	2/883	10/18722	0.077768907	0.307372347	0.25569489	TCP1/CCT4	2
GO:1905456	regulation of lymphoid progenitor cell differentiation	2/883	10/18722	0.077768907	0.307372347	0.25569489	FNIP1/SOS1	2
GO:2000726	negative regulation of cardiac muscle cell differentiation	2/883	10/18722	0.077768907	0.307372347	0.25569489	SMAD4/FRS2	2
GO:0035265	organ growth	13/883	178/18722	0.078712014	0.310755441	0.258509196	STK4/DDX39B/TGFBR2/ARID2/RUNX1/JARID2/SASH3/BCL2/IER3IP1/SMAD2/MAPK1/SERP1/BCL2L11	13
GO:1901184	regulation of ERBB signaling pathway	7/883	79/18722	0.078751787	0.310755441	0.258509196	CBLB/PTPRJ/ZFYVE28/SOS1/RAB7A/NCF1/DGKD	7
GO:0002460	adaptive immune response based on somatic recombination of immune receptors built from immunoglobulin superfamily domains	23/883	356/18722	0.079396177	0.312479345	0.259943266	PTPRC/HLA-B/PRKCQ/IL7R/INPP5D/AHR/HSPD1/CD81/RORA/CCR6/SASH3/RAB27A/DENND1B/IGKC/CD226/SPN/SMAD7/CD46/SLAMF6/HLA-DMA/CD55/IL18R1/ANXA1	23
GO:0002532	production of molecular mediator involved in inflammatory response	8/883	95/18722	0.079507712	0.312479345	0.259943266	PRDX2/PDCD4/GPSM3/SNAP23/KPNA6/ADCY7/NCF1/CD6	8
GO:0032479	regulation of type I interferon production	8/883	95/18722	0.079507712	0.312479345	0.259943266	CYLD/PPM1B/RNF125/PTPN22/HSPD1/HSP90AA1/DDX3X/RNF216	8
GO:0032606	type I interferon production	8/883	95/18722	0.079507712	0.312479345	0.259943266	CYLD/PPM1B/RNF125/PTPN22/HSPD1/HSP90AA1/DDX3X/RNF216	8
GO:0042982	amyloid precursor protein metabolic process	8/883	95/18722	0.079507712	0.312479345	0.259943266	FKBP1A/DYRK1A/RANBP9/DLG1/AGO2/PICALM/ADAM10/ADAM19	8
GO:0009409	response to cold	5/883	49/18722	0.079936312	0.313158497	0.260508234	FOXO1/SOD2/HSPD1/CASP8/HSP90AA1	5
GO:0046580	negative regulation of Ras protein signal transduction	5/883	49/18722	0.079936312	0.313158497	0.260508234	RASA3/RASA1/CUL3/RIPOR2/ARHGAP35	5
GO:0052372	modulation by symbiont of entry into host	5/883	49/18722	0.079936312	0.313158497	0.260508234	IFITM1/SNX3/TRIM22/TRIM59/TRIM26	5
GO:0072666	establishment of protein localization to vacuole	5/883	49/18722	0.079936312	0.313158497	0.260508234	HSPA8/VPS37B/VPS13D/RAB7A/SMURF1	5
GO:0032435	negative regulation of proteasomal ubiquitin-dependent protein catabolic process	4/883	35/18722	0.081027658	0.315917547	0.262803415	RPL11/WAC/OGT/SDCBP	4
GO:0034405	response to fluid shear stress	4/883	35/18722	0.081027658	0.315917547	0.262803415	ETS1/PTK2B/KLF2/SMAD7	4
GO:0039694	viral RNA genome replication	4/883	35/18722	0.081027658	0.315917547	0.262803415	RESF1/RAB5A/APOBEC3C/ATG16L1	4
GO:0045454	cell redox homeostasis	4/883	35/18722	0.081027658	0.315917547	0.262803415	PRDX2/KRIT1/ERO1A/TXNRD1	4
GO:0060236	regulation of mitotic spindle organization	4/883	35/18722	0.081027658	0.315917547	0.262803415	HSPA1B/HSPA1A/DYNC1H1/CHMP1B	4
GO:0097421	liver regeneration	4/883	35/18722	0.081027658	0.315917547	0.262803415	RPL19/CSNK2B/SRSF1/RAP1A	4
GO:0045926	negative regulation of growth	17/883	249/18722	0.081485778	0.317450959	0.264079019	HSPA1B/HSPA1A/NDUFA13/STK4/PPP2CA/PTPRJ/TGFBR2/SEMA4D/JARID2/SMAD3/ESR2/BCL2/CRLF3/SMAD4/DDX3X/MT1X/SPAG9	17
GO:0048545	response to steroid hormone	22/883	339/18722	0.081704922	0.31805167	0.264578735	FOXP1/FOXO1/TXNIP/ZFP36L2/PTGES3/KDM4C/NCOA2/TGFBR2/NPC1/NR3C1/HSPD1/CNOT2/ESR2/BCL2/GPI/ARNTL/FBXO32/FOXO3/BCL2L11/CNOT1/KRAS/ANXA1	22
GO:0051100	negative regulation of binding	12/883	162/18722	0.081777573	0.318081633	0.26460366	ITGA4/TMSB4X/SUMO1/PPP3CA/DISC1/TNKS/ATP2A2/TLE5/ADNP/GSK3B/TMC8/ATP2A3	12
GO:0051222	positive regulation of protein transport	20/883	303/18722	0.08217147	0.318413588	0.264879805	OAZ1/FYN/BAG3/VAMP2/MCU/CD81/ANK3/SMAD3/PSMD9/TOMM7/USP36/ATP2C1/IER3IP1/TARDBP/PPIA/STOM/FLNA/MAPK1/SERP1/GSK3B	20
GO:0043406	positive regulation of MAP kinase activity	9/883	112/18722	0.0824512	0.318413588	0.264879805	RASGRP1/ERN1/MAP3K5/PIK3R5/PTK2B/RPS3/TAOK3/NEK10/KRAS	9
GO:0002320	lymphoid progenitor cell differentiation	3/883	22/18722	0.082708206	0.318413588	0.264879805	FNIP1/BCL2/SOS1	3
GO:0006379	mRNA cleavage	3/883	22/18722	0.082708206	0.318413588	0.264879805	ERN1/FIP1L1/AGO2	3
GO:0010310	regulation of hydrogen peroxide metabolic process	3/883	22/18722	0.082708206	0.318413588	0.264879805	SOD2/FYN/PRDX2	3
GO:0032069	regulation of nuclease activity	3/883	22/18722	0.082708206	0.318413588	0.264879805	HSPA1A/RPS3/TCEA1	3
GO:0032402	melanosome transport	3/883	22/18722	0.082708206	0.318413588	0.264879805	MYO5A/RAB27A/BLOC1S6	3
GO:0033617	mitochondrial cytochrome c oxidase assembly	3/883	22/18722	0.082708206	0.318413588	0.264879805	PET100/COX14/COX16	3
GO:0035024	negative regulation of Rho protein signal transduction	3/883	22/18722	0.082708206	0.318413588	0.264879805	CUL3/RIPOR2/ARHGAP35	3
GO:0035584	calcium-mediated signaling using intracellular calcium source	3/883	22/18722	0.082708206	0.318413588	0.264879805	PTPRC/PTPRJ/STIMATE	3
GO:0046058	cAMP metabolic process	3/883	22/18722	0.082708206	0.318413588	0.264879805	PDE7A/PDE4D/ADCY7	3
GO:0051220	cytoplasmic sequestering of protein	3/883	22/18722	0.082708206	0.318413588	0.264879805	TMSB4X/FAF1/FLNA	3
GO:1900120	regulation of receptor binding	3/883	22/18722	0.082708206	0.318413588	0.264879805	PLCL2/ATP2A2/ATP2A3	3
GO:0002718	regulation of cytokine production involved in immune response	8/883	96/18722	0.083350464	0.320131153	0.266308602	CD81/SASH3/DENND1B/CD226/SMAD7/CD55/IL18R1/SLC7A5	8
GO:0030510	regulation of BMP signaling pathway	8/883	96/18722	0.083350464	0.320131153	0.266308602	SKI/SMAD7/SMAD4/SMAD2/TOB1/TRIM33/SMURF2/SMURF1	8
GO:1901655	cellular response to ketone	8/883	96/18722	0.083350464	0.320131153	0.266308602	FOXO1/AHR/NR3C1/MSN/KLF2/FBXO32/FOXO3/GNG2	8
GO:0036293	response to decreased oxygen levels	21/883	322/18722	0.084043494	0.322357731	0.268160833	CXCR4/SOD2/ETS1/TGFBR2/CREBBP/HSPD1/ITPR1/UBQLN1/PTK2B/SMAD3/RORA/BCL2/RAF1/ERO1A/SMAD4/EGLN1/FOXO3/OPA1/MECP2/ADSL/CPEB2	21
GO:0007093	mitotic cell cycle checkpoint signaling	10/883	129/18722	0.084061838	0.322357731	0.268160833	RPL26/FOXN3/ATM/WAC/NABP1/MAD1L1/TAOK3/BABAM2/TAOK1/ZNF207	10
GO:0043409	negative regulation of MAPK cascade	13/883	180/18722	0.084175383	0.322540571	0.268312933	FOXO1/PTPRC/CYLD/PTPRJ/PDCD4/RANBP9/PTPN22/ASH1L/DLG1/STK38/TAOK3/SMAD4/PPIA	13
GO:0072577	endothelial cell apoptotic process	6/883	65/18722	0.085378792	0.326789455	0.271847466	ITGA4/PDCD4/MAP3K5/HIPK1/KRIT1/FOXO3	6
GO:0001961	positive regulation of cytokine-mediated signaling pathway	5/883	50/18722	0.08555117	0.326789455	0.271847466	HSPA1B/HSPA1A/CXCR4/NLRC5/UBE2K	5
GO:0060425	lung morphogenesis	5/883	50/18722	0.08555117	0.326789455	0.271847466	TGFBR2/MAP2K1/SRSF6/MAPK1/KRAS	5
GO:0070231	T cell apoptotic process	5/883	50/18722	0.08555117	0.326789455	0.271847466	PRKCQ/IL7R/TSC22D3/DOCK8/BCL2L11	5
GO:1990868	response to chemokine	8/883	97/18722	0.087300734	0.330167635	0.274657684	CXCR4/DOCK8/PTK2B/CCR6/WNK1/RIPOR2/STK39/LRCH1	8
GO:1990869	cellular response to chemokine	8/883	97/18722	0.087300734	0.330167635	0.274657684	CXCR4/DOCK8/PTK2B/CCR6/WNK1/RIPOR2/STK39/LRCH1	8
GO:0008589	regulation of smoothened signaling pathway	7/883	81/18722	0.087344325	0.330167635	0.274657684	PRKACB/HERC4/CREBBP/RORA/FBXL17/MOSMO/RUNX2	7
GO:0044773	mitotic DNA damage checkpoint signaling	7/883	81/18722	0.087344325	0.330167635	0.274657684	RPL26/FOXN3/ATM/WAC/TAOK3/BABAM2/TAOK1	7
GO:1903533	regulation of protein targeting	7/883	81/18722	0.087344325	0.330167635	0.274657684	FYN/BAG3/ANK3/TOMM7/USP36/NUCB1/STOM	7
GO:0010923	negative regulation of phosphatase activity	4/883	36/18722	0.087922336	0.330167635	0.274657684	FKBP1A/MGAT5/SEMA4D/GSK3B	4
GO:0014741	negative regulation of muscle hypertrophy	4/883	36/18722	0.087922336	0.330167635	0.274657684	FOXO1/JARID2/SMAD3/SMAD4	4
GO:0017004	cytochrome complex assembly	4/883	36/18722	0.087922336	0.330167635	0.274657684	PET100/COX14/COX16/TTC19	4
GO:0030224	monocyte differentiation	4/883	36/18722	0.087922336	0.330167635	0.274657684	FOXP1/MYH9/INPP5D/SP3	4
GO:0036314	response to sterol	4/883	36/18722	0.087922336	0.330167635	0.274657684	TGFBR2/GRAMD1B/RORA/SMAD2	4
GO:0043949	regulation of cAMP-mediated signaling	4/883	36/18722	0.087922336	0.330167635	0.274657684	PDE4D/PDE3B/CRTC3/RAPGEF2	4
GO:0045738	negative regulation of DNA repair	4/883	36/18722	0.087922336	0.330167635	0.274657684	HELB/RPS3/SMCHD1/TRIP12	4
GO:0060338	regulation of type I interferon-mediated signaling pathway	4/883	36/18722	0.087922336	0.330167635	0.274657684	NLRC5/UBE2K/ADAR/YTHDF3	4
GO:1903539	protein localization to postsynaptic membrane	4/883	36/18722	0.087922336	0.330167635	0.274657684	VAMP2/DLG1/ADAM10/RAP1A	4
GO:0051346	negative regulation of hydrolase activity	24/883	379/18722	0.088324167	0.330167635	0.274657684	DNAJB6/TNFAIP8/ARL6IP1/BIRC6/FKBP1A/MGAT5/FNIP1/SEMA4D/RPS6KA3/RFFL/SLC27A4/PICALM/SERPINH1/RAF1/GPI/WNK1/LRCH1/EGLN1/DDX3X/ARFGEF1/GSK3B/CPEB2/HERPUD1/ANXA1	24
GO:0090257	regulation of muscle system process	17/883	252/18722	0.088555981	0.330167635	0.274657684	CALM2/FOXO1/DDX39B/CAMK2D/IL6ST/PPP3CA/HDAC4/PDE4D/DLG1/JARID2/SMAD3/ATP2A2/SMAD7/SMAD4/FBXO32/FOXO3/PRKCA	17
GO:1904892	regulation of receptor signaling pathway via STAT	9/883	114/18722	0.089741708	0.330167635	0.274657684	PTPRC/PPP2CA/IL7R/MGAT5/PTK2B/OCIAD2/IL10RA/CRLF3/IL10RB	9
GO:0007596	blood coagulation	15/883	217/18722	0.08982586	0.330167635	0.274657684	MYH9/MYL12A/PRKCQ/PRDX2/IL6ST/PIK3CA/CLIC1/RAB27A/PPIA/BLOC1S6/PRKCA/FLNA/DGKZ/GNAQ/DGKD	15
GO:0051893	regulation of focal adhesion assembly	6/883	66/18722	0.09037919	0.330167635	0.274657684	PTPRJ/CLASP1/SMAD3/MACF1/MAP4K4/CLASP2	6
GO:0090109	regulation of cell-substrate junction assembly	6/883	66/18722	0.09037919	0.330167635	0.274657684	PTPRJ/CLASP1/SMAD3/MACF1/MAP4K4/CLASP2	6
GO:0045930	negative regulation of mitotic cell cycle	16/883	235/18722	0.090579497	0.330167635	0.274657684	RPL26/FOXN3/ZFP36L2/ATM/HECA/WAC/DLG1/ZNF655/SMAD3/NABP1/BCL2/MAD1L1/TAOK3/BABAM2/TAOK1/ZNF207	16
GO:0019827	stem cell population maintenance	10/883	131/18722	0.090894584	0.330167635	0.274657684	TPT1/ZFP36L2/SKI/NCOA3/DDX6/CNOT2/RAF1/ZHX2/FOXO3/CNOT1	10
GO:0045089	positive regulation of innate immune response	10/883	131/18722	0.090894584	0.330167635	0.274657684	FYN/RASGRP1/PSPC1/CREBBP/SH2D1A/NLRC5/HSP90AA1/UBE2K/CD226/SLAMF6	10
GO:0044839	cell cycle G2/M phase transition	11/883	148/18722	0.091141828	0.330167635	0.274657684	CALM2/FOXN3/ATM/CCNY/NABP1/FBXL17/TAOK3/BABAM2/NEK10/TAOK1/MECP2	11
GO:0002367	cytokine production involved in immune response	8/883	98/18722	0.09135823	0.330167635	0.274657684	CD81/SASH3/DENND1B/CD226/SMAD7/CD55/IL18R1/SLC7A5	8
GO:0070301	cellular response to hydrogen peroxide	8/883	98/18722	0.09135823	0.330167635	0.274657684	FOXO1/ETS1/ERN1/MAP3K5/KLF2/RPS3/FOXO3/ANXA1	8
GO:1902882	regulation of response to oxidative stress	8/883	98/18722	0.09135823	0.330167635	0.274657684	SOD2/FYN/MCL1/UBQLN1/SESN3/PPIA/FOXO3/FUT8	8
GO:0006636	unsaturated fatty acid biosynthetic process	5/883	51/18722	0.091367295	0.330167635	0.274657684	MIF/PTGES3/ELOVL5/FABP5/ANXA1	5
GO:0043370	regulation of CD4-positive, alpha-beta T cell differentiation	5/883	51/18722	0.091367295	0.330167635	0.274657684	RUNX1/CBFB/SASH3/SMAD7/ANXA1	5
GO:0045668	negative regulation of osteoblast differentiation	5/883	51/18722	0.091367295	0.330167635	0.274657684	SKI/HDAC4/SEMA4D/SMAD3/TOB1	5
GO:0001892	embryonic placenta development	7/883	82/18722	0.091832198	0.330167635	0.274657684	DNAJB6/STK4/BIRC6/MAP2K1/CASP8/SP3/MAPK1	7
GO:0001910	regulation of leukocyte mediated cytotoxicity	7/883	82/18722	0.091832198	0.330167635	0.274657684	PTPRC/HLA-B/IL7R/RASGRP1/SH2D1A/CD226/SLAMF6	7
GO:0002312	B cell activation involved in immune response	7/883	82/18722	0.091832198	0.330167635	0.274657684	PTPRC/DOCK10/PLCL2/DOCK11/HSPD1/PTK2B/CCR6	7
GO:0072527	pyrimidine-containing compound metabolic process	7/883	82/18722	0.091832198	0.330167635	0.274657684	NME2/TYMP/APOBEC3C/TPK1/NME1/DCK/MAPK1	7
GO:0002363	alpha-beta T cell lineage commitment	3/883	23/18722	0.091924783	0.330167635	0.274657684	BCL2/SPN/SLAMF6	3
GO:0003323	type B pancreatic cell development	3/883	23/18722	0.091924783	0.330167635	0.274657684	ARNTL/RFX3/GSK3B	3
GO:0018279	protein N-linked glycosylation via asparagine	3/883	23/18722	0.091924783	0.330167635	0.274657684	MGAT5/STT3B/FUT8	3
GO:0032401	establishment of melanosome localization	3/883	23/18722	0.091924783	0.330167635	0.274657684	MYO5A/RAB27A/BLOC1S6	3
GO:0032740	positive regulation of interleukin-17 production	3/883	23/18722	0.091924783	0.330167635	0.274657684	PRKCQ/SLAMF6/SLC7A5	3
GO:0035162	embryonic hemopoiesis	3/883	23/18722	0.091924783	0.330167635	0.274657684	STK4/TGFBR2/FLT3LG	3
GO:0035994	response to muscle stretch	3/883	23/18722	0.091924783	0.330167635	0.274657684	PIK3CA/RAF1/GPI	3
GO:0043369	CD4-positive or CD8-positive, alpha-beta T cell lineage commitment	3/883	23/18722	0.091924783	0.330167635	0.274657684	BCL2/SPN/SLAMF6	3
GO:0051457	maintenance of protein location in nucleus	3/883	23/18722	0.091924783	0.330167635	0.274657684	MORC3/SYNE1/SUN2	3
GO:0051904	pigment granule transport	3/883	23/18722	0.091924783	0.330167635	0.274657684	MYO5A/RAB27A/BLOC1S6	3
GO:0060143	positive regulation of syncytium formation by plasma membrane fusion	3/883	23/18722	0.091924783	0.330167635	0.274657684	CD53/NFATC2/RIPOR2	3
GO:0071218	cellular response to misfolded protein	3/883	23/18722	0.091924783	0.330167635	0.274657684	CUL3/UBE2W/DNAJB14	3
GO:0140112	extracellular vesicle biogenesis	3/883	23/18722	0.091924783	0.330167635	0.274657684	RAB27A/RAB7A/SDCBP	3
GO:1902410	mitotic cytokinetic process	3/883	23/18722	0.091924783	0.330167635	0.274657684	CHMP4A/CHMP3/CHMP1B	3
GO:0001731	formation of translation preinitiation complex	2/883	11/18722	0.09216646	0.330167635	0.274657684	RPL13A/EIF4H	2
GO:0002327	immature B cell differentiation	2/883	11/18722	0.09216646	0.330167635	0.274657684	ATM/FNIP1	2
GO:0002645	positive regulation of tolerance induction	2/883	11/18722	0.09216646	0.330167635	0.274657684	CBLB/TGFBR2	2
GO:0002924	negative regulation of humoral immune response mediated by circulating immunoglobulin	2/883	11/18722	0.09216646	0.330167635	0.274657684	CD46/CD55	2
GO:0003157	endocardium development	2/883	11/18722	0.09216646	0.330167635	0.274657684	STK4/SMAD4	2
GO:0006020	inositol metabolic process	2/883	11/18722	0.09216646	0.330167635	0.274657684	SLC5A3/MECP2	2
GO:0006183	GTP biosynthetic process	2/883	11/18722	0.09216646	0.330167635	0.274657684	NME2/NME1	2
GO:0006971	hypotonic response	2/883	11/18722	0.09216646	0.330167635	0.274657684	CAB39/STK39	2
GO:0014854	response to inactivity	2/883	11/18722	0.09216646	0.330167635	0.274657684	HDAC4/FBXO32	2
GO:0015810	aspartate transmembrane transport	2/883	11/18722	0.09216646	0.330167635	0.274657684	LRRC8C/LRRC8D	2
GO:0021702	cerebellar Purkinje cell differentiation	2/883	11/18722	0.09216646	0.330167635	0.274657684	HERC1/RORA	2
GO:0032329	serine transport	2/883	11/18722	0.09216646	0.330167635	0.274657684	SLC38A2/SERINC5	2
GO:0032957	inositol trisphosphate metabolic process	2/883	11/18722	0.09216646	0.330167635	0.274657684	PTK2B/ITPKB	2
GO:0033033	negative regulation of myeloid cell apoptotic process	2/883	11/18722	0.09216646	0.330167635	0.274657684	BCL2/ITPKB	2
GO:0033625	positive regulation of integrin activation	2/883	11/18722	0.09216646	0.330167635	0.274657684	RAP1B/SKAP1	2
GO:0033632	regulation of cell-cell adhesion mediated by integrin	2/883	11/18722	0.09216646	0.330167635	0.274657684	SKAP1/WNK1	2
GO:0034115	negative regulation of heterotypic cell-cell adhesion	2/883	11/18722	0.09216646	0.330167635	0.274657684	MBP/WNK1	2
GO:0034350	regulation of glial cell apoptotic process	2/883	11/18722	0.09216646	0.330167635	0.274657684	PRKCH/PRKCA	2
GO:0045060	negative thymic T cell selection	2/883	11/18722	0.09216646	0.330167635	0.274657684	PTPRC/DOCK2	2
GO:0046929	negative regulation of neurotransmitter secretion	2/883	11/18722	0.09216646	0.330167635	0.274657684	RAP1B/RAP1A	2
GO:0051081	nuclear membrane disassembly	2/883	11/18722	0.09216646	0.330167635	0.274657684	PRKCB/PRKCA	2
GO:0051561	positive regulation of mitochondrial calcium ion concentration	2/883	11/18722	0.09216646	0.330167635	0.274657684	MCU/RAP1GDS1	2
GO:0051574	positive regulation of histone H3-K9 methylation	2/883	11/18722	0.09216646	0.330167635	0.274657684	JARID2/MECP2	2
GO:0061635	regulation of protein complex stability	2/883	11/18722	0.09216646	0.330167635	0.274657684	HSPA8/SQSTM1	2
GO:0070203	regulation of establishment of protein localization to telomere	2/883	11/18722	0.09216646	0.330167635	0.274657684	TCP1/CCT4	2
GO:0070587	regulation of cell-cell adhesion involved in gastrulation	2/883	11/18722	0.09216646	0.330167635	0.274657684	MBP/WNK1	2
GO:0070933	histone H4 deacetylation	2/883	11/18722	0.09216646	0.330167635	0.274657684	HDAC4/HDAC8	2
GO:0071044	histone mRNA catabolic process	2/883	11/18722	0.09216646	0.330167635	0.274657684	ATM/TENT2	2
GO:0090219	negative regulation of lipid kinase activity	2/883	11/18722	0.09216646	0.330167635	0.274657684	PIP4K2A/PIK3IP1	2
GO:0090309	positive regulation of DNA methylation-dependent heterochromatin assembly	2/883	11/18722	0.09216646	0.330167635	0.274657684	RESF1/ATF7IP	2
GO:1902065	response to L-glutamate	2/883	11/18722	0.09216646	0.330167635	0.274657684	FYN/OPA1	2
GO:1902915	negative regulation of protein polyubiquitination	2/883	11/18722	0.09216646	0.330167635	0.274657684	PPIA/TRIP12	2
GO:1903897	regulation of PERK-mediated unfolded protein response	2/883	11/18722	0.09216646	0.330167635	0.274657684	NCK2/NCK1	2
GO:1904869	regulation of protein localization to Cajal body	2/883	11/18722	0.09216646	0.330167635	0.274657684	TCP1/CCT4	2
GO:1904871	positive regulation of protein localization to Cajal body	2/883	11/18722	0.09216646	0.330167635	0.274657684	TCP1/CCT4	2
GO:1905522	negative regulation of macrophage migration	2/883	11/18722	0.09216646	0.330167635	0.274657684	MIF/DDT	2
GO:2000392	regulation of lamellipodium morphogenesis	2/883	11/18722	0.09216646	0.330167635	0.274657684	ARHGEF7/RREB1	2
GO:0045667	regulation of osteoblast differentiation	10/883	132/18722	0.094432062	0.33788291	0.281075817	SKI/JUND/IL6ST/IFITM1/HDAC4/SEMA4D/SMAD3/CLIC1/RUNX2/TOB1	10
GO:0051592	response to calcium ion	11/883	149/18722	0.094458179	0.33788291	0.281075817	CALM2/TXNIP/STIM1/PDCD6/CAMK2D/JUND/PPP3CA/CACYBP/PTK2B/ITPKB/WNK1	11
GO:0034260	negative regulation of GTPase activity	4/883	37/18722	0.09508999	0.337921395	0.281107831	WNK1/LRCH1/ARFGEF1/CPEB2	4
GO:0043029	T cell homeostasis	4/883	37/18722	0.09508999	0.337921395	0.281107831	TSC22D3/BCL2/CORO1A/BCL2L11	4
GO:0043403	skeletal muscle tissue regeneration	4/883	37/18722	0.09508999	0.337921395	0.281107831	TGFBR2/PPP3CA/CD81/ANXA1	4
GO:0043687	post-translational protein modification	4/883	37/18722	0.09508999	0.337921395	0.281107831	RNF7/STT3B/ATG16L1/UBE2F	4
GO:0060416	response to growth hormone	4/883	37/18722	0.09508999	0.337921395	0.281107831	NME2/CACYBP/LEPROTL1/MBD5	4
GO:0060428	lung epithelium development	4/883	37/18722	0.09508999	0.337921395	0.281107831	PPP3R1/MAP2K1/KLF2/SRSF6	4
GO:0062237	protein localization to postsynapse	4/883	37/18722	0.09508999	0.337921395	0.281107831	VAMP2/DLG1/ADAM10/RAP1A	4
GO:0090218	positive regulation of lipid kinase activity	4/883	37/18722	0.09508999	0.337921395	0.281107831	AMBRA1/CD81/PTK2B/DGKZ	4
GO:0097484	dendrite extension	4/883	37/18722	0.09508999	0.337921395	0.281107831	CXCR4/CYFIP2/SPAG9/SMURF1	4
GO:0009746	response to hexose	15/883	219/18722	0.095217332	0.338128554	0.281280161	TXNIP/NME2/VAMP2/TGFBR2/ERN1/PPP3CA/PTK2B/PIK3CA/ZBTB20/RAF1/NME1/MAP4K4/FOXO3/SMAD2/OPA1	15
GO:0031341	regulation of cell killing	8/883	99/18722	0.095522546	0.338765753	0.281810231	PTPRC/HLA-B/IL7R/RASGRP1/SH2D1A/CD226/SLAMF6/CD55	8
GO:0072665	protein localization to vacuole	6/883	67/18722	0.095535125	0.338765753	0.281810231	HSPA8/CD81/VPS37B/VPS13D/RAB7A/SMURF1	6
GO:0050672	negative regulation of lymphocyte proliferation	7/883	83/18722	0.096446816	0.341751126	0.284293683	CBLB/ATM/INPP5D/DLG1/TMEM131L/MAD1L1/SPN	7
GO:0010718	positive regulation of epithelial to mesenchymal transition	5/883	52/18722	0.09738163	0.344134917	0.286276695	TGFBR2/SMAD3/SMAD4/SDCBP/SMAD2	5
GO:0034204	lipid translocation	5/883	52/18722	0.09738163	0.344134917	0.286276695	ABCC1/ATP8A1/ATP11B/ATP9B/XKR6	5
GO:0072132	mesenchyme morphogenesis	5/883	52/18722	0.09738163	0.344134917	0.286276695	TGFBR2/EXOC4/SMAD3/SMAD4/SMAD2	5
GO:0007006	mitochondrial membrane organization	9/883	116/18722	0.097400652	0.344134917	0.286276695	HSPA1A/NDUFA13/MICOS10/HSP90AA1/BCL2/HSPA4/BCL2L11/OPA1/GSK3B	9
GO:0044706	multi-multicellular organism process	15/883	220/18722	0.097987226	0.345957782	0.287793089	ETS1/TGFBR2/RPL29/ASH1L/SP3/SLC38A2/AGO2/SLC38A1/BCL2/KPNA6/ADCY7/YTHDF3/MAPK1/SMURF2/KRAS	15
GO:0070482	response to oxygen levels	22/883	347/18722	0.098346881	0.346977431	0.288641308	FOXO1/CXCR4/SOD2/ETS1/TGFBR2/CREBBP/HSPD1/ITPR1/UBQLN1/PTK2B/SMAD3/RORA/BCL2/RAF1/ERO1A/SMAD4/EGLN1/FOXO3/OPA1/MECP2/ADSL/CPEB2	22
GO:0099177	regulation of trans-synaptic signaling	27/883	440/18722	0.098680267	0.347903002	0.289411265	RPL22/RAP1B/FYN/PLCL2/PPP3R1/VAMP2/PRKCB/CASK/BTBD9/PPP3CA/DISC1/PTK2B/ATP2A2/RAB5A/ADNP/FABP5/RAPGEF2/SIPA1L1/MAPK1/ERC1/DGKZ/GSK3B/MECP2/RAP1A/STXBP5/KRAS/SQSTM1	27
GO:0043433	negative regulation of DNA-binding transcription factor activity	13/883	185/18722	0.098857036	0.348275471	0.289721113	TMSB4X/PRDX2/CYLD/FAF1/SUMO1/ERBIN/COMMD7/HDAC4/NLRC5/SMAD7/EGLN1/WWP2/FLNA	13
GO:0006626	protein targeting to mitochondrion	8/883	100/18722	0.099793165	0.351068341	0.292044427	NDUFA13/BAG3/TOMM5/HSPD1/HSP90AA1/TOMM7/USP36/HSPA4	8
GO:0051588	regulation of neurotransmitter transport	8/883	100/18722	0.099793165	0.351068341	0.292044427	RAP1B/PRKCB/CASK/ATP2A2/RAB5A/GSK3B/RAP1A/STXBP5	8
GO:1902806	regulation of cell cycle G1/S phase transition	12/883	168/18722	0.100285656	0.352547636	0.293275013	RPL26/CCND2/CCND3/TMEM14B/ATM/ANKRD17/WAC/DLG1/ZNF655/BCL2/DDX3X/ANXA1	12
GO:0042987	amyloid precursor protein catabolic process	6/883	68/18722	0.100844925	0.353168565	0.293791547	FKBP1A/DYRK1A/RANBP9/PICALM/ADAM10/ADAM19	6
GO:0010660	regulation of muscle cell apoptotic process	7/883	84/18722	0.101187235	0.353168565	0.293791547	STK4/SOD2/BAG3/PDCD4/CAMK2D/MAP3K5/PTK2B	7
GO:0032945	negative regulation of mononuclear cell proliferation	7/883	84/18722	0.101187235	0.353168565	0.293791547	CBLB/ATM/INPP5D/DLG1/TMEM131L/MAD1L1/SPN	7
GO:0014902	myotube differentiation	9/883	117/18722	0.101367601	0.353168565	0.293791547	CD53/MYH9/SKI/PPP3CA/HDAC4/CD81/BCL2/NFATC2/RIPOR2	9
GO:0001779	natural killer cell differentiation	3/883	24/18722	0.101544076	0.353168565	0.293791547	PTPRC/RASGRP1/SP3	3
GO:0001911	negative regulation of leukocyte mediated cytotoxicity	3/883	24/18722	0.101544076	0.353168565	0.293791547	PTPRC/HLA-B/IL7R	3
GO:0006582	melanin metabolic process	3/883	24/18722	0.101544076	0.353168565	0.293791547	DDT/BCL2/RAPGEF2	3
GO:0018196	peptidyl-asparagine modification	3/883	24/18722	0.101544076	0.353168565	0.293791547	MGAT5/STT3B/FUT8	3
GO:0021697	cerebellar cortex formation	3/883	24/18722	0.101544076	0.353168565	0.293791547	MAP2K1/HERC1/RORA	3
GO:0038095	Fc-epsilon receptor signaling pathway	3/883	24/18722	0.101544076	0.353168565	0.293791547	PRKCQ/MAP3K1/SOS1	3
GO:0048011	neurotrophin TRK receptor signaling pathway	3/883	24/18722	0.101544076	0.353168565	0.293791547	RAF1/CYFIP2/SOS1	3
GO:0051905	establishment of pigment granule localization	3/883	24/18722	0.101544076	0.353168565	0.293791547	MYO5A/RAB27A/BLOC1S6	3
GO:0070935	3'-UTR-mediated mRNA stabilization	3/883	24/18722	0.101544076	0.353168565	0.293791547	LARP4B/TARDBP/TENT4A	3
GO:0090023	positive regulation of neutrophil chemotaxis	3/883	24/18722	0.101544076	0.353168565	0.293791547	MCU/RIPOR2/CAMK1D	3
GO:2000353	positive regulation of endothelial cell apoptotic process	3/883	24/18722	0.101544076	0.353168565	0.293791547	ITGA4/PDCD4/FOXO3	3
GO:0061041	regulation of wound healing	10/883	134/18722	0.101748496	0.353377577	0.293965419	CXCR4/PRDX2/CLASP1/CASK/SMAD3/ARFGEF1/SRSF6/CLASP2/RREB1/ANXA1	10
GO:0098727	maintenance of cell number	10/883	134/18722	0.101748496	0.353377577	0.293965419	TPT1/ZFP36L2/SKI/NCOA3/DDX6/CNOT2/RAF1/ZHX2/FOXO3/CNOT1	10
GO:0001825	blastocyst formation	4/883	38/18722	0.102523143	0.354559205	0.294948383	CUL3/SP3/CNOT2/CNOT1	4
GO:0010719	negative regulation of epithelial to mesenchymal transition	4/883	38/18722	0.102523143	0.354559205	0.294948383	PPP2CA/SMAD7/LDLRAD4/SDHAF2	4
GO:0033144	negative regulation of intracellular steroid hormone receptor signaling pathway	4/883	38/18722	0.102523143	0.354559205	0.294948383	FOXP1/CNOT2/ARNTL/CNOT1	4
GO:0035886	vascular associated smooth muscle cell differentiation	4/883	38/18722	0.102523143	0.354559205	0.294948383	SOD2/PDCD4/NFATC2/NFATC3	4
GO:0046329	negative regulation of JNK cascade	4/883	38/18722	0.102523143	0.354559205	0.294948383	CYLD/PDCD4/PTPN22/TAOK3	4
GO:0072538	T-helper 17 type immune response	4/883	38/18722	0.102523143	0.354559205	0.294948383	PRKCQ/RORA/SMAD7/SLAMF6	4
GO:0007566	embryo implantation	5/883	53/18722	0.103590752	0.356990791	0.296971155	TGFBR2/RPL29/AGO2/YTHDF3/SMURF2	5
GO:0016925	protein sumoylation	5/883	53/18722	0.103590752	0.356990791	0.296971155	SUMO2/SUMO1/HDAC4/UHRF2/RANBP2	5
GO:0033059	cellular pigmentation	5/883	53/18722	0.103590752	0.356990791	0.296971155	BLOC1S1/MYO5A/BCL2/RAB27A/BLOC1S6	5
GO:0071320	cellular response to cAMP	5/883	53/18722	0.103590752	0.356990791	0.296971155	RAP1B/AHR/RAPGEF1/RAPGEF2/RAP1A	5
GO:0097479	synaptic vesicle localization	5/883	53/18722	0.103590752	0.356990791	0.296971155	BLOC1S1/PICALM/RAB27A/BLOC1S6/SPG11	5
GO:0050817	coagulation	15/883	222/18722	0.103675409	0.357031278	0.297004835	MYH9/MYL12A/PRKCQ/PRDX2/IL6ST/PIK3CA/CLIC1/RAB27A/PPIA/BLOC1S6/PRKCA/FLNA/DGKZ/GNAQ/DGKD	15
GO:0042593	glucose homeostasis	17/883	258/18722	0.103846419	0.357368879	0.297285677	FOXO1/NME2/ERN1/LRRC8D/MCU/PPP3CA/PIK3CA/ZBTB20/RAF1/GPI/SESN3/NME1/FABP5/MAP4K4/FOXO3/OPA1/MBD5	17
GO:0002449	lymphocyte mediated immunity	22/883	350/18722	0.105111542	0.361468555	0.300696089	PTPRC/HLA-B/IL7R/RASGRP1/INPP5D/AHR/HSPD1/SH2D1A/CD81/CCR6/SASH3/RAB27A/DENND1B/IGKC/CD226/SMAD7/CORO1A/CD46/SLAMF6/HLA-DMA/CD55/IL18R1	22
GO:0009142	nucleoside triphosphate biosynthetic process	7/883	85/18722	0.106052361	0.361488504	0.300712684	ATP5MG/NME2/TMSB4X/ATP6V0C/ATP5MF/ATP5PO/NME1	7
GO:0044774	mitotic DNA integrity checkpoint signaling	7/883	85/18722	0.106052361	0.361488504	0.300712684	RPL26/FOXN3/ATM/WAC/TAOK3/BABAM2/TAOK1	7
GO:0072384	organelle transport along microtubule	7/883	85/18722	0.106052361	0.361488504	0.300712684	BLOC1S1/RASGRP1/BICDL1/BLOC1S6/DYNC1H1/OPA1/SUN2	7
GO:0033500	carbohydrate homeostasis	17/883	259/18722	0.106544475	0.361488504	0.300712684	FOXO1/NME2/ERN1/LRRC8D/MCU/PPP3CA/PIK3CA/ZBTB20/RAF1/GPI/SESN3/NME1/FABP5/MAP4K4/FOXO3/OPA1/MBD5	17
GO:0001976	nervous system process involved in regulation of systemic arterial blood pressure	2/883	12/18722	0.107258076	0.361488504	0.300712684	SOD2/MECP2	2
GO:0002328	pro-B cell differentiation	2/883	12/18722	0.107258076	0.361488504	0.300712684	FNIP1/SOS1	2
GO:0002424	T cell mediated immune response to tumor cell	2/883	12/18722	0.107258076	0.361488504	0.300712684	AHR/HSPD1	2
GO:0030397	membrane disassembly	2/883	12/18722	0.107258076	0.361488504	0.300712684	PRKCB/PRKCA	2
GO:0031453	positive regulation of heterochromatin assembly	2/883	12/18722	0.107258076	0.361488504	0.300712684	RESF1/ATF7IP	2
GO:0033629	negative regulation of cell adhesion mediated by integrin	2/883	12/18722	0.107258076	0.361488504	0.300712684	PDE3B/WNK1	2
GO:0034145	positive regulation of toll-like receptor 4 signaling pathway	2/883	12/18722	0.107258076	0.361488504	0.300712684	PTPN22/WDFY1	2
GO:0034154	toll-like receptor 7 signaling pathway	2/883	12/18722	0.107258076	0.361488504	0.300712684	PTPN22/DDX3X	2
GO:0034333	adherens junction assembly	2/883	12/18722	0.107258076	0.361488504	0.300712684	HIPK1/SMAD7	2
GO:0042117	monocyte activation	2/883	12/18722	0.107258076	0.361488504	0.300712684	FOXP1/ADAM10	2
GO:0043471	regulation of cellular carbohydrate catabolic process	2/883	12/18722	0.107258076	0.361488504	0.300712684	PPP1CB/PGAM1	2
GO:0045916	negative regulation of complement activation	2/883	12/18722	0.107258076	0.361488504	0.300712684	CD46/CD55	2
GO:0046051	UTP metabolic process	2/883	12/18722	0.107258076	0.361488504	0.300712684	NME2/NME1	2
GO:0048742	regulation of skeletal muscle fiber development	2/883	12/18722	0.107258076	0.361488504	0.300712684	HDAC4/BCL2	2
GO:0070202	regulation of establishment of protein localization to chromosome	2/883	12/18722	0.107258076	0.361488504	0.300712684	TCP1/CCT4	2
GO:0070586	cell-cell adhesion involved in gastrulation	2/883	12/18722	0.107258076	0.361488504	0.300712684	MBP/WNK1	2
GO:0070816	phosphorylation of RNA polymerase II C-terminal domain	2/883	12/18722	0.107258076	0.361488504	0.300712684	CCNH/CDK13	2
GO:0090385	phagosome-lysosome fusion	2/883	12/18722	0.107258076	0.361488504	0.300712684	RAB7A/SPG11	2
GO:0120263	positive regulation of heterochromatin organization	2/883	12/18722	0.107258076	0.361488504	0.300712684	RESF1/ATF7IP	2
GO:1903405	protein localization to nuclear body	2/883	12/18722	0.107258076	0.361488504	0.300712684	TCP1/CCT4	2
GO:1904667	negative regulation of ubiquitin protein ligase activity	2/883	12/18722	0.107258076	0.361488504	0.300712684	RPS7/RPL11	2
GO:1904816	positive regulation of protein localization to chromosome, telomeric region	2/883	12/18722	0.107258076	0.361488504	0.300712684	TCP1/CCT4	2
GO:1904867	protein localization to Cajal body	2/883	12/18722	0.107258076	0.361488504	0.300712684	TCP1/CCT4	2
GO:2000035	regulation of stem cell division	2/883	12/18722	0.107258076	0.361488504	0.300712684	NCOA3/MLLT3	2
GO:2001214	positive regulation of vasculogenesis	2/883	12/18722	0.107258076	0.361488504	0.300712684	RAPGEF2/RAP1A	2
GO:0030308	negative regulation of cell growth	13/883	188/18722	0.108368488	0.364979701	0.303616918	HSPA1B/HSPA1A/NDUFA13/PPP2CA/PTPRJ/SEMA4D/SMAD3/ESR2/BCL2/CRLF3/SMAD4/DDX3X/SPAG9	13
GO:1902749	regulation of cell cycle G2/M phase transition	8/883	102/18722	0.108650693	0.365678655	0.304198359	FOXN3/ATM/NABP1/TAOK3/BABAM2/NEK10/TAOK1/MECP2	8
GO:0048863	stem cell differentiation	14/883	206/18722	0.109191893	0.367247732	0.305503632	PTPRC/ZFP36L2/CHD2/PDCD6/MSI2/SEMA4D/FAM172A/JARID2/CDK13/FBXL17/MLLT3/SMAD4/RUNX2/MAPK1	14
GO:1900180	regulation of protein localization to nucleus	10/883	136/18722	0.109385188	0.367584679	0.30578393	FYN/BAG3/SUMO1/TCP1/SMAD3/CCT4/TARDBP/FLNA/MAPK1/GSK3B	10
GO:0014888	striated muscle adaptation	5/883	54/18722	0.109990889	0.367584679	0.30578393	FOXO1/PPP3CA/HDAC4/SMAD3/ATP2A2	5
GO:0030834	regulation of actin filament depolymerization	5/883	54/18722	0.109990889	0.367584679	0.30578393	CAPZA1/PIK3CA/CAPZA2/TWF2/SPTAN1	5
GO:0032330	regulation of chondrocyte differentiation	5/883	54/18722	0.109990889	0.367584679	0.30578393	GLG1/TRPS1/SMAD3/SMAD7/RUNX2	5
GO:1902743	regulation of lamellipodium organization	5/883	54/18722	0.109990889	0.367584679	0.30578393	HDAC4/PIK3CA/ARHGEF7/TWF2/RREB1	5
GO:0032506	cytokinetic process	4/883	39/18722	0.110213753	0.367584679	0.30578393	MYH9/CHMP4A/CHMP3/CHMP1B	4
GO:0034314	Arp2/3 complex-mediated actin nucleation	4/883	39/18722	0.110213753	0.367584679	0.30578393	ARPC3/ARPC1B/ARPC4/IQGAP2	4
GO:0071548	response to dexamethasone	4/883	39/18722	0.110213753	0.367584679	0.30578393	FOXO1/NR3C1/FBXO32/FOXO3	4
GO:1901021	positive regulation of calcium ion transmembrane transporter activity	4/883	39/18722	0.110213753	0.367584679	0.30578393	CALM2/STIM1/STIM2/STIMATE	4
GO:1903115	regulation of actin filament-based movement	4/883	39/18722	0.110213753	0.367584679	0.30578393	CAMK2D/PDE4D/DLG1/ATP2A2	4
GO:2000785	regulation of autophagosome assembly	4/883	39/18722	0.110213753	0.367584679	0.30578393	PIP4K2A/CHMP4A/RAB5A/MTM1	4
GO:0048469	cell maturation	12/883	171/18722	0.110409026	0.367584679	0.30578393	PTK2B/CBFB/CCR6/BCL2/KLF2/MTCH1/FOXO3/BRD1/RUNX2/OPA1/RFX3/MECP2	12
GO:0032413	negative regulation of ion transmembrane transporter activity	7/883	86/18722	0.111040944	0.367584679	0.30578393	CALM2/SUMO1/CAMK2D/UBQLN1/ANK3/CAB39/STK39	7
GO:0045921	positive regulation of exocytosis	7/883	86/18722	0.111040944	0.367584679	0.30578393	CLASP1/RAB27A/RAB5A/RAB7A/SDCBP/CLASP2/STXBP5	7
GO:2001251	negative regulation of chromosome organization	7/883	86/18722	0.111040944	0.367584679	0.30578393	HNRNPA1/ATM/TNKS/RAD50/TNKS2/MAD1L1/ZNF207	7
GO:0006658	phosphatidylserine metabolic process	3/883	25/18722	0.111543973	0.367584679	0.30578393	OSBPL8/SERINC5/MBOAT1	3
GO:0030318	melanocyte differentiation	3/883	25/18722	0.111543973	0.367584679	0.30578393	BCL2/RAB27A/BLOC1S6	3
GO:0031664	regulation of lipopolysaccharide-mediated signaling pathway	3/883	25/18722	0.111543973	0.367584679	0.30578393	PRDX2/PRKCA/CD55	3
GO:0032400	melanosome localization	3/883	25/18722	0.111543973	0.367584679	0.30578393	MYO5A/RAB27A/BLOC1S6	3
GO:0032753	positive regulation of interleukin-4 production	3/883	25/18722	0.111543973	0.367584679	0.30578393	PRKCQ/SASH3/SLC7A5	3
GO:0045109	intermediate filament organization	3/883	25/18722	0.111543973	0.367584679	0.30578393	DNAJB6/KLHL24/MTM1	3
GO:0046039	GTP metabolic process	3/883	25/18722	0.111543973	0.367584679	0.30578393	NME2/NME1/OPA1	3
GO:0048596	embryonic camera-type eye morphogenesis	3/883	25/18722	0.111543973	0.367584679	0.30578393	HIPK1/SP3/FRS2	3
GO:0051204	protein insertion into mitochondrial membrane	3/883	25/18722	0.111543973	0.367584679	0.30578393	NDUFA13/HSP90AA1/HSPA4	3
GO:0051788	response to misfolded protein	3/883	25/18722	0.111543973	0.367584679	0.30578393	CUL3/UBE2W/DNAJB14	3
GO:0060706	cell differentiation involved in embryonic placenta development	3/883	25/18722	0.111543973	0.367584679	0.30578393	DNAJB6/STK4/CASP8	3
GO:0086064	cell communication by electrical coupling involved in cardiac conduction	3/883	25/18722	0.111543973	0.367584679	0.30578393	CALM2/CAMK2D/PDE4D	3
GO:0090330	regulation of platelet aggregation	3/883	25/18722	0.111543973	0.367584679	0.30578393	PRKCQ/IL6ST/PRKCA	3
GO:0090382	phagosome maturation	3/883	25/18722	0.111543973	0.367584679	0.30578393	CORO1A/RAB7A/SPG11	3
GO:1904996	positive regulation of leukocyte adhesion to vascular endothelial cell	3/883	25/18722	0.111543973	0.367584679	0.30578393	ITGA4/ETS1/NFAT5	3
GO:0008037	cell recognition	15/883	225/18722	0.112578237	0.370743528	0.308411692	CXCR4/NCK2/DOCK2/DOCK8/TCP1/CD81/DLG1/MSN/JMJD6/CCT4/ARHGAP35/IGKC/CD226/EMB/CD6	15
GO:0009135	purine nucleoside diphosphate metabolic process	8/883	103/18722	0.113236021	0.371902601	0.309375894	CARD11/CASK/HDAC4/OGT/DLG1/PGAM1/ZBTB20/GPI	8
GO:0009179	purine ribonucleoside diphosphate metabolic process	8/883	103/18722	0.113236021	0.371902601	0.309375894	CARD11/CASK/HDAC4/OGT/DLG1/PGAM1/ZBTB20/GPI	8
GO:0032760	positive regulation of tumor necrosis factor production	8/883	103/18722	0.113236021	0.371902601	0.309375894	MIF/PTPRC/PTPRJ/RASGRP1/DDT/HSPD1/SASH3/SPN	8
GO:0000086	G2/M transition of mitotic cell cycle	10/883	137/18722	0.113322758	0.371902601	0.309375894	CALM2/FOXN3/ATM/CCNY/NABP1/FBXL17/TAOK3/BABAM2/TAOK1/MECP2	10
GO:0060048	cardiac muscle contraction	10/883	137/18722	0.113322758	0.371902601	0.309375894	CALM2/CXCR4/CAMK2D/HDAC4/PDE4D/DLG1/PIK3CA/ATP2A2/SMAD7/FLNA	10
GO:0034660	ncRNA metabolic process	29/883	485/18722	0.113385866	0.371902601	0.309375894	RPL26/RPS17/RPL7/RPS25/RPS7/RPS27/RPL7A/RPS28/RPL11/RPS24/RPL10A/RMRP/CDKAL1/PRORP/DEDD2/RPS14/RPS8/HELB/AGO2/SMAD3/KAT2B/TENT2/FARS2/ADAR/ISG20/USP36/DDX3X/SMAD2/INTS6	29
GO:0048675	axon extension	9/883	120/18722	0.113813099	0.373054045	0.31033375	USP9X/SEMA4D/DISC1/HSP90AA1/MACF1/ADNP/TWF2/GSK3B/SPG11	9
GO:0001678	cellular glucose homeostasis	12/883	172/18722	0.113911461	0.373126705	0.310394194	FOXO1/NME2/ERN1/LRRC8D/PPP3CA/PIK3CA/ZBTB20/RAF1/NME1/MAP4K4/FOXO3/OPA1	12
GO:0006836	neurotransmitter transport	14/883	208/18722	0.115539073	0.378205106	0.314618781	RAP1B/VAMP2/PRKCB/CASK/SLC38A2/SLC38A1/ATP2A2/SNAP23/NAPA/RAB5A/BLOC1S6/GSK3B/RAP1A/STXBP5	14
GO:0000768	syncytium formation by plasma membrane fusion	5/883	55/18722	0.116577943	0.381096252	0.317023848	CD53/MYH9/CD81/NFATC2/RIPOR2	5
GO:0140253	cell-cell fusion	5/883	55/18722	0.116577943	0.381096252	0.317023848	CD53/MYH9/CD81/NFATC2/RIPOR2	5
GO:0061515	myeloid cell development	6/883	71/18722	0.117677425	0.383684709	0.319177117	FOXP1/PIP4K2A/FLI1/KLF2/JMJD6/BRD1	6
GO:0150116	regulation of cell-substrate junction organization	6/883	71/18722	0.117677425	0.383684709	0.319177117	PTPRJ/CLASP1/SMAD3/MACF1/MAP4K4/CLASP2	6
GO:0043244	regulation of protein-containing complex disassembly	9/883	121/18722	0.118141223	0.383684709	0.319177117	CLASP1/ATXN7/CAPZA1/PIK3CA/CAPZA2/TAOK1/TWF2/CLASP2/SPTAN1	9
GO:1904019	epithelial cell apoptotic process	9/883	121/18722	0.118141223	0.383684709	0.319177117	ITGA4/STK4/PDCD4/TGFBR2/MAP3K5/HIPK1/KRIT1/FOXO3/SRSF6	9
GO:0009187	cyclic nucleotide metabolic process	4/883	40/18722	0.118153266	0.383684709	0.319177117	PDE7A/PDE4D/RORA/ADCY7	4
GO:0043001	Golgi to plasma membrane protein transport	4/883	40/18722	0.118153266	0.383684709	0.319177117	VAMP2/ANK3/MACF1/ATP2C1	4
GO:0045429	positive regulation of nitric oxide biosynthetic process	4/883	40/18722	0.118153266	0.383684709	0.319177117	PTK2B/SMAD3/HSP90AA1/KLF2	4
GO:0071276	cellular response to cadmium ion	4/883	40/18722	0.118153266	0.383684709	0.319177117	SUMO1/MT1X/NCF1/MAPK1	4
GO:0097352	autophagosome maturation	4/883	40/18722	0.118153266	0.383684709	0.319177117	UBQLN1/ATP2A2/CHMP3/EPG5	4
GO:1901223	negative regulation of NIK/NF-kappaB signaling	4/883	40/18722	0.118153266	0.383684709	0.319177117	TMSB4X/CYLD/PPM1B/DDX3X	4
GO:0007204	positive regulation of cytosolic calcium ion concentration	20/883	319/18722	0.119987664	0.389383428	0.32391773	CALM2/CXCR4/PTPRC/FYN/FKBP1A/LIME1/CAMK2D/RASA3/PDE4D/GNA13/ITPR1/PTK2B/P2RY10/CCR6/BCL2/DIAPH1/ERO1A/P2RY8/CORO1A/CD55	20
GO:0030216	keratinocyte differentiation	10/883	139/18722	0.121434064	0.389683669	0.324167492	TXNIP/STK4/NME2/PRKCH/NCOA3/MAP2K1/PLAAT4/UGCG/SRSF6/ANXA1	10
GO:0002418	immune response to tumor cell	3/883	26/18722	0.12190184	0.389683669	0.324167492	AHR/HSPD1/CD226	3
GO:0008535	respiratory chain complex IV assembly	3/883	26/18722	0.12190184	0.389683669	0.324167492	PET100/COX14/COX16	3
GO:0021680	cerebellar Purkinje cell layer development	3/883	26/18722	0.12190184	0.389683669	0.324167492	HERC1/RORA/RERE	3
GO:0032515	negative regulation of phosphoprotein phosphatase activity	3/883	26/18722	0.12190184	0.389683669	0.324167492	FKBP1A/MGAT5/GSK3B	3
GO:0034114	regulation of heterotypic cell-cell adhesion	3/883	26/18722	0.12190184	0.389683669	0.324167492	SKAP1/MBP/WNK1	3
GO:0051016	barbed-end actin filament capping	3/883	26/18722	0.12190184	0.389683669	0.324167492	CAPZA1/CAPZA2/TWF2	3
GO:0051875	pigment granule localization	3/883	26/18722	0.12190184	0.389683669	0.324167492	MYO5A/RAB27A/BLOC1S6	3
GO:0060544	regulation of necroptotic process	3/883	26/18722	0.12190184	0.389683669	0.324167492	CYLD/OGT/CASP8	3
GO:0070920	regulation of production of small RNA involved in gene silencing by RNA	3/883	26/18722	0.12190184	0.389683669	0.324167492	RMRP/PPP3CA/MAP2K1	3
GO:1900017	positive regulation of cytokine production involved in inflammatory response	3/883	26/18722	0.12190184	0.389683669	0.324167492	GPSM3/KPNA6/CD6	3
GO:2000108	positive regulation of leukocyte apoptotic process	3/883	26/18722	0.12190184	0.389683669	0.324167492	FNIP1/RAPGEF2/ANXA1	3
GO:0120034	positive regulation of plasma membrane bounded cell projection assembly	8/883	105/18722	0.122715066	0.389683669	0.324167492	DOCK11/HDAC4/SEPTIN9/PIK3CA/RIPOR2/CDC42EP3/ARHGAP35/TWF2	8
GO:0002087	regulation of respiratory gaseous exchange by nervous system process	2/883	13/18722	0.122946433	0.389683669	0.324167492	GLS/MECP2	2
GO:0005513	detection of calcium ion	2/883	13/18722	0.122946433	0.389683669	0.324167492	CALM2/STIM1	2
GO:0006983	ER overload response	2/883	13/18722	0.122946433	0.389683669	0.324167492	BCL2L11/GSK3B	2
GO:0014745	negative regulation of muscle adaptation	2/883	13/18722	0.122946433	0.389683669	0.324167492	FOXO1/SMAD3	2
GO:0021694	cerebellar Purkinje cell layer formation	2/883	13/18722	0.122946433	0.389683669	0.324167492	HERC1/RORA	2
GO:0031392	regulation of prostaglandin biosynthetic process	2/883	13/18722	0.122946433	0.389683669	0.324167492	FABP5/ANXA1	2
GO:0033689	negative regulation of osteoblast proliferation	2/883	13/18722	0.122946433	0.389683669	0.324167492	SMAD3/BCL2	2
GO:0034112	positive regulation of homotypic cell-cell adhesion	2/883	13/18722	0.122946433	0.389683669	0.324167492	IL6ST/ANK3	2
GO:0035745	T-helper 2 cell cytokine production	2/883	13/18722	0.122946433	0.389683669	0.324167492	CD81/DENND1B	2
GO:0043201	response to leucine	2/883	13/18722	0.122946433	0.389683669	0.324167492	UBR2/SESN3	2
GO:0043970	histone H3-K9 acetylation	2/883	13/18722	0.122946433	0.389683669	0.324167492	KAT2B/SMAD4	2
GO:0048207	vesicle targeting, rough ER to cis-Golgi	2/883	13/18722	0.122946433	0.389683669	0.324167492	PDCD6/CUL3	2
GO:0048208	COPII vesicle coating	2/883	13/18722	0.122946433	0.389683669	0.324167492	PDCD6/CUL3	2
GO:0060340	positive regulation of type I interferon-mediated signaling pathway	2/883	13/18722	0.122946433	0.389683669	0.324167492	NLRC5/UBE2K	2
GO:0071801	regulation of podosome assembly	2/883	13/18722	0.122946433	0.389683669	0.324167492	LCP1/MSN	2
GO:0090161	Golgi ribbon formation	2/883	13/18722	0.122946433	0.389683669	0.324167492	STX16/VTI1A	2
GO:1900103	positive regulation of endoplasmic reticulum unfolded protein response	2/883	13/18722	0.122946433	0.389683669	0.324167492	ERN1/BCL2L11	2
GO:1900121	negative regulation of receptor binding	2/883	13/18722	0.122946433	0.389683669	0.324167492	ATP2A2/ATP2A3	2
GO:1902043	positive regulation of extrinsic apoptotic signaling pathway via death domain receptors	2/883	13/18722	0.122946433	0.389683669	0.324167492	STK4/FAF1	2
GO:1902260	negative regulation of delayed rectifier potassium channel activity	2/883	13/18722	0.122946433	0.389683669	0.324167492	SUMO1/ANK3	2
GO:1905203	regulation of connective tissue replacement	2/883	13/18722	0.122946433	0.389683669	0.324167492	PPP3CA/RUNX1	2
GO:1905269	positive regulation of chromatin organization	2/883	13/18722	0.122946433	0.389683669	0.324167492	RESF1/ATF7IP	2
GO:2000551	regulation of T-helper 2 cell cytokine production	2/883	13/18722	0.122946433	0.389683669	0.324167492	CD81/DENND1B	2
GO:0031122	cytoplasmic microtubule organization	5/883	56/18722	0.123347507	0.389683669	0.324167492	CLASP1/CCDC88C/DLG1/SLAIN2/DYNC1H1	5
GO:0042733	embryonic digit morphogenesis	5/883	56/18722	0.123347507	0.389683669	0.324167492	CHST11/CREBBP/SMAD4/BCL2L11/LMBR1	5
GO:0043470	regulation of carbohydrate catabolic process	5/883	56/18722	0.123347507	0.389683669	0.324167492	PPP1CB/HDAC4/OGT/PGAM1/ZBTB20	5
GO:0045599	negative regulation of fat cell differentiation	5/883	56/18722	0.123347507	0.389683669	0.324167492	FOXO1/ZFP36L2/SMAD3/RORA/ARNTL	5
GO:0051058	negative regulation of small GTPase mediated signal transduction	5/883	56/18722	0.123347507	0.389683669	0.324167492	RASA3/RASA1/CUL3/RIPOR2/ARHGAP35	5
GO:0007030	Golgi organization	11/883	157/18722	0.123553406	0.389683669	0.324167492	CLASP1/STX16/MAP2K1/DYM/HIKESHI/ARFGEF1/VTI1A/MAPK1/ARHGEF7/SYNE1/CLASP2	11
GO:2000377	regulation of reactive oxygen species metabolic process	11/883	157/18722	0.123553406	0.389683669	0.324167492	SOD2/FYN/PRDX2/SLC5A3/TGFBR2/HDAC4/HSPD1/PTK2B/BCL2/RAB27A/FOXO3	11
GO:1903036	positive regulation of response to wounding	6/883	72/18722	0.123581527	0.389683669	0.324167492	CXCR4/PRDX2/ARFGEF1/FLNA/RREB1/ANXA1	6
GO:0006091	generation of precursor metabolites and energy	29/883	490/18722	0.123947017	0.390584649	0.324916993	ATP5MG/NDUFA13/COX8A/NDUFV2/NDUFB8/UQCR11/PTGES3/COX6A1/NDUFC2/ATP5MF/BLOC1S1/PPP1CB/ATP5PO/IL6ST/PPP1R2/HDAC4/OGT/PGAM1/NDUFA7/PIK3CA/ZBTB20/SDHD/GPI/SDHA/NCF1/GSK3B/IL10RB/ADSL/SDHAF2	29
GO:0022900	electron transport chain	12/883	175/18722	0.124799218	0.392764635	0.326730466	NDUFA13/COX8A/NDUFV2/NDUFB8/UQCR11/COX6A1/NDUFC2/NDUFA7/SDHD/SDHA/NCF1/SDHAF2	12
GO:1905475	regulation of protein localization to membrane	12/883	175/18722	0.124799218	0.392764635	0.326730466	FYN/PRKCH/SLC5A3/CD81/DLG1/ANK3/PICALM/ADAM10/ATP2C1/STOM/RAP1A/SQSTM1	12
GO:0015748	organophosphate ester transport	10/883	140/18722	0.125606708	0.395052055	0.32863331	ABCC1/PITPNC1/LRRC8C/ATP8A1/OSBPL8/CD47/ATP11B/ATP9B/XKR6/EPG5	10
GO:0034765	regulation of ion transmembrane transport	29/883	491/18722	0.126130081	0.395304222	0.328843081	CALM2/UTRN/ARL6IP1/TMSB4X/FYN/FKBP1A/STIM1/LIME1/SUMO1/CAMK2D/VAMP2/PDE4D/DLG1/UBQLN1/ANK3/PTK2B/CLIC1/CAB39/DIAPH1/KLHL24/WNK1/KCNAB2/STIM2/STK39/CORO1A/WWP2/STOM/FLNA/STIMATE	29
GO:0001953	negative regulation of cell-matrix adhesion	4/883	41/18722	0.126332675	0.395304222	0.328843081	CASK/RASA1/MAP4K4/CLASP2	4
GO:0009167	purine ribonucleoside monophosphate metabolic process	4/883	41/18722	0.126332675	0.395304222	0.328843081	CARD11/CASK/DLG1/ADSL	4
GO:0051693	actin filament capping	4/883	41/18722	0.126332675	0.395304222	0.328843081	CAPZA1/CAPZA2/TWF2/SPTAN1	4
GO:0070296	sarcoplasmic reticulum calcium ion transport	4/883	41/18722	0.126332675	0.395304222	0.328843081	CALM2/CAMK2D/PDE4D/ATP2A2	4
GO:1900026	positive regulation of substrate adhesion-dependent cell spreading	4/883	41/18722	0.126332675	0.395304222	0.328843081	PREX1/FLNA/ARHGEF7/RREB1	4
GO:1902116	negative regulation of organelle assembly	4/883	41/18722	0.126332675	0.395304222	0.328843081	CHMP4A/KAT2B/SMAD4/MTM1	4
GO:1904407	positive regulation of nitric oxide metabolic process	4/883	41/18722	0.126332675	0.395304222	0.328843081	PTK2B/SMAD3/HSP90AA1/KLF2	4
GO:0010657	muscle cell apoptotic process	7/883	89/18722	0.126732798	0.396050102	0.329463559	STK4/SOD2/BAG3/PDCD4/CAMK2D/MAP3K5/PTK2B	7
GO:1900407	regulation of cellular response to oxidative stress	7/883	89/18722	0.126732798	0.396050102	0.329463559	SOD2/FYN/MCL1/UBQLN1/PPIA/FOXO3/FUT8	7
GO:0009185	ribonucleoside diphosphate metabolic process	8/883	106/18722	0.127606581	0.398272419	0.331312245	CARD11/CASK/HDAC4/OGT/DLG1/PGAM1/ZBTB20/GPI	8
GO:0042116	macrophage activation	8/883	106/18722	0.127606581	0.398272419	0.331312245	MIF/FOXP1/PTPRC/JUND/HSPD1/RORA/CRTC3/JMJD6	8
GO:0032456	endocytic recycling	6/883	73/18722	0.12962788	0.403808987	0.335917969	EPS15/SNX3/DENND1B/RAB7A/KIAA1109/EPG5	6
GO:0043299	leukocyte degranulation	6/883	73/18722	0.12962788	0.403808987	0.335917969	LAT/RASGRP1/VAMP2/SNAP23/RAB27A/CORO1A	6
GO:0086003	cardiac muscle cell contraction	6/883	73/18722	0.12962788	0.403808987	0.335917969	CAMK2D/PDE4D/DLG1/PIK3CA/ATP2A2/FLNA	6
GO:0050878	regulation of body fluid levels	23/883	379/18722	0.130262731	0.404856648	0.336789491	MYH9/MYL12A/PRKACB/PRKCQ/PRDX2/FLI1/IL6ST/COPA/PIK3CA/CLIC1/RAB27A/GPI/UGCG/WNK1/STK39/NME1/PPIA/BLOC1S6/PRKCA/FLNA/DGKZ/GNAQ/DGKD	23
GO:0006754	ATP biosynthetic process	5/883	57/18722	0.13029489	0.404856648	0.336789491	ATP5MG/TMSB4X/ATP6V0C/ATP5MF/ATP5PO	5
GO:0006949	syncytium formation	5/883	57/18722	0.13029489	0.404856648	0.336789491	CD53/MYH9/CD81/NFATC2/RIPOR2	5
GO:0060760	positive regulation of response to cytokine stimulus	5/883	57/18722	0.13029489	0.404856648	0.336789491	HSPA1B/HSPA1A/CXCR4/NLRC5/UBE2K	5
GO:0001909	leukocyte mediated cytotoxicity	9/883	124/18722	0.131654206	0.408384512	0.339724227	PTPRC/HLA-B/IL7R/RASGRP1/SH2D1A/RAB27A/CD226/CORO1A/SLAMF6	9
GO:0070664	negative regulation of leukocyte proliferation	7/883	90/18722	0.13219987	0.408384512	0.339724227	CBLB/ATM/INPP5D/DLG1/TMEM131L/MAD1L1/SPN	7
GO:0030705	cytoskeleton-dependent intracellular transport	13/883	195/18722	0.132590358	0.408384512	0.339724227	BLOC1S1/BAG3/HSPA8/RASGRP1/CCDC88C/MYO5A/BICDL1/MYO1F/BLOC1S6/DYNC1H1/OPA1/SUN2/SPG11	13
GO:0018126	protein hydroxylation	3/883	27/18722	0.132594701	0.408384512	0.339724227	JMJD6/ERO1A/EGLN1	3
GO:0032781	positive regulation of ATPase activity	3/883	27/18722	0.132594701	0.408384512	0.339724227	DNAJB1/AHSA1/NAPA	3
GO:0032786	positive regulation of DNA-templated transcription, elongation	3/883	27/18722	0.132594701	0.408384512	0.339724227	DDX39B/CDK13/SUPT4H1	3
GO:0034453	microtubule anchoring	3/883	27/18722	0.132594701	0.408384512	0.339724227	CLASP1/GSK3B/CLASP2	3
GO:0046337	phosphatidylethanolamine metabolic process	3/883	27/18722	0.132594701	0.408384512	0.339724227	PLAAT4/ETNK1/CHKB	3
GO:0060142	regulation of syncytium formation by plasma membrane fusion	3/883	27/18722	0.132594701	0.408384512	0.339724227	CD53/NFATC2/RIPOR2	3
GO:0071624	positive regulation of granulocyte chemotaxis	3/883	27/18722	0.132594701	0.408384512	0.339724227	MCU/RIPOR2/CAMK1D	3
GO:0098901	regulation of cardiac muscle cell action potential	3/883	27/18722	0.132594701	0.408384512	0.339724227	CAMK2D/DLG1/ATP2A2	3
GO:1903859	regulation of dendrite extension	3/883	27/18722	0.132594701	0.408384512	0.339724227	CXCR4/SPAG9/SMURF1	3
GO:1904357	negative regulation of telomere maintenance via telomere lengthening	3/883	27/18722	0.132594701	0.408384512	0.339724227	HNRNPA1/TNKS/TNKS2	3
GO:1903557	positive regulation of tumor necrosis factor superfamily cytokine production	8/883	107/18722	0.132597789	0.408384512	0.339724227	MIF/PTPRC/PTPRJ/RASGRP1/DDT/HSPD1/SASH3/SPN	8
GO:0050729	positive regulation of inflammatory response	10/883	142/18722	0.134182806	0.413006412	0.343569062	NEAT1/ABCC1/ETS1/PDCD4/IL6ST/CD47/DDT/HSPD1/CD81/GPSM3	10
GO:0016601	Rac protein signal transduction	4/883	42/18722	0.134742575	0.413171191	0.343706138	ELMO1/GABARAP/OGT/KRAS	4
GO:0035019	somatic stem cell population maintenance	4/883	42/18722	0.134742575	0.413171191	0.343706138	ZFP36L2/SKI/RAF1/ZHX2	4
GO:0045773	positive regulation of axon extension	4/883	42/18722	0.134742575	0.413171191	0.343706138	DISC1/MACF1/ADNP/TWF2	4
GO:0051602	response to electrical stimulus	4/883	42/18722	0.134742575	0.413171191	0.343706138	SOD2/DISC1/BRD1/OPA1	4
GO:0072595	maintenance of protein localization in organelle	4/883	42/18722	0.134742575	0.413171191	0.343706138	MORC3/KDELR2/SYNE1/SUN2	4
GO:1903432	regulation of TORC1 signaling	4/883	42/18722	0.134742575	0.413171191	0.343706138	SIK3/ATM/WAC/SESN3	4
GO:0010822	positive regulation of mitochondrion organization	6/883	74/18722	0.13581357	0.415674408	0.345788498	MCU/DDHD1/VPS13D/BCL2L11/OPA1/GSK3B	6
GO:0046470	phosphatidylcholine metabolic process	6/883	74/18722	0.13581357	0.415674408	0.345788498	ABHD3/PLAAT4/FABP5/MBOAT1/MECP2/CHKB	6
GO:1903201	regulation of oxidative stress-induced cell death	6/883	74/18722	0.13581357	0.415674408	0.345788498	SOD2/FYN/MCL1/UBQLN1/PPIA/FOXO3	6
GO:0048015	phosphatidylinositol-mediated signaling	12/883	178/18722	0.136250399	0.415727609	0.345832754	FYN/PLCL2/LIME1/RASGRP1/PPP1R16B/OGT/SEMA4D/PIK3R5/PIK3CA/PIK3IP1/NCF1/MAZ	12
GO:0051053	negative regulation of DNA metabolic process	9/883	125/18722	0.136331789	0.415727609	0.345832754	HNRNPA1/ATM/HELB/TNKS/RAD50/TNKS2/RPS3/SMCHD1/TRIP12	9
GO:0030336	negative regulation of cell migration	21/883	344/18722	0.137228537	0.415727609	0.345832754	MIF/STK24/PTPRJ/CLASP1/OSBPL8/DNAJA4/ARID2/IFITM1/DDT/GNA13/CSNK2B/KRIT1/BCL2/RIPOR2/SMAD7/LDLRAD4/LRCH1/EVL/FOXO3/MECP2/CLASP2	21
GO:0043525	positive regulation of neuron apoptotic process	5/883	58/18722	0.137415136	0.415727609	0.345832754	SRPK2/HDAC4/MCL1/FOXO3/BCL2L11	5
GO:0045604	regulation of epidermal cell differentiation	5/883	58/18722	0.137415136	0.415727609	0.345832754	NME2/PRKCH/NCOA3/PLAAT4/SRSF6	5
GO:0097035	regulation of membrane lipid distribution	5/883	58/18722	0.137415136	0.415727609	0.345832754	ABCC1/ATP8A1/ATP11B/ATP9B/XKR6	5
GO:1902808	positive regulation of cell cycle G1/S phase transition	5/883	58/18722	0.137415136	0.415727609	0.345832754	CCND2/CCND3/ANKRD17/DDX3X/ANXA1	5
GO:0050804	modulation of chemical synaptic transmission	26/883	439/18722	0.138220675	0.415727609	0.345832754	RPL22/RAP1B/FYN/PLCL2/PPP3R1/VAMP2/PRKCB/CASK/BTBD9/PPP3CA/DISC1/PTK2B/ATP2A2/RAB5A/ADNP/RAPGEF2/SIPA1L1/MAPK1/ERC1/DGKZ/GSK3B/MECP2/RAP1A/STXBP5/KRAS/SQSTM1	26
GO:0034763	negative regulation of transmembrane transport	10/883	143/18722	0.138584818	0.415727609	0.345832754	OAZ1/CALM2/SUMO1/CAMK2D/PRKCB/UBQLN1/ANK3/CAB39/STK39/FABP5	10
GO:0070555	response to interleukin-1	10/883	143/18722	0.138584818	0.415727609	0.345832754	ETS1/CD47/HDAC4/IRAK4/TANK/RORA/KLF2/TLE5/PRKCA/ANXA1	10
GO:0003214	cardiac left ventricle morphogenesis	2/883	14/18722	0.139141832	0.415727609	0.345832754	TGFBR2/SMAD4	2
GO:0003413	chondrocyte differentiation involved in endochondral bone morphogenesis	2/883	14/18722	0.139141832	0.415727609	0.345832754	TGFBR2/SERPINH1	2
GO:0006241	CTP biosynthetic process	2/883	14/18722	0.139141832	0.415727609	0.345832754	NME2/NME1	2
GO:0006465	signal peptide processing	2/883	14/18722	0.139141832	0.415727609	0.345832754	SPCS2/SEC11A	2
GO:0006596	polyamine biosynthetic process	2/883	14/18722	0.139141832	0.415727609	0.345832754	OAZ1/AZIN1	2
GO:0007175	negative regulation of epidermal growth factor-activated receptor activity	2/883	14/18722	0.139141832	0.415727609	0.345832754	CBLB/ZFYVE28	2
GO:0009214	cyclic nucleotide catabolic process	2/883	14/18722	0.139141832	0.415727609	0.345832754	PDE7A/PDE4D	2
GO:0014874	response to stimulus involved in regulation of muscle adaptation	2/883	14/18722	0.139141832	0.415727609	0.345832754	HDAC4/FBXO32	2
GO:0031054	pre-miRNA processing	2/883	14/18722	0.139141832	0.415727609	0.345832754	AGO2/ADAR	2
GO:0033169	histone H3-K9 demethylation	2/883	14/18722	0.139141832	0.415727609	0.345832754	KDM4C/PHF8	2
GO:0035589	G protein-coupled purinergic nucleotide receptor signaling pathway	2/883	14/18722	0.139141832	0.415727609	0.345832754	P2RY10/P2RY8	2
GO:0043249	erythrocyte maturation	2/883	14/18722	0.139141832	0.415727609	0.345832754	KLF2/BRD1	2
GO:0043517	positive regulation of DNA damage response, signal transduction by p53 class mediator	2/883	14/18722	0.139141832	0.415727609	0.345832754	RPL26/ATM	2
GO:0043558	regulation of translational initiation in response to stress	2/883	14/18722	0.139141832	0.415727609	0.345832754	NCK2/NCK1	2
GO:0048291	isotype switching to IgG isotypes	2/883	14/18722	0.139141832	0.415727609	0.345832754	PTPRC/HSPD1	2
GO:0050966	detection of mechanical stimulus involved in sensory perception of pain	2/883	14/18722	0.139141832	0.415727609	0.345832754	CXCR4/FYN	2
GO:0051589	negative regulation of neurotransmitter transport	2/883	14/18722	0.139141832	0.415727609	0.345832754	RAP1B/RAP1A	2
GO:0051764	actin crosslink formation	2/883	14/18722	0.139141832	0.415727609	0.345832754	LCP1/FLNA	2
GO:0070278	extracellular matrix constituent secretion	2/883	14/18722	0.139141832	0.415727609	0.345832754	IER3IP1/RIC1	2
GO:0071481	cellular response to X-ray	2/883	14/18722	0.139141832	0.415727609	0.345832754	CCND2/ATM	2
GO:0090308	regulation of DNA methylation-dependent heterochromatin assembly	2/883	14/18722	0.139141832	0.415727609	0.345832754	RESF1/ATF7IP	2
GO:0098787	mRNA cleavage involved in mRNA processing	2/883	14/18722	0.139141832	0.415727609	0.345832754	ERN1/FIP1L1	2
GO:1901077	regulation of relaxation of muscle	2/883	14/18722	0.139141832	0.415727609	0.345832754	CAMK2D/PDE4D	2
GO:1902166	negative regulation of intrinsic apoptotic signaling pathway in response to DNA damage by p53 class mediator	2/883	14/18722	0.139141832	0.415727609	0.345832754	MIF/BCL2	2
GO:1902187	negative regulation of viral release from host cell	2/883	14/18722	0.139141832	0.415727609	0.345832754	TRIM26/CHMP3	2
GO:1904814	regulation of protein localization to chromosome, telomeric region	2/883	14/18722	0.139141832	0.415727609	0.345832754	TCP1/CCT4	2
GO:1905208	negative regulation of cardiocyte differentiation	2/883	14/18722	0.139141832	0.415727609	0.345832754	SMAD4/FRS2	2
GO:1990173	protein localization to nucleoplasm	2/883	14/18722	0.139141832	0.415727609	0.345832754	TCP1/CCT4	2
GO:2001256	regulation of store-operated calcium entry	2/883	14/18722	0.139141832	0.415727609	0.345832754	STIM1/SARAF	2
GO:0031669	cellular response to nutrient levels	14/883	215/18722	0.139416116	0.416293123	0.34630319	HNRNPA1/FOXO1/GABARAP/STK24/HSPA8/FNIP1/MAP3K5/TNKS/SLC38A2/MAX/BCL2/SESN3/FOXO3/MAPK1	14
GO:0002443	leukocyte mediated immunity	26/883	440/18722	0.140703889	0.419882355	0.349288977	PTPRC/HLA-B/IL7R/LAT/RASGRP1/INPP5D/VAMP2/AHR/HSPD1/IRAK4/SH2D1A/CD81/CCR6/SNAP23/SASH3/RAB27A/DENND1B/IGKC/CD226/SMAD7/CORO1A/CD46/SLAMF6/HLA-DMA/CD55/IL18R1	26
GO:0032874	positive regulation of stress-activated MAPK cascade	9/883	126/18722	0.141094345	0.420791112	0.350044947	TNIK/RASGRP1/MAP3K5/PTK2B/STK39/TAOK3/SDCBP/TAOK1/NCF1	9
GO:0060560	developmental growth involved in morphogenesis	15/883	234/18722	0.141925854	0.42259991	0.351549638	CXCR4/ITGA4/TGFBR2/USP9X/SEMA4D/DISC1/HSP90AA1/MACF1/CYFIP2/ADNP/SPAG9/TWF2/GSK3B/SPG11/SMURF1	15
GO:0008088	axo-dendritic transport	6/883	75/18722	0.142135511	0.42259991	0.351549638	BLOC1S1/HSPA8/BLOC1S6/DYNC1H1/OPA1/SPG11	6
GO:0036465	synaptic vesicle recycling	6/883	75/18722	0.142135511	0.42259991	0.351549638	VAMP2/BTBD9/PICALM/RAB5A/SYNJ2/KIAA1109	6
GO:1903363	negative regulation of cellular protein catabolic process	6/883	75/18722	0.142135511	0.42259991	0.351549638	RPS7/RPL11/WAC/OGT/SDCBP/RIC1	6
GO:2001259	positive regulation of cation channel activity	6/883	75/18722	0.142135511	0.42259991	0.351549638	CALM2/TMSB4X/STIM1/ANK3/STIM2/STIMATE	6
GO:0032410	negative regulation of transporter activity	8/883	109/18722	0.142873818	0.42259991	0.351549638	CALM2/SUMO1/CAMK2D/UBQLN1/ANK3/CAB39/STK39/WWP2	8
GO:0032414	positive regulation of ion transmembrane transporter activity	8/883	109/18722	0.142873818	0.42259991	0.351549638	CALM2/TMSB4X/STIM1/ANK3/WNK1/STIM2/STK39/STIMATE	8
GO:0014065	phosphatidylinositol 3-kinase signaling	10/883	144/18722	0.143061752	0.42259991	0.351549638	FYN/LIME1/RASGRP1/PPP1R16B/SEMA4D/PIK3R5/PIK3CA/PIK3IP1/NCF1/MAZ	10
GO:0006509	membrane protein ectodomain proteolysis	4/883	43/18722	0.143373217	0.42259991	0.351549638	MYH9/PRKCQ/ADAM10/ADAM19	4
GO:0042771	intrinsic apoptotic signaling pathway in response to DNA damage by p53 class mediator	4/883	43/18722	0.143373217	0.42259991	0.351549638	RPL26/MIF/HIPK1/BCL2	4
GO:1903312	negative regulation of mRNA metabolic process	7/883	92/18722	0.143477272	0.42259991	0.351549638	DYRK1A/LARP4B/SRSF9/TARDBP/SRSF6/TOB1/TENT4A	7
GO:0000470	maturation of LSU-rRNA	3/883	28/18722	0.143599398	0.42259991	0.351549638	RPL7/RPL7A/RPL10A	3
GO:0002313	mature B cell differentiation involved in immune response	3/883	28/18722	0.143599398	0.42259991	0.351549638	DOCK10/DOCK11/PTK2B	3
GO:0002507	tolerance induction	3/883	28/18722	0.143599398	0.42259991	0.351549638	HLA-B/CBLB/TGFBR2	3
GO:0006515	protein quality control for misfolded or incompletely synthesized proteins	3/883	28/18722	0.143599398	0.42259991	0.351549638	CUL3/UBE2W/FBXL17	3
GO:0010818	T cell chemotaxis	3/883	28/18722	0.143599398	0.42259991	0.351549638	ADAM10/WNK1/STK39	3
GO:0031342	negative regulation of cell killing	3/883	28/18722	0.143599398	0.42259991	0.351549638	PTPRC/HLA-B/IL7R	3
GO:0032958	inositol phosphate biosynthetic process	3/883	28/18722	0.143599398	0.42259991	0.351549638	PTK2B/IP6K1/ITPKB	3
GO:0034123	positive regulation of toll-like receptor signaling pathway	3/883	28/18722	0.143599398	0.42259991	0.351549638	PTPN22/WDFY1/DDX3X	3
GO:0051894	positive regulation of focal adhesion assembly	3/883	28/18722	0.143599398	0.42259991	0.351549638	PTPRJ/SMAD3/MAP4K4	3
GO:1902624	positive regulation of neutrophil migration	3/883	28/18722	0.143599398	0.42259991	0.351549638	MCU/RIPOR2/CAMK1D	3
GO:1903779	regulation of cardiac conduction	3/883	28/18722	0.143599398	0.42259991	0.351549638	ATP2A2/TMEM65/ATP2A3	3
GO:0030042	actin filament depolymerization	5/883	59/18722	0.144703041	0.424572075	0.35319023	CAPZA1/PIK3CA/CAPZA2/TWF2/SPTAN1	5
GO:0035306	positive regulation of dephosphorylation	5/883	59/18722	0.144703041	0.424572075	0.35319023	CALM2/PTPRC/PPP1R16B/SMAD3/PPIA	5
GO:0050732	negative regulation of peptidyl-tyrosine phosphorylation	5/883	59/18722	0.144703041	0.424572075	0.35319023	PTPRC/PPP2CA/CBLB/SEMA4D/ZFYVE28	5
GO:0051568	histone H3-K4 methylation	5/883	59/18722	0.144703041	0.424572075	0.35319023	KDM6A/ASH1L/OGT/WDR61/SMAD4	5
GO:0090303	positive regulation of wound healing	5/883	59/18722	0.144703041	0.424572075	0.35319023	CXCR4/PRDX2/ARFGEF1/RREB1/ANXA1	5
GO:0045766	positive regulation of angiogenesis	12/883	181/18722	0.148253131	0.433381435	0.360518503	CXCR4/STIM1/PDCD6/ETS1/TGFBR2/PRKCB/RUNX1/HIPK1/PTK2B/AGO2/PRKCA/AKT3	12
GO:0097696	receptor signaling pathway via STAT	12/883	181/18722	0.148253131	0.433381435	0.360518503	PTPRC/FYN/IFNAR2/PPP2CA/IL7R/MGAT5/IL6ST/PTK2B/OCIAD2/IL10RA/CRLF3/IL10RB	12
GO:1904018	positive regulation of vasculature development	12/883	181/18722	0.148253131	0.433381435	0.360518503	CXCR4/STIM1/PDCD6/ETS1/TGFBR2/PRKCB/RUNX1/HIPK1/PTK2B/AGO2/PRKCA/AKT3	12
GO:0071322	cellular response to carbohydrate stimulus	11/883	163/18722	0.148293469	0.433381435	0.360518503	NME2/ERN1/PRKCB/PPP3CA/PIK3CA/ZBTB20/RAF1/NME1/MAP4K4/FOXO3/OPA1	11
GO:0072331	signal transduction by p53 class mediator	11/883	163/18722	0.148293469	0.433381435	0.360518503	RPL26/RPS7/MIF/RPL11/DYRK1A/ATM/HIPK1/KAT6A/RFFL/BCL2/FOXO3	11
GO:0006809	nitric oxide biosynthetic process	6/883	76/18722	0.148590449	0.433381435	0.360518503	CD47/PTK2B/SMAD3/HSP90AA1/RORA/KLF2	6
GO:0009123	nucleoside monophosphate metabolic process	6/883	76/18722	0.148590449	0.433381435	0.360518503	TYMP/CARD11/CASK/DLG1/DCK/ADSL	6
GO:0014823	response to activity	6/883	76/18722	0.148590449	0.433381435	0.360518503	CXCR4/SOD2/HSPD1/CAB39/OPA1/ADSL	6
GO:0031100	animal organ regeneration	6/883	76/18722	0.148590449	0.433381435	0.360518503	RPL19/LCP1/TGFBR2/CSNK2B/SRSF1/RAP1A	6
GO:0072332	intrinsic apoptotic signaling pathway by p53 class mediator	6/883	76/18722	0.148590449	0.433381435	0.360518503	RPL26/RPS7/MIF/RPL11/HIPK1/BCL2	6
GO:0032088	negative regulation of NF-kappaB transcription factor activity	7/883	93/18722	0.149283357	0.434367559	0.361338833	TMSB4X/PRDX2/CYLD/FAF1/ERBIN/COMMD7/NLRC5	7
GO:0051591	response to cAMP	7/883	93/18722	0.149283357	0.434367559	0.361338833	RAP1B/AHR/RAPGEF1/PTK2B/NME1/RAPGEF2/RAP1A	7
GO:0097306	cellular response to alcohol	7/883	93/18722	0.149283357	0.434367559	0.361338833	SOD2/AHR/GRAMD1B/KLF2/ADCY7/FOXO3/GNG2	7
GO:1901992	positive regulation of mitotic cell cycle phase transition	7/883	93/18722	0.149283357	0.434367559	0.361338833	CCND2/CCND3/ANKRD17/CUL3/DDX3X/MECP2/ANXA1	7
GO:0006338	chromatin remodeling	16/883	255/18722	0.150743674	0.43462392	0.361552093	ARID1B/KDM6A/KDM4C/ARID2/HDAC4/CHD4/JARID2/KAT6A/PSME4/GATAD2B/KAT2B/SMARCE1/MBD2/RERE/SATB1/CABIN1	16
GO:0070304	positive regulation of stress-activated protein kinase signaling cascade	9/883	128/18722	0.150869906	0.43462392	0.361552093	TNIK/RASGRP1/MAP3K5/PTK2B/STK39/TAOK3/SDCBP/TAOK1/NCF1	9
GO:0009150	purine ribonucleotide metabolic process	22/883	368/18722	0.151714869	0.43462392	0.361552093	ATP5MG/NME2/ELOVL5/TMSB4X/ATP6V0C/ATP5MF/PDE7A/ATP5PO/CARD11/CASK/HDAC4/OGT/PDE4D/DLG1/PGAM1/RORA/ZBTB20/GPI/NME1/ADCY7/OPA1/ADSL	22
GO:0006893	Golgi to plasma membrane transport	5/883	60/18722	0.152153182	0.43462392	0.361552093	VAMP2/EXOC4/ANK3/MACF1/ATP2C1	5
GO:0030071	regulation of mitotic metaphase/anaphase transition	5/883	60/18722	0.152153182	0.43462392	0.361552093	ATM/CUL3/CDC26/MAD1L1/ZNF207	5
GO:0031102	neuron projection regeneration	5/883	60/18722	0.152153182	0.43462392	0.361552093	STK24/MAP2K1/BCL2/MAP4K4/FLNA	5
GO:0060038	cardiac muscle cell proliferation	5/883	60/18722	0.152153182	0.43462392	0.361552093	TGFBR2/ARID2/RUNX1/JARID2/MAPK1	5
GO:0061951	establishment of protein localization to plasma membrane	5/883	60/18722	0.152153182	0.43462392	0.361552093	VAMP2/ANK3/MACF1/ATP2C1/RAB7A	5
GO:0002066	columnar/cuboidal epithelial cell development	4/883	44/18722	0.152214554	0.43462392	0.361552093	IL6ST/ARNTL/RFX3/GSK3B	4
GO:0031295	T cell costimulation	4/883	44/18722	0.152214554	0.43462392	0.361552093	FYN/CARD11/CD81/PIK3CA	4
GO:0044058	regulation of digestive system process	4/883	44/18722	0.152214554	0.43462392	0.361552093	TYMP/EPB41/WNK1/STK39	4
GO:0048066	developmental pigmentation	4/883	44/18722	0.152214554	0.43462392	0.361552093	BCL2/RAB27A/BLOC1S6/BCL2L11	4
GO:0060324	face development	4/883	44/18722	0.152214554	0.43462392	0.361552093	SKI/MAP2K1/RAF1/MAPK1	4
GO:0010675	regulation of cellular carbohydrate metabolic process	10/883	146/18722	0.152236889	0.43462392	0.361552093	PPP1CB/NCOA2/HDAC4/OGT/PGAM1/PTK2B/KAT2B/RORA/GSK3B/RANBP2	10
GO:0048017	inositol lipid-mediated signaling	12/883	182/18722	0.152374127	0.43462392	0.361552093	FYN/PLCL2/LIME1/RASGRP1/PPP1R16B/OGT/SEMA4D/PIK3R5/PIK3CA/PIK3IP1/NCF1/MAZ	12
GO:0033673	negative regulation of kinase activity	15/883	237/18722	0.152569142	0.43462392	0.361552093	PTPRC/PIP4K2A/CBLB/PTPRJ/PDCD4/PTPN22/STK38/KAT2B/ZFYVE28/PIK3IP1/ADAR/WNK1/PPIA/PRKAR2A/GNAQ	15
GO:0002700	regulation of production of molecular mediator of immune response	11/883	164/18722	0.152650656	0.43462392	0.361552093	PTPRC/PTPN22/CD81/SASH3/GPI/DENND1B/CD226/SMAD7/CD55/IL18R1/SLC7A5	11
GO:0014066	regulation of phosphatidylinositol 3-kinase signaling	8/883	111/18722	0.153531299	0.43462392	0.361552093	FYN/LIME1/RASGRP1/PPP1R16B/SEMA4D/PIK3IP1/NCF1/MAZ	8
GO:0090288	negative regulation of cellular response to growth factor stimulus	8/883	111/18722	0.153531299	0.43462392	0.361552093	SKI/PDCD6/CASK/SMAD7/TOB1/TRIM33/SMURF2/SMURF1	8
GO:0071214	cellular response to abiotic stimulus	20/883	331/18722	0.154279851	0.43462392	0.361552093	RPL26/CRIP1/CCND2/ATM/LRRC8C/BAG3/LRRC8D/CREBBP/HDAC4/CASP8/TANK/EEF1D/SLC38A2/TENT2/PIK3CA/CAB39/MAP3K1/STK39/DDX3X/NSMCE3	20
GO:0104004	cellular response to environmental stimulus	20/883	331/18722	0.154279851	0.43462392	0.361552093	RPL26/CRIP1/CCND2/ATM/LRRC8C/BAG3/LRRC8D/CREBBP/HDAC4/CASP8/TANK/EEF1D/SLC38A2/TENT2/PIK3CA/CAB39/MAP3K1/STK39/DDX3X/NSMCE3	20
GO:0001773	myeloid dendritic cell activation	3/883	29/18722	0.154892726	0.43462392	0.361552093	DOCK2/TGFBR2/CAMK4	3
GO:0002068	glandular epithelial cell development	3/883	29/18722	0.154892726	0.43462392	0.361552093	ARNTL/RFX3/GSK3B	3
GO:0002360	T cell lineage commitment	3/883	29/18722	0.154892726	0.43462392	0.361552093	BCL2/SPN/SLAMF6	3
GO:0003309	type B pancreatic cell differentiation	3/883	29/18722	0.154892726	0.43462392	0.361552093	ARNTL/RFX3/GSK3B	3
GO:0006656	phosphatidylcholine biosynthetic process	3/883	29/18722	0.154892726	0.43462392	0.361552093	ABHD3/FABP5/CHKB	3
GO:0010592	positive regulation of lamellipodium assembly	3/883	29/18722	0.154892726	0.43462392	0.361552093	HDAC4/PIK3CA/TWF2	3
GO:0032366	intracellular sterol transport	3/883	29/18722	0.154892726	0.43462392	0.361552093	PIP4K2A/NPC1/RELCH	3
GO:0032367	intracellular cholesterol transport	3/883	29/18722	0.154892726	0.43462392	0.361552093	PIP4K2A/NPC1/RELCH	3
GO:0034067	protein localization to Golgi apparatus	3/883	29/18722	0.154892726	0.43462392	0.361552093	PACS1/ARL5A/VPS13D	3
GO:0043153	entrainment of circadian clock by photoperiod	3/883	29/18722	0.154892726	0.43462392	0.361552093	PPP1CB/RBM4/FBXL17	3
GO:0045737	positive regulation of cyclin-dependent protein serine/threonine kinase activity	3/883	29/18722	0.154892726	0.43462392	0.361552093	CCND2/CCND3/CCNY	3
GO:0048679	regulation of axon regeneration	3/883	29/18722	0.154892726	0.43462392	0.361552093	STK24/MAP2K1/FLNA	3
GO:0048753	pigment granule organization	3/883	29/18722	0.154892726	0.43462392	0.361552093	BLOC1S1/BCL2/BLOC1S6	3
GO:0050686	negative regulation of mRNA processing	3/883	29/18722	0.154892726	0.43462392	0.361552093	DYRK1A/SRSF9/SRSF6	3
GO:0062098	regulation of programmed necrotic cell death	3/883	29/18722	0.154892726	0.43462392	0.361552093	CYLD/OGT/CASP8	3
GO:0071549	cellular response to dexamethasone stimulus	3/883	29/18722	0.154892726	0.43462392	0.361552093	FOXO1/NR3C1/FBXO32	3
GO:0072539	T-helper 17 cell differentiation	3/883	29/18722	0.154892726	0.43462392	0.361552093	RORA/SMAD7/SLAMF6	3
GO:0090114	COPII-coated vesicle budding	3/883	29/18722	0.154892726	0.43462392	0.361552093	PDCD6/CUL3/VAPA	3
GO:1902230	negative regulation of intrinsic apoptotic signaling pathway in response to DNA damage	3/883	29/18722	0.154892726	0.43462392	0.361552093	TPT1/MIF/BCL2	3
GO:0032418	lysosome localization	6/883	77/18722	0.155174977	0.43462392	0.361552093	MYH9/BLOC1S1/LAT/RASGRP1/SNAP23/SPAG9	6
GO:0010389	regulation of G2/M transition of mitotic cell cycle	7/883	94/18722	0.155198012	0.43462392	0.361552093	FOXN3/ATM/NABP1/TAOK3/BABAM2/TAOK1/MECP2	7
GO:0002679	respiratory burst involved in defense response	2/883	15/18722	0.155761687	0.43462392	0.361552093	PRDX2/NCF1	2
GO:0002836	positive regulation of response to tumor cell	2/883	15/18722	0.155761687	0.43462392	0.361552093	HSPD1/CD226	2
GO:0002839	positive regulation of immune response to tumor cell	2/883	15/18722	0.155761687	0.43462392	0.361552093	HSPD1/CD226	2
GO:0007000	nucleolus organization	2/883	15/18722	0.155761687	0.43462392	0.361552093	USP36/PHF8	2
GO:0009083	branched-chain amino acid catabolic process	2/883	15/18722	0.155761687	0.43462392	0.361552093	HIBCH/AUH	2
GO:0009209	pyrimidine ribonucleoside triphosphate biosynthetic process	2/883	15/18722	0.155761687	0.43462392	0.361552093	NME2/NME1	2
GO:0014733	regulation of skeletal muscle adaptation	2/883	15/18722	0.155761687	0.43462392	0.361552093	PPP3CA/ATP2A2	2
GO:0014744	positive regulation of muscle adaptation	2/883	15/18722	0.155761687	0.43462392	0.361552093	PPP3CA/FOXO3	2
GO:0019511	peptidyl-proline hydroxylation	2/883	15/18722	0.155761687	0.43462392	0.361552093	ERO1A/EGLN1	2
GO:0030852	regulation of granulocyte differentiation	2/883	15/18722	0.155761687	0.43462392	0.361552093	INPP5D/RUNX1	2
[truncated: 3,162 more rows]

## Sheet: Enriched_CD4_1-2
ID	Description	GeneRatio	BgRatio	pvalue	p.adjust	qvalue	geneID	Count
[truncated: 2,774 more rows]

[truncated: 9 more sheets: Degs_CD4_2, Enriched_CD4_2-1, Enriched_CD4_2-2, Degs_CD8_1, Enriched_CD8_1-1, Enriched_CD8_1-2, Degs_CD8_2, Enriched_CD8_2-1, Enriched_CD8_2-2]
