# Supplementary material for: Single-cell atlas profiling revealed cellular characteristics and dynamic changes after PD-1 blockade therapy of brain metastases from laryngeal squamous cell carcinoma
Source: Mol Cell Biochem. 2024 Aug 1;480(4):2377–400. doi: 10.1007/s11010-024-05064-3 (PMC11961546; doi:10.1007/s11010-024-05064-3)
Supplement: Supplementary file 9 — Supplementary file9 (XLSX 868 KB) [file 11010_2024_5064_MOESM9_ESM.xlsx]

## Sheet: Name 
Supplementary Data 9. Trajectory and stemness related genes of CD8 T cells
Sheet #	Name	Description
Sheet 1	Trajectory related genes	Trajectory related genes of CD8 T cells
Sheet 2	Stemness related genes	Stemness related genes of CD8 T cells
Sheet 3	Enriched_interselect genes	Pathway enrichment of interselect genes of trajectory and stemness

## Sheet: Trajectory related genes
p_value	morans_test_statistic	morans_I	gene_short_name	q_value
0.005798756	2.524160016	0.023441688	NOC2L	0.023083574
1.21E-56	15.81557727	0.15318248	ISG15	6.40E-55
0.012875137	2.229957362	0.020466142	C1orf159	0.046297896
5.70E-278	35.60577009	0.345705424	TNFRSF18	1.30E-275
1.76E-06	4.637500962	0.044072234	SDF4	1.35E-05
1.53E-08	5.537923079	0.052895008	AURKAIP1	1.48E-07
0.000518918	3.280063739	0.030853856	CCNL2	0.002677086
8.36E-07	4.789476335	0.045620355	MRPL20	6.65E-06
8.52E-05	3.759202568	0.028603408	AL391244.2	0.000506762
3.18E-06	4.514382647	0.042793444	SLC35E2B	2.35E-05
0.006847023	2.465190391	0.022625755	SLC35E2A	0.026712874
8.71E-08	5.225004556	0.049883686	GNB1	7.82E-07
4.93E-23	9.813368613	0.094616062	SKI	1.14E-21
9.04E-05	3.744530912	0.035429398	RER1	0.000535051
9.89E-05	3.72182015	0.034536604	TNFRSF14-AS1	0.000580677
7.31E-16	7.98010022	0.075719021	TP73	1.24E-14
0.010580722	2.305091604	0.021392762	KCNAB2	0.03906472
1.53E-68	17.45681388	0.169059031	RPL22	9.46E-67
1.22E-05	4.219979255	0.039577649	ICMT	8.32E-05
1.52E-21	9.461673692	0.090955979	ACOT7	3.28E-20
0.000968596	3.09969625	0.029008308	DNAJC11	0.004696479
9.19E-05	3.740289267	0.035367121	CAMTA1	0.000543097
0.008556803	2.384257879	0.022120385	UTS2	0.032454401
4.76E-82	19.15081611	0.185221561	TNFRSF9	3.45E-80
6.01E-50	14.81327717	0.143421307	PARK7	2.73E-48
3.83E-10	6.151887683	0.058906404	RERE	4.36E-09
2.04E-61	16.49357418	0.159811484	ENO1	1.15E-59
0.001211111	3.032892122	0.028230827	H6PD	0.005741905
0.010874737	2.294714795	0.021195534	SPSB1	0.040031312
8.10E-09	5.648278636	0.053781482	SLC25A33	8.15E-08
5.29E-06	4.404844302	0.041875197	PIK3CD	3.81E-05
0.000412351	3.344368334	0.031444315	LZIC	0.002175655
0.000359938	3.381895159	0.031861955	UBE4B	0.001921671
3.00E-08	5.418929753	0.051454916	PGD	2.81E-07
0.002215121	2.845782625	0.026640294	PEX14	0.009891493
0.003979917	2.653768824	0.024763152	TARDBP	0.016639566
0.00183863	2.904597246	0.026068578	AL109811.2	0.008373117
1.70E-08	5.519848381	0.052644582	SRM	1.64E-07
2.26E-08	5.469269622	0.05208193	MAD2L2	2.15E-07
6.92E-08	5.267307328	0.049702791	DRAXIN	6.25E-07
5.60E-08	5.306165509	0.050389657	AL021155.5	5.11E-07
4.34E-12	6.826943247	0.065506972	TNFRSF1B	5.82E-11
7.34E-05	3.796288261	0.035934226	VPS13D	0.000442017
0.006753001	2.470140415	0.022875149	DHRS3	0.026375283
2.73E-09	5.832234333	0.055804465	PRDM2	2.90E-08
1.14E-23	9.959749739	0.096018379	EFHD2	2.72E-22
0.00035044	3.389234804	0.028329354	CTRC	0.001874751
0.000343619	3.394620561	0.031970911	DDI2	0.001844332
6.60E-08	5.27608759	0.050358312	SPEN	5.98E-07
0.000244705	3.486486361	0.032872082	FBXO42	0.001350834
0.00106672	3.070998843	0.028816186	SZRD1	0.005125205
3.25E-09	5.803385738	0.055292602	CROCC	3.41E-08
0.011770163	2.26454971	0.020960236	SDHB	0.042901391
1.66E-12	6.963604208	0.066779217	RCC2	2.30E-11
0.003043716	2.743034385	0.025638431	UBR4	0.013152288
1.82E-27	10.79465288	0.10345581	MRTO4	4.92E-26
7.34E-07	4.81562974	0.045886023	CAPZB	5.87E-06
4.22E-07	4.925001366	0.046953833	MICOS10	3.48E-06
3.78E-12	6.846513471	0.06536249	NBL1	5.12E-11
0.010042888	2.324741707	0.021444979	TMCO4	0.037386088
1.26E-09	5.959772226	0.057047637	HP1BP3	1.38E-08
1.69E-14	7.583103069	0.072885494	EIF4G3	2.67E-13
0.00087263	3.130471377	0.023826744	ALPL	0.004271358
0.008326096	2.394298453	0.022260391	USP48	0.031676051
2.21E-05	4.084031698	0.038753006	CDC42	0.000145015
0.004710641	2.596376276	0.023336687	CDC42-AS1	0.019245216
6.98E-84	19.36952261	0.187805967	LUZP1	5.10E-82
8.79E-14	7.366049852	0.070763546	HNRNPR	1.31E-12
6.72E-13	7.089631379	0.065019236	E2F2	9.49E-12
1.29E-09	5.955771757	0.056751722	ID3	1.41E-08
0	44.51710096	0.431491415	RPL11	0
7.84E-06	4.319035387	0.040947092	PITHD1	5.49E-05
8.31E-05	3.765480688	0.035630491	PNRC2	0.000495311
1.94E-06	4.617545712	0.043951477	SRSF10	1.47E-05
8.48E-05	3.760517785	0.035549042	NIPAL3	0.000504389
0.000651066	3.215509475	0.029986854	RCAN3AS	0.003277984
3.67E-11	6.513383959	0.062411667	RCAN3	4.57E-10
3.01E-14	7.507452564	0.07213248	RUNX3	4.67E-13
0.003075929	2.73957551	0.02563957	RSRP1	0.013265435
1.27E-09	5.958778577	0.057041926	TMEM50A	1.39E-08
0.012385421	2.244957785	0.02067709	LDLRAP1	0.044742547
0.012115136	2.253458231	0.020816936	MAN1C1	0.043893733
0.000192857	3.549669632	0.032700907	AL031280.1	0.001084457
2.05E-06	4.606742414	0.038088424	AUNIP	1.55E-05
3.97E-115	22.77599774	0.220882892	STMN1	3.83E-113
0.002143564	2.856223854	0.026559731	ZNF593	0.009614634
9.31E-263	34.60880551	0.335936266	SH3BGRL3	1.80E-260
6.44E-102	21.40173244	0.207484178	CD52	5.51E-100
0.000219713	3.515198088	0.032924291	ZNF683	0.001224066
0.011901499	2.260294209	0.020801185	DHDDS	0.043238359
6.43E-23	9.786565959	0.094376854	HMGN2	1.47E-21
1.15E-07	5.173278563	0.049348593	ARID1A	1.02E-06
1.91E-76	18.46667681	0.179048402	NUDC	1.30E-74
1.89E-05	4.121086811	0.03890899	WDTC1	0.000124635
5.17E-74	18.16187273	0.176058701	IFI6	3.44E-72
3.53E-07	4.959637208	0.047225224	RPA2	2.95E-06
0.000381931	3.365567981	0.031710358	EYA3	0.002030855
7.82E-13	7.068742667	0.067856387	DNAJC8	1.10E-11
2.24E-41	13.4221622	0.129844734	ATP5IF1	8.66E-40
6.19E-08	5.287861425	0.050249103	SESN2	5.62E-07
0.000659762	3.211699365	0.03013142	SNHG3	0.003317812
0.000666117	3.208944018	0.030137271	TRNAU1AP	0.00334579
0.004934431	2.580390577	0.024041406	YTHDF2	0.020001719
5.74E-23	9.798007911	0.094489098	EPB41	1.32E-21
0.005977212	2.513486862	0.023434625	SRSF4	0.023713534
0.002655971	2.787481909	0.02552637	MECR	0.011658019
0.000905742	3.119516037	0.023800412	MATN1-AS1	0.00441706
0.000291442	3.43945663	0.032466213	LAPTM5	0.00158522
6.97E-12	6.758478542	0.064836624	PUM1	9.26E-11
7.95E-09	5.65159706	0.054043306	KHDRBS1	8.00E-08
0.000210493	3.526565814	0.033263037	KPNA6	0.001175801
3.52E-18	8.614341706	0.082812371	TXLNA	6.62E-17
0.002006255	2.877176625	0.026705447	CCDC28B	0.009048705
0.011802374	2.263502211	0.018956287	IQCC	0.042996544
1.88E-05	4.121174331	0.039069445	EIF3I	0.000124635
0.000206396	3.531767872	0.033366287	LCK	0.001155357
8.65E-07	4.782647311	0.045524665	HDAC1	6.86E-06
0.000478956	3.302604991	0.029515098	FAM229A	0.0024861
0.006636978	2.47633342	0.02304431	ZBTB8OS	0.025994214
1.15E-06	4.725665978	0.044985259	RBBP4	8.95E-06
7.74E-17	8.252687179	0.079392358	YARS	1.37E-15
0.001653784	2.937606326	0.027554935	S100PBP	0.007603446
0.003452821	2.701360589	0.024894736	AL031602.2	0.014712548
3.10E-06	4.519775641	0.04277303	RNF19B	2.30E-05
4.29E-05	3.927869696	0.037107656	AK2	0.000268307
0.011604915	2.269962981	0.020943405	SMIM12	0.042408827
0.001273155	3.017783253	0.028289255	TMEM35B	0.005995691
0.000972341	3.098553017	0.029052493	ZMYM6	0.004713555
1.51E-06	4.669921076	0.044470871	SFPQ	1.16E-05
0.004366665	2.622320302	0.024455186	ZMYM4	0.018027782
5.36E-07	4.877958735	0.046442477	KIAA0319L	4.37E-06
0.002602895	2.794016028	0.025891897	AC004865.2	0.011448836
1.79E-15	7.868540775	0.07560859	PSMB2	2.98E-14
3.28E-52	15.15940018	0.146011506	CLSPN	1.54E-50
9.20E-06	4.283419137	0.040684397	AGO3	6.38E-05
0.008501673	2.386635371	0.022196097	THRAP3	0.032266136
0.012459682	2.24265044	0.020532792	EVA1B	0.044964682
6.77E-05	3.816577769	0.03607523	STK40	0.000410729
7.01E-05	3.807953067	0.035988664	LSM10	0.000423614
2.08E-12	6.931312749	0.066378251	MRPS15	2.87E-11
2.60E-22	9.644325414	0.092850601	ZC3H12A	5.79E-21
0.000271129	3.458963366	0.032616955	MEAF6	0.001481603
5.18E-05	3.881994388	0.036415797	YRDC	0.000320363
2.42E-07	5.032449876	0.047892275	C1orf122	2.06E-06
0.001727091	2.924132063	0.027248884	INPP5B	0.007911937
0.000723395	3.185149808	0.029926137	SF3A3	0.003610312
2.62E-05	4.04445686	0.038221957	UTP11	0.000169982
0.000817812	3.149478021	0.029387659	POU3F1	0.004031995
7.70E-11	6.401410809	0.061318752	AKIRIN1	9.34E-10
4.31E-25	10.28056041	0.09920299	NDUFS5	1.09E-23
4.36E-14	7.458850265	0.071644609	MACF1	6.67E-13
1.74E-09	5.907015113	0.055831124	BMP8A	1.87E-08
0.010296547	2.315362647	0.021183804	TRIT1	0.038182351
0.000690925	3.19841554	0.030115565	CAP1	0.003458063
0.000244138	3.487107467	0.03276867	ZMPSTE24	0.001348053
5.87E-17	8.285720359	0.079736747	SMAP2	1.04E-15
0.000477571	3.303417262	0.030733586	AL603839.3	0.002480128
0.001579275	2.951870839	0.026587333	CITED4	0.007300605
6.45E-09	5.687432764	0.054074165	CTPS1	6.58E-08
0.00636138	2.491436802	0.022610235	SLFNL1-AS1	0.025072857
0.003633219	2.684380379	0.025043141	SCMH1	0.015375678
0.013363262	2.215488929	0.02051199	HIVEP3	0.04781586
0.000193121	3.549310299	0.033516742	FOXJ3	0.001085072
4.14E-13	7.156285072	0.068562998	PPCS	5.94E-12
5.05E-07	4.889770184	0.04650019	PPIH	4.13E-06
5.82E-28	10.89903058	0.105234655	YBX1	1.60E-26
0.000164177	3.591837423	0.033811793	SLC2A1	0.000931367
0.001312857	3.008464635	0.028110962	EBNA1BP2	0.006171654
1.76E-05	4.136477128	0.035658393	TIE1	0.000117186
0.000574489	3.251252336	0.024251744	CDC20	0.002930852
1.49E-06	4.672054162	0.044289229	SZT2	1.15E-05
0.000180886	3.566506796	0.033600167	ST3GAL3	0.001019854
0.013046545	2.224823494	0.019948	IPO13	0.046842506
1.20E-08	5.581090259	0.053323863	ATP6V0B	1.18E-07
0.004806356	2.58945807	0.024087062	ERI3	0.019568141
0.004727879	2.595121165	0.022467007	KIF2C	0.01929549
2.26E-290	36.39830505	0.353141161	RPS8	5.44E-288
0.011169043	2.284569441	0.021078217	PLK3	0.040979022
0.000257976	3.472334812	0.032644466	EIF2B3	0.001415954
2.20E-14	7.548862061	0.06943357	ZSWIM5	3.45E-13
0.005332234	2.553505235	0.023577862	MUTYH	0.021444655
0.000354806	3.38583812	0.031652467	TESK2	0.001895709
0.004681591	2.598500857	0.020565421	CCDC163	0.019137632
3.65E-15	7.779340182	0.074793541	PRDX1	5.97E-14
0.000295516	3.435696758	0.032299778	AKR1A1	0.001606142
1.54E-47	14.43576595	0.139720639	NASP	6.63E-46
8.91E-09	5.63202809	0.053612547	MAST2	8.92E-08
1.85E-35	12.37213056	0.11960728	UQCRH	6.29E-34
1.57E-06	4.661767794	0.044282488	MKNK1	1.20E-05
0.012183308	2.251298846	0.020746442	ATPAF1	0.044118026
9.37E-08	5.211487496	0.045334865	PDZK1IP1	8.39E-07
0.000467837	3.309186737	0.031171475	CMPK1	0.002436166
6.79E-18	8.538683102	0.082209296	FAF1	1.26E-16
6.56E-94	20.52406253	0.198722176	CDKN2C	5.15E-92
0.00478465	2.591016131	0.019412282	TTC39A-AS1	0.019491038
1.93E-18	8.683063793	0.083614843	EPS15	3.67E-17
0.002657657	2.78727633	0.025980674	AC104170.1	0.011660572
8.79E-05	3.751469039	0.035470439	OSBPL9	0.000521627
0.001158584	3.046247735	0.028627594	NRDC	0.005523866
0.001792013	2.912626919	0.026209908	ORC1	0.008183757
0.00738397	2.438020419	0.02263704	PRPF38A	0.028544144
2.67E-15	7.818417534	0.075167929	TUT4	4.40E-14
0.003729181	2.675653905	0.024671095	GPX7	0.015740795
0.00020508	3.533458975	0.033115339	CZIB	0.001148904
1.99E-16	8.139008011	0.078281835	MAGOH	3.45E-15
0.000472624	3.306335632	0.030868499	NDC1	0.002456249
9.08E-09	5.628655592	0.053803373	HSPB11	9.08E-08
0.000593416	3.24202579	0.030540937	TMEM59	0.00301576
1.50E-05	4.173913097	0.039352008	MRPL37	0.000100594
3.46E-06	4.496374807	0.042609965	SSBP3	2.55E-05
4.30E-07	4.921279382	0.042138402	ACOT11	3.54E-06
1.35E-09	5.948932718	0.056928546	USP24	1.47E-08
0.001097466	3.062504336	0.028765059	MYSM1	0.005255004
4.40E-109	22.15763327	0.215027501	JUN	4.01E-107
3.01E-07	4.990528009	0.047267052	LINC01135	2.53E-06
2.13E-10	6.244210583	0.059611973	LINC01358	2.49E-09
9.76E-08	5.20381045	0.049562265	FGGY	8.71E-07
0.002034851	2.872707897	0.026654622	NFIA	0.009160082
1.03E-06	4.747930998	0.045156325	PATJ	8.08E-06
0.002422632	2.817145042	0.026346908	USP1	0.010722925
0.001591751	2.949440169	0.027393221	ATG4C	0.007350237
1.70E-08	5.519207065	0.05249877	ALG6	1.64E-07
7.57E-09	5.659974031	0.054031767	ITGB3BP	7.66E-08
2.49E-10	6.219752992	0.059564212	JAK1	2.90E-09
0.003538485	2.693200478	0.022826342	AK4	0.015050138
0.000227405	3.506049743	0.032938984	LEPROT	0.001263588
5.53E-12	6.791991056	0.065168233	PDE4B	7.38E-11
1.00E-05	4.264332729	0.040509009	MIER1	6.92E-05
4.34E-08	5.352395318	0.050854522	IL12RB2	3.99E-07
7.86E-09	5.653609246	0.054067993	SERBP1	7.92E-08
5.40E-32	11.71396968	0.112952625	GADD45A	1.69E-30
0.012849089	2.230742685	0.018626857	WLS	0.046228521
0.001518289	2.964010599	0.026089286	DEPDC1	0.007049533
0.002267762	2.838295061	0.026599562	SRSF11	0.010107328
2.55E-12	6.903001295	0.066239105	ZRANB2	3.47E-11
0.005004047	2.57554951	0.02362864	FPGT	0.020248133
9.69E-05	3.727017785	0.035189138	RABGGTB	0.000569787
0.000269582	3.460504911	0.032646144	AC118549.1	0.001474672
8.23E-05	3.768069758	0.035658593	USP33	0.000490341
1.17E-06	4.720891179	0.044956075	FUBP1	9.14E-06
3.05E-32	11.76227962	0.113392705	DNAJB4	9.61E-31
0.002001863	2.877868061	0.026684275	GIPC2	0.009036614
5.78E-12	6.785535166	0.065096338	IFI44L	7.71E-11
2.82E-05	4.027331388	0.03819492	IFI44	0.000181676
1.08E-91	20.27452237	0.196683527	PRKACB	8.38E-90
3.91E-28	10.93521823	0.105585869	GNG5	1.08E-26
7.52E-06	4.328141504	0.041106911	MCOLN2	5.29E-05
1.09E-07	5.182647242	0.049153196	WDR63	9.71E-07
0.004499681	2.612078351	0.024355955	C1orf52	0.01847813
0.001798642	2.911473588	0.027253987	BCL10	0.00821048
5.87E-05	3.851431544	0.036338292	ZNHIT6	0.000360374
0.002916901	2.756979453	0.025797992	ODF2L	0.012671694
0.000233932	3.49851101	0.033002498	LMO4	0.001297125
8.49E-07	4.786284413	0.045594064	PKN2	6.75E-06
0.000605816	3.236127554	0.030453268	GTF2B	0.0030736
0.003866419	2.663517552	0.024844599	GBP3	0.016235732
1.34E-05	4.199188207	0.03983075	GBP1	9.06E-05
0.005747831	2.527259192	0.020569511	AC104459.1	0.022902431
4.80E-13	7.136203749	0.068511347	GBP5	6.84E-12
0.000732403	3.181567138	0.02986766	LRRC8B	0.003646652
8.73E-08	5.224597197	0.049872751	LRRC8C	7.83E-07
2.61E-11	6.564673714	0.062873368	LRRC8D	3.30E-10
3.86E-05	3.95315125	0.037403076	ZNF326	0.000242907
9.48E-10	6.006402252	0.057507528	ZNF644	1.04E-08
4.21E-08	5.358072479	0.050900128	CDC7	3.88E-07
2.18E-06	4.593669654	0.04366729	GLMN	1.64E-05
1.22E-10	6.330241902	0.060619249	RPAP2	1.47E-09
1.38E-231	32.47070249	0.315232274	RPL5	2.30E-229
5.37E-24	10.03450516	0.096728029	DIPK1A	1.30E-22
0.002160772	2.853684379	0.026731552	MTF2	0.009679489
0.000245993	3.485082206	0.0328908	TMED5	0.001356525
2.50E-05	4.055859362	0.038412986	CCDC18	0.000162496
2.08E-15	7.849888988	0.075449731	CCDC18-AS1	3.44E-14
1.96E-07	5.07283439	0.048332333	DNTTIP2	1.69E-06
3.62E-17	8.34310712	0.080234197	PTBP2	6.52E-16
3.16E-54	15.46150534	0.149741294	DPYD	1.56E-52
1.66E-10	6.28288163	0.059994946	TRMT13	1.96E-09
0.002678437	2.784751637	0.025826885	DBT	0.01173712
2.99E-09	5.81704029	0.055649674	CDC14A	3.16E-08
1.02E-18	8.754704958	0.08390247	VCAM1	1.97E-17
0.001497416	2.968267824	0.027839248	SLC30A7	0.006957206
0.001582411	2.951258329	0.027432383	AC093157.1	0.007313499
1.13E-09	5.977815417	0.056646641	S1PR1	1.24E-08
6.99E-11	6.416147467	0.061459726	VAV3	8.51E-10
7.49E-06	4.328844569	0.041115144	FAM102B	5.27E-05
3.38E-10	6.17157325	0.059115077	PRPF38B	3.87E-09
0.010281849	2.315900565	0.021486518	STXBP3	0.038154637
0.003848067	2.665117875	0.02434106	KIAA1324	0.016174744
2.52E-17	8.385728601	0.080713171	PSMA5	4.57E-16
4.36E-08	5.351699969	0.050681549	CYB561D1	4.01E-07
2.43E-85	19.54163285	0.189308249	CSF1	1.81E-83
0.00408006	2.645371827	0.024652129	AHCYL1	0.017007763
0.000329263	3.406288509	0.031990585	RBM15	0.001773586
9.14E-05	3.741676786	0.035387805	LAMTOR5	0.000540409
8.62E-09	5.637613274	0.053586574	AL365361.1	8.66E-08
2.10E-35	12.36185876	0.119453771	LRIF1	7.14E-34
2.01E-06	4.610521025	0.043755016	CEPT1	1.52E-05
1.19E-23	9.955621835	0.09596291	DENND2D	2.83E-22
0.000330788	3.405026383	0.031386987	WDR77	0.001780895
0.004907617	2.582271512	0.022360671	TMIGD3	0.019916119
0.003927091	2.658274824	0.02405034	CTTNBP2NL	0.016438225
0.003272549	2.719144655	0.024605126	WNT2B	0.014023503
0.005881693	2.519163993	0.023387213	ST7L	0.023365295
9.17E-23	9.750618826	0.094024034	CAPZA1	2.08E-21
0.003868893	2.663302339	0.024832962	RHOC	0.016239664
5.37E-07	4.877408112	0.046308036	SLC16A1	4.38E-06
3.28E-11	6.530232652	0.062454383	SLC16A1-AS1	4.11E-10
5.69E-07	4.866231662	0.046233382	LRIG2	4.62E-06
2.26E-07	5.046060547	0.048093244	PHTF1	1.93E-06
3.34E-07	4.970545062	0.047387471	RSBN1	2.79E-06
5.35E-66	17.11905189	0.165787309	AL137856.1	3.22E-64
1.26E-104	21.69068758	0.21046429	PTPN22	1.10E-102
7.37E-05	3.795496026	0.035412514	DCLRE1B	0.000443305
2.18E-14	7.549835172	0.072539628	HIPK1	3.42E-13
0.013968465	2.198170899	0.020353362	TRIM33	0.049629631
2.65E-07	5.015363168	0.047785914	BCAS2	2.24E-06
5.07E-31	11.52264544	0.111309331	CD58	1.52E-29
1.44E-22	9.704592733	0.093530706	CD2	3.24E-21
0.004728427	2.595081308	0.024216992	MAN1A2	0.01929549
3.30E-23	9.853807134	0.094874995	TENT5C	7.69E-22
0.002090744	2.864135697	0.026770932	GDAP2	0.009403675
0.004433838	2.617113875	0.024339216	WARS2	0.018241335
0.000535907	3.270964469	0.030755915	WARS2-AS1	0.0027533
0.000109195	3.696734268	0.034910105	SEC22B	0.000637079
1.65E-05	4.152135791	0.038549988	AC253572.2	0.000109966
0.0038209	2.667499541	0.024917531	LINC00623	0.016073343
0.009071808	2.362674134	0.017084197	FCGR1B	0.034164615
1.61E-06	4.656657446	0.044240366	SRGAP2C	1.23E-05
0.005422829	2.54763278	0.02352372	NBPF15	0.02175103
7.72E-122	23.44339167	0.227312851	GPR89A	7.92E-120
9.86E-13	7.036492719	0.066897423	ANKRD35	1.38E-11
3.64E-08	5.384082361	0.051433798	RBM8A	3.39E-07
0.001247138	3.024034931	0.028391919	POLR3GL	0.005886292
5.29E-62	16.57494196	0.160436977	TXNIP	3.02E-60
0.000385332	3.363121605	0.031612573	NBPF12	0.002045872
4.04E-08	5.365493372	0.04809905	BCL9	3.73E-07
6.14E-80	18.89608312	0.183123145	GPR89B	4.34E-78
6.63E-11	6.42416787	0.061565288	LINC01138	8.10E-10
0.002540957	2.801795149	0.025826222	NBPF14	0.011204393
8.47E-06	4.301752746	0.040843845	PDE4DIP	5.91E-05
2.65E-06	4.552545627	0.043322526	AC245297.3	1.98E-05
1.07E-05	4.248899781	0.040258639	VPS45	7.38E-05
5.64E-25	10.25462237	0.098887538	ANP32E	1.41E-23
8.31E-06	4.305968681	0.040892055	MRPS21	5.81E-05
4.84E-07	4.898117708	0.046582186	PRPF3	3.97E-06
0.002805901	2.769641485	0.025912763	RPRD2	0.012227201
0.000307087	3.425276397	0.031946099	TARS2	0.001663467
1.30E-24	10.17371478	0.098158073	MCL1	3.20E-23
0.003023216	2.745252664	0.023335603	ANXA9	0.013073124
0.003902609	2.660381574	0.024820091	PIP5K1A	0.016348703
5.56E-05	3.864620073	0.036576051	PSMD4	0.000342842
0.003117402	2.735170171	0.025566393	PSMB4	0.013421282
0.003186222	2.727975025	0.025486893	POGZ	0.013678545
0.013144294	2.221921853	-0.00047455	OAZ3	0.047113395
0.003825616	2.667085022	0.024738171	THEM4	0.016089977
4.55E-58	16.02105768	0.155191702	S100A10	2.47E-56
8.84E-48	14.47404864	0.140083591	S100A11	3.84E-46
6.39E-114	22.65385717	0.219763718	S100A6	6.11E-112
1.96E-267	34.91836911	0.339436867	S100A4	4.01E-265
3.57E-05	3.971639587	0.037584999	ILF2	0.000226286
0.001048762	3.07606452	0.02872696	INTS3	0.005054203
5.73E-13	7.111833048	0.068283781	GATAD2B	8.13E-12
3.58E-09	5.787181076	0.055363671	JTB	3.74E-08
0	52.09138697	0.504326034	RPS27	0
1.18E-25	10.4048013	0.100403219	TPM3	3.01E-24
0.006106386	2.505935993	0.023311334	UBAP2L	0.024176071
0.005375117	2.550714533	0.023743276	ATP8B2	0.021578249
7.51E-05	3.790754381	0.035780748	UBE2Q1	0.000450955
0.003862745	2.663837364	0.0248964	ADAR	0.016226756
0.001027952	3.082035353	0.028937192	PMVK	0.004961507
0.002880399	2.76109462	0.025811154	PBXIP1	0.012523423
1.20E-05	4.223480022	0.040000329	CKS1B	8.21E-05
0.002879003	2.761252927	0.020619045	DCST2	0.012519931
0.002938191	2.754600641	0.017923403	DCST1	0.012753692
5.61E-15	7.724564403	0.074263427	KRTCAP2	9.13E-14
0.001252597	3.022713263	0.028196369	MTX1	0.005910738
1.05E-12	7.027574639	0.067338072	FDPS	1.47E-11
6.64E-12	6.765631229	0.06491143	ASH1L	8.83E-11
0.000334151	3.402263654	0.031305703	ASH1L-AS1	0.001797623
0.000839818	3.141711165	0.029491919	YY1AP1	0.00412317
0.009363298	2.350929231	0.021831254	GON4L	0.035134818
0.002852197	2.764306407	0.025837238	ARHGEF2	0.01241358
1.61E-07	5.110443515	0.048767054	SSR2	1.40E-06
5.49E-06	4.396826053	0.041718179	LAMTOR2	3.94E-05
0.000155439	3.606063132	0.034074039	PMF1	0.000887753
0.013465283	2.212522748	0.020417155	SMG5	0.048081996
4.81E-41	13.36552615	0.129282196	CCT3	1.84E-39
0.006008336	2.511654383	0.023310112	ETV3	0.023823592
0.004517233	2.610747187	0.024201887	FCRL3	0.018541103
4.99E-12	6.806752585	0.065312335	PYHIN1	6.68E-11
5.21E-42	13.52980742	0.130867427	IFI16	2.04E-40
0.011110596	2.286565601	0.021123938	DUSP23	0.040785828
0.000119754	3.673226246	0.028153461	CFAP45	0.000694269
2.49E-10	6.219666986	0.059550212	TAGLN2	2.90E-09
0.000526232	3.276112996	0.030426326	PEA15	0.002710847
0.000430731	3.332251924	0.031363555	DCAF8	0.002262463
1.11E-98	21.05125616	0.204253318	COPA	9.33E-97
7.33E-170	27.75621799	0.269652546	SLAMF6	9.38E-168
1.14E-25	10.40764221	0.100368115	CD84	2.94E-24
1.07E-05	4.250040611	0.040308649	SLAMF1	7.34E-05
1.08E-28	11.0511842	0.1067093	CD48	3.04E-27
8.06E-05	3.773268054	0.035688194	SLAMF7	0.000481182
2.98E-08	5.420059981	0.051604951	LY9	2.80E-07
4.38E-10	6.13032677	0.058692585	ARHGAP30	4.96E-09
2.68E-08	5.438981282	0.03955495	NECTIN4	2.53E-07
0.000484596	3.299320177	0.031083048	PFDN2	0.002512908
3.63E-06	4.485769674	0.042643458	UFC1	2.67E-05
0.000662369	3.210565951	0.029918	B4GALT3	0.003328548
3.11E-09	5.810500128	0.055487836	NDUFS2	3.28E-08
0.00560443	2.536119097	0.023194669	FCER1G	0.0223944
0.005854154	2.520815952	0.023164188	AL592295.5	0.023269022
2.37E-269	35.04439619	0.340643959	HSPA6	5.01E-267
0.004298313	2.627692224	0.024528886	ATF6	0.017801638
0.006889007	2.462999427	0.018297389	AL596325.1	0.026846921
1.81E-06	4.632303876	0.043920971	UAP1	1.38E-05
5.95E-11	6.440536303	0.061601367	HSD17B7	7.30E-10
0.001027632	3.082128193	0.026830382	AL592435.1	0.004961093
0.001258463	3.02129908	0.028348569	MGST3	0.005933116
0.006686885	2.473657891	0.023035645	TMCO1	0.026150893
1.47E-08	5.545405459	0.052966131	POU2F1	1.42E-07
1.37E-06	4.689810379	0.044657979	CD247	1.06E-05
1.07E-28	11.05251119	0.106699898	RCSD1	3.00E-27
6.75E-05	3.817082145	0.036113583	MPC2	0.000410008
0.011145459	2.285373824	0.021185729	DCAF6	0.040906699
1.79E-06	4.633954154	0.044076695	TIPRL	1.37E-05
1.75E-07	5.094264591	0.048081928	XCL1	1.51E-06
2.72E-05	4.035504335	0.037856933	ATP1B1	0.000176218
0.006548613	2.481114603	0.017662905	Z99572.1	0.025724528
0.011892175	2.260594958	0.020881363	SCYL3	0.043220231
1.95E-05	4.112804709	0.038931141	KIFAP3	0.000128987
1.10E-06	4.734739084	0.045092984	PRRC2C	8.59E-06
0.000609014	3.234624695	0.030372129	VAMP4	0.003088339
0.000941678	3.108035279	0.029212077	SUCO	0.004579624
0.000189037	3.554933982	0.033553014	FASLG	0.001064675
0.01167332	2.267714068	-0.000461978	TNFSF18	0.042592497
8.77E-10	6.019161722	0.057321355	TNFSF4	9.69E-09
1.96E-12	6.939872846	0.066566311	AL645568.1	2.71E-11
5.49E-30	11.31564861	0.109282731	PRDX6	1.60E-28
0.003940052	2.657164258	0.024790678	KLHL20	0.016489211
4.42E-10	6.129127795	0.05870445	GAS5	5.00E-09
2.76E-08	5.43348485	0.051714183	ZBTB37	2.61E-07
4.49E-06	4.440267873	0.0422275	RC3H1	3.27E-05
1.05E-55	15.67896711	0.151682874	RABGAP1L	5.45E-54
0	49.81775957	0.484890785	CACYBP	0
6.27E-20	9.064256981	0.0873276	COP1	1.27E-18
0.001524236	2.962807382	0.027439686	AL591043.2	0.007074037
0.000180596	3.566927389	0.033512759	TOR3A	0.001018763
0.001997008	2.878634042	0.026950509	TOR1AIP2	0.009016624
0.002973198	2.750722697	0.025741237	CEP350	0.012884467
1.19E-05	4.225363429	0.040078742	ACBD6	8.15E-05
0.000131949	3.648382036	0.034473731	XPR1	0.000760364
9.78E-11	6.364749523	0.060899273	STX6	1.18E-09
5.62E-156	26.58103748	0.25811496	IER5	6.67E-154
3.91E-05	3.950140809	0.037381265	GLUL	0.000245763
7.85E-06	4.318649098	0.040814571	RGS16	5.50E-05
0.007618167	2.426712256	0.022406059	NPL	0.02932169
0.000431431	3.331800335	0.027811944	AL355999.1	0.002265011
1.56E-11	6.640951712	0.063668799	DHX9	2.01E-10
0.009241819	2.355784483	0.021873279	SMG7	0.034722153
2.18E-26	10.56418335	0.101969711	ARPC5	5.73E-25
0.004402107	2.619564392	0.024217682	COLGALT2	0.018132997
2.17E-05	4.088732847	0.038735649	TSEN15	0.000142373
1.15E-08	5.588056665	0.053236163	C1orf21	1.13E-07
1.72E-09	5.908925384	0.056546666	NIBAN1	1.85E-08
0.003485214	2.698253799	0.025049106	TRMT1L	0.014847475
5.03E-49	14.66983726	0.141968397	IVNS1ABP	2.23E-47
2.80E-07	5.00475457	0.04773389	TPR	2.36E-06
0.000585994	3.245611038	0.030461812	AL390957.1	0.002983064
4.93E-180	28.58658902	0.27769563	RGS1	6.72E-178
1.65E-219	31.60355536	0.307115026	RGS2	2.58E-217
6.11E-09	5.696546661	0.054375514	UCHL5	6.25E-08
4.54E-05	3.914032195	0.037087084	CDC73	0.000282825
0.008583653	2.383104827	0.021769553	ASPM	0.032532875
0.005616263	2.535380464	0.018518857	CRB1	0.022437437
1.91E-46	14.26112531	0.138025498	DENND1B	8.04E-45
5.85E-12	6.783843496	0.065089243	NEK7	7.80E-11
4.49E-110	22.26017498	0.215200417	PTPRC	4.11E-108
1.04E-28	11.05485353	0.106609218	MIR181A1HG	2.92E-27
2.32E-06	4.580081069	0.04292746	NR5A2	1.75E-05
0.004425895	2.617725798	0.024344847	DDX59	0.018222853
0.003556654	2.691492608	0.025102777	KIF21B	0.015103089
0.005517316	2.541600169	0.023582778	CSRP1	0.022083899
0.01226951	2.248583296	0.020793538	IPO9	0.044384533
5.43E-06	4.399144281	0.041825063	PTPN7	3.90E-05
3.42E-13	7.182530552	0.068454622	UBE2T	4.94E-12
8.49E-06	4.301246643	0.040818581	PPP1R12B	5.92E-05
0.00141416	2.98580604	0.02800877	KDM5B	0.006600871
0.001265898	3.01951515	0.028242163	RABIF	0.005966837
2.34E-53	15.33197062	0.148405413	BTG2	1.14E-51
0.002946914	2.753630473	0.025776312	ATP2B4	0.012786301
5.76E-27	10.68859108	0.103118251	SNRPE	1.53E-25
4.56E-17	8.315691979	0.073958607	SOX13	8.17E-16
0.007560542	2.429465985	0.017944268	ETNK2	0.029130769
0.003206808	2.725849882	0.025405546	PPP1R15B	0.01376133
0.000424335	3.336412799	0.031228291	PIK3C2B	0.002231087
1.16E-24	10.18433389	0.09819133	MDM4	2.88E-23
0.000130628	3.650965021	0.031044248	AL512306.3	0.000753181
1.27E-13	7.316291506	0.05524562	CNTN2	1.89E-12
0.000598877	3.239414383	0.030328336	DSTYK	0.003040586
0.001258115	3.021382743	0.026189452	NUAK2	0.0059328
1.64E-14	7.58692938	0.072921409	NUCKS1	2.60E-13
3.02E-14	7.507052046	0.072063501	SRGAP2	4.68E-13
1.70E-05	4.144461027	0.039250691	IKBKE	0.000113427
2.86E-07	5.000122095	0.047677885	RASSF5	2.42E-06
3.57E-13	7.176888386	0.068890291	MAPKAPK2	5.14E-12
0.003870868	2.663130637	0.024102747	IL24	0.016244726
0.000176652	3.57271181	0.033706592	FCMR	0.000999182
0.00777454	2.419331118	0.022136799	YOD1	0.029808516
1.17E-24	10.18423838	0.098205942	CD55	2.88E-23
0.000339908	3.397592381	0.032049283	CD46	0.001825807
0.003650001	2.68283951	0.024917354	MIR205HG	0.015440511
0.005718974	2.529026252	0.023451305	G0S2	0.022808955
2.63E-23	9.876746007	0.095255956	TRAF3IP3	6.14E-22
0.000831559	3.144603826	0.029550194	RCOR3	0.004087372
1.63E-18	8.70207159	0.083779319	TRAF5	3.12E-17
5.87E-08	5.297421267	0.050397274	LINC00467	5.35E-07
2.88E-07	4.998955987	0.047598243	LPGAT1	2.43E-06
0.000270967	3.459125005	0.032618983	INTS7	0.001481097
2.19E-20	9.17824421	0.087854138	DTL	4.54E-19
4.04E-58	16.02856294	0.155258151	PPP2R5A	2.19E-56
9.66E-33	11.85901449	0.114330371	AL360091.3	3.08E-31
7.34E-07	4.815662982	0.04577105	NENF	5.87E-06
3.11E-08	5.412177084	0.051457307	ATF3	2.92E-07
2.45E-05	4.060196574	0.038422057	NSL1	0.000159704
0.001300648	3.011302471	0.028216706	ANGEL2	0.006116983
0.000193508	3.548782467	0.03346755	RPS6KC1	0.001086671
6.94E-41	13.33818486	0.128712385	CENPF	2.64E-39
0.000166264	3.588545098	0.033867063	GPATCH2	0.000942699
4.45E-05	3.919008594	0.036934501	RRP15	0.000277459
0.00367791	2.680290882	0.024841721	BPNT1	0.015546126
1.76E-17	8.427795395	0.081060545	RAB3GAP2	3.22E-16
5.52E-17	8.292961147	0.079690387	DUSP10	9.85E-16
1.09E-05	4.245154519	0.040283946	MIA3	7.49E-05
0.000687089	3.200020687	0.029707787	DISP1	0.003440749
0.013670145	2.2066247	0.020435639	CAPN2	0.048700756
0.00259157	2.795425742	0.022419088	AC138393.3	0.011408526
3.36E-05	3.985963632	0.037758357	FBXO28	0.000213827
9.91E-32	11.66251181	0.112671918	WDR26	3.07E-30
9.21E-11	6.373974296	0.061073966	SRP9	1.11E-09
4.94E-14	7.442477899	0.070990391	TMEM63A	7.51E-13
0.010913136	2.293377669	0.02120912	SDE2	0.040149167
1.06E-84	19.46624852	0.188563755	H3F3A	7.87E-83
1.26E-08	5.571766332	0.053218932	ACBD3	1.24E-07
1.89E-13	7.262943782	0.069729297	PARP1	2.77E-12
0.005125997	2.567211904	0.023227475	ITPKB-AS1	0.020705892
0.00655227	2.48091558	0.022785591	COQ8A	0.025724528
0.001824464	2.907017528	0.027171521	ZNF678	0.008315776
1.36E-07	5.141210326	0.048926786	SNAP47	1.20E-06
0.000433427	3.330515239	0.031082072	JMJD4	0.002274362
2.41E-06	4.572107868	0.043512361	ARF1	1.81E-05
0.010695046	2.301027233	0.021227498	C1orf35	0.039417924
1.78E-05	4.13485622	0.039124108	MRPL55	0.000117868
4.52E-26	10.49570591	0.101299809	GUK1	1.18E-24
5.11E-12	6.803324693	0.064137469	OBSCN	6.83E-11
4.79E-70	17.65343811	0.171034006	GALNT2	3.01E-68
0.008982463	2.366340253	0.021240253	AL136988.2	0.03388634
0.012113573	2.253507867	0.02078184	COG2	0.043893733
3.00E-57	15.90336851	0.153890533	TTC13	1.59E-55
0.006293751	2.495231359	0.02290598	ARV1	0.024829466
0.00432789	2.625358437	0.024405252	C1orf131	0.017910088
0.000287842	3.442819069	0.032390205	GNPAT	0.001566449
0.012455894	2.242767854	0.02075189	DISC1	0.044958692
4.06E-24	10.06217228	0.097067838	PCNX2	9.88E-23
3.83E-16	8.059419258	0.075626121	KCNK1	6.56E-15
1.84E-07	5.085217815	0.048418472	COA6	1.59E-06
8.10E-06	4.311699594	0.040885678	TARBP1	5.67E-05
1.13E-06	4.727900975	0.044951778	IRF2BP2	8.87E-06
0.012498845	2.241438438	0.018110823	AL391832.2	0.045082908
1.27E-08	5.570054347	0.053242022	TOMM20	1.25E-07
3.16E-12	6.872240797	0.065936302	ARID4B	4.30E-11
0.000553346	3.261897194	0.030139237	GNG4	0.002835313
1.38E-58	16.09521825	0.155898996	LYST	7.56E-57
2.95E-11	6.546173023	0.062716236	GPR137B	3.72E-10
1.63E-29	11.21957613	0.10825973	ERO1B	4.72E-28
0.005358369	2.551802043	0.023709436	EDARADD	0.021521086
0.006629646	2.476727943	0.023041	LGALS8	0.025970315
1.37E-06	4.689580647	0.044618391	MTR	1.06E-05
5.27E-28	10.90816824	0.104844446	RYR2	1.45E-26
1.16E-07	5.171486181	0.04889227	CHRM3-AS2	1.03E-06
1.89E-05	4.120615702	0.038787104	FH	0.000124847
3.77E-26	10.51278346	0.101420904	AKT3	9.84E-25
0.000233632	3.498853134	0.033032528	ADSS	0.001295802
0.002532142	2.802916168	0.026233175	COX20	0.011167854
1.38E-08	5.555581573	0.053106502	HNRNPU	1.35E-07
6.58E-34	12.08190053	0.11675315	SMYD3	2.16E-32
4.91E-06	4.420899053	0.042008492	AHCTF1	3.56E-05
3.31E-08	5.400934028	0.051534814	ACP1	3.10E-07
0.013729843	2.204920332	0.020378537	EIPR1	0.048896942
7.33E-10	6.047961621	0.057814102	TRAPPC12	8.13E-09
0.000645244	3.218086579	0.024364065	TRAPPC12-AS1	0.003250222
0.002100729	2.862626311	0.02663025	ADI1	0.009440544
0.012093176	2.25415605	0.019768414	RNASEH1-AS1	0.043836727
4.55E-09	5.746560214	0.037568998	AC108488.3	4.70E-08
0	44.84806385	0.435353311	RPS7	0
0.0001611	3.596763869	0.033933587	RSAD2	0.000916619
7.90E-38	12.80285959	0.123769915	LINC01871	2.84E-36
4.38E-40	13.20008726	0.127382543	LINC00299	1.64E-38
4.11E-24	10.06092036	0.097050065	ID2	9.99E-23
0.009575279	2.342587187	0.021740487	KIDINS220	0.035860194
3.34E-10	6.173707194	0.059051597	IAH1	3.83E-09
0.000438994	3.326960241	0.03132668	ADAM17	0.002301861
0.009860981	2.331595848	0.020931091	AC073195.1	0.036799698
3.07E-07	4.986851154	0.047552133	YWHAQ	2.58E-06
1.24E-06	4.71043348	0.044794099	TAF1B	9.59E-06
0.009772981	2.334951373	0.021166593	KLF11	0.036511456
0.000192951	3.5495426	0.032856162	RRM2	0.001084692
0.000565602	3.255681702	0.030618061	HPCAL1	0.0028911
2.60E-05	4.046895934	0.030044943	ODC1-DT	0.000168428
0.000158321	3.601290104	0.034029955	PDIA6	0.000902263
0.003987864	2.653095627	0.024668462	SLC66A3	0.016666193
1.99E-07	5.069681508	0.04832153	ROCK2	1.71E-06
0.011372875	2.277678316	0.02072293	E2F6	0.041625669
0.006502472	2.483633891	0.023130252	LPIN1	0.025562192
3.52E-06	4.492458163	0.042708498	NBAS	2.60E-05
1.18E-07	5.16919707	0.049134243	DDX1	1.04E-06
4.18E-07	4.926674495	0.046928687	SMC6	3.46E-06
0.006818869	2.466666298	0.022720719	GEN1	0.026617781
5.07E-26	10.48491036	0.101191384	PUM2	1.32E-24
8.79E-09	5.634367543	0.053697383	LDAH	8.81E-08
5.11E-08	5.322825486	0.050805102	ATAD2B	4.67E-07
0.007406562	2.436915894	0.021703415	FKBP1B	0.028610538
2.76E-05	4.032706069	0.038241994	SF3B6	0.000178057
0.004816301	2.588746356	0.023976091	FAM228B	0.019601073
1.39E-35	12.39505392	0.119827964	ITSN2	4.75E-34
2.44E-16	8.114539868	0.078071277	NCOA1	4.20E-15
1.05E-07	5.190281069	0.049111199	CENPO	9.34E-07
4.56E-20	9.099033294	0.087594719	ADCY3	9.31E-19
0.008564273	2.383936755	0.018792638	EFR3B	0.032476903
0.003612129	2.68632589	0.025049412	DNMT3A	0.015314037
0.006924981	2.461131423	0.022897575	DTNB	0.026972189
5.20E-30	11.32039214	0.109341105	ASXL2	1.52E-28
6.32E-06	4.366260791	0.041505952	RAB10	4.49E-05
1.13E-09	5.978357762	0.05685022	ADGRF3	1.23E-08
2.19E-16	8.127660289	0.078145387	SELENOI	3.78E-15
2.68E-34	12.15563502	0.117491538	OST4	8.81E-33
0.000502189	3.289297676	0.030956252	ATRAID	0.002598393
0.00296924	2.751159035	0.025195112	CAD	0.012877883
5.39E-09	5.717956826	0.038419171	TRIM54	5.55E-08
0.012428877	2.243606127	0.020652143	GTF3C2	0.044876511
0.002204696	2.847284631	0.026610272	SNX17	0.009849103
7.26E-08	5.258419771	0.05019869	PPM1G	6.55E-07
0.007455522	2.43453242	0.022637003	NRBP1	0.028778615
6.23E-10	6.074082482	0.058022516	ZNF512	6.96E-09
4.40E-13	7.14800928	0.068503512	GPN1	6.31E-12
0.004349936	2.623628109	0.02438635	SUPT7L	0.017979876
0.002702682	2.781828226	0.025941669	RBKS	0.011831094
7.54E-05	3.789848282	0.035877019	BABAM2	0.000452475
2.67E-132	24.44764749	0.237178608	FOSL2	2.90E-130
3.72E-19	8.868097427	0.08539395	PPP1CB	7.30E-18
2.41E-08	5.457915919	0.052028474	WDR43	2.28E-07
1.23E-09	5.964426429	0.056922468	TOGARAM2	1.34E-08
8.51E-05	3.759481424	0.035528064	CLIP4	0.00050634
2.90E-64	16.88509671	0.163553539	YPEL5	1.71E-62
0.008311299	2.394950742	0.022188679	SLC30A6	0.031631148
7.64E-05	3.786429975	0.035815709	YIPF4	0.000458221
0.002285872	2.835755439	0.022259135	AL133245.1	0.010179615
2.87E-11	6.550143461	0.06280039	BIRC6	3.63E-10
0.007464425	2.434100463	0.022573343	TTC27	0.028807719
2.17E-53	15.33671911	0.148363343	CRIM1	1.06E-51
0.000607685	3.235248407	0.030443408	STRN	0.00308234
4.35E-12	6.826509185	0.065506095	EIF2AK2	5.84E-11
0.008063312	2.406037143	0.022325969	CEBPZOS	0.030803846
3.68E-05	3.964415792	0.037539653	CEBPZ	0.000232929
0.006877048	2.463622319	0.022864904	NDUFAF7	0.026811832
4.23E-07	4.924663429	0.046936879	CDC42EP3	3.49E-06
5.69E-08	5.303063824	0.050638524	HNRNPLL	5.19E-07
0.00152078	2.963506055	0.027821966	GALM	0.007059549
1.15E-11	6.68586238	0.064126847	SRSF7	1.50E-10
2.08E-11	6.598569123	0.063283234	SOS1	2.65E-10
0.001968102	2.883229688	0.025800575	CDKL4	0.008899425
1.56E-229	32.32491347	0.314048569	MAP4K3	2.58E-227
7.24E-22	9.538547465	0.09161428	MAP4K3-DT	1.59E-20
0.00077116	3.166600764	0.029711155	THUMPD2	0.003823402
1.03E-24	10.19653153	0.098376026	EML4	2.54E-23
1.10E-06	4.733527994	0.045069137	COX7A2L	8.64E-06
7.54E-06	4.327621021	0.041099638	ZFP36L2	5.29E-05
4.99E-06	4.417717411	0.041987106	THADA	3.60E-05
8.75E-14	7.366698625	0.070738757	LRPPRC	1.31E-12
0.000320238	3.413868257	0.032209233	PPM1B	0.001729382
7.66E-06	4.324108285	0.041071418	CAMKMT	5.37E-05
3.69E-10	6.157572001	0.058873006	SRBD1	4.21E-09
1.28E-07	5.152651455	0.048894738	EPAS1	1.13E-06
1.53E-05	4.168471611	0.039405483	RHOQ	0.00010283
0.008776772	2.374903372	0.021895947	AC018682.1	0.033193357
1.39E-24	10.16696699	0.098085381	CALM2	3.43E-23
3.41E-09	5.795245927	0.055157605	MSH2	3.57E-08
2.60E-05	4.046150492	0.038224793	MSH6	0.000168809
1.02E-11	6.703459725	0.064302253	FBXO11	1.34E-10
0.006604876	2.478063807	0.022749211	AC092650.1	0.025904023
0.011810606	2.26323491	0.020978869	FOXN2	0.043018139
4.59E-29	11.1278323	0.10737405	PPP1R21	1.31E-27
2.39E-39	13.07176089	0.069573903	NRXN1	8.80E-38
4.90E-18	8.576285582	0.08254843	ASB3	9.16E-17
3.53E-36	12.50453344	0.120876565	PSME4	1.23E-34
4.44E-14	7.45645625	0.071604649	ACYP2	6.78E-13
9.47E-08	5.209435101	0.049712718	RTN4	8.47E-07
0	50.41574632	0.488888182	RPS27A	0
1.74E-10	6.275563802	0.060118796	PPP4R3B	2.05E-09
4.74E-15	7.746078435	0.074388342	VRK2	7.73E-14
0.00063078	3.224583464	0.029432082	AC068193.1	0.003186482
3.20E-13	7.191748354	0.068839391	FANCL	4.62E-12
0.000859557	3.134902081	0.029405633	PAPOLG	0.004215001
1.04E-48	14.62043397	0.141494841	REL	4.59E-47
0.005208975	2.561639165	0.023422553	KIAA1841	0.021004925
6.38E-17	8.275806111	0.079640495	USP34	1.13E-15
1.22E-10	6.330485782	0.060656599	XPO1	1.46E-09
1.27E-97	20.93549015	0.203137621	CCT4	1.06E-95
0.000139363	3.634310493	0.034320056	B3GNT2	0.000800917
0.003400487	2.706435722	0.025268125	EHBP1	0.014518734
8.17E-05	3.76966919	0.035658192	MDH1	0.000487347
5.38E-09	5.718167123	0.054692426	UGP2	5.54E-08
0.010609934	2.304049446	0.02137281	VPS54	0.039152047
4.50E-91	20.20410003	0.195850316	PELI1	3.47E-89
0.002818747	2.768153258	0.025023662	AC012368.1	0.012278113
0.000160638	3.597511713	0.033926667	SERTAD2	0.000914481
0.00032799	3.407345692	0.031905249	SLC1A4	0.001767631
0.007747213	2.420611505	0.022518534	RAB1A	0.02972289
1.07E-12	7.024463575	0.067434279	ACTR2	1.50E-11
0.007275177	2.443381327	0.022589691	SPRED2	0.028164814
3.97E-05	3.946097692	0.037109592	ETAA1	0.000249576
0.004328917	2.625277666	0.024383058	PNO1	0.017910829
6.51E-07	4.839442766	0.046120743	PPP3R1	5.26E-06
0.004752845	2.593310511	0.02276905	APLF	0.019368945
6.21E-30	11.30482909	0.109192592	ARHGAP25	1.81E-28
3.10E-11	6.539019439	0.062617093	GFPT1	3.89E-10
1.50E-06	4.671391652	0.044478736	AAK1	1.15E-05
0.001406753	2.987411607	0.027909967	ANXA4	0.006572107
2.85E-05	4.024761133	0.038080602	SNRNP27	0.000183447
8.06E-14	7.377517843	0.070817649	MXD1	1.21E-12
4.81E-06	4.425448367	0.042082071	PCBP1	3.49E-05
5.09E-26	10.48453288	0.101174644	SNRPG	1.32E-24
0.000903656	3.120195389	0.029234585	FAM136A	0.004408921
0.012581959	2.238877036	0.019509931	AC007881.3	0.045351726
6.18E-17	8.279570814	0.079682233	ZNF638	1.10E-15
2.71E-14	7.52157915	0.072082497	EXOC6B	4.21E-13
0.000223172	3.511047322	0.032960951	SFXN5	0.001242356
1.08E-05	4.247808894	0.040299327	CCT7	7.41E-05
1.97E-08	5.493700777	0.036358365	EGR4	1.88E-07
0.000265397	3.464715332	0.032552915	ALMS1	0.001454037
0.00018085	3.566558711	0.033692209	DGUOK	0.001019854
0.000743395	3.177249682	0.029872572	TET3	0.003697895
4.75E-13	7.137582406	0.068308611	BOLA3	6.78E-12
1.28E-05	4.209590582	0.039976777	MOB1A	8.68E-05
4.89E-55	15.58109642	0.150782797	MTHFD2	2.49E-53
0.003384992	2.707951822	0.024505568	SLC4A5	0.014458421
0.003913103	2.659477026	0.023122859	C2orf81	0.016389417
6.55E-05	3.824504901	0.035988428	WDR54	0.000398998
0.006124636	2.504880662	0.022595087	MRPL53	0.02423016
0.011963937	2.258285362	0.016288507	LOXL3	0.043416815
0.009750184	2.335824911	0.020677898	SEMA4F	0.03645061
4.05E-06	4.462739891	0.042370754	POLE4	2.96E-05
0.000150062	3.615193734	0.034037139	GCFC2	0.000859599
9.31E-05	3.737008644	0.0353172	SUCLG1	0.000549768
0	39.27950745	0.380509527	TMSB10	0
3.88E-07	4.941311757	0.047017292	CAPG	3.22E-06
0.001244658	3.024637106	0.028407053	MAT2A	0.005878863
1.46E-24	10.16213808	0.09803608	VAMP8	3.60E-23
1.15E-18	8.741129539	0.084133348	VAMP5	2.22E-17
0.000449384	3.320436221	0.031244323	RNF181	0.0023534
7.16E-52	15.10810929	0.146170754	GNLY	3.34E-50
0.01262867	2.237443943	0.02070255	PTCD3	0.045489049
0.00274076	2.777284408	0.025981845	IMMT	0.011980403
9.80E-05	3.72404536	0.034933408	MRPL35	0.00057622
0.000495071	3.293312774	0.030905679	RNF103	0.002562198
3.35E-06	4.503298559	0.042786705	RMND5A	2.47E-05
2.23E-11	6.588166479	0.06318232	CD8A	2.84E-10
6.57E-23	9.784318719	0.094350342	CD8B	1.50E-21
3.95E-38	12.85658568	0.124086353	LINC01943	1.43E-36
0.001484056	2.971021213	0.027578185	RGPD2	0.006902725
1.63E-11	6.634565372	0.063531565	EIF2AK3	2.10E-10
0.000117726	3.677584891	0.034638214	RPIA	0.000683641
4.46E-37	12.66770141	0.122322608	IGKC	1.59E-35
3.51E-10	6.165425149	0.059002844	LINC00342	4.02E-09
1.90E-15	7.861073273	0.075553535	ANKRD36C	3.15E-14
1.50E-05	4.173032998	0.039190685	ASTL	0.000100892
1.38E-238	32.96298727	0.320413454	DUSP2	2.35E-236
5.36E-10	6.098452214	0.058353711	STARD7	6.01E-09
0.007520057	2.431411681	0.022342325	NCAPH	0.028995935
1.40E-05	4.188454655	0.039567398	LMAN2L	9.48E-05
2.23E-14	7.546887436	0.072464773	ANKRD36	3.50E-13
1.83E-13	7.267737031	0.069662696	ANKRD36B	2.68E-12
1.35E-28	11.03144932	0.106527657	COX5B	3.78E-27
1.63E-08	5.526738079	0.052798247	ZAP70	1.57E-07
3.72E-07	4.949454789	0.047175746	TMEM131	3.10E-06
6.69E-28	10.88638965	0.105108804	INPP4A	1.83E-26
0.000184829	3.560848667	0.033489529	COA5	0.001041253
7.23E-22	9.538658419	0.091921415	MGAT4A	1.59E-20
0.010914355	2.293335269	0.021007119	LINC02611	0.040149167
0.008493072	2.3870075	0.022008726	TSGA10	0.032253217
0.00010969	3.695585886	0.029488593	C2orf15	0.000639612
3.67E-08	5.382632093	0.051286838	TXNDC9	3.41E-07
5.53E-07	4.871646379	0.046418801	EIF5B	4.50E-06
5.68E-61	16.43156068	0.159075756	PDCL3	3.18E-59
4.66E-35	12.29766685	0.118841357	RPL31	1.56E-33
6.27E-09	5.692263442	0.054439817	RNF149	6.40E-08
9.07E-06	4.286695681	0.040724976	MAP4K4	6.30E-05
2.91E-11	6.548134006	0.062598962	IL18R1	3.67E-10
1.86E-06	4.626354827	0.04382965	IL18RAP	1.41E-05
0.01338199	2.214942955	0.020082395	MFSD9	0.047843615
0.007391143	2.437669428	0.022611906	MRPS9	0.028566644
6.76E-11	6.421188179	0.061550841	NCK2	8.26E-10
8.52E-08	5.229046032	0.049919592	GCC2	7.66E-07
0.000113245	3.68747427	0.034875883	LIMS1	0.000659433
4.80E-29	11.12385726	0.107406602	RANBP2	1.37E-27
7.11E-05	3.804439506	0.035902637	CCDC138	0.000428813
1.30E-30	11.44117475	0.110444549	BCL2L11	3.84E-29
0.008348055	2.393332361	0.02220502	ANAPC1	0.031742441
4.43E-08	5.348802313	0.051015009	TMEM87B	4.07E-07
2.70E-08	5.437545362	0.05187073	ZC3H6	2.55E-07
2.26E-07	5.045937249	0.048033952	CHCHD5	1.93E-06
1.21E-05	4.222250186	0.039479914	AC079922.2	8.25E-05
0.009006338	2.365357463	0.02198269	SLC20A1	0.033964279
0.000463287	3.311921949	0.031145044	PSD4	0.002415449
0.005436872	2.54673026	0.022591804	PAX8	0.021794946
6.04E-06	4.376090976	0.040877975	AC110769.2	4.31E-05
1.99E-07	5.070153948	0.048374864	ACTR3	1.71E-06
3.68E-63	16.73436498	0.162157728	DBI	2.13E-61
0.000311072	3.421772189	0.031204334	TMEM177	0.001683327
9.67E-07	4.76024583	0.045348293	PTPN4	7.62E-06
1.30E-35	12.40033881	0.119878568	CLASP1	4.47E-34
3.80E-07	4.945319384	0.046868257	AC012447.1	3.16E-06
0.000202233	3.537152114	0.033277729	NIFK-AS1	0.001133558
8.06E-07	4.796734583	0.045627703	NIFK	6.42E-06
0.001575714	2.952567779	0.027625903	TSN	0.0072888
0.01020189	2.318838755	0.021533067	GYPC	0.037897862
0.000825591	3.146710643	0.029591313	BIN1	0.00406371
1.87E-06	4.624927385	0.044023374	MAP3K2	1.42E-05
9.77E-07	4.758073203	0.045321803	WDR33	7.70E-06
0.009092041	2.361848306	0.021864024	SAP130	0.034232481
0.001336668	3.002998706	0.028161946	UGGT1	0.006273291
0.000357203	3.383990271	0.031351905	HS6ST1	0.001907549
6.56E-29	11.09599605	0.107158418	MZT2B	1.86E-27
2.95E-14	7.510141517	0.072164463	MZT2A	4.58E-13
6.63E-14	7.403612542	0.071100069	MGAT5	1.00E-12
1.39E-15	7.900539303	0.075915613	CCNT2	2.32E-14
1.06E-05	4.251409709	0.040337063	RAB3GAP1	7.31E-05
0.005666567	2.532255643	0.023617031	UBXN4	0.022612747
2.45E-92	20.34739627	0.196762466	MCM6	1.91E-90
1.69E-104	21.67702584	0.210320965	CXCR4	1.48E-102
1.37E-106	21.8976745	0.212209633	ARHGAP15	1.23E-104
1.14E-15	7.925548493	0.07622014	GTDC1	1.90E-14
1.70E-32	11.81177596	0.114119932	ZEB2	5.38E-31
1.02E-26	10.63521521	0.102652897	MBD5	2.69E-25
8.76E-06	4.294251154	0.04063678	RBM43	6.09E-05
0.000412873	3.344017269	0.031470789	NMI	0.002177866
5.23E-07	4.882593323	0.046523007	RIF1	4.27E-06
3.52E-05	3.974758185	0.037584725	STAM2	0.000223542
2.62E-05	4.044212905	0.032722283	AC012443.2	0.000170107
2.74E-06	4.545191578	0.043248988	PRPF40A	2.05E-05
2.05E-90	20.12906259	0.19507894	NR4A2	1.58E-88
3.79E-05	3.957003704	0.037417349	GPD2	0.000239596
1.19E-11	6.680958344	0.064074191	CYTIP	1.55E-10
1.70E-07	5.099785217	0.048437385	WDSUB1	1.48E-06
1.75E-05	4.138126331	0.039199764	BAZ2B	0.000116384
2.18E-25	10.34592686	0.099804928	7-Mar	5.52E-24
2.22E-05	4.083648859	0.03867695	LY75	0.000145209
1.58E-14	7.591218192	0.072963869	RBMS1	2.52E-13
1.01E-71	17.87026787	0.173199971	TANK	6.40E-70
6.02E-05	3.845311459	0.036232599	AC009299.3	0.000369059
1.12E-07	5.177871085	0.049398852	PSMD14	9.93E-07
2.40E-28	10.97935051	0.105474297	DPP4	6.68E-27
0.003718377	2.676626256	0.024951808	IFIH1	0.015701466
0.000936138	3.10977859	0.029038076	GCA	0.004557929
0.00514902	2.565657719	0.023315838	AC009495.3	0.020782993
0.012443585	2.243149577	0.019983088	TTC21B-AS1	0.044921938
1.35E-54	15.5162573	0.150246468	STK39	6.79E-53
3.19E-111	22.37843332	0.216992066	CERS6	3.00E-109
4.29E-08	5.354602004	0.047440777	SPC25	3.95E-07
0.000366466	3.376954516	0.03185233	PPIG	0.00195356
3.86E-05	3.952933013	0.03283012	PHOSPHO2	0.000242984
0.000479325	3.302389281	0.031092108	METTL5	0.002487402
1.40E-06	4.685642349	0.044591488	UBR3	1.08E-05
0.001396626	2.98961954	0.028004546	GORASP2	0.006529124
0.002357178	2.825930011	0.02647895	TLK1	0.01046391
0.007728028	2.421512811	0.022381295	DCAF17	0.029673268
4.10E-07	4.930468469	0.046962505	SLC25A12	3.40E-06
0.012029098	2.256198613	0.020883612	HAT1	0.043626904
0.001661465	2.936169154	0.027424339	ITGA6	0.00763544
0.001657875	2.936840205	0.027180636	AC078883.1	0.007620596
1.40E-06	4.684791971	0.043629317	MAP3K20	1.08E-05
4.33E-08	5.352966867	0.050289289	CDCA7	3.98E-07
0.0007995	3.15608917	0.029698033	SP3	0.003947239
6.49E-11	6.427303179	0.061577796	OLA1	7.94E-10
0.005570781	2.538227198	0.023484786	SCRN3	0.022272583
2.03E-08	5.487924877	0.052358208	GPR155	1.94E-07
1.57E-05	4.163482187	0.03951162	AC010894.3	0.000104904
2.07E-31	11.5994622	0.11202577	WIPF1	6.34E-30
9.00E-11	6.377476438	0.061094129	ATF2	1.09E-09
6.72E-58	15.996828	0.154962708	ATP5MC3	3.60E-56
0.00026611	3.463992809	0.032602936	LNPK	0.001456437
7.63E-26	10.44618453	0.10081197	HNRNPA3	1.97E-24
3.84E-12	6.84455647	0.065665374	NFE2L2	5.18E-11
6.44E-11	6.42866691	0.061541448	AGPS	7.88E-10
0.000836939	3.142716699	0.029324181	RBM45	0.004109988
7.82E-65	16.96221364	0.164296396	TTN	4.64E-63
2.25E-19	8.924019064	0.08588918	CCDC141	4.43E-18
4.76E-07	4.901289316	0.046657265	UBE2E3	3.91E-06
2.39E-74	18.20422005	0.176482422	LINC01934	1.60E-72
1.01E-14	7.649410363	0.073524565	ITGA4	1.62E-13
0.000452626	3.318429683	0.031109724	CERKL	0.002367459
0.004934628	2.580376791	0.023966995	ITPRID2	0.020001719
1.58E-05	4.162000202	0.039487841	ZC3H15	0.00010552
5.04E-06	4.415621667	0.041871186	WDR75	3.63E-05
0.013466873	2.212476665	0.020441392	ANKAR	0.048081996
2.09E-05	4.097833726	0.038887063	ORMDL1	0.000137274
9.88E-06	4.267495573	0.040462197	PMS1	6.83E-05
0.000177906	3.570859198	0.033529907	C2orf88	0.0010052
0	41.56030014	0.404332217	HIBCH	0
4.63E-06	4.433595114	0.042136089	MFSD6	3.36E-05
0.00038363	3.364343184	0.031564027	AC006460.2	0.002037861
2.72E-12	6.893684601	0.066074083	NAB1	3.71E-11
1.43E-15	7.896605247	0.075938006	GLS	2.39E-14
2.07E-21	9.42876659	0.090876487	STAT1	4.46E-20
2.23E-13	7.240629391	0.069544486	STAT4	3.25E-12
4.05E-06	4.46275676	0.042432652	NABP1	2.96E-05
0.002442748	2.81448826	0.026304723	SLC39A10	0.010805171
1.06E-05	4.251013935	0.04036124	STK17B	7.32E-05
0.00118459	3.039567554	0.028452736	GTF3C3	0.005632603
0.000345506	3.393120639	0.031902535	PGAP1	0.001851169
3.47E-63	16.73795418	0.16208124	ANKRD44	2.01E-61
0.000418322	3.340378382	0.031477505	COQ10B	0.002204406
0	64.9405135	0.632349274	HSPD1	0
0	62.22881531	0.605830213	HSPE1	0
5.75E-173	28.01231905	0.27216423	MOB4	7.59E-171
1.42E-11	6.654352896	0.063458879	RFTN2	1.85E-10
0.001008168	3.087815375	0.028395545	AC011997.1	0.00487047
0.000140591	3.632047758	0.034211091	PLCL1	0.000807536
6.86E-08	5.269057136	0.049915037	MAIP1	6.19E-07
1.55E-185	29.02587344	0.282008968	SPATS2L	2.17E-183
7.45E-11	6.406321213	0.061084922	AC012459.1	9.05E-10
0.007729766	2.421431108	0.022216895	SGO2	0.029674546
3.57E-14	7.485363333	0.071928687	BZW1	5.49E-13
5.25E-122	23.45982944	0.227756764	CLK1	5.41E-120
0.007600755	2.427542379	0.022544177	PPIL3	0.029264363
6.47E-09	5.686805083	0.054309877	ORC2	6.60E-08
1.12E-34	12.22662424	0.118101468	NDUFB3	3.73E-33
2.16E-14	7.551231757	0.072568616	CFLAR	3.39E-13
0.003955772	2.655821643	0.02465191	CASP10	0.016548445
6.32E-22	9.552633932	0.092095078	CASP8	1.39E-20
2.59E-18	8.649452909	0.083283874	SUMO1	4.90E-17
7.63E-53	15.25499661	0.147723708	NOP58	3.64E-51
1.65E-10	6.283609353	0.060142567	BMPR2	1.96E-09
0.003755469	2.673298522	0.024877898	FAM117B	0.015838118
0.010484819	2.308530703	0.021291436	CARF	0.038764837
0.013564232	2.209664386	0.020443276	CYP20A1	0.04840506
6.09E-05	3.842573123	0.036272183	ABI2	0.00037277
0.009027646	2.364482269	0.021801705	RAPH1	0.034038559
5.53E-08	5.308457312	0.050587263	CD28	5.04E-07
2.47E-37	12.7141271	0.122764086	CTLA4	8.82E-36
4.90E-10	6.112792776	0.058517036	ICOS	5.51E-09
0.004730022	2.594965429	0.024211036	INO80D	0.019298269
5.25E-116	22.86444456	0.221890069	EEF1B2	5.09E-114
0.000973455	3.098213536	0.028829427	ZDBF2	0.004717876
0.000344564	3.393868189	0.031354443	KLF7	0.001847998
0.001086719	3.065448395	0.028653727	CCNYL1	0.005209447
0.012199321	2.250793138	0.020759918	PLEKHM3	0.044168442
0.008103665	2.404212912	0.022332063	PIKFYVE	0.030913332
0.000612016	3.233220321	0.024298911	UNC80	0.003099842
2.49E-15	7.827246581	0.075018213	RPE	4.11E-14
0.00010895	3.697306409	0.034889906	KANSL1L	0.00063582
1.97E-16	8.140353233	0.077853285	AC007038.1	3.42E-15
1.25E-06	4.707505162	0.044650541	LANCL1	9.72E-06
6.02E-105	21.7244818	0.210606756	IKZF2	5.30E-103
2.26E-08	5.469334668	0.05218921	BARD1	2.15E-07
1.30E-06	4.699607555	0.038378518	ABCA12	1.01E-05
0.000215214	3.520688223	0.033083916	ATIC	0.001201219
0.008590376	2.382816574	0.021922681	FN1	0.032550646
1.13E-08	5.590470679	0.036996481	LINC00607	1.12E-07
5.67E-05	3.860044926	0.036224482	MREG	0.000348918
1.71E-14	7.581368366	0.07287217	XRCC5	2.71E-13
5.50E-05	3.867536039	0.036372532	SMARCAL1	0.000339066
6.50E-194	29.68226798	0.287868858	RPL37A	9.48E-192
0.006138582	2.504076064	0.023111093	DIRC3	0.024276241
5.40E-23	9.804133623	0.094471744	ARPC2	1.25E-21
9.94E-06	4.266285324	0.038685073	AC021016.2	6.86E-05
0.000139151	3.63470292	0.034308477	PNKD	0.000799917
0.00279881	2.770465673	0.017414256	AC021016.3	0.012201333
0.000987967	3.093825806	0.029047651	USP37	0.004780531
0.001891316	2.89574211	0.027072101	CNOT9	0.008581601
0.000953137	3.10445894	0.028941936	NHEJ1	0.004631088
0.00147039	2.973861362	0.023335949	AC068946.3	0.00684217
0.004268024	2.630097103	0.024436482	ANKZF1	0.01768313
6.04E-05	3.844507274	0.036405771	TUBA4A	0.000370164
1.31E-25	10.39507565	0.100080525	EPHA4	3.33E-24
8.90E-19	8.770368464	0.084225139	SGPP2	1.72E-17
1.22E-10	6.330444612	0.060410936	FARSB	1.46E-09
1.99E-07	5.07025543	0.047884778	AP1S3	1.71E-06
0.002037879	2.872238116	0.026782008	MRPL44	0.009169803
1.74E-14	7.57934714	0.072848002	CUL3	2.75E-13
4.09E-30	11.34150254	0.109517958	DOCK10	1.20E-28
0.00271224	2.78068226	0.024518893	IRS1	0.011865559
0.006684194	2.473801713	0.022998054	RHBDD1	0.026150051
3.27E-10	6.176712575	0.059119786	AGFG1	3.76E-09
0.002624669	2.791320961	0.025808714	CCL20	0.011535005
4.20E-10	6.137177812	0.058773438	TRIP12	4.77E-09
0.006490545	2.484287637	0.021776442	FBXO36	0.025524807
1.47E-13	7.296750676	0.070092016	SP110	2.18E-12
6.59E-08	5.276410969	0.050385853	SP140	5.97E-07
0.001336535	3.003028945	0.02819091	SP140L	0.006273291
6.36E-27	10.67938391	0.103006255	SP100	1.68E-25
7.10E-06	4.340757017	0.041258626	CAB39	5.01E-05
7.02E-05	3.807381946	0.035995923	ITM2C	0.000424229
0.001618609	2.944265753	0.026243872	GPR55	0.007462842
7.95E-05	3.776729125	0.035721076	PSMD1	0.000475107
3.05E-61	16.46933832	0.15957684	NCL	1.71E-59
1.15E-294	36.6686834	0.355492538	PTMA	2.80E-292
5.10E-05	3.885654173	0.036554227	COPS7B	0.00031576
3.57E-08	5.387762271	0.051419139	DIS3L2	3.32E-07
8.47E-14	7.370896743	0.069569801	TIGD1	1.27E-12
0.002945259	2.753814253	0.025707155	EIF4E2	0.012781748
0.001183971	3.039725009	0.028559477	GIGYF2	0.005630927
2.07E-12	6.932523138	0.066540522	INPP5D	2.84E-11
4.01E-09	5.767949387	0.055147525	ATG16L1	4.17E-08
3.30E-18	8.621684762	0.082979432	DGKD	6.22E-17
0.003090092	2.738065097	0.02544487	AGAP1	0.013319993
1.15E-08	5.587479264	0.037010095	AGAP1-IT1	1.14E-07
4.44E-05	3.91952885	0.035823116	AC012063.1	0.000276942
1.85E-20	9.196394677	0.088615598	LRRFIP1	3.84E-19
3.66E-17	8.341750214	0.080165032	UBE2F	6.59E-16
0.001096605	3.062739373	0.028643259	SCLY	0.005252816
0.003306439	2.715735206	0.025359115	ILKAP	0.014154374
1.44E-10	6.304584	0.060393582	HDAC4	1.72E-09
0.002498415	2.807238108	0.025882675	HDAC4-AS1	0.011028313
3.18E-21	9.38375933	0.090421423	COPS9	6.81E-20
0.003554933	2.691654007	0.022256394	GPC1	0.015099494
0.001494869	2.968790983	0.027749473	ANKMY1	0.006946901
0.007193899	2.447432735	0.022740775	MTERF4	0.027896165
0.003448922	2.701736354	0.025250044	PPP1R7	0.01470176
3.30E-10	6.175158748	0.059130101	HDLBP	3.80E-09
3.11E-08	5.412511678	0.051701576	SEPTIN2	2.91E-07
9.96E-09	5.612689192	0.037708526	BOK	9.92E-08
4.70E-09	5.741334389	0.054594984	DTYMK	4.84E-08
0.002295667	2.8343895	0.026465839	ING5	0.010216611
1.14E-07	5.174279894	0.049336699	PDCD1	1.01E-06
0.009388851	2.34991493	0.020273671	IL5RA	0.035218194
0.00411617	2.642389201	0.024661601	CRBN	0.017143568
1.64E-16	8.16273413	0.07840732	SUMF1	2.86E-15
1.66E-20	9.207836193	0.088726953	ITPR1	3.46E-19
0.013439487	2.213270902	0.020422666	AC018816.1	0.048008557
6.53E-16	7.994048514	0.076723172	BHLHE40	1.11E-14
8.19E-32	11.67874094	0.112735079	ARL8B	2.54E-30
1.48E-05	4.176367252	0.039475557	AC026202.2	9.95E-05
0.002570655	2.798044091	0.02615637	EDEM1	0.01132353
5.63E-06	4.391492832	0.037473685	AC069277.1	4.04E-05
2.17E-06	4.594746543	0.040355301	LMCD1-AS1	1.64E-05
4.17E-19	8.855360539	0.08472605	RAD18	8.17E-18
1.67E-66	17.18654365	0.166415436	SRGAP3	1.02E-64
5.40E-08	5.312831374	0.050735622	SETD5	4.93E-07
2.15E-05	4.091175122	0.038559631	OGG1	0.000140969
1.40E-17	8.454633143	0.080605543	CAMK1	2.58E-16
2.91E-09	5.821618675	0.055698414	ARPC4	3.08E-08
0.00164122	2.939970116	0.027185667	FANCD2	0.007548967
4.42E-19	8.848965223	0.085212932	BRK1	8.64E-18
8.40E-05	3.762973964	0.035456114	IRAK2	0.000499881
0.001213329	3.03233997	0.028449616	SEC13	0.005749839
1.22E-07	5.162143896	0.049246159	ATG7	1.07E-06
0.00171592	2.92615125	0.027340554	TAMM41	0.007870285
0.000207938	3.529799165	0.033329788	RAF1	0.001162755
0	44.51446313	0.431524377	RPL32	0
8.39E-09	5.642375983	0.053906522	IQSEC1	8.43E-08
0.000723643	3.18505098	0.029965775	NUP210	0.003610693
1.59E-21	9.45640195	0.091079719	LSM3	3.44E-20
4.21E-08	5.357946213	0.051153704	SLC6A6	3.88E-07
0.007533167	2.430780597	0.022603855	NR2C2	0.029035887
0.000690069	3.198773096	0.030078589	SH3BP5	0.003454595
0.004224707	2.633563058	0.02447931	METTL6	0.017517402
0.000315736	3.417723218	0.03210619	EAF1	0.001707256
0.000759549	3.171010334	0.029775771	HACL1	0.00377026
3.78E-05	3.957976101	0.037437376	BTD	0.000238694
2.11E-07	5.058946945	0.04822903	ANKRD28	1.81E-06
2.60E-31	11.57992995	0.111870412	OXNAD1	7.92E-30
9.48E-19	8.7633211	0.084396714	RFTN1	1.83E-17
6.68E-06	4.353991667	0.038102981	AC090948.2	4.74E-05
0.001051975	3.075152559	0.027413748	AC090948.4	0.005065818
6.11E-09	5.696653021	0.054478163	PLCL2	6.25E-08
3.19E-09	5.806617505	0.055557712	TBC1D5	3.35E-08
0.010683621	2.301431701	0.02113335	SATB1	0.039389559
2.73E-06	4.546056569	0.04269684	SATB1-AS1	2.04E-05
0.003158766	2.730828639	0.02551872	RAB5A	0.013574467
1.69E-10	6.280158192	0.060159666	KAT2B	2.00E-09
0	39.90665707	0.387113584	RPL15	0
0.001080445	3.067179489	0.028826462	TOP2B	0.005181722
2.05E-07	5.064074487	0.048165108	NEK10	1.76E-06
1.27E-23	9.949505273	0.095970431	SLC4A7	3.00E-22
5.73E-06	4.38749436	0.041660226	EOMES	4.10E-05
0.00144094	2.980064135	0.027384888	LINC01967	0.006715487
5.07E-40	13.189134	0.127567207	TGFBR2	1.88E-38
0.001172029	3.042777314	0.024573544	AC096921.2	0.005581667
2.64E-06	4.553729206	0.043326464	STT3B	1.97E-05
0.000251589	3.479058417	0.030638305	OSBPL10	0.001383775
1.02E-09	5.993991661	0.057161516	GPD1L	1.12E-08
0.010397345	2.311691512	0.021460268	CMTM7	0.038475093
4.23E-09	5.758933967	0.055045285	CMTM6	4.39E-08
0.001164367	3.044750475	0.028535178	CNOT10	0.005548933
8.11E-05	3.771642561	0.03522931	CCR4	0.000484192
0.013760902	2.204036131	0.02003588	FBXL2	0.048982781
0.000273536	3.456581893	0.032613643	CLASP2	0.001493984
5.29E-05	3.877071372	0.036724187	TRANK1	0.000326626
0.000686866	3.200113968	0.030045899	EPM2AIP1	0.003440749
8.47E-10	6.024800828	0.057625263	LRRFIP2	9.36E-09
2.04E-06	4.607199687	0.043850481	GOLGA4	1.54E-05
3.93E-116	22.87701913	0.21636771	ITGA9	3.85E-114
0.014016794	2.196816027	0.02024605	MYD88	0.049783224
0.000287738	3.442917271	0.028216434	SLC22A13	0.001566283
0.001244841	3.024592768	0.027612269	XYLB	0.005878863
0.000873133	3.130302248	0.029360736	EXOG	0.004272828
2.85E-19	8.897880611	0.085326918	CSRNP1	5.60E-18
1.16E-06	4.722642975	0.035185621	AC092053.2	9.07E-06
0.009477565	2.34641223	0.021152772	CX3CR1	0.035532039
2.65E-148	25.90883914	0.251345208	RPSA	3.07E-146
6.74E-05	3.81754461	0.035771927	EIF1B-AS1	0.000409476
7.03E-09	5.67264698	0.054221219	EIF1B	7.13E-08
0.002254808	2.840122803	0.021487313	ENTPD3	0.010058084
8.75E-224	31.91322902	0.309423581	RPL14	1.41E-221
6.93E-13	7.085464648	0.06799954	CTNNB1	9.78E-12
3.89E-10	6.149230908	0.058760597	ULK4	4.43E-09
8.13E-05	3.770863774	0.035627885	TRAK1	0.0004853
3.61E-06	4.487146964	0.042653497	SS18L2	2.66E-05
2.67E-22	9.641672571	0.09296919	NKTR	5.93E-21
0.00163047	2.942005673	0.027446226	HIGD1A	0.007506059
1.78E-08	5.511538458	0.052637798	SNRK	1.71E-07
1.04E-06	4.745875017	0.045071149	ABHD5	8.15E-06
0.000283094	3.44731539	0.032386364	TCAIM	0.001542196
0.004124241	2.641725763	0.024476608	ZNF445	0.017164836
0.002820313	2.767972228	0.02583585	EXOSC7	0.012282403
3.80E-07	4.94543492	0.046955727	LARS2	3.16E-06
2.17E-06	4.594380138	0.043658099	LIMD1	1.64E-05
0.000724673	3.18463918	0.02996504	SACM1L	0.003614127
8.49E-07	4.786457454	0.045528538	FYCO1	6.74E-06
3.05E-11	6.541210658	0.062674444	CXCR6	3.84E-10
1.22E-06	4.713015262	0.044380212	CCR2	9.48E-06
1.26E-25	10.39871219	0.100192661	CCR5	3.21E-24
9.42E-06	4.278287966	0.040647065	SETD2	6.52E-05
1.24E-14	7.623129493	0.07326193	SMARCC1	1.98E-13
9.61E-10	6.004312407	0.057477502	MAP4	1.06E-08
0.000511731	3.283996304	0.030675784	ZNF589	0.002644529
5.44E-84	19.38233416	0.187918375	TMA7	3.99E-82
3.61E-18	8.611418886	0.082884482	PRKAR2A	6.79E-17
9.24E-06	4.282606683	0.040616622	NDUFAF3	6.40E-05
2.05E-06	4.606348059	0.043228303	USP19	1.55E-05
0.00046686	3.309771724	0.030835097	C3orf62	0.00243168
0.000310973	3.42185884	0.032248064	USP4	0.001683222
6.14E-15	7.713067488	0.074155193	RHOA	9.97E-14
1.85E-09	5.897348894	0.05611745	TCTA	1.98E-08
0.002972052	2.750848952	0.016635563	BSN	0.012883843
0.003144623	2.732307216	0.025024115	RNF123	0.013522925
2.43E-06	4.57080776	0.043501599	RBM6	1.82E-05
3.87E-09	5.774144359	0.055191535	RBM5	4.03E-08
1.33E-10	6.317906603	0.060544635	GNAI2	1.58E-09
0.00921285	2.356950559	0.02078815	HYAL2	0.034619471
0.011321942	2.279390143	0.021038939	TUSC2	0.041467986
0.006285667	2.495687381	0.023221398	RASSF1	0.024802204
0.001703872	2.92834262	0.027381151	CYB561D2	0.007823514
2.78E-05	4.030806035	0.035304146	CYB561D2.1	0.000179313
0.000150358	3.614682502	0.033930668	CISH	0.000861063
0.009169687	2.35869393	0.02181857	MAPKAPK3	0.034481811
0.006244679	2.498007419	0.023236882	MANF	0.024645075
0.001178129	3.041214509	0.028531231	TEX264	0.005608194
1.09E-257	34.27020744	0.332353906	RPL29	2.02E-255
0.000284134	3.446324424	0.029670637	POC1A	0.001547464
0.001742675	2.92133493	0.027352432	TWF2	0.007979138
3.86E-05	3.953053435	0.037456488	WDR82	0.000242934
0.010449508	2.309803866	0.020762468	STAB1	0.038647811
9.51E-06	4.276129741	0.040618756	PBRM1	6.58E-05
1.96E-13	7.258290829	0.06970267	SPCS1	2.86E-12
0.002450054	2.813528303	0.02629334	STIMATE	0.010830683
3.90E-09	5.772918806	0.055097253	SFMBT1	4.06E-08
0.004720255	2.595675752	0.023989545	ACTR8	0.019277038
8.23E-104	21.60403152	0.209638182	SELENOK	7.16E-102
0.001393006	2.990412253	0.028065779	CCDC66	0.006515085
6.10E-11	6.436856908	0.061705144	ARHGEF3	7.47E-10
1.94E-05	4.114984168	0.038960941	APPL1	0.000127814
7.17E-06	4.338637466	0.041210503	ARF4	5.06E-05
2.50E-16	8.111660084	0.077903549	DENND6A	4.30E-15
0.007231409	2.445557997	0.022523591	DENND6A-AS1	0.028015909
0.001071152	3.069760694	0.028844292	SLMAP	0.005145328
0.011757361	2.26496672	0.020794288	ABHD6	0.042862124
0.003144851	2.732283333	0.025501448	PXK	0.013522925
0.000264505	3.465619717	0.032405876	C3orf14	0.001449531
0.003066662	2.740567205	0.025596383	THOC7	0.013235199
9.56E-06	4.27493895	0.040605703	ATXN7	6.61E-05
6.07E-08	5.291419475	0.050492914	SLC25A26	5.52E-07
2.36E-08	5.461916188	0.052082884	LRIG1	2.23E-07
0.00034132	3.396457817	0.031776434	KBTBD8	0.001832461
1.41E-46	14.28237156	0.138230272	SUCLG2	5.95E-45
0.001910324	2.892602294	0.026862991	AC109587.1	0.00865298
8.80E-22	9.518361335	0.091752444	ARL6IP5	1.92E-20
0.003883548	2.66202998	0.024815064	FRMD4B	0.016288234
8.39E-36	12.43548515	0.120203938	FOXP1	2.90E-34
4.30E-41	13.37381926	0.129256428	EIF4E3	1.65E-39
4.99E-40	13.19036568	0.127515963	RYBP	1.86E-38
9.40E-18	8.500987114	0.081823992	PPP4R2	1.74E-16
0.003687304	2.679436976	0.024583418	EBLN2	0.015582714
2.39E-22	9.652751975	0.092891173	GBE1	5.34E-21
0.000240737	3.49085642	0.032925964	C3orf38	0.00133067
4.89E-11	6.470187727	0.061857311	NSUN3	6.05E-10
1.32E-13	7.311528316	0.070204231	CLDND1	1.96E-12
0.003382535	2.708192841	0.02526278	CMSS1	0.014450846
0.013661661	2.206867434	0.020224617	IMPG2	0.048686952
7.10E-22	9.540628218	0.091967816	SENP7	1.56E-20
0.002711696	2.780747372	0.025960433	TRMT10C	0.011865559
0.000820604	3.148482223	0.029599565	ZBTB11	0.0040436
3.82E-270	35.09640346	0.340616586	RPL24	8.16E-268
1.13E-14	7.634544498	0.073325335	NFKBIZ	1.81E-13
1.11E-79	18.86468486	0.182736876	CBLB	7.84E-78
3.35E-10	6.173049515	0.059120912	BBX	3.84E-09
1.18E-13	7.326989703	0.049247118	LINC00636	1.75E-12
1.44E-11	6.652227962	0.063805016	CD47	1.87E-10
7.05E-07	4.823723676	0.045939988	TRAT1	5.65E-06
3.91E-15	7.77051297	0.074404736	NECTIN3	6.40E-14
7.47E-36	12.44468266	0.12027126	CD96	2.59E-34
4.16E-08	5.359994135	0.051116599	PLCXD2	3.84E-07
6.40E-07	4.842939248	0.044924262	CD200	5.17E-06
0.000178295	3.570287177	0.033677211	CD200R1	0.001007129
3.03E-42	13.5696153	0.131229929	SIDT1	1.20E-40
8.12E-21	9.284564448	0.089479597	NAA50	1.71E-19
9.74E-09	5.616568216	0.053625945	ATP6V1A	9.71E-08
7.54E-48	14.48498027	0.140178407	TIGIT	3.29E-46
9.49E-69	17.48398025	0.169451153	ZBTB20	5.90E-67
0.000485647	3.298712045	0.030856365	ARHGAP31	0.002517122
1.90E-07	5.078264448	0.048414572	COX17	1.64E-06
2.97E-07	4.992988901	0.047620674	GSK3B	2.50E-06
1.75E-13	7.273667013	0.069847972	NDUFB4	2.58E-12
0.00245959	2.812279135	0.02237088	HGD	0.010870563
0.007130588	2.450616632	0.021492356	POLQ	0.027681146
0.009164217	2.358915374	0.02192662	HCLS1	0.034473515
2.90E-21	9.393631563	0.090534405	GOLGB1	6.21E-20
2.40E-05	4.065238168	0.038500852	IQCB1	0.000156532
1.04E-06	4.745700978	0.044886004	EAF2	8.16E-06
0.000282543	3.447840839	0.032153402	CCDC58	0.001539596
0.009072398	2.362650001	0.021810619	AC083798.2	0.034164615
3.16E-11	6.535986198	0.062622947	PARP9	3.96E-10
4.22E-10	6.136291498	0.058703472	DTX3L	4.79E-09
1.36E-08	5.558852751	0.053091436	PARP15	1.33E-07
6.96E-09	5.674480576	0.054267551	PARP14	7.06E-08
5.62E-07	4.868605144	0.046187	SEC22A	4.57E-06
0.004892962	2.583303357	0.023857611	MYLK-AS1	0.019867136
2.43E-09	5.851931008	0.055905857	CCDC14	2.59E-08
0.000451413	3.31917862	0.031020136	UMPS	0.002362288
0.000889057	3.124989534	0.02939665	ZNF148	0.004342709
0.000841089	3.141268396	0.029485827	SNX4	0.004128449
0.004725447	2.59529797	0.024091184	OSBPL11	0.019294511
1.21E-05	4.221553459	0.040009226	ZXDC	8.28E-05
7.31E-107	21.9262092	0.210819982	MCM2	6.60E-105
0.003721572	2.676338456	0.024953986	EEFSEC	0.015711816
0.005129051	2.567005371	0.022904413	KIAA1257	0.020712881
1.05E-12	7.027981984	0.06732473	ISY1	1.47E-11
1.44E-07	5.130981235	0.048902485	H1FX	1.26E-06
9.57E-05	3.730116826	0.033826886	EFCAB12	0.000563864
0.000520121	3.27941066	0.030817933	MBD4	0.002682634
0.002969983	2.751077073	0.025408176	PLXND1	0.012878462
3.83E-05	3.955105966	0.037434406	TMCC1	0.000241289
0.006709341	2.47245976	0.022932611	PIK3R4	0.026224151
5.89E-37	12.64596999	0.122237052	ATP2C1	2.08E-35
2.05E-10	6.250323124	0.057921398	AC010210.1	2.40E-09
1.56E-22	9.69667486	0.093343046	DNAJC13	3.50E-21
0.00841666	2.390328255	0.022151616	UBA5	0.031986033
0.000224797	3.509119138	0.033079687	TOPBP1	0.00125041
1.72E-07	5.097439744	0.048586728	MSL2	1.49E-06
1.43E-13	7.300725046	0.070130206	STAG1	2.12E-12
7.92E-09	5.652299139	0.054035948	NCK1	7.97E-08
3.44E-12	6.860105308	0.065725415	PIK3CB	4.67E-11
9.58E-15	7.656087132	0.073588586	ZBTB38	1.54E-13
5.73E-22	9.562854896	0.092194807	RASA2	1.26E-20
6.61E-05	3.822357783	0.03618898	RNF7	0.000402026
3.92E-193	29.62177246	0.287831884	ATP1B3	5.67E-191
0.001900952	2.894146782	0.027096684	TFDP2	0.008616072
3.79E-07	4.945707952	0.047160515	XRN1	3.16E-06
8.88E-23	9.7538492	0.093980236	ATR	2.02E-21
0.000604732	3.236638839	0.024564157	TRPC1	0.003068836
2.19E-12	6.924626707	0.066445003	U2SURP	3.00E-11
2.36E-29	11.18712336	0.108006642	SLC9A9	6.77E-28
5.30E-21	9.329818357	0.089873138	PLSCR1	1.12E-19
3.84E-05	3.95394953	0.037406164	GYG1	0.000242242
1.45E-05	4.18158977	0.039613166	HLTF	9.75E-05
0.011436246	2.275557761	0.021061881	HPS3	0.041843112
4.25E-05	3.929972213	0.034680837	TM4SF1	0.000266208
3.12E-05	4.003419246	0.037537097	WWTR1	0.000199542
0.004010311	2.651200488	0.024751162	RNF13	0.016743444
5.02E-08	5.326038632	0.05079837	TSC22D2	4.59E-07
3.31E-11	6.528863557	0.062601234	SERP1	4.14E-10
0.002004002	2.877531071	0.02657411	SIAH2-AS1	0.009043422
3.40E-07	4.966913946	0.047343199	GPR171	2.84E-06
0.010292902	2.315495996	0.020670727	P2RY14	0.038175534
0.000164491	3.59134003	0.027389677	P2RY13	0.000932896
2.12E-46	14.25387144	0.137674272	MBNL1	8.91E-45
0.00154318	2.9590031	0.02758336	MBNL1-AS1	0.007150959
1.31E-05	4.203911976	0.039796139	AC026347.1	8.88E-05
0.000260486	3.469735453	0.031740227	P2RY1	0.001428984
0.003300798	2.716300577	0.02262607	LINC02006	0.014133087
0.002415267	2.81812279	0.026404512	DHX36	0.010692566
0.003814304	2.668080008	0.024875008	SLC33A1	0.016051991
0.002285908	2.835750387	0.026532738	GMPS	0.010179615
0.000421961	3.337972479	0.031432877	SSR3	0.002220812
8.84E-28	10.86103125	0.104691224	TIPARP	2.41E-26
2.00E-08	5.490872885	0.051651261	LINC00886	1.91E-07
0.004478121	2.613719923	0.023730484	LINC00880	0.0184056
0.009875013	2.33106322	0.021653965	CCNL1	0.036845554
9.44E-08	5.209957172	0.049706073	RSRC1	8.45E-07
0.001628251	2.942427269	0.026760611	RARRES1	0.007501178
0.000609734	3.234287284	0.030357699	IFT80	0.003090507
1.65E-07	5.105956993	0.048705694	SMC4	1.43E-06
0.002267483	2.838334256	0.022713553	AC069224.1	0.010107328
4.80E-06	4.425941522	0.033939059	LINC01322	3.48E-05
6.07E-13	7.103813807	0.044777409	AC079822.1	8.60E-12
6.96E-68	17.37003145	0.167967265	GOLIM4	4.27E-66
0.000877929	3.128692829	0.028422462	ACTRT3	0.004292322
4.58E-05	3.91193655	0.02943149	SEC62-AS1	0.000284955
2.79E-45	14.07286879	0.136185195	PHC3	1.15E-43
3.94E-12	6.840848399	0.065628749	SKIL	5.30E-11
1.15E-10	6.339917334	0.060722358	RPL22L1	1.38E-09
6.84E-20	9.054832679	0.087235783	TNIK	1.39E-18
0.012982499	2.226734877	0.019715485	AC092919.1	0.046632286
0.006526101	2.482341747	0.02100611	PLD1	0.025650311
2.12E-27	10.78098431	0.104040129	FNDC3B	5.68E-26
0.000322583	3.411879347	0.032180566	TNFSF10	0.001740269
4.37E-21	9.350276505	0.090119033	TBL1XR1	9.30E-20
0.004458775	2.615198962	0.023517856	TBL1XR1-AS1	0.018336787
0.010013628	2.325836832	0.020471197	LINC00578	0.037303459
0.000331011	3.404842195	0.032063702	PIK3CA	0.001781643
0.000349514	3.389959927	0.031937001	MRPL47	0.001870273
0.000520472	3.279220344	0.030869038	NDUFB5	0.002683789
2.02E-16	8.137121818	0.07822096	TTC14	3.50E-15
2.64E-116	22.89444322	0.222253132	FXR1	2.61E-114
0.001113055	3.058280753	0.028672044	DNAJC19	0.005324817
0.002375576	2.823438679	0.025735699	AC069431.1	0.010538936
1.59E-16	8.16639023	0.078571342	ATP11B	2.78E-15
7.80E-05	3.78118257	0.035513157	MCF2L2	0.000467591
4.15E-06	4.457272165	0.042305859	KLHL6	3.03E-05
1.21E-24	10.180303	0.098159188	KLHL24	3.00E-23
0.000567824	3.254568614	0.03063549	YEATS2	0.00290105
0.00034687	3.392041258	0.031776467	ABCC5	0.001857535
0.002656895	2.787369208	0.026029884	POLR2H	0.011659652
0.00344421	2.702190886	0.025258953	VPS8	0.014684999
6.03E-23	9.793055151	0.094444333	TRA2B	1.38E-21
0.006616504	2.477436154	0.023031502	DNAJB11	0.025938071
1.78E-18	8.691906988	0.083704036	EIF4A2	3.41E-17
8.57E-16	7.960389436	0.076231341	RFC4	1.45E-14
4.26E-17	8.323647227	0.080055528	ST6GAL1	7.65E-16
5.96E-20	9.069881803	0.086513801	RPL39L	1.21E-18
1.48E-05	4.176540473	0.03950352	BCL6	9.95E-05
2.10E-10	6.246319156	0.059846774	LPP	2.46E-09
4.70E-08	5.337975668	0.050885956	TPRG1	4.31E-07
2.96E-20	9.145914599	0.087869657	CCDC50	6.08E-19
8.02E-05	3.774438244	0.035718196	OPA1	0.000479065
1.27E-05	4.211423153	0.039952877	ATP13A3	8.62E-05
0.003128501	2.734000161	0.02479947	FAM43A	0.013463578
0.004436367	2.6169192	0.024297486	XXYLT1	0.018248187
8.44E-13	7.05809027	0.067767121	ACAP2	1.19E-11
9.26E-41	13.31665605	0.128808606	PPP1R2	3.52E-39
3.87E-10	6.149999755	0.058865644	TFRC	4.41E-09
0.002073662	2.866733297	0.026836751	PCYT1A	0.009328829
0.010334053	2.313993	0.021456235	UBXN7	0.03828783
0.013642098	2.207427659	0.020416815	RNF168	0.048634365
0.008210188	2.399435441	0.0220854	FBXO45	0.03126887
4.66E-05	3.907733453	0.037033129	PAK2	0.000289555
0.00366843	2.681154654	0.025041408	SENP5	0.01551226
0.005646171	2.533519645	0.023571211	NCBP2	0.022548393
3.12E-09	5.810223404	0.055588707	DLG1	3.28E-08
1.91E-08	5.498824595	0.052521041	LRCH3	1.83E-07
8.18E-279	35.66021904	0.346152075	RPL35A	1.88E-276
1.20E-19	8.993715677	0.08644572	ZNF718	2.39E-18
6.64E-08	5.274894419	0.050215356	ZNF141	6.01E-07
0.005899226	2.518115838	0.02346387	ZNF721	0.023421733
2.85E-05	4.024853434	0.03796506	PIGG	0.000183431
0.008987804	2.366120196	0.020632404	AC107464.3	0.033900436
4.58E-18	8.584158935	0.082646037	ATP5ME	8.57E-17
1.82E-15	7.866430096	0.075380651	AC139887.2	3.03E-14
0.000304061	3.427965916	0.032320365	GAK	0.001648342
0.000657374	3.212740927	0.029854339	TMEM175	0.003306592
3.87E-08	5.372922477	0.051234455	SPON2	3.59E-07
0.001344904	3.001128748	0.025253069	AC147067.1	0.006306869
1.24E-77	18.61379462	0.180447195	SLBP	8.60E-76
1.31E-11	6.667030688	0.063887479	NSD2	1.70E-10
2.92E-17	8.368385563	0.080405678	C4orf48	5.28E-16
7.71E-06	4.322624643	0.041067333	MXD4	5.41E-05
4.96E-23	9.812808869	0.094622751	ZFYVE28	1.15E-21
1.38E-05	4.19307741	0.039793223	RNF4	9.29E-05
0.007496342	2.432555734	0.022615537	FAM193A	0.028920329
0.00056066	3.258172871	0.030607284	TNIP2	0.002868615
0.000425109	3.335906656	0.031337361	SH3BP2	0.002234596
0.000265646	3.464462979	0.032692142	ADD1	0.001455025
0.001980404	2.88126628	0.0269035	MFSD10	0.008945483
2.54E-06	4.561163371	0.043386883	LYAR	1.90E-05
0.005428914	2.547241423	0.023681425	STX18	0.021767175
2.26E-05	4.079533061	0.03838679	STX18-AS1	0.000147713
0.000822657	3.147751555	0.028710287	EVC	0.004051156
0.000115455	3.68255383	0.034798121	MRFAP1	0.000671002
0.006961488	2.459244499	0.022793545	BLOC1S4	0.02709094
0.000161988	3.59533331	0.033969744	KIAA0232	0.000920927
0.007733197	2.42126978	0.022477826	TBC1D14	0.029682326
1.39E-08	5.555026495	0.037249866	LINC02447	1.36E-07
0.000383482	3.364449707	0.03148784	ACOX3	0.002037587
1.35E-05	4.197301402	0.039833582	WDR1	9.13E-05
5.37E-06	4.401863698	0.041644224	ZNF518B	3.86E-05
2.57E-31	11.5812193	0.111443653	CLNK	7.81E-30
0.003862313	2.663874986	0.024848406	RAB28	0.016226756
0.006044977	2.509507821	0.023353749	FBXL5	0.023950897
0.000191843	3.551058103	0.033475638	FAM200B	0.001079614
1.38E-11	6.658837767	0.06384138	CD38	1.79E-10
8.79E-16	7.957338101	0.075309996	FGFBP2	1.49E-14
0.01037181	2.312618555	0.021263488	QDPR	0.038387327
8.76E-08	5.223956988	0.049814976	LAP3	7.86E-07
0.000265882	3.464223956	0.0326342	MED28	0.001455941
0.000419008	3.339922906	0.03139312	DCAF16	0.002206923
1.05E-06	4.744401321	0.044478668	NCAPG	8.21E-06
6.65E-08	5.274669089	0.050316704	LCORL	6.01E-07
0.000505947	3.287198606	0.030953974	DHX15	0.002615918
2.34E-07	5.039335858	0.04798423	PI4K2B	1.99E-06
2.19E-05	4.086357585	0.038649667	ANAPC4	0.000143614
7.41E-27	10.66516723	0.102934084	SEL1L3	1.96E-25
9.26E-208	30.73652841	0.298736495	RBPJ	1.39E-205
5.21E-10	6.102705232	0.058440557	STIM2	5.86E-09
1.58E-31	11.62280346	0.112281468	ARAP2	4.85E-30
2.21E-56	15.77792216	0.15280182	DTHD1	1.16E-54
6.95E-13	7.085113057	0.068016356	TBC1D1	9.80E-12
3.86E-14	7.475104693	0.07145808	KLF3	5.93E-13
0.000468136	3.309007628	0.031163249	TMEM156	0.002437124
0.002678434	2.784751958	0.025997282	KLHL5	0.01173712
0.002503369	2.806599969	0.026282317	RFC1	0.011047848
0	45.06345049	0.437611112	RPL9	0
1.22E-43	13.80289829	0.133550201	UBE2K	4.95E-42
1.10E-07	5.181623399	0.049460765	PDS5A	9.75E-07
6.25E-09	5.692660595	0.054443174	RHOH	6.39E-08
7.04E-10	6.054467822	0.057893609	SLC30A9	7.82E-09
1.70E-10	6.279755658	0.05952113	BEND4	2.00E-09
4.46E-53	15.290021	0.148035025	ATP8A1	2.13E-51
0.00015876	3.600570474	0.033980912	ATP10D	0.000904276
3.99E-16	8.054403828	0.062630851	NIPAL1	6.83E-15
0.004931092	2.580624326	0.023929282	TXK	0.019995057
8.61E-05	3.756731006	0.035538027	SLAIN2	0.000511359
4.70E-16	8.034496711	0.07729098	FRYL	8.02E-15
2.92E-05	4.018827079	0.038116694	OCIAD1	0.000187729
1.01E-13	7.347238183	0.070576738	OCIAD2	1.51E-12
3.84E-14	7.47584842	0.071759832	SCFD2	5.90E-13
1.07E-05	4.250033534	0.040361108	CHIC2	7.34E-05
6.94E-05	3.81020923	0.036076767	TMEM165	0.000420368
0.004412459	2.618763219	0.024406614	EXOC1	0.018171074
0.000193107	3.549328979	0.03337058	CEP135	0.001085072
0.002428548	2.816361661	0.026168444	PPAT	0.010746858
3.89E-19	8.863181266	0.084886528	PAICS	7.62E-18
1.18E-31	11.64795141	0.112416761	HOPX	3.64E-30
3.77E-07	4.947064492	0.047140059	POLR2B	3.14E-06
4.46E-05	3.918276285	0.037123587	CENPC	0.000278221
0.000732144	3.181669595	0.029794457	UBA6-AS1	0.003646221
5.83E-15	7.719744353	0.074209668	YTHDC1	9.47E-14
2.58E-14	7.527601353	0.072070777	RUFY3	4.03E-13
0.000793478	3.158293577	0.027773405	ADAMTS3	0.003921175
0.00349819	2.697016473	0.025047664	COX18	0.014893747
8.97E-10	6.015407293	0.057594906	ANKRD17	9.89E-09
0.011341089	2.278745841	0.020851848	AC053527.2	0.041530915
0.00142436	2.983607383	0.027928814	CXCL8	0.006642613
7.39E-17	8.258239449	0.07909432	AREG	1.31E-15
2.54E-37	12.71175685	0.122905239	G3BP2	9.08E-36
3.23E-07	4.976760406	0.04734631	SDAD1	2.71E-06
2.31E-14	7.542006587	0.051051933	CXCL11	3.62E-13
9.46E-06	4.277172615	0.040515364	NUP54	6.55E-05
0.003997266	2.65230064	0.024788953	CCNI	0.01669558
4.54E-06	4.438004095	0.042031033	CCNG2	3.30E-05
0	44.1319438	0.428948612	CXCL13	0
9.55E-52	15.08911703	0.146051276	CNOT6L	4.44E-50
4.08E-128	24.05095328	0.233425847	MRPL1	4.35E-126
7.91E-05	3.777967835	0.035473062	PAQR3	0.000472997
2.84E-11	6.551897672	0.062746989	ANTXR2	3.59E-10
2.08E-63	16.76844042	0.162190638	RASGEF1B	1.21E-61
2.27E-22	9.658282848	0.093127372	HNRNPD	5.06E-21
1.51E-10	6.297562258	0.060343647	HNRNPDL	1.80E-09
4.56E-06	4.437001048	0.042041884	ENOPH1	3.31E-05
0.000502776	3.288968457	0.030879652	SCD5	0.002600797
0.010539432	2.306568933	0.021396945	SEC31A	0.03892588
0.001052441	3.075020254	0.028780697	THAP9-AS1	0.005065818
0.000399439	3.353182921	0.031459817	COPS4	0.002113338
1.59E-19	8.962093612	0.085111238	PLAC8	3.16E-18
9.63E-08	5.206423233	0.049256017	HPSE	8.60E-07
5.72E-05	3.857804872	0.036484931	MRPS18C	0.000351823
0.000220919	3.513743791	0.032694483	GPAT3	0.001230462
4.44E-26	10.49747437	0.101306172	AFF1	1.16E-24
0.00431196	2.626613569	0.024406555	KLHL8	0.017851161
3.15E-09	5.808700735	0.055431202	NUDT9	3.31E-08
1.52E-08	5.539474451	0.052646594	PKD2	1.47E-07
0.003228428	2.723631216	0.025474842	PPM1K	0.01384567
0.003018542	2.74576035	0.024254606	PPM1K-DT	0.013056864
8.36E-18	8.514639627	0.081879677	HERC5	1.55E-16
7.19E-08	5.260396579	0.050153678	PYURF	6.49E-07
2.73E-05	4.035266332	0.03821729	HERC3	0.000176342
6.43E-51	14.96276966	0.144476553	FAM13A	2.95E-49
1.84E-28	11.00342085	0.106244588	GPRIN3	5.13E-27
2.10E-11	6.596818933	0.051437299	SNCA	2.68E-10
7.89E-77	18.51446475	0.179512901	RAP1GDS1	5.40E-75
6.51E-15	7.705614916	0.074081049	TSPAN5	1.05E-13
1.93E-10	6.259841522	0.059972654	DNAJB14	2.27E-09
7.89E-142	25.3278122	0.245956887	H2AFZ	8.87E-140
6.66E-10	6.063502692	0.058063794	PPP3CA	7.41E-09
0.003129784	2.733865162	0.02544951	SLC39A8	0.013466356
3.33E-91	20.2189776	0.196109415	NFKB1	2.58E-89
7.51E-05	3.79084061	0.035824309	MANBA	0.000450927
1.71E-28	11.00980089	0.106288788	UBE2D3	4.79E-27
0.007332027	2.440571224	0.022527732	AC018797.3	0.028358917
1.79E-06	4.634501293	0.044058741	CISD2	1.36E-05
1.53E-11	6.643803561	0.063676648	TET2	1.98E-10
0.001513672	2.964947623	0.027794475	PPA2	0.007029642
0.007720986	2.421844119	0.022155163	GSTCD	0.029656227
5.19E-06	4.409104756	0.041867152	TBCK	3.74E-05
3.17E-05	3.99964522	0.036751271	AC092445.1	0.000202444
0.000364502	3.378431972	0.031729813	PAPSS1	0.001945547
0.000119449	3.673877048	0.03119758	SGMS2	0.000692882
0.000336849	3.400065118	0.031830384	LEF1	0.001810756
0	41.8801413	0.40636158	RPL34	0
1.76E-11	6.623325178	0.063469682	OSTC	2.26E-10
0.000108018	3.699486099	0.034971815	SEC24B	0.000630559
5.41E-10	6.096784714	0.058340734	MCUB	6.06E-09
0.004194476	2.636000818	0.024483415	GAR1	0.017412558
5.82E-11	6.443921397	0.061656441	ELOVL6	7.15E-10
3.48E-05	3.977675548	0.037155877	FAM241A	0.000221004
1.36E-08	5.558911941	0.036280099	AC109347.2	1.33E-07
4.00E-07	4.935187858	0.046850267	TIFA	3.32E-06
2.02E-16	8.137420879	0.077379461	ZGRF1	3.50E-15
0.000356099	3.384840196	0.031899595	LARP7	0.001902133
7.59E-11	6.403467637	0.061377071	CAMK2D	9.22E-10
4.75E-17	8.310786998	0.079960009	SNHG8	8.51E-16
1.74E-05	4.139001949	0.039226027	SEC24D	0.000115977
0.003535109	2.693518703	0.025000453	USP53	0.015038806
4.46E-07	4.913955793	0.046839679	C4orf3	3.67E-06
4.43E-53	15.29036148	0.146926114	MAD2L1	2.13E-51
1.30E-30	11.44140307	0.110510301	TNIP3	3.84E-29
3.22E-10	6.179203662	0.059185209	ANXA5	3.71E-09
0.01397639	2.197948446	0.020308016	EXOSC9	0.049649439
2.20E-10	6.239061141	0.0597714	KIAA1109	2.57E-09
0.000432455	3.331139983	0.031378286	SPATA5	0.002269827
0.003407085	2.705792042	0.025111765	SPRY1	0.014543965
3.01E-09	5.816352464	0.054292576	PLK4	3.17E-08
0.009773373	2.334936337	0.021602966	MFSD8	0.036511456
1.77E-05	4.135724088	0.039216112	ABHD18	0.000117534
0.001900867	2.894160767	0.026963312	LARP1B	0.008616072
3.02E-10	6.18919839	0.059169075	JADE1	3.50E-09
3.26E-14	7.497216192	0.072027386	SCLT1	5.04E-13
1.38E-12	6.989857114	0.06664959	NOCT	1.91E-11
0.002252021	2.840517317	0.026601998	ELF2	0.010047773
8.07E-06	4.312596986	0.040918567	NDUFC1	5.65E-05
4.95E-25	10.26718151	0.099045918	INPP4B	1.25E-23
0.000353703	3.386692654	0.031854831	USP38	0.001890771
2.20E-13	7.24267124	0.069551922	SMARCA5	3.20E-12
0.004855314	2.585966785	0.024085721	ABCE1	0.019740834
4.55E-06	4.43747032	0.041657296	MMAA	3.31E-05
8.18E-08	5.236479957	0.049949181	LSM6	7.36E-07
5.40E-06	4.400494183	0.041756579	SLC10A7	3.88E-05
0.000103491	3.710339535	0.034973172	TMEM184C	0.000605971
5.58E-09	5.712224685	0.054423212	ARHGAP10	5.73E-08
2.56E-20	9.16148319	0.087055321	NR3C2	5.29E-19
1.20E-49	14.76680986	0.142872091	LRBA	5.38E-48
0	37.57551148	0.364448026	RPS3A	0
5.48E-11	6.453178128	0.061297403	LINC02273	6.75E-10
2.27E-20	9.174289353	0.088409265	FBXW7	4.70E-19
1.15E-11	6.685045019	0.06407118	AC023424.3	1.51E-10
0.000685772	3.200573274	0.030065781	ARFIP1	0.003436345
1.92E-17	8.417821157	0.077114634	MND1	3.50E-16
1.82E-05	4.128942927	0.039181773	TMEM131L	0.00012075
6.84E-09	5.677233205	0.038161612	AC093817.2	6.96E-08
4.09E-21	9.357363322	0.090125358	PPID	8.72E-20
5.19E-31	11.52065821	0.111181497	RAPGEF2	1.55E-29
1.00E-05	4.264562796	0.040352846	TMA16	6.91E-05
1.93E-16	8.14258603	0.078245911	KLHL2	3.36E-15
0.010734445	2.299635297	0.021332293	DDX60	0.039549336
2.77E-08	5.433356973	0.051891086	DDX60L	2.61E-07
4.21E-06	4.45425327	0.042216056	CBR4	3.07E-05
1.31E-08	5.564751943	0.053147798	NEK1	1.29E-07
0.003310842	2.715294629	0.025354275	CLCN3	0.014170348
0.003555092	2.691639062	0.025096681	HPF1	0.015099494
1.29E-82	19.2186714	0.186386202	HMGB2	9.41E-81
9.79E-09	5.615668305	0.053558555	SAP30	9.76E-08
0.003621828	2.685429947	0.025044664	CEP44	0.015342839
0.000696331	3.196167496	0.029980874	HPGD	0.00348347
2.63E-05	4.043973585	0.038354737	SPCS3	0.000170229
2.54E-08	5.448619934	0.050752401	NEIL3	2.40E-07
2.77E-07	5.006617575	0.047587067	DCTD	2.34E-06
3.24E-11	6.532428531	0.062127648	ING2	4.05E-10
0.005569597	2.538301608	0.023619406	TRAPPC11	0.022272062
0.010213889	2.318396568	0.021115671	LINC02362	0.037929095
0.004431412	2.617300671	0.024151061	AC099343.3	0.018238458
0.003169337	2.729727235	0.020410478	AC099343.4	0.01361436
0.000288438	3.442260114	0.03247084	CASP3	0.001569285
1.13E-51	15.07772476	0.143960588	CENPU	5.26E-50
1.41E-06	4.68381471	0.044430901	ACSL1	1.09E-05
8.25E-06	4.307619983	0.040628621	SLC25A4	5.76E-05
1.34E-23	9.943698221	0.095815269	SNX25	3.18E-22
1.83E-23	9.912641505	0.095364481	ANKRD37	4.31E-22
0.010092279	2.322899378	0.021500906	CYP4V2	0.037550104
0.00709088	2.452626273	0.022164453	KLKB1	0.027537119
0.008948177	2.367755604	0.021979161	FRG1	0.03377509
0.00655229	2.480914484	0.022769714	CEP72	0.025724528
7.69E-09	5.657232351	0.037681259	ZDHHC11B	7.76E-08
0.000301068	3.430650047	0.032016685	SLC12A7	0.001634217
0.000434041	3.330121228	0.031323027	MRPL36	0.002277017
2.77E-08	5.433141804	0.051913223	NDUFS6	2.61E-07
0.000629276	3.225266944	0.02956911	AC091978.1	0.003181166
1.04E-07	5.191201166	0.049492549	ICE1	9.30E-07
0.000753677	3.173263817	0.029846383	MED10	0.003745516
0.006116573	2.505346591	0.023252671	MTRR	0.024211863
1.65E-54	15.50311621	0.150110556	CCT5	8.29E-53
2.94E-08	5.42215794	0.051804297	6-Mar	2.77E-07
1.70E-12	6.959846648	0.06593606	ANKRD33B	2.36E-11
0.001138085	3.051610825	0.028523319	DAP	0.005435945
4.43E-13	7.147059919	0.06862773	OTULIN	6.34E-12
1.57E-15	7.884843188	0.075734014	ANKH	2.62E-14
0.001839349	2.904474807	0.027181298	RETREG1	0.008374507
0.006316317	2.493961227	0.023115486	C5orf22	0.024904538
0.006146007	2.503648355	0.023107137	PDZD2	0.024291962
0.002790315	2.771455454	0.02593915	GOLPH3	0.012169323
1.46E-10	6.302656835	0.060373079	ZFR	1.74E-09
1.41E-70	17.7223289	0.171685029	SUB1	8.92E-69
7.00E-36	12.44991783	0.120247886	TARS	2.43E-34
1.74E-05	4.139340716	0.039138768	BRIX1	0.000115842
1.81E-10	6.269495913	0.059018119	SPEF2	2.13E-09
2.72E-175	28.20253319	0.273685394	IL7R	3.62E-173
0.003223387	2.724147356	0.025333931	LMBRD2	0.013829665
3.66E-25	10.29621677	0.099355106	NIPBL	9.24E-24
0.000316498	3.417067339	0.03222738	WDR70	0.001710936
0.001063348	3.071943947	0.028880487	RICTOR	0.00511133
2.08E-17	8.408022185	0.080902544	FYB1	3.79E-16
6.76E-09	5.679345072	0.035666447	AC114977.1	6.88E-08
1.54E-286	36.15525875	0.350694644	RPL37	3.65E-284
0.000584654	3.246262871	0.029739439	CARD6	0.002977676
7.38E-07	4.814349337	0.045833244	OXCT1	5.90E-06
0.000477773	3.303298509	0.030945612	AC025171.1	0.002480569
1.78E-07	5.091158042	0.048386833	ANXA2R	1.54E-06
0.00545749	2.545409025	0.020076609	NIM1K	0.021869297
2.51E-09	5.846482861	0.0550011	CCL28	2.67E-08
7.28E-10	6.049216907	0.057853564	NNT	8.08E-09
5.98E-41	13.34928876	0.129120675	EMB	2.28E-39
1.10E-100	21.26893366	0.206038845	PARP8	9.38E-99
2.38E-75	18.33010365	0.177597472	AC022126.1	1.61E-73
0.003994999	2.652492202	0.024677116	PELO	0.016689409
7.54E-29	11.08354253	0.1070158	ITGA1	2.13E-27
1.08E-162	27.15599086	0.263409239	ITGA2	1.32E-160
0.004433098	2.617170795	0.024343917	MOCS2	0.018241335
3.05E-32	11.76234183	0.113653176	ARL15	9.61E-31
2.16E-267	34.91550319	0.339514885	GZMK	4.39E-265
1.92E-152	26.27361025	0.255024912	GZMA	2.24E-150
0.001336853	3.002956576	0.027421952	AC026704.1	0.006273291
3.16E-05	4.000512673	0.037913969	MTREX	0.000201764
2.96E-106	21.86240817	0.211893277	PLPP1	2.64E-104
4.91E-07	4.895369967	0.046661719	IL6ST	4.02E-06
2.38E-270	35.10995938	0.341309969	GPBP1	5.12E-268
1.64E-13	7.282066903	0.069938245	PDE4D	2.42E-12
0.00678467	2.468466388	0.022824129	ERCC8	0.026489176
1.71E-142	25.38791834	0.246550624	ZSWIM6	1.94E-140
6.46E-09	5.687021596	0.054391113	KIF2A	6.59E-08
4.70E-14	7.449133526	0.071500113	CENPK	7.16E-13
0.001493067	2.969161753	0.027259642	SHLD3	0.006940051
2.62E-11	6.564089818	0.062942491	ERBIN	3.32E-10
4.88E-05	3.896652213	0.036889836	SREK1	0.000302208
1.95E-54	15.49235229	0.149850175	MAST4	9.73E-53
2.54E-09	5.844454211	0.055928083	PIK3R1	2.70E-08
1.92E-29	11.2054948	0.107361544	CENPH	5.51E-28
0.007033013	2.455572818	0.022835935	MRPS36	0.027337521
0.002519373	2.804546223	0.026163957	AK6	0.01111386
0.009607961	2.341315462	0.021621765	RAD17	0.035963464
5.51E-05	3.867070304	0.036614357	BDP1	0.000339615
0.002761891	2.774787339	0.025899068	MCCC2	0.012057802
0.003105012	2.73648074	0.02554411	MRPS27	0.013376116
6.19E-05	3.838629078	0.035434097	PTCD2	0.000378369
0.00087555	3.129489913	0.029399362	TNPO1	0.004282676
1.43E-113	22.61820662	0.219509111	BTF3	1.37E-111
0.000858649	3.135212324	0.029350878	ANKRA2	0.004211705
6.51E-10	6.067175633	0.057395057	ARHGEF28	7.25E-09
1.29E-19	8.985336468	0.086437152	GFM2	2.57E-18
5.89E-06	4.381501903	0.041649852	NSA2	4.21E-05
0.004034759	2.649147191	0.024723789	POLK	0.016842189
1.96E-33	11.99202154	0.115883375	IQGAP2	6.35E-32
3.88E-09	5.773462792	0.055156766	F2R	4.05E-08
6.98E-05	3.808945956	0.035954376	AGGF1	0.000422339
0.000107379	3.700991973	0.034689915	WDR41	0.000627002
2.95E-05	4.016925416	0.038096396	AP3B1	0.000189134
0.003621641	2.685447183	0.025019042	ARSB	0.015342839
2.76E-50	14.86553793	0.143705186	JMY	1.25E-48
0.000423551	3.336927133	0.031224066	HOMER1	0.002228071
1.90E-07	5.078858674	0.048449208	TENT2	1.64E-06
0.001173756	3.04233395	0.028447479	MTX3	0.005588636
0.003872739	2.662967989	0.024865856	SERINC5	0.016249352
0.000767739	3.167893258	0.029276346	AC010260.1	0.003808233
0.012969516	2.227123341	0.020567634	ZFYVE16	0.046597618
2.48E-27	10.76641255	0.094412471	LINC01337	6.65E-26
1.07E-23	9.966102626	0.095410769	DHFR	2.56E-22
1.67E-05	4.14936968	0.039313018	MSH3	0.000111127
4.19E-21	9.354873205	0.08881017	RASGRF2	8.92E-20
0.010127352	2.321595917	0.021322621	SSBP2	0.037673963
0	48.40930532	0.469723136	RPS23	0
0.006000924	2.512089966	0.0233933	TMEM167A	0.023803141
0.009297199	2.353564187	0.021767025	XRCC4	0.034911592
1.82E-65	17.04759067	0.165197276	COX7C	1.09E-63
0.003059147	2.741373328	0.025318134	LINC01949	0.013208164
7.20E-19	8.794243658	0.084701164	RASA1	1.40E-17
1.31E-19	8.98326271	0.086542146	CCNH	2.62E-18
0.000547489	3.264912625	0.030684622	TMEM161B	0.002806663
0.003820732	2.667514327	0.024471619	LUCAT1	0.016073343
1.29E-05	4.207795051	0.03975403	ARRDC3-AS1	8.74E-05
1.84E-35	12.37253423	0.119605011	FAM172A	6.27E-34
8.80E-10	6.01858146	0.057587519	KIAA0825	9.72E-09
3.09E-18	8.628983073	0.083068122	SLF1	5.84E-17
0.003317203	2.714658945	0.025145075	MCTP1	0.014191824
0.000585091	3.24605037	0.028593373	FAM81B	0.002979182
1.18E-05	4.227788543	0.040104437	TTC37	8.07E-05
1.22E-05	4.220282168	0.040053102	GLRX	8.32E-05
3.99E-70	17.66367186	0.170885008	ELL2	2.52E-68
0.012939838	2.228012591	0.020649451	CAST	0.04651472
0.011166549	2.284654455	0.021071637	AC009126.1	0.040976986
2.18E-25	10.34625445	0.099689916	ERAP2	5.51E-24
1.26E-12	7.001841061	0.067213421	LNPEP	1.76E-11
0.000156512	3.604275651	0.033868986	RIOK2	0.000892919
5.21E-10	6.102862666	0.058436538	CHD1	5.85E-09
0.013396683	2.214515081	0.020328129	LINC02062	0.047888042
6.96E-45	14.00799909	0.135557261	ST8SIA4	2.85E-43
9.68E-48	14.46775463	0.140029887	PAM	4.20E-46
0.00098824	3.093744051	0.028717607	GIN1	0.004780753
0.000303674	3.428311315	0.032311938	PPIP5K2	0.001647515
4.18E-28	10.92921986	0.105514497	FBXL17	1.15E-26
3.51E-06	4.493103179	0.042030788	FER	2.59E-05
9.91E-12	6.707307752	0.06431696	PJA2	1.31E-10
8.35E-24	9.990938109	0.096353656	MAN2A1	2.00E-22
0.001585016	2.950750168	0.027647168	SLC25A46	0.007320737
1.62E-54	15.50420131	0.150134141	CAMK4	8.17E-53
1.48E-38	12.9324053	0.124579757	AC010275.1	5.40E-37
3.29E-05	3.991123522	0.03761088	STARD4	0.000209353
0.000945063	3.106974531	0.02911531	EPB41L4A-AS1	0.004593974
0.001837489	2.904791444	0.02725091	REEP5	0.008369729
6.30E-08	5.284459077	0.0504061	YTHDC2	5.72E-07
1.96E-06	4.61607871	0.043810585	PGGT1B	1.48E-05
0.004684076	2.59831861	0.024004379	TICAM2	0.019144089
0.000199471	3.540783078	0.033432643	ATG12	0.001118667
0.002171181	2.852157261	0.026709075	AP3S1	0.009717873
2.77E-06	4.543568507	0.043192128	COMMD10	2.06E-05
0.011256448	2.281601206	0.021144077	DMXL1	0.04124956
1.07E-19	9.006118587	0.086754176	TNFAIP8	2.15E-18
0.007795104	2.418370186	0.02246232	SRFBP1	0.02986568
0.007177378	2.448261155	0.022543065	SNX24	0.027847437
1.07E-09	5.98665654	0.057274953	CSNK1G3	1.17E-08
0.004192438	2.636165785	0.024530686	GRAMD2B	0.017407516
0.000169919	3.582871391	0.033754103	PHAX	0.000962646
1.93E-11	6.609050775	0.063309822	LMNB1	2.48E-10
1.69E-07	5.100384602	0.048478752	3-Mar	1.47E-06
0.001766146	2.917164651	0.027284258	SLC12A2	0.008079603
1.72E-66	17.18491948	0.166516911	HINT1	1.04E-64
4.86E-24	10.04436182	0.096746911	CDC42SE2	1.18E-22
5.99E-17	8.283349535	0.07971744	RAPGEF6	1.06E-15
4.05E-06	4.462380734	0.04242425	FNIP1	2.97E-05
0.000224271	3.509741359	0.032774605	ACSL6	0.001247816
1.34E-09	5.949514483	0.055657644	P4HA2	1.46E-08
0.00483983	2.587067602	0.022061206	PDLIM4	0.019685454
0.000156305	3.60461946	0.03361147	MIR3936HG	0.000892059
3.42E-12	6.860971356	0.065835058	C5orf56	4.64E-11
3.55E-07	4.958796205	0.047280997	IRF1	2.96E-06
0.001414959	2.985633321	0.02800251	RAD50	0.006603141
0.005262708	2.55807244	0.02032653	GDF9	0.021189246
1.11E-14	7.637132414	0.073360883	UQCRQ	1.78E-13
1.61E-11	6.636350554	0.063636625	AFF4	2.07E-10
2.38E-262	34.58176044	0.336258172	HSPA4	4.56E-260
2.78E-08	5.432498669	0.051880153	VDAC1	2.62E-07
3.71E-07	4.949937126	0.04705162	TCF7	3.09E-06
1.31E-21	9.476554137	0.091362572	SKP1	2.85E-20
8.35E-05	3.764399496	0.035623056	PPP2CA	0.000497318
3.02E-49	14.70437004	0.142349724	UBE2B	1.35E-47
0.000110367	3.69402203	0.034195235	AC109454.2	0.000643383
0.008762611	2.375499374	0.022030577	SEC24A	0.033145733
6.23E-09	5.693399583	0.054391162	CAMLG	6.37E-08
0.001450729	2.977989722	0.027849476	C5orf24	0.006758124
0.011346558	2.278561987	0.021086212	TXNDC15	0.04154374
4.68E-18	8.581549826	0.082587403	H2AFY	8.76E-17
9.05E-09	5.629196262	0.053397143	SMAD5	9.06E-08
0.002704873	2.781565205	0.025722008	AC106791.1	0.011838233
0.000119548	3.673666013	0.034741028	FAM13B	0.000693265
1.70E-05	4.144380636	0.039155641	FAM53C	0.000113431
5.62E-05	3.862278475	0.036238539	EGR1	0.000345843
0.004859591	2.585663329	0.02410937	ETF1	0.019750618
5.38E-22	9.569410429	0.092241136	HSPA9	1.19E-20
7.74E-05	3.783249309	0.03573155	CTNNA1	0.000463856
1.68E-05	4.146971398	0.039367783	PAIP2	0.000112226
4.37E-13	7.149066135	0.068354482	MZB1	6.26E-12
0.002222298	2.84475242	0.023805447	PROB1	0.009921442
0.001296904	3.012177545	0.027691721	DNAJC18	0.006100734
0.000247704	3.483227179	0.032819164	TMEM173	0.001364535
0.00631965	2.493773961	0.023209658	PURA	0.024913031
0.00860749	2.382083802	0.021561219	AC011379.2	0.032605671
0.000641438	3.219783014	0.030220785	PFDN1	0.003233363
2.57E-17	8.383593952	0.080698075	ANKHD1	4.65E-16
0.000792068	3.158812055	0.02971671	NDUFA2	0.003916038
0.000246217	3.484838484	0.032894287	IK	0.001357053
4.49E-48	14.52050123	0.140557063	TAF7	1.98E-46
5.13E-09	5.726389065	0.054775716	DIAPH1	5.28E-08
0.01298358	2.226702558	0.019435656	AC008781.1	0.046632286
4.28E-05	3.928088834	0.037019887	DELE1	0.000268142
0.011895461	2.26048895	0.020826822	RNF14	0.043223857
0.005385721	2.550027514	0.023782205	NDFIP1	0.021614502
9.12E-28	10.85815871	0.10481398	ARHGAP26	2.48E-26
5.94E-72	17.89961451	0.17351559	NR3C1	3.79E-70
0.013603682	2.20852978	0.020433621	TCERG1	0.048529448
1.70E-73	18.09654981	0.175397162	PPP2R2B	1.12E-71
4.40E-29	11.13164544	0.107243611	JAKMIP2	1.26E-27
0.000515454	3.281953048	0.030810865	FBXO38	0.002662464
0.000859797	3.134820203	0.029494258	CSNK1A1	0.004215001
3.01E-27	10.74869915	0.103730406	CD74	8.04E-26
0	56.03833401	0.543820185	RPS14	0
1.48E-20	9.220484891	0.08885923	ANXA6	3.07E-19
0.003038268	2.743622573	0.025600071	ATOX1	0.013131434
7.35E-07	4.815182087	0.045873854	G3BP1	5.88E-06
1.22E-06	4.713403755	0.044863621	GALNT10	9.46E-06
0.008725221	2.377077062	0.021624986	FAXDC2	0.033010211
0.001048494	3.076140729	0.028855169	MRPL22	0.005054203
0.000523785	3.277429376	0.030617902	TIMD4	0.002699555
4.08E-54	15.44493261	0.149509874	HAVCR2	2.00E-52
8.51E-18	8.512544736	0.08194685	ITK	1.58E-16
5.47E-15	7.7279097	0.074299234	CYFIP2	8.90E-14
5.94E-09	5.701570371	0.054483562	ADAM19	6.09E-08
3.48E-05	3.977617898	0.037694732	CLINT1	0.000221004
0.007638871	2.425727361	-0.000418594	LINC01932	0.029368298
0.002255525	2.840021459	0.026601305	TTC1	0.010059156
8.59E-07	4.784068148	0.045559727	PTTG1	6.82E-06
3.89E-08	5.372032053	0.050974575	MIR3142HG	3.61E-07
0.000263185	3.466965411	0.032620661	PANK3	0.001443042
9.12E-62	16.54217168	0.160269034	DOCK2	5.19E-60
2.56E-74	18.20036301	0.176454134	LCP2	1.71E-72
0.006074838	2.507766951	0.02143225	LINC01366	0.0240562
3.12E-95	20.67167743	0.200467872	NPM1	2.49E-93
1.34E-12	6.993529691	0.06711045	FBXW11	1.86E-11
9.21E-43	13.65669771	0.132130371	STK10	3.66E-41
1.15E-06	4.725812744	0.044885703	AC022217.3	8.95E-06
8.42E-241	33.11714354	0.321893537	DUSP1	1.45E-238
0.000394529	3.35660476	0.031589683	ERGIC1	0.0020905
1.09E-07	5.182957451	0.049476161	ATP6V0E1	9.70E-07
3.43E-36	12.50661584	0.120880967	CREBRF	1.20E-34
3.66E-10	6.158863357	0.058955206	CPEB4	4.18E-09
0.000594507	3.241502253	0.026849331	CPLX2	0.003020578
1.10E-05	4.244201611	0.039933101	NOP16	7.52E-05
6.07E-07	4.853288642	0.046243984	HIGD2A	4.92E-06
5.18E-07	4.884860706	0.046523543	CLTB	4.23E-06
7.51E-05	3.790897533	0.035808007	FAF2	0.000450927
2.80E-10	6.201027236	0.059316142	UIMC1	3.26E-09
1.27E-18	8.730701843	0.084051034	NSD1	2.43E-17
3.00E-33	11.9566129	0.115527262	PRELID1	9.70E-32
0.000983388	3.095204049	0.028835202	DBN1	0.004759461
1.94E-08	5.495909159	0.051959964	PDLIM7	1.86E-07
0.003452845	2.701358265	0.025231419	TMED9	0.014712548
3.07E-12	6.876591848	0.065807364	NHP2	4.17E-11
1.20E-21	9.485870822	0.091397878	HNRNPAB	2.61E-20
6.54E-08	5.277628961	0.050369787	PHYKPL	5.93E-07
8.88E-05	3.748960682	0.034265663	AC136604.2	0.00052628
0.005131794	2.566819995	0.023939776	CANX	0.020717423
5.24E-64	16.85004932	0.163274654	SQSTM1	3.08E-62
0.006883924	2.463264038	0.022778075	TBC1D9B	0.026832063
0.000814903	3.150519002	0.029566336	MAPK9	0.004018592
0.001575095	2.952689093	0.0276571	CNOT6	0.007288659
9.61E-05	3.728981896	0.035252026	MGAT1	0.000566153
0.004402355	2.619545247	0.023359226	BTNL8	0.018132997
1.55E-73	18.10166872	0.175305047	RACK1	1.02E-71
0.009521619	2.344683481	0.021634992	AC008443.1	0.035671879
7.31E-06	4.334440453	0.04107974	DUSP22	5.15E-05
2.22E-28	10.98637807	0.105909249	IRF4	6.18E-27
1.03E-25	10.41732931	0.1004812	EXOC2	2.66E-24
0.013137769	2.222114947	0.019741171	AL357054.2	0.047105993
9.09E-25	10.20838654	0.098483923	GMDS	2.26E-23
1.58E-35	12.38486713	0.119581271	GMDS-DT	5.39E-34
0.002285256	2.835841555	0.02531208	AL031768.2	0.010179615
0.008303332	2.395302366	0.02219882	WRNIP1	0.031606521
0.000714685	3.188653559	0.029994144	SERPINB1	0.003569372
0.001576031	2.952505665	0.027708881	SERPINB9	0.0072888
0.003946706	2.656595404	0.024364094	SERPINB6	0.016513786
7.13E-07	4.82128499	0.04593767	PRPF4B	5.72E-06
4.95E-17	8.305936798	0.079860538	ECI2	8.85E-16
0.011457937	2.274834269	0.016615357	AL136309.2	0.041915216
4.03E-12	6.837646186	0.065547128	CDYL	5.42E-11
4.36E-07	4.918456402	0.046745461	LYRM4	3.59E-06
2.68E-15	7.818271177	0.075129936	FARS2	4.40E-14
1.65E-06	4.650939288	0.044233545	RREB1	1.26E-05
0.004148375	2.639748827	0.021588324	CAGE1	0.01724829
4.84E-10	6.114435715	0.058074144	BLOC1S5	5.46E-09
2.27E-08	5.468651697	0.052161191	EEF1E1	2.15E-07
2.61E-08	5.443616599	0.051836391	SLC35B3	2.47E-07
0.013647175	2.207282187	0.020131749	GCNT2	0.048643535
0.002100647	2.862638632	0.02644108	PAK1IP1	0.009440544
1.13E-18	8.743774593	0.083962652	TMEM14C	2.17E-17
4.38E-08	5.350529924	0.051099124	TMEM14B	4.03E-07
2.81E-14	7.516436593	0.072235785	NEDD9	4.38E-13
0.000583236	3.246954117	0.028421485	AL022098.1	0.002971887
2.03E-19	8.935548008	0.085969117	HIVEP1	4.00E-18
1.18E-25	10.40498659	0.100389158	GFOD1	3.01E-24
9.55E-09	5.619941665	0.053713277	NOL7	9.53E-08
1.49E-08	5.542432354	0.052965037	RANBP9	1.45E-07
3.68E-05	3.96405428	0.037396799	MCUR1	0.000233182
6.65E-05	3.820730691	0.03597025	CD83	0.000404338
1.67E-79	18.8430754	0.18210471	AL138720.1	1.17E-77
5.81E-72	17.90085394	0.173523975	JARID2	3.72E-70
0.001221629	3.03028156	0.028417898	DTNBP1	0.005786578
3.04E-63	16.74576012	0.162089285	MYLIP	1.76E-61
4.27E-95	20.65643624	0.200212882	ATXN1	3.41E-93
0.001051277	3.075350377	0.02889401	NUP153	0.005063675
0.010030805	2.325193611	0.021470004	TPMT	0.037354272
3.62E-45	14.05430922	0.136015433	DEK	1.49E-43
2.76E-07	5.007594026	0.04761974	MBOAT1	2.33E-06
0.000228117	3.505217754	0.033066446	E2F3	0.001266877
1.26E-18	8.730850101	0.084080276	CDKAL1	2.43E-17
0.000899541	3.121539504	0.025284007	CASC15	0.004389858
1.68E-06	4.647314673	0.043987659	MRS2	1.29E-05
0.000249519	3.481271795	0.032779924	TDP2	0.00137376
0.000636916	3.221810663	0.030318639	C6orf62	0.003212102
8.11E-05	3.771547	0.035538862	GMNN	0.00048424
3.78E-54	15.44985252	0.149611867	RIPOR2	1.86E-52
0.009780961	2.334645984	0.021672945	TRIM38	0.036533342
5.70E-11	6.447178487	0.061052083	HIST1H3A	7.01E-10
0.000597013	3.240303268	0.027773744	HIST1H3B	0.003031851
0.000757873	3.171651903	0.02792777	HIST1H2AB	0.003762825
0.00018012	3.567618676	0.033556268	HIST1H1C	0.001016622
4.13E-35	12.30746723	0.118738027	HIST1H4C	1.39E-33
0.00053745	3.270151198	0.030648321	HIST1H1E	0.002760557
0.000991234	3.092846265	0.028662114	HIST1H2BG	0.004793044
3.95E-31	11.54410297	0.111100214	HIST1H1D	1.19E-29
0.007779705	2.419089526	0.022286525	HIST1H2BH	0.029822909
7.00E-09	5.6734572	0.037688694	HIST1H2BI	7.10E-08
0.00306559	2.740682081	0.025649894	BTN3A2	0.013233276
8.37E-34	12.06215621	0.116553558	BTN3A1	2.73E-32
0.000730924	3.182152617	0.0299228	BTN3A3	0.003641862
4.63E-05	3.909032262	0.034854311	LINC00240	0.000288232
1.06E-05	4.251279178	0.04025204	HIST1H2BJ	7.31E-05
0.004909245	2.582157039	0.023586287	HIST1H3H	0.019917939
0.001832566	2.905631096	0.027139089	HIST1H2BN	0.008349105
0.009890802	2.330464696	0.021420721	HIST1H3J	0.036897948
0.000472328	3.306511126	0.03075191	ZSCAN26	0.002455315
0.00132606	3.005422715	0.027414325	ZKSCAN3	0.006230948
0.000929275	3.111951556	0.029149908	TRIM27	0.0045266
4.59E-07	4.908308162	0.046794079	HLA-F	3.77E-06
0.00024116	3.490388366	0.032854276	HLA-F-AS1	0.001332654
2.04E-274	35.37538087	0.342599549	HLA-A	4.54E-272
0.000302656	3.429222928	0.032345409	ZNRD1	0.001642413
1.82E-97	20.91847059	0.202921456	TRIM26	1.51E-95
0.003786855	2.670505677	0.024917891	RPP21	0.01594918
1.67E-23	9.922017028	0.095497277	HLA-E	3.93E-22
0.001171058	3.043026708	0.028559473	ABCF1	0.005578483
0.004429672	2.617434721	0.024444543	PPP1R18	0.018234848
1.16E-19	8.997065834	0.085255834	NRM	2.32E-18
1.54E-17	8.443761532	0.081207672	TUBB	2.82E-16
0.012247184	2.249285028	0.020782509	IER3	0.044330379
2.06E-09	5.879401024	0.05606801	LINC00243	2.20E-08
0	38.44327746	0.372901557	HLA-C	0
5.15E-190	29.37860901	0.283716111	HLA-B	7.26E-188
0.000859919	3.134778641	0.023612414	AL645933.2	0.004215001
0.000465141	3.310804241	0.031099663	MICB	0.002423323
0.004313096	2.626523923	0.024531475	DDX39B	0.017852366
2.30E-06	4.581886892	0.043285065	TNF	1.73E-05
6.90E-42	13.50924265	0.130573288	LTB	2.69E-40
0.000221785	3.512705185	0.032601597	NCR3	0.001234956
0.000650795	3.215628935	0.030257076	CSNK2B	0.003277401
0.002892926	2.759677106	0.025697266	DDAH2	0.012572712
1.47E-99	21.14688476	0.205141937	CLIC1	1.24E-97
3.18E-09	5.807172079	0.055525961	LSM2	3.34E-08
0	65.84337536	0.640962259	HSPA1A	0
0	63.78771132	0.621063095	HSPA1B	0
1.97E-11	6.606052156	0.06316516	NEU1	2.53E-10
0.006579994	2.479410135	0.022991072	NELFE	0.025818901
0.001715584	2.92621215	0.0273722	ATF6B	0.007870285
0.008067723	2.40583735	0.021553462	PPT2	0.030809603
2.41E-07	5.033508232	0.047998138	GPSM3	2.05E-06
4.87E-42	13.53490591	0.130940358	HLA-DRA	1.91E-40
8.45E-28	10.8651133	0.104892409	HLA-DRB1	2.31E-26
1.62E-09	5.919452257	0.056614125	HLA-DQA1	1.74E-08
1.12E-10	6.343973174	0.060778798	HLA-DQB1	1.35E-09
4.77E-27	10.70592584	0.103328219	HLA-DQA2	1.27E-25
2.22E-31	11.59374783	0.112011228	PSMB8	6.76E-30
4.34E-05	3.925051776	0.037097495	PSMB8-AS1	0.000271145
1.91E-52	15.19479979	0.147132439	PSMB9	9.05E-51
4.34E-12	6.826973675	0.065467519	HLA-DMA	5.82E-11
1.02E-11	6.703462213	0.064306114	BRD2	1.34E-10
9.37E-39	12.96735249	0.125407068	HLA-DPA1	3.43E-37
1.32E-57	15.95458525	0.154528189	HLA-DPB1	7.06E-56
0.001380517	2.993161755	0.027495918	HCG25	0.006465262
0	47.57179096	0.460833822	RPS18	0
0.004494385	2.612480945	0.02417205	B3GALT4	0.018468854
0.001785297	2.913799323	0.027243537	PFDN6	0.008158378
0.001087124	3.065336966	0.028815502	TAPBP	0.005210206
0.002670699	2.785689654	0.02409919	KIFC1	0.011712931
6.47E-13	7.09500926	0.06808081	CUTA	9.14E-12
6.18E-06	4.371039508	0.040782263	SYNGAP1-AS1	4.40E-05
0.001900486	2.894223784	0.027024819	ITPR3	0.008616072
3.78E-12	6.846710526	0.06555034	UQCC2	5.11E-11
0.00083363	3.143876229	0.029458553	LEMD2	0.004095642
0.006204086	2.500318429	0.023259497	HMGA1	0.024494024
0.004500141	2.612043434	0.024051479	AL354740.1	0.01847813
4.53E-263	34.62958862	0.336365348	RPS10	8.95E-261
0.000106895	3.702139186	0.034997404	ILRUN	0.000624345
0.007188546	2.447700989	0.022196578	AL451165.2	0.027880524
0.012667551	2.236254532	0.020697365	SNRPC	0.045613549
1.47E-05	4.177878774	0.039585051	ANKS1A	9.90E-05
1.50E-08	5.541823892	0.052962112	DEF6	1.45E-07
0	38.30863485	0.372051685	RPL10A	0
2.87E-73	18.06748122	0.175101256	FKBP5	1.89E-71
2.84E-10	6.199295686	0.05936063	SRPK1	3.29E-09
0.00177475	2.915648644	0.027323299	MAPK14	0.008115447
4.93E-07	4.894564293	0.045833056	BRPF3	4.04E-06
4.76E-05	3.902723037	0.03697399	STK38	0.000294984
1.06E-08	5.602148885	0.053562939	SRSF3	1.05E-07
6.34E-22	9.552367652	0.091808873	CDKN1A	1.39E-20
0.003845752	2.665320216	0.024610596	PPIL1	0.016168231
[truncated: 3,957 more rows]

## Sheet: Stemness related genes
	cytoGenes
GZMB	0.606432711
SAMSN1	0.600690096
GAPDH	0.577390892
RBPJ	0.557492529
HSP90AB1	0.549714742
NKG7	0.547382971
OAZ1	0.521858503
PDE3B	0.518470547
SRP14	0.508050404
MT2A	0.507481116
MYL6	0.50592051
MSN	0.503279019
SOD1	0.50059485
PTMA	0.497251382
CFL1	0.490153037
PTPN22	0.487364337
S100A4	0.486631288
HLA-A	0.484127223
GPBP1	0.483359534
SIPA1L1	0.478725239
HIBCH	0.474952329
IFITM2	0.47267079
CXCL13	0.46956193
ATP8B4	0.46552312
TMSB4X	0.463766047
SRGN	0.462104099
CREM	0.460922196
RPLP1	0.460342405
SERF2	0.457951766
CD63	0.457707161
MT-CO1	0.457606496
CHCHD2	0.45716438
HSPD1	0.456393093
HSP90AA1	0.45524423
HSPA4	0.455053404
CD7	0.454735339
B2M	0.454322641
PFN1	0.451622713
FTL	0.451598237
NR3C1	0.450505976
CHORDC1	0.449707755
HMGB2	0.449325108
SNRPB	0.446867723
CACYBP	0.446207129
CBLB	0.444849283
ACTB	0.443244539
CRIP1	0.441801492
SH3BGRL3	0.440765417
PTGES3	0.440239864
HLA-B	0.439616075
HSPE1	0.437272209
TANK	0.436924316
HCST	0.432246088
ABCC1	0.431906954
RPS19	0.431533025
ARPC2	0.431458371
CTSW	0.431439803
CCL5	0.430524224
DNAJA1	0.4299611
TMSB10	0.429629319
LGALS1	0.429300808
UBC	0.428464037
RALA	0.424333038
ATP5F1E	0.422794023
AHSA1	0.422710075
NPM1	0.421979427
NCL	0.421614592
UBB	0.421206949
SPATS2L	0.419300334
TPT1	0.419077516
IL32	0.417817086
MRPS6	0.417456515
DNAJB6	0.415195368
PSMA1	0.414687432
ST13	0.413580189
HNRNPA3	0.411088897
COTL1	0.409973909
RPL15	0.408329768
SIK3	0.407836131
HSPA8	0.407252627
MCU	0.406763187
IFI6	0.405564927
RPS15	0.404872627
MAP4K3	0.404213816
AHI1	0.403456319
RPS9	0.403236533
EIF1	0.402814798
LY6E	0.399961397
CLEC2B	0.39978231
ANKRD12	0.399659653
AC022126.1	0.398761591
S100A11	0.39833576
HNRNPA2B1	0.398271056
MT-CO2	0.397950435
ENO1	0.397725949
PPIA	0.397412746
LCP1	0.396604961
PRF1	0.396083606
CCND2	0.395076047
RPS26	0.39451855
GRK5	0.393237102
SLC5A3	0.392869863
RAB27A	0.39284335
H2AFZ	0.392842468
ARPC3	0.392304491
RPL35	0.391970625
PGK1	0.391638426
TPI1	0.391445003
ATP1B3	0.389755589
PRDX6	0.389161832
LSP1	0.38733026
RPS24	0.387032543
PRKACB	0.386281713
BST2	0.386122289
FXR1	0.386075386
ELOVL5	0.385869796
SLC7A5	0.385862336
ITGB1	0.385261902
FKBP4	0.384914324
MT-CO3	0.384625692
RAN	0.384491624
CERS6	0.384337466
STIP1	0.383857091
ABCB1	0.38351919
RPL24	0.383390784
SUMO2	0.382773548
ISG15	0.382589503
PTPRJ	0.381431218
MT-ATP6	0.381235666
POMP	0.380949418
BLOC1S1	0.380821747
G3BP2	0.379275034
LUZP1	0.378678856
UBE2D3	0.378490195
PTMS	0.378107199
IVNS1ABP	0.377991863
RPSA	0.377971169
DYNLL1	0.377246072
GNG2	0.377143203
BICDL1	0.377088751
ABHD3	0.377084093
MIF	0.376676516
NDUFV2	0.376674332
GALNT2	0.375904559
PARK7	0.375842971
FAM3C	0.375600627
MAST4	0.375518046
HSPH1	0.375026146
CCT4	0.374258601
HSPB1	0.37393922
GNLY	0.373519321
CKS2	0.373407913
TNFAIP3	0.371496078
FKBP1A	0.371443112
ITGA2	0.371044264
COX7A2	0.370979729
UBA52	0.370487995
PELI1	0.37019247
NME2	0.370146442
ATP5MG	0.369972545
TNFRSF18	0.36963712
AC009313.1	0.369253537
EIF5	0.368389187
FUT8	0.367191422
NFKB1	0.367191166
H3F3B	0.367132397
NFAT5	0.366965204
UBE2K	0.366800174
H3F3A	0.366340262
MYL12A	0.366068074
NDUFB8	0.363609994
DEK	0.361879835
ACTG1	0.361876306
QKI	0.361045286
MCTP2	0.360981855
CAMK4	0.360797203
NAMPT	0.36076501
PDE4D	0.360289761
TYMP	0.360266404
FTH1	0.360163677
MT-ND1	0.360016606
ANXA1	0.360011272
CHST11	0.359713149
TIGIT	0.359541694
NAP1L4	0.358740982
ATP5MF	0.358381418
HMGB1	0.35791388
MSI2	0.357298275
NACA	0.357181038
RPS11	0.35690216
PHLDA1	0.356753749
HLA-DRA	0.356682968
RPS27A	0.355935925
PRDX5	0.35535223
JARID2	0.355226928
FABP5	0.354932874
ATP5MC2	0.354765767
HINT1	0.354575089
SNX3	0.354519741
SUB1	0.354294132
PDE7B	0.354260584
COX8A	0.35404537
CCT5	0.353553981
ATP5MC3	0.351443235
SERBP1	0.351313169
HAVCR2	0.351105016
RPS2	0.350735261
IFI16	0.350673762
TXN	0.350380421
HNRNPA1	0.350038103
GOLIM4	0.349817064
NEAT1	0.349791891
LDHA	0.349571875
MBNL2	0.349497715
RPL29	0.349424735
FOSL2	0.3486958
NDUFA4	0.348578273
CCT3	0.348329405
RNF19A	0.348128079
RNASEK	0.348078844
NOP10	0.347429391
NDFIP2	0.347370025
RGS1	0.347273718
RAB8B	0.34627719
ITGA1	0.345897675
KLRD1	0.345637914
AKAP13	0.345349152
RPL18	0.345290026
DNAJA4	0.345059069
MT-ND4	0.344953336
TPM3	0.344893848
RPL26	0.344843493
RGS2	0.344227506
PSME2	0.34370778
CEMIP2	0.343374713
SET	0.343245042
VPS37B	0.34313431
SLC3A2	0.342601226
BZW1	0.342584647
MRPL18	0.342550043
LAG3	0.342493869
ATXN1	0.342466053
SEC11A	0.342268011
PLPP1	0.341988593
TNRC6B	0.341772726
ARL6IP5	0.341769606
SLBP	0.341353498
MYL12B	0.340936957
CD3D	0.340927293
OSBPL3	0.340381366
RPL21	0.340272096
S100A6	0.339689435
RPL37A	0.339681399
RPL37	0.33966305
RPL28	0.33883776
GNG5	0.338713012
CALM1	0.338535969
KIR2DL4	0.338423418
COX6C	0.337022286
NDUFA13	0.33695983
JAK1	0.33651353
BAG3	0.336213094
CYLD	0.336013006
PRELID1	0.335954257
JUND	0.335919729
SNX9	0.335578173
RPL32	0.334920264
COX7B	0.334895047
UBL5	0.334763619
NUFIP2	0.334041751
PRNP	0.333955818
COX6B1	0.333631967
STMN1	0.333533017
YBX1	0.332457867
PSMA7	0.331561818
ZBTB1	0.331463674
AL137856.1	0.331456031
RPL19	0.331425416
BTF3	0.330906342
HLA-C	0.330723763
NDUFS5	0.329998487
ARPC1B	0.329479264
GLS	0.329344157
BAZ1A	0.329311858
DOK2	0.32918076
RPS7	0.329145528
COX4I1	0.329002346
ANXA6	0.32895373
FBXW7	0.328494068
TRIM26	0.328136985
CSF1	0.328102801
UQCR10	0.327997683
CMIP	0.327594417
RPL41	0.327455709
CLIC1	0.326800263
MT-ND3	0.326444738
DBI	0.326048489
CXCR4	0.325918164
COPA	0.325546829
EIF4A1	0.325277076
ITGAE	0.325213969
NUDC	0.325016763
NASP	0.32446873
RPS15A	0.323469867
CALM3	0.323400518
DEDD2	0.323331273
CCT2	0.323174695
PPP4R2	0.322572759
FAU	0.322299272
RPS29	0.322094695
RPL12	0.321938123
CNOT6L	0.321731076
UBE2H	0.321566357
RPL11	0.321448921
CD52	0.321344297
RANBP1	0.321258297
DUSP4	0.321171976
LRRFIP1	0.320980495
PPP2R5A	0.320859817
HNRNPK	0.320648351
PSME1	0.320594211
RPS4X	0.319759428
EEF1D	0.319699168
ATP5PF	0.319620744
LYST	0.319260812
IKZF2	0.319224049
CYBA	0.319020651
RHOA	0.318729454
AFF1	0.318182172
PSMA2	0.317537311
RFX7	0.316829743
MRPL1	0.316754155
CDKN2C	0.316567084
EIF2AK2	0.316562811
CGAS	0.316443114
CCT6A	0.316304467
MT-CYB	0.316085574
NDUFB2	0.316050115
EZH2	0.315930356
ATP8A1	0.315888231
RAB5IF	0.315860931
RPS21	0.315470955
TMA7	0.315465327
PLSCR1	0.315414172
FNDC3B	0.315355233
BCL2L11	0.31523751
CWF19L2	0.315036008
GUK1	0.314304068
NFIL3	0.313998158
UBE2B	0.313673455
LINC01871	0.313622929
NAA50	0.313578093
SEC61B	0.313486454
AL136456.1	0.313393542
MAP1LC3B	0.313267122
SRGAP3	0.31263474
NOP58	0.312621687
CNOT2	0.312411004
SNRPG	0.31157569
GZMA	0.310989882
DRAP1	0.310866834
ELOB	0.31068278
NDUFA1	0.310384584
STAT3	0.310094376
GPR89A	0.309923361
HIF1A	0.309905011
RPL39	0.309463364
SEM1	0.309405703
SEC14L1	0.309278528
METRNL	0.309250809
RPS12	0.309010785
LINC00513	0.308915249
ZC3HAV1	0.308820189
CDK2AP2	0.3087959
DUT	0.308282222
ISG20	0.307930263
MYO1E	0.30698668
STK4	0.30643486
SF3B5	0.306426416
AP2S1	0.306124235
DLEU2	0.306098283
CBX3	0.306031
YWHAB	0.305829528
COX6A1	0.305253528
GPR89B	0.305032979
GRAMD1B	0.304982574
OSBPL8	0.304907257
PSMD8	0.304646166
HOPX	0.304596852
ATP5ME	0.304504149
SLC25A5	0.304265685
LINC01943	0.303988583
STAT5B	0.30363447
CTSC	0.303216792
RPS13	0.303154889
STAM	0.303017297
CRIM1	0.302448743
NDUFAB1	0.302438212
SELENOK	0.302432028
ABTB2	0.301761978
BTG1	0.3014185
MT-ND2	0.301247326
CARD16	0.300731288
RPS5	0.300694697
FAM49B	0.300399675
TOMM5	0.299650092
RPL18A	0.299323098
MTHFD2	0.299078021
CTNNAL1	0.298957182
RPL8	0.298510552
ITSN2	0.298509157
PSMB8	0.29837645
ELOVL6	0.298354665
GSTP1	0.298301536
TRMT112	0.298208823
SERPINH1	0.297844663
ELF1	0.297808171
ID2	0.297426828
TRAF3	0.297408006
DOCK10	0.297208979
UQCRH	0.297170716
LINC02195	0.297013299
AKAP5	0.296921474
PRPF40A	0.296881382
ZSWIM6	0.29671293
RPL7A	0.296554943
ATP2C1	0.296386677
ALOX5AP	0.295903191
PMAIP1	0.295895497
SUPT3H	0.295411205
MCL1	0.295386268
VIM	0.295364376
ARL8B	0.29520494
CKLF	0.295080356
HNRNPM	0.295075068
PLIN2	0.295032838
LPIN2	0.294653324
RPL35A	0.294493972
PRKCA	0.294356533
CIAO2B	0.293940333
CD74	0.293259921
XRCC6	0.293251242
TBL1XR1	0.293177123
RPS10	0.2930968
ZEB2	0.293003378
SUMO1	0.292757007
RPS23	0.292580656
SRSF9	0.292049294
OST4	0.291970303
PPP1CB	0.291548906
RBM39	0.291113013
TUT7	0.290543608
ASXL2	0.290532363
CCSER2	0.290107814
GZMH	0.289923438
COX7C	0.289568714
IGF2R	0.289432645
RBX1	0.289405528
ARPC5	0.289105002
IL2RG	0.289030344
PACS1	0.288825602
POLR2L	0.288722186
RUNX3	0.288521527
NDUFC2	0.2884084
DAPK2	0.28834294
PRDX1	0.288203249
TOX	0.288128646
IQGAP1	0.287386549
RGS10	0.287274045
RPA3	0.286895839
PCLAF	0.286873014
LGALS3	0.286617249
HNRNPU	0.286615486
MT-ND6	0.286100723
SYNJ2	0.285723124
RIN3	0.285513183
COX5A	0.285417439
ATP5F1C	0.285259681
MOB4	0.284667298
LAYN	0.284612299
HMOX1	0.284602694
CLASP1	0.284281551
SNU13	0.284247783
RPL23	0.284214689
LDHB	0.284047844
GSTO1	0.284045971
ITPR1	0.283977762
BRK1	0.283949082
PSME4	0.283938402
HMGN2	0.283931253
MORF4L2	0.28377325
KLRC2	0.283631276
INPP5F	0.283561023
SEPTIN7	0.283430715
ARPC4	0.283301871
CALM2	0.283055774
DNAJC8	0.282901204
JPT1	0.282823517
HIKESHI	0.282806308
RPS18	0.282279506
EIF4G3	0.282040227
BUD31	0.281556137
DUSP5	0.281404594
CAMK2D	0.281357672
SNRPF	0.280347497
DUSP2	0.280334398
RPL17	0.280201963
YWHAZ	0.28014588
PDS5A	0.280050916
TCP1	0.280035567
ZFAND2A	0.279794554
C17orf49	0.279701404
SPCS2	0.279357852
CTLA4	0.279203186
CTSD	0.278952233
UQCRB	0.27889251
MKLN1	0.27885974
EIF3H	0.278858469
SAP18	0.278794179
BANF1	0.278710382
CMTM6	0.278676276
REL	0.278582681
MOB1A	0.278541081
FAF1	0.278410844
RPS16	0.278135038
SLC38A2	0.277991004
NDUFB4	0.27767642
TAF7	0.277607288
CSNK1G3	0.277542157
AL138720.1	0.277449564
GLCCI1	0.277443167
TARS	0.277305933
PAG1	0.2771181
SMC3	0.277083344
HNRNPC	0.276933737
IFI44L	0.276786924
DNAJB1	0.276687038
ANP32B	0.276593723
DNAJC7	0.276529462
KHDRBS1	0.276168682
CDC42	0.276153058
PPID	0.276078862
SNRPE	0.276061973
CLK1	0.276035325
CD82	0.276018412
ANP32E	0.27584133
CCL3	0.275829942
SLC1A5	0.275773206
NONO	0.275746557
SPIDR	0.275194157
HLA-DQA2	0.274994575
SFPQ	0.274572519
PGAM1	0.274499294
ARPC5L	0.274498861
KLRC1	0.274244284
IDI1	0.273956289
TXLNA	0.273784672
PPP1R12A	0.273221965
ATP5MPL	0.27286943
RBBP8	0.272754914
RPL6	0.272609125
MDFIC	0.272561647
ERH	0.272197792
MAN1A1	0.272044094
ACTR3	0.271714443
TSC22D3	0.2716989
ATP10A	0.271556129
FBXO34	0.271475033
WHRN	0.271441674
CLTA	0.271255072
RPS14	0.271209016
UGP2	0.27116711
NFE2L2	0.271135454
ECI2	0.270986362
HLA-DRB1	0.270684432
PDCL3	0.270611618
RPLP2	0.270460167
INTS6L	0.270388198
RAP1B	0.27037111
TMPO	0.270253403
PSMB1	0.270249798
RPL22	0.270168379
CTNNB1	0.269937586
ANXA5	0.269787077
GFOD1	0.269741294
CEBPB	0.269691087
NBDY	0.269590304
LSM7	0.269171636
PRRG4	0.268067233
NFKBIA	0.267960489
MAPRE2	0.267942674
RPL36A	0.267904336
FYN	0.267858987
MNAT1	0.267773761
RELB	0.267660736
YY1	0.267659299
LITAF	0.267640038
EIF3J	0.267543433
SRSF3	0.267403202
XRCC5	0.267347848
RPL27	0.267262751
SKP1	0.267237658
UBASH3B	0.267012617
TOP1	0.266931818
SNRPD1	0.26683983
SP140	0.266573119
RALGAPA1	0.26649368
TMEM50A	0.26642328
RHEB	0.266339722
NEDD8	0.266327062
CALR	0.266148305
GSPT1	0.266111496
HSPA1A	0.265891758
RPS27	0.265648985
WDR83OS	0.265604142
ARL3	0.265599921
CCDC50	0.265535086
AFAP1L2	0.265525215
LRIF1	0.265243132
APOBEC3C	0.265148656
PFDN5	0.264984798
SMC4	0.264827024
MCM6	0.264720699
CDK6	0.264605002
RPS28	0.264547749
SUGT1	0.264418046
ARHGAP21	0.264374424
FKBP5	0.264225631
PPP1R16B	0.264180064
RBM8A	0.264175519
CSNK2B	0.264046133
MTCH1	0.263864565
MIR181A1HG	0.263780711
PICALM	0.26366733
CEBPD	0.263582987
PSMB9	0.263331198
SQSTM1	0.263171443
HNRNPDL	0.262923468
SELENOI	0.262682894
ADGRG5	0.262672068
RPL36	0.262610665
TPM4	0.262536438
DOCK5	0.26207345
RTN4	0.261957139
IER5	0.261913236
DUSP10	0.261764868
SDCBP	0.261562167
PBX3	0.261018377
BTG3	0.260985696
RPS3	0.260842607
RANBP2	0.260740968
GGA2	0.260686618
UBE2F	0.26049253
NDUFS6	0.260456077
MT-ND5	0.260422301
TAOK3	0.260418934
UBE2L3	0.259513886
AGFG1	0.259254731
MCM2	0.259066097
PPP1R2	0.25904357
TNFRSF1B	0.25903876
VAMP8	0.258950236
SEC61G	0.258785625
ITM2B	0.258585435
POLR2K	0.258400577
HSP90B1	0.257854952
CHEK1	0.257744177
RANGAP1	0.257733885
LINC00299	0.257733183
PTPN1	0.257144752
PSMA4	0.257009145
OCIAD1	0.256951326
RPL10A	0.256860777
FGFR1OP2	0.256761719
CHD2	0.256721496
ATP5IF1	0.256643445
PSMB3	0.256522119
AC018362.1	0.256288914
CD99	0.256067252
CDK14	0.256031057
TNIP3	0.255861328
SPTY2D1	0.255815778
TACC1	0.25565256
HPRT1	0.255336447
ATF7IP	0.254846617
AZIN1	0.254762236
TIAM1	0.254717792
UBALD2	0.254710187
CCT8	0.25467067
SMAP2	0.254291076
FAM107B	0.254060949
NDUFB3	0.254026657
AC023424.3	0.253877774
RAC2	0.253553793
CREBRF	0.253511272
TSHZ1	0.25331746
RNPS1	0.25327511
STK17B	0.253186176
CCDC117	0.25288717
PSMD7	0.252337125
OTULIN	0.252295647
YARS	0.252180404
H2AFV	0.252160456
JUN	0.252158372
RPL14	0.251982579
PDIA6	0.251509248
GNAI2	0.251502058
RPL31	0.251273328
MZT2B	0.251219022
TNFRSF9	0.251155826
PSMD14	0.251131278
MAGOH	0.251127531
BIRC3	0.251050689
SPCS1	0.250964897
ASPH	0.250882724
TRA2B	0.250496493
RYBP	0.250166682
RCC2	0.250131443
BATF	0.249932905
DGKD	0.249907723
PPIB	0.249775702
APLP2	0.249536245
TUBA1B	0.249449877
GNAS	0.249441015
ADIPOR2	0.248765613
MBD2	0.248681057
SNRPB2	0.24867518
PAPOLA	0.248557363
AKIRIN1	0.248408059
SUSD6	0.248344645
AGPAT5	0.248335902
UPP1	0.248284414
HMGN1	0.248278208
RPL4	0.248155513
CHCHD10	0.248103529
RPL30	0.247840566
HLA-DPA1	0.247837359
ATP5F1D	0.247568796
SOCS1	0.247563445
SARAF	0.24755937
HNRNPD	0.247232663
PSMD13	0.247168908
MX1	0.247067229
RAC1	0.247055477
EIF4A2	0.246922431
LINC-PINT	0.246744112
GOLGB1	0.246459895
IFI27L2	0.246295563
CORO1A	0.246187626
CYTIP	0.246107269
KLHL2	0.246103151
ARF6	0.245932451
UQCRQ	0.245896057
METAP2	0.245837988
RPL36AL	0.24583005
GFM2	0.245721678
ACSL4	0.245423026
SSR4	0.245410447
USPL1	0.245309793
RASA2	0.245212247
GPN1	0.245184671
IL18R1	0.245022182
RAB21	0.244974978
TOMM6	0.244954587
ESYT2	0.24493991
ADCY3	0.244859502
TPR	0.244839474
COMMD7	0.244835834
RAPGEF2	0.244811966
TYMS	0.244704956
TENT4B	0.244596959
AL360178.1	0.244590929
ZCCHC2	0.244509402
SNHG6	0.244407286
GALNT1	0.244160577
DDHD1	0.243760084
ATP5MD	0.243752746
XYLT1	0.243728117
ARID4B	0.243644994
SACM1L	0.243632984
PAIP2	0.243600503
C9orf16	0.243542518
PABPC1	0.243537483
SRI	0.243370477
CD38	0.243029641
COPRS	0.243013385
ZNF331	0.242929863
PKIA	0.242904293
CIB1	0.242882002
GMDS	0.242783252
PDE4A	0.242497547
PLAAT3	0.242464946
PARD6G	0.242273358
MT1E	0.242186766
PPDPF	0.241887479
ABCG1	0.241772409
FAM13A	0.241759848
HLA-E	0.24172078
RPL23A	0.241509443
ARF1	0.241498422
CCDC73	0.241111461
RASGEF1B	0.241041812
GABARAPL1	0.241021749
RBM3	0.240910621
VDAC1	0.240877838
PPP1R15A	0.240801928
XPO1	0.240713046
EPC1	0.240618446
ACAP2	0.240490422
RAB10	0.240064859
MEF2A	0.240029806
MACF1	0.240023857
JMJD1C	0.239978757
PHB	0.239942837
NAA16	0.239782897
LMAN1	0.239675517
EIF5A	0.239541113
GPR137B	0.239530242
PRRC2C	0.239509091
CENPF	0.239473794
EZR	0.239459036
TRBC2	0.239268561
SP100	0.239262873
NUCB1	0.239060884
UFC1	0.239023939
CAPG	0.23885459
PRKX	0.238732288
BACH1	0.238690166
MCM3	0.238525356
MBOAT7	0.238474893
NAP1L1	0.238385275
CDR2	0.238372409
ATF4	0.238350089
SNAP23	0.238338385
RPL9	0.238330707
SLC25A3	0.238200062
TMEM258	0.238119474
JOSD1	0.238112165
TIMM8B	0.237975671
KANSL1	0.237920756
ENSA	0.237877466
PMF1	0.237841228
ROMO1	0.237688014
BRAF	0.237685502
TMEM160	0.237638944
FAM177A1	0.237397506
SNRPD3	0.237312738
CSGALNACT2	0.237158854
RAB11A	0.237156271
BHLHE40	0.237144711
CD55	0.236995905
GTF3C6	0.236944899
ENTPD1	0.23684777
PHPT1	0.236738257
HPGD	0.236537227
CAMK1	0.236449489
TSPO	0.236131723
TBCB	0.23603249
HSPA9	0.23601742
RPL13	0.235993076
ZDHHC14	0.235592488
SELENOH	0.235066256
AHR	0.235029309
COPE	0.234900275
ERI1	0.23483082
DAD1	0.234688602
TOB1	0.234538336
ARGLU1	0.23448608
DDX5	0.234454981
RAB11FIP1	0.234423236
PDCD1	0.234270183
CBL	0.234155533
CUL3	0.234060068
RNF7	0.23401794
NDUFB11	0.233920114
RPL22L1	0.233877687
C12orf75	0.233824385
NBL1	0.233777555
RSL24D1	0.233775086
SNHG7	0.23376842
RABGAP1L	0.233755053
WDR26	0.233688531
PRKY	0.23356454
ACTN4	0.233563853
FAM102B	0.233561381
PCNA	0.233539197
VAMP5	0.233379684
HLA-DQB1	0.233310333
PSMD12	0.233287406
AL049869.3	0.233279693
USP15	0.233132397
DPF3	0.233132197
PCBP1	0.233046486
TBC1D4	0.233022549
CPB2-AS1	0.232888387
MAPKAPK2	0.232700943
SLA2	0.232684492
GLIPR1	0.232605564
RPLP0	0.232332957
PSMA3	0.232266365
EDF1	0.232144924
ATP10D	0.2318698
CCDC85B	0.231859249
NELL2	0.231804119
CARD19	0.231679653
PPM1G	0.231661722
ASB3	0.231618181
GOLM1	0.231601738
PSMA6	0.231581051
ADAM19	0.231568141
STAT4	0.231245101
UQCC2	0.231002485
HSPA5	0.230992871
PITPNB	0.230987207
ZNF267	0.23092501
FIBP	0.230858315
FKBP11	0.230833678
PSMB7	0.230597161
CD109	0.230528591
CARD11	0.23050042
CLIC3	0.230467473
GEM	0.230232825
DSTN	0.230180735
HERC5	0.230017189
YWHAG	0.230008134
RPL34	0.229999168
RPS6	0.229981632
KMT2E	0.229977683
HNRNPAB	0.22989564
IFI44	0.229266351
STARD7	0.229261447
OLA1	0.229251385
IL2RB	0.2292349
RSRC2	0.229085804
STAG1	0.229063757
ITM2A	0.228978473
NUSAP1	0.228797842
ADAT2	0.228559964
PRPF4B	0.228499977
BID	0.228292827
SPAG9	0.228064882
SOS1	0.22788273
NDUFS8	0.227849947
PNRC1	0.22780961
ABHD17A	0.227527047
ARHGDIB	0.227381669
IK	0.227374462
CD164	0.227318189
LMNB1	0.227210007
NME1	0.22714918
AKT3	0.227030993
ATP6V0C	0.226908385
HSPA1B	0.226898608
JMJD6	0.226894076
EIF3M	0.226858242
TAB2	0.226719549
OPTN	0.226550858
ZFP91	0.226457688
CENPX	0.226446963
CDC14A	0.226373689
PPA1	0.226218453
RANBP9	0.226199889
EPSTI1	0.226151573
DENND4A	0.226076927
TERF2IP	0.225777445
OSTC	0.225674884
DDX3X	0.225625099
ARIH1	0.225609837
AL360091.3	0.225405544
PPP6R3	0.225224684
DDT	0.225097187
SH3GLB1	0.224935813
EFHD2	0.224685048
AC010275.1	0.224626037
MRPL47	0.224522803
INTS7	0.224500914
PKM	0.224334258
EIF4G2	0.224224178
TMEM59	0.224080806
SCAF11	0.224070102
STRAP	0.223870943
MFAP1	0.223833891
MRPL51	0.223832061
UBE2I	0.223796342
SF3B6	0.223713346
ATF2	0.223708148
CASP3	0.223668741
NHS	0.223461064
MYH9	0.223428765
TXNL1	0.223406836
SLC27A4	0.223334765
S100A10	0.223286627
BARD1	0.223238017
YTHDC1	0.223214603
TFDP1	0.22304608
NRIP1	0.223023254
PSMA5	0.222907932
ATP6V1F	0.222862067
PPP1R18	0.222371878
PPP2R5C	0.222319318
SNAP47	0.22219764
HIPK1	0.222172714
EIF2S2	0.222110193
SNHG29	0.222029262
KAT6B	0.221975868
PRKAR1A	0.22196571
EEF1A1	0.221962865
AL161430.1	0.221930056
CHD4	0.22184163
ROCK1	0.221745535
EIF3A	0.221724948
PFDN2	0.221703123
IL4R	0.221635646
GNA13	0.221555854
KIF2A	0.221508539
CAB39	0.221440997
ATP2A2	0.221310135
RAPGEF6	0.221308752
HSPA6	0.220972902
GTF3C3	0.220949035
ETNK1	0.220947647
PTPRC	0.220676855
AP002762.2	0.2205195
NF1	0.220440446
STAT5A	0.220355223
RPL10	0.220268633
KDM5A	0.220079733
RPS20	0.21981823
TRAF5	0.219787964
BCL2	0.219670757
APRT	0.219607383
PDE7A	0.219491234
COPS9	0.219486544
SLC35F2	0.219448566
ACBD3	0.219444647
ATP6V0B	0.219327153
IRF2	0.219243006
ANKRD11	0.219223659
FANCL	0.219139352
GTPBP1	0.219088815
CDC42SE2	0.219045845
ZEB1	0.218899319
CCNI	0.218873469
HBS1L	0.218608398
SETD5	0.218095151
RSL1D1	0.218048992
AK3	0.217983312
FAM126A	0.217907342
TRAPPC1	0.217877953
CISD2	0.217803732
CLSPN	0.21770722
GTF3A	0.217491531
SLC38A1	0.217480565
RIOK3	0.2173728
RSBN1L	0.217355454
KDM6B	0.217315557
PRDX3	0.21712554
UBE2E3	0.217111443
TAGLN2	0.217069434
TNFSF10	0.2169579
CCNH	0.216916987
DLEU1	0.216891152
ENY2	0.21678089
E2F7	0.216755843
BUB3	0.216723547
CLNK	0.21660896
HSBP1	0.216462454
RC3H1	0.2163432
HNRNPR	0.216340173
PTTG1	0.216052592
IRF4	0.215995279
MCM4	0.21580002
DGKE	0.215753872
RYR2	0.215696368
RPS25	0.215574564
EPG5	0.215506392
MZT2A	0.215497848
ME2	0.215425424
STIM2	0.215324119
POLR3K	0.215210563
TXNDC17	0.215191126
RACK1	0.215161664
RPS17	0.21510547
TRPC4AP	0.215097717
GLRX	0.215025952
AC016831.7	0.21500671
SGMS1	0.214889844
AC055733.2	0.214682997
PDE4B	0.214659139
C4orf48	0.214556559
PA2G4	0.214470969
NCAPD3	0.214458489
TRA2A	0.214289057
CYCS	0.214258866
STK17A	0.214222015
VDAC2	0.214192276
PARP14	0.214180586
PPP1CA	0.213686215
RFC1	0.213595337
CD226	0.21351392
NHP2	0.213450736
ZNF106	0.213384301
MIS18BP1	0.213291873
SESN3	0.213211617
AC012459.1	0.213104405
CDV3	0.212851988
HIVEP1	0.212741594
IL18RAP	0.212714887
TMBIM6	0.212621694
MTHFD1	0.212554004
YPEL5	0.212445869
ILF3	0.212365257
PHF6	0.212244572
CCDC6	0.212234802
JTB	0.212004703
TNFSF4	0.211488026
METTL5	0.211413075
TAX1BP1	0.211374528
HELZ	0.211286792
LAT2	0.211272467
NDUFA11	0.211264155
ZDHHC20	0.211245885
DYNLRB1	0.211130682
DNAJC9	0.211055472
NAA38	0.211006096
MYO7A	0.210964809
SLAIN2	0.210880822
PDIA3	0.210780641
GBE1	0.210727586
PRPF38B	0.210691765
COPS2	0.210654356
ABRACL	0.210495934
TRIM25	0.210426783
RPS8	0.210404833
RBM23	0.210309797
SLC39A6	0.209979149
DBN1	0.209947168
TMEM70	0.20987119
IL21R	0.209773387
MAP3K2	0.209593958
USP47	0.209562631
WAC	0.209541047
SLC25A6	0.209459067
CAPZA1	0.20923749
GABARAP	0.209021202
TLN1	0.209006479
SCLT1	0.209001568
MTPN	0.208974284
SLTM	0.208665418
KLRK1	0.208645612
PDXK	0.208588547
MPG	0.208586077
SSR2	0.208582665
IFI27L1	0.208496607
FRYL	0.208480763
RASA1	0.208466615
LRPPRC	0.208448673
MAD2L2	0.208239944
KLF6	0.208224888
NCS1	0.208108133
KLHL25	0.208088007
DNMT1	0.207956909
PAFAH1B3	0.207920005
RPL5	0.20761242
PHF19	0.207610263
KLHL24	0.207603093
TRIR	0.207552176
RHOH	0.207541628
NAB1	0.207492574
PHF21A	0.207437688
CARHSP1	0.207397015
ARPP19	0.207396448
SNRPC	0.207364104
SRSF2	0.207150703
NFKB2	0.206890591
UBR2	0.206741335
MICOS10	0.206684868
MCM7	0.206671099
CPEB3	0.20655825
PAXX	0.206441198
KDM6A	0.206208661
SRSF4	0.205667925
TCEA1	0.205577273
CDYL2	0.20556841
TP73	0.205518988
RBMS1	0.205414066
POLR2F	0.205365275
PTBP3	0.205165927
UBR1	0.205140876
PHTF1	0.205081259
SRPK1	0.205077548
APOBEC3G	0.204955422
PSMB2	0.204913187
ACTR2	0.20484881
ANXA2	0.204749191
RPS19BP1	0.204686729
SOD2	0.204620605
VPS29	0.20446322
ANP32A	0.204427996
ILF2	0.20442312
TMEM14C	0.20436846
ELOC	0.204345238
ARF4	0.20423902
HCLS1	0.20385075
BANP	0.203840983
TP53INP1	0.203836302
CENPK	0.203818234
GPX4	0.203793495
RPL38	0.203588996
PSMC4	0.203432417
LAMTOR2	0.203384518
NCOR1	0.203156979
GINS2	0.203155985
LSM2	0.203079756
PYCARD	0.203078805
PIM3	0.203060696
NDUFB6	0.203021321
DCAF7	0.202624125
YWHAE	0.202555621
IPO7	0.202323589
AL133405.2	0.202283149
PHF20	0.202257335
ITGB3BP	0.202182161
KIF21A	0.202098
CGGBP1	0.202036695
P4HA1	0.202011957
PRDX2	0.201874207
AP000787.1	0.20180696
INTS6	0.201782277
MRPL22	0.201625603
PCGF5	0.20151297
PLAAT4	0.201512205
6-Mar	0.201455826
HSD17B7	0.20131013
HMGN3	0.201269654
ANKRD17	0.201207104
WDR1	0.201183459
TPP2	0.201115975
TRPM7	0.200950672
SF3B2	0.200910857
ICAM3	0.200892773
HLA-DPB1	0.200577756
PLEKHA2	0.200567039
MT-ATP8	0.200524794
FOXO1	0.200439774
AC026202.2	0.20043357
HECTD2	0.200335516
IRF1	0.200279203
SPAG1	0.200214979
UQCR11	0.20018297
SEPTIN2	0.200009102
PIK3AP1	0.199779049
ATG2A	0.199740346
TRPS1	0.199595063
SPCS3	0.199579158
ISY1	0.199422043
LSM1	0.199411279
HSPB11	0.19934088
FAM174C	0.199316234
MRPS24	0.199299501
AC079793.1	0.199167883
RTRAF	0.19909049
OAS2	0.199023836
DPY19L1	0.198922961
MAPK8	0.198829319
VDR	0.1988215
UBR5	0.19875586
RALY	0.198621519
NDUFA12	0.198433966
DPP4	0.198428842
EPAS1	0.198382076
SEC23B	0.198376858
SMARCC1	0.198359302
PARP1	0.198202603
SMC2	0.198158577
CAPZB	0.198078921
FNBP1	0.198054527
RABAC1	0.198012369
SRSF7	0.197958389
CHCHD1	0.197792178
FAM214A	0.197757869
POLR2J	0.197720713
IFITM1	0.197586606
CDKN1A	0.197558248
IFI35	0.197539713
SKI	0.197245398
SNX25	0.197229136
SLC4A7	0.197224823
NFKBIZ	0.197193482
CALCOCO2	0.197160276
MAD2L1	0.197108013
ZNRF1	0.196964846
CDK4	0.196759577
TMEM208	0.196742031
CD53	0.19662254
TSEN34	0.196534016
NUDT1	0.196530583
PPP2CA	0.196462265
C11orf58	0.196460339
PSMC6	0.196440497
CDK2	0.196391097
LSM5	0.196372535
AUH	0.196247108
LRRC8D	0.196137238
RAB7A	0.196050929
PARP8	0.196044947
PFKP	0.195986358
ADNP	0.195967295
TMEM245	0.195867659
EIF1AY	0.195867225
COMMD6	0.195786328
SMC1A	0.195679768
RAB8A	0.195619211
MAP2K2	0.195618157
HIPK2	0.195586641
SURF4	0.195581712
COPB1	0.195493033
ZC3H12C	0.19535507
CHRM3-AS2	0.19525176
RBM25	0.195227333
NEK10	0.195207085
ELMO1	0.19517518
RPA1	0.195035017
DNTTIP2	0.19499582
AC010609.1	0.194987794
LAMTOR1	0.194905109
PDCD5	0.194836632
JMY	0.194772093
STIM1	0.194734108
MIR4435-2HG	0.194545315
MT1F	0.194532884
CCDC91	0.194530229
RPL7	0.194452521
ATP5MC1	0.194391497
SMAD5	0.194281197
GTPBP4	0.194240213
EIF5B	0.194226323
ERO1B	0.194120078
GNA15	0.194061683
LARP4	0.194020247
GOLT1B	0.194016039
BTG2	0.194014008
NPC1	0.193999394
DYRK1A	0.193956359
RPL27A	0.193884632
TMEM126B	0.19386657
PET100	0.193728785
BAX	0.193635442
BLOC1S6	0.19357472
SH3BP1	0.193461658
CLPP	0.193445883
MCM5	0.193430294
PRDM2	0.193409372
VCAM1	0.193336997
IFITM3	0.193325672
PRKDC	0.193293384
MAN2A1	0.193021871
5-Mar	0.193018871
ARL15	0.19299952
NCALD	0.192973317
SNX10	0.19295957
CNN2	0.192685213
CHRNA5	0.192651725
APOBEC3H	0.192478067
RAP1A	0.192403331
HSD17B10	0.19226561
RPS6KA3	0.19223293
NDUFS3	0.192216704
ADSS	0.192158344
EEF1G	0.19215565
ARID1B	0.192101905
GTF2A2	0.192097547
GET3	0.192050005
TBC1D5	0.191967159
SEC31A	0.191934022
KIF5B	0.191873547
PBX4	0.191869591
MRTFA	0.19185852
DISC1	0.191819591
DDX46	0.191691939
PDS5B	0.191637469
REXO2	0.191560176
AP000919.2	0.191524308
ATP6V1A	0.191442955
SIVA1	0.191328213
UBXN4	0.191223162
RTN3	0.191218076
ADRM1	0.191212863
PPTC7	0.191211629
PBDC1	0.191119863
IER3IP1	0.191102377
RPS4Y1	0.191001811
SPRY1	0.190947782
YWHAQ	0.190924857
CDT1	0.190882045
DRAXIN	0.190810514
AC106037.3	0.190809348
KCNK5	0.190753279
WNK1	0.190744576
IGFLR1	0.190744554
GAS5	0.19071983
CCL4	0.190654742
TSPAN13	0.190549741
TNS3	0.190508857
TMEM140	0.190470015
MCTS1	0.190468303
MXD1	0.190443407
GDI2	0.190309988
NDUFA6	0.190152072
GPR65	0.189950987
ID3	0.189906444
SFMBT1	0.189848191
NXT1	0.189699165
SH3KBP1	0.189649494
CHIC2	0.189631107
SRSF10	0.189612117
IL6ST	0.189552316
EIF3K	0.189484924
ICOS	0.189483594
PTP4A2	0.189255739
PDLIM7	0.189239365
PAFAH1B1	0.189219235
TXN2	0.189217831
SELENOW	0.189199959
TMUB1	0.189198961
CCT7	0.189194529
CD3G	0.189174139
FAM133B	0.189170312
RBBP4	0.189169603
DYM	0.189163698
WHAMM	0.189137038
CAPNS1	0.189107857
UBXN1	0.189101932
BABAM2	0.189054769
KAT6A	0.189052932
EMC7	0.189047509
CNTLN	0.18900253
INPP5D	0.188979068
AC087286.2	0.18885474
MARK3	0.188852908
ELMSAN1	0.188843384
ALYREF	0.188730312
AP3M2	0.188656704
PRKCH	0.188542652
POLR2G	0.18853177
TSEN15	0.188295322
SPTAN1	0.188292078
APBB1IP	0.188244885
GIGYF2	0.188200544
MIR155HG	0.187901418
LAMTOR5	0.187740687
GNPTAB	0.187723884
LINC01358	0.187674692
PLP2	0.187620218
COX5B	0.187534369
LRBA	0.187529404
XRN1	0.18752798
NFKBIE	0.187504409
SRP19	0.187496698
BRD2	0.187365672
MAZ	0.187167944
RUNX2	0.187166132
SNRPD2	0.186973277
ITK	0.186949703
REEP5	0.186945175
MFSD14B	0.186922776
UBAP1	0.186914526
KLHL6	0.186830116
ILK	0.186812199
FBXW11	0.186658698
NUDT14	0.186587539
TPMT	0.186567932
AC079209.2	0.186452228
MAP2K3	0.186313763
GNAI3	0.186284444
LMBR1	0.186192594
NUDT9	0.186102254
NDUFB1	0.186041909
MTX3	0.185919302
ECH1	0.185903386
NUCKS1	0.185889128
PSMD4	0.185883294
GNB1	0.185851847
SKAP1	0.185810103
MDH1	0.185665601
SAP30	0.185623327
NCOA7	0.185576718
DGKH	0.185559399
RBBP6	0.185465175
HELLS	0.185179209
EEF1B2	0.185150535
LYRM4	0.184937806
LINC02539	0.18492295
CTNNA1	0.184847062
LINC02446	0.184674165
GGCT	0.184602367
PRKCA-AS1	0.18454737
ADAMTS17	0.184546127
UBAP2	0.184526587
DDX24	0.184518195
LCOR	0.184492443
CKS1B	0.184457762
ANKRD35	0.184449993
ACP5	0.184420298
ELAVL1	0.18421248
MIB1	0.184183479
TAF1D	0.183943616
AP001011.1	0.183902878
GSK3B	0.18386165
DUSP23	0.183843622
ZFAND6	0.183761048
VBP1	0.183718247
GCNA	0.183601518
MDH2	0.183468831
TIMM13	0.183437925
ATP5F1B	0.183378196
CPD	0.183271233
RNASEH2C	0.183260477
NDRG3	0.183069567
CD8A	0.183060118
LSM3	0.183023821
ATP5PD	0.182974528
ATP6V0E1	0.182969323
ZFAND3	0.182878713
CEBPZ	0.182840477
ZNF683	0.182825787
PSMD1	0.182779049
SRRM2	0.18273507
DDIT3	0.182664875
TRAC	0.18262464
N4BP2L1	0.182613472
VAPA	0.182435509
HNRNPL	0.182373301
PDCD6	0.182319028
DCUN1D5	0.182314411
INPP4B	0.182229236
HOOK3	0.182151511
PPP2R2A	0.182143427
CHD1	0.182137867
NRBP1	0.182115017
AKIRIN2	0.182052767
ZNF83	0.182030961
CDYL	0.18200188
NUDT16L1	0.181762705
PPP1CC	0.181694185
ENDOD1	0.181681886
GATAD2B	0.181585864
CPEB4	0.181518901
GNB2	0.181505313
PAM	0.181454992
FLT1	0.181439061
AGO2	0.181408822
ATP11B	0.181389793
ISCA1	0.181388345
R3HDM1	0.181338841
LAP3	0.181331313
PUM1	0.181326355
RGCC	0.181215515
BIN1	0.181187744
RTF1	0.181179698
TMED5	0.181149305
PRDM1	0.181130129
NECTIN3	0.181056077
PELO	0.180888274
HM13	0.180876852
CLTB	0.180874113
TXNIP	0.180797599
AC093865.1	0.18079505
DUSP16	0.180725304
TAP1	0.180687273
SSBP1	0.180646963
TPX2	0.180595252
DCTPP1	0.180591269
KRTCAP2	0.180550488
CSPP1	0.180495018
TGIF1	0.180454848
EIF1AX	0.18045392
HNRNPF	0.180445563
NSD3	0.180430537
PCMT1	0.180408451
HBP1	0.180338408
CUTA	0.180325571
PABPN1	0.180314273
KIF20B	0.18029776
MRPS15	0.180295309
TOPORS	0.180293687
ARL6IP4	0.180156959
CCL23	0.180155992
LEPROTL1	0.179971885
EIF3F	0.179943825
LIMA1	0.179938908
MKI67	0.179927829
GFPT1	0.179881708
CERT1	0.179874828
PPP2R5E	0.179735013
ZFYVE1	0.179718031
SLC27A2	0.179694088
PPP2R2D	0.179669707
NR4A2	0.17950559
ANKLE2	0.179494833
ATRAID	0.179488022
NGRN	0.179462734
CDC73	0.17942795
B3GNT2	0.179405155
PCBP2	0.179390652
BMERB1	0.179377182
TFRC	0.179366185
PCBD1	0.179331326
MAP4K3-DT	0.179314859
VMA21	0.17928464
ORC6	0.179188266
SON	0.179072973
EXT1	0.179055483
CASS4	0.179046819
ZNF282	0.178954146
RNF149	0.178925549
FUBP1	0.178912299
MLKL	0.178868554
TGFB1	0.178864664
ARIH2	0.178828821
KIAA0232	0.178797879
EIF3I	0.178778172
PSMB10	0.178769355
SEPTIN6	0.178738862
DNAJC3	0.178724852
NT5C	0.178637375
DDI2	0.178617773
TBC1D2B	0.178604282
EEF2	0.17860019
HIF1A-AS3	0.17851075
DTL	0.178508193
RPL13A	0.178418502
NDUFAF6	0.178294258
BIRC2	0.178177625
DHRS7	0.178176999
UBA2	0.178048992
MRPL34	0.178028771
RNF38	0.177883189
RHBDD2	0.177873609
CBR1	0.177856093
RLF	0.177827254
ZC3H12A	0.177816658
SLC8B1	0.177781121
NUDT5	0.177639051
BAZ1B	0.177555715
HNRNPH1	0.177524667
KRR1	0.177477952
ARHGEF6	0.17747086
COA6	0.177467956
NEK1	0.177460082
TBC1D15	0.177413664
LEMD3	0.177404436
NUDT21	0.177391719
MYDGF	0.177373223
CCNK	0.177361326
PHLPP1	0.177333353
ACP1	0.177306844
C1orf52	0.177305819
WDHD1	0.177027544
PHAX	0.176952111
DENND1B	0.176916694
ITPA	0.17688297
BCL10	0.17682929
SLFN12	0.176788676
SMC5	0.176726189
PEAK1	0.176724641
HIGD2A	0.17664661
ACSL1	0.176637998
AHCTF1	0.17654397
FDPS	0.176400097
NSA2	0.176283489
FNIP1	0.176213317
FAM118A	0.176173991
PLCXD2	0.176168691
DARS	0.176138716
ARHGEF12	0.176009177
CTSA	0.17599497
DNPH1	0.17588982
PSMB4	0.175844726
RAD21	0.175663079
JAK3	0.175584104
NIBAN1	0.175433989
CAST	0.17543359
ZNF800	0.175194434
AREG	0.175140873
ATRX	0.17510967
LYPLA1	0.175089193
CD27	0.175066861
PIN1	0.174991766
NUDT4	0.174969953
CASP1	0.174880143
ARL6IP1	0.174784047
H2AFX	0.174724824
MAP4	0.17471114
OPRM1	0.174529688
TNFSF14	0.174522055
BRWD3	0.174509244
EIF1B	0.17449446
CD58	0.174348772
VPS26A	0.174295172
API5	0.174183307
TIPRL	0.174127934
PPP5C	0.173980156
TGFBR1	0.173940586
UFD1	0.173905497
OAS3	0.173900209
TOGARAM2	0.173790056
FBXO33	0.17375083
MYL6B	0.173678372
ICAM1	0.173404826
HIVEP2	0.173334349
UBTF	0.173332002
SMNDC1	0.173327221
CENPU	0.17325919
STAU1	0.173253913
DNAJB4	0.173078691
CCDC59	0.172996289
LINC00892	0.172992329
TRAPPC5	0.172957996
BMP2K	0.172912365
IRAK2	0.172902624
DPM1	0.17286466
ADGRF3	0.172808981
EIF4E2	0.172760972
ZFAND5	0.172735767
SPEN	0.172680589
RNF40	0.172598453
TUBB	0.172570958
DENND1A	0.172482932
PIK3CG	0.17240542
SIRPG	0.172401912
ARHGAP26	0.172395968
PM20D2	0.172375999
MPC2	0.172364235
SNHG8	0.171939727
XBP1	0.171935734
ITGB1BP1	0.171859812
CSTB	0.171837099
ZYX	0.171829912
TLE5	0.17177831
FASLG	0.171765076
OCIAD2	0.171643518
ARFGAP3	0.171417675
SRP72	0.171229246
SYNCRIP	0.171221075
FLOT1	0.171146306
YPEL2	0.171126676
VCP	0.171110776
TIGAR	0.171007599
P4HB	0.170994076
ATG101	0.170976023
ZMAT2	0.170949207
RRM1	0.170872469
SLC39A8	0.170866505
IARS	0.170746621
USP1	0.170679768
TMEM9B	0.170664776
H2AFY	0.170643356
HDLBP	0.170639176
CCDC107	0.170612817
BEND4	0.170605213
YES1	0.170427345
DKC1	0.170424645
PANK2	0.170415698
VPS13B	0.170320406
SNHG16	0.170290078
CANX	0.170283109
DNAJC15	0.170124344
PAFAH1B2	0.170123108
HAT1	0.170103437
SFMBT2	0.170096766
UBE2D2	0.170020509
TET3	0.169978375
RAB2A	0.169904681
NFKBIB	0.169902035
SRP54	0.169883525
MPST	0.169790716
GALM	0.169767614
TBC1D8	0.169733601
KDM2A	0.169670493
THRAP3	0.16966843
GTF2I	0.169660413
DGUOK	0.169612515
NCOA2	0.169564667
RECQL	0.169528253
ZBED2	0.169496943
C1QBP	0.169473641
TET2	0.16944084
PPP3R1	0.16941069
NUCB1-AS1	0.169398039
TMCO1	0.16937866
LINC01572	0.169370629
AC010894.3	0.169332432
SDK1	0.169223362
RNF138	0.1691439
PGD	0.169108536
CLEC2D	0.169088246
XRN2	0.169060214
RPF1	0.169012228
ADAR	0.169005482
C1orf122	0.168990977
TMEM123	0.168926149
CENPH	0.168857497
PSMD10	0.168845854
KRT86	0.168754591
ABHD17B	0.168750833
BSG	0.16873468
NDUFB5	0.168647783
ATP2B1	0.168503951
GTF2F2	0.168477589
C1orf43	0.168365706
AFTPH	0.168346314
CHMP5	0.168277676
CENPP	0.168245922
FAM207A	0.168235991
PAK2	0.168142898
ITGB7	0.168100306
MCMBP	0.168075692
MED13L	0.168022976
TIMM10	0.167990315
NAPA	0.167962548
ARID5B	0.167925304
KDM5B	0.167850997
SERP1	0.16782435
SNRNP27	0.167812298
RPS6KA5	0.167581939
FIS1	0.167521509
CAPZA2	0.167459324
PLS3	0.167405189
TSPAN5	0.167361997
ZFP36L1	0.167348155
NDUFS2	0.167267362
HAPLN3	0.167225099
CHD3	0.167197567
CHCHD3	0.16719475
TK1	0.167093131
AFF4	0.166945683
SF3A3	0.166939008
FAM13B	0.16680792
TOMM40	0.166807797
AC009432.2	0.166639664
NDUFS4	0.166627013
RFC4	0.166516974
PML	0.166427366
NUP58	0.166411846
ST3GAL2	0.166354725
TOMM22	0.166347399
LCORL	0.16633743
E2F1	0.166252706
PPIF	0.16621905
LINC02416	0.166180866
POU2F1	0.166136882
SSNA1	0.166093709
TMEM135	0.166002643
MAF1	0.165974885
EIF2AK3	0.165824613
ANO6	0.165779461
CMC2	0.16570435
SLC16A3	0.165548215
LARP7	0.165445671
SNRNP25	0.165410744
CHCHD5	0.165390069
BAG1	0.165349203
USP48	0.165298408
MRPL35	0.165242639
ATAD2	0.165221545
PSMC3	0.165210254
DNAJB11	0.165110347
EID1	0.165083873
ARF5	0.16504823
SOS2	0.16501936
CNBP	0.165001002
RPN2	0.164859297
MZB1	0.164853225
SHISA5	0.164831258
MORF4L1	0.164763354
PUF60	0.164584038
STX11	0.164575392
RAB5C	0.164459371
TYW3	0.164293902
SLC66A2	0.164130874
ARHGAP18	0.164127576
IFITM10	0.164092731
ESRRA	0.164088927
ETS1	0.164076633
UBE2A	0.16403952
USP9X	0.16394475
ADNP2	0.163888261
SRP9	0.163818096
HDAC8	0.163805592
AC058791.1	0.163778058
FAM184A	0.16376494
GPS2	0.163753552
SREK1	0.163693054
SND1	0.16364279
VMP1	0.163587479
G3BP1	0.163466355
RHOQ	0.163450632
NDUFB9	0.163446004
PLAGL1	0.163388712
PSMB6	0.163360819
EIF4E	0.163330267
ATP6V1E1	0.16330357
PUS7	0.163233996
SS18L2	0.163221626
GOLPH3	0.163205504
EEF1E1	0.163098073
NOP56	0.162998896
LGALS9	0.162942487
SCFD1	0.162878893
UPRT	0.162863684
NDUFA7	0.162714511
COX14	0.162594794
LRPAP1	0.162573497
PVT1	0.162546146
UBE2G1	0.162521258
SPINDOC	0.162506651
TOR1AIP2	0.16246993
SCCPDH	0.16246827
RSBN1	0.162452996
ECHDC1	0.162446961
ITGA4	0.162444677
CAP1	0.162439355
KNL1	0.162359154
CSRNP1	0.162228155
SMIM26	0.162206488
TBCA	0.162186901
UBE2Q1	0.162180049
AP3B1	0.162170564
SIK2	0.162155671
DYNC1LI1	0.162155266
YTHDF3	0.162092374
ZCCHC10	0.16203923
LLPH	0.162022113
SMARCAD1	0.162020758
ARHGDIA	0.16201267
SNX6	0.161987711
TAF2	0.161955052
BMT2	0.161949936
ODF2L	0.161933076
HNRNPUL1	0.161880859
SLC12A6	0.161864292
ST3GAL5	0.161849958
TTYH3	0.161829438
PYHIN1	0.161806337
MMADHC	0.161767584
UQCRFS1	0.161740202
DBF4	0.161723235
SRRT	0.161639066
TRIAP1	0.161629771
GAR1	0.161587485
TWISTNB	0.161530609
UBR7	0.161490187
USP22	0.161470817
RPS3A	0.16144489
PPHLN1	0.161441621
SCAND1	0.161402294
PRPF38A	0.161372161
NOL7	0.161344715
VPS13A	0.161318237
MINPP1	0.161297034
SNHG4	0.161287662
WAS	0.161278644
RPL3	0.161276442
SMG7	0.161270873
PHACTR2	0.161142034
MTDH	0.161100954
EWSR1	0.161078174
PIM1	0.161000887
RAB3IP	0.160985702
TMEM126A	0.160949265
PPIL4	0.160917699
ATG16L1	0.16089271
TXNL4A	0.160880545
SPPL2A	0.16084818
NOP16	0.16074255
MANF	0.160710561
FBXO11	0.1606921
HNRNPH3	0.16065304
PYURF	0.160620131
MTREX	0.160615819
PARP11	0.160612054
AK6	0.160562995
ATP6V1G1	0.160515262
ZNF706	0.160497577
YWHAH	0.160479508
PAICS	0.160476708
GBF1	0.160450412
MARS	0.16043848
ANAPC16	0.160426045
STX12	0.160318976
IDH3G	0.160280802
GRK3	0.160155838
NDUFA2	0.160081304
TTC1	0.159978325
UHRF1BP1L	0.159967816
MOCS2	0.159904422
CTNNBL1	0.159902855
UTP6	0.159864638
[truncated: 19,127 more rows]

## Sheet: Enriched_interselect genes
ID	Description	GeneRatio	BgRatio	pvalue	p.adjust	qvalue	geneID	Count
GO:0006457	protein folding	14/59	212/18722	3.14E-15	5.25E-12	3.95E-12	HSPD1/HSPE1/HSP90AB1/HSPB1/DNAJB6/DNAJA1/CHORDC1/HSPA8/FKBP4/PTGES3/HSPH1/AHSA1/HSP90AA1/B2M	14
GO:0061077	chaperone-mediated protein folding	8/59	67/18722	3.35E-11	2.80E-08	2.11E-08	HSPE1/HSPB1/DNAJB6/CHORDC1/HSPA8/FKBP4/PTGES3/HSPH1	8
GO:0006986	response to unfolded protein	9/59	137/18722	4.25E-10	2.37E-07	1.78E-07	HSPD1/HSPE1/HSPA4/HSP90AB1/HSPB1/DNAJA1/HSPA8/HSPH1/HSP90AA1	9
GO:0035966	response to topologically incorrect protein	9/59	159/18722	1.60E-09	6.68E-07	5.02E-07	HSPD1/HSPE1/HSPA4/HSP90AB1/HSPB1/DNAJA1/HSPA8/HSPH1/HSP90AA1	9
GO:0051131	chaperone-mediated protein complex assembly	5/59	23/18722	8.42E-09	2.81E-06	2.11E-06	HSPD1/HSPA4/HSP90AB1/PTGES3/HSP90AA1	5
GO:0009408	response to heat	7/59	110/18722	5.29E-08	1.47E-05	1.11E-05	HSPD1/HSP90AB1/DNAJB6/DNAJA1/CHORDC1/HSP90AA1/SOD1	7
GO:0006458	'de novo' protein folding	5/59	43/18722	2.30E-07	5.48E-05	4.12E-05	HSPD1/HSPE1/HSPA8/PTGES3/HSPH1	5
GO:0031647	regulation of protein stability	9/59	298/18722	3.64E-07	7.51E-05	5.65E-05	HSPD1/ATP1B3/HSP90AB1/HSPA8/GAPDH/PTGES3/HSP90AA1/SERF2/PFN1	9
GO:0002181	cytoplasmic translation	7/59	148/18722	4.05E-07	7.51E-05	5.65E-05	RPL15/RPL24/RPS24/RPLP1/RPS15/RPS19/RPS9	7
GO:0042026	protein refolding	4/59	23/18722	7.53E-07	0.000125843	9.46E-05	HSPD1/HSPA8/HSP90AA1/B2M	4
GO:0009266	response to temperature stimulus	7/59	178/18722	1.40E-06	0.000213172	0.000160203	HSPD1/HSP90AB1/DNAJB6/DNAJA1/CHORDC1/HSP90AA1/SOD1	7
GO:0001906	cell killing	7/59	188/18722	2.02E-06	0.000281393	0.000211473	HLA-A/HLA-B/HSP90AB1/GAPDH/GZMB/B2M/RPS19	7
GO:0050821	protein stabilization	7/59	191/18722	2.25E-06	0.000288592	0.000216883	HSPD1/ATP1B3/HSP90AB1/GAPDH/PTGES3/HSP90AA1/PFN1	7
GO:0034605	cellular response to heat	5/59	69/18722	2.52E-06	0.000300524	0.000225849	HSPD1/HSP90AB1/DNAJB6/CHORDC1/HSP90AA1	5
GO:0051085	chaperone cofactor-dependent protein refolding	4/59	34/18722	3.84E-06	0.000428167	0.000321776	HSPE1/HSPA8/PTGES3/HSPH1	4
GO:0051084	'de novo' posttranslational protein folding	4/59	39/18722	6.74E-06	0.000703608	0.000528775	HSPE1/HSPA8/PTGES3/HSPH1	4
GO:0019885	antigen processing and presentation of endogenous peptide antigen via MHC class I	3/59	17/18722	1.96E-05	0.001925557	0.001447094	HLA-A/HLA-B/B2M	3
GO:0002483	antigen processing and presentation of endogenous peptide antigen	3/59	19/18722	2.78E-05	0.002542324	0.001910606	HLA-A/HLA-B/B2M	3
GO:0002711	positive regulation of T cell mediated immunity	4/59	56/18722	2.89E-05	0.002542324	0.001910606	HSPD1/HLA-A/HLA-B/B2M	4
GO:0072655	establishment of protein localization to mitochondrion	5/59	120/18722	3.78E-05	0.003156057	0.002371839	HSPD1/HSPA4/DNAJA1/GZMB/HSP90AA1	5
GO:0070585	protein localization to mitochondrion	5/59	125/18722	4.59E-05	0.003654872	0.002746709	HSPD1/HSPA4/DNAJA1/GZMB/HSP90AA1	5
GO:0032103	positive regulation of response to external stimulus	8/59	427/18722	5.49E-05	0.004170258	0.003134031	HSPD1/CXCL13/HSPB1/MCU/HSP90AA1/ABCC1/RPS19/TMSB4X	8
GO:2001026	regulation of endothelial cell chemotaxis	3/59	24/18722	5.74E-05	0.004170258	0.003134031	CXCL13/HSPB1/TMSB4X	3
GO:0051204	protein insertion into mitochondrial membrane	3/59	25/18722	6.51E-05	0.004405569	0.003310872	HSPA4/GZMB/HSP90AA1	3
GO:0022618	ribonucleoprotein complex assembly	6/59	220/18722	6.59E-05	0.004405569	0.003310872	RPL24/HSP90AB1/PTGES3/HSP90AA1/RPS15/RPS19	6
GO:0019883	antigen processing and presentation of endogenous antigen	3/59	26/18722	7.34E-05	0.004717737	0.003545473	HLA-A/HLA-B/B2M	3
GO:0071826	ribonucleoprotein complex subunit organization	6/59	227/18722	7.84E-05	0.004850089	0.003644938	RPL24/HSP90AB1/PTGES3/HSP90AA1/RPS15/RPS19	6
GO:0032781	positive regulation of ATPase activity	3/59	27/18722	8.24E-05	0.00491732	0.003695463	ATP1B3/AHSA1/PFN1	3
GO:0002474	antigen processing and presentation of peptide antigen via MHC class I	3/59	28/18722	9.21E-05	0.005111727	0.003841563	HLA-A/HLA-B/B2M	3
GO:0031342	negative regulation of cell killing	3/59	28/18722	9.21E-05	0.005111727	0.003841563	HLA-A/HLA-B/HSP90AB1	3
GO:0002699	positive regulation of immune effector process	6/59	235/18722	9.48E-05	0.005111727	0.003841563	HSPD1/HLA-A/HLA-B/B2M/SLC7A5/RPS19	6
GO:0001916	positive regulation of T cell mediated cytotoxicity	3/59	29/18722	0.000102472	0.00519213	0.003901988	HLA-A/HLA-B/B2M	3
GO:0001819	positive regulation of cytokine production	8/59	467/18722	0.000102538	0.00519213	0.003901988	HSPD1/HLA-A/HSPB1/GAPDH/HSP90AA1/B2M/SLC7A5/SOD1	8
GO:0001895	retina homeostasis	4/59	79/18722	0.000112044	0.005273095	0.003962835	ACTB/HSPB1/B2M/SOD1	4
GO:0032272	negative regulation of protein polymerization	4/59	79/18722	0.000112044	0.005273095	0.003962835	TMSB10/FKBP4/PFN1/TMSB4X	4
GO:0090151	establishment of protein localization to mitochondrial membrane	3/59	30/18722	0.000113603	0.005273095	0.003962835	HSPA4/GZMB/HSP90AA1	3
GO:0035767	endothelial cell chemotaxis	3/59	32/18722	0.000138166	0.006239888	0.004689399	CXCL13/HSPB1/TMSB4X	3
GO:0006839	mitochondrial transport	6/59	254/18722	0.00014509	0.006379089	0.004794011	HSPD1/HSPA4/MCU/GZMB/HSP90AA1/ATP5F1E	6
GO:0002709	regulation of T cell mediated immunity	4/59	85/18722	0.000148884	0.006379089	0.004794011	HSPD1/HLA-A/HLA-B/B2M	4
GO:2001242	regulation of intrinsic apoptotic signaling pathway	5/59	164/18722	0.000165807	0.006763317	0.005082766	HSPB1/DNAJA1/TPT1/UBB/SOD1	5
GO:0051973	positive regulation of telomerase activity	3/59	34/18722	0.000165946	0.006763317	0.005082766	HSP90AB1/PTGES3/HSP90AA1	3
GO:1902904	negative regulation of supramolecular fiber organization	5/59	166/18722	0.000175456	0.006980647	0.005246094	TMSB10/HSPA8/FKBP4/PFN1/TMSB4X	5
GO:0001914	regulation of T cell mediated cytotoxicity	3/59	39/18722	0.000250619	0.009739175	0.007319182	HLA-A/HLA-B/B2M	3
GO:0031341	regulation of cell killing	4/59	99/18722	0.000267869	0.01017294	0.007645165	HLA-A/HLA-B/HSP90AB1/B2M	4
GO:0002819	regulation of adaptive immune response	5/59	183/18722	0.000275846	0.010243067	0.007697867	HSPD1/HLA-A/HLA-B/B2M/SAMSN1	5
GO:0072594	establishment of protein localization to organelle	7/59	422/18722	0.000349307	0.01268894	0.009535989	HSPD1/HSPA4/HSP90AB1/DNAJA1/HSPA8/GZMB/HSP90AA1	7
GO:0002824	positive regulation of adaptive immune response based on somatic recombination of immune receptors built from immunoglobulin superfamily domains	4/59	107/18722	0.000360413	0.012813821	0.009629839	HSPD1/HLA-A/HLA-B/B2M	4
GO:0043254	regulation of protein-containing complex assembly	7/59	427/18722	0.000374952	0.013053033	0.009809612	TMSB10/CXCL13/HSPA8/FKBP4/HSP90AA1/PFN1/TMSB4X	7
GO:0002456	T cell mediated immunity	4/59	109/18722	0.000386719	0.013187911	0.009910975	HSPD1/HLA-A/HLA-B/B2M	4
GO:0043462	regulation of ATPase activity	3/59	46/18722	0.000409815	0.013471571	0.010124152	ATP1B3/AHSA1/PFN1	3
GO:0060326	cell chemotaxis	6/59	310/18722	0.00042319	0.013471571	0.010124152	CXCL13/HSPB1/MCU/ABCC1/RPS19/TMSB4X	6
GO:0002821	positive regulation of adaptive immune response	4/59	112/18722	0.000428715	0.013471571	0.010124152	HSPD1/HLA-A/HLA-B/B2M	4
GO:0042989	sequestering of actin monomers	2/59	10/18722	0.000432272	0.013471571	0.010124152	TMSB10/TMSB4X	2
GO:0051972	regulation of telomerase activity	3/59	47/18722	0.000436779	0.013471571	0.010124152	HSP90AB1/PTGES3/HSP90AA1	3
GO:0002708	positive regulation of lymphocyte mediated immunity	4/59	113/18722	0.000443409	0.013471571	0.010124152	HSPD1/HLA-A/HLA-B/B2M	4
GO:0017038	protein import	5/59	206/18722	0.000474809	0.014167972	0.01064751	HSPD1/HSPA4/HSP90AB1/HSPA8/HSP90AA1	5
GO:0001913	T cell mediated cytotoxicity	3/59	49/18722	0.000494069	0.014484015	0.010885023	HLA-A/HLA-B/B2M	3
GO:0031396	regulation of protein ubiquitination	5/59	210/18722	0.000518238	0.01493061	0.011220648	HSP90AB1/DNAJA1/HSP90AA1/UBB/RPS15	5
GO:0002831	regulation of response to biotic stimulus	6/59	327/18722	0.000560875	0.015885127	0.011937987	HSPD1/HLA-A/HLA-B/HSP90AB1/HSP90AA1/RPS19	6
GO:0019730	antimicrobial humoral response	4/59	122/18722	0.00059228	0.016486289	0.012389771	CXCL13/HLA-A/GAPDH/RPS19	4
GO:0022613	ribonucleoprotein complex biogenesis	7/59	463/18722	0.000607588	0.016486289	0.012389771	RPL24/HSP90AB1/RPS24/PTGES3/HSP90AA1/RPS15/RPS19	7
GO:0045088	regulation of innate immune response	5/59	218/18722	0.000614003	0.016486289	0.012389771	HLA-A/HLA-B/HSP90AB1/HSP90AA1/RPS19	5
GO:0001909	leukocyte mediated cytotoxicity	4/59	124/18722	0.000629644	0.016486289	0.012389771	HLA-A/HLA-B/GZMB/B2M	4
GO:0002424	T cell mediated immune response to tumor cell	2/59	12/18722	0.000631432	0.016486289	0.012389771	HSPD1/HLA-A	2
GO:0002697	regulation of immune effector process	6/59	339/18722	0.000677431	0.017415181	0.013087852	HSPD1/HLA-A/HLA-B/B2M/SLC7A5/RPS19	6
GO:0001912	positive regulation of leukocyte mediated cytotoxicity	3/59	56/18722	0.000731821	0.018528372	0.013924437	HLA-A/HLA-B/B2M	3
GO:1902947	regulation of tau-protein kinase activity	2/59	13/18722	0.000744726	0.018573689	0.013958493	HSP90AB1/HSP90AA1	2
GO:0051205	protein insertion into membrane	3/59	57/18722	0.000770754	0.018940156	0.014233901	HSPA4/GZMB/HSP90AA1	3
GO:0032481	positive regulation of type I interferon production	3/59	58/18722	0.000810983	0.019403509	0.01458212	HSPD1/GAPDH/HSP90AA1	3
GO:0032271	regulation of protein polymerization	5/59	232/18722	0.000812834	0.019403509	0.01458212	TMSB10/FKBP4/HSP90AA1/PFN1/TMSB4X	5
GO:0002705	positive regulation of leukocyte mediated immunity	4/59	134/18722	0.000841934	0.01981509	0.014891431	HSPD1/HLA-A/HLA-B/B2M	4
GO:0042255	ribosome assembly	3/59	61/18722	0.000939605	0.021667876	0.016283837	RPL24/RPS15/RPS19	3
GO:1903320	regulation of protein modification by small protein conjugation or removal	5/59	242/18722	0.000981833	0.021667876	0.016283837	HSP90AB1/DNAJA1/HSP90AA1/UBB/RPS15	5
GO:0045428	regulation of nitric oxide biosynthetic process	3/59	62/18722	0.00098518	0.021667876	0.016283837	HSP90AB1/DYNLL1/HSP90AA1	3
GO:0048002	antigen processing and presentation of peptide antigen	3/59	62/18722	0.00098518	0.021667876	0.016283837	HLA-A/HLA-B/B2M	3
GO:0031333	negative regulation of protein-containing complex assembly	4/59	140/18722	0.000991137	0.021667876	0.016283837	TMSB10/FKBP4/PFN1/TMSB4X	4
GO:2001028	positive regulation of endothelial cell chemotaxis	2/59	15/18722	0.00099846	0.021667876	0.016283837	HSPB1/TMSB4X	2
GO:0050921	positive regulation of chemotaxis	4/59	141/18722	0.001017696	0.021752804	0.016347661	CXCL13/HSPB1/MCU/TMSB4X	4
GO:0031343	positive regulation of cell killing	3/59	63/18722	0.001032133	0.021752804	0.016347661	HLA-A/HLA-B/B2M	3
GO:0030837	negative regulation of actin filament polymerization	3/59	64/18722	0.00108048	0.021752804	0.016347661	TMSB10/PFN1/TMSB4X	3
GO:0032507	maintenance of protein location in cell	3/59	64/18722	0.00108048	0.021752804	0.016347661	TMSB10/SRGN/TMSB4X	3
GO:0080164	regulation of nitric oxide metabolic process	3/59	64/18722	0.00108048	0.021752804	0.016347661	HSP90AB1/DYNLL1/HSP90AA1	3
GO:1903409	reactive oxygen species biosynthetic process	3/59	64/18722	0.00108048	0.021752804	0.016347661	HSPD1/SOD1/SLC5A3	3
GO:0001890	placenta development	4/59	144/18722	0.001100377	0.021889651	0.016450505	RBPJ/HSP90AB1/DNAJB6/SOD1	4
GO:0002720	positive regulation of cytokine production involved in immune response	3/59	65/18722	0.001130237	0.022126899	0.016628802	HLA-A/B2M/SLC7A5	3
GO:0061684	chaperone-mediated autophagy	2/59	16/18722	0.001138787	0.022126899	0.016628802	HSPA8/HSP90AA1	2
GO:2000573	positive regulation of DNA biosynthetic process	3/59	66/18722	0.00118142	0.022691403	0.017053037	HSP90AB1/PTGES3/HSP90AA1	3
GO:0016045	detection of bacterium	2/59	17/18722	0.001288013	0.023916142	0.017973452	HLA-A/HLA-B	2
GO:1900034	regulation of cellular response to heat	2/59	17/18722	0.001288013	0.023916142	0.017973452	DNAJB6/CHORDC1	2
GO:0042267	natural killer cell mediated cytotoxicity	3/59	68/18722	0.001288123	0.023916142	0.017973452	HLA-A/HLA-B/GZMB	3
GO:0007004	telomere maintenance via telomerase	3/59	69/18722	0.001343674	0.024673393	0.018542542	HSP90AB1/PTGES3/HSP90AA1	3
GO:0010970	transport along microtubule	4/59	155/18722	0.001444029	0.025667446	0.019289592	HSPB1/HSPA8/UBB/SOD1	4
GO:0045953	negative regulation of natural killer cell mediated cytotoxicity	2/59	18/18722	0.001446083	0.025667446	0.019289592	HLA-A/HLA-B	2
GO:0002228	natural killer cell mediated immunity	3/59	71/18722	0.00145925	0.025667446	0.019289592	HLA-A/HLA-B/GZMB	3
GO:0045824	negative regulation of innate immune response	3/59	71/18722	0.00145925	0.025667446	0.019289592	HLA-A/HLA-B/RPS19	3
GO:0002262	myeloid cell homeostasis	4/59	157/18722	0.001513698	0.026172774	0.019669356	RPS24/B2M/RPS19/SOD1	4
GO:0032729	positive regulation of interferon-gamma production	3/59	72/18722	0.001519305	0.026172774	0.019669356	HSPD1/HLA-A/SLC7A5	3
GO:0042274	ribosomal small subunit biogenesis	3/59	73/18722	0.001580891	0.026952249	0.020255147	RPS24/RPS15/RPS19	3
GO:0000028	ribosomal small subunit assembly	2/59	19/18722	0.001612941	0.026952249	0.020255147	RPS15/RPS19	2
GO:0002716	negative regulation of natural killer cell mediated immunity	2/59	19/18722	0.001612941	0.026952249	0.020255147	HLA-A/HLA-B	2
GO:0021953	central nervous system neuron differentiation	4/59	162/18722	0.001698076	0.027454356	0.02063249	HSP90AB1/HSP90AA1/B2M/UBB	4
GO:0051494	negative regulation of cytoskeleton organization	4/59	162/18722	0.001698076	0.027454356	0.02063249	TMSB10/FKBP4/PFN1/TMSB4X	4
GO:0006278	RNA-dependent DNA biosynthetic process	3/59	75/18722	0.001708709	0.027454356	0.02063249	HSP90AB1/PTGES3/HSP90AA1	3
GO:0008088	axo-dendritic transport	3/59	75/18722	0.001708709	0.027454356	0.02063249	HSPB1/HSPA8/SOD1	3
GO:0006809	nitric oxide biosynthetic process	3/59	76/18722	0.001774971	0.028194694	0.021188869	HSP90AB1/DYNLL1/HSP90AA1	3
GO:0098543	detection of other organism	2/59	20/18722	0.001788532	0.028194694	0.021188869	HLA-A/HLA-B	2
GO:0002706	regulation of lymphocyte mediated immunity	4/59	168/18722	0.00193929	0.030005121	0.02254944	HSPD1/HLA-A/HLA-B/B2M	4
GO:0002822	regulation of adaptive immune response based on somatic recombination of immune receptors built from immunoglobulin superfamily domains	4/59	168/18722	0.00193929	0.030005121	0.02254944	HSPD1/HLA-A/HLA-B/B2M	4
GO:0061844	antimicrobial humoral immune response mediated by antimicrobial peptide	3/59	79/18722	0.001983328	0.030216593	0.022708366	CXCL13/GAPDH/RPS19	3
GO:0022409	positive regulation of cell-cell adhesion	5/59	284/18722	0.001989123	0.030216593	0.022708366	HSPD1/CXCL13/HLA-A/HSPH1/B2M	5
GO:0097193	intrinsic apoptotic signaling pathway	5/59	288/18722	0.002113978	0.031226357	0.023467223	HSPB1/DNAJA1/TPT1/UBB/SOD1	5
GO:0010833	telomere maintenance via telomere lengthening	3/59	81/18722	0.002130344	0.031226357	0.023467223	HSP90AB1/PTGES3/HSP90AA1	3
GO:0021954	central nervous system neuron development	3/59	81/18722	0.002130344	0.031226357	0.023467223	HSP90AB1/HSP90AA1/UBB	3
GO:0046209	nitric oxide metabolic process	3/59	81/18722	0.002130344	0.031226357	0.023467223	HSP90AB1/DYNLL1/HSP90AA1	3
GO:0001910	regulation of leukocyte mediated cytotoxicity	3/59	82/18722	0.002206325	0.031782488	0.023885167	HLA-A/HLA-B/B2M	3
GO:2001057	reactive nitrogen species metabolic process	3/59	82/18722	0.002206325	0.031782488	0.023885167	HSP90AB1/DYNLL1/HSP90AA1	3
GO:0051258	protein polymerization	5/59	296/18722	0.002380769	0.034002262	0.025553371	TMSB10/FKBP4/HSP90AA1/PFN1/TMSB4X	5
GO:0001911	negative regulation of leukocyte mediated cytotoxicity	2/59	24/18722	0.002577135	0.036188178	0.02719613	HLA-A/HLA-B	2
GO:0002726	positive regulation of T cell cytokine production	2/59	24/18722	0.002577135	0.036188178	0.02719613	HLA-A/B2M	2
GO:0150104	transport across blood-brain barrier	3/59	87/18722	0.002611461	0.036364601	0.027328715	ABCC1/SLC7A5/SLC5A3	3
GO:0051222	positive regulation of protein transport	5/59	303/18722	0.00263367	0.036370771	0.027333352	HSP90AB1/MCU/DYNLL1/GZMB/OAZ1	5
GO:0010232	vascular transport	3/59	88/18722	0.002697621	0.036948568	0.027767578	ABCC1/SLC7A5/SLC5A3	3
GO:0098581	detection of external biotic stimulus	2/59	25/18722	0.002795575	0.037672626	0.028311721	HLA-A/HLA-B	2
GO:1901798	positive regulation of signal transduction by p53 class mediator	2/59	25/18722	0.002795575	0.037672626	0.028311721	UBB/RPS15	2
GO:0002418	immune response to tumor cell	2/59	26/18722	0.003022422	0.040141588	0.030167195	HSPD1/HLA-A	2
GO:0099111	microtubule-based transport	4/59	190/18722	0.003026834	0.040141588	0.030167195	HSPB1/HSPA8/UBB/SOD1	4
GO:0045185	maintenance of protein location	3/59	93/18722	0.003154733	0.041508337	0.031194334	TMSB10/SRGN/TMSB4X	3
GO:0006959	humoral immune response	5/59	317/18722	0.003197305	0.041739822	0.0313683	RBPJ/CXCL13/HLA-A/GAPDH/RPS19	5
GO:0051702	biological process involved in interaction with symbiont	3/59	94/18722	0.003251497	0.041775842	0.03139537	HSPD1/HSPA8/GAPDH	3
GO:0050777	negative regulation of immune response	4/59	194/18722	0.003261559	0.041775842	0.03139537	HLA-A/HLA-B/RPS19/SAMSN1	4
GO:1904951	positive regulation of establishment of protein localization	5/59	319/18722	0.003284409	0.041775842	0.03139537	HSP90AB1/MCU/DYNLL1/GZMB/OAZ1	5
GO:0030705	cytoskeleton-dependent intracellular transport	4/59	195/18722	0.003322127	0.041775842	0.03139537	HSPB1/HSPA8/UBB/SOD1	4
GO:0032479	regulation of type I interferon production	3/59	95/18722	0.003350068	0.041775842	0.03139537	HSPD1/GAPDH/HSP90AA1	3
GO:0032606	type I interferon production	3/59	95/18722	0.003350068	0.041775842	0.03139537	HSPD1/GAPDH/HSP90AA1	3
GO:0002718	regulation of cytokine production involved in immune response	3/59	96/18722	0.003450455	0.042708967	0.032096631	HLA-A/B2M/SLC7A5	3
GO:0002367	cytokine production involved in immune response	3/59	98/18722	0.003656724	0.044601352	0.033518796	HLA-A/B2M/SLC7A5	3
GO:2001243	negative regulation of intrinsic apoptotic signaling pathway	3/59	98/18722	0.003656724	0.044601352	0.033518796	HSPB1/DNAJA1/TPT1	3
GO:0050863	regulation of T cell activation	5/59	329/18722	0.003745844	0.045115559	0.033905233	HSPD1/HLA-A/HSPH1/B2M/SOD1	5
GO:1902175	regulation of oxidative stress-induced intrinsic apoptotic signaling pathway	2/59	29/18722	0.00375288	0.045115559	0.033905233	HSPB1/SOD1	2
GO:0006626	protein targeting to mitochondrion	3/59	100/18722	0.003870386	0.046195816	0.034717068	HSPD1/HSPA4/HSP90AA1	3
GO:1990542	mitochondrial transmembrane transport	3/59	102/18722	0.004091521	0.048488882	0.036440351	HSPD1/MCU/ATP5F1E	3
