# Supplementary material for: Single-cell atlas profiling revealed cellular characteristics and dynamic changes after PD-1 blockade therapy of brain metastases from laryngeal squamous cell carcinoma
Source: Mol Cell Biochem. 2024 Aug 1;480(4):2377–400. doi: 10.1007/s11010-024-05064-3 (PMC11961546; doi:10.1007/s11010-024-05064-3)
Supplement: Supplementary file 10 — Supplementary file10 (XLSX 713 KB) [file 11010_2024_5064_MOESM10_ESM.xlsx]

## Sheet: Name 
Supplementary Data 10. Differential Genes and enrichment pathways between CD8_c2 and CD8_GZMA
Sheet #	Name	Description
Sheet 1	Degs_c5_GZMA	Differential Genes between CD8_c2 and CD8_GZMA
Sheet 2	Enriched_upregulated genes	Pathway enrichment of upregulated genes between CD8_c2 and CD8_GZMA
Sheet 3	Enriched_downregulated genes	Pathway enrichment of downregulated genes between CD8_c2 and CD8_GZMA

## Sheet: Degs_c5_GZMA
p_val	avg_log2FC	pct.1	pct.2	p_val_adj	symbol
2.54E-94	2.275015243	0.857	0.035	8.78E-90	FKBP4
1.04E-78	2.39902803	0.741	0.031	3.58E-74	SERPINH1
1.85E-77	2.529789809	0.866	0.079	6.38E-73	DNAJA4
2.52E-74	2.421508732	0.83	0.07	8.71E-70	BAG3
1.11E-72	3.644324971	0.795	0.072	3.83E-68	HSPA6
4.25E-72	2.567123354	0.866	0.103	1.47E-67	MCU
1.15E-70	3.323033412	0.991	0.288	3.96E-66	HSPE1
4.63E-69	3.303084549	1	0.331	1.60E-64	HSPD1
4.38E-68	2.819057475	1	0.246	1.51E-63	HSPA1B
9.33E-67	3.088176288	1	0.296	3.22E-62	HSPH1
5.62E-65	1.869718944	0.848	0.106	1.94E-60	AHSA1
2.86E-62	3.030591405	1	0.402	9.87E-58	DNAJB1
2.87E-61	1.985077367	0.786	0.087	9.92E-57	SLC5A3
4.91E-61	2.274848996	0.964	0.257	1.70E-56	CACYBP
1.08E-60	3.29599737	1	0.48	3.72E-56	HSPA1A
1.79E-60	2.317114783	0.991	0.352	6.17E-56	DNAJB6
3.19E-60	3.279163637	1	0.812	1.10E-55	HSP90AA1
1.27E-59	2.48954394	0.946	0.267	4.38E-55	ABHD3
1.26E-58	2.33730762	0.929	0.24	4.33E-54	CHORDC1
1.43E-58	2.175891994	0.911	0.195	4.93E-54	HIBCH
2.24E-58	1.969225318	0.768	0.085	7.72E-54	ZFAND2A
2.46E-58	2.562810627	0.991	0.424	8.49E-54	DNAJA1
9.86E-58	2.707733664	1	0.64	3.40E-53	HSP90AB1
2.38E-56	1.980260735	0.884	0.186	8.23E-52	HSPA4
6.36E-56	1.675963335	0.732	0.079	2.20E-51	DEDD2
1.46E-52	2.055389268	0.982	0.331	5.03E-48	ELOVL5
2.06E-52	2.282409882	0.884	0.213	7.11E-48	ABCC1
1.31E-51	2.117542665	1	0.607	4.53E-47	HSPA8
2.38E-51	2.04925714	0.982	0.422	8.21E-47	PTGES3
4.94E-50	1.706396751	0.714	0.089	1.70E-45	CKS2
2.07E-49	2.412573634	0.955	0.46	7.15E-45	GPBP1
4.02E-48	2.063264143	0.884	0.215	1.39E-43	CREM
4.19E-48	1.785926113	0.92	0.238	1.45E-43	MOB4
1.18E-47	2.17989754	0.777	0.151	4.06E-43	USPL1
2.99E-46	1.701633698	0.866	0.201	1.03E-41	MRPL18
5.95E-46	1.715865846	0.723	0.118	2.06E-41	VPS37B
1.87E-43	1.729921938	0.812	0.178	6.46E-39	CGAS
2.12E-43	1.819777213	0.839	0.191	7.30E-39	ZSWIM6
3.34E-43	1.698519139	0.821	0.178	1.15E-38	LINC00513
4.15E-43	1.807949447	0.795	0.178	1.43E-38	MRPS6
8.57E-43	1.899834018	0.821	0.197	2.96E-38	ATP1B3
1.15E-42	1.731143481	0.929	0.294	3.95E-38	HSPB1
3.16E-42	1.264822571	0.571	0.058	1.09E-37	GPR89A
2.49E-41	2.046900428	0.929	0.429	8.60E-37	SIK3
2.30E-40	2.072980955	0.723	0.149	7.94E-36	MRPL1
2.80E-40	1.300872997	0.491	0.039	9.68E-36	AC018362.1
6.32E-40	1.945300898	1	0.747	2.18E-35	UBC
1.19E-38	1.478841051	0.741	0.151	4.11E-34	STIP1
2.17E-37	1.133513634	0.58	0.074	7.50E-33	NR4A2
2.47E-37	1.452406816	0.607	0.089	8.52E-33	TSHZ1
3.29E-37	1.873142368	0.893	0.321	1.13E-32	RALGAPA1
4.29E-37	1.445867981	0.741	0.159	1.48E-32	TCP1
5.21E-37	1.303443577	0.625	0.101	1.80E-32	JMJD6
1.24E-36	1.871033231	0.67	0.124	4.28E-32	IER5
2.24E-36	1.244439511	0.473	0.044	7.73E-32	FOSL2
5.08E-36	1.885989177	0.795	0.219	1.75E-31	GRK5
8.24E-35	1.424927869	0.688	0.145	2.84E-30	TRIM26
3.95E-34	1.266690573	0.571	0.085	1.36E-29	AL137856.1
7.35E-34	1.954720357	0.911	0.46	2.54E-29	CXCR4
1.03E-33	1.370925214	0.616	0.106	3.54E-29	RAPGEF2
1.09E-33	1.428557679	0.991	0.489	3.75E-29	OAZ1
1.92E-33	1.695289234	0.795	0.257	6.64E-29	PPP2R5A
6.43E-33	1.475777075	0.607	0.108	2.22E-28	GPR89B
6.63E-33	1.635717818	0.821	0.255	2.29E-28	UBE2H
1.73E-32	1.626325495	0.75	0.209	5.98E-28	DUSP2
3.42E-32	1.408353438	0.902	0.327	1.18E-27	H2AFZ
1.38E-31	1.294436797	0.714	0.174	4.76E-27	SLC7A5
1.48E-31	1.684282157	0.964	0.518	5.10E-27	ZC3HAV1
2.40E-31	0.855920637	0.402	0.033	8.29E-27	AL360091.3
4.10E-31	1.108408099	0.482	0.06	1.42E-26	ELL2
5.32E-31	1.408907661	0.679	0.155	1.84E-26	QKI
5.59E-31	2.016145786	0.911	0.476	1.93E-26	PTPN22
1.30E-30	0.978812775	0.384	0.031	4.47E-26	KLHL25
4.03E-30	1.477677578	0.616	0.133	1.39E-25	EPG5
9.56E-30	1.462607717	0.92	0.474	3.30E-25	SOD1
2.81E-29	1.958204697	0.955	0.555	9.71E-25	PDE3B
3.01E-29	1.054556127	0.545	0.091	1.04E-24	MYLIP
3.37E-29	1.080421392	0.643	0.135	1.16E-24	SLBP
3.67E-29	1.350420556	0.804	0.288	1.27E-24	FXR1
5.46E-29	0.794100045	0.33	0.021	1.89E-24	AC010275.1
6.76E-29	1.661781207	0.83	0.306	2.33E-24	TNFAIP3
2.22E-28	1.133478366	0.625	0.135	7.65E-24	NAA16
2.72E-28	1.382341146	0.732	0.219	9.40E-24	COPA
3.81E-28	1.226135881	0.75	0.234	1.31E-23	CCT4
1.88E-27	1.282525332	0.866	0.311	6.48E-23	CLK1
3.48E-27	1.362899133	0.518	0.095	1.20E-22	TSPYL2
7.00E-27	1.819211255	0.929	0.565	2.42E-22	CNOT6L
1.05E-26	1.160381261	0.643	0.159	3.61E-22	MORF4L2
1.19E-26	1.386114157	0.616	0.149	4.12E-22	FBXO34
1.47E-26	1.241811667	0.786	0.251	5.07E-22	SLC38A2
3.77E-26	1.223409624	0.634	0.153	1.30E-21	CD55
5.27E-26	1.373995106	0.955	0.634	1.82E-21	STK4
5.63E-26	1.107188299	0.634	0.153	1.94E-21	YPEL5
5.68E-26	1.215209905	0.768	0.273	1.96E-21	ST13
9.15E-26	1.263645303	0.652	0.162	3.16E-21	PLIN2
9.17E-26	0.760171465	0.33	0.027	3.16E-21	PER1
1.47E-25	0.660565309	0.339	0.029	5.06E-21	ATG2A
1.97E-25	1.325726886	0.438	0.066	6.80E-21	AP000787.1
2.25E-25	0.873873686	0.482	0.077	7.76E-21	JMY
2.74E-25	1.466117295	0.5	0.097	9.46E-21	ZNF331
2.81E-25	0.796266827	0.438	0.062	9.71E-21	IRF4
3.33E-25	0.914725261	0.375	0.043	1.15E-20	SLC39A6
5.61E-25	1.057965522	0.5	0.091	1.94E-20	AHR
6.91E-25	1.186780589	0.652	0.176	2.38E-20	AC016831.7
1.36E-24	1.08995704	0.866	0.358	4.71E-20	EIF5
2.23E-24	1.031477132	0.688	0.186	7.71E-20	SMAD7
2.72E-24	1.455782426	0.848	0.377	9.40E-20	BAZ1A
4.06E-24	0.9848186	0.545	0.116	1.40E-19	WDR61
4.82E-24	1.267167413	0.652	0.188	1.66E-19	SKI
4.84E-24	1.193499405	0.973	0.607	1.67E-19	SAMSN1
5.49E-24	1.005544526	0.696	0.193	1.90E-19	PPP1R15A
5.67E-24	1.676985121	0.875	0.516	1.96E-19	CAMK4
6.58E-24	1.046769637	0.768	0.238	2.27E-19	WDR26
6.92E-24	0.770443832	0.304	0.025	2.39E-19	DNAJB4
9.06E-24	1.006439693	0.518	0.106	3.13E-19	TNFSF14
1.01E-23	1.056657518	0.732	0.215	3.49E-19	RGS2
1.36E-23	0.56445984	0.241	0.01	4.70E-19	SRSF12
1.62E-23	0.971110462	0.991	0.723	5.60E-19	UBB
2.02E-23	0.734718102	0.304	0.025	6.97E-19	ANKRD37
2.45E-23	1.163381907	0.58	0.147	8.47E-19	DGKD
2.69E-23	0.882347496	0.598	0.137	9.29E-19	HIKESHI
2.74E-23	1.042153325	0.464	0.085	9.45E-19	AC009313.1
3.95E-23	0.892952518	0.518	0.106	1.36E-18	JOSD1
6.53E-23	1.144405799	0.616	0.162	2.25E-18	RGCC
6.92E-23	0.530445181	0.286	0.021	2.39E-18	AL137779.1
9.74E-23	0.875059518	0.232	0.01	3.36E-18	TNFSF9
1.08E-22	1.097941199	0.991	0.752	3.73E-18	MT-ATP6
1.25E-22	1.483122662	0.795	0.348	4.30E-18	BICDL1
1.48E-22	0.722756867	0.339	0.039	5.12E-18	NUSAP1
1.67E-22	1.044683155	0.438	0.077	5.75E-18	NKRF
2.18E-22	0.900980474	0.491	0.099	7.53E-18	YWHAG
2.35E-22	1.103578547	0.946	0.532	8.11E-18	SARAF
2.41E-22	0.98954233	0.616	0.162	8.33E-18	LUZP1
2.81E-22	0.736289114	0.33	0.037	9.71E-18	ISY1
2.89E-22	1.522136369	0.83	0.393	9.99E-18	PRKACB
3.10E-22	1.079740881	0.482	0.099	1.07E-17	ESYT2
3.43E-22	0.747087354	0.366	0.048	1.18E-17	AC016831.5
3.65E-22	1.002156116	0.562	0.13	1.26E-17	PDCL3
4.76E-22	0.76368127	0.42	0.068	1.65E-17	RANGAP1
6.26E-22	1.309817262	0.857	0.375	2.16E-17	DYNLL1
6.86E-22	0.719001944	0.339	0.043	2.37E-17	H2AFX
7.59E-22	1.135294368	0.982	0.696	2.62E-17	PPP2R5C
8.62E-22	1.093472478	0.661	0.195	2.98E-17	BTG2
8.87E-22	1.01091355	1	0.797	3.06E-17	MT-CO2
9.78E-22	1.060894735	0.804	0.317	3.38E-17	NUFIP2
1.04E-21	0.866879385	0.429	0.077	3.58E-17	TARS
1.14E-21	1.453005147	0.83	0.404	3.92E-17	PPP1R2
1.25E-21	1.100822512	0.545	0.133	4.32E-17	TENT4B
1.52E-21	1.123386386	0.339	0.044	5.26E-17	FAM13A
1.55E-21	1.104385466	0.696	0.219	5.35E-17	REL
2.08E-21	1.631875922	0.473	0.103	7.16E-17	SESN3
2.84E-21	1.325331185	0.723	0.255	9.80E-17	INTS6
2.86E-21	1.02292714	0.455	0.093	9.89E-17	TIPARP
3.31E-21	1.446433598	0.768	0.36	1.14E-16	PRKY
3.34E-21	0.863719177	0.58	0.147	1.15E-16	LRIF1
3.40E-21	1.360071964	0.812	0.375	1.18E-16	CEMIP2
3.84E-21	1.071467157	0.616	0.184	1.33E-16	PRKAR2A
5.34E-21	1.028591971	0.607	0.168	1.84E-16	DOK2
7.02E-21	1.027825221	0.929	0.474	2.43E-16	JUND
8.30E-21	1.280899257	0.955	0.689	2.87E-16	CBLB
8.86E-21	1.061379968	0.571	0.153	3.06E-16	TOB1
9.62E-21	1.649744466	0.643	0.232	3.32E-16	SPATS2L
1.08E-20	1.055930495	0.67	0.209	3.73E-16	CDR2
1.09E-20	1.378211386	0.893	0.47	3.78E-16	OSBPL8
1.65E-20	1.108483505	0.759	0.302	5.71E-16	ARIH1
2.28E-20	1.135106293	0.911	0.445	7.88E-16	GLS
2.86E-20	0.989841088	0.634	0.182	9.86E-16	CREBRF
3.32E-20	1.287091379	0.884	0.462	1.15E-15	PPP1R16B
3.39E-20	0.743030889	0.446	0.089	1.17E-15	GTPBP1
3.72E-20	0.962747519	0.5	0.114	1.29E-15	FBXO32
3.86E-20	1.400257456	0.768	0.323	1.33E-15	JARID2
4.78E-20	1.019444353	0.732	0.253	1.65E-15	JUNB
6.71E-20	1.037226003	0.527	0.135	2.32E-15	SNX25
6.82E-20	0.820625804	0.348	0.052	2.35E-15	METRNL
7.15E-20	0.920070551	0.982	0.644	2.47E-15	MT-ND3
8.00E-20	0.918881207	0.5	0.118	2.76E-15	PHF8
8.16E-20	0.986311406	0.732	0.259	2.82E-15	UBE2B
8.33E-20	1.146875993	0.741	0.282	2.88E-15	DENND4A
8.40E-20	0.73497564	0.491	0.106	2.90E-15	MIDN
9.01E-20	0.67547457	0.295	0.033	3.11E-15	3-Mar
9.63E-20	1.128440151	0.598	0.191	3.33E-15	ATP2C1
1.23E-19	0.447856767	0.188	0.006	4.25E-15	AC106037.3
1.31E-19	0.649532679	0.205	0.01	4.52E-15	RFTN2
2.02E-19	0.63121768	0.357	0.054	6.97E-15	CCDC117
3.49E-19	0.535456177	0.241	0.019	1.20E-14	CSRNP1
3.62E-19	0.594515522	0.241	0.019	1.25E-14	AC044849.1
4.95E-19	0.998132899	0.688	0.232	1.71E-14	SNX3
5.77E-19	0.945624181	0.554	0.153	1.99E-14	RYBP
6.37E-19	1.02599353	0.455	0.103	2.20E-14	INTS6L
8.68E-19	1.935606424	0.723	0.395	3.00E-14	ANXA1
9.87E-19	0.976350746	0.652	0.217	3.41E-14	NUDC
1.09E-18	1.121436698	0.929	0.569	3.78E-14	ANKRD12
1.16E-18	0.939448728	0.982	0.764	4.00E-14	FYN
1.19E-18	0.929333579	0.491	0.124	4.10E-14	ERO1B
1.78E-18	1.277457835	0.732	0.311	6.15E-14	MBNL2
2.12E-18	0.734755576	0.286	0.035	7.33E-14	LDLR
2.15E-18	0.516837843	0.241	0.021	7.43E-14	CDKN2C
2.23E-18	0.991014327	0.804	0.342	7.71E-14	CWF19L2
2.24E-18	1.01285752	0.67	0.238	7.72E-14	ERN1
2.28E-18	0.680020687	0.232	0.019	7.86E-14	AC012459.1
2.37E-18	0.954855981	0.509	0.135	8.20E-14	ABCG1
2.82E-18	0.829199248	0.643	0.209	9.72E-14	CCT3
2.98E-18	0.86341782	0.616	0.191	1.03E-13	HIPK1
3.05E-18	1.02215494	0.688	0.248	1.05E-13	RANBP2
3.36E-18	0.730921018	0.482	0.114	1.16E-13	AC023424.3
3.52E-18	0.952951695	0.929	0.532	1.22E-13	UBE2D3
3.56E-18	0.817937627	0.473	0.114	1.23E-13	RTN3
3.85E-18	0.804236447	0.304	0.043	1.33E-13	NEU1
4.01E-18	0.597746698	0.277	0.033	1.38E-13	MBOAT7
4.02E-18	0.810565639	0.321	0.048	1.39E-13	RASGEF1B
4.73E-18	1.021600604	0.643	0.215	1.63E-13	AP001011.1
5.33E-18	0.910129466	0.616	0.207	1.84E-13	LINC-PINT
5.63E-18	0.696902362	0.295	0.039	1.94E-13	NEK10
5.73E-18	1.299070239	0.777	0.387	1.98E-13	CCNH
8.06E-18	0.953566762	0.955	0.545	2.78E-13	H3F3B
9.40E-18	0.714136842	0.509	0.132	3.24E-13	NUCB1
1.15E-17	1.002195837	0.554	0.164	3.98E-13	TAGAP
1.27E-17	0.830745166	0.295	0.041	4.39E-13	DUSP5
1.40E-17	0.982756553	0.223	0.019	4.82E-13	PRRG4
2.01E-17	0.826335937	0.714	0.265	6.95E-13	SELENOK
2.11E-17	0.718579273	0.25	0.027	7.28E-13	FAM83D
4.09E-17	0.860378891	0.598	0.188	1.41E-12	CCT2
4.95E-17	0.477521462	0.214	0.017	1.71E-12	NUCB1-AS1
5.95E-17	1.009128436	0.527	0.161	2.06E-12	AZIN1
6.54E-17	0.820729901	0.607	0.193	2.26E-12	IDI1
6.63E-17	0.99505889	0.946	0.662	2.29E-12	MSN
9.91E-17	0.87710775	0.58	0.188	3.42E-12	RAB5IF
1.03E-16	0.557274494	0.286	0.041	3.54E-12	SPINDOC
1.18E-16	0.720921271	0.375	0.075	4.06E-12	STX11
1.31E-16	0.725771403	0.518	0.141	4.54E-12	TBC1D15
1.32E-16	0.44034965	0.259	0.031	4.56E-12	UAP1
1.59E-16	0.52837193	0.223	0.021	5.48E-12	AC055733.2
1.67E-16	1.117510825	0.679	0.267	5.76E-12	BIRC3
1.69E-16	1.27126803	0.83	0.515	5.83E-12	RNF19A
1.81E-16	0.952219227	0.241	0.027	6.24E-12	ABTB2
2.68E-16	0.726314848	0.438	0.103	9.27E-12	RCOR1
3.13E-16	1.336908341	0.75	0.36	1.08E-11	NFAT5
3.24E-16	1.027696821	0.688	0.292	1.12E-11	UBR1
3.25E-16	0.807648372	0.607	0.201	1.12E-11	SOD2
3.46E-16	0.702302862	0.402	0.091	1.20E-11	USP36
4.30E-16	0.561278399	0.33	0.058	1.49E-11	TXLNG
4.41E-16	0.569030796	0.196	0.015	1.52E-11	TENT5A
4.76E-16	0.662848236	0.366	0.077	1.64E-11	TP53INP1
5.09E-16	0.70225963	0.286	0.044	1.76E-11	MXI1
5.43E-16	1.125712902	0.875	0.509	1.87E-11	ATP8A1
6.36E-16	0.549743114	0.438	0.103	2.20E-11	MTHFD2
9.75E-16	1.108542804	0.625	0.24	3.37E-11	PSME4
1.03E-15	0.570972779	0.277	0.041	3.56E-11	DHX34
1.04E-15	0.662273692	0.214	0.021	3.59E-11	RBKS
1.04E-15	0.395833319	0.196	0.015	3.59E-11	SLC26A11
1.09E-15	0.814905881	0.732	0.294	3.77E-11	ANXA6
1.11E-15	0.473832183	0.366	0.072	3.85E-11	AC058791.1
1.14E-15	0.732329713	0.277	0.041	3.93E-11	AL078604.4
1.14E-15	0.92088592	0.634	0.228	3.95E-11	TGFB1
1.23E-15	1.013282063	0.527	0.166	4.23E-11	EZH2
1.23E-15	0.438978621	0.179	0.012	4.25E-11	PRKCA-AS1
1.47E-15	1.336350991	0.643	0.263	5.09E-11	OSBPL3
1.48E-15	0.686130391	0.295	0.048	5.11E-11	CASS4
1.56E-15	0.788705068	0.536	0.168	5.39E-11	PPP1CB
1.57E-15	0.738363267	0.357	0.074	5.41E-11	ITGA5
1.59E-15	0.456163628	0.259	0.035	5.48E-11	CDKN1A
1.65E-15	0.85906685	0.571	0.18	5.69E-11	FAM177A1
1.74E-15	0.745347125	0.714	0.261	6.00E-11	DUSP1
1.83E-15	0.416588754	0.277	0.041	6.33E-11	TSEN34
1.98E-15	0.519782053	0.161	0.008	6.85E-11	ANLN
2.00E-15	0.400892256	0.152	0.006	6.92E-11	AC136475.3
2.17E-15	0.996550184	0.589	0.211	7.49E-11	MAN1A1
2.30E-15	0.575318201	0.366	0.077	7.95E-11	MLXIP
2.43E-15	0.716978262	0.366	0.079	8.39E-11	PDE4A
2.47E-15	0.868980338	0.545	0.174	8.54E-11	SDCBP
2.59E-15	0.475648274	0.25	0.033	8.95E-11	KLHL15
2.63E-15	0.828802035	0.75	0.319	9.07E-11	STAT3
2.68E-15	0.830875972	0.438	0.116	9.26E-11	MXD1
3.04E-15	0.314007639	0.214	0.021	1.05E-10	C2orf88
3.51E-15	0.58690755	0.286	0.046	1.21E-10	NUDT9
4.10E-15	0.753893253	0.25	0.035	1.41E-10	CTNNAL1
4.22E-15	0.556916741	0.286	0.046	1.46E-10	SDE2
4.67E-15	0.679011196	0.304	0.054	1.61E-10	SSBP3
6.11E-15	0.764933555	0.464	0.126	2.11E-10	ATP6V1A
7.22E-15	0.775696207	0.482	0.139	2.49E-10	IFRD1
7.95E-15	0.540006085	0.321	0.062	2.75E-10	SETD1B
8.98E-15	1.043023242	0.652	0.277	3.10E-10	NAA50
8.99E-15	0.576771875	0.304	0.054	3.10E-10	TGIF2
9.70E-15	1.077127374	0.357	0.085	3.35E-10	MIR181A1HG
1.14E-14	1.067160472	0.67	0.28	3.93E-10	MAN2A1
1.17E-14	0.693354774	0.482	0.135	4.05E-10	GCH1
1.51E-14	0.542081975	0.223	0.027	5.21E-10	LMAN2L
1.53E-14	0.708842401	0.991	0.876	5.28E-10	BTG1
1.80E-14	0.827717126	0.411	0.106	6.23E-10	DGKE
1.82E-14	1.046482846	0.848	0.509	6.27E-10	PRKCB
1.84E-14	0.676999647	0.384	0.091	6.36E-10	TENT5C
1.91E-14	0.99702962	0.607	0.24	6.59E-10	ATP2B1
2.06E-14	0.894588119	0.375	0.091	7.13E-10	LRIG1
2.17E-14	0.766330452	0.598	0.221	7.51E-10	TPP2
2.19E-14	0.353007399	0.152	0.008	7.56E-10	LSMEM1
2.38E-14	0.793761345	0.616	0.23	8.22E-10	BZW1
2.52E-14	0.468171671	0.214	0.025	8.70E-10	DDX43
2.79E-14	0.935518243	0.464	0.139	9.64E-10	SNAP23
2.96E-14	0.428715205	0.188	0.017	1.02E-09	SCD
3.65E-14	0.752071117	0.339	0.077	1.26E-09	GFM2
3.78E-14	0.671554799	0.536	0.17	1.30E-09	ATG16L1
3.92E-14	-1.073553381	0.964	0.925	1.35E-09	ACTB
4.04E-14	0.554902992	0.259	0.041	1.40E-09	RUVBL2
4.13E-14	0.488121838	0.295	0.054	1.43E-09	GPN1
4.41E-14	0.575050319	0.304	0.058	1.52E-09	ACOT7
4.60E-14	0.624879312	0.536	0.168	1.59E-09	RHEB
4.67E-14	0.686054998	0.518	0.157	1.61E-09	FAM117A
5.00E-14	0.594525529	0.536	0.17	1.73E-09	UBE2S
5.23E-14	0.766809708	0.946	0.596	1.80E-09	TNRC6B
5.26E-14	0.404584747	0.232	0.031	1.82E-09	SESN2
5.68E-14	0.616994958	0.536	0.17	1.96E-09	SNHG7
5.79E-14	0.573154012	0.571	0.18	2.00E-09	ATF4
6.12E-14	0.645113888	0.482	0.145	2.11E-09	SUGT1
6.36E-14	0.798824676	0.821	0.41	2.20E-09	MCL1
6.83E-14	0.820297996	0.464	0.137	2.36E-09	PMAIP1
7.28E-14	0.392644479	0.304	0.056	2.51E-09	BCL6
7.68E-14	0.802233029	0.616	0.232	2.65E-09	XPO1
7.71E-14	0.768264082	0.955	0.534	2.66E-09	ARHGAP26
8.11E-14	0.691323165	0.473	0.143	2.80E-09	MAPKAPK2
9.02E-14	0.432502508	0.223	0.029	3.11E-09	CXorf56
9.67E-14	0.457519505	0.304	0.058	3.34E-09	DDIT3
1.10E-13	1.081049378	0.446	0.143	3.79E-09	GRAMD1B
1.11E-13	0.840110445	0.393	0.106	3.82E-09	MLKL
1.11E-13	0.968697786	0.902	0.511	3.84E-09	PDE7A
1.21E-13	0.773023941	0.366	0.091	4.19E-09	MAPK8
1.36E-13	0.762002793	0.679	0.275	4.68E-09	KDM6A
1.44E-13	1.380866147	0.696	0.331	4.97E-09	BTBD9
1.44E-13	0.536474398	0.268	0.046	4.98E-09	RELB
2.28E-13	0.818226688	0.429	0.13	7.89E-09	AC010609.1
2.33E-13	0.661083567	0.357	0.085	8.04E-09	CRY1
2.72E-13	0.72333759	0.67	0.28	9.38E-09	NUP98
3.29E-13	0.528677148	0.321	0.07	1.14E-08	TXLNA
3.61E-13	0.409250486	0.205	0.025	1.25E-08	AVEN
3.96E-13	0.71725648	0.411	0.114	1.37E-08	TSC22D2
4.33E-13	0.698340138	0.955	0.778	1.49E-08	SRGN
4.33E-13	0.465702934	0.17	0.015	1.49E-08	GKAP1
4.53E-13	0.512474625	0.214	0.029	1.56E-08	CYP51A1
4.78E-13	0.622726347	0.384	0.103	1.65E-08	GFPT1
5.34E-13	0.691297228	0.357	0.087	1.84E-08	GADD45A
5.36E-13	0.593448847	0.384	0.101	1.85E-08	IRF2BP2
5.36E-13	0.720144891	0.955	0.625	1.85E-08	MT-ND1
5.46E-13	0.70333747	0.429	0.128	1.88E-08	MPZL3
5.77E-13	0.6434783	0.304	0.064	1.99E-08	TTC9
5.94E-13	0.715373062	0.223	0.033	2.05E-08	WHRN
6.06E-13	0.574566042	0.357	0.087	2.09E-08	BID
6.17E-13	-1.239635485	0.786	0.878	2.13E-08	CD2
6.36E-13	0.852583802	0.83	0.482	2.20E-08	PDE4B
6.61E-13	0.70773713	0.545	0.195	2.28E-08	CCT5
6.62E-13	0.560361493	0.446	0.13	2.29E-08	HBP1
6.67E-13	0.630560142	0.455	0.133	2.30E-08	UBE2A
6.75E-13	0.767156881	0.893	0.503	2.33E-08	CHD2
6.99E-13	0.599556475	0.312	0.068	2.41E-08	ZC3H12A
7.39E-13	0.422283445	0.188	0.021	2.55E-08	NR4A3
7.56E-13	0.757629958	0.741	0.36	2.61E-08	EIF4A2
7.57E-13	0.611883562	0.634	0.24	2.61E-08	SUMO1
7.59E-13	0.957408694	0.509	0.182	2.62E-08	CPB2-AS1
7.78E-13	0.400931503	0.348	0.079	2.69E-08	MARS
8.59E-13	0.837174151	0.295	0.062	2.97E-08	CSF1
9.17E-13	1.112618502	0.777	0.445	3.17E-08	PACS1
1.00E-12	0.31636419	0.188	0.021	3.47E-08	EIF1AD
1.24E-12	0.467164431	0.402	0.108	4.27E-08	APLP2
1.38E-12	0.531512812	0.402	0.11	4.76E-08	RMND5A
1.43E-12	0.482216442	0.375	0.095	4.94E-08	SPAG1
1.45E-12	0.92680859	0.768	0.4	5.00E-08	NOP58
1.49E-12	0.68957587	0.759	0.338	5.14E-08	FAM214A
1.58E-12	1.005406815	0.455	0.157	5.45E-08	PRKCA
1.76E-12	0.52372367	0.286	0.058	6.09E-08	CCDC138
1.87E-12	0.520412752	0.205	0.029	6.44E-08	GNA15
1.87E-12	0.685851432	0.438	0.139	6.45E-08	RNF138
2.09E-12	0.495129908	0.25	0.044	7.21E-08	IER5L
2.09E-12	0.605043518	0.455	0.143	7.22E-08	IL21R
2.32E-12	0.784455833	0.75	0.34	8.02E-08	HERPUD1
2.35E-12	0.610341607	0.277	0.056	8.10E-08	RUFY3
2.58E-12	0.520564793	0.848	0.381	8.92E-08	EEF1G
2.93E-12	0.359104245	0.17	0.017	1.01E-07	CHKA
2.96E-12	0.620201489	0.464	0.149	1.02E-07	KLHL24
3.19E-12	0.729486115	0.571	0.217	1.10E-07	MAP2K1
3.36E-12	0.541168034	0.357	0.093	1.16E-07	SLFN11
3.40E-12	0.777694646	0.643	0.275	1.17E-07	UGP2
3.61E-12	0.526262197	0.188	0.023	1.25E-07	ARMCX5-GPRASP2
3.82E-12	0.701155281	0.161	0.015	1.32E-07	BTBD11
3.83E-12	0.895398182	0.741	0.356	1.32E-07	UBE2K
4.05E-12	0.604441735	0.58	0.211	1.40E-07	HSPA5
4.07E-12	0.405991724	0.214	0.033	1.40E-07	ENGASE
4.47E-12	0.861249068	0.714	0.362	1.54E-07	LITAF
4.47E-12	0.736095527	0.741	0.337	1.54E-07	SQSTM1
4.69E-12	0.894450965	0.607	0.257	1.62E-07	BRAF
4.73E-12	0.491051541	0.312	0.072	1.63E-07	PIM3
4.75E-12	1.08433395	0.795	0.443	1.64E-07	DLEU2
5.15E-12	0.709821333	0.259	0.052	1.78E-07	CEP83
5.18E-12	0.790857289	0.955	0.774	1.79E-07	FTL
5.34E-12	0.488266441	0.196	0.027	1.84E-07	SOCS3
5.70E-12	0.704235155	0.607	0.25	1.97E-07	G3BP2
5.75E-12	0.72173402	0.589	0.232	1.99E-07	GGA2
5.88E-12	0.810157774	0.571	0.236	2.03E-07	NABP1
5.99E-12	1.13397907	0.661	0.337	2.07E-07	CAMK2D
6.02E-12	0.98414741	0.491	0.18	2.08E-07	PRKX
6.12E-12	0.444197024	0.152	0.014	2.11E-07	HOMER1
6.42E-12	0.646316005	0.348	0.093	2.21E-07	AL021707.1
6.87E-12	0.502955068	0.304	0.07	2.37E-07	PPM1D
6.96E-12	0.376089444	0.223	0.037	2.40E-07	RARA
7.70E-12	0.595237396	0.438	0.137	2.66E-07	CPEB4
7.72E-12	0.57966581	0.491	0.166	2.66E-07	RAB21
8.07E-12	0.461414237	0.473	0.149	2.79E-07	ZFAND5
9.15E-12	0.821418552	0.67	0.331	3.16E-07	FBXW7
9.39E-12	0.494857807	0.17	0.019	3.24E-07	MORC4
9.76E-12	0.769536798	0.812	0.447	3.37E-07	SRPK2
9.79E-12	0.432207277	0.188	0.025	3.38E-07	SMC1B
1.00E-11	0.639096612	0.464	0.155	3.45E-07	CBL
1.00E-11	0.901286914	0.393	0.126	3.46E-07	HPRT1
1.02E-11	0.42877251	0.33	0.081	3.51E-07	TLE3
1.05E-11	0.65277164	0.491	0.17	3.64E-07	AKIRIN1
1.09E-11	0.392867087	0.268	0.054	3.76E-07	HSD17B7
1.09E-11	0.538893773	0.312	0.075	3.77E-07	NR4A1
1.20E-11	0.474284786	0.286	0.062	4.13E-07	PGAP1
1.20E-11	0.821344235	0.955	0.778	4.14E-07	CDC42SE2
1.25E-11	0.827498159	0.348	0.095	4.31E-07	YPEL2
1.28E-11	0.466112847	0.259	0.052	4.42E-07	GCNA
1.29E-11	0.568512557	0.25	0.048	4.45E-07	KLF3
1.33E-11	0.817103296	0.286	0.066	4.58E-07	SLC12A2
1.44E-11	0.823918276	0.911	0.632	4.99E-07	NEAT1
1.49E-11	0.538548724	0.357	0.099	5.13E-07	ELMSAN1
1.51E-11	0.727160008	0.304	0.077	5.23E-07	PPP1R13B
1.54E-11	0.673497388	0.277	0.06	5.33E-07	ZDHHC14
1.56E-11	0.926076667	0.821	0.493	5.38E-07	CLEC2B
1.57E-11	0.660007438	0.393	0.118	5.41E-07	BCL2L11
1.68E-11	0.911300172	0.589	0.273	5.82E-07	NFKB1
2.08E-11	0.382164765	0.223	0.039	7.17E-07	ZFYVE1
2.14E-11	0.301310975	0.107	0.004	7.37E-07	CCDC194
2.23E-11	0.886202409	0.625	0.279	7.68E-07	SKIL
2.34E-11	0.244441995	0.107	0.004	8.08E-07	FAM222A
2.42E-11	0.691461938	0.545	0.211	8.36E-07	MTCH1
2.48E-11	0.338573658	0.196	0.029	8.57E-07	NFKBIE
2.51E-11	0.685070099	0.304	0.075	8.68E-07	CENPF
2.54E-11	0.535324676	0.464	0.151	8.77E-07	YARS
2.73E-11	0.438254708	1	0.809	9.41E-07	MT-CO1
3.47E-11	0.98325192	0.295	0.072	1.20E-06	BACH2
3.52E-11	0.550796556	0.482	0.162	1.21E-06	KDM2B
3.55E-11	0.640885379	0.232	0.044	1.22E-06	PHLPP1
3.76E-11	0.658800393	0.696	0.317	1.30E-06	BRD2
3.80E-11	0.383026511	0.348	0.091	1.31E-06	FAM118A
3.81E-11	0.729491641	0.571	0.224	1.32E-06	ZNF83
3.92E-11	0.433458405	0.339	0.089	1.35E-06	C17orf67
3.99E-11	0.537109517	0.759	0.344	1.38E-06	RNASEK
4.00E-11	0.57212137	1	0.687	1.38E-06	MT-CO3
4.10E-11	0.624851377	0.429	0.139	1.41E-06	ARF4
4.14E-11	0.590528896	0.375	0.112	1.43E-06	PELI1
4.35E-11	0.468332319	0.679	0.279	1.50E-06	JPT1
4.54E-11	0.43893289	0.268	0.058	1.57E-06	PPP2CB
4.58E-11	0.619736036	0.554	0.215	1.58E-06	NPC1
4.63E-11	0.863347386	0.241	0.05	1.60E-06	ARHGAP21
4.78E-11	0.330534141	0.188	0.027	1.65E-06	AC005920.2
4.80E-11	0.439594298	0.5	0.17	1.66E-06	BTG3
4.94E-11	0.620357195	0.607	0.246	1.70E-06	NDUFV2
5.55E-11	0.457266958	0.473	0.157	1.91E-06	STARD7
5.79E-11	0.540325218	0.741	0.331	2.00E-06	TAF7
5.96E-11	0.736272374	0.545	0.221	2.06E-06	TRPC4AP
6.02E-11	0.640118872	0.5	0.188	2.08E-06	PPP2CA
6.10E-11	0.724459047	0.705	0.342	2.11E-06	RNF149
6.21E-11	0.389793401	0.196	0.031	2.15E-06	KDM6B
6.62E-11	0.455931005	0.723	0.35	2.29E-06	HMGB2
6.67E-11	-8.517211952	0	0.296	2.30E-06	MT-RNR2
6.82E-11	0.92276666	0.795	0.453	2.35E-06	NR3C1
7.24E-11	0.340277464	0.348	0.093	2.50E-06	MT-ND6
7.40E-11	0.746690437	0.589	0.246	2.55E-06	B4GALT1
7.56E-11	0.388897863	0.205	0.035	2.61E-06	SLC25A33
7.98E-11	-4.462583093	0	0.294	2.76E-06	MT-RNR1
8.16E-11	1.018604923	0.67	0.344	2.82E-06	STAT5B
9.39E-11	0.471313529	0.304	0.077	3.24E-06	CBX4
9.66E-11	0.842312574	0.616	0.273	3.34E-06	PPP3R1
9.76E-11	0.44935956	0.214	0.039	3.37E-06	ZBTB21
9.87E-11	0.728716138	0.661	0.302	3.41E-06	FBXO11
1.03E-10	0.682427659	0.589	0.253	3.56E-06	UBR5
1.05E-10	0.60109756	0.696	0.308	3.61E-06	EIF4A1
1.17E-10	0.506834339	0.259	0.058	4.04E-06	CCNG2
1.20E-10	0.763547244	0.732	0.373	4.13E-06	PSMA1
1.20E-10	0.547450418	0.232	0.046	4.14E-06	ABI2
1.24E-10	0.527292571	0.411	0.132	4.27E-06	GPR137B
1.25E-10	0.352864466	0.188	0.029	4.31E-06	THAP9-AS1
1.38E-10	0.781779526	0.625	0.282	4.75E-06	ZBTB1
1.43E-10	0.664889119	0.304	0.081	4.93E-06	PAIP1
1.54E-10	0.334495715	0.116	0.008	5.33E-06	AF228727.1
1.59E-10	0.473801735	0.304	0.079	5.50E-06	ISCA1
1.63E-10	-2.900827755	0	0.286	5.62E-06	AC005912.1
1.68E-10	0.715831881	0.759	0.398	5.79E-06	CALM2
1.76E-10	0.404021759	0.286	0.068	6.07E-06	ITFG2-AS1
1.77E-10	0.490148987	0.429	0.143	6.10E-06	TRIM24
1.77E-10	0.301691793	0.152	0.017	6.12E-06	IGSF9B
1.84E-10	0.260403515	0.116	0.008	6.34E-06	AC107081.2
1.84E-10	0.666297003	0.339	0.097	6.36E-06	CRIM1
2.02E-10	0.267043968	0.116	0.008	6.96E-06	AL353135.2
2.02E-10	0.27032086	0.107	0.006	6.99E-06	AL583824.1
2.11E-10	0.441814835	0.25	0.054	7.30E-06	TIGAR
2.13E-10	0.948112487	0.205	0.039	7.34E-06	ABCB1
2.17E-10	0.26781252	0.107	0.006	7.50E-06	AL365203.2
2.36E-10	0.312142358	0.143	0.015	8.14E-06	MID1IP1
2.36E-10	0.494141735	0.571	0.226	8.15E-06	RIOK3
2.39E-10	0.394031636	0.259	0.058	8.27E-06	MED30
2.40E-10	0.215921289	0.107	0.006	8.27E-06	AL161430.1
2.45E-10	0.464390032	0.161	0.021	8.45E-06	BRMS1L
2.49E-10	0.532316916	0.455	0.159	8.58E-06	MIB1
2.49E-10	0.600587722	0.312	0.087	8.59E-06	KLHL6
2.54E-10	0.587788238	0.438	0.153	8.78E-06	CASP3
2.55E-10	0.612001064	0.42	0.141	8.80E-06	TUBB4B
2.86E-10	0.541648168	0.946	0.832	9.89E-06	EIF1
3.27E-10	0.458235019	0.232	0.048	1.13E-05	AC104365.1
3.27E-10	0.447077761	0.188	0.031	1.13E-05	ZNF707
3.72E-10	0.455173073	0.17	0.025	1.29E-05	NAALAD2
3.74E-10	0.521791979	0.357	0.11	1.29E-05	CHD4
3.75E-10	0.648467629	0.42	0.145	1.30E-05	AHCTF1
3.78E-10	0.514504423	0.536	0.207	1.31E-05	ASB3
3.82E-10	0.495500513	0.134	0.014	1.32E-05	DTL
4.01E-10	0.519569742	0.268	0.066	1.38E-05	SLC7A1
4.55E-10	0.653488197	0.571	0.24	1.57E-05	ZFP36
4.57E-10	0.928040874	0.312	0.093	1.58E-05	AGPAT5
4.67E-10	-2.614825551	0	0.275	1.61E-05	PTMAP2
4.67E-10	-2.239844047	0	0.275	1.61E-05	H3-3B
4.82E-10	0.368286299	0.188	0.031	1.66E-05	MTFP1
5.41E-10	0.652698232	0.705	0.337	1.87E-05	TOP1
5.42E-10	0.387147432	0.17	0.025	1.87E-05	TAF4B
5.54E-10	0.453610822	0.259	0.062	1.91E-05	METTL21A
6.06E-10	0.530824427	0.312	0.089	2.09E-05	ADNP2
6.14E-10	0.38112541	0.429	0.141	2.12E-05	NAPA
6.35E-10	0.593559429	0.509	0.195	2.19E-05	ATP6V0C
6.38E-10	0.3656758	0.152	0.019	2.20E-05	KIF18A
6.66E-10	0.618796744	0.679	0.319	2.30E-05	DDX3X
7.13E-10	0.519071829	0.312	0.089	2.46E-05	NCAPD3
7.23E-10	0.431878266	0.223	0.046	2.50E-05	ETV3
7.30E-10	0.475898224	0.455	0.159	2.52E-05	FBXO33
8.08E-10	0.982047976	0.518	0.226	2.79E-05	RANBP9
8.45E-10	0.478007175	0.268	0.068	2.92E-05	TP53BP1
9.40E-10	0.915408591	0.688	0.375	3.25E-05	GLCCI1
1.08E-09	0.461981181	0.92	0.518	3.74E-05	RPL36A
1.15E-09	0.578487724	0.795	0.437	3.98E-05	EZR
1.27E-09	0.588885226	0.554	0.232	4.40E-05	DNAJC7
1.29E-09	0.420532758	0.339	0.103	4.47E-05	CBR1
1.30E-09	0.542197759	0.955	0.553	4.48E-05	ANKRD11
1.31E-09	-2.215223639	0	0.263	4.53E-05	HMGB1P5
1.38E-09	0.368973982	0.17	0.027	4.76E-05	PNMA1
1.42E-09	0.507509032	0.464	0.172	4.90E-05	IVNS1ABP
1.44E-09	0.561806513	0.5	0.191	4.98E-05	RLF
1.45E-09	0.585794574	0.393	0.133	5.02E-05	NDUFAF6
1.48E-09	0.498457146	0.321	0.095	5.12E-05	RBM38
1.51E-09	0.54764291	0.545	0.228	5.21E-05	HSPA9
1.55E-09	0.480931244	0.259	0.064	5.33E-05	ZNF10
1.60E-09	0.628731297	0.455	0.164	5.54E-05	NAMPT
1.69E-09	0.537283305	0.438	0.157	5.84E-05	CHD3
1.71E-09	0.394061659	0.321	0.093	5.91E-05	SDF2
1.87E-09	0.380298895	0.241	0.056	6.47E-05	AC092120.3
1.91E-09	0.433294518	0.286	0.075	6.60E-05	TOPORS
1.96E-09	0.395679868	0.589	0.244	6.77E-05	TTC19
2.03E-09	0.714794256	0.723	0.385	7.01E-05	NFATC3
2.03E-09	0.371310634	0.134	0.015	7.02E-05	AC064836.4
2.14E-09	0.762804477	0.562	0.263	7.40E-05	TLE4
2.24E-09	0.25911462	0.134	0.015	7.73E-05	FRAT2
2.24E-09	0.426913801	0.214	0.044	7.75E-05	TIFA
2.44E-09	0.4477517	0.295	0.081	8.41E-05	FOSB
2.60E-09	0.521828451	0.312	0.095	8.97E-05	GABARAPL1
2.61E-09	0.617581895	0.259	0.068	9.02E-05	CERS6
2.62E-09	0.464210035	0.188	0.035	9.05E-05	IRAK2
2.64E-09	0.405767978	0.438	0.155	9.11E-05	BAZ2A
2.68E-09	0.399948424	0.125	0.014	9.26E-05	PNLDC1
2.71E-09	0.543553165	0.634	0.28	9.37E-05	CNN2
2.77E-09	0.774341767	0.518	0.238	9.58E-05	RSBN1
2.80E-09	0.600926081	0.938	0.72	9.68E-05	AKAP13
2.82E-09	0.451449378	0.25	0.062	9.72E-05	ABHD5
2.86E-09	0.483213466	0.205	0.043	9.88E-05	DOCK5
2.93E-09	0.556096573	0.161	0.025	0.000101299	HMOX1
3.15E-09	0.65002987	0.366	0.132	0.000108599	INTS7
3.37E-09	0.633518552	0.714	0.385	0.000116451	UBR2
3.43E-09	0.364753034	0.562	0.221	0.0001183	CCT6A
3.48E-09	0.671443596	0.768	0.466	0.000120278	KANSL1
3.57E-09	0.532986716	0.473	0.184	0.000123192	STOM
3.57E-09	0.325463494	0.312	0.089	0.000123204	GYS1
3.71E-09	0.389631572	0.366	0.116	0.000128158	SNHG32
3.78E-09	0.375483375	0.286	0.077	0.00013047	DYNLL2
4.26E-09	0.681593505	0.411	0.161	0.000147076	PIK3CG
4.29E-09	-1.901056673	0	0.25	0.000148162	RPL21P16
4.36E-09	0.319723836	0.205	0.043	0.000150371	AP000919.2
4.37E-09	0.622162944	0.92	0.565	0.000150824	H3F3A
4.78E-09	-1.051963409	0.464	0.615	0.000165093	SLFN5
4.88E-09	0.578721337	0.393	0.139	0.000168418	CPD
5.07E-09	-1.945829977	0	0.248	0.000175123	RPL6P27
5.36E-09	0.28279316	0.205	0.043	0.000185225	FAM53C
5.57E-09	0.762388904	0.759	0.472	0.000192164	ITGB1
5.69E-09	0.442018269	0.429	0.155	0.000196453	STRAP
6.03E-09	0.332121936	0.134	0.017	0.000208295	ARG2
6.16E-09	0.484748961	0.652	0.288	0.000212834	MAP1LC3B
6.30E-09	0.631921932	0.67	0.338	0.000217546	CUL3
6.33E-09	0.338569217	0.321	0.097	0.000218388	KIZ-AS1
6.46E-09	0.508457536	0.473	0.18	0.0002229	CSNK1G3
6.81E-09	0.229680659	0.116	0.012	0.000235244	HPSE
7.46E-09	0.433833836	0.259	0.07	0.00025772	PKNOX1
7.65E-09	0.390325003	0.223	0.052	0.000264109	FAM117B
7.65E-09	0.374740316	0.241	0.06	0.000264161	SC5D
7.68E-09	0.491150978	0.705	0.329	0.000265047	EIF4G2
8.00E-09	-0.800104716	0.911	0.89	0.000276213	SH3BGRL3
8.35E-09	-1.789234971	0	0.242	0.000288332	RPL13AP5
8.35E-09	-2.03623042	0	0.242	0.000288332	AC016739.1
8.83E-09	0.316806504	0.268	0.072	0.000304775	HACL1
8.93E-09	-1.276019522	0.964	0.913	0.000308155	CCL5
8.98E-09	0.54678931	0.527	0.221	0.000310185	H2AFV
9.39E-09	0.598245136	0.473	0.191	0.000324237	SNX9
9.57E-09	0.435726797	0.143	0.021	0.000330358	NOCT
1.00E-08	0.655101116	0.562	0.255	0.00034509	CHIC2
1.01E-08	0.272621366	0.196	0.041	0.000347114	AC067945.4
1.01E-08	0.347877136	0.232	0.056	0.000350057	SERTAD1
1.01E-08	0.228388479	0.188	0.037	0.000350095	G0S2
1.03E-08	0.444755982	0.795	0.418	0.000354069	LDHA
1.06E-08	-0.97475379	0.875	0.845	0.000364614	CD3D
1.06E-08	0.755663909	0.67	0.385	0.000365403	RAB8B
1.08E-08	0.62873585	0.661	0.308	0.000372295	CMTM7
1.19E-08	0.564238179	0.491	0.205	0.000409919	LRPPRC
1.22E-08	0.689766807	0.5	0.219	0.000421407	RALA
1.30E-08	0.421032958	0.321	0.103	0.000450065	ESR2
1.33E-08	0.367642742	0.25	0.066	0.00045824	DCTN6
1.34E-08	1.073423276	0.812	0.571	0.000462819	TANK
1.37E-08	0.516111973	0.42	0.159	0.000474308	NUDT4
1.38E-08	0.551142837	0.5	0.211	0.000477313	SLC25A26
1.43E-08	0.525978332	0.723	0.379	0.000492905	TSC22D3
1.52E-08	0.583360354	0.759	0.426	0.000525161	CMIP
1.57E-08	0.405938893	0.223	0.054	0.000541526	TOMM34
1.61E-08	0.590864406	0.384	0.143	0.000557085	ADIPOR2
1.62E-08	0.743361021	0.321	0.11	0.000559279	CD200R1
1.64E-08	0.594520846	0.955	0.733	0.000566178	TXNIP
1.77E-08	0.826836833	0.554	0.271	0.000610066	REV3L
1.80E-08	0.296272334	0.196	0.043	0.000622083	SKAP1-AS1
1.81E-08	0.515157222	0.571	0.25	0.000624961	USP9X
1.85E-08	0.797329034	0.768	0.485	0.000640355	STAT4
1.86E-08	0.339576001	0.241	0.062	0.0006429	RBBP8
1.88E-08	-1.053916862	0.366	0.538	0.000648992	EID1
1.88E-08	0.32870877	0.205	0.046	0.00065032	AL049869.3
1.90E-08	-1.698773297	0	0.232	0.000655581	RPS28P7
1.90E-08	-1.80798104	0	0.232	0.000655582	KRT14
1.90E-08	0.665493296	0.884	0.588	0.000656593	DOCK10
1.93E-08	0.401333841	0.545	0.226	0.000667709	IDS
1.97E-08	-0.815967436	0.973	0.923	0.000678557	RPS16
1.98E-08	0.30883081	0.179	0.035	0.000684662	EPAS1
2.03E-08	0.399210746	0.384	0.133	0.000701419	MAP2K3
2.03E-08	0.329992045	0.339	0.108	0.000702402	MED17
2.09E-08	0.29523708	0.196	0.043	0.000722815	CDK11A
2.18E-08	0.420550456	0.571	0.242	0.000751879	PPP4R2
2.23E-08	0.393664819	0.884	0.472	0.00077058	ARPC3
2.25E-08	0.408764862	0.259	0.072	0.000777043	ZNF410
2.25E-08	0.261434226	0.179	0.035	0.000778349	KLHL21
2.28E-08	0.554441939	0.411	0.159	0.000787872	ZCCHC2
2.31E-08	0.719608063	0.652	0.364	0.000795854	SIPA1L1
2.31E-08	0.743350666	0.545	0.253	0.000796518	AC016074.2
2.33E-08	0.500353296	0.179	0.037	0.00080535	GRIP1
2.40E-08	0.793169959	0.866	0.602	0.000829497	TNFAIP8
2.46E-08	0.540663084	0.205	0.048	0.000849101	RAB30
2.47E-08	0.987454491	0.455	0.207	0.000851319	DDHD1
2.59E-08	0.266706855	0.277	0.077	0.00089329	RPP21
2.65E-08	0.522675844	0.232	0.062	0.000913337	FBXL14
2.70E-08	0.553301255	0.616	0.296	0.000931371	GSPT1
2.72E-08	0.559036612	0.196	0.044	0.000937754	AL133480.1
2.73E-08	0.226369092	0.357	0.114	0.000941524	UBE2J1
2.78E-08	0.645537226	0.223	0.058	0.000960942	FAM184A
2.79E-08	0.48724325	0.804	0.449	0.000961718	ATP5MG
2.89E-08	0.31012242	0.348	0.112	0.000998816	RCC2
2.91E-08	0.361785638	0.214	0.052	0.001006327	AL365361.1
2.92E-08	-0.988178314	0.562	0.679	0.001008005	TRAC
2.97E-08	0.347647969	0.429	0.159	0.001025167	SLC3A2
3.04E-08	0.800274536	0.482	0.205	0.001047978	DUSP4
3.05E-08	0.325669006	0.179	0.037	0.001052241	PLEKHO2
3.17E-08	0.398835239	0.241	0.064	0.001094471	GPR180
3.33E-08	0.859784601	0.768	0.528	0.001148492	GNG2
3.44E-08	0.533925806	0.232	0.06	0.001186671	PIK3R3
3.44E-08	0.216604148	0.134	0.019	0.001188033	FN1
3.46E-08	0.354975183	0.464	0.188	0.001195809	TUBA1A
3.70E-08	0.422727357	0.241	0.064	0.001276255	SLC16A1
3.77E-08	0.448788511	0.518	0.221	0.001301979	RAB1A
3.83E-08	0.385031166	0.429	0.162	0.001323601	PLAAT3
3.89E-08	0.482255874	0.348	0.122	0.001342939	SEC24D
3.97E-08	0.666627273	0.866	0.603	0.001371965	ELF1
3.99E-08	0.803579491	0.473	0.219	0.001377368	AKT3
4.00E-08	0.226062747	0.179	0.037	0.001382616	GLA
4.31E-08	0.398390505	0.375	0.133	0.001486506	B3GNT2
4.32E-08	0.322900114	0.277	0.081	0.001490266	ZNF789
4.48E-08	0.612551317	0.598	0.286	0.001546023	ADK
4.48E-08	0.326098197	0.33	0.11	0.001546797	NARF
4.56E-08	0.36426223	0.25	0.07	0.001573584	SFMBT1
4.69E-08	0.315074612	0.402	0.141	0.001619754	SLC27A4
4.79E-08	0.423400504	0.205	0.048	0.001653081	DCUN1D2
4.87E-08	0.427590062	0.571	0.259	0.001681509	HECA
4.92E-08	0.255819721	0.232	0.06	0.001698175	ATF3
5.06E-08	0.31393312	0.125	0.017	0.001745613	ANKRD33B
5.09E-08	0.783928692	0.277	0.089	0.001757749	GBE1
5.28E-08	0.464599689	0.259	0.077	0.00182458	PACC1
5.29E-08	0.535731939	0.527	0.234	0.001826563	ARL6IP1
5.40E-08	0.465811298	0.625	0.311	0.001862881	ZFAND6
5.57E-08	-1.420798298	0.321	0.509	0.001923792	AL627171.2
5.58E-08	0.245285969	0.125	0.017	0.001927299	CD44-AS1
5.69E-08	0.567099711	0.339	0.124	0.00196412	PRNP
5.88E-08	-1.6208254	0	0.219	0.002029824	PTMAP5
5.92E-08	0.486803915	0.545	0.253	0.002043755	P2RY8
5.94E-08	1.05176917	0.616	0.35	0.002051626	CNOT2
6.16E-08	0.353554763	0.205	0.05	0.00212536	HIF1A-AS3
6.31E-08	0.510043622	0.991	0.685	0.002176898	CHST11
6.36E-08	0.30372935	0.268	0.077	0.002194548	TMEM184C
6.60E-08	0.427229365	1	0.896	0.00228019	TPT1
6.63E-08	0.3949833	0.295	0.093	0.002288755	5-Mar
6.90E-08	-1.58081186	0	0.217	0.002381083	FAUP1
6.90E-08	-1.938992903	0	0.217	0.002381085	H4C3
6.90E-08	0.486639035	0.982	0.737	0.002382185	MT-CYB
6.93E-08	1.03326231	0.589	0.315	0.002393753	CDC14A
7.64E-08	0.297113607	0.223	0.058	0.002637518	PAPSS1
7.73E-08	0.729729723	0.536	0.277	0.002668801	RAB11A
8.14E-08	-1.082114372	0.804	0.781	0.002810791	CD3G
8.24E-08	0.2513447	0.304	0.095	0.002843489	HEXIM1
8.71E-08	0.562689256	0.732	0.408	0.003007422	WAC
8.98E-08	0.507780347	0.241	0.07	0.003100009	XCL2
9.01E-08	0.350005141	0.196	0.046	0.003111129	SLC1A4
9.11E-08	0.503436165	0.688	0.356	0.003144585	MED13
9.28E-08	0.523903071	0.429	0.178	0.003202637	GLRX
9.43E-08	0.481900996	0.304	0.101	0.003256619	FAM126A
9.48E-08	-1.520668004	0	0.213	0.003271995	AP001324.1
9.48E-08	-1.695213349	0	0.213	0.003271997	RPL14P1
9.98E-08	0.476496835	0.67	0.338	0.003445662	MED13L
1.00E-07	0.597681183	0.607	0.298	0.003461461	MAPRE2
1.00E-07	0.630212363	0.875	0.58	0.00346347	ARID4B
1.02E-07	0.859099687	0.339	0.135	0.003516831	PHF6
1.03E-07	0.405657836	0.232	0.064	0.003562622	NSMCE3
1.04E-07	0.33709082	0.295	0.095	0.003593937	TMEM140
1.07E-07	0.247493462	0.116	0.015	0.003681752	AC023389.1
1.11E-07	-1.387264931	0	0.211	0.003832991	AC243919.1
1.13E-07	0.32208296	0.286	0.091	0.003902562	CPEB3
1.17E-07	0.263785952	0.116	0.015	0.004032328	RHEBL1
1.18E-07	0.436723417	0.411	0.164	0.004068407	AC068587.4
1.25E-07	0.240097246	0.214	0.054	0.004316123	NXT1
1.25E-07	0.379052286	0.83	0.433	0.004326688	HNRNPA1
1.31E-07	0.320786285	0.152	0.029	0.004530416	ERF
1.45E-07	0.326705655	0.125	0.019	0.004989915	AC018926.2
1.47E-07	0.414694466	0.991	0.861	0.005065962	RPL41
1.52E-07	0.327235161	0.152	0.029	0.005250666	FBXO45
1.53E-07	0.33427912	0.58	0.273	0.005267376	NCK1
1.54E-07	0.358317382	0.241	0.07	0.005300652	AAMDC
1.55E-07	1.32774991	0.42	0.213	0.005357449	IL7R
1.56E-07	0.469259591	0.393	0.155	0.00537576	BIRC2
1.56E-07	0.407793108	0.125	0.019	0.005378994	CHRNA5
1.56E-07	0.427242413	0.438	0.172	0.005383845	TMEM135
1.60E-07	0.562378499	0.321	0.118	0.005523066	AHCYL2
1.63E-07	0.276959954	0.33	0.112	0.005620027	ZBTB43
1.66E-07	0.204414243	0.125	0.019	0.005743371	YRDC
1.68E-07	0.44022784	0.339	0.122	0.005816102	NUMA1
1.73E-07	0.266754914	0.188	0.044	0.005959994	ATG101
1.73E-07	0.286540279	0.125	0.019	0.005962185	RAPH1
1.74E-07	0.35957418	0.455	0.186	0.006021402	PPIL4
1.79E-07	0.388360487	0.411	0.164	0.006175842	PPP2R2D
1.84E-07	0.562448149	0.268	0.087	0.006342985	MEGF9
1.89E-07	0.221357034	0.107	0.014	0.006509308	HSPA1L
1.90E-07	0.207582055	0.125	0.019	0.006545062	AC025917.1
1.91E-07	0.397501819	0.107	0.014	0.006577522	TTTY14
1.93E-07	0.580821719	0.179	0.043	0.006671195	NECTIN3
1.97E-07	0.234632928	0.241	0.068	0.006793401	NGDN
2.00E-07	0.578788749	0.429	0.186	0.006913433	BRWD3
2.01E-07	0.221819358	0.107	0.014	0.006929062	LMOD3
2.02E-07	0.813594355	0.589	0.329	0.006969222	CDK17
2.05E-07	0.646886415	0.964	0.735	0.007069786	ATXN1
2.08E-07	-1.394493122	0	0.203	0.007186083	RPL13P12
2.20E-07	0.414180738	0.321	0.116	0.007581143	STAT5A
2.22E-07	0.286423075	0.339	0.118	0.00766556	MPC1
2.23E-07	0.178844872	0.107	0.014	0.007687506	PDZK1
2.28E-07	0.322731567	0.259	0.077	0.007867161	PITHD1
2.29E-07	0.525147484	0.304	0.104	0.007917588	MFSD14B
2.38E-07	0.501667503	0.696	0.358	0.008209105	TRA2B
2.44E-07	0.37638097	0.384	0.147	0.008426128	PDZD8
2.53E-07	0.598036169	0.893	0.64	0.008735257	GNAS
2.55E-07	0.378087429	0.25	0.077	0.008810234	UBE2F
2.61E-07	0.429469039	0.152	0.031	0.009014881	CERKL
2.63E-07	0.635359423	0.661	0.356	0.009076728	GALM
2.68E-07	0.348216173	0.143	0.027	0.009248459	TULP3
2.69E-07	0.350537728	0.446	0.188	0.009270446	PRR13
2.77E-07	0.301996432	0.598	0.267	0.00956252	NEDD8
2.77E-07	0.390284099	0.402	0.159	0.009563182	UBAP2
2.78E-07	0.207920768	0.134	0.023	0.009586558	PM20D2
2.82E-07	-1.377275314	0.339	0.513	0.009742944	LINC00861
2.91E-07	0.58845968	0.518	0.244	0.010057756	RNF125
2.93E-07	0.30001374	0.223	0.062	0.010126419	TRAF2
2.96E-07	-0.721544359	0.946	0.892	0.010207415	RPLP2
2.99E-07	0.312732553	0.554	0.253	0.010311866	SPAG9
3.01E-07	0.387870323	0.812	0.447	0.010378781	TERF2IP
3.04E-07	0.39319379	0.277	0.091	0.01049195	STX5
3.17E-07	0.255008576	0.277	0.087	0.010946058	HMCES
3.19E-07	0.363625682	0.25	0.075	0.011013915	ARSB
3.21E-07	0.33010316	0.321	0.112	0.011086956	MTO1
3.21E-07	0.362146031	0.277	0.091	0.011093311	GLUL
3.26E-07	0.254963111	0.545	0.234	0.011240028	ODF2L
3.31E-07	0.427937712	0.562	0.275	0.01143672	TRPM7
3.32E-07	-1.498261289	0	0.197	0.011460265	RPL26P19
3.54E-07	0.339363415	0.304	0.106	0.012220152	JADE1
3.56E-07	0.506754875	0.375	0.155	0.012275464	LEMD3
3.58E-07	0.39603294	0.688	0.342	0.012360679	PAPOLA
3.59E-07	0.350127569	0.188	0.046	0.012385592	RMDN3
3.60E-07	0.251691715	0.732	0.387	0.012442804	CRIP1
3.61E-07	0.501069073	0.679	0.354	0.012452965	LPIN2
3.61E-07	0.596273479	0.375	0.155	0.012465204	ABHD17B
3.72E-07	0.386103033	0.607	0.304	0.012856335	GATAD2B
3.83E-07	0.256073957	0.116	0.017	0.013226421	IRS2
3.84E-07	0.283677819	0.17	0.039	0.013242325	IL12RB2
3.87E-07	-1.376052556	0	0.195	0.013377771	RPL3P4
3.87E-07	-1.335745948	0	0.195	0.013377781	AC073861.1
3.98E-07	0.373946905	0.259	0.081	0.013745266	ELL
3.98E-07	0.482902543	0.223	0.066	0.013745621	SLC2A13
3.99E-07	0.309483985	0.214	0.058	0.013779852	AARS
4.05E-07	0.285829603	0.179	0.043	0.013984731	Z82215.1
4.19E-07	0.436671412	0.491	0.226	0.014472036	HNRNPUL1
4.39E-07	0.581199879	0.321	0.122	0.015142975	P4HA1
4.40E-07	0.51314819	0.741	0.412	0.015202418	KDM2A
4.42E-07	0.179292319	0.152	0.031	0.015246107	MYC
4.44E-07	0.471200537	0.357	0.141	0.015315429	OOEP
4.49E-07	0.229307876	0.161	0.035	0.015493116	AC092338.3
4.49E-07	0.351229132	0.223	0.064	0.015503124	TPP1
4.54E-07	0.348042222	0.357	0.135	0.015663094	DNTTIP2
4.56E-07	0.429975253	0.232	0.07	0.015756902	CCDC97
4.58E-07	0.440257681	0.393	0.161	0.015808313	ZBTB44
4.80E-07	0.321934667	0.562	0.257	0.016586923	RASA3
4.84E-07	0.535573194	0.723	0.391	0.016712635	PPP6R3
4.91E-07	0.224548483	0.161	0.035	0.016940434	CNNM3
4.91E-07	0.419796158	0.33	0.124	0.016961142	ADCY3
5.05E-07	0.418655898	0.429	0.182	0.017424341	P2RY10
5.35E-07	0.33083257	0.321	0.116	0.018473171	TOB2
5.36E-07	0.395595358	0.375	0.149	0.018519893	UBAP1
5.45E-07	0.586118917	0.616	0.35	0.018813961	CYLD
5.55E-07	0.370509389	0.509	0.226	0.019174507	RSL24D1
5.72E-07	0.392162441	0.259	0.085	0.019747887	KANSL1L
6.01E-07	0.452513912	0.223	0.066	0.020734183	YBX3
6.16E-07	0.911381095	0.268	0.097	0.021258923	KLF2
6.16E-07	0.61631064	0.589	0.298	0.021281043	MGAT4A
6.17E-07	0.38004857	0.312	0.114	0.021307907	POM121C
6.46E-07	0.227693042	0.545	0.236	0.022304449	AFF4
6.81E-07	0.244303878	0.134	0.025	0.023496248	CORO1C
6.83E-07	0.473596452	0.589	0.304	0.023577953	CREBBP
6.99E-07	0.538167108	0.804	0.515	0.02414713	TAOK3
7.03E-07	0.385254228	0.277	0.095	0.024281635	AC131568.1
7.05E-07	0.466367119	0.589	0.284	0.024346883	SPTAN1
7.27E-07	0.195271466	0.134	0.025	0.025101965	ADAM9
7.41E-07	0.359655166	0.304	0.108	0.025583259	BMS1
7.49E-07	0.371722697	0.482	0.215	0.025846314	FAM133B
7.62E-07	0.420419957	0.473	0.207	0.026293427	IST1
7.72E-07	0.573780702	0.652	0.346	0.026636853	UBL3
7.78E-07	0.346984813	0.527	0.238	0.02686761	GNA13
7.84E-07	0.27690384	0.179	0.044	0.027073136	SIAH1
8.01E-07	0.309334038	0.17	0.041	0.027656294	AC011476.3
8.04E-07	0.529139804	0.161	0.039	0.027775922	CHD7
8.27E-07	0.248878656	0.152	0.033	0.028564286	TSPYL4
8.27E-07	0.335936689	0.446	0.19	0.028565625	ATF2
8.36E-07	-0.75192563	0.866	0.865	0.028859925	PFN1
8.43E-07	0.252742032	0.188	0.048	0.029121428	TRIAP1
8.44E-07	0.425939513	0.446	0.191	0.029140788	HNRNPAB
8.58E-07	0.446929894	0.455	0.201	0.029607977	CASC4
8.58E-07	0.324351392	0.464	0.199	0.029607977	UBALD2
8.69E-07	0.351436512	0.312	0.114	0.030004431	STX6
8.72E-07	0.239715964	0.152	0.033	0.03010043	PDP1
8.72E-07	0.266371167	0.429	0.172	0.03010986	COQ10B
8.78E-07	0.272757476	0.152	0.033	0.030326271	AL606489.1
8.84E-07	0.642052154	0.786	0.545	0.030512792	SRSF7
9.08E-07	0.202359148	0.161	0.037	0.03133893	C15orf48
9.16E-07	0.567969078	0.179	0.046	0.031630491	TBC1D8
9.35E-07	0.357409725	0.804	0.476	0.032295213	PNRC1
9.38E-07	0.414860547	0.232	0.072	0.032383641	CPEB2
9.50E-07	0.268278693	0.116	0.019	0.032809323	SLC16A4
1.01E-06	0.334486766	0.304	0.11	0.034797561	AL157402.2
1.01E-06	0.252209095	0.188	0.048	0.034798891	STEAP1B
1.01E-06	0.454855678	0.143	0.031	0.034808998	EAF2
1.01E-06	0.198588953	0.196	0.052	0.034976939	KPNA2
1.02E-06	0.317718572	0.25	0.081	0.035365646	ARHGAP10
1.05E-06	0.34487885	0.473	0.213	0.0362316	PRKD2
1.07E-06	0.296851422	0.438	0.184	0.03699683	PSEN1
1.07E-06	0.37491212	0.321	0.124	0.037085523	ETF1
1.08E-06	0.725927846	0.679	0.422	0.037270887	PIK3R1
1.10E-06	0.344072134	0.545	0.261	0.037898668	PPM1K
1.10E-06	0.472032944	0.58	0.294	0.038111989	PVT1
1.11E-06	0.470929132	0.723	0.412	0.038162752	ITSN2
1.11E-06	0.326899113	0.607	0.304	0.03817342	GOLGB1
1.17E-06	0.41078412	0.241	0.077	0.040388689	LRRC8B
1.19E-06	0.286487158	0.277	0.093	0.041020677	KDM3A
1.19E-06	0.403589239	0.321	0.124	0.041090702	NFE2L3
1.20E-06	0.149427774	0.393	0.157	0.041394161	RILPL2
1.21E-06	0.366920048	0.232	0.074	0.041678503	ZBTB2
1.22E-06	0.353619429	0.179	0.046	0.041971078	CNNM4
1.23E-06	0.436154614	0.295	0.108	0.0425435	PIM1
1.25E-06	0.299270065	0.438	0.186	0.043009747	MAGOH
1.29E-06	0.273571894	0.143	0.031	0.044416855	AC079209.2
1.32E-06	0.550743896	0.321	0.128	0.045683739	PIK3CA
1.37E-06	0.330250463	0.214	0.064	0.047146781	MYADM
1.41E-06	0.36330691	0.402	0.17	0.048697661	FNIP1
1.42E-06	0.323278928	0.321	0.122	0.048956259	HMGA1
1.45E-06	0.268736091	0.188	0.05	0.049950282	DNAJB9
1.46E-06	0.400518694	0.545	0.263	0.050403765	MALT1
1.50E-06	0.272881079	0.429	0.18	0.051958226	BTAF1
1.52E-06	0.315980549	0.304	0.11	0.052617402	COPS3
1.53E-06	0.179077572	0.232	0.07	0.052884502	ATL2
1.53E-06	0.51378981	0.625	0.346	0.052942945	DYRK1A
1.54E-06	0.275976329	0.223	0.068	0.05318632	CARD19
1.58E-06	0.504992232	0.812	0.482	0.054667814	LEPROTL1
1.63E-06	0.222233983	0.598	0.271	0.056130364	COX6A1
1.64E-06	-1.451872973	0.83	0.745	0.056454071	RPL31
1.69E-06	0.287878881	0.268	0.091	0.058381578	SLC1A5
1.70E-06	0.503609334	0.911	0.679	0.058693324	SMCHD1
1.70E-06	0.266942544	0.205	0.06	0.058719989	SPSB1
1.80E-06	0.230950522	0.5	0.221	0.062027546	MAT2A
1.83E-06	0.28397456	0.438	0.188	0.063296096	TMED5
1.85E-06	0.303852163	0.429	0.182	0.063887586	EIF1AX
1.86E-06	0.250040344	0.286	0.101	0.06432382	AC007216.4
1.91E-06	0.509063833	0.321	0.128	0.065866945	B4GALT5
1.92E-06	0.299591024	0.5	0.23	0.066430182	SNHG8
1.96E-06	0.375935487	0.268	0.095	0.067676302	NGRN
1.96E-06	0.216610492	0.179	0.046	0.067811354	MICB
2.00E-06	0.239177559	0.107	0.017	0.068903357	ASTL
2.00E-06	0.615296191	0.571	0.317	0.069109993	MAP4K4
2.02E-06	0.234326635	0.357	0.139	0.069752324	COX14
2.03E-06	0.540930044	0.732	0.453	0.069986168	INPP5D
2.07E-06	-0.970640415	0.232	0.422	0.071383757	U2SURP
2.13E-06	0.338551105	0.67	0.342	0.073513617	IL2RG
2.15E-06	0.268691264	0.232	0.074	0.074308545	BLOC1S6
2.16E-06	0.325087466	0.804	0.439	0.074732931	MIF
2.17E-06	0.207368029	0.205	0.058	0.074821648	HEATR5A
2.24E-06	0.178929778	0.143	0.031	0.077376706	HDAC5
2.25E-06	0.655905107	0.821	0.636	0.077629953	FAM107B
2.29E-06	0.221696605	0.277	0.095	0.07920216	MANF
2.30E-06	0.253850213	0.384	0.157	0.079418017	MOB3A
2.31E-06	-1.325440954	0.08	0.279	0.079834499	S100A2
2.32E-06	0.189443323	0.17	0.043	0.07995946	LINC00486
2.44E-06	0.321520049	0.268	0.093	0.084358654	AL356124.1
2.51E-06	0.340145307	0.33	0.13	0.086744057	ARFGAP3
2.52E-06	0.343352198	0.973	0.656	0.087046393	RPL21
2.54E-06	0.329980107	0.357	0.147	0.087712983	HDAC8
2.59E-06	0.370387842	0.339	0.135	0.089577266	MAP3K3
2.60E-06	0.366593166	0.482	0.232	0.089735562	DLEU1
2.61E-06	0.28042153	0.295	0.108	0.090282353	CPT1A
2.64E-06	0.147923551	0.339	0.132	0.091082673	SPTY2D1
2.65E-06	0.306649777	0.545	0.255	0.091493364	HNRNPH3
2.70E-06	-0.749018479	0.509	0.636	0.093108087	SLA
2.70E-06	0.304150134	0.33	0.128	0.093147926	TOR1AIP2
2.77E-06	0.571891073	0.312	0.13	0.095722127	BMT2
2.79E-06	-1.271710722	0	0.17	0.096192574	AC007969.1
2.82E-06	0.356900836	0.598	0.302	0.097403984	NDUFB8
2.88E-06	0.224492228	0.25	0.083	0.099323772	MKRN1
2.97E-06	0.461380088	0.696	0.395	0.102399513	KAT6A
3.02E-06	0.355189953	0.455	0.205	0.104345214	MIA3
3.07E-06	0.261119294	0.143	0.033	0.105846811	SNAPC1
3.09E-06	0.4144626	0.339	0.139	0.106536262	XBP1
3.09E-06	0.332246697	0.964	0.632	0.106688153	RPL26
3.11E-06	0.197459709	0.223	0.07	0.107284988	GRPEL1
3.19E-06	0.349366452	0.277	0.101	0.110073605	PTDSS1
3.20E-06	0.401380933	0.42	0.191	0.110355096	SRP54
3.21E-06	0.250687957	0.241	0.079	0.11081058	PLEKHF2
3.21E-06	0.398283882	0.375	0.161	0.110977511	OSBPL9
3.22E-06	0.302419202	0.393	0.164	0.111133741	SELENOI
3.23E-06	-1.148426224	0	0.168	0.11163437	AC034236.1
3.25E-06	0.200788447	0.116	0.021	0.112089517	AC006064.2
3.27E-06	0.429095815	0.393	0.176	0.112824484	FAM102B
3.29E-06	0.323174714	0.509	0.236	0.113468666	GNG5
3.53E-06	0.410563722	0.482	0.234	0.121787873	FBXL20
3.57E-06	0.364073311	0.304	0.12	0.123388181	CEBPD
3.61E-06	0.300450727	0.375	0.153	0.1245696	PMF1
3.61E-06	0.214689589	0.152	0.037	0.124772136	PELO
3.63E-06	0.20171373	0.179	0.048	0.12540757	PIK3C2B
3.66E-06	0.408642247	0.375	0.166	0.126398944	ILRUN
3.66E-06	0.236033776	0.152	0.037	0.126501336	ATP1B1
3.74E-06	0.401351307	0.696	0.364	0.128988522	PTP4A2
3.74E-06	0.374280613	0.295	0.11	0.129123989	TRAPPC6B
3.82E-06	0.332603798	0.259	0.093	0.13184556	CARS
3.84E-06	0.297162724	0.312	0.12	0.132704301	EMC7
3.89E-06	-1.004141266	0.366	0.499	0.134449989	SLAMF6
3.94E-06	0.324337409	0.455	0.213	0.136057515	ERC1
3.97E-06	0.305799222	0.179	0.05	0.136975255	DHRS3
4.02E-06	0.3962894	0.554	0.292	0.13886238	6-Mar
4.09E-06	0.396300654	0.17	0.046	0.141092758	ARHGAP5
4.09E-06	0.3917762	0.188	0.056	0.141259978	RHOQ
4.19E-06	0.177410731	0.125	0.025	0.144816656	AC016831.1
4.26E-06	0.501592662	0.509	0.265	0.146945737	UHRF2
4.27E-06	-0.971469131	0.402	0.518	0.147432734	SNRPD2
4.30E-06	0.507590769	0.402	0.186	0.148333212	TGFBR1
4.46E-06	-0.685902124	0.839	0.807	0.153849119	ACTG1
4.47E-06	0.297101316	0.304	0.114	0.154176521	HPCAL1
4.57E-06	0.231203295	0.196	0.058	0.157907783	RNF19B
4.60E-06	0.419719204	0.384	0.17	0.1589796	AP1G1
4.67E-06	0.382326062	0.5	0.238	0.161082564	YAF2
4.70E-06	0.398990342	0.33	0.137	0.162143463	CARNMT1
4.76E-06	0.260620568	0.179	0.05	0.164444616	MED26
4.84E-06	0.379463566	0.321	0.132	0.167208972	SIK2
4.88E-06	0.300185355	0.259	0.091	0.168423486	CEP44
4.88E-06	0.635014011	0.804	0.553	0.168582685	SLC38A1
4.93E-06	0.449033825	0.464	0.228	0.170130741	SPPL3
4.98E-06	0.226162717	1	0.764	0.17208053	MT-ND4
4.99E-06	0.434105908	0.857	0.549	0.172195041	PTPRJ
5.00E-06	0.564556066	0.33	0.141	0.172483724	SMAD3
5.04E-06	-1.069332201	0	0.162	0.174074164	RPS23P8
5.07E-06	0.702781897	0.714	0.447	0.175137562	TBL1XR1
5.08E-06	0.275104154	0.527	0.244	0.175406458	JAK3
5.11E-06	0.484381687	0.232	0.079	0.176412077	CHMP1B
5.17E-06	0.579440346	0.375	0.174	0.178599163	ATP2A2
5.20E-06	0.365415832	0.188	0.056	0.179536325	PARD6G
5.25E-06	0.281346986	0.107	0.019	0.181217953	MAP3K9
5.34E-06	0.391093657	0.357	0.157	0.184282773	PHTF1
5.36E-06	0.276044642	0.223	0.074	0.184980098	LMBR1L
5.39E-06	0.182809099	0.339	0.133	0.186135702	SBDS
5.47E-06	0.443510053	0.804	0.501	0.188779899	PICALM
5.48E-06	0.195694967	0.107	0.019	0.189146274	AC018682.1
5.75E-06	0.295930653	0.393	0.172	0.198404551	AC007384.1
5.76E-06	0.282593132	0.411	0.178	0.19894514	CLTB
5.84E-06	0.680101326	0.527	0.294	0.201606206	ICOS
5.84E-06	-1.135392626	0	0.161	0.201700181	RPL23AP42
5.90E-06	0.296694302	0.348	0.147	0.203812837	BRD1
5.93E-06	0.409182999	0.152	0.039	0.204798871	XCL1
5.97E-06	0.484329361	0.705	0.431	0.205991747	SLC4A7
6.03E-06	0.563766707	0.527	0.29	0.208292189	AFF1
6.03E-06	0.519971919	0.196	0.062	0.208326023	CADM1
6.06E-06	0.264982669	0.116	0.023	0.209129608	AL139021.2
6.19E-06	0.551966866	0.241	0.089	0.213614614	PIK3AP1
6.34E-06	0.216289035	0.339	0.132	0.218983829	CSNK2B
6.37E-06	0.248298536	0.357	0.145	0.21999313	BCAS2
6.42E-06	-0.932616542	0.036	0.215	0.221766344	EPHA1-AS1
6.57E-06	0.515342074	0.429	0.203	0.226747365	GFOD1
6.69E-06	0.483131756	0.464	0.234	0.230913632	MGAT5
6.75E-06	0.343120604	0.125	0.027	0.233107065	B4GALNT3
6.77E-06	-1.079668273	0	0.159	0.233620217	AL009174.1
6.77E-06	0.243470502	0.116	0.023	0.233887927	HIST3H2A
6.81E-06	0.28506819	0.339	0.139	0.235108746	IPO7
6.84E-06	0.87437324	0.482	0.261	0.23617	ATF7IP2
6.92E-06	0.170926713	0.179	0.05	0.23885962	DAGLB
6.92E-06	-0.794156242	0.527	0.617	0.238971446	LCP2
7.16E-06	0.183605508	0.116	0.023	0.247295287	TUT1
7.22E-06	0.204133244	0.116	0.023	0.249269611	RELT
7.30E-06	0.357630657	0.607	0.342	0.252014164	TRPS1
7.42E-06	0.227489926	0.125	0.027	0.256136991	AC018797.3
7.48E-06	0.302056604	0.562	0.286	0.25821197	LDHB
7.56E-06	0.222359361	0.125	0.027	0.260997105	KCNQ1OT1
7.57E-06	0.3416132	0.179	0.052	0.261499887	WDR47
7.63E-06	0.591260337	0.393	0.186	0.263268917	ADAM19
7.69E-06	0.215143953	0.411	0.176	0.265413235	ELP2
7.77E-06	0.238150845	0.161	0.043	0.268337597	C2orf69
7.90E-06	-1.437468426	0.152	0.346	0.272591889	RMRP
7.91E-06	0.453386754	0.339	0.147	0.272996067	TMEM71
7.96E-06	0.211180134	0.143	0.035	0.274774202	NFKB2
8.17E-06	0.180699399	0.438	0.195	0.282207981	RAB11FIP1
8.21E-06	0.222050532	0.125	0.027	0.283449457	FAM241A
8.34E-06	0.21157046	0.321	0.13	0.287962735	CEBPB
8.37E-06	0.271954733	0.911	0.545	0.288858066	RPS10
8.47E-06	0.450782773	0.188	0.058	0.292443562	PEAK1
8.53E-06	0.152168056	0.116	0.023	0.294385203	AC108449.1
8.71E-06	0.256350184	0.214	0.07	0.300759516	CLSTN3
8.72E-06	0.354853854	0.759	0.458	0.300977221	HNRNPA3
8.72E-06	0.277812168	0.25	0.091	0.301034816	SNIP1
8.72E-06	0.157442047	0.268	0.095	0.301112558	DPF2
8.81E-06	0.18794762	0.152	0.039	0.304274416	SLC66A2
8.94E-06	0.193065742	0.241	0.081	0.30866811	CCDC47
9.06E-06	0.310527802	0.25	0.091	0.31266396	USP3-AS1
9.09E-06	0.304379982	0.473	0.221	0.313931661	KPNA4
9.11E-06	0.160815399	0.152	0.039	0.3143833	NBL1
9.27E-06	0.245842907	0.705	0.356	0.319964078	COX8A
9.82E-06	0.301385494	0.17	0.048	0.338981664	TGIF1
9.97E-06	0.251004448	0.179	0.052	0.34433218	MTF1
1.00E-05	0.28782658	0.17	0.048	0.345139877	AL137009.1
1.00E-05	0.274639807	0.482	0.232	0.3452311	LYAR
1.00E-05	0.251806413	0.241	0.085	0.346567684	AL137779.2
1.01E-05	0.335624985	0.688	0.389	0.348304936	SOS1
1.03E-05	0.394132285	0.232	0.083	0.354914439	PKIA
1.04E-05	-0.924429295	0.08	0.261	0.359453365	IGKC
1.04E-05	0.290157401	0.411	0.184	0.359610588	NFKBIZ
1.10E-05	0.24669985	0.446	0.207	0.37923385	SPEN
1.11E-05	0.167197228	0.188	0.056	0.38434838	NR1D2
1.14E-05	0.421395103	0.411	0.195	0.394312441	LINC00623
1.16E-05	0.286166504	0.214	0.072	0.400648029	HACD2
1.19E-05	0.384945973	0.295	0.118	0.411378986	LMNB1
1.20E-05	-3.085061749	0.08	0.261	0.412678517	CXCL13
1.21E-05	-0.912587672	0	0.151	0.418859707	RPL24P4
1.21E-05	0.239900325	0.384	0.166	0.419167628	IP6K1
1.24E-05	0.624917935	0.812	0.598	0.426893428	EML4
1.24E-05	0.28621722	0.161	0.044	0.428002583	AC073167.1
1.25E-05	0.284989383	0.152	0.041	0.431004868	SLC35F2
1.26E-05	0.604511003	0.348	0.155	0.433320761	POU2F1
1.27E-05	0.350648705	0.848	0.578	0.437709121	LRRFIP1
1.27E-05	0.341317563	0.482	0.242	0.438243792	CDKN1B
1.32E-05	0.175707265	0.339	0.139	0.455179839	NUP160
1.34E-05	0.30277576	0.491	0.248	0.46415843	PBX4
1.35E-05	0.483462821	0.5	0.263	0.466746606	RTN4
1.36E-05	0.391755009	0.661	0.385	0.469423322	MKLN1
1.36E-05	0.558443655	0.92	0.704	0.469867025	ZFP36L2
1.37E-05	0.52420886	0.473	0.246	0.472055651	CDC42EP3
1.38E-05	0.364251396	0.643	0.364	0.475822172	ATP11B
1.40E-05	0.235676903	0.286	0.11	0.481902341	ARHGEF2
1.43E-05	0.202308349	0.402	0.176	0.494280316	ANKLE2
1.44E-05	0.234741843	0.259	0.095	0.496112263	DUSP10
1.45E-05	0.29578079	0.259	0.097	0.501911291	BCR
1.47E-05	0.29270618	0.295	0.118	0.505949149	ITGB3BP
1.48E-05	0.496258226	0.804	0.493	0.509533584	RAB27A
1.48E-05	0.35190863	0.866	0.559	0.511626758	ELMO1
1.52E-05	0.465227657	0.393	0.176	0.52393785	ANKH
1.52E-05	0.362972938	0.768	0.472	0.524243694	KLF6
1.52E-05	0.203907945	0.107	0.021	0.524779508	PARD6G-AS1
1.54E-05	0.214232313	0.143	0.037	0.530702007	ADAM8
1.54E-05	0.216626549	0.125	0.029	0.532693838	MPP6
1.56E-05	0.247837634	0.152	0.041	0.537840991	NANS
1.56E-05	0.294416355	0.33	0.139	0.538094514	MFAP1
1.57E-05	0.177080348	0.375	0.162	0.540735051	ATP11A
1.58E-05	0.543794154	0.188	0.06	0.546471404	TMEM164
1.59E-05	0.216138982	0.116	0.025	0.548037201	AP4B1-AS1
1.59E-05	0.225186134	0.188	0.058	0.54850699	B3GLCT
1.59E-05	0.540348598	0.527	0.306	0.549862074	FABP5
1.62E-05	0.223487072	0.786	0.453	0.560301222	LINC01619
1.64E-05	0.208814876	0.116	0.025	0.564782569	VCAM1
1.68E-05	0.295622983	0.241	0.089	0.580886905	SUPT4H1
1.69E-05	0.219373293	0.125	0.029	0.584512327	PUS7
1.71E-05	0.339641142	0.33	0.143	0.589670339	MTFR1
1.71E-05	0.263606254	0.33	0.141	0.591244326	MFSD14A
1.75E-05	0.268241124	0.161	0.046	0.602733543	CCNE2
1.76E-05	0.304696092	0.259	0.097	0.609296148	CNOT6
1.78E-05	0.220231474	0.286	0.11	0.615277178	CCNT1
1.79E-05	0.198244239	0.268	0.101	0.61648035	NDRG1
1.79E-05	0.169502335	0.143	0.037	0.616619699	C15orf61
1.79E-05	0.39463228	0.384	0.174	0.616683806	ZNF267
1.79E-05	0.218092953	0.125	0.029	0.618751721	PIK3CD-AS2
1.82E-05	0.603823599	0.455	0.248	0.627856503	ZNRF2
1.83E-05	0.379829543	0.42	0.199	0.63254593	CLASP2
1.83E-05	0.385102921	0.304	0.128	0.633241261	HERC5
1.84E-05	0.185103771	0.116	0.025	0.63676929	AC083862.3
1.86E-05	0.209841613	0.205	0.068	0.641598468	ERI1
1.87E-05	0.220547868	0.205	0.068	0.644901164	CHP1
1.87E-05	0.190794554	0.25	0.093	0.646185455	TP53BP2
1.89E-05	0.287457776	0.393	0.178	0.652191496	CMC2
1.89E-05	0.308110812	0.277	0.108	0.652686942	ACAT2
1.92E-05	0.392697829	0.312	0.135	0.66293232	TRGC1
1.93E-05	0.206041128	0.473	0.219	0.665868253	ARIH2
1.95E-05	0.121051469	0.107	0.021	0.671575217	MIR22HG
1.95E-05	0.396629218	0.152	0.043	0.674512952	NETO2
1.98E-05	0.239872257	0.366	0.161	0.684589935	AP3S1
2.01E-05	0.268761782	0.491	0.236	0.693062613	NDUFA11
2.05E-05	0.257786364	0.196	0.064	0.708111697	ATP6AP1
2.05E-05	0.313436456	0.312	0.132	0.708660054	ZNF92
2.07E-05	0.43828541	0.295	0.126	0.71585191	HOPX
2.08E-05	0.363144035	0.143	0.039	0.717534748	B3GALNT2
2.12E-05	0.288113992	0.339	0.149	0.732875716	PPID
2.17E-05	0.307951079	0.286	0.116	0.748239879	WHAMM
2.17E-05	0.234879305	0.259	0.097	0.748272293	SNHG1
2.19E-05	0.268051456	0.223	0.079	0.755584551	BMP2K
2.20E-05	0.565580324	0.893	0.654	0.75964823	JAK1
2.20E-05	0.254675731	0.598	0.313	0.760423493	CCND2
2.23E-05	0.356338362	0.527	0.28	0.768396535	MAP3K2
2.23E-05	0.358751211	0.42	0.201	0.771070737	BANP
2.24E-05	0.231891631	0.188	0.06	0.773861217	DDAH2
2.27E-05	0.296484026	0.973	0.847	0.784557594	RPL39
2.31E-05	0.309273999	0.982	0.636	0.797224697	RPL17
2.34E-05	0.315341311	0.286	0.114	0.808225548	SREBF2
2.35E-05	0.418291783	0.411	0.193	0.811730459	AKIRIN2
2.36E-05	-0.71594015	0.714	0.718	0.813445536	EVL
2.36E-05	0.330631966	0.786	0.451	0.813970016	NCOA2
2.39E-05	0.26010461	0.562	0.292	0.825771878	OTULIN
2.40E-05	0.284889667	0.411	0.191	0.829975238	FIP1L1
2.47E-05	0.232449931	0.304	0.124	0.851879439	C1orf52
2.47E-05	0.190849803	0.214	0.074	0.852223133	AC022217.3
2.50E-05	-1.00308411	0	0.141	0.861755794	RPS2P5
2.50E-05	0.258020087	0.259	0.101	0.86270914	HNRNPH2
2.50E-05	-0.832223229	0.661	0.685	0.862736177	FKBP5
2.51E-05	0.297126676	0.295	0.122	0.866099425	SNHG12
2.52E-05	0.535686638	0.589	0.333	0.868454632	ASXL1
2.52E-05	0.470889284	0.562	0.308	0.871692053	MCTP2
2.53E-05	0.381352399	0.527	0.308	0.874853674	ZEB2
2.54E-05	0.28661574	0.527	0.275	0.876280044	FAM13B
2.58E-05	0.374819832	0.179	0.056	0.890186614	DNAJC27
2.59E-05	0.157184784	0.545	0.267	0.893387435	BAZ1B
2.60E-05	0.126848983	0.223	0.077	0.897838127	CLPTM1
2.63E-05	-0.949662604	0.339	0.464	0.908350213	ZRANB2
2.66E-05	0.30599618	0.116	0.027	0.919271613	NUP210L
2.67E-05	0.131042408	0.17	0.05	0.921220008	RIT1
2.67E-05	0.369375752	0.214	0.077	0.923109519	NAF1
2.68E-05	-0.693161643	0.812	0.776	0.926190596	CD96
2.72E-05	0.256056611	0.991	0.812	0.938162126	RPS18
2.74E-05	0.188259712	0.161	0.046	0.94454301	NUDT14
2.74E-05	0.336962883	0.393	0.186	0.946973814	IFNG
2.75E-05	0.227278829	0.223	0.079	0.95053386	ACER3
2.77E-05	0.226351522	0.661	0.342	0.957033064	EIF3E
2.77E-05	0.227252219	0.17	0.052	0.957899928	SLC25A4
2.84E-05	0.178989691	0.188	0.06	0.980513496	FAM122C
2.89E-05	0.345702279	0.661	0.395	0.997088825	PGK1
2.91E-05	0.316859946	0.259	0.104	1	MPP7
2.99E-05	0.373312838	0.393	0.186	1	PDE4DIP
2.99E-05	0.375596555	0.402	0.191	1	ZNF106
3.01E-05	0.223172858	0.652	0.352	1	SF1
3.05E-05	0.27816156	0.286	0.116	1	ACSL3
3.08E-05	0.352262179	0.857	0.619	1	MYH9
3.08E-05	0.268597918	0.107	0.023	1	ZDBF2
3.11E-05	0.244723666	0.214	0.075	1	UTP11
3.11E-05	0.189705147	0.205	0.07	1	CTSZ
3.12E-05	0.265463157	0.188	0.062	1	IGFLR1
3.16E-05	0.360620704	0.241	0.095	1	SLCO3A1
3.16E-05	0.313840517	0.33	0.145	1	CASP1
3.20E-05	0.240550556	0.42	0.195	1	THUMPD3-AS1
3.29E-05	0.190668572	0.429	0.197	1	SYAP1
3.32E-05	-0.915468054	0	0.137	1	RPS3AP6
3.41E-05	0.179936486	0.33	0.137	1	TAF2
3.44E-05	-0.738705793	0.545	0.65	1	GIMAP7
3.48E-05	0.242820914	0.375	0.17	1	XPR1
3.50E-05	0.166579408	0.375	0.166	1	MKNK2
3.53E-05	-0.845072218	0.616	0.663	1	RIPOR2
3.57E-05	0.331916376	0.902	0.644	1	RBM39
3.57E-05	0.212811901	0.116	0.027	1	CENPL
3.57E-05	0.234886704	0.232	0.087	1	MAML1
3.60E-05	0.386536144	0.455	0.232	1	GBF1
3.61E-05	0.243985385	0.268	0.106	1	REXO2
3.66E-05	0.425232998	0.268	0.112	1	SLC12A6
3.68E-05	-1.305076424	0.312	0.458	1	LINC01871
3.75E-05	0.302981465	0.42	0.207	1	RNF10
3.75E-05	0.117450614	0.134	0.035	1	DNAJC25
3.82E-05	0.183808484	0.339	0.145	1	KCTD20
3.83E-05	-0.958385592	0	0.135	1	SNORD3A
3.86E-05	0.166372863	0.107	0.023	1	SCAMP4
3.89E-05	0.134780254	0.232	0.085	1	MOB2
3.93E-05	0.278863491	0.973	0.843	1	RPS9
3.95E-05	0.281693159	0.179	0.058	1	RNF24
3.98E-05	0.438076705	0.268	0.112	1	CRTAM
4.03E-05	0.238944797	0.455	0.219	1	SUPT6H
4.06E-05	0.412555746	0.679	0.412	1	DIAPH1
4.07E-05	0.347610336	0.705	0.414	1	SUMO2
4.08E-05	0.253935024	0.232	0.087	1	SH3GL1
4.08E-05	-0.767629939	0.759	0.747	1	RESF1
4.13E-05	0.190635604	0.161	0.048	1	GSS
4.13E-05	0.225574965	0.223	0.081	1	SIRT1
4.21E-05	0.239306006	0.179	0.058	1	AC017002.5
4.25E-05	0.305842817	0.259	0.104	1	HMGXB3
4.28E-05	0.257006886	0.205	0.074	1	NFATC1
4.32E-05	0.16842021	0.393	0.174	1	PBXIP1
4.37E-05	0.277694252	1	0.917	1	RPL28
4.40E-05	0.449847721	0.777	0.518	1	CCSER2
4.41E-05	0.225364703	0.196	0.068	1	SYNJ2
4.51E-05	0.621007754	0.786	0.545	1	ITK
4.57E-05	0.267162226	0.339	0.151	1	GPR132
4.70E-05	0.394783941	0.679	0.389	1	HELZ
4.71E-05	0.204575193	0.232	0.087	1	SLC35E1
4.79E-05	0.32865086	0.295	0.128	1	MAP4K3
4.84E-05	-0.957278054	0.268	0.408	1	GPR174
4.87E-05	0.217633577	0.366	0.164	1	TXNL1
4.94E-05	0.323750463	0.223	0.085	1	ST3GAL2
4.97E-05	0.20579787	0.429	0.201	1	TMEM123
5.02E-05	0.35428849	0.295	0.128	1	PBX3
5.02E-05	0.292787437	0.205	0.075	1	NOTCH2
5.07E-05	0.207494084	0.152	0.044	1	AKT2
5.08E-05	0.306199392	0.339	0.157	1	RPS6KA5
5.09E-05	-0.831420627	0	0.132	1	HMGN1P38
5.20E-05	0.3040938	0.161	0.05	1	FILIP1L
5.23E-05	0.368549835	0.277	0.118	1	BHLHE40
5.28E-05	0.372024321	0.196	0.072	1	RRAS2
5.32E-05	0.316080803	0.161	0.05	1	AL645465.1
5.34E-05	-0.728841417	0.884	0.814	1	ARPC2
5.37E-05	0.257321016	0.268	0.11	1	PAFAH1B2
5.38E-05	0.156921318	0.571	0.284	1	CNOT1
5.39E-05	0.262490116	0.179	0.06	1	PTPN12
5.44E-05	0.260631717	0.161	0.05	1	LNX2
5.45E-05	0.166648363	0.554	0.265	1	EIF3F
5.53E-05	0.280853199	0.196	0.07	1	AP3M2
5.59E-05	0.283305131	0.991	0.716	1	RPL18A
5.68E-05	-0.864866946	0.607	0.592	1	OXNAD1
5.70E-05	0.199377892	0.312	0.132	1	RAB5C
5.72E-05	0.367341838	0.848	0.615	1	RUNX3
5.79E-05	0.324431594	0.491	0.261	1	AGO3
5.82E-05	0.190456738	0.652	0.362	1	EIF4G3
5.82E-05	0.219931454	0.366	0.168	1	STMN1
5.92E-05	-0.626440483	0.804	0.762	1	SEPTIN7
5.98E-05	0.235491865	0.375	0.174	1	HM13
6.12E-05	0.253357242	0.134	0.037	1	RAB3IP
6.18E-05	0.250809287	0.223	0.085	1	TOMM22
6.25E-05	0.300064779	0.634	0.379	1	MARK3
6.25E-05	0.294370538	0.429	0.219	1	CD38
6.31E-05	0.230027529	0.339	0.151	1	ZBED4
6.34E-05	0.173055213	0.188	0.064	1	ARMCX3
6.37E-05	0.282589061	0.554	0.296	1	GATAD2A
6.41E-05	0.212424612	0.259	0.103	1	MAZ
6.55E-05	0.14622564	0.241	0.091	1	RASSF2
6.57E-05	0.365611237	0.723	0.466	1	ACAP2
6.58E-05	0.293128875	0.482	0.251	1	MRTFA
6.60E-05	0.110396491	0.339	0.149	1	CCDC59
6.63E-05	0.354112944	0.366	0.18	1	ZNF654
6.63E-05	0.220023779	0.134	0.037	1	PKP4
6.65E-05	0.314423477	0.286	0.124	1	PARP11
6.66E-05	0.193914434	0.366	0.168	1	HNRNPL
6.72E-05	0.300595919	0.795	0.507	1	ARID1B
6.75E-05	-0.880556597	0	0.128	1	AL590867.2
6.75E-05	-0.939131728	0	0.128	1	MORF4L1P1
6.75E-05	-1.002554414	0	0.128	1	H1-4
6.77E-05	0.329305616	0.339	0.159	1	SOS2
6.82E-05	0.212145061	0.33	0.145	1	SNRPD3
6.85E-05	0.275104243	0.295	0.128	1	PNPLA8
6.86E-05	0.278244151	0.661	0.369	1	RAN
6.87E-05	0.246724239	0.679	0.371	1	TRIR
6.98E-05	0.270999779	0.473	0.238	1	WDR37
7.15E-05	0.236195475	0.268	0.11	1	NOL4L
7.16E-05	0.330585815	0.411	0.201	1	MARK2
7.18E-05	0.175825451	0.116	0.029	1	CDKL3
7.20E-05	0.190470348	0.107	0.025	1	ANKRD42
7.22E-05	0.347978498	0.589	0.327	1	IGF2R
7.23E-05	0.201606885	0.116	0.029	1	AC008781.2
7.24E-05	0.380063722	0.259	0.112	1	TYW1B
7.29E-05	0.28170044	0.688	0.379	1	RPS26
7.38E-05	0.263734624	0.295	0.128	1	SEC14L1
7.64E-05	-0.853452245	0.232	0.379	1	SECISBP2
7.71E-05	0.293676096	0.232	0.091	1	ITPK1
7.77E-05	-0.781196662	0	0.126	1	AC115223.1
7.77E-05	-0.826894327	0	0.126	1	AC007238.1
7.77E-05	-0.911120002	0	0.126	1	H2AZ1
7.77E-05	-0.742265039	0	0.126	1	AC004453.1
8.06E-05	0.212080235	0.143	0.043	1	FLNB
8.08E-05	0.201990421	0.214	0.079	1	SBNO2
8.22E-05	0.383816251	0.643	0.377	1	ANKHD1
8.31E-05	0.32452471	0.286	0.124	1	PLCXD2
8.38E-05	0.355694442	0.286	0.128	1	MBTD1
8.45E-05	-0.960798928	0.509	0.563	1	SYNE1
8.53E-05	-1.035740263	0.232	0.371	1	LINC00426
8.54E-05	0.229025399	0.402	0.199	1	ATP1A1
8.56E-05	0.231473928	0.223	0.085	1	RMC1
8.57E-05	0.277314493	0.964	0.863	1	RPS15A
8.68E-05	0.359010599	0.839	0.576	1	ATF7IP
8.74E-05	0.229872631	0.223	0.087	1	TBX21
8.76E-05	0.156051164	0.268	0.108	1	LSM1
8.78E-05	0.508224416	0.661	0.429	1	RAPGEF6
8.87E-05	0.181286734	0.295	0.126	1	GMCL1
8.94E-05	-0.849860444	0	0.124	1	H1-10
8.94E-05	-0.75600156	0	0.124	1	MTATP6P1
8.99E-05	-0.879843219	0.411	0.515	1	LDLRAD4
9.05E-05	0.332406553	0.312	0.145	1	RABGEF1
9.15E-05	0.312671495	0.438	0.217	1	ANKRD28
9.20E-05	0.370289652	0.857	0.586	1	SMAP2
9.29E-05	0.369734202	0.759	0.497	1	SEMA4D
9.29E-05	0.284296059	0.179	0.062	1	TMEM70
9.29E-05	0.103891105	0.107	0.025	1	GPATCH3
9.33E-05	0.140039693	0.152	0.046	1	TNFRSF10B
9.63E-05	0.28756879	0.214	0.081	1	ITPRIP
9.95E-05	0.169852951	0.268	0.11	1	WDR48
9.96E-05	0.174560011	0.17	0.056	1	FAM199X
0.000100062	0.192847738	0.33	0.149	1	PLEKHB2
0.000100993	0.19772282	0.411	0.197	1	PCF11
0.000101276	0.191560738	0.161	0.052	1	RFX1
0.000101806	0.211364726	0.286	0.12	1	MRPS24
0.000102038	0.195527373	0.339	0.155	1	POLR2A
0.000102284	0.494227343	0.393	0.201	1	TBL1X
0.000103933	0.163671707	0.411	0.191	1	CCT8
0.000105248	0.30647362	0.286	0.126	1	TMEM120B
0.000106127	0.144773123	0.348	0.159	1	ATP13A3
0.00010742	0.31409285	0.277	0.118	1	ZNF821
0.000108399	0.586105596	0.661	0.404	1	STIM1
0.000113931	0.40243922	0.616	0.381	1	SETD2
0.000115231	0.208993227	0.116	0.031	1	IL20RB
0.000116311	0.27784502	0.152	0.048	1	ASNSD1
0.000117771	0.152417312	0.125	0.035	1	NHEJ1
0.000118349	-0.742316141	0	0.12	1	RPL34P18
0.000121334	0.224037508	0.357	0.164	1	PFDN2
0.000121336	0.317130493	0.92	0.737	1	HNRNPA2B1
0.000121563	-0.771558812	0.08	0.232	1	GARS-DT
0.000121742	0.142662196	0.357	0.164	1	GPI
0.000122055	0.272810538	0.42	0.209	1	FKBP1A
0.000124293	0.285750756	0.598	0.34	1	SETD5
0.000124389	0.22486357	0.286	0.124	1	STK40
0.000124767	0.209664043	0.991	0.928	1	RPS12
0.000124843	0.132575692	0.241	0.095	1	DERL2
0.000125251	0.265531123	0.107	0.027	1	TWSG1
0.000125251	0.331226164	0.509	0.286	1	TACC1
0.000128548	0.308052497	0.116	0.031	1	OSBP2
0.000130208	0.305130802	0.268	0.12	1	FAM168A
0.000131044	0.187556697	0.116	0.031	1	RAVER1
0.000133242	0.314537473	0.527	0.304	1	TRAF3
0.000134237	0.197764523	0.223	0.087	1	SRSF6
0.000134494	0.27819915	0.661	0.387	1	TRA2A
0.000135976	0.304703262	0.33	0.157	1	FBXO28
0.000136067	-0.814505949	0	0.118	1	MACROH2A1
0.000136067	-0.694822737	0	0.118	1	RPS7P1
0.000136067	-0.912437977	0	0.118	1	FABP5P7
0.000139273	0.284417489	0.17	0.06	1	ELOA
0.000139657	0.362451984	0.768	0.472	1	JMJD1C
0.00014113	0.229831485	0.214	0.083	1	SNHG16
0.000142033	0.15051717	0.277	0.118	1	GNB5
0.000142887	0.221364671	0.357	0.172	1	LRMP
0.000145624	0.19626977	0.188	0.068	1	POR
0.000145624	0.206857217	0.188	0.068	1	NDUFV2-AS1
0.000145995	0.136312807	0.214	0.081	1	TAPT1
0.000147874	0.169478228	0.339	0.153	1	GPS2
0.000148342	-0.676281405	0.634	0.66	1	IKZF3
0.000149205	0.289849772	0.562	0.317	1	FGFR1OP2
0.000150214	0.157350916	0.223	0.087	1	SMIM26
0.000151361	0.147627223	0.152	0.048	1	TMTC2
0.000151752	0.112699498	0.116	0.031	1	SMIM13
0.000153238	0.302125974	0.634	0.356	1	SERP1
0.000155367	0.281101549	0.652	0.387	1	RSRC2
0.000155487	0.226102563	0.277	0.12	1	AL137025.1
0.000156365	0.165594086	0.107	0.027	1	DBP
0.000156459	0.189517319	0.33	0.153	1	USP12
0.000156716	0.238987624	0.161	0.054	1	AGPAT4
0.000157196	0.200833267	0.357	0.168	1	ZFX
0.000159049	0.17086899	0.17	0.058	1	ZSWIM8
0.000162132	0.154448476	0.188	0.068	1	CKS1B
0.000162489	0.185395026	0.339	0.155	1	TOMM5
0.000162993	0.299107677	0.321	0.153	1	ZBTB11
0.00016424	0.100912021	0.464	0.226	1	ANXA11
0.00016449	0.175694282	0.161	0.054	1	SUPT7L
0.000164961	0.255533713	0.366	0.18	1	UGCG
0.000165549	0.45492235	0.616	0.379	1	ANKRD17
0.000168323	0.185427726	0.223	0.087	1	TSPYL1
0.000168398	0.200066709	0.357	0.168	1	POLR2K
0.000170875	-1.112525528	0.411	0.515	1	S100A8
0.000174092	0.290787157	0.527	0.29	1	AC079793.1
0.000175419	0.286285293	0.339	0.164	1	HOOK3
0.000176274	0.092039678	0.223	0.087	1	SLC4A1AP
0.000177474	-0.642700149	0.027	0.157	1	AC243829.1
0.000177531	0.200906224	0.607	0.337	1	YTHDC1
0.000177945	-0.876777186	0.375	0.501	1	TRG-AS1
0.000178399	0.182265915	0.438	0.221	1	SRP19
0.000179615	0.291402187	0.214	0.085	1	EDARADD
0.00017967	0.20439343	0.125	0.037	1	PGAM5
0.000180229	0.279438104	0.402	0.203	1	HIF1A
0.000180439	0.203878301	0.554	0.29	1	SND1
0.000180997	0.300377773	0.473	0.25	1	CTSD
0.000181299	0.247693665	0.205	0.079	1	GAS7
0.000181351	0.178082853	0.179	0.064	1	FAM210A
0.000182463	0.136301853	0.259	0.11	1	WARS2-AS1
0.000183004	0.283395527	0.402	0.203	1	PTMS
0.000184918	0.166319323	0.286	0.124	1	NECAP2
0.000185003	0.206019854	0.188	0.07	1	COG7
0.000185932	0.130427551	0.286	0.124	1	RBM23
0.000186592	0.245957544	0.214	0.085	1	PIAS2
0.000187663	0.14621357	0.161	0.054	1	ACSL1
0.000188143	0.174702432	0.286	0.126	1	NAA35
0.000188195	0.536746688	0.795	0.501	1	RAP1A
0.0001903	0.095242974	0.143	0.044	1	GAB2
0.000192111	0.18683336	0.259	0.11	1	VPS26B
0.000192954	0.184369908	0.241	0.099	1	KDSR
0.000194741	0.211297899	0.33	0.155	1	PANK2
0.000200743	0.100205543	0.295	0.128	1	MINDY2
0.000200985	0.192800594	0.134	0.041	1	AC093865.1
0.000201962	0.19084046	0.196	0.074	1	OSER1
0.000202185	0.26665429	0.286	0.13	1	NAB1
0.000202382	0.231374601	0.348	0.17	1	FRS2
0.00020573	0.176238156	0.42	0.211	1	RFX3
0.000206407	-0.670524576	0	0.112	1	TMSB4XP8
0.000206407	-0.721801981	0	0.112	1	STING1
0.000206407	-0.644539255	0	0.112	1	AC099336.2
0.000208089	0.123894365	0.286	0.124	1	APTX
0.000208327	0.147524403	0.33	0.151	1	KDM5B
0.000208873	0.295075492	0.714	0.437	1	SRSF3
0.000210153	0.212069347	0.205	0.081	1	STARD9
0.000210927	0.400191627	0.875	0.631	1	WNK1
0.000213344	0.283191241	0.598	0.344	1	IRF1
0.000213926	0.353068803	0.732	0.468	1	EPB41
0.000214963	0.279628458	0.357	0.178	1	LMBR1
0.000214997	-0.623882458	0.027	0.155	1	SH2D3C
0.000215947	0.27952308	0.393	0.211	1	LINC02446
0.000216308	0.263800845	0.58	0.338	1	RC3H1
0.00021764	0.241086691	0.446	0.228	1	COMMD1
0.000218402	-0.877721305	0.455	0.495	1	EMP3
0.000219544	0.130635125	0.357	0.172	1	TFRC
0.000221994	0.152190685	0.116	0.033	1	SMAD5
0.000222009	0.170716211	0.491	0.261	1	MXD4
0.000222663	0.239148705	0.179	0.066	1	HAUS3
0.000224099	0.244359113	0.393	0.197	1	KIF21A
0.000224328	0.22998818	0.464	0.238	1	PSMA2
0.000225332	0.15990815	0.277	0.12	1	NFKBIB
0.000225446	0.673665969	0.527	0.317	1	PDE4D
0.000230764	0.116750326	0.205	0.077	1	RHBDD2
0.000231258	0.388457707	0.652	0.408	1	KDM5A
0.000233498	-1.098274854	0.009	0.126	1	IGLC2
0.000235205	0.21753998	0.232	0.097	1	GXYLT1
0.000238487	0.312134508	0.196	0.077	1	RAB9A
0.000238511	-0.845403462	0.223	0.354	1	CD84
0.000238653	0.151266894	0.152	0.05	1	GATD3B
0.000239034	0.145380133	0.17	0.06	1	MXRA7
0.000239444	0.230138859	0.232	0.097	1	C16orf72
0.000242973	0.174525499	0.188	0.07	1	BCL7B
0.000244585	-0.846939331	0.125	0.265	1	NDUFC1
0.000244597	0.180976034	0.366	0.178	1	TNIP1
0.000247295	0.236764228	0.277	0.124	1	RNF213-AS1
0.000248642	-0.87064267	0.375	0.47	1	SAMD9L
0.000249332	0.091203681	0.339	0.155	1	NOP56
0.00025279	0.180305271	0.366	0.178	1	CCNK
0.000256724	0.139140281	0.125	0.037	1	ZNF316
0.000256815	0.215698575	0.33	0.157	1	SF3B3
0.00025731	0.318457822	0.625	0.381	1	FUT8
0.00025837	0.102966442	0.152	0.05	1	GOT1
0.000258846	0.24323591	0.509	0.284	1	PPP2R2A
0.000259164	0.194790561	0.232	0.097	1	MTMR6
0.000260504	0.25459898	0.482	0.261	1	IFI44L
0.000260704	0.153786924	0.259	0.112	1	PACSIN2
0.000261632	0.294651792	0.205	0.083	1	GNA12
0.000263306	0.205312231	0.214	0.087	1	TTC27
0.000263336	0.075890398	0.438	0.222	1	AHI1
0.000263765	0.101015723	0.259	0.108	1	DDOST
0.000263893	0.152189174	0.375	0.182	1	RPL22L1
0.000266531	0.202654451	0.875	0.592	1	PITPNC1
0.000268284	0.212878022	0.134	0.043	1	AC104316.1
0.000268569	0.259831184	0.277	0.124	1	DPM1
0.000269331	0.242780826	0.473	0.265	1	NFE2L2
0.000270284	0.24222032	0.179	0.066	1	PGM2L1
0.000270384	0.270336969	0.527	0.298	1	SLC25A5
0.00027181	-0.504081473	0.982	0.944	1	TMSB10
0.000274394	-3.417229751	0.045	0.174	1	CCL4L2
0.00027704	0.104781573	0.214	0.083	1	PTOV1
0.000280588	0.232943535	0.348	0.17	1	SDHA
0.0002809	0.256037812	0.688	0.427	1	CARD11
0.000283744	0.209921504	0.312	0.145	1	PPTC7
0.000284416	0.347972605	0.125	0.039	1	TCF7L2
0.000285359	0.338608359	0.464	0.261	1	STT3B
0.000286249	0.346144463	0.473	0.277	1	SLA2
0.000286368	0.461171289	0.232	0.104	1	SGPP2
0.000292643	-0.79738132	0.232	0.362	1	DECR1
0.000293025	0.188256794	0.161	0.056	1	AL031772.1
0.000295283	0.20852923	0.652	0.395	1	CLASP1
0.000295586	0.166460238	0.5	0.259	1	ATP5F1B
0.000296818	0.169421927	0.259	0.112	1	CNOT11
0.000299007	0.249923429	0.429	0.226	1	PSMD14
0.000299266	0.21774701	0.241	0.103	1	ZDHHC18
0.000299766	0.176699581	0.223	0.093	1	PDXK
0.000299876	0.121584194	0.509	0.263	1	GLIPR1
0.000300442	0.113852585	0.116	0.033	1	NCSTN
0.000303924	0.257300948	0.759	0.455	1	XRN1
0.000304668	0.306252794	0.911	0.723	1	RABGAP1L
0.000305743	0.261440343	0.25	0.11	1	ARHGAP17
0.000308374	0.26790056	0.295	0.139	1	C3orf38
0.000309037	0.227207758	0.321	0.155	1	CORO7
0.000310072	-0.539922293	0.018	0.137	1	AC138150.1
0.000310751	0.149210745	0.134	0.043	1	KCTD5
0.000312275	-0.695874852	0	0.106	1	RPS27AP16
0.0003129	0.30932771	0.277	0.128	1	TRIM13
0.00031306	0.181578736	0.429	0.221	1	CUL1
0.000315782	0.147704441	0.107	0.029	1	AL391839.1
0.000321196	-0.804438227	0.018	0.135	1	SFN
0.00032164	0.17132315	0.312	0.145	1	BTN3A3
0.00032325	0.340891981	0.536	0.333	1	ITPR1
0.000324402	-0.717953287	0.062	0.197	1	MAP2K6
0.000324532	0.318351021	0.607	0.371	1	DHX36
0.000327326	0.150201408	0.179	0.066	1	AK6
0.000328708	0.257875222	0.455	0.25	1	SH2D1A
0.00033068	0.245238229	0.955	0.756	1	NACA
0.000335174	0.173725618	0.134	0.043	1	HIP1R
0.000338311	0.161574123	0.786	0.493	1	CYTOR
0.000338596	0.196801002	0.179	0.068	1	UBE2O
0.000339396	0.087991988	0.179	0.066	1	RBM18
0.000342193	-0.655585902	0.062	0.195	1	FKBP3
0.000342589	0.099822584	0.107	0.029	1	PLXND1
0.000344189	0.258282899	0.455	0.244	1	GABARAPL2
0.000345209	0.128522144	0.321	0.155	1	STAM
0.000345791	-0.798233114	0.071	0.205	1	ANKRD49
0.00034759	0.092302261	0.393	0.197	1	TMF1
0.000347791	0.168423438	0.232	0.099	1	PRR5
0.000348906	0.014095059	0.259	0.11	1	AC087286.2
0.00035152	0.159620382	0.205	0.081	1	BTN2A2
0.000352964	0.138136667	0.482	0.248	1	TAP1
0.000353003	0.210703371	0.143	0.048	1	UBFD1
0.000354583	0.254873224	0.393	0.205	1	UBE2G1
0.00035492	-0.51912721	0.009	0.12	1	PTGDR
0.00035492	-0.893104186	0.009	0.12	1	GADD45G
0.000356769	0.200956355	0.277	0.128	1	PIGF
0.00036002	0.270274567	0.536	0.3	1	MOB1A
0.000361184	0.21808703	0.821	0.53	1	RPL22
0.000361868	0.142796202	0.205	0.081	1	ZNF121
0.000365805	0.259284743	0.473	0.253	1	NOP10
0.000366543	-0.879838725	0.089	0.224	1	SIRPG
0.000368044	-0.809120655	0.143	0.279	1	DYNC1I2
0.000368392	0.307190146	0.527	0.3	1	STK24
0.000370324	-0.801017974	0.08	0.213	1	CMTM3
0.000374574	0.113020991	0.259	0.112	1	ALKBH5
0.000378193	-0.92176064	0.304	0.402	1	R3HDM2
0.000379363	0.221365749	0.554	0.327	1	SERPINB9
0.000382276	0.230668467	0.777	0.503	1	RPS4Y1
0.000383784	0.213278395	0.277	0.128	1	TENT4A
0.000384855	0.193827655	0.161	0.058	1	ANKMY2
0.000387048	0.176804015	0.25	0.108	1	PABPN1
0.000390937	0.28274778	0.482	0.271	1	CDC73
0.00039455	0.277042592	0.455	0.246	1	MNAT1
0.000394749	0.207048828	0.375	0.19	1	ARL5A
0.00039559	0.074948579	0.152	0.052	1	ING2
0.000395976	0.264852058	0.339	0.174	1	C18orf25
0.000397647	0.211842516	0.607	0.354	1	PAIP2
0.000397881	0.142737889	0.25	0.108	1	DCUN1D5
0.00039858	0.216435827	0.17	0.064	1	SNHG17
0.000400286	0.171763559	0.116	0.035	1	CTSL
0.00040269	0.336295379	0.482	0.282	1	CGGBP1
0.000410958	-0.637945629	0	0.103	1	RPS13P2
0.000410959	-0.647489786	0	0.103	1	RPL7AP6
0.000414848	-0.709482476	0.062	0.19	1	TNFSF8
0.000419248	0.211607987	0.357	0.18	1	PDCD6
0.000419509	-0.744586478	0.464	0.516	1	ARPC5
0.000423889	-0.988074353	0.429	0.524	1	CD69
0.000424988	0.214275762	0.964	0.776	1	RPS7
0.000427363	0.165602337	0.304	0.143	1	CHMP5
0.000431312	0.359483581	0.705	0.482	1	PAG1
0.000434016	0.14486105	0.161	0.058	1	SMYD4
0.000441204	0.148656191	0.161	0.058	1	GNL1
0.000443702	-0.618543195	0.036	0.164	1	CLYBL
0.000444711	0.251380801	0.58	0.331	1	RAB10
0.000444962	0.411874847	0.643	0.406	1	FOXO1
0.000449487	0.218588657	0.214	0.089	1	INKA2
0.000450714	0.085136237	0.545	0.3	1	YY1
0.000453538	0.132931518	0.402	0.201	1	IL2RB
0.000453785	0.130953381	0.161	0.058	1	CSNK1E
0.000455716	0.212029239	0.688	0.408	1	ZFAS1
0.000462265	0.089253369	0.786	0.489	1	SAT1
0.000462645	0.080423222	0.152	0.052	1	FAM136A
0.000463976	-0.707770209	0.857	0.743	1	RPS20
0.000465171	0.217520269	0.241	0.106	1	PPIL3
0.00047038	0.19018676	0.116	0.035	1	CASZ1
0.000471082	0.117225324	0.161	0.058	1	ZPR1
0.00047125	-1.45743747	0	0.101	1	CCL3L3
0.000471251	-0.703931328	0	0.101	1	EIF2S2P4
0.000476565	0.140275441	0.25	0.11	1	ZFP91
0.000478432	0.158421072	0.295	0.137	1	FDFT1
0.000478832	0.230172904	0.33	0.166	1	DDX3Y
0.000481652	0.219367503	0.277	0.128	1	MED21
0.000484581	0.167496174	0.188	0.074	1	NF2
0.000491858	0.153416901	0.232	0.099	1	CTDP1
0.000491981	0.375428873	0.607	0.358	1	PRDM2
0.000498333	0.218940899	0.482	0.267	1	RASSF3
0.000499912	0.206806819	0.277	0.13	1	CRK
0.000506621	0.302733681	0.5	0.279	1	ARID4A
0.000510014	0.097182453	0.366	0.178	1	AFTPH
0.000510447	-1.143802393	0.402	0.46	1	MT-ND4L
0.00051424	0.177115659	0.286	0.133	1	USP22
0.000521357	0.127198861	0.232	0.099	1	ATG4B
0.000523559	0.154974722	0.152	0.054	1	GNAO1
0.000526615	0.273486891	0.286	0.139	1	CTR9
0.000527399	0.223276277	0.339	0.168	1	SIRT2
0.000530054	0.19507432	0.607	0.352	1	SRSF2
0.000539375	0.345008131	0.839	0.592	1	FAM49B
0.000539515	-0.775873566	0.134	0.265	1	CCR5
0.000542764	-0.672585515	0.08	0.209	1	DNAJC13
0.000548364	0.177907823	0.241	0.108	1	ZNF490
0.000553858	0.095749275	0.277	0.126	1	LARP4
0.000555353	0.034674344	0.312	0.145	1	EHD1
0.000557817	-0.964652313	0.018	0.128	1	KRT17
0.000565034	0.161413803	0.152	0.054	1	LRP2BP
0.00057116	-0.502164713	0.018	0.128	1	C1RL
0.000571447	0.330643902	0.777	0.513	1	HNRNPU
0.000572538	0.128479359	0.312	0.145	1	TRIM25
0.000575659	0.195466204	0.268	0.124	1	ILK
0.000582453	0.311038114	0.321	0.166	1	UPP1
0.000591988	-0.801091653	0.366	0.451	1	RCSD1
0.00059574	0.116975013	0.214	0.089	1	STAT6
0.000605327	0.188042294	0.393	0.201	1	XYLT1
0.000609545	0.131453909	0.277	0.128	1	PRKCE
0.000613591	0.132823213	0.232	0.101	1	BCL9L
0.00061421	0.219778485	0.268	0.124	1	TARSL2
0.000616201	0.141247013	0.107	0.031	1	PHLPP2
0.000625111	0.19815488	0.205	0.087	1	TMEM170A
0.000627235	-0.990042869	0.75	0.669	1	PSMA7
0.000629438	0.146682045	0.616	0.348	1	TBC1D2B
0.000634192	-0.589662955	0.786	0.76	1	ETS1
0.000645209	0.208711142	0.214	0.093	1	PWWP3A
0.000645398	0.126859066	0.179	0.07	1	HABP4
0.000647523	0.336539172	0.938	0.737	1	LCP1
0.000651935	0.173148478	0.295	0.139	1	PHF12
0.000658352	0.081791411	0.188	0.074	1	KMT2B
0.00066161	0.17702613	0.348	0.178	1	SETD3
0.000665103	0.607898028	0.625	0.427	1	SUPT3H
0.000674604	0.157684241	0.25	0.114	1	ORC4
0.000683431	-0.614505919	0.036	0.151	1	HIST1H1D
0.000684197	0.191533891	0.116	0.037	1	ICAM1
0.000694187	0.1926181	0.17	0.066	1	NUP155
0.000697209	0.222184609	0.17	0.066	1	ST7L
0.000697711	0.342181792	0.214	0.097	1	SGPP1
0.000699699	0.130534456	0.562	0.306	1	OCIAD1
0.000700145	0.307309621	0.348	0.188	1	NEK1
0.000703028	0.49663695	0.589	0.402	1	ARID2
0.000703133	0.166027484	0.518	0.284	1	PSMA6
0.000708927	0.163601908	0.393	0.199	1	DNAJA2
0.000711406	0.143329929	0.804	0.516	1	NCL
0.000712985	0.197895432	0.223	0.099	1	NDUFS3
0.000714049	0.212026216	0.205	0.089	1	UCHL3
0.000714539	0.169759602	0.652	0.385	1	PRPF38B
0.000714941	0.223207034	0.116	0.037	1	SESTD1
0.000715203	0.094289034	0.152	0.054	1	NINJ1
0.000726365	0.39790915	0.857	0.694	1	STK17A
0.000731889	0.214211423	0.571	0.348	1	ASXL2
0.000744823	0.212923475	0.384	0.205	1	RNF7
0.000746964	0.201608961	0.116	0.037	1	SLC12A7
0.000748782	0.346654342	0.268	0.133	1	EXT1
0.000760738	0.184982359	0.473	0.263	1	SRSF9
0.000768887	0.18559042	0.179	0.072	1	CDKN2D
0.000772567	0.062294851	0.161	0.06	1	SMG5
0.000776238	0.1598989	0.348	0.18	1	GALNT2
0.000779239	0.12964734	0.268	0.124	1	ARCN1
0.000780679	0.233030214	0.42	0.226	1	CERT1
0.000782925	0.071147486	0.205	0.087	1	PRDM10
0.000783786	0.269138981	0.33	0.176	1	BMPR2
0.00078434	0.211945853	0.375	0.203	1	ACBD3
0.000789945	0.282761522	0.232	0.103	1	PDCD1
0.000790437	-0.710217916	0.062	0.182	1	IGHG4
0.000790907	-0.852411826	0.473	0.505	1	RBL2
0.000798448	0.185959691	0.107	0.033	1	UBTD2
0.000803765	0.206782276	0.295	0.145	1	FKBP11
0.000808979	0.22930957	0.161	0.062	1	AC026347.1
0.00081212	0.395205501	0.634	0.41	1	SP140
0.000812654	-0.516915456	0.027	0.137	1	LDAH
0.000813702	0.22777992	0.643	0.387	1	CAB39
0.000815787	0.146649409	0.509	0.286	1	IL6ST
0.000817482	-0.649562358	0.804	0.735	1	CD74
0.000830116	0.126373171	0.134	0.046	1	MEPCE
0.000840451	0.111657607	0.491	0.259	1	CLINT1
0.000844774	0.245466267	0.152	0.058	1	CFAP298
0.000848878	0.09962188	0.241	0.106	1	BNIP3L
0.000851801	-1.075570641	0.518	0.536	1	CBX3
0.000853092	0.088765145	0.312	0.153	1	LMO4
0.000860184	-0.555246766	0.938	0.903	1	RPL37
0.00086686	0.199275222	0.223	0.101	1	LMTK2
0.000869841	-0.746339856	0.438	0.493	1	HNRNPD
0.000869978	-0.46591958	0.902	0.857	1	RPL5
0.000872398	0.379866699	0.607	0.395	1	ZFP36L1
0.000875949	0.422086782	0.804	0.602	1	CYTIP
0.000876906	0.096799182	0.214	0.093	1	GARS
0.000882363	-0.973933863	0.08	0.203	1	ENTPD1-AS1
0.000888523	0.441190093	0.455	0.302	1	PIK3CD
0.000894008	0.239562321	0.732	0.455	1	MSI2
0.000898781	0.039995142	0.205	0.085	1	LAMTOR5-AS1
0.000905679	0.136411682	0.152	0.056	1	SPATS2
0.000912015	0.305585592	0.348	0.191	1	TNPO3
0.000914136	-0.798504569	0.455	0.557	1	LINC01934
0.000920387	0.288620746	0.375	0.203	1	SEC31A
0.000933801	-0.575068097	0.036	0.149	1	AC139887.2
0.000935169	0.169805495	0.455	0.25	1	TECR
0.000944577	0.252967539	0.438	0.248	1	KIAA0232
0.000951696	0.151774962	0.143	0.052	1	CSTF1
0.000952404	0.337183081	0.679	0.426	1	FRYL
0.000954581	0.103757977	0.286	0.137	1	MACO1
0.00095643	-0.527556077	0.027	0.135	1	MLH3
0.000964825	0.227410931	0.33	0.17	1	GNAI3
0.000967003	0.278100442	0.393	0.211	1	DOCK9
0.000967996	0.140445637	0.107	0.033	1	LIN37
0.000977178	0.198673807	0.741	0.462	1	CYTH1
0.00098333	0.130808329	0.143	0.052	1	RNF139
0.000984458	0.060491527	0.107	0.033	1	AHCY
0.00098505	0.052646601	0.339	0.17	1	ZCCHC10
0.000988089	-0.738847192	0.152	0.269	1	ERAP2
0.000994331	-0.915500164	0.339	0.443	1	PPP2R2B
0.000997437	0.157426838	0.58	0.335	1	TRMT112
0.001006492	0.134592534	0.223	0.101	1	MIR29B2CHG
0.001007186	0.276294077	0.161	0.064	1	SNX30
0.001009488	0.09363937	0.196	0.081	1	NDRG3
0.001014215	0.242780271	0.259	0.124	1	ATP10A
0.001017133	0.046821064	0.411	0.211	1	MAP2K2
0.001019461	0.224083971	0.473	0.267	1	TNKS2
0.001021615	0.190461233	0.5	0.292	1	NLRP1
0.001026596	0.047320931	0.179	0.072	1	RAB11FIP3
0.001029507	0.23047923	0.152	0.058	1	EPB41L4A-AS1
0.001041878	0.063947198	0.312	0.149	1	RPAIN
0.001055143	0.24039433	0.571	0.352	1	PDS5A
0.001063694	0.078199445	0.58	0.327	1	ANXA5
0.001076405	0.207028174	0.152	0.058	1	SRGAP2B
0.00108099	-0.798438753	0.143	0.271	1	GMDS-DT
0.001087768	0.384917205	0.634	0.424	1	HIVEP2
0.001091145	0.297490307	0.955	0.731	1	PARP8
0.001092462	0.355849662	0.384	0.211	1	CAPZA2
0.001094137	0.236699019	0.384	0.209	1	TMEM156
0.001101085	0.136076898	0.312	0.157	1	SPN
0.001101103	-0.515975471	0.027	0.132	1	ZFP14
0.001106387	-0.683882336	0.107	0.23	1	RAB30-DT
0.001117089	-0.461061284	0.036	0.147	1	AC019205.1
0.001117263	0.28360306	0.357	0.193	1	DENND1A
0.001117982	0.117233867	0.125	0.043	1	BOLA2
0.001118084	0.081041354	0.223	0.097	1	INTS13
0.001125386	0.15463637	0.295	0.147	1	AKAP8L
0.001126466	0.190389356	0.625	0.373	1	FAF1
0.001133333	0.153753031	0.205	0.089	1	LYSMD3
0.001135289	0.172974282	0.152	0.058	1	IFFO2
0.00114473	0.153879941	0.304	0.151	1	S1PR4
0.001147251	0.072761209	0.312	0.159	1	KPNA5
0.001151922	0.144383985	0.286	0.141	1	DYNC1LI1
0.001152141	0.111657605	0.125	0.043	1	POLE
0.001161607	-0.79592487	0.357	0.435	1	HLA-DRB1
0.001165494	-0.815047859	0.17	0.288	1	TTC13
0.001166456	0.167141935	0.964	0.768	1	RPS25
0.001179071	0.209391595	0.268	0.13	1	DDT
0.001180626	-0.772333693	0.42	0.472	1	NEDD9
0.001181159	0.161525271	0.464	0.259	1	RASSF5
0.001181762	0.158194356	0.17	0.068	1	SLC25A38
0.001186171	0.120367564	0.223	0.099	1	TRMT10C
0.001196734	0.067513798	0.161	0.062	1	TATDN2
0.001199306	0.195164402	0.286	0.141	1	SMU1
0.00120062	-0.349992323	0.741	0.437	1	JUN
0.001205193	0.077037059	0.125	0.043	1	BEX4
0.001213885	0.195921145	0.143	0.054	1	EAF1
0.00122276	0.295678322	0.634	0.381	1	DYNC1H1
0.00122432	0.141702861	0.938	0.671	1	RPL9
0.001228305	0.137364785	0.33	0.166	1	STX12
0.001231907	0.375064292	0.348	0.193	1	SERINC5
0.001237661	-1.21416932	0.125	0.244	1	HIST1H4C
0.001239975	0.066781275	0.232	0.104	1	TCF7
0.00124584	0.133888889	0.473	0.261	1	SERINC1
0.001246902	0.150536612	0.134	0.048	1	S1PR1
0.001247156	0.741223081	0.464	0.3	1	SMURF2
0.001247649	0.130570058	0.223	0.101	1	ZNF433-AS1
0.001248544	0.150062511	0.446	0.248	1	NME2
0.001249096	-0.515546079	0.054	0.166	1	TXNDC9
0.00126001	0.205472393	0.357	0.193	1	OASL
0.001262533	0.199392859	0.179	0.075	1	AP002336.2
0.001265839	0.114992761	0.232	0.108	1	KSR1
0.001284937	0.113301347	0.366	0.188	1	UFC1
0.001293673	0.069179972	0.179	0.074	1	CUBN
0.001295815	0.418983176	0.786	0.536	1	EPC1
0.001305392	0.191640194	0.232	0.108	1	EIF3L
0.001306249	0.115861445	0.277	0.133	1	RUVBL1
0.001308077	0.114674088	0.339	0.172	1	MGAT1
0.001321567	0.078908317	0.152	0.058	1	CRTC1
0.001330244	-0.511911046	0.938	0.874	1	ATP5F1E
0.001339684	0.249646932	0.312	0.161	1	OXSR1
0.001344151	0.216953523	0.152	0.06	1	BPGM
0.001344971	0.147946002	0.402	0.217	1	HIGD2A
0.001345559	0.33966541	0.411	0.244	1	SUSD6
0.001368612	0.112944081	0.152	0.058	1	CRTC2
0.001376888	0.124118943	0.134	0.048	1	DNTTIP1
0.001377819	0.167190904	0.25	0.12	1	GBP3
0.00138357	0.303721283	0.232	0.112	1	CEP78
0.001388044	0.164610571	0.107	0.035	1	IL18RAP
0.001396432	0.187962279	0.143	0.054	1	UCK2
0.001403425	0.217751833	0.161	0.066	1	DHPS
0.001404268	0.278715481	0.214	0.099	1	TMEM263
0.00141308	0.165469001	0.125	0.044	1	INPP5A
0.001414306	0.068897959	0.205	0.089	1	ESYT1
0.001422955	0.072357437	0.179	0.074	1	HINT2
0.001426906	0.280093557	0.277	0.143	1	SMS
0.001433335	-0.713260454	0.188	0.304	1	GIMAP5
0.001433562	0.191633672	0.107	0.035	1	AC005480.1
0.001437477	-0.668958912	0.107	0.228	1	LINC01550
0.001461313	0.107946317	0.286	0.139	1	POLR2F
0.001461752	0.098353831	0.304	0.149	1	MAP7D1
0.001468401	0.309214893	0.134	0.05	1	YES1
0.001477065	0.13580839	0.464	0.257	1	FAM120A
0.001484908	0.12647157	0.286	0.143	1	DAPK2
0.001491813	0.075709151	0.295	0.147	1	TBC1D4
0.001493422	0.236782113	0.527	0.308	1	YWHAQ
0.001498167	-0.75424098	0.304	0.402	1	RPS27L
0.001500232	0.27744986	0.545	0.338	1	SPIDR
0.001509298	0.297856688	0.643	0.402	1	PPP3CA
0.001511477	0.179846184	0.562	0.323	1	SNRPB
0.001523311	0.238471988	0.438	0.253	1	G3BP1
0.001532568	0.190617449	0.295	0.147	1	CAMLG
0.0015424	0.282408561	0.116	0.041	1	ENC1
0.001545183	0.185950192	0.259	0.128	1	PRMT9
0.001549044	-0.782827985	0.116	0.232	1	NSRP1
0.001566997	0.134549016	0.518	0.296	1	CARD16
0.001592673	0.123445413	0.438	0.246	1	GPBP1L1
0.001621035	0.147264895	0.607	0.366	1	IER2
0.001624049	0.327135706	0.527	0.342	1	SMC5
0.001629039	0.148279511	0.179	0.075	1	ARF5
0.001649062	0.311245268	0.634	0.42	1	NCOA1
0.001652955	0.149328015	0.571	0.348	1	MIR4435-2HG
0.001655776	0.217255112	0.17	0.072	1	DSE
0.001660972	0.167568282	0.357	0.193	1	SBNO1
0.001682398	0.083999476	0.232	0.106	1	DCAF1
0.001706198	0.134499815	0.125	0.044	1	FLT3LG
0.001708373	0.044683607	0.205	0.089	1	TYW3
0.001730058	0.259273668	0.196	0.091	1	LRRC58
0.001732971	0.33992165	0.17	0.072	1	HIPK2
0.001734833	-0.72476727	0.143	0.255	1	CWC15
0.001765007	0.176245501	0.188	0.083	1	CNNM2
0.001772741	-0.886728986	0.125	0.236	1	SVIP
0.001777497	0.200377469	0.33	0.178	1	ELOC
0.001785852	-0.675438587	0.062	0.17	1	MRPS18B
0.00179614	0.093484183	0.17	0.07	1	SPRR3
0.001804265	0.098391086	0.268	0.13	1	DYNC1LI2
0.00180784	-0.476299187	0.054	0.166	1	TRMT13
0.0018181	0.140436718	0.295	0.147	1	DBF4
0.001822417	0.058242608	0.312	0.159	1	EIF4A3
0.001831775	0.212827512	0.188	0.083	1	SERTAD2
0.001840636	0.0603522	0.107	0.035	1	MAP1LC3A
0.001847662	0.184844871	0.339	0.18	1	CCDC186
0.001849375	0.050595741	0.455	0.24	1	JTB
0.001855193	0.188955169	0.509	0.309	1	PHF20
0.001864263	-0.640793222	0.375	0.464	1	CD58
0.001865466	0.194410281	0.375	0.209	1	DCAF7
0.00186732	-0.510848419	0.652	0.383	1	RGS1
0.001870551	0.119934432	0.268	0.132	1	FAM3C
0.001874146	0.141948696	0.527	0.304	1	LRRC8C
0.001886271	0.115066335	0.125	0.044	1	SPNS3
0.001890491	0.186614128	0.777	0.474	1	RPL7
0.001906629	0.233665133	0.321	0.174	1	YTHDF3
0.001923666	0.124311922	0.134	0.05	1	CALHM2
0.001940059	0.144692516	0.116	0.041	1	AC022137.4
0.00195429	-0.686798807	0.054	0.164	1	AC243829.2
0.001957088	0.19836912	0.161	0.066	1	ING1
0.001959498	0.110462276	0.205	0.093	1	WIPI2
0.00196672	0.162885467	0.955	0.75	1	MT-ND2
0.001967467	0.404600847	0.643	0.445	1	NSD3
0.001981572	0.136905489	0.473	0.279	1	EIF3J
0.001991548	0.170789457	0.259	0.128	1	MRPL47
0.001992841	0.158920363	0.223	0.104	1	LYSMD2
0.002004462	0.135767597	0.446	0.246	1	EIF3M
0.002004946	-0.712186612	0.17	0.28	1	DGLUCY
0.002013312	0.137819181	0.161	0.066	1	RBM14
0.002016149	0.157384612	0.696	0.435	1	RPS17
0.002016379	0.104129999	0.188	0.083	1	POLR3E
0.002019916	0.16512748	0.571	0.344	1	RERE
0.0020339	0.120073124	0.143	0.056	1	SCD5
0.002036756	-0.685336564	0.411	0.462	1	PCM1
0.002038155	0.190292631	0.821	0.553	1	ARID5B
0.002046494	0.05658332	0.25	0.12	1	PIEZO1
0.00207708	0.109328846	0.134	0.05	1	SNHG30
0.002113055	0.154708091	0.429	0.24	1	GPR65
0.002119593	0.174003186	0.286	0.143	1	PRKAR1A
0.002131199	0.037054735	0.241	0.112	1	OAT
0.002135929	0.150456126	0.616	0.368	1	SPOCK2
0.002139949	0.168321988	0.304	0.157	1	NOL10
0.002145538	-0.649006469	0.17	0.288	1	PPP3CB
0.002158401	0.269408018	0.527	0.323	1	MECP2
0.0021762	0.093273938	0.438	0.24	1	ILF3
0.002178904	0.123051001	0.429	0.234	1	ARPC4
0.002194416	0.031930028	0.286	0.139	1	USF2
0.002197252	0.292162535	0.652	0.445	1	ARL15
0.002197901	0.186426423	0.339	0.184	1	PPP2R3C
0.002206133	0.069842958	0.268	0.132	1	CSPP1
0.002222661	0.120752241	0.214	0.099	1	TXNDC12
0.002226899	0.251253064	0.33	0.184	1	ATAD2
0.002228819	-0.534169228	0.071	0.184	1	CXCR3
0.002256515	-0.644182918	0.5	0.547	1	GIMAP4
0.00227003	0.068535853	0.116	0.041	1	RRP1
0.002284948	0.24726337	0.688	0.456	1	STAG2
0.002306709	0.122300376	0.25	0.12	1	RRBP1
0.002319751	0.291100546	0.393	0.224	1	SNRK
0.002326362	0.178151344	0.375	0.203	1	RALGDS
0.002329677	0.148239179	0.205	0.093	1	KANSL2
0.002337612	0.080193951	0.188	0.081	1	INPP5K
0.002338343	-0.483670905	0.027	0.122	1	DAP
0.00234036	0.086528905	0.321	0.166	1	HIPK3
0.00234361	0.173774902	0.232	0.112	1	SLC25A25
0.00234437	0.135036719	0.768	0.482	1	CD48
0.002350304	0.23890413	0.116	0.043	1	MPP5
0.002363129	0.036094649	0.277	0.132	1	OTUD5
0.002367727	-0.035569412	0.188	0.081	1	CENPP
0.002382176	0.084094065	0.17	0.072	1	MADD
0.002386114	-0.724736486	0.214	0.321	1	MICU2
0.002406271	-0.437983083	0.027	0.122	1	VNN2
0.002409158	0.123640335	0.107	0.037	1	SFXN3
0.002428951	0.090085695	0.188	0.083	1	CDK5RAP1
0.00246554	0.198294851	0.116	0.043	1	MAST2
0.002466682	0.079120876	0.277	0.137	1	PCYT1A
0.00246695	0.126458855	0.232	0.11	1	TFDP1
0.002470757	0.207734945	0.152	0.064	1	AL731577.2
0.002474224	-0.067025006	0.438	0.232	1	SNRPD1
0.002481513	0.332376236	0.125	0.048	1	CYTH3
0.002484858	0.265647903	0.393	0.228	1	XRCC6
0.002489774	0.157019769	0.161	0.068	1	NDFIP2
0.002500856	0.067073415	0.188	0.081	1	RNF11
0.002508915	-0.804669731	0.429	0.478	1	SUCLG2
0.002524284	0.217208677	0.25	0.126	1	PMVK
0.002528356	-0.604107964	0.054	0.155	1	DLGAP1-AS1
0.002535777	0.056304101	0.491	0.275	1	SMARCC1
0.002541913	0.049896037	0.277	0.139	1	IGBP1
0.002556549	0.056337625	0.179	0.077	1	KANTR
0.002556911	-0.059681402	0.25	0.12	1	LINC02195
0.00255986	0.102370431	0.107	0.037	1	APTR
0.002570033	0.289188325	0.339	0.193	1	RIC1
0.002575986	0.028033079	0.214	0.097	1	THYN1
0.002583827	0.205110917	0.402	0.23	1	HCP5
0.002585693	0.0825721	0.286	0.143	1	UBE4B
0.002585925	0.209503663	0.116	0.043	1	PDE8A
0.002589237	0.171227714	0.464	0.267	1	RB1CC1
0.002596417	0.128372741	0.196	0.089	1	ZBTB4
0.002601924	0.064185086	0.241	0.116	1	PDLIM2
0.002617645	0.171876885	0.241	0.118	1	PTGER4
0.002637758	0.236970241	0.92	0.704	1	STK17B
0.002668591	0.058441812	0.312	0.161	1	CKAP2
0.002669677	-0.964865462	0.357	0.431	1	DTHD1
0.002672555	0.054454189	0.17	0.072	1	RRM1
0.002673567	-0.397684731	0.027	0.12	1	HDHD2
0.002676435	-0.730602417	0.357	0.433	1	PHC3
0.002699357	0.177911329	0.473	0.282	1	ATXN7
0.002700731	0.161053194	0.33	0.174	1	LARP1
0.002709938	0.162324464	0.259	0.132	1	PFKP
0.00271981	0.055804694	0.152	0.062	1	PLK3
0.002725	0.156329592	0.348	0.19	1	SMG7
0.002747985	0.183465881	0.42	0.242	1	ARHGEF7
0.002757016	0.268911569	0.304	0.168	1	ELP4
0.002772294	0.355676171	0.661	0.455	1	ISG15
0.002774025	0.050734906	0.223	0.106	1	DHX8
0.002774209	0.091002582	0.107	0.037	1	GUCD1
0.002780172	-0.444449125	0.973	0.894	1	RPS6
0.002780382	-0.770921511	0.027	0.12	1	ADGRG1
0.002792281	0.097739643	0.179	0.079	1	CITED2
0.002793489	0.070579818	0.205	0.095	1	BAG1
0.002802976	0.142438434	0.116	0.043	1	TMEM8A
0.002822913	0.044265682	0.214	0.099	1	GTF3C1
0.00283647	0.315911821	0.223	0.116	1	SAMD8
0.002863437	0.286805413	0.232	0.114	1	DISC1
0.002871945	-0.319544712	0.973	0.911	1	RPL27A
0.002887421	0.061173499	0.107	0.037	1	SPHK2
0.002889675	-1.040328253	0.071	0.172	1	TNFRSF18
0.002897089	0.159888597	0.116	0.043	1	MTHFD2L
0.002920971	0.120686565	0.545	0.315	1	PUM1
0.002938219	0.198417876	0.321	0.176	1	HERC3
0.002956005	0.015747639	0.143	0.056	1	EEF2K
0.002973605	-0.472221255	0.661	0.644	1	CFLAR
0.00298038	0.142331277	0.366	0.199	1	KIAA0040
0.002986884	0.217033723	0.679	0.427	1	COG5
0.003014686	0.153499655	0.277	0.139	1	FDX1
0.00303243	0.230043355	0.375	0.221	1	LINC01004
0.00305786	0.091114518	0.196	0.089	1	TNIP2
0.003066745	0.349222792	0.58	0.389	1	TNIK
0.003068494	0.073318797	0.366	0.199	1	WDR20
0.003089277	-1.267785515	0.045	0.141	1	SOX4
0.003109878	0.14925824	0.714	0.447	1	RSRP1
0.003114401	0.15262974	0.179	0.079	1	WBP2
0.0031876	-0.464694135	0.848	0.756	1	ARHGDIB
0.003198608	0.184570575	0.634	0.373	1	EIF3H
0.003204357	0.16512629	0.152	0.064	1	HARS
[truncated: 4,396 more rows]

## Sheet: Enriched_upregulated genes
ID	Description	GeneRatio	BgRatio	pvalue	p.adjust	qvalue	geneID	Count
GO:0006457	protein folding	35/486	212/18722	1.80E-18	7.95E-15	6.27E-15	FKBP4/DNAJA4/BAG3/HSPA6/HSPE1/HSPD1/HSPA1B/HSPH1/AHSA1/DNAJB1/HSPA1A/DNAJB6/HSP90AA1/CHORDC1/DNAJA1/HSP90AB1/HSPA8/PTGES3/HSPB1/TCP1/CCT4/ST13/DNAJB4/PDCL3/NUDC/ERO1B/CCT3/RANBP2/CCT2/LMAN2L/RUVBL2/CCT5/HSPA5/DNAJC7/HSPA9	35
GO:0061077	chaperone-mediated protein folding	19/486	67/18722	4.01E-15	8.86E-12	6.98E-12	FKBP4/HSPA6/HSPE1/HSPA1B/HSPH1/DNAJB1/HSPA1A/DNAJB6/CHORDC1/HSPA8/PTGES3/HSPB1/ST13/DNAJB4/PDCL3/CCT2/HSPA5/DNAJC7/HSPA9	19
GO:0006986	response to unfolded protein	25/486	137/18722	1.37E-14	2.02E-11	1.59E-11	SERPINH1/BAG3/HSPA6/HSPE1/HSPD1/HSPA1B/HSPH1/DNAJB1/HSPA1A/HSP90AA1/DNAJA1/HSP90AB1/HSPA4/HSPA8/HSPB1/PPP1R15A/DNAJB4/CREBRF/ERN1/ATF4/HERPUD1/HSPA5/BCL2L11/HSPA9/PIK3R1	25
GO:0035966	response to topologically incorrect protein	26/486	159/18722	6.14E-14	6.61E-11	5.21E-11	SERPINH1/BAG3/HSPA6/HSPE1/HSPD1/HSPA1B/HSPH1/DNAJB1/HSPA1A/HSP90AA1/DNAJA1/HSP90AB1/HSPA4/HSPA8/HSPB1/PPP1R15A/DNAJB4/CREBRF/ERN1/ATF4/HERPUD1/HSPA5/BCL2L11/HSPA9/CUL3/PIK3R1	26
GO:0009408	response to heat	22/486	110/18722	7.48E-14	6.61E-11	5.21E-11	DNAJA4/BAG3/HSPA6/HSPD1/HSPA1B/DNAJB1/HSPA1A/DNAJB6/HSP90AA1/CHORDC1/DNAJA1/HSP90AB1/IER5/SOD1/DNAJB4/HIKESHI/PDCL3/TP53INP1/MAPKAPK2/SUMO1/DNAJC7/HMOX1	22
GO:0006458	'de novo' protein folding	15/486	43/18722	1.03E-13	7.58E-11	5.97E-11	HSPA6/HSPE1/HSPD1/HSPA1B/HSPH1/DNAJB1/HSPA1A/HSPA8/PTGES3/ST13/DNAJB4/CCT2/HSPA5/DNAJC7/HSPA9	15
GO:0051084	'de novo' posttranslational protein folding	14/486	39/18722	4.37E-13	2.76E-10	2.17E-10	HSPA6/HSPE1/HSPA1B/HSPH1/DNAJB1/HSPA1A/HSPA8/PTGES3/ST13/DNAJB4/CCT2/HSPA5/DNAJC7/HSPA9	14
GO:0009266	response to temperature stimulus	26/486	178/18722	9.34E-13	5.16E-10	4.06E-10	DNAJA4/BAG3/HSPA6/HSPD1/HSPA1B/DNAJB1/HSPA1A/DNAJB6/HSP90AA1/CHORDC1/DNAJA1/HSP90AB1/IER5/CXCR4/SOD1/DNAJB4/HIKESHI/PDCL3/METRNL/SOD2/TP53INP1/ATP2B1/MAPKAPK2/SUMO1/DNAJC7/HMOX1	26
GO:0051085	chaperone cofactor-dependent protein refolding	13/486	34/18722	1.17E-12	5.75E-10	4.53E-10	HSPA6/HSPE1/HSPA1B/HSPH1/DNAJB1/HSPA1A/HSPA8/PTGES3/ST13/DNAJB4/HSPA5/DNAJC7/HSPA9	13
GO:0034605	cellular response to heat	17/486	69/18722	1.44E-12	6.36E-10	5.01E-10	BAG3/HSPA6/HSPD1/HSPA1B/DNAJB1/HSPA1A/DNAJB6/HSP90AA1/CHORDC1/HSP90AB1/IER5/HIKESHI/PDCL3/MAPKAPK2/SUMO1/DNAJC7/HMOX1	17
GO:0050821	protein stabilization	26/486	191/18722	4.90E-12	1.97E-09	1.55E-09	BAG3/HSPD1/HSPA1B/HSPA1A/HSP90AA1/HSP90AB1/PTGES3/ATP1B3/TCP1/NAA16/CCT4/STK4/SMAD7/PDCL3/UBE2B/CCT3/CCNH/CCT2/USP36/SUGT1/CCT5/SUMO1/RAB21/FBXW7/USP9X/PIK3R1	26
GO:0072594	establishment of protein localization to organelle	39/486	422/18722	6.79E-12	2.50E-09	1.97E-09	BAG3/HSPD1/HSP90AA1/ZFAND2A/DNAJA1/HSP90AB1/HSPA4/HSPA8/VPS37B/TCP1/TNFAIP3/CCT4/HIKESHI/CBLB/CCT3/RANBP2/UBE2D3/CCT2/USP36/TGFB1/MAN1A1/STAT3/RUVBL2/MAPK8/NUP98/BID/CCT5/ZC3H12A/SUMO1/HERPUD1/HSPA5/FBXW7/PPP3R1/UBR5/RAB8B/RALA/TXNIP/RAB11A/PIK3R1	39
GO:0031647	regulation of protein stability	32/486	298/18722	1.14E-11	3.88E-09	3.05E-09	BAG3/HSPD1/HSPA1B/HSPA1A/HSP90AA1/HSP90AB1/HSPA8/PTGES3/ATP1B3/TCP1/MYLIP/NAA16/CCT4/STK4/SMAD7/PDCL3/UBE2B/CCT3/CCNH/CCT2/USP36/SUGT1/CCT5/SUMO1/RAB21/FBXW7/RNF149/CASP3/CUL3/USP9X/PRNP/PIK3R1	32
GO:0042026	protein refolding	10/486	23/18722	1.07E-10	3.38E-08	2.66E-08	DNAJA4/HSPA6/HSPD1/HSPA1B/HSPA1A/HSP90AA1/HSPA8/ST13/HSPA5/HSPA9	10
GO:0097193	intrinsic apoptotic signaling pathway	28/486	288/18722	2.21E-09	6.52E-07	5.13E-07	HSPA1A/DNAJA1/HSPB1/SOD1/JMY/PPP1R15A/UBB/ERN1/HIPK1/SELENOK/SOD2/ATF4/MCL1/PMAIP1/BID/HERPUD1/UBE2K/FBXW7/PPP1R13B/BCL2L11/SKIL/CASP3/DDX3X/IVNS1ABP/HMOX1/CUL3/CYLD/PIK3R1	28
GO:1903829	positive regulation of cellular protein localization	27/486	276/18722	3.76E-09	1.04E-06	8.18E-07	BAG3/SLC5A3/HSP90AB1/TCP1/CCT4/ATP2C1/FYN/CCT3/UBE2D3/CCT2/MSN/USP36/TGFB1/MAPK8/CCT5/ZC3H12A/SQSTM1/FBXW7/UBR5/GPR137B/EZR/STOM/ITGB1/PRNP/RAB11A/ABHD17B/PIK3R1	27
GO:1903320	regulation of protein modification by small protein conjugation or removal	25/486	242/18722	4.73E-09	1.23E-06	9.69E-07	HSPA1B/HSPA1A/HSP90AA1/DNAJA1/HSP90AB1/PTPN22/TNFAIP3/SMAD7/UBB/CBLB/FYN/BIRC3/UBE2S/CRY1/ZC3H12A/HERPUD1/HSPA5/SQSTM1/FBXW7/PELI1/UBR5/DDX3X/IVNS1ABP/CUL3/TANK	25
GO:0031396	regulation of protein ubiquitination	23/486	210/18722	6.45E-09	1.58E-06	1.25E-06	HSPA1B/HSPA1A/HSP90AA1/DNAJA1/HSP90AB1/PTPN22/TNFAIP3/SMAD7/UBB/CBLB/FYN/BIRC3/UBE2S/CRY1/HERPUD1/HSPA5/SQSTM1/FBXW7/PELI1/UBR5/DDX3X/IVNS1ABP/CUL3	23
GO:0009896	positive regulation of catabolic process	37/486	492/18722	7.62E-09	1.77E-06	1.40E-06	BAG3/HSPA1B/HSPA1A/HSP90AA1/ZFAND2A/OAZ1/ZC3HAV1/MYLIP/TNFAIP3/CNOT6L/SMAD7/BTG2/TENT4B/SESN3/TIPARP/CBLB/TOB1/ARIH1/GTPBP1/LDLR/MSN/RNF19A/TP53INP1/ATG16L1/TNRC6B/BID/ZC3H12A/SUMO1/HERPUD1/FBXW7/BCL2L11/ZFP36/EZR/HMOX1/SNX9/CNOT2/WAC	37
GO:0042176	regulation of protein catabolic process	32/486	391/18722	1.11E-08	2.45E-06	1.93E-06	HSPA1B/HSPA1A/HSP90AA1/ZFAND2A/HSP90AB1/OAZ1/MYLIP/TNFAIP3/SMAD7/UBB/PDCL3/TIPARP/CBLB/ARIH1/SNX3/RYBP/FYN/LDLR/FAM83D/AZIN1/MSN/RNF19A/SDCBP/XPO1/CYP51A1/SUMO1/HERPUD1/UBE2K/FBXW7/EZR/SNX9/WAC	32
GO:0048872	homeostasis of number of cells	26/486	272/18722	1.19E-08	2.50E-06	1.97E-06	HSPA1B/HSPA1A/JMJD6/SOD1/TNFAIP3/TNFSF14/ANXA1/RCOR1/EZH2/STAT3/PMAIP1/PDE4B/CSF1/ARMCX5-GPRASP2/BCL2L11/SKIL/STAT5B/CASP3/ZFP36/HSPA9/HMOX1/TSC22D3/DOCK10/AKT3/IL7R/KLF2	26
GO:0009895	negative regulation of catabolic process	28/486	320/18722	2.25E-08	4.39E-06	3.46E-06	HSP90AB1/PTPN22/PDE3B/PDCL3/TENT4B/TOB1/SNX3/RYBP/FYN/AZIN1/USP36/TENT5A/DHX34/SDCBP/STAT3/TENT5C/MCL1/MAPKAPK2/CYP51A1/NPC1/PAIP1/ZFP36/NAMPT/HMOX1/PIK3CG/LRPPRC/WAC/PIK3CA	28
GO:0070997	neuron death	30/486	361/18722	2.28E-08	4.39E-06	3.46E-06	HSPD1/HSP90AB1/NR4A2/SOD1/UBB/BTG2/REL/FYN/SOD2/STAT3/ATF4/MCL1/BID/CSF1/ARMCX5-GPRASP2/HSPA5/CPEB4/FBXW7/SRPK2/CBL/PPP1R13B/BCL2L11/KDM2B/CASP3/NAMPT/HMOX1/CD200R1/GBE1/PRNP/PIK3CA	30
GO:0031331	positive regulation of cellular catabolic process	33/486	427/18722	2.63E-08	4.85E-06	3.82E-06	BAG3/HSPA1B/HSPA1A/HSP90AA1/ZFAND2A/ZC3HAV1/TNFAIP3/CNOT6L/SMAD7/BTG2/TENT4B/SESN3/TOB1/ARIH1/GTPBP1/LDLR/MSN/RNF19A/TP53INP1/ATG16L1/TNRC6B/BID/ZC3H12A/SUMO1/HERPUD1/FBXW7/BCL2L11/ZFP36/EZR/HMOX1/SNX9/CNOT2/WAC	33
GO:1903311	regulation of mRNA metabolic process	26/486	288/18722	3.84E-08	6.78E-06	5.34E-06	HSPA8/JMJD6/ZC3HAV1/QKI/FXR1/CNOT6L/SRSF12/BTG2/TENT4B/TOB1/GTPBP1/MBNL2/TENT5A/DHX34/TENT5C/TNRC6B/MAPKAPK2/NUP98/ZC3H12A/PRKCA/SRPK2/PAIP1/ZFP36/CNOT2/TRA2B/SRSF7	26
GO:1901214	regulation of neuron death	27/486	319/18722	8.00E-08	1.36E-05	1.07E-05	HSPD1/HSP90AB1/NR4A2/SOD1/UBB/BTG2/REL/FYN/SOD2/STAT3/ATF4/MCL1/CSF1/ARMCX5-GPRASP2/CPEB4/FBXW7/SRPK2/CBL/PPP1R13B/BCL2L11/KDM2B/CASP3/HMOX1/CD200R1/GBE1/PRNP/PIK3CA	27
GO:0034620	cellular response to unfolded protein	14/486	96/18722	1.79E-07	2.93E-05	2.31E-05	BAG3/HSPA6/HSPD1/HSPA1B/HSPA1A/HSPA8/PPP1R15A/ERN1/ATF4/HERPUD1/HSPA5/BCL2L11/HSPA9/PIK3R1	14
GO:0010498	proteasomal protein catabolic process	34/486	490/18722	2.16E-07	3.41E-05	2.69E-05	HSPA1B/HSPA1A/ZFAND2A/HSP90AB1/UBE2H/SMAD7/UBB/PPP2R5C/ARIH1/UBE2B/RYBP/UBE2D3/RNF19A/UBR1/PSME4/MAN1A1/SDCBP/UBE2S/PMAIP1/XPO1/UBE2A/SUMO1/RMND5A/HERPUD1/UBE2K/HSPA5/FBXW7/PELI1/TRPC4AP/PSMA1/UBR2/CUL3/FBXL14/WAC	34
GO:0046700	heterocycle catabolic process	32/486	445/18722	2.24E-07	3.41E-05	2.69E-05	HSPA1B/HSPA1A/DEDD2/ABCC1/ZC3HAV1/FXR1/CNOT6L/BTG2/TENT4B/TOB1/GTPBP1/ERN1/TENT5A/DHX34/PDE4A/NUDT9/TENT5C/ACOT7/TNRC6B/MAPKAPK2/PDE7A/PDE4B/ZC3H12A/PRKCA/HPRT1/PAIP1/ZFP36/HMOX1/LRPPRC/NUDT4/GSPT1/CNOT2	32
GO:1903362	regulation of cellular protein catabolic process	23/486	255/18722	2.39E-07	3.47E-05	2.73E-05	HSPA1B/HSPA1A/HSP90AA1/ZFAND2A/HSP90AB1/MYLIP/TNFAIP3/SMAD7/UBB/PDCL3/ARIH1/RYBP/LDLR/MSN/RNF19A/SDCBP/XPO1/SUMO1/HERPUD1/UBE2K/FBXW7/EZR/WAC	23
GO:0062197	cellular response to chemical stress	27/486	337/18722	2.43E-07	3.47E-05	2.73E-05	HSPA1B/HSPA1A/DNAJA1/ABCC1/HSPB1/NR4A2/SOD1/TNFAIP3/ANXA1/FYN/ERN1/SOD2/TP53INP1/EZH2/GCH1/ATF4/MCL1/MAPK8/RELB/ZC3H12A/FBXW7/CASP3/ADNP2/DDX3X/HMOX1/KLF2/PIK3CA	27
GO:0071900	regulation of protein serine/threonine kinase activity	28/486	359/18722	2.53E-07	3.49E-05	2.75E-05	CHORDC1/DNAJA1/HSP90AB1/CKS2/RAPGEF2/PTPN22/TNFAIP3/STK4/RGS2/RGCC/PRKAR2A/CDKN2C/ERN1/NEK10/CCNH/TGFB1/EZH2/DUSP1/GADD45A/MAP2K1/PPP2CA/CCNG2/CALM2/CASP3/DDX3X/AKAP13/PIK3CG/TAOK3	28
GO:0044270	cellular nitrogen compound catabolic process	32/486	451/18722	3.02E-07	4.05E-05	3.19E-05	HSPA1B/HSPA1A/DEDD2/ABCC1/ZC3HAV1/FXR1/CNOT6L/BTG2/TENT4B/TOB1/GTPBP1/ERN1/TENT5A/DHX34/PDE4A/NUDT9/TENT5C/ACOT7/TNRC6B/MAPKAPK2/PDE7A/PDE4B/ZC3H12A/PRKCA/HPRT1/PAIP1/ZFP36/HMOX1/LRPPRC/NUDT4/GSPT1/CNOT2	32
GO:0034655	nucleobase-containing compound catabolic process	30/486	407/18722	3.19E-07	4.14E-05	3.26E-05	HSPA1B/HSPA1A/DEDD2/ZC3HAV1/FXR1/CNOT6L/BTG2/TENT4B/TOB1/GTPBP1/ERN1/TENT5A/DHX34/PDE4A/NUDT9/TENT5C/ACOT7/TNRC6B/MAPKAPK2/PDE7A/PDE4B/ZC3H12A/PRKCA/HPRT1/PAIP1/ZFP36/LRPPRC/NUDT4/GSPT1/CNOT2	30
GO:0035967	cellular response to topologically incorrect protein	15/486	116/18722	3.29E-07	4.15E-05	3.27E-05	BAG3/HSPA6/HSPD1/HSPA1B/HSPA1A/HSPA8/PPP1R15A/ERN1/ATF4/HERPUD1/HSPA5/BCL2L11/HSPA9/CUL3/PIK3R1	15
GO:0031330	negative regulation of cellular catabolic process	23/486	262/18722	3.87E-07	4.76E-05	3.75E-05	HSP90AB1/PTPN22/PDCL3/TENT4B/TOB1/RYBP/USP36/TENT5A/DHX34/SDCBP/STAT3/TENT5C/MCL1/MAPKAPK2/NPC1/PAIP1/ZFP36/NAMPT/HMOX1/PIK3CG/LRPPRC/WAC/PIK3CA	23
GO:0043161	proteasome-mediated ubiquitin-dependent protein catabolic process	30/486	412/18722	4.13E-07	4.93E-05	3.89E-05	HSPA1B/HSPA1A/ZFAND2A/HSP90AB1/UBE2H/SMAD7/PPP2R5C/ARIH1/UBE2B/RYBP/UBE2D3/RNF19A/UBR1/MAN1A1/SDCBP/UBE2S/XPO1/UBE2A/SUMO1/RMND5A/HERPUD1/UBE2K/HSPA5/FBXW7/PELI1/TRPC4AP/UBR2/CUL3/FBXL14/WAC	30
GO:0051402	neuron apoptotic process	22/486	246/18722	5.05E-07	5.88E-05	4.63E-05	HSPD1/HSP90AB1/NR4A2/SOD1/BTG2/FYN/SOD2/ATF4/MCL1/BID/ARMCX5-GPRASP2/HSPA5/CPEB4/FBXW7/SRPK2/BCL2L11/KDM2B/CASP3/HMOX1/GBE1/PRNP/PIK3CA	22
GO:0034504	protein localization to nucleus	24/486	290/18722	6.36E-07	7.21E-05	5.68E-05	BAG3/DNAJB6/HSP90AB1/TCP1/CCT4/HIKESHI/RANGAP1/CBLB/OSBPL8/FYN/CCT3/RANBP2/CCT2/TGFB1/STAT3/XPO1/NUP98/CCT5/ZC3H12A/SUMO1/PPP3R1/UBR5/TXNIP/PIK3R1	24
GO:0019439	aromatic compound catabolic process	32/486	467/18722	6.53E-07	7.21E-05	5.68E-05	HSPA1B/HSPA1A/DEDD2/ABCC1/ZC3HAV1/FXR1/CNOT6L/BTG2/TENT4B/TOB1/GTPBP1/ERN1/TENT5A/DHX34/PDE4A/NUDT9/TENT5C/ACOT7/TNRC6B/MAPKAPK2/PDE7A/PDE4B/ZC3H12A/PRKCA/HPRT1/PAIP1/ZFP36/HMOX1/LRPPRC/NUDT4/GSPT1/CNOT2	32
GO:0043523	regulation of neuron apoptotic process	20/486	212/18722	7.19E-07	7.60E-05	5.99E-05	HSPD1/HSP90AB1/NR4A2/SOD1/BTG2/FYN/SOD2/ATF4/MCL1/ARMCX5-GPRASP2/CPEB4/FBXW7/SRPK2/BCL2L11/KDM2B/CASP3/HMOX1/GBE1/PRNP/PIK3CA	20
GO:0006979	response to oxidative stress	31/486	446/18722	7.23E-07	7.60E-05	5.99E-05	HSPD1/HSPA1B/HSPA1A/ABCC1/HSPB1/NR4A2/SOD1/TNFAIP3/SESN3/ANXA1/FYN/ERN1/SELENOK/SOD2/TP53INP1/EZH2/DUSP1/GCH1/BTG1/ATF4/MCL1/MAPK8/ZC3H12A/FBXW7/CASP3/ADNP2/HMOX1/TXNIP/PRNP/TRA2B/KLF2	31
GO:0006402	mRNA catabolic process	21/486	232/18722	7.53E-07	7.74E-05	6.10E-05	HSPA1B/HSPA1A/ZC3HAV1/FXR1/CNOT6L/BTG2/TENT4B/TOB1/GTPBP1/ERN1/TENT5A/DHX34/TENT5C/TNRC6B/MAPKAPK2/ZC3H12A/PRKCA/PAIP1/ZFP36/GSPT1/CNOT2	21
GO:0010506	regulation of autophagy	25/486	317/18722	9.10E-07	9.14E-05	7.20E-05	BAG3/HSPB1/PTPN22/SESN3/ERN1/USP36/TP53INP1/STAT3/ATP6V1A/ATG16L1/RHEB/MCL1/MAPK8/BID/ZC3H12A/FBXW7/BCL2L11/NPC1/GPR137B/CASP3/ATP6V0C/NAMPT/HMOX1/WAC/PIK3CA	25
GO:1904951	positive regulation of establishment of protein localization	25/486	319/18722	1.02E-06	9.93E-05	7.82E-05	BAG3/MCU/HSP90AB1/TCP1/OAZ1/CCT4/DYNLL1/ATP2C1/FYN/ABCG1/CCT3/UBE2D3/CCT2/USP36/TGFB1/MAPK8/CCT5/ZC3H12A/RUFY3/FBXW7/UBR5/EZR/STOM/PRNP/PIK3R1	25
GO:0042326	negative regulation of phosphorylation	28/486	385/18722	1.03E-06	9.93E-05	7.82E-05	CHORDC1/DNAJA1/HSPB1/PPP2R5A/PTPN22/TNFAIP3/SMAD7/SAMSN1/RGS2/YWHAG/DYNLL1/PRKAR2A/CBLB/SNX25/UBE2B/MIDN/CDKN2C/TGFB1/DUSP1/STAT3/GADD45A/ZC3H12A/CBL/TAF7/PPP2CA/CALM2/CASP3/PRNP	28
GO:0006401	RNA catabolic process	23/486	278/18722	1.09E-06	0.000102923	8.11E-05	HSPA1B/HSPA1A/DEDD2/ZC3HAV1/FXR1/CNOT6L/BTG2/TENT4B/TOB1/GTPBP1/ERN1/TENT5A/DHX34/TENT5C/TNRC6B/MAPKAPK2/ZC3H12A/PRKCA/PAIP1/ZFP36/LRPPRC/GSPT1/CNOT2	23
GO:1904874	positive regulation of telomerase RNA localization to Cajal body	6/486	15/18722	1.22E-06	0.00011206	8.83E-05	TCP1/CCT4/CCT3/CCT2/RUVBL2/CCT5	6
GO:0038066	p38MAPK cascade	10/486	55/18722	1.30E-06	0.000114449	9.02E-05	PTPN22/PER1/DUSP1/MAPKAPK2/GADD45A/ZC3H12A/PHLPP1/ZFP36/EZR/CYLD	10
GO:0051131	chaperone-mediated protein complex assembly	7/486	23/18722	1.30E-06	0.000114449	9.02E-05	HSPD1/HSPA1A/HSP90AA1/HSP90AB1/HSPA4/PTGES3/CCT2	7
GO:0006403	RNA localization	19/486	201/18722	1.32E-06	0.000114449	9.02E-05	MRPL18/TCP1/QKI/SLBP/CCT4/RFTN2/CCT3/RANBP2/CCT2/RUVBL2/XPO1/NUP98/CCT5/NOP58/G3BP2/AHCTF1/ZFP36/LRPPRC/SRSF7	19
GO:0061013	regulation of mRNA catabolic process	17/486	166/18722	1.58E-06	0.000134364	0.000105853	ZC3HAV1/FXR1/CNOT6L/BTG2/TENT4B/TOB1/GTPBP1/TENT5A/DHX34/TENT5C/TNRC6B/MAPKAPK2/ZC3H12A/PRKCA/PAIP1/ZFP36/CNOT2	17
GO:0042110	T cell activation	32/486	487/18722	1.62E-06	0.000134783	0.000106183	HSPD1/HSPH1/CGAS/GPR89A/JMJD6/GPR89B/PTPN22/SOD1/CD55/IRF4/SMAD7/CAMK4/TNFSF14/TNFSF9/CBLB/ANXA1/FYN/SELENOK/MSN/STAT3/RELB/ZC3H12A/PELI1/STAT5B/ZBTB1/CASP3/SLC7A1/PIK3CG/PRNP/IL7R/CHD7/PIK3CA	32
GO:0045936	negative regulation of phosphate metabolic process	30/486	441/18722	1.70E-06	0.000139319	0.000109757	CHORDC1/DNAJA1/HSPB1/PPP2R5A/PTPN22/TNFAIP3/SMAD7/SAMSN1/PPP1R15A/RGS2/YWHAG/DYNLL1/PRKAR2A/CBLB/PPP1R16B/SNX25/UBE2B/MIDN/CDKN2C/TGFB1/DUSP1/STAT3/GADD45A/ZC3H12A/CBL/TAF7/PPP2CA/CALM2/CASP3/PRNP	30
GO:0010563	negative regulation of phosphorus metabolic process	30/486	442/18722	1.78E-06	0.00014326	0.000112861	CHORDC1/DNAJA1/HSPB1/PPP2R5A/PTPN22/TNFAIP3/SMAD7/SAMSN1/PPP1R15A/RGS2/YWHAG/DYNLL1/PRKAR2A/CBLB/PPP1R16B/SNX25/UBE2B/MIDN/CDKN2C/TGFB1/DUSP1/STAT3/GADD45A/ZC3H12A/CBL/TAF7/PPP2CA/CALM2/CASP3/PRNP	30
GO:0017038	protein import	19/486	206/18722	1.91E-06	0.000150806	0.000118806	BAG3/HSPD1/HSP90AA1/HSP90AB1/HSPA4/HSPA8/HIKESHI/CBLB/RANBP2/TGFB1/STAT3/NUP98/ZC3H12A/SUMO1/PPP3R1/UBR5/RAB8B/TXNIP/PIK3R1	19
GO:1901215	negative regulation of neuron death	19/486	208/18722	2.21E-06	0.000171158	0.000134839	HSPD1/HSP90AB1/NR4A2/SOD1/BTG2/REL/FYN/SOD2/STAT3/ATF4/CSF1/ARMCX5-GPRASP2/CPEB4/CBL/KDM2B/HMOX1/CD200R1/GBE1/PIK3CA	19
GO:1901361	organic cyclic compound catabolic process	32/486	495/18722	2.28E-06	0.000174118	0.000137171	HSPA1B/HSPA1A/DEDD2/ABCC1/ZC3HAV1/FXR1/CNOT6L/BTG2/TENT4B/TOB1/GTPBP1/ERN1/TENT5A/DHX34/PDE4A/NUDT9/TENT5C/ACOT7/TNRC6B/MAPKAPK2/PDE7A/PDE4B/ZC3H12A/PRKCA/HPRT1/PAIP1/ZFP36/HMOX1/LRPPRC/NUDT4/GSPT1/CNOT2	32
GO:1900182	positive regulation of protein localization to nucleus	12/486	87/18722	2.48E-06	0.000185867	0.000146427	BAG3/HSP90AB1/TCP1/CCT4/FYN/CCT3/CCT2/TGFB1/CCT5/ZC3H12A/UBR5/PIK3R1	12
GO:1904851	positive regulation of establishment of protein localization to telomere	5/486	10/18722	2.61E-06	0.000192489	0.000151644	TCP1/CCT4/CCT3/CCT2/CCT5	5
GO:1900034	regulation of cellular response to heat	6/486	17/18722	2.88E-06	0.000208599	0.000164335	DNAJB1/DNAJB6/CHORDC1/IER5/MAPKAPK2/DNAJC7	6
GO:1904872	regulation of telomerase RNA localization to Cajal body	6/486	18/18722	4.22E-06	0.000301116	0.000237221	TCP1/CCT4/CCT3/CCT2/RUVBL2/CCT5	6
GO:0016570	histone modification	30/486	463/18722	4.54E-06	0.000309279	0.000243652	JMJD6/MORF4L2/PER1/IRF4/WDR61/SKI/JARID2/PHF8/UBE2B/RYBP/RCOR1/USP36/EZH2/SETD1B/NAA50/PRKCB/RUVBL2/MAPK8/KDM6A/UBE2A/PRKCA/CAMK2D/KDM2B/TAF7/UBR5/RLF/UBR2/KANSL1/WAC/KDM2A	30
GO:0070203	regulation of establishment of protein localization to telomere	5/486	11/18722	4.69E-06	0.000309279	0.000243652	TCP1/CCT4/CCT3/CCT2/CCT5	5
GO:0090084	negative regulation of inclusion body assembly	5/486	11/18722	4.69E-06	0.000309279	0.000243652	DNAJA4/HSPA1B/DNAJB1/HSPA1A/DNAJB6	5
GO:1904869	regulation of protein localization to Cajal body	5/486	11/18722	4.69E-06	0.000309279	0.000243652	TCP1/CCT4/CCT3/CCT2/CCT5	5
GO:1904871	positive regulation of protein localization to Cajal body	5/486	11/18722	4.69E-06	0.000309279	0.000243652	TCP1/CCT4/CCT3/CCT2/CCT5	5
GO:0032388	positive regulation of intracellular transport	18/486	202/18722	5.77E-06	0.000355854	0.000280344	BAG3/HSP90AB1/OAZ1/FYN/UBE2D3/MSN/USP36/TGFB1/MAPK8/ZC3H12A/RUFY3/RAB21/FBXW7/UBR5/EZR/STOM/PRNP/PIK3R1	18
GO:0050863	regulation of T cell activation	24/486	329/18722	5.81E-06	0.000355854	0.000280344	HSPD1/HSPH1/CGAS/PTPN22/SOD1/CD55/IRF4/SMAD7/CAMK4/TNFSF14/TNFSF9/CBLB/ANXA1/FYN/SELENOK/ZC3H12A/PELI1/STAT5B/ZBTB1/CASP3/SLC7A1/PRNP/IL7R/PIK3CA	24
GO:2000058	regulation of ubiquitin-dependent protein catabolic process	16/486	164/18722	6.01E-06	0.000355854	0.000280344	HSPA1B/HSPA1A/ZFAND2A/HSP90AB1/SMAD7/PDCL3/ARIH1/RYBP/RNF19A/SDCBP/XPO1/SUMO1/HERPUD1/UBE2K/FBXW7/WAC	16
GO:2001242	regulation of intrinsic apoptotic signaling pathway	16/486	164/18722	6.01E-06	0.000355854	0.000280344	HSPA1A/DNAJA1/HSPB1/SOD1/UBB/SOD2/MCL1/PMAIP1/BID/HERPUD1/FBXW7/BCL2L11/SKIL/DDX3X/IVNS1ABP/CYLD	16
GO:0090670	RNA localization to Cajal body	6/486	19/18722	6.04E-06	0.000355854	0.000280344	TCP1/CCT4/CCT3/CCT2/RUVBL2/CCT5	6
GO:0090671	telomerase RNA localization to Cajal body	6/486	19/18722	6.04E-06	0.000355854	0.000280344	TCP1/CCT4/CCT3/CCT2/RUVBL2/CCT5	6
GO:0090672	telomerase RNA localization	6/486	19/18722	6.04E-06	0.000355854	0.000280344	TCP1/CCT4/CCT3/CCT2/RUVBL2/CCT5	6
GO:0090685	RNA localization to nucleus	6/486	19/18722	6.04E-06	0.000355854	0.000280344	TCP1/CCT4/CCT3/CCT2/RUVBL2/CCT5	6
GO:0030522	intracellular receptor signaling pathway	21/486	265/18722	6.29E-06	0.000365676	0.000288082	HSPA1B/HSPA1A/DNAJA1/PTGES3/NR4A2/PTPN22/TNFAIP3/PER1/AHR/BIRC3/EZH2/STAT3/CRY1/NR4A1/TAF7/NR3C1/UBR5/CNOT2/RNF125/CYLD/KLF2	21
GO:0034599	cellular response to oxidative stress	22/486	288/18722	6.85E-06	0.000393106	0.000309691	HSPA1B/HSPA1A/ABCC1/HSPB1/NR4A2/SOD1/TNFAIP3/ANXA1/FYN/ERN1/SOD2/TP53INP1/EZH2/GCH1/ATF4/MCL1/MAPK8/ZC3H12A/FBXW7/ADNP2/HMOX1/KLF2	22
GO:1901998	toxin transport	8/486	40/18722	7.21E-06	0.000404675	0.000318806	DNAJA1/TCP1/CCT4/ABCG1/CCT3/CCT2/CCT5/HSPA5	8
GO:0000289	nuclear-transcribed mRNA poly(A) tail shortening	7/486	29/18722	7.23E-06	0.000404675	0.000318806	CNOT6L/BTG2/TENT4B/TOB1/TNRC6B/ZFP36/CNOT2	7
GO:0043484	regulation of RNA splicing	15/486	148/18722	7.35E-06	0.000405987	0.000319839	HSPA1A/HSPA8/JMJD6/QKI/FXR1/CLK1/SLC38A2/SRSF12/MBNL2/ERN1/NUP98/SRPK2/TRA2B/SRSF7/PIK3R1	15
GO:0070202	regulation of establishment of protein localization to chromosome	5/486	12/18722	7.87E-06	0.000413868	0.000326048	TCP1/CCT4/CCT3/CCT2/CCT5	5
GO:1903405	protein localization to nuclear body	5/486	12/18722	7.87E-06	0.000413868	0.000326048	TCP1/CCT4/CCT3/CCT2/CCT5	5
GO:1904816	positive regulation of protein localization to chromosome, telomeric region	5/486	12/18722	7.87E-06	0.000413868	0.000326048	TCP1/CCT4/CCT3/CCT2/CCT5	5
GO:1904867	protein localization to Cajal body	5/486	12/18722	7.87E-06	0.000413868	0.000326048	TCP1/CCT4/CCT3/CCT2/CCT5	5
GO:1901653	cellular response to peptide	25/486	359/18722	8.37E-06	0.000430867	0.00033944	ABCC1/NR4A2/PTPN22/PDE3B/YWHAG/RANGAP1/SESN3/OSBPL8/FYN/STAT3/PRKCB/ATP2B1/NR4A1/KLF3/BCL2L11/NFKB1/STAT5B/NAMPT/RAB8B/PIK3R3/PRNP/LPIN2/KLF2/PIK3R1/PIK3CA	25
GO:0071243	cellular response to arsenic-containing substance	6/486	20/18722	8.44E-06	0.000430867	0.00033944	ZFAND2A/SLC38A2/ATF4/ZC3H12A/DDX3X/HMOX1	6
GO:0006605	protein targeting	23/486	314/18722	8.48E-06	0.000430867	0.00033944	BAG3/HSPD1/HSP90AA1/ZFAND2A/HSPA4/HSPA8/VPS37B/YWHAG/FYN/UBE2D3/NUCB1/USP36/MAN1A1/SDCBP/BID/HERPUD1/HSPA5/FBXW7/ZDHHC14/STOM/RAB8B/ARL6IP1/PRNP	23
GO:0032386	regulation of intracellular transport	24/486	337/18722	8.71E-06	0.000437436	0.000344615	BAG3/HSP90AB1/OAZ1/RANGAP1/SNX3/FYN/UBE2D3/NUCB1/MSN/USP36/TGFB1/XPO1/MAPK8/ZC3H12A/SUMO1/RUFY3/MAP2K1/RAB21/FBXW7/UBR5/EZR/STOM/PRNP/PIK3R1	24
GO:0018105	peptidyl-serine phosphorylation	23/486	315/18722	8.93E-06	0.000442262	0.000348417	HSP90AA1/HSP90AB1/CLK1/STK4/SMAD7/CAMK4/PRKY/ERN1/HIPK1/TGFB1/PRKCB/MAPKAPK2/MAPK8/GADD45A/PRKCA/BRAF/CAMK2D/PRKX/SRPK2/TOP1/CSNK1G3/AKT3/PIK3CA	23
GO:0033157	regulation of intracellular protein transport	19/486	229/18722	9.01E-06	0.000442262	0.000348417	BAG3/HSP90AB1/OAZ1/RANGAP1/FYN/UBE2D3/NUCB1/USP36/TGFB1/XPO1/MAPK8/ZC3H12A/SUMO1/RUFY3/FBXW7/UBR5/STOM/PRNP/PIK3R1	19
GO:0032922	circadian regulation of gene expression	10/486	68/18722	9.56E-06	0.000464207	0.000365705	PER1/AHR/PPP1CB/ATF4/RELB/CRY1/GFPT1/TOP1/NAMPT/KDM2A	10
GO:0045732	positive regulation of protein catabolic process	19/486	231/18722	1.02E-05	0.000489927	0.000385967	HSPA1B/HSPA1A/HSP90AA1/ZFAND2A/OAZ1/MYLIP/TNFAIP3/SMAD7/TIPARP/CBLB/ARIH1/LDLR/MSN/RNF19A/SUMO1/HERPUD1/FBXW7/EZR/SNX9	19
GO:0032434	regulation of proteasomal ubiquitin-dependent protein catabolic process	14/486	134/18722	1.04E-05	0.000494398	0.00038949	HSPA1B/HSPA1A/ZFAND2A/HSP90AB1/SMAD7/ARIH1/RYBP/RNF19A/SDCBP/XPO1/SUMO1/HERPUD1/UBE2K/WAC	14
GO:0001933	negative regulation of protein phosphorylation	24/486	342/18722	1.11E-05	0.000523793	0.000412648	CHORDC1/DNAJA1/HSPB1/PTPN22/TNFAIP3/SMAD7/SAMSN1/RGS2/YWHAG/PRKAR2A/CBLB/SNX25/UBE2B/CDKN2C/TGFB1/DUSP1/GADD45A/ZC3H12A/CBL/TAF7/PPP2CA/CALM2/CASP3/PRNP	24
GO:0016577	histone demethylation	7/486	31/18722	1.17E-05	0.000542038	0.000427021	JMJD6/JARID2/PHF8/UBE2B/KDM6A/KDM2B/KDM2A	7
GO:1903313	positive regulation of mRNA metabolic process	13/486	118/18722	1.21E-05	0.000555188	0.000437381	HSPA8/ZC3HAV1/CNOT6L/BTG2/TENT4B/TOB1/GTPBP1/TNRC6B/NUP98/ZC3H12A/ZFP36/CNOT2/TRA2B	13
GO:0070424	regulation of nucleotide-binding oligomerization domain containing signaling pathway	5/486	13/18722	1.25E-05	0.00056998	0.000449034	HSPA1B/HSPA1A/PTPN22/TNFAIP3/BIRC3	5
GO:1903322	positive regulation of protein modification by small protein conjugation or removal	14/486	138/18722	1.46E-05	0.000658175	0.000518515	PTPN22/SMAD7/UBB/CBLB/BIRC3/UBE2S/CRY1/ZC3H12A/HSPA5/FBXW7/PELI1/DDX3X/CUL3/TANK	14
GO:0002262	myeloid cell homeostasis	15/486	157/18722	1.50E-05	0.000671252	0.000528817	HSPA1B/HSPA1A/JMJD6/SOD1/ANXA1/RCOR1/STAT3/PDE4B/BCL2L11/STAT5B/CASP3/ZFP36/HSPA9/HMOX1/KLF2	15
GO:0001776	leukocyte homeostasis	11/486	87/18722	1.52E-05	0.000673435	0.000530536	TNFAIP3/TNFSF14/ANXA1/PMAIP1/PDE4B/BCL2L11/SKIL/STAT5B/CASP3/TSC22D3/DOCK10	11
GO:0044346	fibroblast apoptotic process	6/486	22/18722	1.55E-05	0.000680084	0.000535774	BTG1/BID/BCL2L11/PIK3CG/CUL3/PIK3CA	6
GO:0090150	establishment of protein localization to membrane	20/486	260/18722	1.61E-05	0.000698397	0.000550202	HSP90AA1/HSPA4/VPS37B/ATP2C1/FYN/SDCBP/MAPK8/BID/HSPA5/BRAF/GGA2/ZDHHC14/NPC1/STOM/RAB8B/GRIP1/ARL6IP1/PRNP/RAB11A/NECTIN3	20
GO:0051170	import into nucleus	15/486	159/18722	1.75E-05	0.000745686	0.000587456	BAG3/HSP90AB1/HIKESHI/CBLB/RANBP2/TGFB1/STAT3/NUP98/ZC3H12A/SUMO1/BACH2/PPP3R1/UBR5/TXNIP/PIK3R1	15
GO:0097191	extrinsic apoptotic signaling pathway	18/486	219/18722	1.75E-05	0.000745686	0.000587456	BAG3/HSPA1B/HSPA1A/DEDD2/TNFAIP3/STK4/FYN/HIPK1/TGFB1/MCL1/PMAIP1/BID/BCL2L11/SKIL/DDX3X/HMOX1/CYLD/PIK3R1	18
GO:0006482	protein demethylation	7/486	33/18722	1.81E-05	0.00075455	0.000594439	JMJD6/JARID2/PHF8/UBE2B/KDM6A/KDM2B/KDM2A	7
GO:0008214	protein dealkylation	7/486	33/18722	1.81E-05	0.00075455	0.000594439	JMJD6/JARID2/PHF8/UBE2B/KDM6A/KDM2B/KDM2A	7
GO:0044772	mitotic cell cycle phase transition	27/486	424/18722	1.86E-05	0.000765187	0.00060282	CKS2/RGCC/PHF8/ANXA1/CDKN2C/EZH2/DUSP1/ANLN/SDE2/UBE2S/BID/SLFN11/NABP1/PPM1D/CENPF/CCNG2/CALM2/ABCB1/DDX3X/ITGB1/CUL3/GSPT1/CDC14A/RAB11A/WAC/CDK17/TAOK3	27
GO:0090316	positive regulation of intracellular protein transport	15/486	160/18722	1.89E-05	0.000765187	0.00060282	BAG3/HSP90AB1/OAZ1/FYN/UBE2D3/USP36/TGFB1/MAPK8/ZC3H12A/RUFY3/FBXW7/UBR5/STOM/PRNP/PIK3R1	15
GO:1904814	regulation of protein localization to chromosome, telomeric region	5/486	14/18722	1.90E-05	0.000765187	0.00060282	TCP1/CCT4/CCT3/CCT2/CCT5	5
GO:1990173	protein localization to nucleoplasm	5/486	14/18722	1.90E-05	0.000765187	0.00060282	TCP1/CCT4/CCT3/CCT2/CCT5	5
GO:0051348	negative regulation of transferase activity	20/486	268/18722	2.50E-05	0.00099191	0.000781433	CHORDC1/DNAJA1/HSPB1/PPP2R5A/PTPN22/TNFAIP3/SMAD7/RGS2/YWHAG/PRKAR2A/CBLB/MIDN/CDKN2C/DUSP1/GADD45A/EIF4A2/CBL/TAF7/CASP3/ZFP36	20
GO:1900744	regulation of p38MAPK cascade	8/486	47/18722	2.51E-05	0.00099191	0.000781433	PTPN22/PER1/DUSP1/GADD45A/ZC3H12A/PHLPP1/EZR/CYLD	8
GO:0070841	inclusion body assembly	6/486	24/18722	2.68E-05	0.001049197	0.000826564	DNAJA4/BAG3/HSPA1B/DNAJB1/HSPA1A/DNAJB6	6
GO:0018209	peptidyl-serine modification	23/486	338/18722	2.76E-05	0.001069107	0.000842249	HSP90AA1/HSP90AB1/CLK1/STK4/SMAD7/CAMK4/PRKY/ERN1/HIPK1/TGFB1/PRKCB/MAPKAPK2/MAPK8/GADD45A/PRKCA/BRAF/CAMK2D/PRKX/SRPK2/TOP1/CSNK1G3/AKT3/PIK3CA	23
GO:0060211	regulation of nuclear-transcribed mRNA poly(A) tail shortening	5/486	15/18722	2.80E-05	0.001074491	0.000846491	BTG2/TENT4B/TOB1/TNRC6B/ZFP36	5
GO:0002260	lymphocyte homeostasis	9/486	62/18722	2.97E-05	0.001132074	0.000891856	TNFAIP3/TNFSF14/PMAIP1/BCL2L11/SKIL/STAT5B/CASP3/TSC22D3/DOCK10	9
GO:0061136	regulation of proteasomal protein catabolic process	16/486	187/18722	3.13E-05	0.001181327	0.000930657	HSPA1B/HSPA1A/ZFAND2A/HSP90AB1/SMAD7/UBB/ARIH1/RYBP/RNF19A/SDCBP/XPO1/SUMO1/HERPUD1/UBE2K/FBXW7/WAC	16
GO:0070059	intrinsic apoptotic signaling pathway in response to endoplasmic reticulum stress	9/486	63/18722	3.39E-05	0.001261131	0.000993527	HSPA1A/PPP1R15A/ERN1/SELENOK/ATF4/PMAIP1/HERPUD1/UBE2K/BCL2L11	9
GO:0060964	regulation of gene silencing by miRNA	8/486	49/18722	3.44E-05	0.001261131	0.000993527	FXR1/TGFB1/STAT3/TNRC6B/ZC3H12A/MAP2K1/NEAT1/ZFP36	8
GO:0070199	establishment of protein localization to chromosome	6/486	25/18722	3.45E-05	0.001261131	0.000993527	TCP1/CCT4/CCT3/CCT2/RUVBL2/CCT5	6
GO:0070423	nucleotide-binding oligomerization domain containing signaling pathway	6/486	25/18722	3.45E-05	0.001261131	0.000993527	HSPA1B/HSPA1A/PTPN22/TNFAIP3/BIRC3/CYLD	6
GO:0007623	circadian rhythm	17/486	210/18722	3.63E-05	0.001314129	0.001035279	PER1/AHR/JUND/EZH2/PPP1CB/ATF4/MAPK8/BTBD9/RELB/CRY1/GFPT1/FBXW7/PHLPP1/TOP1/NAMPT/USP9X/KDM2A	17
GO:0048511	rhythmic process	21/486	298/18722	3.68E-05	0.001323685	0.001042808	CREM/PER1/AHR/JUND/EZH2/PPP1CB/ATF4/MAPK8/BTBD9/RELB/CRY1/GFPT1/HSPA5/FBXW7/PHLPP1/STAT5B/CASP3/TOP1/NAMPT/USP9X/KDM2A	21
GO:0070200	establishment of protein localization to telomere	5/486	16/18722	3.98E-05	0.001409665	0.001110544	TCP1/CCT4/CCT3/CCT2/CCT5	5
GO:0033120	positive regulation of RNA splicing	7/486	37/18722	3.99E-05	0.001409665	0.001110544	HSPA1A/HSPA8/SLC38A2/ERN1/NUP98/TRA2B/PIK3R1	7
GO:0007159	leukocyte cell-cell adhesion	24/486	371/18722	4.19E-05	0.001469105	0.001157371	HSPD1/HSPH1/PTPN22/CD55/SMAD7/TNFSF14/TNFSF9/CBLB/ANXA1/FYN/SELENOK/MSN/NFAT5/ZC3H12A/PELI1/STAT5B/ZBTB1/CASP3/SLC7A1/EZR/ITGB1/PRNP/IL7R/PIK3CA	24
GO:0070936	protein K48-linked ubiquitination	9/486	65/18722	4.37E-05	0.001504276	0.001185079	UBE2H/TNFAIP3/UBE2B/UBE2D3/UBE2A/UBE2K/PELI1/UBR5/CUL3	9
GO:0033522	histone H2A ubiquitination	6/486	26/18722	4.39E-05	0.001504276	0.001185079	UBE2B/RYBP/UBE2A/KDM2B/UBR5/UBR2	6
GO:0035872	nucleotide-binding domain, leucine rich repeat containing receptor signaling pathway	6/486	26/18722	4.39E-05	0.001504276	0.001185079	HSPA1B/HSPA1A/PTPN22/TNFAIP3/BIRC3/CYLD	6
GO:0000209	protein polyubiquitination	18/486	236/18722	4.74E-05	0.001612218	0.001270116	UBE2H/PTPN22/TNFAIP3/ARIH1/UBE2B/UBE2D3/RNF19A/TPP2/UBE2S/UBE2A/RMND5A/UBE2K/CBL/PELI1/UBR5/DDX3X/CUL3/RNF125	18
GO:2000573	positive regulation of DNA biosynthetic process	9/486	66/18722	4.95E-05	0.001668702	0.001314615	HSP90AA1/HSP90AB1/PTGES3/TCP1/CCT4/RGCC/CCT3/CCT2/CCT5	9
GO:0008625	extrinsic apoptotic signaling pathway via death domain receptors	10/486	82/18722	5.09E-05	0.001703206	0.001341797	BAG3/DEDD2/TNFAIP3/STK4/PMAIP1/BID/SKIL/DDX3X/HMOX1/PIK3R1	10
GO:0060147	regulation of posttranscriptional gene silencing	8/486	52/18722	5.37E-05	0.001758101	0.001385043	FXR1/TGFB1/STAT3/TNRC6B/ZC3H12A/MAP2K1/NEAT1/ZFP36	8
GO:0006606	protein import into nucleus	14/486	155/18722	5.37E-05	0.001758101	0.001385043	BAG3/HSP90AB1/HIKESHI/CBLB/RANBP2/TGFB1/STAT3/NUP98/ZC3H12A/SUMO1/PPP3R1/UBR5/TXNIP/PIK3R1	14
GO:1903364	positive regulation of cellular protein catabolic process	14/486	155/18722	5.37E-05	0.001758101	0.001385043	HSPA1B/HSPA1A/HSP90AA1/ZFAND2A/TNFAIP3/SMAD7/ARIH1/LDLR/MSN/RNF19A/SUMO1/HERPUD1/FBXW7/EZR	14
GO:1900180	regulation of protein localization to nucleus	13/486	136/18722	5.49E-05	0.001780287	0.001402522	BAG3/HSP90AB1/TCP1/CCT4/FYN/CCT3/CCT2/TGFB1/CCT5/ZC3H12A/SUMO1/UBR5/PIK3R1	13
GO:0090083	regulation of inclusion body assembly	5/486	17/18722	5.52E-05	0.001780287	0.001402522	DNAJA4/HSPA1B/DNAJB1/HSPA1A/DNAJB6	5
GO:0031397	negative regulation of protein ubiquitination	10/486	83/18722	5.65E-05	0.00181003	0.001425954	HSPA1B/HSPA1A/DNAJA1/TNFAIP3/SMAD7/FYN/CRY1/SQSTM1/UBR5/IVNS1ABP	10
GO:0071214	cellular response to abiotic stimulus	22/486	331/18722	5.83E-05	0.001841023	0.00145037	BAG3/SLC38A2/TNFSF14/TP53INP1/SDE2/RUVBL2/ATF4/MAPK8/RELB/CRY1/GADD45A/HSPA5/NFKB1/ZBTB1/CASP3/DDX3X/NAMPT/CNN2/INTS7/TANK/PIK3R1/PIK3CA	22
GO:0104004	cellular response to environmental stimulus	22/486	331/18722	5.83E-05	0.001841023	0.00145037	BAG3/SLC38A2/TNFSF14/TP53INP1/SDE2/RUVBL2/ATF4/MAPK8/RELB/CRY1/GADD45A/HSPA5/NFKB1/ZBTB1/CASP3/DDX3X/NAMPT/CNN2/INTS7/TANK/PIK3R1/PIK3CA	22
GO:2001233	regulation of apoptotic signaling pathway	23/486	356/18722	6.15E-05	0.001924235	0.001515925	HSPA1B/HSPA1A/DNAJA1/DEDD2/HSPB1/NR4A2/SOD1/TNFAIP3/STK4/UBB/FYN/SOD2/MCL1/PMAIP1/BID/HERPUD1/FBXW7/BCL2L11/SKIL/DDX3X/IVNS1ABP/HMOX1/CYLD	23
GO:0060966	regulation of gene silencing by RNA	8/486	53/18722	6.18E-05	0.001924235	0.001515925	FXR1/TGFB1/STAT3/TNRC6B/ZC3H12A/MAP2K1/NEAT1/ZFP36	8
GO:0031398	positive regulation of protein ubiquitination	12/486	119/18722	6.27E-05	0.001939481	0.001527936	PTPN22/SMAD7/UBB/CBLB/BIRC3/UBE2S/CRY1/HSPA5/FBXW7/PELI1/DDX3X/CUL3	12
GO:0043488	regulation of mRNA stability	14/486	158/18722	6.62E-05	0.002032524	0.001601236	FXR1/CNOT6L/BTG2/TENT4B/TOB1/TENT5A/TENT5C/TNRC6B/MAPKAPK2/ZC3H12A/PRKCA/PAIP1/ZFP36/CNOT2	14
GO:1903050	regulation of proteolysis involved in cellular protein catabolic process	17/486	221/18722	6.88E-05	0.002098639	0.001653321	HSPA1B/HSPA1A/ZFAND2A/HSP90AB1/SMAD7/UBB/PDCL3/ARIH1/RYBP/RNF19A/SDCBP/XPO1/SUMO1/HERPUD1/UBE2K/FBXW7/WAC	17
GO:0071902	positive regulation of protein serine/threonine kinase activity	16/486	200/18722	7.04E-05	0.00212559	0.001674554	HSP90AB1/CKS2/RAPGEF2/STK4/RGCC/ERN1/NEK10/TGFB1/EZH2/MAP2K1/PPP2CA/CALM2/DDX3X/AKAP13/PIK3CG/TAOK3	16
GO:0007004	telomere maintenance via telomerase	9/486	69/18722	7.07E-05	0.00212559	0.001674554	HSP90AA1/HSP90AB1/PTGES3/TCP1/CCT4/TENT4B/CCT3/CCT2/CCT5	9
GO:0000302	response to reactive oxygen species	17/486	222/18722	7.28E-05	0.002174402	0.001713008	HSPD1/SOD1/TNFAIP3/SESN3/ANXA1/FYN/ERN1/SOD2/EZH2/DUSP1/GCH1/MAPK8/CASP3/HMOX1/TXNIP/TRA2B/KLF2	17
GO:0002683	negative regulation of immune system process	26/486	434/18722	7.33E-05	0.002175247	0.001713674	PTPN22/TNFAIP3/CD55/AHR/SMAD7/SAMSN1/CBLB/ANXA1/FYN/LDLR/TGFB1/DUSP1/ZC3H12A/FBXW7/PELI1/GPR137B/CASP3/EZR/HSPA9/HMOX1/TSC22D3/CD200R1/PRNP/IL7R/RNF125/PIK3R1	26
GO:2000641	regulation of early endosome to late endosome transport	5/486	18/18722	7.48E-05	0.002203509	0.001735939	SNX3/MSN/MAP2K1/RAB21/EZR	5
GO:0045860	positive regulation of protein kinase activity	24/486	386/18722	7.80E-05	0.002283652	0.001799076	HSP90AA1/HSP90AB1/CKS2/RAPGEF2/STK4/RGCC/OSBPL8/ERN1/NEK10/TGFB1/EZH2/CASS4/CSF1/MAP2K1/FBXW7/PPP2CA/CALM2/DDX3X/AKAP13/PIK3CG/SNX9/PRNP/TAOK3/PIK3CA	24
GO:0016236	macroautophagy	20/486	291/18722	7.94E-05	0.002291526	0.001805279	BAG3/VPS37B/EPG5/ATG2A/SESN3/ERN1/USP36/TP53INP1/ATP6V1A/ATG16L1/RHEB/MAPK8/SQSTM1/NPC1/CASP3/ATP6V0C/GABARAPL1/HMOX1/WAC/PIK3CA	20
GO:0032943	mononuclear cell proliferation	20/486	291/18722	7.94E-05	0.002291526	0.001805279	HSPD1/PTPN22/CD55/AHR/TNFSF14/TNFSF9/CBLB/ANXA1/FYN/SELENOK/MSN/CSF1/HPRT1/PELI1/STAT5B/CASP3/SLC7A1/PIK3CG/PRNP/IL7R	20
GO:0016241	regulation of macroautophagy	13/486	141/18722	7.98E-05	0.002291526	0.001805279	BAG3/SESN3/ERN1/USP36/ATP6V1A/RHEB/MAPK8/NPC1/CASP3/ATP6V0C/HMOX1/WAC/PIK3CA	13
GO:0061014	positive regulation of mRNA catabolic process	10/486	87/18722	8.48E-05	0.002416839	0.001904002	ZC3HAV1/CNOT6L/BTG2/TENT4B/TOB1/GTPBP1/TNRC6B/ZC3H12A/ZFP36/CNOT2	10
GO:0043434	response to peptide hormone	25/486	414/18722	8.87E-05	0.002512273	0.001979185	CACYBP/NR4A2/PDE3B/YWHAG/RANGAP1/BTG2/SESN3/JUND/OSBPL8/ANXA1/FYN/STAT3/BTG1/PRKCB/ATP2B1/CRY1/NR4A1/NFKB1/STAT5B/RAB8B/STAT4/PIK3R3/LPIN2/PIK3R1/PIK3CA	25
GO:0009154	purine ribonucleotide catabolic process	7/486	42/18722	9.34E-05	0.002619242	0.002063456	PDE4A/NUDT9/ACOT7/PDE7A/PDE4B/HPRT1/NUDT4	7
GO:0070661	leukocyte proliferation	21/486	318/18722	9.36E-05	0.002619242	0.002063456	HSPD1/PTPN22/TNFAIP3/CD55/AHR/TNFSF14/TNFSF9/CBLB/ANXA1/FYN/SELENOK/MSN/CSF1/HPRT1/PELI1/STAT5B/CASP3/SLC7A1/PIK3CG/PRNP/IL7R	21
GO:1905477	positive regulation of protein localization to membrane	11/486	106/18722	9.72E-05	0.002671376	0.002104528	SLC5A3/ATP2C1/FYN/MAPK8/SQSTM1/EZR/STOM/ITGB1/PRNP/RAB11A/PIK3R1	11
GO:2000278	regulation of DNA biosynthetic process	11/486	106/18722	9.72E-05	0.002671376	0.002104528	HSP90AA1/HSP90AB1/PTGES3/TCP1/CCT4/RGCC/TENT4B/CCT3/CCT2/DUSP1/CCT5	11
GO:1903706	regulation of hemopoiesis	23/486	367/18722	9.73E-05	0.002671376	0.002104528	HSPA1B/HSPA1A/SOD1/IRF4/SMAD7/WDR61/CAMK4/TNFSF9/ANXA1/RCOR1/TGFB1/STAT3/ZC3H12A/CSF1/PRKCA/FBXW7/STAT5B/GPR137B/ZBTB1/ZFP36/HSPA9/IL7R/PIK3R1	23
GO:2000269	regulation of fibroblast apoptotic process	5/486	19/18722	9.93E-05	0.002710122	0.002135052	BTG1/BID/BCL2L11/PIK3CG/PIK3CA	5
GO:0071496	cellular response to external stimulus	21/486	320/18722	0.000102266	0.002773106	0.002184671	BAG3/HSPA8/NR4A2/SLC38A2/TNFSF14/SESN3/ATP2B1/ATF4/PMAIP1/MAPK8/GADD45A/ZC3H12A/HSPA5/PPM1D/CPEB4/CBL/NFKB1/NAMPT/GABARAPL1/CNN2/HMOX1	21
GO:2000637	positive regulation of gene silencing by miRNA	6/486	30/18722	0.000103684	0.00279442	0.002201462	FXR1/TGFB1/STAT3/TNRC6B/MAP2K1/ZFP36	6
GO:0043524	negative regulation of neuron apoptotic process	13/486	145/18722	0.000106287	0.00284721	0.002243051	HSPD1/HSP90AB1/NR4A2/SOD1/BTG2/FYN/SOD2/ARMCX5-GPRASP2/CPEB4/KDM2B/HMOX1/GBE1/PIK3CA	13
GO:0070988	demethylation	9/486	73/18722	0.000110503	0.002942302	0.002317965	JMJD6/JARID2/PHF8/UBE2B/KDM6A/CYP51A1/KDM2B/USP9X/KDM2A	9
GO:0042542	response to hydrogen peroxide	13/486	146/18722	0.000113974	0.00301656	0.002376466	HSPD1/SOD1/TNFAIP3/ANXA1/FYN/ERN1/SOD2/EZH2/DUSP1/CASP3/HMOX1/TXNIP/KLF2	13
GO:2001244	positive regulation of intrinsic apoptotic signaling pathway	8/486	58/18722	0.000119366	0.003140456	0.002474072	SOD1/UBB/MCL1/PMAIP1/BID/FBXW7/BCL2L11/SKIL	8
GO:0060148	positive regulation of posttranscriptional gene silencing	6/486	31/18722	0.000125773	0.003251872	0.002561847	FXR1/TGFB1/STAT3/TNRC6B/MAP2K1/ZFP36	6
GO:0006913	nucleocytoplasmic transport	20/486	301/18722	0.000125808	0.003251872	0.002561847	BAG3/HSP90AB1/HIKESHI/RANGAP1/CBLB/RANBP2/TGFB1/STAT3/XPO1/NUP98/ZC3H12A/SUMO1/BACH2/PPP3R1/UBR5/HSPA9/AKAP13/TXNIP/ATXN1/PIK3R1	20
GO:0051169	nuclear transport	20/486	301/18722	0.000125808	0.003251872	0.002561847	BAG3/HSP90AB1/HIKESHI/RANGAP1/CBLB/RANBP2/TGFB1/STAT3/XPO1/NUP98/ZC3H12A/SUMO1/BACH2/PPP3R1/UBR5/HSPA9/AKAP13/TXNIP/ATXN1/PIK3R1	20
GO:0030098	lymphocyte differentiation	23/486	374/18722	0.000128824	0.00331048	0.002608018	GPR89A/JMJD6/GPR89B/PTPN22/SOD1/IRF4/SMAD7/CAMK4/TNFSF9/ANXA1/EZH2/STAT3/RELB/IRF2BP2/ZC3H12A/STAT5B/ZBTB1/ITGB1/CMTM7/DOCK10/IL7R/CHD7/PIK3R1	23
GO:1903312	negative regulation of mRNA metabolic process	10/486	92/18722	0.000136116	0.003449235	0.00271733	SRSF12/TENT4B/TOB1/TENT5A/DHX34/TENT5C/MAPKAPK2/PAIP1/ZFP36/SRSF7	10
GO:0006278	RNA-dependent DNA biosynthetic process	9/486	75/18722	0.000136565	0.003449235	0.00271733	HSP90AA1/HSP90AB1/PTGES3/TCP1/CCT4/TENT4B/CCT3/CCT2/CCT5	9
GO:1902369	negative regulation of RNA catabolic process	9/486	75/18722	0.000136565	0.003449235	0.00271733	TENT4B/TOB1/TENT5A/DHX34/TENT5C/MAPKAPK2/PAIP1/ZFP36/LRPPRC	9
GO:0051222	positive regulation of protein transport	20/486	303/18722	0.000137539	0.003454096	0.00272116	BAG3/MCU/HSP90AB1/OAZ1/DYNLL1/ATP2C1/FYN/ABCG1/UBE2D3/USP36/TGFB1/MAPK8/ZC3H12A/RUFY3/FBXW7/UBR5/EZR/STOM/PRNP/PIK3R1	20
GO:0043487	regulation of RNA stability	14/486	170/18722	0.000145267	0.003627572	0.002857825	FXR1/CNOT6L/BTG2/TENT4B/TOB1/TENT5A/TENT5C/TNRC6B/MAPKAPK2/ZC3H12A/PRKCA/PAIP1/ZFP36/CNOT2	14
GO:2001236	regulation of extrinsic apoptotic signaling pathway	13/486	151/18722	0.000160031	0.003973798	0.003130585	HSPA1B/HSPA1A/DEDD2/TNFAIP3/STK4/FYN/MCL1/PMAIP1/BID/SKIL/DDX3X/HMOX1/CYLD	13
GO:0033673	negative regulation of kinase activity	17/486	237/18722	0.00016149	0.003987639	0.003141489	CHORDC1/DNAJA1/HSPB1/PPP2R5A/PTPN22/TNFAIP3/RGS2/YWHAG/PRKAR2A/CBLB/MIDN/CDKN2C/DUSP1/GADD45A/CBL/TAF7/CASP3	17
GO:0009314	response to radiation	26/486	456/18722	0.000162507	0.003990459	0.00314371	PER1/JUND/UBE2B/ANXA1/SOD2/TP53INP1/PPP1CB/DUSP1/SDE2/RUVBL2/ATF4/MAPK8/CRY1/GADD45A/UBE2A/HSPA5/NABP1/PPM1D/CBL/ZBTB1/CASP3/NAMPT/INTS7/ITGB1/TANK/PIK3R1	26
GO:0006195	purine nucleotide catabolic process	7/486	46/18722	0.000169443	0.004137788	0.003259777	PDE4A/NUDT9/ACOT7/PDE7A/PDE4B/HPRT1/NUDT4	7
GO:0001818	negative regulation of cytokine production	22/486	357/18722	0.000174372	0.004234754	0.003336167	HSP90AB1/PTPN22/TNFAIP3/SMAD7/RGCC/REL/ANXA1/TGFB1/EZH2/ATP2B1/RELB/SRGN/ZC3H12A/NFKB1/ZFP36/EZR/HMOX1/CD200R1/PRNP/RNF125/CYLD/KLF2	22
GO:1903321	negative regulation of protein modification by small protein conjugation or removal	10/486	95/18722	0.00017801	0.004299487	0.003387164	HSPA1B/HSPA1A/DNAJA1/TNFAIP3/SMAD7/FYN/CRY1/SQSTM1/UBR5/IVNS1ABP	10
GO:0001975	response to amphetamine	6/486	33/18722	0.000181063	0.004325927	0.003407994	NR4A2/SOD1/RGS2/RANBP2/HPRT1/NR4A1	6
GO:0046685	response to arsenic-containing substance	6/486	33/18722	0.000181063	0.004325927	0.003407994	ZFAND2A/SLC38A2/ATF4/ZC3H12A/DDX3X/HMOX1	6
GO:0019933	cAMP-mediated signaling	8/486	62/18722	0.000192324	0.004505564	0.003549513	CGAS/RAPGEF2/PDE3B/AHR/RGS2/UBE2B/PDE4A/PDE7A	8
GO:0032623	interleukin-2 production	8/486	62/18722	0.000192324	0.004505564	0.003549513	TNFAIP3/IRF4/ANXA1/PDE4B/STAT5B/ZFP36/EZR/PRNP	8
GO:0032663	regulation of interleukin-2 production	8/486	62/18722	0.000192324	0.004505564	0.003549513	TNFAIP3/IRF4/ANXA1/PDE4B/STAT5B/ZFP36/EZR/PRNP	8
GO:0009261	ribonucleotide catabolic process	7/486	47/18722	0.000194697	0.004505564	0.003549513	PDE4A/NUDT9/ACOT7/PDE7A/PDE4B/HPRT1/NUDT4	7
GO:0016574	histone ubiquitination	7/486	47/18722	0.000194697	0.004505564	0.003549513	UBE2B/RYBP/UBE2A/KDM2B/UBR5/UBR2/WAC	7
GO:0043618	regulation of transcription from RNA polymerase II promoter in response to stress	7/486	47/18722	0.000194697	0.004505564	0.003549513	BAG3/DNAJB1/HSPA1A/ATF4/HSPA5/HMOX1/KLF2	7
GO:1903037	regulation of leukocyte cell-cell adhesion	21/486	336/18722	0.000200954	0.004626124	0.003644491	HSPD1/HSPH1/PTPN22/CD55/SMAD7/TNFSF14/TNFSF9/CBLB/ANXA1/FYN/SELENOK/NFAT5/ZC3H12A/PELI1/STAT5B/ZBTB1/CASP3/SLC7A1/PRNP/IL7R/PIK3CA	21
GO:0046651	lymphocyte proliferation	19/486	288/18722	0.00020209	0.004627921	0.003645907	HSPD1/PTPN22/CD55/AHR/TNFSF14/TNFSF9/CBLB/ANXA1/FYN/SELENOK/MSN/HPRT1/PELI1/STAT5B/CASP3/SLC7A1/PIK3CG/PRNP/IL7R	19
GO:0019932	second-messenger-mediated signaling	20/486	312/18722	0.000203126	0.004627921	0.003645907	MCU/CGAS/CXCR4/RAPGEF2/PDE3B/AHR/RGS2/DGKD/UBE2B/SELENOK/NFAT5/PDE4A/PDE7A/CAMK2D/PPP2CA/PPP3R1/CALM2/NFATC3/NUDT4/PRNP	20
GO:0006446	regulation of translational initiation	9/486	79/18722	0.000204232	0.004629267	0.003646968	HSPB1/KLHL25/EIF5/PPP1R15A/ATF4/EIF4A2/PAIP1/EIF1/DDX3X	9
GO:0002089	lens morphogenesis in camera-type eye	5/486	22/18722	0.000210933	0.00475676	0.003747407	SKI/HIPK1/ATF4/ABI2/NECTIN3	5
GO:0051973	positive regulation of telomerase activity	6/486	34/18722	0.000215087	0.004783616	0.003768565	HSP90AA1/HSP90AB1/PTGES3/TCP1/CCT4/CCT2	6
GO:1902373	negative regulation of mRNA catabolic process	8/486	63/18722	0.000215371	0.004783616	0.003768565	TENT4B/TOB1/TENT5A/DHX34/TENT5C/MAPKAPK2/PAIP1/ZFP36	8
GO:1904589	regulation of protein import	8/486	63/18722	0.000215371	0.004783616	0.003768565	BAG3/HSP90AB1/HSPA8/TGFB1/ZC3H12A/SUMO1/UBR5/PIK3R1	8
GO:0018107	peptidyl-threonine phosphorylation	11/486	116/18722	0.000218009	0.004818008	0.003795659	CLK1/SMAD7/HIPK1/TGFB1/PRKCB/MAPK8/PRKCA/MAP2K1/UBE2K/CAMK2D/CALM2	11
GO:0042098	T cell proliferation	15/486	199/18722	0.000226795	0.004987223	0.003928967	PTPN22/CD55/TNFSF14/TNFSF9/CBLB/ANXA1/FYN/SELENOK/MSN/PELI1/STAT5B/CASP3/SLC7A1/PIK3CG/PRNP	15
GO:0010833	telomere maintenance via telomere lengthening	9/486	81/18722	0.000247326	0.005385131	0.004242441	HSP90AA1/HSP90AB1/PTGES3/TCP1/CCT4/TENT4B/CCT3/CCT2/CCT5	9
GO:0060968	regulation of gene silencing	9/486	81/18722	0.000247326	0.005385131	0.004242441	FXR1/PHF8/TGFB1/STAT3/TNRC6B/ZC3H12A/MAP2K1/NEAT1/ZFP36	9
GO:0014075	response to amine	7/486	49/18722	0.000254315	0.005508369	0.00433953	NR4A2/SOD1/RGS2/RANBP2/HPRT1/NR4A1/ADIPOR2	7
GO:0045765	regulation of angiogenesis	21/486	342/18722	0.000255479	0.005508369	0.00433953	HSPB1/CXCR4/PDE3B/TNFAIP3/RGCC/PDCL3/CEMIP2/PPP1R16B/HIPK1/ITGA5/STAT3/BTG1/PRKCB/GADD45A/ZC3H12A/PRKCA/SLC12A2/HMOX1/ITGB1/AKT3/KLF2	21
GO:0071897	DNA biosynthetic process	14/486	180/18722	0.000263818	0.005660555	0.004459423	HSP90AA1/HSP90AB1/PTGES3/TCP1/CCT4/RGCC/TENT4B/CCT3/CCT2/DUSP1/CCT5/CENPF/ZBTB1/REV3L	14
GO:0060213	positive regulation of nuclear-transcribed mRNA poly(A) tail shortening	4/486	13/18722	0.000266148	0.005682958	0.004477072	BTG2/TOB1/TNRC6B/ZFP36	4
GO:0072655	establishment of protein localization to mitochondrion	11/486	120/18722	0.000293424	0.006234315	0.004911434	BAG3/HSPD1/HSP90AA1/DNAJA1/HSPA4/UBE2D3/USP36/MAPK8/BID/FBXW7/RALA	11
GO:0048024	regulation of mRNA splicing, via spliceosome	10/486	101/18722	0.00029479	0.006234315	0.004911434	HSPA8/JMJD6/QKI/FXR1/SRSF12/MBNL2/NUP98/SRPK2/TRA2B/SRSF7	10
GO:0043949	regulation of cAMP-mediated signaling	6/486	36/18722	0.000298133	0.006274985	0.004943475	CGAS/RAPGEF2/PDE3B/RGS2/UBE2B/PDE4A	6
GO:0045862	positive regulation of proteolysis	22/486	372/18722	0.000309751	0.006488619	0.005111777	HSPE1/HSPD1/HSPA1B/HSPA1A/ZFAND2A/SMAD7/ARIH1/FYN/RNF19A/PSME4/STAT3/PMAIP1/BID/ZC3H12A/SUMO1/HERPUD1/FBXW7/BCL2L11/MTCH1/DDX3X/SNX9/TANK	22
GO:0001841	neural tube formation	10/486	102/18722	0.000319401	0.006659201	0.005246163	STK4/SKI/LUZP1/PRKACB/TGFB1/KDM2B/BRD2/MIB1/CASP3/RALA	10
GO:1901342	regulation of vasculature development	21/486	348/18722	0.000322591	0.006694148	0.005273694	HSPB1/CXCR4/PDE3B/TNFAIP3/RGCC/PDCL3/CEMIP2/PPP1R16B/HIPK1/ITGA5/STAT3/BTG1/PRKCB/GADD45A/ZC3H12A/PRKCA/SLC12A2/HMOX1/ITGB1/AKT3/KLF2	21
GO:0006970	response to osmotic stress	9/486	84/18722	0.000325902	0.006707817	0.005284462	HSP90AB1/NFAT5/RELB/TSC22D2/SLC12A2/ABCB1/CASP3/DDX3X/TSC22D3	9
GO:0032873	negative regulation of stress-activated MAPK cascade	7/486	51/18722	0.000327803	0.006707817	0.005284462	DNAJA1/PTPN22/PER1/DUSP1/EZR/CYLD/TAOK3	7
GO:0070303	negative regulation of stress-activated protein kinase signaling cascade	7/486	51/18722	0.000327803	0.006707817	0.005284462	DNAJA1/PTPN22/PER1/DUSP1/EZR/CYLD/TAOK3	7
GO:0006513	protein monoubiquitination	8/486	67/18722	0.000331353	0.006749222	0.005317082	UBB/UBE2B/RYBP/UBE2D3/CBL/KDM2B/CUL3/WAC	8
GO:1903131	mononuclear cell differentiation	24/486	426/18722	0.000342428	0.006942807	0.005469589	GPR89A/JMJD6/GPR89B/PTPN22/SOD1/IRF4/SMAD7/CAMK4/TNFSF9/ANXA1/EZH2/STAT3/RELB/IRF2BP2/ZC3H12A/CSF1/STAT5B/ZBTB1/ITGB1/CMTM7/DOCK10/IL7R/CHD7/PIK3R1	24
GO:0043029	T cell homeostasis	6/486	37/18722	0.00034812	0.007025981	0.005535114	TNFSF14/PMAIP1/BCL2L11/STAT5B/CASP3/TSC22D3	6
GO:0042921	glucocorticoid receptor signaling pathway	4/486	14/18722	0.000364989	0.007332968	0.005776961	PTGES3/PER1/CRY1/NR3C1	4
GO:0046686	response to cadmium ion	8/486	68/18722	0.000367147	0.007342396	0.005784388	SOD1/UBE2D3/SOD2/MAPK8/SUMO1/NPC1/HMOX1/PRNP	8
GO:0030514	negative regulation of BMP signaling pathway	7/486	52/18722	0.000370442	0.007342396	0.005784388	SMAD7/SKI/TOB1/UBE2D3/SKIL/CRIM1/LEMD3	7
GO:0072523	purine-containing compound catabolic process	7/486	52/18722	0.000370442	0.007342396	0.005784388	PDE4A/NUDT9/ACOT7/PDE7A/PDE4B/HPRT1/NUDT4	7
GO:0032006	regulation of TOR signaling	10/486	104/18722	0.000373787	0.007375611	0.005810555	SIK3/SESN3/FAM83D/UBR1/RHEB/GPR137B/UBR2/AKT3/WAC/PIK3CA	10
GO:1903959	regulation of anion transmembrane transport	5/486	25/18722	0.000399092	0.007839946	0.006176361	RGS2/ABCB1/ITGB1/ARL6IP1/PRNP	5
GO:0007346	regulation of mitotic cell cycle	25/486	457/18722	0.000402039	0.007862885	0.006194433	CKS2/RGCC/NUSAP1/BTG2/ANXA1/TGFB1/EZH2/DUSP1/ANLN/SDCBP/SDE2/BTG1/BID/PRKCA/SLFN11/NABP1/CENPF/STAT5B/DDX3X/CUL3/CDC14A/RAB11A/WAC/CYLD/TAOK3	25
GO:0045637	regulation of myeloid cell differentiation	15/486	210/18722	0.000403887	0.007864235	0.006195496	HSPA1B/HSPA1A/WDR61/CAMK4/RCOR1/TGFB1/STAT3/CSF1/PRKCA/FBXW7/STAT5B/GPR137B/ZFP36/HSPA9/PIK3R1	15
GO:0043620	regulation of DNA-templated transcription in response to stress	7/486	53/18722	0.000417406	0.007994495	0.006298116	BAG3/DNAJB1/HSPA1A/ATF4/HSPA5/HMOX1/KLF2	7
GO:0018210	peptidyl-threonine modification	11/486	125/18722	0.000417551	0.007994495	0.006298116	CLK1/SMAD7/HIPK1/TGFB1/PRKCB/MAPK8/PRKCA/MAP2K1/UBE2K/CAMK2D/CALM2	11
GO:0070585	protein localization to mitochondrion	11/486	125/18722	0.000417551	0.007994495	0.006298116	BAG3/HSPD1/HSP90AA1/DNAJA1/HSPA4/UBE2D3/USP36/MAPK8/BID/FBXW7/RALA	11
GO:0030217	T cell differentiation	17/486	257/18722	0.000417812	0.007994495	0.006298116	GPR89A/JMJD6/GPR89B/PTPN22/SOD1/IRF4/SMAD7/CAMK4/TNFSF9/ANXA1/STAT3/RELB/ZC3H12A/STAT5B/ZBTB1/IL7R/CHD7	17
GO:0006470	protein dephosphorylation	18/486	281/18722	0.000420216	0.008005831	0.006307047	HSP90AB1/PPP2R5A/PTPN22/PPP1R15A/PPP2R5C/PPP1R2/PPP1R16B/DUSP5/TGFB1/PPP1CB/DUSP1/PPM1D/PHLPP1/PPP2CA/PPP3R1/CALM2/CDC14A/PPP6R3	18
GO:0030099	myeloid cell differentiation	22/486	381/18722	0.000429335	0.008144474	0.00641627	HSPA1B/HSPA1A/JMJD6/IRF4/WDR61/CAMK4/JUNB/RCOR1/TGFB1/STAT3/RELB/CSF1/PRKCA/PRKX/FBXW7/STAT5B/GPR137B/CASP3/ZFP36/HSPA9/KLF2/PIK3R1	22
GO:0006469	negative regulation of protein kinase activity	15/486	212/18722	0.000446399	0.008407992	0.006623872	CHORDC1/DNAJA1/HSPB1/PTPN22/TNFAIP3/RGS2/YWHAG/PRKAR2A/CBLB/CDKN2C/DUSP1/GADD45A/CBL/TAF7/CASP3	15
GO:2001235	positive regulation of apoptotic signaling pathway	11/486	126/18722	0.000447031	0.008407992	0.006623872	DEDD2/SOD1/STK4/UBB/MCL1/PMAIP1/BID/FBXW7/BCL2L11/SKIL/CYLD	11
GO:0009410	response to xenobiotic stimulus	25/486	462/18722	0.000471696	0.008834303	0.006959722	HSPD1/HSP90AB1/ABCC1/CXCR4/SOD1/PLIN2/AHR/UBE2B/ANXA1/FYN/SOD2/PDE4A/STAT3/XPO1/PDE4B/HSPA5/CENPF/NPC1/RNF149/ABCB1/CASP3/HMOX1/ADIPOR2/TXNIP/PRNP	25
GO:0031958	corticosteroid receptor signaling pathway	4/486	15/18722	0.000487547	0.009092646	0.007163247	PTGES3/PER1/CRY1/NR3C1	4
GO:0017015	regulation of transforming growth factor beta receptor signaling pathway	11/486	128/18722	0.000511241	0.009494476	0.007479811	HSPA1A/HSP90AB1/SMAD7/SKI/SNX25/TGFB1/SDCBP/HSPA5/SKIL/CHST11/LEMD3	11
GO:0031669	cellular response to nutrient levels	15/486	215/18722	0.000517328	0.009567326	0.007537203	HSPA8/SLC38A2/SESN3/ATP2B1/ATF4/PMAIP1/MAPK8/ZC3H12A/HSPA5/PPM1D/CPEB4/CBL/NAMPT/GABARAPL1/HMOX1	15
GO:0051403	stress-activated MAPK cascade	16/486	239/18722	0.00053697	0.009871092	0.007776512	DNAJA1/PTPN22/PER1/DUSP1/SDCBP/MAPKAPK2/MAPK8/GADD45A/ZC3H12A/MAP2K1/NFKB1/PHLPP1/ZFP36/EZR/CYLD/TAOK3	16
GO:0007339	binding of sperm to zona pellucida	6/486	40/18722	0.00053822	0.009871092	0.007776512	TCP1/CCT4/CCT3/CCT2/CCT5/B4GALT1	6
GO:0099175	regulation of postsynapse organization	9/486	90/18722	0.000545299	0.00993371	0.007825842	HSPA8/FYN/SRGN/ARMCX5-GPRASP2/ARF4/ABI2/SIPA1L1/PRNP/ABHD17B	9
GO:0034101	erythrocyte homeostasis	11/486	129/18722	0.000546129	0.00993371	0.007825842	HSPA1B/HSPA1A/JMJD6/RCOR1/STAT3/STAT5B/CASP3/ZFP36/HSPA9/HMOX1/KLF2	11
GO:0001819	positive regulation of cytokine production	25/486	467/18722	0.000551728	0.009953625	0.007841532	HSPD1/HSPA1B/HSPA1A/HSP90AA1/CGAS/HSPB1/SLC7A5/PTPN22/SOD1/CD55/IRF4/RGCC/ANXA1/SELENOK/TGFB1/STAT3/ATF4/MAPKAPK2/PDE4B/PELI1/STAT5B/DDX3X/HMOX1/PIK3CG/PIK3R1	25
GO:0033674	positive regulation of kinase activity	25/486	467/18722	0.000551728	0.009953625	0.007841532	HSP90AA1/HSP90AB1/CKS2/RAPGEF2/STK4/RGCC/OSBPL8/ERN1/RANBP2/NEK10/TGFB1/EZH2/CASS4/CSF1/MAP2K1/FBXW7/PPP2CA/CALM2/DDX3X/AKAP13/PIK3CG/SNX9/PRNP/TAOK3/PIK3CA	25
GO:0002221	pattern recognition receptor signaling pathway	13/486	172/18722	0.000568946	0.010183709	0.008022793	HSPD1/HSPA1B/HSPA1A/PTPN22/EPG5/TNFAIP3/IRF4/BIRC3/MAPKAPK2/PELI1/DDX3X/RNF125/CYLD	13
GO:0006417	regulation of translation	25/486	468/18722	0.00056909	0.010183709	0.008022793	HSPB1/QKI/KLHL25/FXR1/CNOT6L/PER1/EIF5/PPP1R15A/RGS2/BTG2/TENT4B/TOB1/STAT3/TNRC6B/ATF4/ZC3H12A/EIF4A2/CPEB4/PAIP1/EIF1/ZFP36/DDX3X/LRPPRC/GSPT1/CNOT2	25
GO:0000288	nuclear-transcribed mRNA catabolic process, deadenylation-dependent decay	7/486	56/18722	0.000587427	0.010435027	0.008220783	CNOT6L/BTG2/TENT4B/TOB1/TNRC6B/ZFP36/CNOT2	7
GO:0044843	cell cycle G1/S phase transition	16/486	241/18722	0.000587856	0.010435027	0.008220783	RGCC/PHF8/ANXA1/CDKN2C/FAM83D/EZH2/SDE2/BID/SLFN11/FBXW7/DDX3X/ITGB1/CUL3/GSPT1/WAC/CDK17	16
GO:0019935	cyclic-nucleotide-mediated signaling	9/486	91/18722	0.000591523	0.010458129	0.008238983	CGAS/RAPGEF2/PDE3B/AHR/RGS2/UBE2B/PDE4A/PDE7A/NUDT4	9
GO:0044403	biological process involved in symbiotic interaction	18/486	290/18722	0.000609501	0.01069046	0.008422015	HSPD1/HSPA1B/HSPA1A/HSP90AB1/HSPA8/VPS37B/TCP1/TRIM26/CXCR4/CD55/SNX3/LDLR/ITGA5/ZC3H12A/CBL/NPC1/STOM/ITGB1	18
GO:0071375	cellular response to peptide hormone stimulus	18/486	290/18722	0.000609501	0.01069046	0.008422015	NR4A2/PDE3B/YWHAG/RANGAP1/SESN3/OSBPL8/FYN/STAT3/PRKCB/ATP2B1/NR4A1/NFKB1/STAT5B/RAB8B/PIK3R3/LPIN2/PIK3R1/PIK3CA	18
GO:0042307	positive regulation of protein import into nucleus	6/486	41/18722	0.000616842	0.010734024	0.008456335	BAG3/HSP90AB1/TGFB1/ZC3H12A/UBR5/PIK3R1	6
GO:0050691	regulation of defense response to virus by host	6/486	41/18722	0.000616842	0.010734024	0.008456335	HSP90AA1/CGAS/PTPN22/TNFAIP3/SELENOK/ZC3H12A	6
GO:0090101	negative regulation of transmembrane receptor protein serine/threonine kinase signaling pathway	11/486	131/18722	0.000621888	0.010737287	0.008458905	HSPA1A/SMAD7/SKI/TOB1/SNX25/UBE2D3/HSPA5/SKIL/CRIM1/CHST11/LEMD3	11
GO:1903844	regulation of cellular response to transforming growth factor beta stimulus	11/486	131/18722	0.000621888	0.010737287	0.008458905	HSPA1A/HSP90AB1/SMAD7/SKI/SNX25/TGFB1/SDCBP/HSPA5/SKIL/CHST11/LEMD3	11
GO:0035970	peptidyl-threonine dephosphorylation	4/486	16/18722	0.000636797	0.01090946	0.008594544	DUSP5/DUSP1/PPM1D/PPP2CA	4
GO:0070431	nucleotide-binding oligomerization domain containing 2 signaling pathway	4/486	16/18722	0.000636797	0.01090946	0.008594544	HSPA1B/HSPA1A/PTPN22/TNFAIP3	4
GO:0019058	viral life cycle	19/486	317/18722	0.000664805	0.011345313	0.008937913	HSPA1B/HSPA1A/HSP90AB1/HSPA8/VPS37B/TRIM26/CXCR4/ZC3HAV1/CD55/SNX3/LDLR/ITGA5/ATG16L1/ZC3H12A/SRPK2/NPC1/DDX3X/STOM/ITGB1	19
GO:1905475	regulation of protein localization to membrane	13/486	175/18722	0.000669642	0.011383912	0.008968322	SLC5A3/PPP2R5A/ATP2C1/FYN/TGFB1/MAPK8/SQSTM1/EZR/STOM/ITGB1/PRNP/RAB11A/PIK3R1	13
GO:0000956	nuclear-transcribed mRNA catabolic process	10/486	112/18722	0.000674441	0.011421576	0.008997993	CNOT6L/BTG2/TENT4B/TOB1/DHX34/TNRC6B/ZC3H12A/ZFP36/GSPT1/CNOT2	10
GO:0032496	response to lipopolysaccharide	20/486	343/18722	0.000684206	0.011542718	0.00909343	HSPD1/PTPN22/TNFAIP3/CD55/JUND/SOD2/TGFB1/GCH1/MAPKAPK2/MAPK8/PDE4B/ZC3H12A/PRKCA/LITAF/NR4A1/NFKB1/PELI1/CASP3/ZFP36/ADIPOR2	20
GO:0070076	histone lysine demethylation	5/486	28/18722	0.000692402	0.011592488	0.009132639	PHF8/UBE2B/KDM6A/KDM2B/KDM2A	5
GO:1903649	regulation of cytoplasmic transport	5/486	28/18722	0.000692402	0.011592488	0.009132639	SNX3/MSN/MAP2K1/RAB21/EZR	5
GO:0022407	regulation of cell-cell adhesion	24/486	448/18722	0.000700513	0.01168403	0.009204756	HSPD1/HSPH1/PTPN22/CD55/SMAD7/TNFSF14/RGCC/TNFSF9/CBLB/ANXA1/FYN/SELENOK/NFAT5/TGFB1/ZC3H12A/PRKCA/PELI1/STAT5B/ZBTB1/CASP3/SLC7A1/PRNP/IL7R/PIK3CA	24
GO:0043525	positive regulation of neuron apoptotic process	7/486	58/18722	0.00072844	0.012104151	0.00953573	ATF4/MCL1/FBXW7/SRPK2/BCL2L11/CASP3/PRNP	7
GO:0031668	cellular response to extracellular stimulus	16/486	246/18722	0.000733461	0.012141945	0.009565505	HSPA8/NR4A2/SLC38A2/SESN3/ATP2B1/ATF4/PMAIP1/MAPK8/ZC3H12A/HSPA5/PPM1D/CPEB4/CBL/NAMPT/GABARAPL1/HMOX1	16
GO:0002274	myeloid leukocyte activation	15/486	223/18722	0.000755219	0.012455474	0.009812505	HSPD1/JMJD6/IRF4/CAMK4/JUND/LDLR/SNAP23/RELB/ZC3H12A/CSF1/CBL/GPR137B/NAMPT/HMOX1/PIK3CG	15
GO:0031098	stress-activated protein kinase signaling cascade	16/486	247/18722	0.000766004	0.012586383	0.009915636	DNAJA1/PTPN22/PER1/DUSP1/SDCBP/MAPKAPK2/MAPK8/GADD45A/ZC3H12A/MAP2K1/NFKB1/PHLPP1/ZFP36/EZR/CYLD/TAOK3	16
GO:1904591	positive regulation of protein import	6/486	43/18722	0.000800569	0.012974638	0.010221506	BAG3/HSP90AB1/TGFB1/ZC3H12A/UBR5/PIK3R1	6
GO:0006942	regulation of striated muscle contraction	9/486	95/18722	0.000809625	0.012974638	0.010221506	SMAD7/RGS2/PDE4B/ZC3H12A/CAMK2D/NR4A1/CALM2/ASB3/PIK3CG	9
GO:0032479	regulation of type I interferon production	9/486	95/18722	0.000809625	0.012974638	0.010221506	HSPD1/HSP90AA1/CGAS/PTPN22/REL/RELB/DDX3X/RNF125/CYLD	9
GO:0032606	type I interferon production	9/486	95/18722	0.000809625	0.012974638	0.010221506	HSPD1/HSP90AA1/CGAS/PTPN22/REL/RELB/DDX3X/RNF125/CYLD	9
GO:0055119	relaxation of cardiac muscle	4/486	17/18722	0.000815755	0.012974638	0.010221506	RGS2/PDE4B/CAMK2D/PIK3CA	4
GO:2000811	negative regulation of anoikis	4/486	17/18722	0.000815755	0.012974638	0.010221506	ITGA5/MCL1/ITGB1/PIK3CA	4
GO:0060969	negative regulation of gene silencing	5/486	29/18722	0.000818987	0.012974638	0.010221506	PHF8/TGFB1/STAT3/ZC3H12A/NEAT1	5
GO:0070198	protein localization to chromosome, telomeric region	5/486	29/18722	0.000818987	0.012974638	0.010221506	TCP1/CCT4/CCT3/CCT2/CCT5	5
GO:0070979	protein K11-linked ubiquitination	5/486	29/18722	0.000818987	0.012974638	0.010221506	UBE2H/UBE2B/UBE2D3/UBE2S/UBE2A	5
GO:1902175	regulation of oxidative stress-induced intrinsic apoptotic signaling pathway	5/486	29/18722	0.000818987	0.012974638	0.010221506	HSPB1/SOD1/SOD2/MCL1/FBXW7	5
GO:0043122	regulation of I-kappaB kinase/NF-kappaB signaling	16/486	249/18722	0.000834794	0.013177813	0.010381568	HSPB1/GPR89A/TNFAIP3/PER1/REL/ATP2C1/FYN/BIRC3/PRKCB/ZC3H12A/LITAF/SQSTM1/PELI1/AKAP13/HMOX1/TANK	16
GO:0055117	regulation of cardiac muscle contraction	8/486	77/18722	0.000853175	0.013420045	0.0105724	SMAD7/RGS2/PDE4B/ZC3H12A/CAMK2D/CALM2/ASB3/PIK3CG	8
GO:0043409	negative regulation of MAPK cascade	13/486	180/18722	0.00087076	0.013648084	0.010752051	DNAJA1/DUSP2/PTPN22/PER1/RGS2/DUSP5/DUSP1/RNF149/RANBP9/EZR/DUSP4/CYLD/TAOK3	13
GO:0002753	cytoplasmic pattern recognition receptor signaling pathway	7/486	60/18722	0.000894974	0.013928823	0.010973219	HSPA1B/HSPA1A/PTPN22/TNFAIP3/BIRC3/RNF125/CYLD	7
GO:0042306	regulation of protein import into nucleus	7/486	60/18722	0.000894974	0.013928823	0.010973219	BAG3/HSP90AB1/TGFB1/ZC3H12A/SUMO1/UBR5/PIK3R1	7
GO:0060324	face development	6/486	44/18722	0.000906944	0.014065585	0.011080961	SKI/TIPARP/CSRNP1/MAP2K1/ANKRD11/CHD7	6
GO:0045766	positive regulation of angiogenesis	13/486	181/18722	0.000916528	0.014115167	0.011120022	HSPB1/CXCR4/PDCL3/HIPK1/ITGA5/STAT3/BTG1/PRKCB/ZC3H12A/PRKCA/HMOX1/ITGB1/AKT3	13
GO:1904018	positive regulation of vasculature development	13/486	181/18722	0.000916528	0.014115167	0.011120022	HSPB1/CXCR4/PDCL3/HIPK1/ITGA5/STAT3/BTG1/PRKCB/ZC3H12A/PRKCA/HMOX1/ITGB1/AKT3	13
GO:0071383	cellular response to steroid hormone stimulus	14/486	204/18722	0.000922885	0.014163722	0.011158274	DNAJA1/PTGES3/PER1/FBXO32/ANXA1/ATP2B1/CRY1/BCL2L11/NPC1/TAF7/NR3C1/UBR5/ZFP36/CNOT2	14
GO:0043154	negative regulation of cysteine-type endopeptidase activity involved in apoptotic process	8/486	78/18722	0.000929521	0.014216199	0.011199616	DNAJB6/TNFSF14/BIRC3/HERPUD1/NR4A1/DDX3X/TNFAIP8/ARL6IP1	8
GO:1901216	positive regulation of neuron death	9/486	97/18722	0.000940966	0.014341624	0.011298426	FYN/ATF4/MCL1/FBXW7/SRPK2/PPP1R13B/BCL2L11/CASP3/PRNP	9
GO:1900101	regulation of endoplasmic reticulum unfolded protein response	5/486	30/18722	0.000962048	0.014612549	0.011511863	PPP1R15A/ERN1/HSPA5/BCL2L11/PIK3R1	5
GO:0031346	positive regulation of cell projection organization	20/486	353/18722	0.000974358	0.014748845	0.011619238	RAPGEF2/RGS2/SNX3/FYN/EZH2/ANLN/RUFY3/MAP2K1/ARMCX5-GPRASP2/HSPA5/RAB21/AKIRIN1/SKIL/ABI2/RAB8B/RALA/GRIP1/RAB11A/PIK3R1/PIK3CA	20
GO:0040014	regulation of multicellular organism growth	7/486	61/18722	0.000988778	0.014916042	0.011750957	SOD1/STAT3/CSF1/STAT5B/EZR/CHD7/PIK3CA	7
GO:0006413	translational initiation	10/486	118/18722	0.001012126	0.01507318	0.011874751	HSPB1/KLHL25/EIF5/PPP1R15A/ATF4/EIF4A2/EIF4A1/PAIP1/EIF1/DDX3X	10
GO:1902882	regulation of response to oxidative stress	9/486	98/18722	0.001012836	0.01507318	0.011874751	HSPB1/SOD1/SESN3/FYN/SOD2/GCH1/ATF4/MCL1/FBXW7	9
GO:1904029	regulation of cyclin-dependent protein kinase activity	9/486	98/18722	0.001012836	0.01507318	0.011874751	HSP90AB1/CKS2/TNFAIP3/RGCC/CDKN2C/CCNH/GADD45A/CCNG2/CASP3	9
GO:2001243	negative regulation of intrinsic apoptotic signaling pathway	9/486	98/18722	0.001012836	0.01507318	0.011874751	HSPA1A/DNAJA1/HSPB1/SOD2/MCL1/BID/HERPUD1/DDX3X/IVNS1ABP	9
GO:0035307	positive regulation of protein dephosphorylation	6/486	45/18722	0.001023873	0.015137947	0.011925775	HSP90AB1/PPP2R5A/PPP1R15A/PPP1R16B/TGFB1/CALM2	6
GO:0050665	hydrogen peroxide biosynthetic process	4/486	18/18722	0.001027462	0.015137947	0.011925775	SOD1/FYN/SOD2/STAT3	4
GO:1900151	regulation of nuclear-transcribed mRNA catabolic process, deadenylation-dependent decay	4/486	18/18722	0.001027462	0.015137947	0.011925775	TENT4B/TOB1/TNRC6B/ZFP36	4
GO:0043542	endothelial cell migration	17/486	279/18722	0.001048517	0.015396832	0.012129726	DNAJA4/HSPB1/RGCC/ANXA1/TGFB1/GADD45A/ZC3H12A/PRKCA/PRKX/FBXW7/NR4A1/HMOX1/PIK3CG/ITGB1/PIK3R3/AKT3/PIK3CA	17
GO:1903078	positive regulation of protein localization to plasma membrane	7/486	62/18722	0.001090145	0.015955107	0.012569539	ATP2C1/SQSTM1/EZR/ITGB1/PRNP/RAB11A/PIK3R1	7
GO:0010631	epithelial cell migration	20/486	357/18722	0.001117032	0.016272413	0.012819515	DNAJA4/HSPB1/RGCC/ANXA1/TGFB1/ANLN/GADD45A/ZC3H12A/PRKCA/PRKX/FBXW7/NR4A1/HMOX1/PIK3CG/ITGB1/PIK3R3/AKT3/RAB11A/MAPRE2/PIK3CA	20
GO:0002230	positive regulation of defense response to virus by host	5/486	31/18722	0.00112287	0.016272413	0.012819515	HSP90AA1/CGAS/PTPN22/SELENOK/ZC3H12A	5
GO:0060055	angiogenesis involved in wound healing	5/486	31/18722	0.00112287	0.016272413	0.012819515	CXCR4/TNFAIP3/SLC12A2/B4GALT1/ADIPOR2	5
GO:0007249	I-kappaB kinase/NF-kappaB signaling	17/486	281/18722	0.001133407	0.016321795	0.012858418	HSPB1/GPR89A/TNFAIP3/PER1/REL/ATP2C1/FYN/BIRC3/PRKCB/RELB/ZC3H12A/LITAF/SQSTM1/PELI1/AKAP13/HMOX1/TANK	17
GO:0032355	response to estradiol	11/486	141/18722	0.001144342	0.016321795	0.012858418	ANXA1/TGFB1/EZH2/DUSP1/STAT3/RUVBL2/BID/BCL2L11/STAT5B/CASP3/TXNIP	11
GO:0030218	erythrocyte differentiation	10/486	120/18722	0.001151459	0.016321795	0.012858418	HSPA1B/HSPA1A/JMJD6/RCOR1/STAT3/STAT5B/CASP3/ZFP36/HSPA9/KLF2	10
GO:0071901	negative regulation of protein serine/threonine kinase activity	10/486	120/18722	0.001151459	0.016321795	0.012858418	CHORDC1/DNAJA1/PTPN22/TNFAIP3/RGS2/PRKAR2A/CDKN2C/DUSP1/GADD45A/CASP3	10
GO:0006984	ER-nucleus signaling pathway	6/486	46/18722	0.001152037	0.016321795	0.012858418	PPP1R15A/ATF4/BID/HSPA5/FBXW7/BCL2L11	6
GO:0050657	nucleic acid transport	12/486	163/18722	0.001152127	0.016321795	0.012858418	MRPL18/QKI/SLBP/RFTN2/RANBP2/XPO1/NUP98/G3BP2/AHCTF1/ZFP36/LRPPRC/SRSF7	12
GO:0050658	RNA transport	12/486	163/18722	0.001152127	0.016321795	0.012858418	MRPL18/QKI/SLBP/RFTN2/RANBP2/XPO1/NUP98/G3BP2/AHCTF1/ZFP36/LRPPRC/SRSF7	12
GO:0043281	regulation of cysteine-type endopeptidase activity involved in apoptotic process	14/486	209/18722	0.001165289	0.016455526	0.012963772	HSPE1/HSPD1/DNAJB6/TNFSF14/BIRC3/PMAIP1/BID/HERPUD1/NR4A1/BCL2L11/MTCH1/DDX3X/TNFAIP8/ARL6IP1	14
GO:0045786	negative regulation of cell cycle	21/486	385/18722	0.001185399	0.016671566	0.01313397	TNFAIP3/TSPYL2/RGCC/PRKACB/BTG2/CDKN2C/TGFB1/EZH2/DUSP1/SDE2/BTG1/CRY1/SLFN11/NABP1/NR4A1/PPP1R13B/CENPF/CASP3/INTS7/WAC/TAOK3	21
GO:0030512	negative regulation of transforming growth factor beta receptor signaling pathway	8/486	81/18722	0.001191904	0.016671566	0.01313397	HSPA1A/SMAD7/SKI/SNX25/HSPA5/SKIL/CHST11/LEMD3	8
GO:1903533	regulation of protein targeting	8/486	81/18722	0.001191904	0.016671566	0.01313397	BAG3/FYN/UBE2D3/NUCB1/USP36/FBXW7/STOM/PRNP	8
GO:0001838	embryonic epithelial tube formation	10/486	121/18722	0.001226782	0.017105286	0.013475657	STK4/SKI/LUZP1/PRKACB/TGFB1/KDM2B/BRD2/MIB1/CASP3/RALA	10
GO:0090132	epithelium migration	20/486	360/18722	0.001235455	0.017172053	0.013528257	DNAJA4/HSPB1/RGCC/ANXA1/TGFB1/ANLN/GADD45A/ZC3H12A/PRKCA/PRKX/FBXW7/NR4A1/HMOX1/PIK3CG/ITGB1/PIK3R3/AKT3/RAB11A/MAPRE2/PIK3CA	20
GO:0072659	protein localization to plasma membrane	17/486	284/18722	0.00127165	0.017412318	0.013717539	ATP1B3/RAPGEF2/PPP2R5A/ATP2C1/TGFB1/PACS1/SQSTM1/GGA2/ASB3/EZR/ITGB1/RAB8B/GRIP1/PRNP/RAB11A/NECTIN3/PIK3R1	17
GO:0002764	immune response-regulating signaling pathway	24/486	468/18722	0.001273876	0.017412318	0.013717539	HSPD1/HSPA1B/HSPA1A/PTPN22/EPG5/TNFAIP3/IRF4/CBLB/FYN/BIRC3/PRKCB/MAPKAPK2/MAPK8/PDE4B/ZC3H12A/PELI1/KLHL6/DDX3X/EZR/CD200R1/PRNP/RNF125/CYLD/PIK3CA	24
GO:0070262	peptidyl-serine dephosphorylation	4/486	19/18722	0.001274964	0.017412318	0.013717539	PPP1R15A/PPP1R16B/DUSP1/PPP2CA	4
GO:2000116	regulation of cysteine-type endopeptidase activity	15/486	235/18722	0.001282632	0.017412318	0.013717539	HSPE1/HSPD1/DNAJB6/TNFSF14/FYN/BIRC3/PMAIP1/BID/HERPUD1/NR4A1/BCL2L11/MTCH1/DDX3X/TNFAIP8/ARL6IP1	15
GO:1905897	regulation of response to endoplasmic reticulum stress	8/486	82/18722	0.001291402	0.017412318	0.013717539	HSPA1A/PPP1R15A/ERN1/PMAIP1/HERPUD1/HSPA5/BCL2L11/PIK3R1	8
GO:0010803	regulation of tumor necrosis factor-mediated signaling pathway	6/486	47/18722	0.001292136	0.017412318	0.013717539	HSPA1B/HSPA1A/TNFAIP3/HIPK1/UBE2K/CYLD	6
GO:0032008	positive regulation of TOR signaling	6/486	47/18722	0.001292136	0.017412318	0.013717539	SIK3/RHEB/GPR137B/AKT3/WAC/PIK3CA	6
GO:0045646	regulation of erythrocyte differentiation	6/486	47/18722	0.001292136	0.017412318	0.013717539	HSPA1B/HSPA1A/STAT3/STAT5B/ZFP36/HSPA9	6
GO:0046677	response to antibiotic	6/486	47/18722	0.001292136	0.017412318	0.013717539	HSP90AA1/SOD1/EZH2/HSPA5/CBL/CASP3	6
GO:0051972	regulation of telomerase activity	6/486	47/18722	0.001292136	0.017412318	0.013717539	HSP90AA1/HSP90AB1/PTGES3/TCP1/CCT4/CCT2	6
GO:0016032	viral process	22/486	415/18722	0.001318486	0.017713402	0.013954735	HSPA1B/HSPA1A/HSP90AB1/HSPA8/VPS37B/TRIM26/CXCR4/ZC3HAV1/CD55/SNX3/LDLR/ITGA5/MAN2A1/ATG16L1/ZC3H12A/SRPK2/NPC1/ZFP36/DDX3X/STOM/ITGB1/MGAT4A	22
GO:0051236	establishment of RNA localization	12/486	166/18722	0.001347998	0.018055	0.014223848	MRPL18/QKI/SLBP/RFTN2/RANBP2/XPO1/NUP98/G3BP2/AHCTF1/ZFP36/LRPPRC/SRSF7	12
GO:0010821	regulation of mitochondrion organization	11/486	144/18722	0.001357756	0.018130755	0.014283529	MCU/HSPA1A/USP36/PMAIP1/MAPK8/BID/SQSTM1/FBXW7/BCL2L11/RALA/DDHD1	11
GO:0002237	response to molecule of bacterial origin	20/486	363/18722	0.001364454	0.018158564	0.014305437	HSPD1/PTPN22/TNFAIP3/CD55/JUND/SOD2/TGFB1/GCH1/MAPKAPK2/MAPK8/PDE4B/ZC3H12A/PRKCA/LITAF/NR4A1/NFKB1/PELI1/CASP3/ZFP36/ADIPOR2	20
GO:0007265	Ras protein signal transduction	19/486	337/18722	0.001368055	0.018158564	0.014305437	RAPGEF2/DOK2/DENND4A/SDCBP/CTNNAL1/CSF1/SQSTM1/G3BP2/RAB21/CBL/CDC42SE2/ABI2/AKAP13/PIK3CG/ITGB1/CUL3/RALA/RAB30/MAPRE2	19
GO:1901987	regulation of cell cycle phase transition	21/486	390/18722	0.001390221	0.018397542	0.014493705	RGCC/ANXA1/NEK10/FAM83D/EZH2/DUSP1/ANLN/SDE2/CRY1/BID/SLFN11/NABP1/FBXW7/CENPF/DDX3X/INTS7/CUL3/CDC14A/RAB11A/WAC/TAOK3	21
GO:0035036	sperm-egg recognition	6/486	48/18722	0.001444883	0.018950693	0.014929481	TCP1/CCT4/CCT3/CCT2/CCT5/B4GALT1	6
GO:0042149	cellular response to glucose starvation	6/486	48/18722	0.001444883	0.018950693	0.014929481	SESN3/ATF4/PMAIP1/ZC3H12A/HSPA5/CPEB4	6
GO:2001238	positive regulation of extrinsic apoptotic signaling pathway	6/486	48/18722	0.001444883	0.018950693	0.014929481	DEDD2/STK4/PMAIP1/BID/SKIL/CYLD	6
GO:0090130	tissue migration	20/486	365/18722	0.001456697	0.019022523	0.01498607	DNAJA4/HSPB1/RGCC/ANXA1/TGFB1/ANLN/GADD45A/ZC3H12A/PRKCA/PRKX/FBXW7/NR4A1/HMOX1/PIK3CG/ITGB1/PIK3R3/AKT3/RAB11A/MAPRE2/PIK3CA	20
GO:0000082	G1/S transition of mitotic cell cycle	14/486	214/18722	0.001458967	0.019022523	0.01498607	RGCC/PHF8/ANXA1/CDKN2C/EZH2/SDE2/BID/SLFN11/DDX3X/ITGB1/CUL3/GSPT1/WAC/CDK17	14
GO:0048545	response to steroid hormone	19/486	339/18722	0.001464571	0.019039424	0.014999384	HSPD1/DNAJA1/PTGES3/PER1/FBXO32/ANXA1/TGFB1/DUSP1/ATP2B1/CRY1/BCL2L11/NPC1/TAF7/NR3C1/UBR5/CASP3/ZFP36/TXNIP/CNOT2	19
GO:0061157	mRNA destabilization	8/486	84/18722	0.001510186	0.019574839	0.015421188	CNOT6L/BTG2/TENT4B/TOB1/TNRC6B/ZC3H12A/ZFP36/CNOT2	8
GO:1903039	positive regulation of leukocyte cell-cell adhesion	15/486	239/18722	0.001516033	0.01959318	0.015435637	HSPD1/HSPH1/PTPN22/CD55/TNFSF14/TNFSF9/ANXA1/FYN/SELENOK/NFAT5/STAT5B/ZBTB1/SLC7A1/IL7R/PIK3CA	15
GO:1903076	regulation of protein localization to plasma membrane	9/486	104/18722	0.001543102	0.019884869	0.015665431	PPP2R5A/ATP2C1/TGFB1/SQSTM1/EZR/ITGB1/PRNP/RAB11A/PIK3R1	9
GO:0006937	regulation of muscle contraction	12/486	169/18722	0.001570623	0.020180679	0.015898473	SOD1/SMAD7/RGS2/ANXA6/ATP2B1/PDE4B/ZC3H12A/CAMK2D/NR4A1/CALM2/ASB3/PIK3CG	12
GO:0009612	response to mechanical stimulus	14/486	216/18722	0.001592581	0.020344537	0.016027561	BAG3/CXCR4/SLC38A2/TNFSF14/BTG2/JUND/FYN/MAPK8/GADD45A/WHRN/NFKB1/CNN2/TXNIP/PIK3CA	14
GO:0050870	positive regulation of T cell activation	14/486	216/18722	0.001592581	0.020344537	0.016027561	HSPD1/HSPH1/PTPN22/CD55/TNFSF14/TNFSF9/ANXA1/FYN/SELENOK/STAT5B/ZBTB1/SLC7A1/IL7R/PIK3CA	14
GO:1902041	regulation of extrinsic apoptotic signaling pathway via death domain receptors	6/486	49/18722	0.001611009	0.020520633	0.01616629	TNFAIP3/STK4/PMAIP1/SKIL/DDX3X/HMOX1	6
GO:0010507	negative regulation of autophagy	8/486	85/18722	0.001630072	0.020703792	0.016310585	PTPN22/USP36/STAT3/MCL1/NPC1/NAMPT/HMOX1/PIK3CA	8
GO:0062207	regulation of pattern recognition receptor signaling pathway	9/486	105/18722	0.001649917	0.020895791	0.016461843	HSPA1B/HSPA1A/PTPN22/TNFAIP3/IRF4/BIRC3/PELI1/DDX3X/RNF125	9
GO:0031929	TOR signaling	10/486	126/18722	0.001666084	0.021040265	0.01657566	SIK3/SESN3/FAM83D/UBR1/RHEB/GPR137B/UBR2/AKT3/WAC/PIK3CA	10
GO:0035148	tube formation	11/486	148/18722	0.001692084	0.021307726	0.016786367	STK4/SKI/LUZP1/PRKACB/TGFB1/BCL2L11/KDM2B/BRD2/MIB1/CASP3/RALA	11
GO:0032212	positive regulation of telomere maintenance via telomerase	5/486	34/18722	0.001725136	0.021542951	0.016971679	TCP1/CCT4/CCT3/CCT2/CCT5	5
GO:0090075	relaxation of muscle	5/486	34/18722	0.001725136	0.021542951	0.016971679	SOD1/RGS2/PDE4B/CAMK2D/PIK3CA	5
GO:0043967	histone H4 acetylation	7/486	67/18722	0.001725386	0.021542951	0.016971679	MORF4L2/PER1/IRF4/NAA50/RUVBL2/TAF7/KANSL1	7
GO:2000117	negative regulation of cysteine-type endopeptidase activity	8/486	86/18722	0.001757367	0.021880462	0.017237573	DNAJB6/TNFSF14/BIRC3/HERPUD1/NR4A1/DDX3X/TNFAIP8/ARL6IP1	8
GO:0046822	regulation of nucleocytoplasmic transport	9/486	106/18722	0.001762578	0.021883696	0.01724012	BAG3/HSP90AB1/RANGAP1/TGFB1/XPO1/ZC3H12A/SUMO1/UBR5/PIK3R1	9
GO:1903747	regulation of establishment of protein localization to mitochondrion	6/486	50/18722	0.001791257	0.022177469	0.017471557	BAG3/DNAJA1/UBE2D3/USP36/MAPK8/FBXW7	6
GO:0010728	regulation of hydrogen peroxide biosynthetic process	3/486	10/18722	0.001820709	0.022292333	0.017562047	FYN/SOD2/STAT3	3
GO:0010992	ubiquitin recycling	3/486	10/18722	0.001820709	0.022292333	0.017562047	UBE2S/UBE2K/FBXW7	3
GO:0070544	histone H3-K36 demethylation	3/486	10/18722	0.001820709	0.022292333	0.017562047	PHF8/KDM2B/KDM2A	3
GO:0071233	cellular response to leucine	3/486	10/18722	0.001820709	0.022292333	0.017562047	SESN3/UBR1/UBR2	3
GO:0010038	response to metal ion	20/486	373/18722	0.001880718	0.022791152	0.01795502	CACYBP/SOD1/JUND/JUNB/UBE2D3/SOD2/DUSP1/MAPK8/SUMO1/HSPA5/BRAF/CAMK2D/SLC12A2/NPC1/PPP2CA/CALM2/CASP3/HMOX1/TXNIP/PRNP	20
GO:0009988	cell-cell recognition	7/486	68/18722	0.001881249	0.022791152	0.01795502	TCP1/CCT4/CCT3/CCT2/MSN/CCT5/B4GALT1	7
GO:2000060	positive regulation of ubiquitin-dependent protein catabolic process	9/486	107/18722	0.001881314	0.022791152	0.01795502	HSPA1B/HSPA1A/ZFAND2A/SMAD7/ARIH1/RNF19A/SUMO1/HERPUD1/FBXW7	9
GO:0016049	cell growth	24/486	482/18722	0.001883788	0.022791152	0.01795502	HSPA1B/HSPA1A/HSP90AA1/HSP90AB1/CXCR4/TSPYL2/SMAD7/RGS2/CDKN2C/TGFB1/SDCBP/BTG1/RUFY3/CAMK2D/RAB21/KDM2B/PPP2CA/ADNP2/DDX3X/AKAP13/ITGB1/ADIPOR2/USP9X/RAB11A	24
GO:0019915	lipid storage	8/486	87/18722	0.001892388	0.022791152	0.01795502	PLIN2/OSBPL8/ABCG1/CRY1/ZC3H12A/FBXW7/NFKB1/STAT5B	8
GO:0150104	transport across blood-brain barrier	8/486	87/18722	0.001892388	0.022791152	0.01795502	SLC5A3/ABCC1/SLC7A5/SLC38A2/ATP8A1/SLC12A2/ABCB1/SLC7A1	8
GO:1905898	positive regulation of response to endoplasmic reticulum stress	5/486	35/18722	0.001970333	0.023539082	0.018544244	ERN1/PMAIP1/HERPUD1/BCL2L11/PIK3R1	5
GO:0042594	response to starvation	13/486	197/18722	0.001970466	0.023539082	0.018544244	HSPA8/SLC38A2/SESN3/ATF4/PMAIP1/MAPK8/ZC3H12A/HSPA5/PPM1D/CPEB4/CBL/ZFP36/GABARAPL1	13
GO:0071248	cellular response to metal ion	13/486	197/18722	0.001970466	0.023539082	0.018544244	CACYBP/SOD1/JUND/JUNB/UBE2D3/MAPK8/SUMO1/HSPA5/BRAF/CAMK2D/SLC12A2/HMOX1/PRNP	13
GO:0044409	entry into host	11/486	151/18722	0.001984618	0.023644235	0.018627085	HSPA1B/HSPA1A/TRIM26/CXCR4/CD55/SNX3/LDLR/ITGA5/CBL/NPC1/ITGB1	11
GO:0071216	cellular response to biotic stimulus	15/486	246/18722	0.002010012	0.023882401	0.018814713	PTPN22/TNFAIP3/CD55/TGFB1/MAPK8/BID/PDE4B/ZC3H12A/PRKCA/HSPA5/LITAF/BCL2L11/NFKB1/ZFP36/TXNIP	15
GO:0010232	vascular transport	8/486	88/18722	0.002035455	0.024055383	0.01895099	SLC5A3/ABCC1/SLC7A5/SLC38A2/ATP8A1/SLC12A2/ABCB1/SLC7A1	8
GO:0050779	RNA destabilization	8/486	88/18722	0.002035455	0.024055383	0.01895099	CNOT6L/BTG2/TENT4B/TOB1/TNRC6B/ZC3H12A/ZFP36/CNOT2	8
GO:0050688	regulation of defense response to virus	7/486	69/18722	0.002047806	0.024072618	0.018964568	HSP90AA1/CGAS/PTPN22/TNFAIP3/SELENOK/ZC3H12A/RNF125	7
GO:1904377	positive regulation of protein localization to cell periphery	7/486	69/18722	0.002047806	0.024072618	0.018964568	ATP2C1/SQSTM1/EZR/ITGB1/PRNP/RAB11A/PIK3R1	7
GO:0007179	transforming growth factor beta receptor signaling pathway	13/486	198/18722	0.002060486	0.024157418	0.019031374	HSPA1A/HSP90AB1/SMAD7/SKI/SNX25/TGFB1/SDCBP/STAT3/HSPA5/SKIL/USP9X/CHST11/LEMD3	13
GO:0051028	mRNA transport	10/486	130/18722	0.002102565	0.024573396	0.019359084	QKI/SLBP/RANBP2/XPO1/NUP98/G3BP2/AHCTF1/ZFP36/LRPPRC/SRSF7	10
GO:0052126	movement in host environment	12/486	175/18722	0.002107085	0.024573396	0.019359084	HSPA1B/HSPA1A/VPS37B/TRIM26/CXCR4/CD55/SNX3/LDLR/ITGA5/CBL/NPC1/ITGB1	12
GO:0034249	negative regulation of cellular amide metabolic process	16/486	273/18722	0.002162855	0.025157423	0.019819184	FXR1/CNOT6L/RGS2/BTG2/TENT4B/TOB1/RTN3/STAT3/TNRC6B/ATF4/ZC3H12A/CPEB4/ZFP36/DDX3X/PRNP/CNOT2	16
GO:1900407	regulation of cellular response to oxidative stress	8/486	89/18722	0.0021869	0.025370337	0.01998692	HSPB1/SOD1/FYN/SOD2/GCH1/ATF4/MCL1/FBXW7	8
GO:0043534	blood vessel endothelial cell migration	12/486	176/18722	0.002209576	0.025566299	0.0201413	HSPB1/RGCC/ANXA1/TGFB1/GADD45A/PRKCA/FBXW7/NR4A1/HMOX1/ITGB1/PIK3R3/AKT3	12
GO:2001234	negative regulation of apoptotic signaling pathway	14/486	224/18722	0.002233287	0.025773182	0.020304283	HSPA1B/HSPA1A/DNAJA1/HSPB1/NR4A2/TNFAIP3/FYN/SOD2/MCL1/BID/HERPUD1/DDX3X/IVNS1ABP/HMOX1	14
GO:0050860	negative regulation of T cell receptor signaling pathway	4/486	22/18722	0.002262491	0.025907278	0.020409925	PTPN22/CBLB/EZR/PRNP	4
GO:0060965	negative regulation of gene silencing by miRNA	4/486	22/18722	0.002262491	0.025907278	0.020409925	TGFB1/STAT3/ZC3H12A/NEAT1	4
GO:0061042	vascular wound healing	4/486	22/18722	0.002262491	0.025907278	0.020409925	CXCR4/TNFAIP3/SLC12A2/ADIPOR2	4
GO:0051235	maintenance of location	18/486	326/18722	0.002272006	0.025949007	0.0204428	PLIN2/RANGAP1/OSBPL8/ABCG1/ANXA6/CRY1/SRGN/ZC3H12A/HSPA5/FTL/G3BP2/CAMK2D/FBXW7/NFKB1/ARHGAP21/STAT5B/CALM2/CHD7	18
GO:0032436	positive regulation of proteasomal ubiquitin-dependent protein catabolic process	8/486	90/18722	0.002347056	0.026598775	0.020954691	HSPA1B/HSPA1A/ZFAND2A/SMAD7/ARIH1/RNF19A/SUMO1/HERPUD1	8
GO:0035304	regulation of protein dephosphorylation	8/486	90/18722	0.002347056	0.026598775	0.020954691	HSP90AB1/PPP2R5A/PPP1R15A/PPP1R2/PPP1R16B/TGFB1/CALM2/PPP6R3	8
GO:0071560	cellular response to transforming growth factor beta stimulus	15/486	250/18722	0.002347962	0.026598775	0.020954691	HSPA1A/HSP90AB1/SMAD7/SKI/SNX25/FYN/TGFB1/SDCBP/STAT3/HSPA5/SKIL/NR3C1/USP9X/CHST11/LEMD3	15
GO:0072175	epithelial tube formation	10/486	132/18722	0.002352969	0.026598775	0.020954691	STK4/SKI/LUZP1/PRKACB/TGFB1/KDM2B/BRD2/MIB1/CASP3/RALA	10
GO:0032210	regulation of telomere maintenance via telomerase	6/486	53/18722	0.002424362	0.027335917	0.021535417	TCP1/CCT4/TENT4B/CCT3/CCT2/CCT5	6
GO:0003015	heart process	15/486	251/18722	0.002439436	0.027337922	0.021536996	CXCR4/SOD1/SMAD7/RGS2/FYN/GCH1/ATP2B1/PDE4B/ZC3H12A/CAMK2D/CALM2/ASB3/AKAP13/PIK3CG/PIK3CA	15
GO:0042789	mRNA transcription by RNA polymerase II	3/486	11/18722	0.002455465	0.027337922	0.021536996	STAT3/ATF4/ZBTB1	3
GO:1903265	positive regulation of tumor necrosis factor-mediated signaling pathway	3/486	11/18722	0.002455465	0.027337922	0.021536996	HSPA1B/HSPA1A/UBE2K	3
GO:1903961	positive regulation of anion transmembrane transport	3/486	11/18722	0.002455465	0.027337922	0.021536996	ABCB1/ITGB1/ARL6IP1	3
GO:1905668	positive regulation of protein localization to endosome	3/486	11/18722	0.002455465	0.027337922	0.021536996	MSN/EZR/ABHD17B	3
GO:0006997	nucleus organization	10/486	133/18722	0.002486852	0.0276178	0.021757486	USPL1/PHF8/USP36/PSME4/PRKCB/NUP98/PRKCA/SRPK2/AHCTF1/LEMD3	10
GO:0090257	regulation of muscle system process	15/486	252/18722	0.002533843	0.028019001	0.022073555	SOD1/SMAD7/RGS2/FBXO32/JARID2/ANXA6/ATP2B1/PDE4B/ZC3H12A/PRKCA/CAMK2D/NR4A1/CALM2/ASB3/PIK3CG	15
GO:1904358	positive regulation of telomere maintenance via telomere lengthening	5/486	37/18722	0.002535656	0.028019001	0.022073555	TCP1/CCT4/CCT3/CCT2/CCT5	5
GO:0009267	cellular response to starvation	11/486	156/18722	0.002562701	0.028179118	0.022199696	HSPA8/SLC38A2/SESN3/ATF4/PMAIP1/MAPK8/ZC3H12A/HSPA5/PPM1D/CPEB4/GABARAPL1	11
GO:0051701	biological process involved in interaction with host	13/486	203/18722	0.002562897	0.028179118	0.022199696	HSPA1B/HSPA1A/VPS37B/TCP1/TRIM26/CXCR4/CD55/SNX3/LDLR/ITGA5/CBL/NPC1/ITGB1	13
GO:0034612	response to tumor necrosis factor	15/486	253/18722	0.002631254	0.028858917	0.022735246	HSPA1B/HSPA1A/TNFAIP3/HIPK1/BIRC3/GCH1/ZC3H12A/UBE2K/NFKB1/CASP3/ZFP36/TANK/XCL2/CYLD/KLF2	15
GO:0045932	negative regulation of muscle contraction	4/486	23/18722	0.002683265	0.029319597	0.023098173	SOD1/RGS2/ZC3H12A/PIK3CG	4
GO:1902105	regulation of leukocyte differentiation	16/486	279/18722	0.002686524	0.029319597	0.023098173	SOD1/IRF4/SMAD7/CAMK4/TNFSF9/ANXA1/TGFB1/ZC3H12A/CSF1/PRKCA/FBXW7/STAT5B/GPR137B/ZBTB1/IL7R/PIK3R1	16
GO:2000377	regulation of reactive oxygen species metabolic process	11/486	157/18722	0.002693198	0.029320042	0.023098523	HSPD1/SLC5A3/SOD1/FYN/SOD2/TGFB1/STAT3/GCH1/GADD45A/ZC3H12A/ARF4	11
GO:0006839	mitochondrial transport	15/486	254/18722	0.002731742	0.029666584	0.023371531	BAG3/MCU/HSPD1/HSPA1A/HSP90AA1/HSPA4/MRPL18/UBE2D3/USP36/STAT3/PMAIP1/MAPK8/BID/FBXW7/BCL2L11	15
GO:0051052	regulation of DNA metabolic process	19/486	359/18722	0.002791816	0.030244676	0.023826956	HSP90AA1/HSP90AB1/PTGES3/CGAS/TCP1/CCT4/RGCC/TENT4B/UBE2B/CCT3/CCT2/TGFB1/DUSP1/CCT5/UBR5/RLF/USP9X/IL7R/PIK3CA	19
GO:0009166	nucleotide catabolic process	7/486	73/18722	0.002830777	0.030591774	0.024100402	PDE4A/NUDT9/ACOT7/PDE7A/PDE4B/HPRT1/NUDT4	7
GO:0010742	macrophage derived foam cell differentiation	5/486	38/18722	0.002858569	0.030667171	0.0241598	ABCG1/SELENOK/TGFB1/CSF1/NFKB1	5
GO:0046329	negative regulation of JNK cascade	5/486	38/18722	0.002858569	0.030667171	0.0241598	DNAJA1/PTPN22/PER1/CYLD/TAOK3	5
GO:0090077	foam cell differentiation	5/486	38/18722	0.002858569	0.030667171	0.0241598	ABCG1/SELENOK/TGFB1/CSF1/NFKB1	5
GO:1901800	positive regulation of proteasomal protein catabolic process	9/486	114/18722	0.002902575	0.031063881	0.024472331	HSPA1B/HSPA1A/ZFAND2A/SMAD7/ARIH1/RNF19A/SUMO1/HERPUD1/FBXW7	9
GO:0071559	response to transforming growth factor beta	15/486	256/18722	0.00294224	0.031412323	0.024746836	HSPA1A/HSP90AB1/SMAD7/SKI/SNX25/FYN/TGFB1/SDCBP/STAT3/HSPA5/SKIL/NR3C1/USP9X/CHST11/LEMD3	15
GO:0010822	positive regulation of mitochondrion organization	7/486	74/18722	0.003058222	0.032386028	0.025513927	MCU/PMAIP1/MAPK8/BID/BCL2L11/RALA/DDHD1	7
GO:0030968	endoplasmic reticulum unfolded protein response	7/486	74/18722	0.003058222	0.032386028	0.025513927	PPP1R15A/ERN1/ATF4/HERPUD1/HSPA5/BCL2L11/PIK3R1	7
GO:1903201	regulation of oxidative stress-induced cell death	7/486	74/18722	0.003058222	0.032386028	0.025513927	HSPB1/SOD1/FYN/SOD2/ATF4/MCL1/FBXW7	7
GO:0000079	regulation of cyclin-dependent protein serine/threonine kinase activity	8/486	94/18722	0.003081684	0.032386028	0.025513927	CKS2/TNFAIP3/RGCC/CDKN2C/CCNH/GADD45A/CCNG2/CASP3	8
GO:0014020	primary neural tube formation	8/486	94/18722	0.003081684	0.032386028	0.025513927	SKI/LUZP1/PRKACB/TGFB1/KDM2B/BRD2/CASP3/RALA	8
GO:0050684	regulation of mRNA processing	10/486	137/18722	0.003084732	0.032386028	0.025513927	HSPA8/JMJD6/QKI/FXR1/SRSF12/MBNL2/NUP98/SRPK2/TRA2B/SRSF7	10
GO:0060048	cardiac muscle contraction	10/486	137/18722	0.003084732	0.032386028	0.025513927	CXCR4/SMAD7/RGS2/PDE4B/ZC3H12A/CAMK2D/CALM2/ASB3/PIK3CG/PIK3CA	10
GO:0060149	negative regulation of posttranscriptional gene silencing	4/486	24/18722	0.003154682	0.032868326	0.025893885	TGFB1/STAT3/ZC3H12A/NEAT1	4
GO:0060967	negative regulation of gene silencing by RNA	4/486	24/18722	0.003154682	0.032868326	0.025893885	TGFB1/STAT3/ZC3H12A/NEAT1	4
GO:2000209	regulation of anoikis	4/486	24/18722	0.003154682	0.032868326	0.025893885	ITGA5/MCL1/ITGB1/PIK3CA	4
GO:0022409	positive regulation of cell-cell adhesion	16/486	284/18722	0.003199598	0.032868326	0.025893885	HSPD1/HSPH1/PTPN22/CD55/SMAD7/TNFSF14/TNFSF9/ANXA1/FYN/SELENOK/NFAT5/STAT5B/ZBTB1/SLC7A1/IL7R/PIK3CA	16
GO:0097201	negative regulation of transcription from RNA polymerase II promoter in response to stress	3/486	12/18722	0.003211252	0.032868326	0.025893885	BAG3/DNAJB1/HSPA1A	3
GO:1902950	regulation of dendritic spine maintenance	3/486	12/18722	0.003211252	0.032868326	0.025893885	FYN/PRNP/ABHD17B	3
GO:1903332	regulation of protein folding	3/486	12/18722	0.003211252	0.032868326	0.025893885	ST13/PDCL3/HSPA5	3
GO:1905666	regulation of protein localization to endosome	3/486	12/18722	0.003211252	0.032868326	0.025893885	MSN/EZR/ABHD17B	3
GO:0048255	mRNA stabilization	6/486	56/18722	0.00321247	0.032868326	0.025893885	TENT4B/TENT5A/TENT5C/MAPKAPK2/PAIP1/ZFP36	6
GO:0070534	protein K63-linked ubiquitination	6/486	56/18722	0.00321247	0.032868326	0.025893885	PTPN22/UBE2B/UBE2S/PELI1/UBR5/DDX3X	6
GO:0071385	cellular response to glucocorticoid stimulus	6/486	56/18722	0.00321247	0.032868326	0.025893885	FBXO32/ANXA1/ATP2B1/BCL2L11/NR3C1/ZFP36	6
GO:0007006	mitochondrial membrane organization	9/486	116/18722	0.003262962	0.033307832	0.02624013	HSPA1A/HSP90AA1/HSPA4/STAT3/PMAIP1/MAPK8/BID/BCL2L11/HSPA9	9
GO:0002040	sprouting angiogenesis	12/486	185/18722	0.003328196	0.033895451	0.02670306	JMJD6/CEMIP2/PPP1R16B/ANXA1/ITGA5/FBXW7/NR4A1/HMOX1/ITGB1/PIK3R3/AKT3/KLF2	12
GO:0071478	cellular response to radiation	12/486	186/18722	0.003476572	0.035325173	0.027829405	TP53INP1/SDE2/RUVBL2/ATF4/CRY1/GADD45A/HSPA5/ZBTB1/NAMPT/INTS7/TANK/PIK3R1	12
GO:0010883	regulation of lipid storage	6/486	57/18722	0.003513357	0.035617058	0.028059354	PLIN2/OSBPL8/ABCG1/ZC3H12A/FBXW7/NFKB1	6
GO:0001701	in utero embryonic development	19/486	367/18722	0.003550885	0.035833128	0.028229576	DNAJB6/STK4/JUNB/UBE2B/MAN2A1/TENT5C/UBE2A/MAP2K1/BCL2L11/SKIL/MIB1/ITGB1/CUL3/CMIP/CNOT2/CHST11/PHF6/KLF2/CHD7	19
GO:0009615	response to virus	19/486	367/18722	0.003550885	0.035833128	0.028229576	HSP90AA1/CGAS/HSPB1/CXCR4/ZC3HAV1/PTPN22/TNFAIP3/SELENOK/BIRC3/PMAIP1/MLKL/CCT5/ZC3H12A/EEF1G/SLFN11/NFKB1/DDX3X/IVNS1ABP/RNF125	19
GO:0045022	early endosome to late endosome transport	5/486	40/18722	0.003591889	0.036082156	0.028425761	SNX3/MSN/MAP2K1/RAB21/EZR	5
GO:0071276	cellular response to cadmium ion	5/486	40/18722	0.003591889	0.036082156	0.028425761	SOD1/UBE2D3/MAPK8/SUMO1/HMOX1	5
GO:0002695	negative regulation of leukocyte activation	12/486	187/18722	0.003630243	0.036384747	0.028664144	PTPN22/TNFAIP3/SMAD7/SAMSN1/CBLB/ANXA1/LDLR/ZC3H12A/PELI1/CASP3/HMOX1/PRNP	12
GO:1903798	regulation of production of miRNAs involved in gene silencing by miRNA	4/486	25/18722	0.003679557	0.036795566	0.028987791	TGFB1/STAT3/ZC3H12A/MAP2K1	4
GO:0003018	vascular process in circulatory system	15/486	263/18722	0.003786962	0.037784136	0.029766593	SLC5A3/ABCC1/SLC7A5/SOD1/SLC38A2/RGS2/SOD2/ATP8A1/TGFB1/GCH1/ATP2B1/SLC12A2/ABCB1/SLC7A1/KLF2	15
GO:0006983	ER overload response	3/486	13/18722	0.004094783	0.040130688	0.031615222	BID/HSPA5/BCL2L11	3
GO:0010958	regulation of amino acid import across plasma membrane	3/486	13/18722	0.004094783	0.040130688	0.031615222	RGS2/ITGB1/ARL6IP1	3
GO:0043201	response to leucine	3/486	13/18722	0.004094783	0.040130688	0.031615222	SESN3/UBR1/UBR2	3
GO:1900044	regulation of protein K63-linked ubiquitination	3/486	13/18722	0.004094783	0.040130688	0.031615222	PTPN22/UBR5/DDX3X	3
GO:1900103	positive regulation of endoplasmic reticulum unfolded protein response	3/486	13/18722	0.004094783	0.040130688	0.031615222	ERN1/BCL2L11/PIK3R1	3
GO:1902043	positive regulation of extrinsic apoptotic signaling pathway via death domain receptors	3/486	13/18722	0.004094783	0.040130688	0.031615222	STK4/PMAIP1/SKIL	3
GO:1903651	positive regulation of cytoplasmic transport	3/486	13/18722	0.004094783	0.040130688	0.031615222	MSN/RAB21/EZR	3
GO:1903789	regulation of amino acid transmembrane transport	3/486	13/18722	0.004094783	0.040130688	0.031615222	RGS2/ITGB1/ARL6IP1	3
GO:0002820	negative regulation of adaptive immune response	6/486	59/18722	0.004177301	0.040758654	0.032109938	CD55/AHR/SMAD7/SAMSN1/ZC3H12A/IL7R	6
GO:0035306	positive regulation of dephosphorylation	6/486	59/18722	0.004177301	0.040758654	0.032109938	HSP90AB1/PPP2R5A/PPP1R15A/PPP1R16B/TGFB1/CALM2	6
GO:0038061	NIK/NF-kappaB signaling	10/486	143/18722	0.004190708	0.040799407	0.032142043	PTPN22/TNFSF14/REL/BIRC3/NFAT5/RELB/ZC3H12A/LITAF/DDX3X/CYLD	10
GO:0070920	regulation of production of small RNA involved in gene silencing by RNA	4/486	26/18722	0.004260629	0.041388963	0.032606499	TGFB1/STAT3/ZC3H12A/MAP2K1	4
GO:0002224	toll-like receptor signaling pathway	9/486	121/18722	0.004318869	0.041679914	0.032835712	HSPD1/PTPN22/EPG5/TNFAIP3/IRF4/BIRC3/MAPKAPK2/PELI1/DDX3X	9
GO:0042177	negative regulation of protein catabolic process	9/486	121/18722	0.004318869	0.041679914	0.032835712	HSP90AB1/PDCL3/SNX3/RYBP/FYN/AZIN1/SDCBP/CYP51A1/WAC	9
GO:0042752	regulation of circadian rhythm	9/486	121/18722	0.004318869	0.041679914	0.032835712	PER1/EZH2/PPP1CB/MAPK8/CRY1/FBXW7/PHLPP1/USP9X/KDM2A	9
GO:0046718	viral entry into host cell	10/486	144/18722	0.004402123	0.042390811	0.033395762	HSPA1B/HSPA1A/TRIM26/CXCR4/CD55/SNX3/LDLR/ITGA5/NPC1/ITGB1	10
GO:0032872	regulation of stress-activated MAPK cascade	12/486	192/18722	0.004482789	0.043073758	0.033933792	DNAJA1/PTPN22/PER1/DUSP1/SDCBP/GADD45A/ZC3H12A/MAP2K1/PHLPP1/EZR/CYLD/TAOK3	12
GO:0006626	protein targeting to mitochondrion	8/486	100/18722	0.004505158	0.043194788	0.03402914	BAG3/HSPD1/HSP90AA1/HSPA4/UBE2D3/USP36/BID/FBXW7	8
GO:0071229	cellular response to acid chemical	7/486	80/18722	0.00472939	0.045246542	0.035645526	SESN3/FYN/UBR1/CPEB4/UBR2/KLF2/PIK3CA	7
GO:0045580	regulation of T cell differentiation	10/486	146/18722	0.004850122	0.046301385	0.036476538	SOD1/IRF4/SMAD7/CAMK4/TNFSF9/ANXA1/ZC3H12A/STAT5B/ZBTB1/IL7R	10
GO:0032703	negative regulation of interleukin-2 production	4/486	27/18722	0.004900558	0.046675145	0.036770989	TNFAIP3/ZFP36/EZR/PRNP	4
GO:0071384	cellular response to corticosteroid stimulus	6/486	61/18722	0.004929629	0.046675145	0.036770989	FBXO32/ANXA1/ATP2B1/BCL2L11/NR3C1/ZFP36	6
GO:1904356	regulation of telomere maintenance via telomere lengthening	6/486	61/18722	0.004929629	0.046675145	0.036770989	TCP1/CCT4/TENT4B/CCT3/CCT2/CCT5	6
GO:0098927	vesicle-mediated transport between endosomal compartments	5/486	43/18722	0.004931514	0.046675145	0.036770989	SNX3/MSN/MAP2K1/RAB21/EZR	5
GO:0017148	negative regulation of translation	14/486	245/18722	0.004979252	0.046926001	0.036968614	FXR1/CNOT6L/RGS2/BTG2/TENT4B/TOB1/STAT3/TNRC6B/ATF4/ZC3H12A/CPEB4/ZFP36/DDX3X/CNOT2	14
GO:0070663	regulation of leukocyte proliferation	14/486	245/18722	0.004979252	0.046926001	0.036968614	PTPN22/TNFAIP3/CD55/AHR/TNFSF9/CBLB/ANXA1/SELENOK/CSF1/PELI1/STAT5B/CASP3/SLC7A1/PRNP	14
GO:0021954	central nervous system neuron development	7/486	81/18722	0.005064017	0.047269952	0.037239581	HSP90AA1/HSP90AB1/NR4A2/RAPGEF2/UBB/BTG2/HPRT1	7
GO:0071260	cellular response to mechanical stimulus	7/486	81/18722	0.005064017	0.047269952	0.037239581	BAG3/SLC38A2/TNFSF14/MAPK8/GADD45A/NFKB1/CNN2	7
GO:0070302	regulation of stress-activated protein kinase signaling cascade	12/486	195/18722	0.005066741	0.047269952	0.037239581	DNAJA1/PTPN22/PER1/DUSP1/SDCBP/GADD45A/ZC3H12A/MAP2K1/PHLPP1/EZR/CYLD/TAOK3	12
GO:0010508	positive regulation of autophagy	9/486	124/18722	0.00506979	0.047269952	0.037239581	BAG3/SESN3/TP53INP1/ATG16L1/BID/ZC3H12A/BCL2L11/HMOX1/WAC	9
GO:0016331	morphogenesis of embryonic epithelium	10/486	147/18722	0.005087154	0.047269952	0.037239581	STK4/SKI/LUZP1/PRKACB/TGFB1/KDM2B/BRD2/MIB1/CASP3/RALA	10
GO:0009214	cyclic nucleotide catabolic process	3/486	14/18722	0.005111999	0.047269952	0.037239581	PDE4A/PDE7A/PDE4B	3
GO:0043951	negative regulation of cAMP-mediated signaling	3/486	14/18722	0.005111999	0.047269952	0.037239581	PDE3B/RGS2/UBE2B	3
GO:0061043	regulation of vascular wound healing	3/486	14/18722	0.005111999	0.047269952	0.037239581	CXCR4/TNFAIP3/SLC12A2	3
GO:0086103	G protein-coupled receptor signaling pathway involved in heart process	3/486	14/18722	0.005111999	0.047269952	0.037239581	RGS2/PDE4B/AKAP13	3
GO:0042129	regulation of T cell proliferation	11/486	171/18722	0.005151395	0.047534792	0.037448224	PTPN22/CD55/TNFSF9/CBLB/ANXA1/SELENOK/PELI1/STAT5B/CASP3/SLC7A1/PRNP	11
GO:1901990	regulation of mitotic cell cycle phase transition	16/486	299/18722	0.005244299	0.04829125	0.038044167	RGCC/ANXA1/EZH2/DUSP1/ANLN/SDE2/BID/SLFN11/NABP1/CENPF/DDX3X/CUL3/CDC14A/RAB11A/WAC/TAOK3	16
GO:0046824	positive regulation of nucleocytoplasmic transport	6/486	62/18722	0.005341002	0.048981089	0.038587626	BAG3/HSP90AB1/TGFB1/ZC3H12A/UBR5/PIK3R1	6
GO:1904375	regulation of protein localization to cell periphery	9/486	125/18722	0.005341377	0.048981089	0.038587626	PPP2R5A/ATP2C1/TGFB1/SQSTM1/EZR/ITGB1/PRNP/RAB11A/PIK3R1	9
GO:1901136	carbohydrate derivative catabolic process	11/486	172/18722	0.005378821	0.049163194	0.038731089	CEMIP2/NEU1/TGFB1/MAN1A1/PDE4A/NUDT9/ACOT7/PDE7A/PDE4B/HPRT1/NUDT4	11
GO:0045639	positive regulation of myeloid cell differentiation	8/486	103/18722	0.005383481	0.049163194	0.038731089	HSPA1B/HSPA1A/RCOR1/TGFB1/STAT3/CSF1/PRKCA/STAT5B	8
GO:0062208	positive regulation of pattern recognition receptor signaling pathway	5/486	44/18722	0.005447485	0.049542969	0.039030279	HSPA1B/HSPA1A/PTPN22/PELI1/DDX3X	5
GO:0089718	amino acid import across plasma membrane	5/486	44/18722	0.005447485	0.049542969	0.039030279	SLC7A5/RGS2/SLC7A1/ITGB1/ARL6IP1	5
GO:0015931	nucleobase-containing compound transport	13/486	222/18722	0.005463934	0.049590527	0.039067746	MRPL18/QKI/EPG5/SLBP/RFTN2/RANBP2/XPO1/NUP98/G3BP2/AHCTF1/ZFP36/LRPPRC/SRSF7	13
GO:0007178	transmembrane receptor protein serine/threonine kinase signaling pathway	18/486	355/18722	0.005534833	0.050131066	0.039493586	HSPA1A/HSP90AB1/SMAD7/SKI/TOB1/SNX25/UBE2D3/TGFB1/SDCBP/STAT3/TGIF2/BTBD11/HSPA5/SKIL/CRIM1/USP9X/CHST11/LEMD3	18
GO:0009411	response to UV	10/486	149/18722	0.005588409	0.050512819	0.039794333	UBE2B/TP53INP1/SDE2/RUVBL2/ATF4/MAPK8/UBE2A/ZBTB1/CASP3/PIK3R1	10
GO:0060325	face morphogenesis	4/486	28/18722	0.005601917	0.05053158	0.039809113	SKI/TIPARP/CSRNP1/ANKRD11	4
GO:0046634	regulation of alpha-beta T cell activation	8/486	104/18722	0.005703513	0.051343229	0.040448536	HSPH1/PTPN22/CD55/IRF4/SMAD7/CBLB/ANXA1/ZC3H12A	8
GO:0051056	regulation of small GTPase mediated signal transduction	16/486	302/18722	0.005759327	0.051740292	0.040761345	RALGAPA1/FAM13A/DENND4A/TAGAP/ARHGAP26/CSF1/SQSTM1/CBL/CDC42SE2/ARHGAP21/AKAP13/PIK3CG/ITGB1/CUL3/SIPA1L1/MAPRE2	16
GO:0046902	regulation of mitochondrial membrane permeability	6/486	63/18722	0.00577695	0.051771923	0.040786264	HSPA1A/STAT3/PMAIP1/MAPK8/BID/BCL2L11	6
GO:1901292	nucleoside phosphate catabolic process	7/486	83/18722	0.005786274	0.051771923	0.040786264	PDE4A/NUDT9/ACOT7/PDE7A/PDE4B/HPRT1/NUDT4	7
GO:0008631	intrinsic apoptotic signaling pathway in response to oxidative stress	5/486	45/18722	0.006000436	0.053364041	0.042040545	HSPB1/SOD1/SOD2/MCL1/FBXW7	5
GO:0048538	thymus development	5/486	45/18722	0.006000436	0.053364041	0.042040545	SOD1/JARID2/MAP2K1/BCL2L11/ZBTB1	5
GO:1904646	cellular response to amyloid-beta	5/486	45/18722	0.006000436	0.053364041	0.042040545	ABCC1/FYN/BCL2L11/NAMPT/PRNP	5
GO:0090287	regulation of cellular response to growth factor stimulus	16/486	304/18722	0.006124916	0.054361705	0.042826511	HSPA1A/HSP90AB1/SMAD7/SKI/TOB1/SNX25/UBE2D3/TGFB1/ITGA5/SDCBP/PRKCB/HSPA5/SKIL/CRIM1/CHST11/LEMD3	16
GO:0032508	DNA duplex unwinding	7/486	84/18722	0.006175009	0.05458708	0.043004063	ANXA1/RUVBL2/CHD2/CHD4/DDX3X/CHD3/CHD7	7
GO:0097061	dendritic spine organization	7/486	84/18722	0.006175009	0.05458708	0.043004063	FYN/ARMCX5-GPRASP2/ABI2/DOCK10/SIPA1L1/PRNP/ABHD17B	7
GO:1903409	reactive oxygen species biosynthetic process	6/486	64/18722	0.006238299	0.054753077	0.043134837	HSPD1/SLC5A3/SOD1/FYN/SOD2/STAT3	6
GO:0023035	CD40 signaling pathway	3/486	15/18722	0.006268112	0.054753077	0.043134837	TNFAIP3/ITGA5/ITGB1	3
GO:0098760	response to interleukin-7	3/486	15/18722	0.006268112	0.054753077	0.043134837	HSPD1/STIP1/IL7R	3
GO:0098761	cellular response to interleukin-7	3/486	15/18722	0.006268112	0.054753077	0.043134837	HSPD1/STIP1/IL7R	3
GO:1900153	positive regulation of nuclear-transcribed mRNA catabolic process, deadenylation-dependent decay	3/486	15/18722	0.006268112	0.054753077	0.043134837	TOB1/TNRC6B/ZFP36	3
GO:1903799	negative regulation of production of miRNAs involved in gene silencing by miRNA	3/486	15/18722	0.006268112	0.054753077	0.043134837	TGFB1/STAT3/ZC3H12A	3
GO:0016055	Wnt signaling pathway	21/486	444/18722	0.006296453	0.054859575	0.043218737	NR4A2/GRK5/TNFAIP3/STK4/WDR61/SKI/UBE2B/SNX3/TGFB1/RUVBL2/HBP1/RNF138/NFKB1/PPP2CA/UBR5/ATP6V0C/DDX3X/TLE4/CUL3/CSNK1G3/CYLD	21
GO:0071241	cellular response to inorganic substance	13/486	226/18722	0.006323558	0.054859575	0.043218737	CACYBP/SOD1/JUND/JUNB/UBE2D3/MAPK8/SUMO1/HSPA5/BRAF/CAMK2D/SLC12A2/HMOX1/PRNP	13
GO:0010458	exit from mitosis	4/486	29/18722	0.006367186	0.054859575	0.043218737	RGCC/ANLN/UBE2S/CDC14A	4
GO:0010592	positive regulation of lamellipodium assembly	4/486	29/18722	0.006367186	0.054859575	0.043218737	AKIRIN1/ABI2/PIK3R1/PIK3CA	4
GO:0021591	ventricular system development	4/486	29/18722	0.006367186	0.054859575	0.043218737	RAPGEF2/MBOAT7/CENPF/KDM2B	4
GO:0040018	positive regulation of multicellular organism growth	4/486	29/18722	0.006367186	0.054859575	0.043218737	CSF1/STAT5B/EZR/CHD7	4
GO:0072539	T-helper 17 cell differentiation	4/486	29/18722	0.006367186	0.054859575	0.043218737	IRF4/SMAD7/STAT3/ZC3H12A	4
GO:0021915	neural tube development	10/486	152/18722	0.006411722	0.055065789	0.043381193	STK4/SKI/LUZP1/PRKACB/TGFB1/KDM2B/BRD2/MIB1/CASP3/RALA	10
GO:0051054	positive regulation of DNA metabolic process	12/486	201/18722	0.006416037	0.055065789	0.043381193	HSP90AA1/HSP90AB1/PTGES3/TCP1/CCT4/RGCC/UBE2B/CCT3/CCT2/TGFB1/CCT5/USP9X	12
GO:1990778	protein localization to cell periphery	17/486	333/18722	0.006468307	0.055406817	0.043649857	ATP1B3/RAPGEF2/PPP2R5A/ATP2C1/TGFB1/PACS1/SQSTM1/GGA2/ASB3/EZR/ITGB1/RAB8B/GRIP1/PRNP/RAB11A/NECTIN3/PIK3R1	17
GO:0016311	dephosphorylation	20/486	417/18722	0.00652999	0.055787758	0.043949965	HSP90AB1/PPP2R5A/PTPN22/PPP1R15A/PPP2R5C/PPP1R2/PPP1R16B/DUSP5/TGFB1/PPP1CB/DUSP1/PPM1D/PHLPP1/PPP2CA/PPP3R1/CALM2/DUSP4/CDC14A/LPIN2/PPP6R3	20
GO:0032944	regulation of mononuclear cell proliferation	13/486	227/18722	0.006554446	0.055787758	0.043949965	PTPN22/CD55/AHR/TNFSF9/CBLB/ANXA1/SELENOK/CSF1/PELI1/STAT5B/CASP3/SLC7A1/PRNP	13
GO:0046777	protein autophosphorylation	13/486	227/18722	0.006554446	0.055787758	0.043949965	GRK5/CLK1/STK4/CAMK4/FYN/ERN1/NEK10/MAPKAPK2/CAMK2D/PRKX/CALM2/DDX3X/TAOK3	13
GO:0097305	response to alcohol	14/486	253/18722	0.006563266	0.055787758	0.043949965	SOD1/AHR/RGS2/FYN/SOD2/TP53INP1/TGFB1/STAT3/ATP2B1/GRAMD1B/CBL/ADIPOR2/GNG2/KLF2	14
GO:0031057	negative regulation of histone modification	5/486	46/18722	0.006591704	0.055921946	0.044055679	SKI/JARID2/UBE2B/TAF7/UBR5	5
GO:0198738	cell-cell signaling by wnt	21/486	446/18722	0.006614403	0.05594134	0.044070958	NR4A2/GRK5/TNFAIP3/STK4/WDR61/SKI/UBE2B/SNX3/TGFB1/RUVBL2/HBP1/RNF138/NFKB1/PPP2CA/UBR5/ATP6V0C/DDX3X/TLE4/CUL3/CSNK1G3/CYLD	21
GO:0043405	regulation of MAP kinase activity	11/486	177/18722	0.006637493	0.05594134	0.044070958	DNAJA1/PTPN22/RGS2/ERN1/NEK10/TGFB1/EZH2/DUSP1/AKAP13/PIK3CG/TAOK3	11
GO:0098739	import across plasma membrane	11/486	177/18722	0.006637493	0.05594134	0.044070958	SLC5A3/ATP1B3/SLC7A5/SLC39A6/RGS2/FYN/SLC12A2/SLC7A1/ITGB1/ARL6IP1/PRNP	11
GO:0001667	ameboidal-type cell migration	22/486	475/18722	0.00665294	0.05594134	0.044070958	DNAJA4/HSPB1/RGCC/ANXA1/ANXA6/TGFB1/ANLN/GADD45A/ZC3H12A/PRKCA/PRKX/FBXW7/NR4A1/HMOX1/PIK3CG/ITGB1/ADIPOR2/PIK3R3/AKT3/RAB11A/MAPRE2/PIK3CA	22
GO:0042113	B cell activation	17/486	334/18722	0.006657273	0.05594134	0.044070958	HSPD1/TNFAIP3/AHR/SAMSN1/TGFB1/EZH2/PRKCB/TXLNA/IRF2BP2/PELI1/STAT5B/CASP3/ITGB1/CMTM7/DOCK10/IL7R/PIK3R1	17
GO:0038034	signal transduction in absence of ligand	6/486	65/18722	0.00672587	0.056197252	0.044272568	BAG3/HSPA1B/HSPA1A/FYN/MCL1/BCL2L11	6
GO:0043489	RNA stabilization	6/486	65/18722	0.00672587	0.056197252	0.044272568	TENT4B/TENT5A/TENT5C/MAPKAPK2/PAIP1/ZFP36	6
GO:0097192	extrinsic apoptotic signaling pathway in absence of ligand	6/486	65/18722	0.00672587	0.056197252	0.044272568	BAG3/HSPA1B/HSPA1A/FYN/MCL1/BCL2L11	6
GO:0051656	establishment of organelle localization	19/486	390/18722	0.006739851	0.056207812	0.044280886	UBB/BICDL1/NUSAP1/UBE2B/NUDC/FAM83D/SNAP23/XPO1/CEP83/CBL/CENPF/ARHGAP21/EZR/HMOX1/PIK3CG/ITGB1/CUL3/LRPPRC/RAB11A	19
GO:0022406	membrane docking	7/486	86/18722	0.007010466	0.058354536	0.04597209	ESYT2/SNX3/MSN/STX11/CEP83/EZR/RAB8B	7
GO:0071356	cellular response to tumor necrosis factor	13/486	229/18722	0.007036311	0.058459574	0.04605484	HSPA1B/HSPA1A/TNFAIP3/HIPK1/BIRC3/ZC3H12A/UBE2K/NFKB1/ZFP36/TANK/XCL2/CYLD/KLF2	13
GO:0007173	epidermal growth factor receptor signaling pathway	8/486	108/18722	0.007130476	0.058814408	0.04633438	DGKD/CBLB/TGFB1/BRAF/FBXW7/CBL/ARF4/PIK3CA	8
GO:0032480	negative regulation of type I interferon production	4/486	30/18722	0.007198746	0.058814408	0.04633438	REL/RELB/RNF125/CYLD	4
GO:0050858	negative regulation of antigen receptor-mediated signaling pathway	4/486	30/18722	0.007198746	0.058814408	0.04633438	PTPN22/CBLB/EZR/PRNP	4
GO:0006941	striated muscle contraction	11/486	179/18722	0.007201178	0.058814408	0.04633438	CXCR4/SMAD7/RGS2/PDE4B/ZC3H12A/CAMK2D/NR4A1/CALM2/ASB3/PIK3CG/PIK3CA	11
GO:0000723	telomere maintenance	9/486	131/18722	0.007215004	0.058814408	0.04633438	HSP90AA1/HSP90AB1/PTGES3/TCP1/CCT4/TENT4B/CCT3/CCT2/CCT5	9
GO:0006612	protein targeting to membrane	9/486	131/18722	0.007215004	0.058814408	0.04633438	VPS37B/FYN/SDCBP/HSPA5/ZDHHC14/STOM/RAB8B/ARL6IP1/PRNP	9
GO:0046683	response to organophosphorus	9/486	131/18722	0.007215004	0.058814408	0.04633438	HSPD1/RAPGEF2/SOD1/PER1/AHR/DUSP1/HSPA5/EZR/PIK3CG	9
GO:0042311	vasodilation	5/486	47/18722	0.007222605	0.058814408	0.04633438	SOD1/RGS2/SOD2/GCH1/KLF2	5
GO:0050798	activated T cell proliferation	5/486	47/18722	0.007222605	0.058814408	0.04633438	TNFSF9/FYN/STAT5B/CASP3/PRNP	5
GO:0042093	T-helper cell differentiation	6/486	66/18722	0.007240483	0.058814408	0.04633438	IRF4/SMAD7/ANXA1/STAT3/RELB/ZC3H12A	6
GO:0072678	T cell migration	6/486	66/18722	0.007240483	0.058814408	0.04633438	SELENOK/MSN/SLC12A2/PIK3CG/CD200R1/XCL2	6
GO:0034976	response to endoplasmic reticulum stress	14/486	256/18722	0.007252003	0.058814408	0.04633438	HSPA1A/PPP1R15A/ERN1/SELENOK/MAN1A1/ATF4/PMAIP1/BID/HERPUD1/UBE2K/HSPA5/BCL2L11/DDX3X/PIK3R1	14
GO:0090092	regulation of transmembrane receptor protein serine/threonine kinase signaling pathway	14/486	256/18722	0.007252003	0.058814408	0.04633438	HSPA1A/HSP90AB1/SMAD7/SKI/TOB1/SNX25/UBE2D3/TGFB1/SDCBP/HSPA5/SKIL/CRIM1/CHST11/LEMD3	14
GO:0042060	wound healing	20/486	422/18722	0.007406419	0.059956722	0.047234303	HSPB1/CXCR4/TNFAIP3/DGKD/ANXA1/ANXA6/TGFB1/ITGA5/DGKE/PRKCA/SLC12A2/B4GALT1/CASP3/CNN2/HMOX1/PIK3CG/ITGB1/ADIPOR2/GNAS/PIK3CA	20
GO:0009299	mRNA transcription	3/486	16/18722	0.007567647	0.060705988	0.047824579	STAT3/ATF4/ZBTB1	3
GO:0034138	toll-like receptor 3 signaling pathway	3/486	16/18722	0.007567647	0.060705988	0.047824579	PTPN22/TNFAIP3/PELI1	3
GO:0045651	positive regulation of macrophage differentiation	3/486	16/18722	0.007567647	0.060705988	0.047824579	TGFB1/CSF1/PRKCA	3
GO:0061684	chaperone-mediated autophagy	3/486	16/18722	0.007567647	0.060705988	0.047824579	BAG3/HSP90AA1/HSPA8	3
GO:0097284	hepatocyte apoptotic process	3/486	16/18722	0.007567647	0.060705988	0.047824579	STK4/BID/PIK3CG	3
GO:0046631	alpha-beta T cell activation	10/486	156/18722	0.007652634	0.061276529	0.048274055	HSPH1/PTPN22/CD55/IRF4/SMAD7/CBLB/ANXA1/STAT3/RELB/ZC3H12A	10
GO:2000059	negative regulation of ubiquitin-dependent protein catabolic process	5/486	48/18722	0.007894434	0.063098367	0.049709311	HSP90AB1/PDCL3/RYBP/SDCBP/WAC	5
GO:0001843	neural tube closure	7/486	88/18722	0.007926938	0.063118204	0.049724939	SKI/PRKACB/TGFB1/KDM2B/BRD2/CASP3/RALA	7
GO:0002698	negative regulation of immune effector process	8/486	110/18722	0.007937659	0.063118204	0.049724939	CD55/AHR/SMAD7/ANXA1/TGFB1/ZC3H12A/HMOX1/IL7R	8
GO:1903052	positive regulation of proteolysis involved in cellular protein catabolic process	9/486	133/18722	0.007939756	0.063118204	0.049724939	HSPA1B/HSPA1A/ZFAND2A/SMAD7/ARIH1/RNF19A/SUMO1/HERPUD1/FBXW7	9
GO:0051250	negative regulation of lymphocyte activation	10/486	157/18722	0.007990011	0.063403678	0.049949837	PTPN22/TNFAIP3/SMAD7/SAMSN1/CBLB/ANXA1/ZC3H12A/PELI1/CASP3/PRNP	10
GO:0001782	B cell homeostasis	4/486	31/18722	0.008098875	0.064037619	0.050449261	TNFAIP3/BCL2L11/CASP3/DOCK10	4
GO:0006301	postreplication repair	4/486	31/18722	0.008098875	0.064037619	0.050449261	UBE2B/UBE2A/ZBTB1/REV3L	4
GO:0050900	leukocyte migration	18/486	369/18722	0.008126686	0.064142772	0.0505321	MCU/CXCR4/ANXA1/FYN/SELENOK/MSN/DUSP1/PDE4B/CSF1/AKIRIN1/SLC12A2/B4GALT1/STAT5B/HMOX1/PIK3CG/ITGB1/CD200R1/XCL2	18
GO:0002294	CD4-positive, alpha-beta T cell differentiation involved in immune response	6/486	68/18722	0.008354084	0.065702941	0.051761212	IRF4/SMAD7/ANXA1/STAT3/RELB/ZC3H12A	6
GO:0007585	respiratory gaseous exchange by respiratory system	6/486	68/18722	0.008354084	0.065702941	0.051761212	SLC5A3/NR4A2/GLS/NEK10/MAN2A1/CHST11	6
GO:0060606	tube closure	7/486	89/18722	0.008416942	0.066079719	0.05205804	SKI/PRKACB/TGFB1/KDM2B/BRD2/CASP3/RALA	7
GO:0002819	regulation of adaptive immune response	11/486	183/18722	0.00844019	0.06614475	0.052109272	HSPD1/TNFAIP3/CD55/AHR/SMAD7/SAMSN1/ANXA1/TGFB1/ZC3H12A/ZBTB1/IL7R	11
GO:0009409	response to cold	5/486	49/18722	0.008608459	0.067344052	0.05305409	HSPD1/HSP90AA1/METRNL/SOD2/ATP2B1	5
GO:0032392	DNA geometric change	7/486	90/18722	0.00892886	0.069293923	0.054590211	ANXA1/RUVBL2/CHD2/CHD4/DDX3X/CHD3/CHD7	7
GO:0045638	negative regulation of myeloid cell differentiation	7/486	90/18722	0.00892886	0.069293923	0.054590211	WDR61/FBXW7/STAT5B/GPR137B/ZFP36/HSPA9/PIK3R1	7
GO:0002287	alpha-beta T cell activation involved in immune response	6/486	69/18722	0.008954682	0.069293923	0.054590211	IRF4/SMAD7/ANXA1/STAT3/RELB/ZC3H12A	6
GO:0002293	alpha-beta T cell differentiation involved in immune response	6/486	69/18722	0.008954682	0.069293923	0.054590211	IRF4/SMAD7/ANXA1/STAT3/RELB/ZC3H12A	6
GO:0050866	negative regulation of cell activation	12/486	210/18722	0.008955739	0.069293923	0.054590211	PTPN22/TNFAIP3/SMAD7/SAMSN1/CBLB/ANXA1/LDLR/ZC3H12A/PELI1/CASP3/HMOX1/PRNP	12
GO:0048285	organelle fission	22/486	488/18722	0.008976598	0.069293923	0.054590211	MCU/HSPA1B/HSPA1A/CKS2/UBB/RGCC/NUSAP1/UBE2B/NUDC/DUSP1/ANLN/NAA50/UBE2S/BCL2L11/CENPF/NCAPD3/UBR2/CUL3/RALA/DDHD1/CDC14A/RAB11A	22
GO:0001829	trophectodermal cell differentiation	3/486	17/18722	0.009014481	0.069293923	0.054590211	JUNB/CUL3/CNOT2	3
GO:0007096	regulation of exit from mitosis	3/486	17/18722	0.009014481	0.069293923	0.054590211	RGCC/ANLN/CDC14A	3
GO:0034349	glial cell apoptotic process	3/486	17/18722	0.009014481	0.069293923	0.054590211	BID/PRKCA/CASP3	3
GO:0036092	phosphatidylinositol-3-phosphate biosynthetic process	3/486	17/18722	0.009014481	0.069293923	0.054590211	PIK3CG/PIK3R3/PIK3CA	3
GO:0060323	head morphogenesis	4/486	32/18722	0.009069748	0.069356898	0.054639823	SKI/TIPARP/CSRNP1/ANKRD11	4
GO:0071875	adrenergic receptor signaling pathway	4/486	32/18722	0.009069748	0.069356898	0.054639823	RAPGEF2/RGS2/PDE4B/AKAP13	4
GO:1902235	regulation of endoplasmic reticulum stress-induced intrinsic apoptotic signaling pathway	4/486	32/18722	0.009069748	0.069356898	0.054639823	HSPA1A/PMAIP1/HERPUD1/BCL2L11	4
GO:0001961	positive regulation of cytokine-mediated signaling pathway	5/486	50/18722	0.009365926	0.071498089	0.056326668	HSPA1B/HSPA1A/CXCR4/CSF1/UBE2K	5
GO:0052547	regulation of peptidase activity	21/486	461/18722	0.00944225	0.071956457	0.056687773	SERPINH1/HSPE1/HSPD1/DNAJB6/TNFSF14/FYN/BIRC3/PSME4/STAT3/PMAIP1/BID/HERPUD1/NR4A1/BCL2L11/MTCH1/CRIM1/DDX3X/TANK/TNFAIP8/ARL6IP1/PRNP	21
GO:0009416	response to light stimulus	16/486	320/18722	0.009774645	0.074361326	0.058582345	PER1/JUND/UBE2B/TP53INP1/PPP1CB/DUSP1/SDE2/RUVBL2/ATF4/MAPK8/CRY1/UBE2A/ZBTB1/CASP3/ITGB1/PIK3R1	16
GO:0032946	positive regulation of mononuclear cell proliferation	9/486	138/18722	0.009993989	0.075899368	0.059794025	PTPN22/CD55/TNFSF9/ANXA1/SELENOK/CSF1/PELI1/STAT5B/SLC7A1	9
GO:0034502	protein localization to chromosome	7/486	92/18722	0.010020638	0.075971217	0.059850628	TCP1/CCT4/CCT3/CCT2/EZH2/RUVBL2/CCT5	7
GO:0045648	positive regulation of erythrocyte differentiation	4/486	33/18722	0.010113428	0.076282169	0.060095598	HSPA1B/HSPA1A/STAT3/STAT5B	4
GO:1901099	negative regulation of signal transduction in absence of ligand	4/486	33/18722	0.010113428	0.076282169	0.060095598	HSPA1B/HSPA1A/FYN/MCL1	4
GO:2001240	negative regulation of extrinsic apoptotic signaling pathway in absence of ligand	4/486	33/18722	0.010113428	0.076282169	0.060095598	HSPA1B/HSPA1A/FYN/MCL1	4
GO:0060047	heart contraction	13/486	241/18722	0.010546364	0.07905958	0.06228366	CXCR4/SOD1/SMAD7/RGS2/GCH1/ATP2B1/PDE4B/ZC3H12A/CAMK2D/CALM2/ASB3/PIK3CG/PIK3CA	13
GO:0051591	response to cAMP	7/486	93/18722	0.01060159	0.07905958	0.06228366	RAPGEF2/PER1/AHR/DUSP1/HSPA5/EZR/PIK3CG	7
GO:0097306	cellular response to alcohol	7/486	93/18722	0.01060159	0.07905958	0.06228366	AHR/SOD2/TP53INP1/ATP2B1/GRAMD1B/GNG2/KLF2	7
GO:0106027	neuron projection organization	7/486	93/18722	0.01060159	0.07905958	0.06228366	FYN/ARMCX5-GPRASP2/ABI2/DOCK10/SIPA1L1/PRNP/ABHD17B	7
GO:0036499	PERK-mediated unfolded protein response	3/486	18/18722	0.010611885	0.07905958	0.06228366	PPP1R15A/ATF4/HSPA5	3
GO:0045623	negative regulation of T-helper cell differentiation	3/486	18/18722	0.010611885	0.07905958	0.06228366	SMAD7/ANXA1/ZC3H12A	3
GO:1903209	positive regulation of oxidative stress-induced cell death	3/486	18/18722	0.010611885	0.07905958	0.06228366	SOD1/MCL1/FBXW7	3
GO:0045785	positive regulation of cell adhesion	20/486	437/18722	0.010624749	0.07905958	0.06228366	HSPD1/HSPH1/PTPN22/CD55/STK4/SMAD7/TNFSF14/TNFSF9/ANXA1/FYN/SELENOK/NFAT5/CASS4/CSF1/PRKCA/STAT5B/ZBTB1/SLC7A1/IL7R/PIK3CA	20
GO:0030518	intracellular steroid hormone receptor signaling pathway	8/486	116/18722	0.010772632	0.08002527	0.063044437	DNAJA1/PTGES3/PER1/CRY1/TAF7/NR3C1/UBR5/CNOT2	8
GO:0030177	positive regulation of Wnt signaling pathway	9/486	140/18722	0.010919089	0.080977134	0.063794322	TNFAIP3/SKI/UBE2B/TGFB1/NFKB1/UBR5/ATP6V0C/DDX3X/CSNK1G3	9
GO:0000271	polysaccharide biosynthetic process	6/486	72/18722	0.01094116	0.0810049	0.063816197	PTGES3/TGFB1/PPP1CB/UGP2/NFKB1/GBE1	6
GO:0032206	positive regulation of telomere maintenance	5/486	52/18722	0.011016017	0.0810163	0.063825178	TCP1/CCT4/CCT3/CCT2/CCT5	5
GO:0035196	production of miRNAs involved in gene silencing by miRNA	5/486	52/18722	0.011016017	0.0810163	0.063825178	TGFB1/STAT3/ZC3H12A/MAP2K1/DDX3X	5
GO:0043090	amino acid import	5/486	52/18722	0.011016017	0.0810163	0.063825178	SLC7A5/RGS2/SLC7A1/ITGB1/ARL6IP1	5
GO:1903426	regulation of reactive oxygen species biosynthetic process	5/486	52/18722	0.011016017	0.0810163	0.063825178	HSPD1/SLC5A3/FYN/SOD2/STAT3	5
GO:0002042	cell migration involved in sprouting angiogenesis	7/486	94/18722	0.01120664	0.081652716	0.06432655	ANXA1/FBXW7/NR4A1/HMOX1/ITGB1/PIK3R3/AKT3	7
GO:1990830	cellular response to leukemia inhibitory factor	7/486	94/18722	0.01120664	0.081652716	0.06432655	CACYBP/SMAD7/JARID2/EIF4A2/TLE4/RNF125/SRSF7	7
GO:0007616	long-term memory	4/486	34/18722	0.011231867	0.081652716	0.06432655	CAMK4/LDLR/BTBD9/PRNP	4
GO:0009649	entrainment of circadian clock	4/486	34/18722	0.011231867	0.081652716	0.06432655	PER1/PPP1CB/CRY1/PHLPP1	4
GO:0016242	negative regulation of macroautophagy	4/486	34/18722	0.011231867	0.081652716	0.06432655	USP36/NPC1/HMOX1/PIK3CA	4
GO:0032743	positive regulation of interleukin-2 production	4/486	34/18722	0.011231867	0.081652716	0.06432655	IRF4/ANXA1/PDE4B/STAT5B	4
GO:0043276	anoikis	4/486	34/18722	0.011231867	0.081652716	0.06432655	ITGA5/MCL1/ITGB1/PIK3CA	4
GO:0035924	cellular response to vascular endothelial growth factor stimulus	6/486	73/18722	0.011667462	0.084680105	0.066711548	HSPB1/ANXA1/ERN1/MAPKAPK2/NR4A1/PIK3CA	6
GO:0002831	regulation of response to biotic stimulus	16/486	327/18722	0.011835671	0.085484565	0.067345306	HSPD1/HSP90AA1/HSP90AB1/CGAS/PTPN22/TNFAIP3/CD55/AHR/FYN/SELENOK/BIRC3/ZC3H12A/PRKCA/UBE2K/STAT5B/RNF125	16
GO:0036473	cell death in response to oxidative stress	7/486	95/18722	0.011836324	0.085484565	0.067345306	HSPB1/SOD1/FYN/SOD2/ATF4/MCL1/FBXW7	7
GO:1990823	response to leukemia inhibitory factor	7/486	95/18722	0.011836324	0.085484565	0.067345306	CACYBP/SMAD7/JARID2/EIF4A2/TLE4/RNF125/SRSF7	7
GO:0051101	regulation of DNA binding	8/486	118/18722	0.011866148	0.085560155	0.067404857	IRF4/SKI/TGFB1/MAPK8/SUMO1/FBXW7/CALM2/HMOX1	8
GO:0071320	cellular response to cAMP	5/486	53/18722	0.011910981	0.085743547	0.067549334	RAPGEF2/AHR/HSPA5/EZR/PIK3CG	5
GO:0007254	JNK cascade	10/486	167/18722	0.012027607	0.086442316	0.068099829	DNAJA1/PTPN22/PER1/SDCBP/MAPK8/GADD45A/NFKB1/PHLPP1/CYLD/TAOK3	10
GO:0001558	regulation of cell growth	19/486	414/18722	0.012235848	0.087796183	0.069166414	HSPA1B/HSPA1A/CXCR4/TSPYL2/SMAD7/RGS2/CDKN2C/TGFB1/SDCBP/BTG1/RUFY3/CAMK2D/RAB21/KDM2B/PPP2CA/ADNP2/DDX3X/ADIPOR2/RAB11A	19
GO:0006491	N-glycan processing	3/486	19/18722	0.012362557	0.088133068	0.069431815	MAN1A1/MAN2A1/MGAT4A	3
GO:0036498	IRE1-mediated unfolded protein response	3/486	19/18722	0.012362557	0.088133068	0.069431815	ERN1/HSPA5/BCL2L11	3
GO:0044827	modulation by host of viral genome replication	3/486	19/18722	0.012362557	0.088133068	0.069431815	HSPA8/ZC3H12A/STOM	3
GO:0051957	positive regulation of amino acid transport	3/486	19/18722	0.012362557	0.088133068	0.069431815	SLC12A2/ITGB1/ARL6IP1	3
GO:0032435	negative regulation of proteasomal ubiquitin-dependent protein catabolic process	4/486	35/18722	0.012426903	0.088280849	0.069548237	HSP90AB1/RYBP/SDCBP/WAC	4
GO:0030510	regulation of BMP signaling pathway	7/486	96/18722	0.012491175	0.088280849	0.069548237	SMAD7/SKI/TOB1/UBE2D3/SKIL/CRIM1/LEMD3	7
GO:1901655	cellular response to ketone	7/486	96/18722	0.012491175	0.088280849	0.069548237	AHR/FBXO32/MSN/ATP2B1/NR3C1/GNG2/KLF2	7
GO:0002822	regulation of adaptive immune response based on somatic recombination of immune receptors built from immunoglobulin superfamily domains	10/486	168/18722	0.012503125	0.088280849	0.069548237	HSPD1/TNFAIP3/CD55/AHR/SMAD7/ANXA1/TGFB1/ZC3H12A/ZBTB1/IL7R	10
GO:0099173	postsynapse organization	10/486	168/18722	0.012503125	0.088280849	0.069548237	HSPA8/FYN/SRGN/ARMCX5-GPRASP2/ARF4/ABI2/DOCK10/SIPA1L1/PRNP/ABHD17B	10
GO:1902806	regulation of cell cycle G1/S phase transition	10/486	168/18722	0.012503125	0.088280849	0.069548237	RGCC/ANXA1/FAM83D/EZH2/SDE2/BID/SLFN11/FBXW7/DDX3X/WAC	10
GO:0002064	epithelial cell development	12/486	220/18722	0.012630745	0.089039705	0.070146069	FOSL2/CXCR4/RAPGEF2/SOD1/PPP1R16B/MSN/RHEB/ATF4/WHRN/B4GALT1/ABI2/EZR	12
GO:0050777	negative regulation of immune response	11/486	194/18722	0.012706828	0.089291225	0.070344218	TNFAIP3/CD55/AHR/SMAD7/SAMSN1/ANXA1/FYN/ZC3H12A/HMOX1/IL7R/RNF125	11
GO:1901654	response to ketone	11/486	194/18722	0.012706828	0.089291225	0.070344218	AHR/FBXO32/MSN/TGFB1/DUSP1/ATP2B1/CBL/NR3C1/TXNIP/GNG2/KLF2	11
GO:0048638	regulation of developmental growth	16/486	330/18722	0.012817336	0.0896135	0.070598108	CXCR4/SOD1/STK4/SMAD7/RGS2/JARID2/STAT3/CSF1/RUFY3/RAB21/BCL2L11/STAT5B/EZR/RAB11A/CHD7/PIK3CA	16
GO:0001706	endoderm formation	5/486	54/18722	0.012854063	0.0896135	0.070598108	DUSP2/DUSP5/ITGA5/DUSP1/DUSP4	5
GO:0002823	negative regulation of adaptive immune response based on somatic recombination of immune receptors built from immunoglobulin superfamily domains	5/486	54/18722	0.012854063	0.0896135	0.070598108	CD55/AHR/SMAD7/ZC3H12A/IL7R	5
GO:0031050	dsRNA processing	5/486	54/18722	0.012854063	0.0896135	0.070598108	TGFB1/STAT3/ZC3H12A/MAP2K1/DDX3X	5
GO:0070918	production of small RNA involved in gene silencing by RNA	5/486	54/18722	0.012854063	0.0896135	0.070598108	TGFB1/STAT3/ZC3H12A/MAP2K1/DDX3X	5
GO:0051897	positive regulation of protein kinase B signaling	8/486	120/18722	0.013039241	0.09076133	0.071502377	HSP90AA1/HSP90AB1/OSBPL8/TGFB1/CASS4/PIK3CG/ITGB1/PIK3CA	8
GO:2001237	negative regulation of extrinsic apoptotic signaling pathway	7/486	97/18722	0.013171719	0.091539307	0.072115272	HSPA1B/HSPA1A/TNFAIP3/FYN/MCL1/DDX3X/HMOX1	7
GO:0002292	T cell differentiation involved in immune response	6/486	75/18722	0.013220817	0.091592491	0.072157171	IRF4/SMAD7/ANXA1/STAT3/RELB/ZC3H12A	6
GO:0034121	regulation of toll-like receptor signaling pathway	6/486	75/18722	0.013220817	0.091592491	0.072157171	PTPN22/TNFAIP3/IRF4/BIRC3/PELI1/DDX3X	6
GO:0071674	mononuclear cell migration	11/486	196/18722	0.013632663	0.093883958	0.073962404	CXCR4/ANXA1/SELENOK/MSN/DUSP1/CSF1/AKIRIN1/SLC12A2/PIK3CG/CD200R1/XCL2	11
GO:0038127	ERBB signaling pathway	8/486	121/18722	0.013656612	0.093883958	0.073962404	DGKD/CBLB/TGFB1/BRAF/FBXW7/CBL/ARF4/PIK3CA	8
GO:1904019	epithelial cell apoptotic process	8/486	121/18722	0.013656612	0.093883958	0.073962404	TNFAIP3/STK4/RGCC/HIPK1/BID/ZFP36/HMOX1/PIK3CG	8
GO:0051955	regulation of amino acid transport	4/486	36/18722	0.013700261	0.093883958	0.073962404	RGS2/SLC12A2/ITGB1/ARL6IP1	4
GO:0071402	cellular response to lipoprotein particle stimulus	4/486	36/18722	0.013700261	0.093883958	0.073962404	LDLR/ABCG1/NPC1/ITGB1	4
GO:0097009	energy homeostasis	4/486	36/18722	0.013700261	0.093883958	0.073962404	UBB/METRNL/STAT3/PIK3CA	4
GO:1903749	positive regulation of establishment of protein localization to mitochondrion	4/486	36/18722	0.013700261	0.093883958	0.073962404	UBE2D3/USP36/MAPK8/FBXW7	4
GO:0043331	response to dsRNA	5/486	55/18722	0.013846348	0.094591742	0.074520001	CGAS/RFTN2/PMAIP1/NFKB1/PELI1	5
GO:1902991	regulation of amyloid precursor protein catabolic process	5/486	55/18722	0.013846348	0.094591742	0.074520001	ABCG1/RTN3/CASP3/RANBP9/PRNP	5
GO:0006809	nitric oxide biosynthetic process	6/486	76/18722	0.014049335	0.095388726	0.07514787	HSP90AA1/HSP90AB1/DYNLL1/GCH1/ZC3H12A/KLF2	6
GO:0014823	response to activity	6/486	76/18722	0.014049335	0.095388726	0.07514787	HSPD1/CXCR4/METRNL/SOD2/CRY1/CBL	6
GO:0043536	positive regulation of blood vessel endothelial cell migration	6/486	76/18722	0.014049335	0.095388726	0.07514787	HSPB1/ANXA1/TGFB1/PRKCA/HMOX1/AKT3	6
GO:2000379	positive regulation of reactive oxygen species metabolic process	6/486	76/18722	0.014049335	0.095388726	0.07514787	SLC5A3/SOD1/SOD2/TGFB1/GADD45A/ZC3H12A	6
GO:0048813	dendrite morphogenesis	9/486	146/18722	0.014080924	0.095456571	0.075201319	RAPGEF2/FYN/ARMCX5-GPRASP2/RAB21/HPRT1/ABI2/ITGB1/DOCK10/SIPA1L1	9
GO:0010952	positive regulation of peptidase activity	11/486	197/18722	0.014114299	0.095536295	0.075264125	HSPE1/HSPD1/FYN/PSME4/STAT3/PMAIP1/BID/BCL2L11/MTCH1/DDX3X/TANK	11
GO:0043011	myeloid dendritic cell differentiation	3/486	20/18722	0.014268662	0.096139457	0.075739301	IRF4/CAMK4/RELB	3
GO:0046931	pore complex assembly	3/486	20/18722	0.014268662	0.096139457	0.075739301	CCT3/NUP98/AHCTF1	3
GO:1904263	positive regulation of TORC1 signaling	3/486	20/18722	0.014268662	0.096139457	0.075739301	SIK3/GPR137B/WAC	3
GO:0050868	negative regulation of T cell activation	8/486	122/18722	0.014295053	0.096170679	0.075763898	PTPN22/SMAD7/CBLB/ANXA1/ZC3H12A/PELI1/CASP3/PRNP	8
GO:0008630	intrinsic apoptotic signaling pathway in response to DNA damage	7/486	99/18722	0.014611967	0.098004392	0.077208509	HIPK1/MCL1/BID/BCL2L11/SKIL/HMOX1/PIK3R1	7
GO:0033209	tumor necrosis factor-mediated signaling pathway	7/486	99/18722	0.014611967	0.098004392	0.077208509	HSPA1B/HSPA1A/TNFAIP3/HIPK1/BIRC3/UBE2K/CYLD	7
GO:0001889	liver development	9/486	147/18722	0.014667474	0.098227631	0.077384378	TNFAIP3/JARID2/ANXA1/EZH2/MAN2A1/FBXW7/HMOX1/CUL3/PIK3CA	9
GO:0050670	regulation of lymphocyte proliferation	12/486	225/18722	0.01485468	0.099109746	0.078079314	PTPN22/CD55/AHR/TNFSF9/CBLB/ANXA1/SELENOK/PELI1/STAT5B/CASP3/SLC7A1/PRNP	12
GO:0003012	muscle system process	20/486	452/18722	0.014879301	0.099109746	0.078079314	CXCR4/SOD1/SMAD7/RGS2/FBXO32/JARID2/ANXA6/EZH2/ATP2B1/PDE4B/ZC3H12A/PRKCA/CAMK2D/NR4A1/CALM2/ASB3/AKAP13/HMOX1/PIK3CG/PIK3CA	20
GO:0048008	platelet-derived growth factor receptor signaling pathway	5/486	56/18722	0.014888885	0.099109746	0.078079314	TIPARP/CBLB/CSRNP1/CBL/TXNIP	5
GO:1904645	response to amyloid-beta	5/486	56/18722	0.014888885	0.099109746	0.078079314	ABCC1/FYN/BCL2L11/NAMPT/PRNP	5
GO:0050852	T cell receptor signaling pathway	8/486	123/18722	0.01495495	0.09939982	0.078307836	PTPN22/CBLB/FYN/PDE4B/ZC3H12A/EZR/PRNP/PIK3CA	8
GO:0042401	cellular biogenic amine biosynthetic process	4/486	37/18722	0.015053546	0.0996058	0.078470109	NR4A2/OAZ1/AZIN1/GCH1	4
GO:0060416	response to growth hormone	4/486	37/18722	0.015053546	0.0996058	0.078470109	CACYBP/STAT3/STAT5B/PIK3R1	4
GO:1902745	positive regulation of lamellipodium organization	4/486	37/18722	0.015053546	0.0996058	0.078470109	AKIRIN1/ABI2/PIK3R1/PIK3CA	4
GO:0010212	response to ionizing radiation	9/486	148/18722	0.015271854	0.100598499	0.079252163	ANXA1/GADD45A/HSPA5/NABP1/CBL/CASP3/NAMPT/INTS7/TANK	9
GO:0014074	response to purine-containing compound	9/486	148/18722	0.015271854	0.100598499	0.079252163	HSPD1/RAPGEF2/SOD1/PER1/AHR/DUSP1/HSPA5/EZR/PIK3CG	9
GO:0051384	response to glucocorticoid	9/486	148/18722	0.015271854	0.100598499	0.079252163	HSPD1/FBXO32/ANXA1/DUSP1/ATP2B1/BCL2L11/NR3C1/CASP3/ZFP36	9
GO:0045619	regulation of lymphocyte differentiation	10/486	174/18722	0.015659309	0.102997241	0.081141908	SOD1/IRF4/SMAD7/CAMK4/TNFSF9/ANXA1/ZC3H12A/STAT5B/ZBTB1/IL7R	10
GO:0090559	regulation of membrane permeability	6/486	78/18722	0.015813618	0.103857637	0.081819734	HSPA1A/STAT3/PMAIP1/MAPK8/BID/BCL2L11	6
GO:0051592	response to calcium ion	9/486	149/18722	0.015894361	0.104233048	0.082115485	CACYBP/JUND/JUNB/DUSP1/HSPA5/BRAF/CAMK2D/CALM2/TXNIP	9
GO:0006611	protein export from nucleus	5/486	57/18722	0.015982686	0.104502175	0.082327506	BAG3/RANGAP1/TGFB1/XPO1/HSPA9	5
GO:0060760	positive regulation of response to cytokine stimulus	5/486	57/18722	0.015982686	0.104502175	0.082327506	HSPA1B/HSPA1A/CXCR4/CSF1/UBE2K	5
GO:0042102	positive regulation of T cell proliferation	7/486	101/18722	0.016161163	0.105513056	0.083123884	PTPN22/CD55/TNFSF9/ANXA1/SELENOK/STAT5B/SLC7A1	7
GO:0043547	positive regulation of GTPase activity	13/486	255/18722	0.016218194	0.105536278	0.083142179	RALGAPA1/RAPGEF2/EIF5/RANGAP1/TBC1D15/EZH2/ITGB1/SNX9/DOCK10/SIPA1L1/XCL2/MAPRE2/TBC1D8	13
GO:0032482	Rab protein signal transduction	3/486	21/18722	0.016331858	0.105536278	0.083142179	DENND4A/RAB21/RAB30	3
GO:0032516	positive regulation of phosphoprotein phosphatase activity	3/486	21/18722	0.016331858	0.105536278	0.083142179	HSP90AB1/PPP1R15A/CALM2	3
GO:0043576	regulation of respiratory gaseous exchange	3/486	21/18722	0.016331858	0.105536278	0.083142179	SLC5A3/NR4A2/GLS	3
GO:0090141	positive regulation of mitochondrial fission	3/486	21/18722	0.016331858	0.105536278	0.083142179	MCU/RALA/DDHD1	3
GO:0097062	dendritic spine maintenance	3/486	21/18722	0.016331858	0.105536278	0.083142179	FYN/PRNP/ABHD17B	3
GO:1903427	negative regulation of reactive oxygen species biosynthetic process	3/486	21/18722	0.016331858	0.105536278	0.083142179	HSPD1/FYN/STAT3	3
GO:0044262	cellular carbohydrate metabolic process	14/486	283/18722	0.016369488	0.105615599	0.083204668	SLC5A3/PTGES3/PPP1R2/MIDN/RANBP2/RBKS/PPP1CB/STAT3/PMAIP1/CRY1/UGP2/BRAF/B4GALT1/GBE1	14
GO:0001825	blastocyst formation	4/486	38/18722	0.016488249	0.105615599	0.083204668	JUNB/SKIL/CUL3/CNOT2	4
GO:0009309	amine biosynthetic process	4/486	38/18722	0.016488249	0.105615599	0.083204668	NR4A2/OAZ1/AZIN1/GCH1	4
GO:0072538	T-helper 17 type immune response	4/486	38/18722	0.016488249	0.105615599	0.083204668	IRF4/SMAD7/STAT3/ZC3H12A	4
GO:1902110	positive regulation of mitochondrial membrane permeability involved in apoptotic process	4/486	38/18722	0.016488249	0.105615599	0.083204668	HSPA1A/MAPK8/BID/BCL2L11	4
GO:0001959	regulation of cytokine-mediated signaling pathway	9/486	150/18722	0.016535293	0.105615599	0.083204668	HSPA1B/HSPA1A/HSP90AB1/CXCR4/TNFAIP3/HIPK1/CSF1/UBE2K/CYLD	9
GO:0061008	hepaticobiliary system development	9/486	150/18722	0.016535293	0.105615599	0.083204668	TNFAIP3/JARID2/ANXA1/EZH2/MAN2A1/FBXW7/HMOX1/CUL3/PIK3CA	9
GO:0070665	positive regulation of leukocyte proliferation	9/486	150/18722	0.016535293	0.105615599	0.083204668	PTPN22/CD55/TNFSF9/ANXA1/SELENOK/CSF1/PELI1/STAT5B/SLC7A1	9
GO:0090596	sensory organ morphogenesis	13/486	256/18722	0.016697867	0.106472651	0.083879859	TSHZ1/SOD1/SKI/HIPK1/STAT3/MAN2A1/LRIG1/ATF4/WHRN/KDM2B/ABI2/NECTIN3/CHD7	13
GO:0016051	carbohydrate biosynthetic process	11/486	202/18722	0.016717652	0.106472651	0.083879859	PTGES3/RANBP2/TGFB1/PPP1CB/ATF4/CRY1/UGP2/NFKB1/B4GALT1/GBE1/CHST11	11
GO:0010634	positive regulation of epithelial cell migration	10/486	176/18722	0.016832647	0.107050788	0.08433532	HSPB1/ANXA1/TGFB1/ZC3H12A/PRKCA/HMOX1/PIK3CG/AKT3/RAB11A/MAPRE2	10
GO:0035710	CD4-positive, alpha-beta T cell activation	7/486	102/18722	0.016977865	0.107819203	0.084940682	CD55/IRF4/SMAD7/ANXA1/STAT3/RELB/ZC3H12A	7
GO:0002931	response to ischemia	5/486	58/18722	0.017128723	0.108155649	0.085205736	HSPD1/BID/CSF1/SQSTM1/CPEB4	5
GO:0032481	positive regulation of type I interferon production	5/486	58/18722	0.017128723	0.108155649	0.085205736	HSPD1/HSP90AA1/CGAS/PTPN22/DDX3X	5
GO:0043666	regulation of phosphoprotein phosphatase activity	5/486	58/18722	0.017128723	0.108155649	0.085205736	HSP90AB1/PPP1R15A/PPP1R2/CALM2/PPP6R3	5
GO:1902808	positive regulation of cell cycle G1/S phase transition	5/486	58/18722	0.017128723	0.108155649	0.085205736	RGCC/ANXA1/FAM83D/EZH2/DDX3X	5
GO:0043535	regulation of blood vessel endothelial cell migration	9/486	151/18722	0.017194945	0.10832346	0.085337939	HSPB1/RGCC/ANXA1/TGFB1/GADD45A/PRKCA/FBXW7/HMOX1/AKT3	9
GO:0045787	positive regulation of cell cycle	15/486	313/18722	0.017204314	0.10832346	0.085337939	CKS2/RGCC/NUSAP1/UBE2B/ANXA1/FAM83D/EZH2/PRKCA/SRPK2/BCL2L11/STAT5B/DDX3X/CUL3/CDC14A/RAB11A	15
GO:0032869	cellular response to insulin stimulus	11/486	203/18722	0.017278746	0.108637352	0.085585225	PDE3B/YWHAG/SESN3/OSBPL8/PRKCB/ATP2B1/RAB8B/PIK3R3/LPIN2/PIK3R1/PIK3CA	11
GO:0001570	vasculogenesis	6/486	80/18722	0.017725468	0.110972474	0.08742485	RAPGEF2/QKI/TIPARP/JUNB/TGFB1/FBXW7	6
GO:0032204	regulation of telomere maintenance	6/486	80/18722	0.017725468	0.110972474	0.08742485	TCP1/CCT4/TENT4B/CCT3/CCT2/CCT5	6
GO:0051303	establishment of chromosome localization	6/486	80/18722	0.017725468	0.110972474	0.08742485	UBE2B/NUDC/FAM83D/CENPF/CUL3/RAB11A	6
GO:0030509	BMP signaling pathway	9/486	152/18722	0.017873609	0.111583831	0.087906481	SMAD7/SKI/TOB1/UBE2D3/TGFB1/SKIL/CRIM1/USP9X/LEMD3	9
GO:0031056	regulation of histone modification	9/486	152/18722	0.017873609	0.111583831	0.087906481	WDR61/SKI/JARID2/UBE2B/RUVBL2/MAPK8/CAMK2D/TAF7/UBR5	9
GO:0045622	regulation of T-helper cell differentiation	4/486	39/18722	0.018005743	0.112092091	0.088306891	IRF4/SMAD7/ANXA1/ZC3H12A	4
GO:0090207	regulation of triglyceride metabolic process	4/486	39/18722	0.018005743	0.112092091	0.088306891	LDLR/MBOAT7/FBXW7/PIK3CG	4
GO:0140014	mitotic nuclear division	14/486	287/18722	0.018252035	0.113465533	0.089388899	HSPA1B/HSPA1A/RGCC/NUSAP1/NUDC/DUSP1/ANLN/NAA50/UBE2S/CENPF/NCAPD3/CUL3/CDC14A/RAB11A	14
GO:0052548	regulation of endopeptidase activity	19/486	432/18722	0.018327784	0.113617733	0.089508802	SERPINH1/HSPE1/HSPD1/DNAJB6/TNFSF14/FYN/BIRC3/STAT3/PMAIP1/BID/HERPUD1/NR4A1/BCL2L11/MTCH1/CRIM1/DDX3X/TNFAIP8/ARL6IP1/PRNP	19
GO:0048010	vascular endothelial growth factor receptor signaling pathway	5/486	59/18722	0.018327928	0.113617733	0.089508802	HSPB1/FYN/ITGA5/PRKCB/MAPKAPK2	5
GO:0010594	regulation of endothelial cell migration	12/486	232/18722	0.018452533	0.113802961	0.089654726	DNAJA4/HSPB1/RGCC/ANXA1/TGFB1/GADD45A/ZC3H12A/PRKCA/FBXW7/HMOX1/PIK3CG/AKT3	12
GO:0010310	regulation of hydrogen peroxide metabolic process	3/486	22/18722	0.018553338	0.113802961	0.089654726	FYN/SOD2/STAT3	3
GO:0043371	negative regulation of CD4-positive, alpha-beta T cell differentiation	3/486	22/18722	0.018553338	0.113802961	0.089654726	SMAD7/ANXA1/ZC3H12A	3
GO:0046058	cAMP metabolic process	3/486	22/18722	0.018553338	0.113802961	0.089654726	PDE4A/PDE7A/PDE4B	3
GO:0048026	positive regulation of mRNA splicing, via spliceosome	3/486	22/18722	0.018553338	0.113802961	0.089654726	HSPA8/NUP98/TRA2B	3
GO:0071404	cellular response to low-density lipoprotein particle stimulus	3/486	22/18722	0.018553338	0.113802961	0.089654726	LDLR/NPC1/ITGB1	3
GO:0140467	integrated stress response signaling	3/486	22/18722	0.018553338	0.113802961	0.089654726	PPP1R15A/ATF4/HSPA5	3
GO:0006639	acylglycerol metabolic process	8/486	128/18722	0.018589534	0.113802961	0.089654726	DGKD/LDLR/MBOAT7/DGKE/FBXW7/AGPAT5/PIK3CG/LPIN2	8
GO:0035303	regulation of dephosphorylation	8/486	128/18722	0.018589534	0.113802961	0.089654726	HSP90AB1/PPP2R5A/PPP1R15A/PPP1R2/PPP1R16B/TGFB1/CALM2/PPP6R3	8
GO:0046209	nitric oxide metabolic process	6/486	81/18722	0.018738384	0.11455554	0.090247613	HSP90AA1/HSP90AB1/DYNLL1/GCH1/ZC3H12A/KLF2	6
GO:0008380	RNA splicing	19/486	434/18722	0.019128786	0.116780712	0.092000618	HSPA1A/HSPA8/JMJD6/QKI/FXR1/CLK1/SLC38A2/SRSF12/ISY1/MBNL2/CWF19L2/ERN1/NUP98/SRPK2/PPP2CA/IVNS1ABP/TRA2B/SRSF7/PIK3R1	19
GO:0006638	neutral lipid metabolic process	8/486	129/18722	0.019386067	0.118188158	0.093109413	DGKD/LDLR/MBOAT7/DGKE/FBXW7/AGPAT5/PIK3CG/LPIN2	8
GO:0031663	lipopolysaccharide-mediated signaling pathway	5/486	60/18722	0.019581194	0.118555661	0.093398935	PTPN22/TNFAIP3/CD55/TGFB1/PRKCA	5
GO:0061951	establishment of protein localization to plasma membrane	5/486	60/18722	0.019581194	0.118555661	0.093398935	ATP2C1/GGA2/GRIP1/RAB11A/NECTIN3	5
GO:0018205	peptidyl-lysine modification	17/486	376/18722	0.019583192	0.118555661	0.093398935	USPL1/JMJD6/MORF4L2/PER1/IRF4/WDR61/JARID2/RANBP2/EZH2/SETD1B/NAA50/RUVBL2/KDM6A/SUMO1/TAF7/RLF/KANSL1	17
GO:0070266	necroptotic process	4/486	40/18722	0.019607282	0.118555661	0.093398935	BIRC3/MLKL/PELI1/CYLD	4
GO:1901223	negative regulation of NIK/NF-kappaB signaling	4/486	40/18722	0.019607282	0.118555661	0.093398935	ZC3H12A/LITAF/DDX3X/CYLD	4
GO:1902686	mitochondrial outer membrane permeabilization involved in programmed cell death	4/486	40/18722	0.019607282	0.118555661	0.093398935	HSPA1A/MAPK8/BID/BCL2L11	4
GO:0071103	DNA conformation change	14/486	290/18722	0.019768632	0.119010098	0.093756943	TSPYL2/NUSAP1/PHF8/ANXA1/PSME4/RUVBL2/CHD2/BRD2/CHD4/TOP1/DDX3X/NCAPD3/CHD3/CHD7	14
GO:0016575	histone deacetylation	6/486	82/18722	0.019790141	0.119010098	0.093756943	MORF4L2/PER1/SKI/RCOR1/MAPK8/CAMK2D	6
GO:0050000	chromosome localization	6/486	82/18722	0.019790141	0.119010098	0.093756943	UBE2B/NUDC/FAM83D/CENPF/CUL3/RAB11A	6
GO:2001057	reactive nitrogen species metabolic process	6/486	82/18722	0.019790141	0.119010098	0.093756943	HSP90AA1/HSP90AB1/DYNLL1/GCH1/ZC3H12A/KLF2	6
GO:0010970	transport along microtubule	9/486	155/18722	0.020026564	0.119592844	0.094216034	BAG3/HSPA8/HSPB1/SOD1/UBB/BICDL1/RAB21/ARHGAP21/LRPPRC	9
GO:0034614	cellular response to reactive oxygen species	9/486	155/18722	0.020026564	0.119592844	0.094216034	SOD1/TNFAIP3/ANXA1/ERN1/SOD2/EZH2/GCH1/MAPK8/KLF2	9
GO:0006479	protein methylation	10/486	181/18722	0.020049389	0.119592844	0.094216034	WDR61/BTG2/JARID2/EZH2/SETD1B/BTG1/KDM6A/FBXO11/RLF/GSPT1	10
GO:0008213	protein alkylation	10/486	181/18722	0.020049389	0.119592844	0.094216034	WDR61/BTG2/JARID2/EZH2/SETD1B/BTG1/KDM6A/FBXO11/RLF/GSPT1	10
GO:0032640	tumor necrosis factor production	10/486	181/18722	0.020049389	0.119592844	0.094216034	HSPD1/HSPB1/PTPN22/TNFAIP3/SELENOK/STAT3/MAPKAPK2/ZC3H12A/ZFP36/PIK3R1	10
GO:0032680	regulation of tumor necrosis factor production	10/486	181/18722	0.020049389	0.119592844	0.094216034	HSPD1/HSPB1/PTPN22/TNFAIP3/SELENOK/STAT3/MAPKAPK2/ZC3H12A/ZFP36/PIK3R1	10
GO:0043087	regulation of GTPase activity	16/486	348/18722	0.020113532	0.119813765	0.094390077	RALGAPA1/RAPGEF2/SOD1/EIF5/RANGAP1/CBLB/TBC1D15/EZH2/GPR137B/ITGB1/SNX9/DOCK10/SIPA1L1/XCL2/MAPRE2/TBC1D8	16
GO:0045930	negative regulation of mitotic cell cycle	12/486	235/18722	0.020179912	0.120047392	0.09457413	RGCC/BTG2/TGFB1/EZH2/DUSP1/SDE2/BTG1/SLFN11/NABP1/CENPF/WAC/TAOK3	12
GO:0042116	macrophage activation	7/486	106/18722	0.020536624	0.121678123	0.095858831	HSPD1/JMJD6/JUND/LDLR/ZC3H12A/GPR137B/NAMPT	7
GO:0071887	leukocyte apoptotic process	7/486	106/18722	0.020536624	0.121678123	0.095858831	TCP1/RAPGEF2/ANXA1/BCL2L11/CASP3/TSC22D3/IL7R	7
GO:1903707	negative regulation of hemopoiesis	7/486	106/18722	0.020536624	0.121678123	0.095858831	SMAD7/ANXA1/ZC3H12A/FBXW7/GPR137B/HSPA9/PIK3R1	7
GO:0010632	regulation of epithelial cell migration	14/486	292/18722	0.020831382	0.122734682	0.096691195	DNAJA4/HSPB1/RGCC/ANXA1/TGFB1/GADD45A/ZC3H12A/PRKCA/FBXW7/HMOX1/PIK3CG/AKT3/RAB11A/MAPRE2	14
GO:0043367	CD4-positive, alpha-beta T cell differentiation	6/486	83/18722	0.020881351	0.122734682	0.096691195	IRF4/SMAD7/ANXA1/STAT3/RELB/ZC3H12A	6
GO:0043030	regulation of macrophage activation	5/486	61/18722	0.02088937	0.122734682	0.096691195	HSPD1/JUND/LDLR/ZC3H12A/GPR137B	5
GO:0019430	removal of superoxide radicals	3/486	23/18722	0.020933848	0.122734682	0.096691195	SOD1/SOD2/GCH1	3
GO:0033081	regulation of T cell differentiation in thymus	3/486	23/18722	0.020933848	0.122734682	0.096691195	SOD1/CAMK4/IL7R	3
GO:0060396	growth hormone receptor signaling pathway	3/486	23/18722	0.020933848	0.122734682	0.096691195	STAT3/STAT5B/PIK3R1	3
GO:0072576	liver morphogenesis	3/486	23/18722	0.020933848	0.122734682	0.096691195	TNFAIP3/FBXW7/CUL3	3
GO:0071222	cellular response to lipopolysaccharide	11/486	209/18722	0.020944757	0.122734682	0.096691195	PTPN22/TNFAIP3/CD55/TGFB1/MAPK8/PDE4B/ZC3H12A/PRKCA/LITAF/NFKB1/ZFP36	11
GO:0030900	forebrain development	17/486	379/18722	0.020964861	0.122734682	0.096691195	DNAJB1/ZSWIM6/NR4A2/CXCR4/RAPGEF2/SLC38A2/SKI/UBB/BTG2/FYN/MBOAT7/EZH2/HPRT1/KDM2B/CASP3/TRA2B/CHD7	17
GO:1904950	negative regulation of establishment of protein localization	8/486	131/18722	0.021051635	0.123079664	0.096962974	BAG3/DNAJA1/RANGAP1/MIDN/SNX3/ANXA1/CYP51A1/SUMO1	8
GO:0006325	chromatin organization	18/486	409/18722	0.021174088	0.123632057	0.097398153	TSPYL2/BAZ1A/JARID2/PHF8/PSME4/EZH2/RUVBL2/KDM6A/CHD2/BRD2/NR3C1/ZBTB1/CHD4/TOP1/CHD3/RSBN1/ARID4B/CHD7	18
GO:0000280	nuclear division	19/486	439/18722	0.02125002	0.123911725	0.097618477	HSPA1B/HSPA1A/CKS2/UBB/RGCC/NUSAP1/UBE2B/NUDC/DUSP1/ANLN/NAA50/UBE2S/BCL2L11/CENPF/NCAPD3/UBR2/CUL3/CDC14A/RAB11A	19
GO:0050856	regulation of T cell receptor signaling pathway	4/486	41/18722	0.021294006	0.12400462	0.097691661	PTPN22/CBLB/EZR/PRNP	4
GO:0031334	positive regulation of protein-containing complex assembly	12/486	237/18722	0.021396592	0.124438073	0.098033137	HSPA1B/HSPA1A/HSP90AA1/JMY/MSN/TGFB1/BID/SUMO1/BCL2L11/ABI2/DDX3X/SNX9	12
GO:0005976	polysaccharide metabolic process	7/486	107/18722	0.021501624	0.124557246	0.098127023	PTGES3/PPP1R2/TGFB1/PPP1CB/UGP2/NFKB1/GBE1	7
GO:0008637	apoptotic mitochondrial changes	7/486	107/18722	0.021501624	0.124557246	0.098127023	HSPD1/HSPA1A/SOD2/PMAIP1/MAPK8/BID/BCL2L11	7
GO:0031532	actin cytoskeleton reorganization	7/486	107/18722	0.021501624	0.124557246	0.098127023	MCU/ATP2C1/ANXA1/CASS4/EZR/RALA/SIPA1L1	7
GO:0045861	negative regulation of proteolysis	16/486	351/18722	0.02158797	0.124893754	0.098392126	SERPINH1/DNAJB6/HSP90AB1/TNFSF14/PDCL3/RYBP/BIRC3/SDCBP/HERPUD1/NR4A1/CRIM1/DDX3X/TNFAIP8/ARL6IP1/PRNP/WAC	16
GO:0035264	multicellular organism growth	8/486	132/18722	0.021921368	0.126522403	0.099675187	SOD1/STAT3/CSF1/STAT5B/EZR/KLF2/CHD7/PIK3CA	8
GO:0002088	lens development in camera-type eye	6/486	84/18722	0.022012608	0.126522403	0.099675187	SKI/HIPK1/ATF4/SKIL/ABI2/NECTIN3	6
GO:0006112	energy reserve metabolic process	6/486	84/18722	0.022012608	0.126522403	0.099675187	PTGES3/PPP1R2/PPP1CB/GFPT1/UGP2/GBE1	6
GO:0010660	regulation of muscle cell apoptotic process	6/486	84/18722	0.022012608	0.126522403	0.099675187	BAG3/STK4/SOD2/ZC3H12A/CAMK2D/HMOX1	6
GO:0098586	cellular response to virus	6/486	84/18722	0.022012608	0.126522403	0.099675187	HSP90AA1/BIRC3/ZC3H12A/NFKB1/DDX3X/RNF125	6
GO:0045428	regulation of nitric oxide biosynthetic process	5/486	62/18722	0.022253262	0.127573822	0.100503501	HSP90AA1/HSP90AB1/DYNLL1/ZC3H12A/KLF2	5
GO:0046847	filopodium assembly	5/486	62/18722	0.022253262	0.127573822	0.100503501	FXR1/PPP1R16B/EZR/RALA/PIK3R1	5
GO:0043491	protein kinase B signaling	11/486	211/18722	0.022285457	0.127592901	0.100518532	HSP90AA1/HSP90AB1/SESN3/OSBPL8/TGFB1/CASS4/PHLPP1/PIK3CG/ITGB1/PIK3R3/PIK3CA	11
GO:0072593	reactive oxygen species metabolic process	12/486	239/18722	0.02266685	0.129608639	0.102106544	HSPD1/SLC5A3/SOD1/FYN/SOD2/TGFB1/STAT3/GCH1/PMAIP1/GADD45A/ZC3H12A/ARF4	12
GO:0010595	positive regulation of endothelial cell migration	8/486	133/18722	0.022816192	0.130125893	0.10251404	HSPB1/ANXA1/TGFB1/ZC3H12A/PRKCA/HMOX1/PIK3CG/AKT3	8
GO:0046328	regulation of JNK cascade	8/486	133/18722	0.022816192	0.130125893	0.10251404	DNAJA1/PTPN22/PER1/SDCBP/GADD45A/PHLPP1/CYLD/TAOK3	8
GO:0043433	negative regulation of DNA-binding transcription factor activity	10/486	185/18722	0.022929623	0.130436207	0.102758507	TNFAIP3/SMAD7/EZH2/ZC3H12A/SUMO1/G3BP2/PELI1/HMOX1/PRNP/CYLD	10
GO:0051896	regulation of protein kinase B signaling	10/486	185/18722	0.022929623	0.130436207	0.102758507	HSP90AA1/HSP90AB1/SESN3/OSBPL8/TGFB1/CASS4/PHLPP1/PIK3CG/ITGB1/PIK3CA	10
GO:0010591	regulation of lamellipodium assembly	4/486	42/18722	0.023066936	0.130708452	0.102972984	AKIRIN1/ABI2/PIK3R1/PIK3CA	4
GO:0045047	protein targeting to ER	4/486	42/18722	0.023066936	0.130708452	0.102972984	ZFAND2A/MAN1A1/HERPUD1/HSPA5	4
GO:1903432	regulation of TORC1 signaling	4/486	42/18722	0.023066936	0.130708452	0.102972984	SIK3/SESN3/GPR137B/WAC	4
GO:0032200	telomere organization	9/486	159/18722	0.023180618	0.130708452	0.102972984	HSP90AA1/HSP90AB1/PTGES3/TCP1/CCT4/TENT4B/CCT3/CCT2/CCT5	9
GO:0002709	regulation of T cell mediated immunity	6/486	85/18722	0.023184486	0.130708452	0.102972984	HSPD1/CD55/AHR/SMAD7/ZBTB1/IL7R	6
GO:0060021	roof of mouth development	6/486	85/18722	0.023184486	0.130708452	0.102972984	TSHZ1/SKI/TIPARP/CSRNP1/SUMO1/CHD7	6
GO:0071277	cellular response to calcium ion	6/486	85/18722	0.023184486	0.130708452	0.102972984	CACYBP/JUND/JUNB/HSPA5/BRAF/CAMK2D	6
GO:0031667	response to nutrient levels	20/486	474/18722	0.023427034	0.13133403	0.103465818	HSPA8/SOD1/SLC38A2/SESN3/LDLR/SOD2/ATP2B1/ATF4/PMAIP1/MAPK8/ZC3H12A/HSPA5/PPM1D/CPEB4/CBL/ZFP36/NAMPT/GABARAPL1/HMOX1/ADIPOR2	20
GO:0036003	positive regulation of transcription from RNA polymerase II promoter in response to stress	3/486	24/18722	0.023473729	0.13133403	0.103465818	ATF4/HSPA5/KLF2	3
GO:0036010	protein localization to endosome	3/486	24/18722	0.023473729	0.13133403	0.103465818	MSN/EZR/ABHD17B	3
GO:0045649	regulation of macrophage differentiation	3/486	24/18722	0.023473729	0.13133403	0.103465818	TGFB1/CSF1/PRKCA	3
GO:0070935	3'-UTR-mediated mRNA stabilization	3/486	24/18722	0.023473729	0.13133403	0.103465818	TENT4B/MAPKAPK2/ZFP36	3
GO:0071378	cellular response to growth hormone stimulus	3/486	24/18722	0.023473729	0.13133403	0.103465818	STAT3/STAT5B/PIK3R1	3
GO:0002456	T cell mediated immunity	7/486	109/18722	0.023525115	0.131455133	0.103561224	HSPD1/CD55/AHR/SMAD7/HPRT1/ZBTB1/IL7R	7
GO:0002704	negative regulation of leukocyte mediated immunity	5/486	63/18722	0.023673633	0.131568229	0.103650322	CD55/AHR/SMAD7/HMOX1/IL7R	5
GO:0050854	regulation of antigen receptor-mediated signaling pathway	5/486	63/18722	0.023673633	0.131568229	0.103650322	PTPN22/CBLB/PRKCB/EZR/PRNP	5
GO:0043123	positive regulation of I-kappaB kinase/NF-kappaB signaling	10/486	186/18722	0.023694188	0.131568229	0.103650322	GPR89A/REL/ATP2C1/FYN/BIRC3/PRKCB/LITAF/PELI1/AKAP13/HMOX1	10
GO:0071706	tumor necrosis factor superfamily cytokine production	10/486	186/18722	0.023694188	0.131568229	0.103650322	HSPD1/HSPB1/PTPN22/TNFAIP3/SELENOK/STAT3/MAPKAPK2/ZC3H12A/ZFP36/PIK3R1	10
GO:1903555	regulation of tumor necrosis factor superfamily cytokine production	10/486	186/18722	0.023694188	0.131568229	0.103650322	HSPD1/HSPB1/PTPN22/TNFAIP3/SELENOK/STAT3/MAPKAPK2/ZC3H12A/ZFP36/PIK3R1	10
GO:0002460	adaptive immune response based on somatic recombination of immune receptors built from immunoglobulin superfamily domains	16/486	356/18722	0.024225898	0.134351905	0.10584332	HSPD1/TNFAIP3/CD55/IRF4/AHR/SMAD7/ANXA1/TGFB1/STAT3/RELB/ZC3H12A/HPRT1/BACH2/ZBTB1/KLHL6/IL7R	16
GO:0001101	response to acid chemical	8/486	135/18722	0.02468244	0.136712263	0.107702826	SESN3/FYN/UBR1/CPEB4/CASP3/UBR2/KLF2/PIK3CA	8
GO:0010171	body morphogenesis	4/486	43/18722	0.024926979	0.136903977	0.107853859	SKI/TIPARP/CSRNP1/ANKRD11	4
GO:0033173	calcineurin-NFAT signaling cascade	4/486	43/18722	0.024926979	0.136903977	0.107853859	NFAT5/PPP3R1/NFATC3/PRNP	4
GO:0035794	positive regulation of mitochondrial membrane permeability	4/486	43/18722	0.024926979	0.136903977	0.107853859	HSPA1A/MAPK8/BID/BCL2L11	4
GO:0046636	negative regulation of alpha-beta T cell activation	4/486	43/18722	0.024926979	0.136903977	0.107853859	SMAD7/CBLB/ANXA1/ZC3H12A	4
GO:1903793	positive regulation of anion transport	4/486	43/18722	0.024926979	0.136903977	0.107853859	SLC12A2/ABCB1/ITGB1/ARL6IP1	4
GO:2001239	regulation of extrinsic apoptotic signaling pathway in absence of ligand	4/486	43/18722	0.024926979	0.136903977	0.107853859	HSPA1B/HSPA1A/FYN/MCL1	4
GO:0030111	regulation of Wnt signaling pathway	15/486	328/18722	0.024933869	0.136903977	0.107853859	TNFAIP3/STK4/SKI/UBE2B/SNX3/TGFB1/RUVBL2/NFKB1/PPP2CA/UBR5/ATP6V0C/DDX3X/TLE4/CSNK1G3/CYLD	15
GO:0045670	regulation of osteoclast differentiation	5/486	64/18722	0.025151204	0.137584557	0.108390025	CAMK4/CSF1/FBXW7/GPR137B/PIK3R1	5
GO:0080164	regulation of nitric oxide metabolic process	5/486	64/18722	0.025151204	0.137584557	0.108390025	HSP90AA1/HSP90AB1/DYNLL1/ZC3H12A/KLF2	5
GO:1903051	negative regulation of proteolysis involved in cellular protein catabolic process	5/486	64/18722	0.025151204	0.137584557	0.108390025	HSP90AB1/PDCL3/RYBP/SDCBP/WAC	5
GO:0030308	negative regulation of cell growth	10/486	188/18722	0.025278267	0.1381087	0.108802948	HSPA1B/HSPA1A/TSPYL2/RGS2/CDKN2C/TGFB1/BTG1/PPP2CA/DDX3X/ADIPOR2	10
GO:0016358	dendrite development	12/486	243/18722	0.025373176	0.138216094	0.108887554	RAPGEF2/FYN/EZH2/ARMCX5-GPRASP2/RAB21/HPRT1/ARF4/ABI2/ITGB1/DOCK10/SIPA1L1/GRIP1	12
GO:0044070	regulation of anion transport	6/486	87/18722	0.025652296	0.138216094	0.108887554	RGS2/SLC12A2/ABCB1/ITGB1/ARL6IP1/PRNP	6
GO:0043401	steroid hormone mediated signaling pathway	8/486	136/18722	0.025654517	0.138216094	0.108887554	DNAJA1/PTGES3/PER1/CRY1/TAF7/NR3C1/UBR5/CNOT2	8
GO:0001938	positive regulation of endothelial cell proliferation	7/486	111/18722	0.025676078	0.138216094	0.108887554	PDCL3/PPP1R16B/STAT3/PRKCA/NR4A1/HMOX1/AKT3	7
GO:0090288	negative regulation of cellular response to growth factor stimulus	7/486	111/18722	0.025676078	0.138216094	0.108887554	SMAD7/SKI/TOB1/UBE2D3/SKIL/CRIM1/LEMD3	7
GO:0060759	regulation of response to cytokine stimulus	9/486	162/18722	0.025768303	0.138216094	0.108887554	HSPA1B/HSPA1A/HSP90AB1/CXCR4/TNFAIP3/HIPK1/CSF1/UBE2K/CYLD	9
GO:0046578	regulation of Ras protein signal transduction	10/486	189/18722	0.02609821	0.138216094	0.108887554	DENND4A/CSF1/SQSTM1/CBL/CDC42SE2/AKAP13/PIK3CG/ITGB1/CUL3/MAPRE2	10
GO:0042063	gliogenesis	14/486	301/18722	0.026153294	0.138216094	0.108887554	CXCR4/SOD1/SKI/ANXA1/LDLR/CDKN2C/MBOAT7/TGFB1/EZH2/STAT3/RHEB/CSF1/MAP2K1/PPP3R1	14
GO:0031664	regulation of lipopolysaccharide-mediated signaling pathway	3/486	25/18722	0.026172935	0.138216094	0.108887554	TNFAIP3/CD55/PRKCA	3
GO:0032469	endoplasmic reticulum calcium ion homeostasis	3/486	25/18722	0.026172935	0.138216094	0.108887554	SELENOK/HERPUD1/CAMK2D	3
GO:0032925	regulation of activin receptor signaling pathway	3/486	25/18722	0.026172935	0.138216094	0.108887554	SMAD7/SKI/LEMD3	3
GO:0051204	protein insertion into mitochondrial membrane	3/486	25/18722	0.026172935	0.138216094	0.108887554	HSP90AA1/HSPA4/MAPK8	3
GO:0071450	cellular response to oxygen radical	3/486	25/18722	0.026172935	0.138216094	0.108887554	SOD1/SOD2/GCH1	3
GO:0071451	cellular response to superoxide	3/486	25/18722	0.026172935	0.138216094	0.108887554	SOD1/SOD2/GCH1	3
GO:1902993	positive regulation of amyloid precursor protein catabolic process	3/486	25/18722	0.026172935	0.138216094	0.108887554	ABCG1/CASP3/RANBP9	3
GO:0005984	disaccharide metabolic process	2/486	10/18722	0.026361124	0.138216094	0.108887554	BRAF/B4GALT1	2
GO:0006012	galactose metabolic process	2/486	10/18722	0.026361124	0.138216094	0.108887554	B4GALT1/GALM	2
GO:0007191	adenylate cyclase-activating dopamine receptor signaling pathway	2/486	10/18722	0.026361124	0.138216094	0.108887554	GNG2/GNAS	2
GO:0010944	negative regulation of transcription by competitive promoter binding	2/486	10/18722	0.026361124	0.138216094	0.108887554	SMAD7/KDM2A	2
GO:0010968	regulation of microtubule nucleation	2/486	10/18722	0.026361124	0.138216094	0.108887554	HSPA1B/HSPA1A	2
GO:0030214	hyaluronan catabolic process	2/486	10/18722	0.026361124	0.138216094	0.108887554	CEMIP2/TGFB1	2
GO:0030953	astral microtubule organization	2/486	10/18722	0.026361124	0.138216094	0.108887554	EZR/RAB11A	2
GO:0033131	regulation of glucokinase activity	2/486	10/18722	0.026361124	0.138216094	0.108887554	MIDN/RANBP2	2
GO:0043101	purine-containing compound salvage	2/486	10/18722	0.026361124	0.138216094	0.108887554	HPRT1/ADK	2
GO:0044557	relaxation of smooth muscle	2/486	10/18722	0.026361124	0.138216094	0.108887554	SOD1/RGS2	2
GO:0051660	establishment of centrosome localization	2/486	10/18722	0.026361124	0.138216094	0.108887554	CEP83/EZR	2
GO:0090209	negative regulation of triglyceride metabolic process	2/486	10/18722	0.026361124	0.138216094	0.108887554	FBXW7/PIK3CG	2
GO:0090527	actin filament reorganization	2/486	10/18722	0.026361124	0.138216094	0.108887554	MCU/CASS4	2
GO:0097278	complement-dependent cytotoxicity	2/486	10/18722	0.026361124	0.138216094	0.108887554	HSP90AB1/CD55	2
GO:0099639	neurotransmitter receptor transport, endosome to plasma membrane	2/486	10/18722	0.026361124	0.138216094	0.108887554	GRIP1/RAB11A	2
GO:1901203	positive regulation of extracellular matrix assembly	2/486	10/18722	0.026361124	0.138216094	0.108887554	RGCC/TGFB1	2
GO:1902237	positive regulation of endoplasmic reticulum stress-induced intrinsic apoptotic signaling pathway	2/486	10/18722	0.026361124	0.138216094	0.108887554	PMAIP1/BCL2L11	2
GO:1902946	protein localization to early endosome	2/486	10/18722	0.026361124	0.138216094	0.108887554	MSN/EZR	2
GO:2001225	regulation of chloride transport	2/486	10/18722	0.026361124	0.138216094	0.108887554	ABCB1/PRNP	2
GO:0045471	response to ethanol	8/486	137/18722	0.026652985	0.13893238	0.109451848	SOD1/RGS2/FYN/SOD2/TP53INP1/STAT3/CBL/ADIPOR2	8
GO:0050671	positive regulation of lymphocyte proliferation	8/486	137/18722	0.026652985	0.13893238	0.109451848	PTPN22/CD55/TNFSF9/ANXA1/SELENOK/PELI1/STAT5B/SLC7A1	8
GO:0051310	metaphase plate congression	5/486	65/18722	0.026686649	0.13893238	0.109451848	NUDC/FAM83D/CENPF/CUL3/RAB11A	5
GO:1902475	L-alpha-amino acid transmembrane transport	5/486	65/18722	0.026686649	0.13893238	0.109451848	SLC7A5/RGS2/SLC7A1/ITGB1/ARL6IP1	5
GO:0035601	protein deacylation	7/486	112/18722	0.026800377	0.13893238	0.109451848	MORF4L2/PER1/SKI/RCOR1/MAPK8/CAMK2D/ABHD17B	7
GO:0043406	positive regulation of MAP kinase activity	7/486	112/18722	0.026800377	0.13893238	0.109451848	ERN1/NEK10/TGFB1/EZH2/AKAP13/PIK3CG/TAOK3	7
GO:1901222	regulation of NIK/NF-kappaB signaling	7/486	112/18722	0.026800377	0.13893238	0.109451848	PTPN22/TNFSF14/NFAT5/ZC3H12A/LITAF/DDX3X/CYLD	7
GO:0005978	glycogen biosynthetic process	4/486	44/18722	0.026874929	0.13893238	0.109451848	PTGES3/PPP1CB/UGP2/GBE1	4
GO:0009250	glucan biosynthetic process	4/486	44/18722	0.026874929	0.13893238	0.109451848	PTGES3/PPP1CB/UGP2/GBE1	4
GO:0046006	regulation of activated T cell proliferation	4/486	44/18722	0.026874929	0.13893238	0.109451848	TNFSF9/STAT5B/CASP3/PRNP	4
GO:1903214	regulation of protein targeting to mitochondrion	4/486	44/18722	0.026874929	0.13893238	0.109451848	BAG3/UBE2D3/USP36/FBXW7	4
GO:1903573	negative regulation of response to endoplasmic reticulum stress	4/486	44/18722	0.026874929	0.13893238	0.109451848	HSPA1A/PPP1R15A/HERPUD1/HSPA5	4
GO:0099111	microtubule-based transport	10/486	190/18722	0.026937038	0.138991583	0.109498489	BAG3/HSPA8/HSPB1/SOD1/UBB/BICDL1/NEK10/RAB21/ARHGAP21/LRPPRC	10
GO:0009144	purine nucleoside triphosphate metabolic process	6/486	88/18722	0.026949273	0.138991583	0.109498489	GTPBP1/TGFB1/STAT3/ATP6V1A/ATP6V0C/ADK	6
GO:0050792	regulation of viral process	9/486	164/18722	0.027603136	0.142197975	0.112024506	VPS37B/TRIM26/CXCR4/ZC3HAV1/SNX3/SRPK2/ZFP36/DDX3X/STOM	9
GO:0051251	positive regulation of lymphocyte activation	16/486	362/18722	0.027703645	0.142549607	0.112301524	HSPD1/HSPH1/PTPN22/CD55/TNFSF14/TNFSF9/ANXA1/FYN/SELENOK/TGFB1/PELI1/STAT5B/ZBTB1/SLC7A1/IL7R/PIK3CA	16
GO:0002366	leukocyte activation involved in immune response	13/486	275/18722	0.028004248	0.143928811	0.113388071	HSPD1/IRF4/SMAD7/ANXA1/TGFB1/STAT3/SNAP23/RELB/ZC3H12A/CBL/HMOX1/PIK3CG/DOCK10	13
GO:0032715	negative regulation of interleukin-6 production	5/486	66/18722	0.028280596	0.144886676	0.114142683	PTPN22/TNFAIP3/ZC3H12A/CD200R1/KLF2	5
GO:0034764	positive regulation of transmembrane transport	11/486	219/18722	0.028281581	0.144886676	0.114142683	ATP1B3/OSBPL8/AZIN1/BRAF/CALM2/ABCB1/ITGB1/ADIPOR2/ARL6IP1/GLRX/PIK3R1	11
GO:0010657	muscle cell apoptotic process	6/486	89/18722	0.02828896	0.144886676	0.114142683	BAG3/STK4/SOD2/ZC3H12A/CAMK2D/HMOX1	6
GO:0032635	interleukin-6 production	9/486	165/18722	0.028554221	0.145570537	0.114681433	HSPD1/PTPN22/TNFAIP3/SELENOK/STAT3/MAPKAPK2/ZC3H12A/CD200R1/KLF2	9
GO:0032675	regulation of interleukin-6 production	9/486	165/18722	0.028554221	0.145570537	0.114681433	HSPD1/PTPN22/TNFAIP3/SELENOK/STAT3/MAPKAPK2/ZC3H12A/CD200R1/KLF2	9
GO:0071772	response to BMP	9/486	165/18722	0.028554221	0.145570537	0.114681433	SMAD7/SKI/TOB1/UBE2D3/TGFB1/SKIL/CRIM1/USP9X/LEMD3	9
GO:0071773	cellular response to BMP stimulus	9/486	165/18722	0.028554221	0.145570537	0.114681433	SMAD7/SKI/TOB1/UBE2D3/TGFB1/SKIL/CRIM1/USP9X/LEMD3	9
GO:1902108	regulation of mitochondrial membrane permeability involved in apoptotic process	4/486	45/18722	0.028911464	0.147152858	0.115927995	HSPA1A/MAPK8/BID/BCL2L11	4
GO:0002710	negative regulation of T cell mediated immunity	3/486	26/18722	0.029031061	0.147152858	0.115927995	AHR/SMAD7/IL7R	3
GO:0046639	negative regulation of alpha-beta T cell differentiation	3/486	26/18722	0.029031061	0.147152858	0.115927995	SMAD7/ANXA1/ZC3H12A	3
GO:0060544	regulation of necroptotic process	3/486	26/18722	0.029031061	0.147152858	0.115927995	BIRC3/PELI1/CYLD	3
GO:0071880	adenylate cyclase-activating adrenergic receptor signaling pathway	3/486	26/18722	0.029031061	0.147152858	0.115927995	RAPGEF2/PDE4B/AKAP13	3
GO:0021537	telencephalon development	12/486	248/18722	0.029079729	0.147230699	0.115989319	ZSWIM6/CXCR4/SLC38A2/SKI/BTG2/MBOAT7/EZH2/HPRT1/KDM2B/CASP3/TRA2B/CHD7	12
GO:0046660	female sex differentiation	7/486	114/18722	0.029148539	0.147410231	0.116130756	SOD1/UBB/TIPARP/HSPA5/STAT5B/CASP3/CHD7	7
GO:0001935	endothelial cell proliferation	10/486	193/18722	0.029568897	0.149365171	0.117670871	RGCC/PDCL3/PPP1R16B/ERN1/STAT3/PRKCA/PRKX/NR4A1/HMOX1/AKT3	10
GO:0002028	regulation of sodium ion transport	6/486	90/18722	0.029671824	0.149543286	0.117811191	ATP1B3/PER1/KLHL24/CAMK2D/STOM/GLRX	6
GO:0034644	cellular response to UV	6/486	90/18722	0.029671824	0.149543286	0.117811191	TP53INP1/SDE2/RUVBL2/ATF4/ZBTB1/PIK3R1	6
GO:0045926	negative regulation of growth	12/486	249/18722	0.029865696	0.150240405	0.118360386	HSPA1B/HSPA1A/TSPYL2/STK4/RGS2/JARID2/CDKN2C/TGFB1/BTG1/PPP2CA/DDX3X/ADIPOR2	12
GO:1902117	positive regulation of organelle assembly	5/486	67/18722	0.029933632	0.150240405	0.118360386	CNOT6L/MSN/SDCBP/G3BP2/CNOT2	5
GO:2000514	regulation of CD4-positive, alpha-beta T cell activation	5/486	67/18722	0.029933632	0.150240405	0.118360386	CD55/IRF4/SMAD7/ANXA1/ZC3H12A	5
GO:0071219	cellular response to molecule of bacterial origin	11/486	221/18722	0.029946108	0.150240405	0.118360386	PTPN22/TNFAIP3/CD55/TGFB1/MAPK8/PDE4B/ZC3H12A/PRKCA/LITAF/NFKB1/ZFP36	11
GO:0071675	regulation of mononuclear cell migration	7/486	115/18722	0.030373138	0.152037678	0.119776289	SELENOK/MSN/DUSP1/CSF1/AKIRIN1/CD200R1/XCL2	7
GO:1901989	positive regulation of cell cycle phase transition	7/486	115/18722	0.030373138	0.152037678	0.119776289	RGCC/ANXA1/FAM83D/EZH2/DDX3X/CUL3/RAB11A	7
GO:0031960	response to corticosteroid	9/486	167/18722	0.030524937	0.152624686	0.120238738	HSPD1/FBXO32/ANXA1/DUSP1/ATP2B1/BCL2L11/NR3C1/CASP3/ZFP36	9
GO:0032103	positive regulation of response to external stimulus	18/486	427/18722	0.030707469	0.152678435	0.120281082	MCU/HSPD1/HSP90AA1/ABCC1/CGAS/HSPB1/CXCR4/FYN/LDLR/TGFB1/CSF1/PRKCA/UBE2K/AKIRIN1/NEAT1/STAT5B/PIK3CG/XCL2	18
GO:1903038	negative regulation of leukocyte cell-cell adhesion	8/486	141/18722	0.030916849	0.152678435	0.120281082	PTPN22/SMAD7/CBLB/ANXA1/ZC3H12A/PELI1/CASP3/PRNP	8
GO:0002263	cell activation involved in immune response	13/486	279/18722	0.030965579	0.152678435	0.120281082	HSPD1/IRF4/SMAD7/ANXA1/TGFB1/STAT3/SNAP23/RELB/ZC3H12A/CBL/HMOX1/PIK3CG/DOCK10	13
GO:0010828	positive regulation of glucose transmembrane transport	4/486	46/18722	0.031037156	0.152678435	0.120281082	OSBPL8/BRAF/ADIPOR2/PIK3R1	4
GO:0031648	protein destabilization	4/486	46/18722	0.031037156	0.152678435	0.120281082	MYLIP/FBXW7/CUL3/PRNP	4
GO:0032924	activin receptor signaling pathway	4/486	46/18722	0.031037156	0.152678435	0.120281082	SMAD7/SKI/TGIF2/LEMD3	4
GO:0034198	cellular response to amino acid starvation	4/486	46/18722	0.031037156	0.152678435	0.120281082	SLC38A2/SESN3/ATF4/MAPK8	4
GO:0061028	establishment of endothelial barrier	4/486	46/18722	0.031037156	0.152678435	0.120281082	RAPGEF2/PPP1R16B/MSN/EZR	4
GO:0072599	establishment of protein localization to endoplasmic reticulum	4/486	46/18722	0.031037156	0.152678435	0.120281082	ZFAND2A/MAN1A1/HERPUD1/HSPA5	4
GO:0098732	macromolecule deacylation	7/486	116/18722	0.031631886	0.152678435	0.120281082	MORF4L2/PER1/SKI/RCOR1/MAPK8/CAMK2D/ABHD17B	7
GO:0042987	amyloid precursor protein catabolic process	5/486	68/18722	0.031646295	0.152678435	0.120281082	ABCG1/RTN3/CASP3/RANBP9/PRNP	5
GO:1902305	regulation of sodium ion transmembrane transport	5/486	68/18722	0.031646295	0.152678435	0.120281082	ATP1B3/KLHL24/CAMK2D/STOM/GLRX	5
GO:0001787	natural killer cell proliferation	2/486	11/18722	0.031673492	0.152678435	0.120281082	PTPN22/STAT5B	2
GO:0034975	protein folding in endoplasmic reticulum	2/486	11/18722	0.031673492	0.152678435	0.120281082	ERO1B/HSPA5	2
GO:0035865	cellular response to potassium ion	2/486	11/18722	0.031673492	0.152678435	0.120281082	SOD1/SLC12A2	2
GO:0036490	regulation of translation in response to endoplasmic reticulum stress	2/486	11/18722	0.031673492	0.152678435	0.120281082	PPP1R15A/DDX3X	2
GO:0042167	heme catabolic process	2/486	11/18722	0.031673492	0.152678435	0.120281082	ABCC1/HMOX1	2
GO:0042416	dopamine biosynthetic process	2/486	11/18722	0.031673492	0.152678435	0.120281082	NR4A2/GCH1	2
GO:0042451	purine nucleoside biosynthetic process	2/486	11/18722	0.031673492	0.152678435	0.120281082	HPRT1/ADK	2
GO:0042455	ribonucleoside biosynthetic process	2/486	11/18722	0.031673492	0.152678435	0.120281082	HPRT1/ADK	2
GO:0043619	regulation of transcription from RNA polymerase II promoter in response to oxidative stress	2/486	11/18722	0.031673492	0.152678435	0.120281082	ATF4/HMOX1	2
GO:0045793	positive regulation of cell size	2/486	11/18722	0.031673492	0.152678435	0.120281082	HSP90AB1/AKT3	2
GO:0046129	purine ribonucleoside biosynthetic process	2/486	11/18722	0.031673492	0.152678435	0.120281082	HPRT1/ADK	2
GO:0046149	pigment catabolic process	2/486	11/18722	0.031673492	0.152678435	0.120281082	ABCC1/HMOX1	2
GO:0051081	nuclear membrane disassembly	2/486	11/18722	0.031673492	0.152678435	0.120281082	PRKCB/PRKCA	2
GO:0061635	regulation of protein complex stability	2/486	11/18722	0.031673492	0.152678435	0.120281082	HSPA8/SQSTM1	2
GO:0090649	response to oxygen-glucose deprivation	2/486	11/18722	0.031673492	0.152678435	0.120281082	CBL/NAMPT	2
GO:1901844	regulation of cell communication by electrical coupling involved in cardiac conduction	2/486	11/18722	0.031673492	0.152678435	0.120281082	CAMK2D/CALM2	2
GO:1903299	regulation of hexokinase activity	2/486	11/18722	0.031673492	0.152678435	0.120281082	MIDN/RANBP2	2
GO:1903897	regulation of PERK-mediated unfolded protein response	2/486	11/18722	0.031673492	0.152678435	0.120281082	PPP1R15A/HSPA5	2
GO:1990440	positive regulation of transcription from RNA polymerase II promoter in response to endoplasmic reticulum stress	2/486	11/18722	0.031673492	0.152678435	0.120281082	ATF4/HSPA5	2
GO:2000320	negative regulation of T-helper 17 cell differentiation	2/486	11/18722	0.031673492	0.152678435	0.120281082	SMAD7/ZC3H12A	2
GO:0070372	regulation of ERK1 and ERK2 cascade	14/486	309/18722	0.031675594	0.152678435	0.120281082	RAPGEF2/PTPN22/NEK10/FAM83D/TGFB1/DUSP1/PRKCA/MAP2K1/BRAF/FBXW7/RANBP9/EZR/DUSP4/XCL2	14
GO:0002719	negative regulation of cytokine production involved in immune response	3/486	27/18722	0.032047374	0.153086878	0.120602856	SMAD7/TGFB1/HMOX1	3
GO:0010586	miRNA metabolic process	3/486	27/18722	0.032047374	0.153086878	0.120602856	TENT4B/ZC3H12A/NFKB1	3
GO:0031954	positive regulation of protein autophosphorylation	3/486	27/18722	0.032047374	0.153086878	0.120602856	NEK10/CALM2/DDX3X	3
GO:0032781	positive regulation of ATPase activity	3/486	27/18722	0.032047374	0.153086878	0.120602856	AHSA1/DNAJB1/ATP1B3	3
GO:0034143	regulation of toll-like receptor 4 signaling pathway	3/486	27/18722	0.032047374	0.153086878	0.120602856	PTPN22/TNFAIP3/PELI1	3
GO:1902914	regulation of protein polyubiquitination	3/486	27/18722	0.032047374	0.153086878	0.120602856	PTPN22/UBR5/DDX3X	3
GO:1903203	regulation of oxidative stress-induced neuron death	3/486	27/18722	0.032047374	0.153086878	0.120602856	ATF4/MCL1/FBXW7	3
GO:2000045	regulation of G1/S transition of mitotic cell cycle	8/486	142/18722	0.032051766	0.153086878	0.120602856	RGCC/ANXA1/EZH2/SDE2/BID/SLFN11/DDX3X/WAC	8
GO:0002697	regulation of immune effector process	15/486	339/18722	0.032072047	0.153086878	0.120602856	HSPD1/CGAS/SLC7A5/PTPN22/CD55/IRF4/AHR/SMAD7/ANXA1/TGFB1/ZC3H12A/STAT5B/ZBTB1/HMOX1/IL7R	15
GO:0045017	glycerolipid biosynthetic process	12/486	252/18722	0.032315531	0.154082681	0.121387356	ABHD3/DGKD/LDLR/MBOAT7/DGKE/FBXW7/AGPAT5/PIK3CG/PIK3R3/LPIN2/PIK3R1/PIK3CA	12
GO:0022408	negative regulation of cell-cell adhesion	10/486	196/18722	0.03237802	0.154214276	0.121491028	PTPN22/SMAD7/RGCC/CBLB/ANXA1/TGFB1/ZC3H12A/PELI1/CASP3/PRNP	10
GO:1903828	negative regulation of cellular protein localization	7/486	117/18722	0.03292512	0.15665127	0.123410907	BAG3/DNAJA1/PPP2R5A/RANGAP1/TGFB1/SUMO1/ABHD17B	7
GO:0010799	regulation of peptidyl-threonine phosphorylation	4/486	47/18722	0.033252463	0.157699448	0.12423667	SMAD7/TGFB1/UBE2K/CALM2	4
GO:0051489	regulation of filopodium assembly	4/486	47/18722	0.033252463	0.157699448	0.12423667	FXR1/PPP1R16B/RALA/PIK3R1	4
GO:0097300	programmed necrotic cell death	4/486	47/18722	0.033252463	0.157699448	0.12423667	BIRC3/MLKL/PELI1/CYLD	4
GO:0009145	purine nucleoside triphosphate biosynthetic process	5/486	69/18722	0.033419077	0.158150236	0.124591803	TGFB1/STAT3/ATP6V1A/ATP6V0C/ADK	5
GO:0015807	L-amino acid transport	5/486	69/18722	0.033419077	0.158150236	0.124591803	SLC7A5/SLC38A2/SLC7A1/ITGB1/ARL6IP1	5
GO:0033135	regulation of peptidyl-serine phosphorylation	8/486	144/18722	0.034406274	0.162647841	0.128135046	HSP90AA1/HSP90AB1/STK4/SMAD7/TGFB1/GADD45A/BRAF/PIK3CA	8
GO:0006338	chromatin remodeling	12/486	255/18722	0.034906205	0.164658938	0.129719401	TSPYL2/BAZ1A/JARID2/PSME4/RUVBL2/KDM6A/BRD2/ZBTB1/CHD4/TOP1/CHD3/CHD7	12
GO:0007611	learning or memory	12/486	255/18722	0.034906205	0.164658938	0.129719401	CAMK4/BTG2/FYN/LDLR/ATP8A1/BTBD9/ARMCX5-GPRASP2/ARF4/CASP3/ITGB1/PRNP/ATXN1	12
GO:0000303	response to superoxide	3/486	28/18722	0.035220829	0.164736577	0.129780566	SOD1/SOD2/GCH1	3
GO:0002507	tolerance induction	3/486	28/18722	0.035220829	0.164736577	0.129780566	TNFAIP3/CBLB/PHLPP1	3
GO:0010818	T cell chemotaxis	3/486	28/18722	0.035220829	0.164736577	0.129780566	SLC12A2/PIK3CG/XCL2	3
GO:0010884	positive regulation of lipid storage	3/486	28/18722	0.035220829	0.164736577	0.129780566	PLIN2/ZC3H12A/NFKB1	3
GO:0032801	receptor catabolic process	3/486	28/18722	0.035220829	0.164736577	0.129780566	MYLIP/SNX25/TGFB1	3
GO:0034123	positive regulation of toll-like receptor signaling pathway	3/486	28/18722	0.035220829	0.164736577	0.129780566	PTPN22/PELI1/DDX3X	3
GO:0045671	negative regulation of osteoclast differentiation	3/486	28/18722	0.035220829	0.164736577	0.129780566	FBXW7/GPR137B/PIK3R1	3
GO:0090200	positive regulation of release of cytochrome c from mitochondria	3/486	28/18722	0.035220829	0.164736577	0.129780566	PMAIP1/BID/BCL2L11	3
GO:0098657	import into cell	11/486	227/18722	0.035358603	0.165206156	0.130150504	SLC5A3/ATP1B3/SLC7A5/SLC39A6/RGS2/FYN/SLC12A2/SLC7A1/ITGB1/ARL6IP1/PRNP	11
GO:0043303	mast cell degranulation	4/486	48/18722	0.035557738	0.165263095	0.13019536	SNAP23/CBL/HMOX1/PIK3CG	4
GO:0045912	negative regulation of carbohydrate metabolic process	4/486	48/18722	0.035557738	0.165263095	0.13019536	MIDN/TGFB1/STAT3/CRY1	4
GO:0097720	calcineurin-mediated signaling	4/486	48/18722	0.035557738	0.165263095	0.13019536	NFAT5/PPP3R1/NFATC3/PRNP	4
GO:1902003	regulation of amyloid-beta formation	4/486	48/18722	0.035557738	0.165263095	0.13019536	ABCG1/RTN3/CASP3/PRNP	4
GO:1905710	positive regulation of membrane permeability	4/486	48/18722	0.035557738	0.165263095	0.13019536	HSPA1A/MAPK8/BID/BCL2L11	4
GO:0030316	osteoclast differentiation	6/486	94/18722	0.035643639	0.165488325	0.130372798	CAMK4/JUNB/CSF1/FBXW7/GPR137B/PIK3R1	6
GO:0042770	signal transduction in response to DNA damage	9/486	172/18722	0.035862333	0.166328973	0.131035066	SDE2/PMAIP1/CRY1/GADD45A/BID/PPM1D/INTS7/WAC/TAOK3	9
GO:0010959	regulation of metal ion transport	17/486	406/18722	0.036967071	0.16870016	0.132903103	ATP1B3/CXCR4/PER1/SARAF/FYN/ATP2B1/PDE4B/SUMO1/KLHL24/CAMK2D/CALM2/STOM/PIK3CG/ITGB1/PRNP/GLRX/CHD7	17
GO:0002761	regulation of myeloid leukocyte differentiation	7/486	120/18722	0.037014907	0.16870016	0.132903103	CAMK4/TGFB1/CSF1/PRKCA/FBXW7/GPR137B/PIK3R1	7
GO:0048593	camera-type eye morphogenesis	7/486	120/18722	0.037014907	0.16870016	0.132903103	SKI/HIPK1/MAN2A1/ATF4/KDM2B/ABI2/NECTIN3	7
GO:0048675	axon extension	7/486	120/18722	0.037014907	0.16870016	0.132903103	HSP90AA1/HSP90AB1/RUFY3/RAB21/ITGB1/USP9X/RAB11A	7
GO:0071230	cellular response to amino acid stimulus	5/486	71/18722	0.037146743	0.16870016	0.132903103	SESN3/FYN/UBR1/CPEB4/UBR2	5
GO:0008585	female gonad development	6/486	95/18722	0.037248627	0.16870016	0.132903103	SOD1/UBB/TIPARP/HSPA5/STAT5B/CASP3	6
GO:0007059	chromosome segregation	15/486	346/18722	0.037331921	0.16870016	0.132903103	NUSAP1/UBE2B/NUDC/FAM83D/DUSP1/NAA50/FBXW7/CENPF/NR3C1/TOP1/DDX3X/NCAPD3/CUL3/USP9X/RAB11A	15
GO:0002424	T cell mediated immune response to tumor cell	2/486	12/18722	0.037365941	0.16870016	0.132903103	HSPD1/AHR	2
GO:0002664	regulation of T cell tolerance induction	2/486	12/18722	0.037365941	0.16870016	0.132903103	CBLB/PHLPP1	2
GO:0006787	porphyrin-containing compound catabolic process	2/486	12/18722	0.037365941	0.16870016	0.132903103	ABCC1/HMOX1	2
GO:0010587	miRNA catabolic process	2/486	12/18722	0.037365941	0.16870016	0.132903103	TENT4B/ZC3H12A	2
GO:0030397	membrane disassembly	2/486	12/18722	0.037365941	0.16870016	0.132903103	PRKCB/PRKCA	2
GO:0032823	regulation of natural killer cell differentiation	2/486	12/18722	0.037365941	0.16870016	0.132903103	STAT5B/ZBTB1	2
GO:0032926	negative regulation of activin receptor signaling pathway	2/486	12/18722	0.037365941	0.16870016	0.132903103	SKI/LEMD3	2
GO:0033015	tetrapyrrole catabolic process	2/486	12/18722	0.037365941	0.16870016	0.132903103	ABCC1/HMOX1	2
GO:0034145	positive regulation of toll-like receptor 4 signaling pathway	2/486	12/18722	0.037365941	0.16870016	0.132903103	PTPN22/PELI1	2
GO:0034154	toll-like receptor 7 signaling pathway	2/486	12/18722	0.037365941	0.16870016	0.132903103	PTPN22/DDX3X	2
GO:0034333	adherens junction assembly	2/486	12/18722	0.037365941	0.16870016	0.132903103	SMAD7/HIPK1	2
GO:0038203	TORC2 signaling	2/486	12/18722	0.037365941	0.16870016	0.132903103	SIK3/SESN3	2
GO:0060394	negative regulation of pathway-restricted SMAD protein phosphorylation	2/486	12/18722	0.037365941	0.16870016	0.132903103	SMAD7/SNX25	2
GO:0090085	regulation of protein deubiquitination	2/486	12/18722	0.037365941	0.16870016	0.132903103	ZC3H12A/TANK	2
GO:0150065	regulation of deacetylase activity	2/486	12/18722	0.037365941	0.16870016	0.132903103	MAPK8/CAMK2D	2
GO:1903800	positive regulation of production of miRNAs involved in gene silencing by miRNA	2/486	12/18722	0.037365941	0.16870016	0.132903103	TGFB1/MAP2K1	2
GO:1990034	calcium ion export across plasma membrane	2/486	12/18722	0.037365941	0.16870016	0.132903103	ATP2B1/CALM2	2
GO:2000317	negative regulation of T-helper 17 type immune response	2/486	12/18722	0.037365941	0.16870016	0.132903103	SMAD7/ZC3H12A	2
GO:2000628	regulation of miRNA metabolic process	2/486	12/18722	0.037365941	0.16870016	0.132903103	ZC3H12A/NFKB1	2
GO:0002279	mast cell activation involved in immune response	4/486	49/18722	0.03795323	0.1706544	0.134442666	SNAP23/CBL/HMOX1/PIK3CG	4
GO:0021695	cerebellar cortex development	4/486	49/18722	0.03795323	0.1706544	0.134442666	EZH2/WHRN/MAP2K1/HSPA5	4
GO:1901799	negative regulation of proteasomal protein catabolic process	4/486	49/18722	0.03795323	0.1706544	0.134442666	HSP90AB1/RYBP/SDCBP/WAC	4
GO:1990928	response to amino acid starvation	4/486	49/18722	0.03795323	0.1706544	0.134442666	SLC38A2/SESN3/ATF4/MAPK8	4
GO:0060041	retina development in camera-type eye	8/486	147/18722	0.038153549	0.170720011	0.134494355	JMJD6/SKI/HIPK1/TGIF2/MAN2A1/ATP2B1/NECTIN3/CHD7	8
GO:0043500	muscle adaptation	7/486	121/18722	0.038449188	0.170720011	0.134494355	RGS2/FBXO32/JARID2/EZH2/PRKCA/CAMK2D/HMOX1	7
GO:0045931	positive regulation of mitotic cell cycle	7/486	121/18722	0.038449188	0.170720011	0.134494355	RGCC/ANXA1/PRKCA/STAT5B/DDX3X/CUL3/RAB11A	7
GO:0009913	epidermal cell differentiation	10/486	202/18722	0.038548478	0.170720011	0.134494355	FOSL2/SOD1/STK4/ANXA1/EZH2/WHRN/MAP2K1/CASP3/ZFP36/TXNIP	10
GO:0019722	calcium-mediated signaling	10/486	202/18722	0.038548478	0.170720011	0.134494355	MCU/CXCR4/SELENOK/NFAT5/CAMK2D/PPP3R1/CALM2/NFATC3/NUDT4/PRNP	10
GO:0000305	response to oxygen radical	3/486	29/18722	0.038550096	0.170720011	0.134494355	SOD1/SOD2/GCH1	3
GO:0001773	myeloid dendritic cell activation	3/486	29/18722	0.038550096	0.170720011	0.134494355	IRF4/CAMK4/RELB	3
GO:0010390	histone monoubiquitination	3/486	29/18722	0.038550096	0.170720011	0.134494355	RYBP/KDM2B/WAC	3
GO:0022011	myelination in peripheral nervous system	3/486	29/18722	0.038550096	0.170720011	0.134494355	SOD1/SKI/PPP3R1	3
GO:0032292	peripheral nervous system axon ensheathment	3/486	29/18722	0.038550096	0.170720011	0.134494355	SOD1/SKI/PPP3R1	3
GO:0032366	intracellular sterol transport	3/486	29/18722	0.038550096	0.170720011	0.134494355	LDLR/ABCG1/NPC1	3
GO:0032367	intracellular cholesterol transport	3/486	29/18722	0.038550096	0.170720011	0.134494355	LDLR/ABCG1/NPC1	3
GO:0043153	entrainment of circadian clock by photoperiod	3/486	29/18722	0.038550096	0.170720011	0.134494355	PER1/PPP1CB/CRY1	3
GO:0062098	regulation of programmed necrotic cell death	3/486	29/18722	0.038550096	0.170720011	0.134494355	BIRC3/PELI1/CYLD	3
GO:0033500	carbohydrate homeostasis	12/486	259/18722	0.038585813	0.170720011	0.134494355	MCU/DYNLL1/TENT4B/SESN3/ERN1/ABCG1/STAT3/CRY1/ADIPOR2/TRA2B/PIK3R1/PIK3CA	12
GO:0045927	positive regulation of growth	12/486	259/18722	0.038585813	0.170720011	0.134494355	CXCR4/SMAD7/SDCBP/CSF1/RUFY3/KDM2B/STAT5B/ADNP2/DDX3X/EZR/RAB11A/CHD7	12
GO:0015914	phospholipid transport	6/486	96/18722	0.038899123	0.171934125	0.135450842	ABCC1/OSBPL8/LDLR/ABCG1/ATP8A1/ABCB1	6
GO:0005977	glycogen metabolic process	5/486	72/18722	0.039102384	0.17231559	0.135751363	PTGES3/PPP1R2/PPP1CB/UGP2/GBE1	5
GO:0030032	lamellipodium assembly	5/486	72/18722	0.039102384	0.17231559	0.135751363	AKIRIN1/ABI2/ITGB1/PIK3R1/PIK3CA	5
GO:0071479	cellular response to ionizing radiation	5/486	72/18722	0.039102384	0.17231559	0.135751363	GADD45A/HSPA5/NAMPT/INTS7/TANK	5
GO:0002696	positive regulation of leukocyte activation	17/486	409/18722	0.039181169	0.172490802	0.135889396	HSPD1/HSPH1/PTPN22/CD55/TNFSF14/TNFSF9/JUND/ANXA1/FYN/SELENOK/TGFB1/PELI1/STAT5B/ZBTB1/SLC7A1/IL7R/PIK3CA	17
GO:0050954	sensory perception of mechanical stimulus	9/486	175/18722	0.03935496	0.172948433	0.13624992	CXCR4/SOD1/FYN/LRIG1/WHRN/FBXO11/CASP3/CDC14A/CHD7	9
GO:0051090	regulation of DNA-binding transcription factor activity	18/486	440/18722	0.039363376	0.172948433	0.13624992	HSPA1B/HSPA1A/TRIM26/TNFAIP3/JMY/SMAD7/RGCC/EZH2/STAT3/PRKCB/MAPK8/ZC3H12A/SUMO1/G3BP2/PELI1/HMOX1/PRNP/CYLD	18
GO:0044839	cell cycle G2/M phase transition	8/486	148/18722	0.039461075	0.173033681	0.136317079	NEK10/NABP1/PPM1D/CENPF/CALM2/ABCB1/RAB11A/TAOK3	8
GO:2001056	positive regulation of cysteine-type endopeptidase activity	8/486	148/18722	0.039461075	0.173033681	0.136317079	HSPE1/HSPD1/FYN/PMAIP1/BID/BCL2L11/MTCH1/DDX3X	8
GO:0060541	respiratory system development	10/486	203/18722	0.039650537	0.173692145	0.136835822	PTGES3/JMJD6/SKI/HIKESHI/MAN2A1/MAP2K1/FBXW7/PPP3R1/KLF2/CHD7	10
GO:0002448	mast cell mediated immunity	4/486	50/18722	0.040439082	0.176621288	0.13914342	SNAP23/CBL/HMOX1/PIK3CG	4
GO:0038202	TORC1 signaling	4/486	50/18722	0.040439082	0.176621288	0.13914342	SIK3/SESN3/GPR137B/WAC	4
GO:0043628	ncRNA 3'-end processing	4/486	50/18722	0.040439082	0.176621288	0.13914342	TENT4B/INTS6/INTS6L/INTS7	4
GO:1905039	carboxylic acid transmembrane transport	8/486	149/18722	0.040798193	0.178013834	0.140240477	ABCC1/SLC7A5/SLC38A2/RGS2/ABCB1/SLC7A1/ITGB1/ARL6IP1	8
GO:0006073	cellular glucan metabolic process	5/486	73/18722	0.041119658	0.178886699	0.140928126	PTGES3/PPP1R2/PPP1CB/UGP2/GBE1	5
GO:0044042	glucan metabolic process	5/486	73/18722	0.041119658	0.178886699	0.140928126	PTGES3/PPP1R2/PPP1CB/UGP2/GBE1	5
GO:0051865	protein autoubiquitination	5/486	73/18722	0.041119658	0.178886699	0.140928126	UBE2B/UBE2D3/UBE2A/KLHL24/CUL3	5
GO:0030168	platelet activation	7/486	123/18722	0.041425918	0.179864986	0.141698827	HSPB1/DGKD/DGKE/PRKCA/PIK3CG/GNAS/PIK3CA	7
GO:0071482	cellular response to light stimulus	7/486	123/18722	0.041425918	0.179864986	0.141698827	TP53INP1/SDE2/RUVBL2/ATF4/CRY1/ZBTB1/PIK3R1	7
GO:0007176	regulation of epidermal growth factor-activated receptor activity	3/486	30/18722	0.042033579	0.181256995	0.142795461	CBLB/FBXW7/CBL	3
GO:0010800	positive regulation of peptidyl-threonine phosphorylation	3/486	30/18722	0.042033579	0.181256995	0.142795461	TGFB1/UBE2K/CALM2	3
GO:0010880	regulation of release of sequestered calcium ion into cytosol by sarcoplasmic reticulum	3/486	30/18722	0.042033579	0.181256995	0.142795461	CAMK2D/CALM2/CHD7	3
GO:0044788	modulation by host of viral process	3/486	30/18722	0.042033579	0.181256995	0.142795461	HSPA8/ZC3H12A/STOM	3
GO:0046825	regulation of protein export from nucleus	3/486	30/18722	0.042033579	0.181256995	0.142795461	BAG3/RANGAP1/XPO1	3
GO:0090151	establishment of protein localization to mitochondrial membrane	3/486	30/18722	0.042033579	0.181256995	0.142795461	HSP90AA1/HSPA4/MAPK8	3
GO:0090314	positive regulation of protein targeting to membrane	3/486	30/18722	0.042033579	0.181256995	0.142795461	FYN/STOM/PRNP	3
GO:1903825	organic acid transmembrane transport	8/486	150/18722	0.042165117	0.181646996	0.143102706	ABCC1/SLC7A5/SLC38A2/RGS2/ABCB1/SLC7A1/ITGB1/ARL6IP1	8
GO:0003333	amino acid transmembrane transport	6/486	98/18722	0.042337846	0.182213515	0.143549013	SLC7A5/SLC38A2/RGS2/SLC7A1/ITGB1/ARL6IP1	6
GO:0048588	developmental cell growth	11/486	234/18722	0.042502739	0.182745242	0.143967911	HSP90AA1/HSP90AB1/CXCR4/SMAD7/RGS2/RUFY3/RAB21/AKAP13/ITGB1/USP9X/RAB11A	11
GO:0043124	negative regulation of I-kappaB kinase/NF-kappaB signaling	4/486	51/18722	0.04301534	0.184160623	0.145082958	TNFAIP3/PER1/ZC3H12A/TANK	4
GO:0043370	regulation of CD4-positive, alpha-beta T cell differentiation	4/486	51/18722	0.04301534	0.184160623	0.145082958	IRF4/SMAD7/ANXA1/ZC3H12A	4
GO:0008016	regulation of heart contraction	10/486	206/18722	0.04308625	0.184160623	0.145082958	SMAD7/RGS2/GCH1/ATP2B1/PDE4B/ZC3H12A/CAMK2D/CALM2/ASB3/PIK3CG	10
GO:0070972	protein localization to endoplasmic reticulum	5/486	74/18722	0.043198828	0.184160623	0.145082958	ZFAND2A/PPP1R15A/MAN1A1/HERPUD1/HSPA5	5
GO:0014842	regulation of skeletal muscle satellite cell proliferation	2/486	13/18722	0.043415242	0.184160623	0.145082958	STAT3/AKIRIN1	2
GO:0015801	aromatic amino acid transport	2/486	13/18722	0.043415242	0.184160623	0.145082958	SLC7A5/SLC7A1	2
GO:0031053	primary miRNA processing	2/486	13/18722	0.043415242	0.184160623	0.145082958	STAT3/DDX3X	2
GO:0044794	positive regulation by host of viral process	2/486	13/18722	0.043415242	0.184160623	0.145082958	HSPA8/STOM	2
GO:0051451	myoblast migration	2/486	13/18722	0.043415242	0.184160623	0.145082958	ANXA1/AKIRIN1	2
GO:0098814	spontaneous synaptic transmission	2/486	13/18722	0.043415242	0.184160623	0.145082958	SLC12A2/ITGB1	2
GO:0098840	protein transport along microtubule	2/486	13/18722	0.043415242	0.184160623	0.145082958	BAG3/HSPB1	2
GO:0099118	microtubule-based protein transport	2/486	13/18722	0.043415242	0.184160623	0.145082958	BAG3/HSPB1	2
GO:0106070	regulation of adenylate cyclase-activating G protein-coupled receptor signaling pathway	2/486	13/18722	0.043415242	0.184160623	0.145082958	PDE4B/PRKCA	2
GO:1902947	regulation of tau-protein kinase activity	2/486	13/18722	0.043415242	0.184160623	0.145082958	HSP90AA1/HSP90AB1	2
GO:0032868	response to insulin	12/486	264/18722	0.043558953	0.184429368	0.145294677	PDE3B/YWHAG/SESN3/OSBPL8/PRKCB/ATP2B1/CRY1/RAB8B/PIK3R3/LPIN2/PIK3R1/PIK3CA	12
GO:0048592	eye morphogenesis	8/486	151/18722	0.04356205	0.184429368	0.145294677	SKI/HIPK1/STAT3/MAN2A1/ATF4/KDM2B/ABI2/NECTIN3	8
GO:0003300	cardiac muscle hypertrophy	6/486	99/18722	0.044126612	0.186462358	0.14689628	RGS2/JARID2/EZH2/PRKCA/CAMK2D/AKAP13	6
GO:0010717	regulation of epithelial to mesenchymal transition	6/486	99/18722	0.044126612	0.186462358	0.14689628	SMAD7/RGCC/TGFB1/EZH2/SDCBP/PPP2CA	6
GO:0010950	positive regulation of endopeptidase activity	9/486	179/18722	0.044361336	0.187096475	0.147395841	HSPE1/HSPD1/FYN/STAT3/PMAIP1/BID/BCL2L11/MTCH1/DDX3X	9
GO:1901991	negative regulation of mitotic cell cycle phase transition	9/486	179/18722	0.044361336	0.187096475	0.147395841	RGCC/EZH2/DUSP1/SDE2/SLFN11/NABP1/CENPF/WAC/TAOK3	9
GO:0071621	granulocyte chemotaxis	7/486	125/18722	0.044548504	0.187585446	0.147781056	MCU/ANXA1/PDE4B/CSF1/AKIRIN1/PIK3CG/XCL2	7
GO:0051607	defense response to virus	12/486	265/18722	0.044604594	0.187585446	0.147781056	HSP90AA1/CGAS/ZC3HAV1/PTPN22/TNFAIP3/SELENOK/BIRC3/PMAIP1/MLKL/ZC3H12A/SLFN11/RNF125	12
GO:0140546	defense response to symbiont	12/486	265/18722	0.044604594	0.187585446	0.147781056	HSP90AA1/CGAS/ZC3HAV1/PTPN22/TNFAIP3/SELENOK/BIRC3/PMAIP1/MLKL/ZC3H12A/SLFN11/RNF125	12
GO:0060562	epithelial tube morphogenesis	14/486	325/18722	0.045187269	0.189590818	0.149360902	CXCR4/STK4/SKI/LUZP1/PRKACB/TGFB1/CSF1/PRKX/KDM2B/BRD2/PPP3R1/MIB1/CASP3/RALA	14
GO:0033077	T cell differentiation in thymus	5/486	75/18722	0.045340115	0.189590818	0.149360902	JMJD6/SOD1/CAMK4/STAT5B/IL7R	5
GO:1903363	negative regulation of cellular protein catabolic process	5/486	75/18722	0.045340115	0.189590818	0.149360902	HSP90AB1/PDCL3/RYBP/SDCBP/WAC	5
GO:0050727	regulation of inflammatory response	16/486	386/18722	0.04539272	0.189590818	0.149360902	HSPD1/ABCC1/SOD1/TNFAIP3/METRNL/ANXA1/FYN/LDLR/BIRC3/NEAT1/NFKB1/STAT5B/ZFP36/PIK3CG/CD200R1/CYLD	16
GO:0002573	myeloid leukocyte differentiation	10/486	208/18722	0.045486188	0.189590818	0.149360902	IRF4/CAMK4/JUNB/TGFB1/RELB/CSF1/PRKCA/FBXW7/GPR137B/PIK3R1	10
GO:0002063	chondrocyte development	3/486	31/18722	0.04566944	0.189590818	0.149360902	SERPINH1/SMAD7/CHST11	3
GO:0030212	hyaluronan metabolic process	3/486	31/18722	0.04566944	0.189590818	0.149360902	CEMIP2/TGFB1/NFKB1	3
GO:0031063	regulation of histone deacetylation	3/486	31/18722	0.04566944	0.189590818	0.149360902	SKI/MAPK8/CAMK2D	3
GO:0034472	snRNA 3'-end processing	3/486	31/18722	0.04566944	0.189590818	0.149360902	INTS6/INTS6L/INTS7	3
GO:0036475	neuron death in response to oxidative stress	3/486	31/18722	0.04566944	0.189590818	0.149360902	ATF4/MCL1/FBXW7	3
GO:0070633	transepithelial transport	3/486	31/18722	0.04566944	0.189590818	0.149360902	ABCC1/SLC12A2/ABCB1	3
GO:1902042	negative regulation of extrinsic apoptotic signaling pathway via death domain receptors	3/486	31/18722	0.04566944	0.189590818	0.149360902	TNFAIP3/DDX3X/HMOX1	3
GO:0010718	positive regulation of epithelial to mesenchymal transition	4/486	52/18722	0.045681951	0.189590818	0.149360902	RGCC/TGFB1/EZH2/SDCBP	4
GO:0034204	lipid translocation	4/486	52/18722	0.045681951	0.189590818	0.149360902	ABCC1/ABCG1/ATP8A1/ABCB1	4
GO:0046545	development of primary female sexual characteristics	6/486	100/18722	0.045961969	0.190574017	0.150135473	SOD1/UBB/TIPARP/HSPA5/STAT5B/CASP3	6
GO:0050890	cognition	13/486	296/18722	0.046105274	0.190989044	0.150462433	CAMK4/BTG2/FYN/LDLR/ATP8A1/BTBD9/ARMCX5-GPRASP2/ARF4/CASP3/ITGB1/PRNP/ATXN1/CHD7	13
GO:0051259	protein complex oligomerization	11/486	238/18722	0.047003893	0.194529219	0.153251407	MCU/JMJD6/STK4/GLS/SOD2/MLKL/ZC3H12A/G3BP2/HPRT1/ZBTB1/PRNP	11
GO:0072332	intrinsic apoptotic signaling pathway by p53 class mediator	5/486	76/18722	0.047543691	0.196395433	0.154721623	JMY/UBB/HIPK1/PMAIP1/PPP1R13B	5
GO:0140115	export across plasma membrane	5/486	76/18722	0.047543691	0.196395433	0.154721623	ABCC1/ATP1B3/ATP2B1/CALM2/ABCB1	5
GO:0051224	negative regulation of protein transport	7/486	127/18722	0.047818706	0.197267755	0.155408843	BAG3/RANGAP1/MIDN/SNX3/ANXA1/CYP51A1/SUMO1	7
GO:0006476	protein deacetylation	6/486	101/18722	0.047844125	0.197267755	0.155408843	MORF4L2/PER1/SKI/RCOR1/MAPK8/CAMK2D	6
GO:0002685	regulation of leukocyte migration	10/486	210/18722	0.047975023	0.197623115	0.155688799	MCU/ANXA1/SELENOK/MSN/DUSP1/CSF1/AKIRIN1/HMOX1/CD200R1/XCL2	10
GO:0050867	positive regulation of cell activation	17/486	420/18722	0.048123848	0.197984541	0.155973532	HSPD1/HSPH1/PTPN22/CD55/TNFSF14/TNFSF9/JUND/ANXA1/FYN/SELENOK/TGFB1/PELI1/STAT5B/ZBTB1/SLC7A1/IL7R/PIK3CA	17
GO:0002707	negative regulation of lymphocyte mediated immunity	4/486	53/18722	0.048438764	0.197984541	0.155973532	CD55/AHR/SMAD7/IL7R	4
GO:1903202	negative regulation of oxidative stress-induced cell death	4/486	53/18722	0.048438764	0.197984541	0.155973532	HSPB1/FYN/SOD2/ATF4	4
GO:0046434	organophosphate catabolic process	8/486	155/18722	0.04945361	0.197984541	0.155973532	LDLR/PDE4A/NUDT9/ACOT7/PDE7A/PDE4B/HPRT1/NUDT4	8
GO:0010743	regulation of macrophage derived foam cell differentiation	3/486	32/18722	0.049455615	0.197984541	0.155973532	ABCG1/CSF1/NFKB1	3
GO:0014044	Schwann cell development	3/486	32/18722	0.049455615	0.197984541	0.155973532	SOD1/SKI/PPP3R1	3
GO:0045736	negative regulation of cyclin-dependent protein serine/threonine kinase activity	3/486	32/18722	0.049455615	0.197984541	0.155973532	TNFAIP3/CDKN2C/CASP3	3
GO:0050685	positive regulation of mRNA processing	3/486	32/18722	0.049455615	0.197984541	0.155973532	HSPA8/NUP98/TRA2B	3
GO:0051642	centrosome localization	3/486	32/18722	0.049455615	0.197984541	0.155973532	RANBP2/CEP83/EZR	3
GO:0090140	regulation of mitochondrial fission	3/486	32/18722	0.049455615	0.197984541	0.155973532	MCU/RALA/DDHD1	3
GO:0097345	mitochondrial outer membrane permeabilization	3/486	32/18722	0.049455615	0.197984541	0.155973532	HSPA1A/MAPK8/BID	3
GO:1903955	positive regulation of protein targeting to mitochondrion	3/486	32/18722	0.049455615	0.197984541	0.155973532	UBE2D3/USP36/FBXW7	3
GO:2000515	negative regulation of CD4-positive, alpha-beta T cell activation	3/486	32/18722	0.049455615	0.197984541	0.155973532	SMAD7/ANXA1/ZC3H12A	3
GO:0014897	striated muscle hypertrophy	6/486	102/18722	0.049773266	0.197984541	0.155973532	RGS2/JARID2/EZH2/PRKCA/CAMK2D/AKAP13	6
GO:0045833	negative regulation of lipid metabolic process	6/486	102/18722	0.049773266	0.197984541	0.155973532	PPP2R5A/SOD1/PDE3B/FBXW7/NFKB1/PIK3CG	6
GO:1902106	negative regulation of leukocyte differentiation	6/486	102/18722	0.049773266	0.197984541	0.155973532	SMAD7/ANXA1/ZC3H12A/FBXW7/GPR137B/PIK3R1	6
GO:0002467	germinal center formation	2/486	14/18722	0.049799116	0.197984541	0.155973532	TNFAIP3/KLHL6	2
GO:0002517	T cell tolerance induction	2/486	14/18722	0.049799116	0.197984541	0.155973532	CBLB/PHLPP1	2
GO:0003376	sphingosine-1-phosphate receptor signaling pathway	2/486	14/18722	0.049799116	0.197984541	0.155973532	EZR/PIK3CG	2
GO:0003413	chondrocyte differentiation involved in endochondral bone morphogenesis	2/486	14/18722	0.049799116	0.197984541	0.155973532	SERPINH1/ANXA6	2
GO:0006596	polyamine biosynthetic process	2/486	14/18722	0.049799116	0.197984541	0.155973532	OAZ1/AZIN1	2
GO:0006999	nuclear pore organization	2/486	14/18722	0.049799116	0.197984541	0.155973532	NUP98/AHCTF1	2
GO:0007175	negative regulation of epidermal growth factor-activated receptor activity	2/486	14/18722	0.049799116	0.197984541	0.155973532	CBLB/CBL	2
GO:0030007	cellular potassium ion homeostasis	2/486	14/18722	0.049799116	0.197984541	0.155973532	ATP1B3/SLC12A2	2
GO:0030213	hyaluronan biosynthetic process	2/486	14/18722	0.049799116	0.197984541	0.155973532	TGFB1/NFKB1	2
GO:0032688	negative regulation of interferon-beta production	2/486	14/18722	0.049799116	0.197984541	0.155973532	REL/RELB	2
GO:0034616	response to laminar fluid shear stress	2/486	14/18722	0.049799116	0.197984541	0.155973532	SMAD7/KLF2	2
GO:0043173	nucleotide salvage	2/486	14/18722	0.049799116	0.197984541	0.155973532	HPRT1/ADK	2
GO:0050966	detection of mechanical stimulus involved in sensory perception of pain	2/486	14/18722	0.049799116	0.197984541	0.155973532	CXCR4/FYN	2
GO:0060088	auditory receptor cell stereocilium organization	2/486	14/18722	0.049799116	0.197984541	0.155973532	SOD1/WHRN	2
GO:0070307	lens fiber cell development	2/486	14/18722	0.049799116	0.197984541	0.155973532	ATF4/ABI2	2
GO:0071236	cellular response to antibiotic	2/486	14/18722	0.049799116	0.197984541	0.155973532	EZH2/HSPA5	2
GO:0072540	T-helper 17 cell lineage commitment	2/486	14/18722	0.049799116	0.197984541	0.155973532	IRF4/STAT3	2
GO:0099638	endosome to plasma membrane protein transport	2/486	14/18722	0.049799116	0.197984541	0.155973532	GRIP1/RAB11A	2
GO:1901077	regulation of relaxation of muscle	2/486	14/18722	0.049799116	0.197984541	0.155973532	PDE4B/CAMK2D	2
GO:1902916	positive regulation of protein polyubiquitination	2/486	14/18722	0.049799116	0.197984541	0.155973532	PTPN22/DDX3X	2
GO:1903894	regulation of IRE1-mediated unfolded protein response	2/486	14/18722	0.049799116	0.197984541	0.155973532	HSPA5/BCL2L11	2
GO:0007492	endoderm development	5/486	77/18722	0.049809685	0.197984541	0.155973532	DUSP2/DUSP5/ITGA5/DUSP1/DUSP4	5
GO:0010827	regulation of glucose transmembrane transport	5/486	77/18722	0.049809685	0.197984541	0.155973532	OSBPL8/PRKCB/BRAF/ADIPOR2/PIK3R1	5
GO:0070371	ERK1 and ERK2 cascade	14/486	330/18722	0.050134316	0.199095847	0.156849026	RAPGEF2/PTPN22/NEK10/FAM83D/TGFB1/DUSP1/PRKCA/MAP2K1/BRAF/FBXW7/RANBP9/EZR/DUSP4/XCL2	14
GO:0043280	positive regulation of cysteine-type endopeptidase activity involved in apoptotic process	7/486	129/18722	0.051238052	0.202938307	0.159876142	HSPE1/HSPD1/PMAIP1/BID/BCL2L11/MTCH1/DDX3X	7
GO:0072698	protein localization to microtubule cytoskeleton	4/486	54/18722	0.05128554	0.202938307	0.159876142	FAM83D/CEP83/MAPRE2/ABHD17B	4
GO:1902743	regulation of lamellipodium organization	4/486	54/18722	0.05128554	0.202938307	0.159876142	AKIRIN1/ABI2/PIK3R1/PIK3CA	4
GO:1902893	regulation of pri-miRNA transcription by RNA polymerase II	4/486	54/18722	0.05128554	0.202938307	0.159876142	TGFB1/STAT3/NR3C1/NFATC3	4
GO:0014013	regulation of gliogenesis	6/486	103/18722	0.051749554	0.204408424	0.16103431	CXCR4/SKI/LDLR/TGFB1/EZH2/RHEB	6
GO:0032760	positive regulation of tumor necrosis factor production	6/486	103/18722	0.051749554	0.204408424	0.16103431	HSPD1/HSPB1/SELENOK/STAT3/MAPKAPK2/PIK3R1	6
GO:0006919	activation of cysteine-type endopeptidase activity involved in apoptotic process	5/486	78/18722	0.052138183	0.205576066	0.161954186	HSPE1/HSPD1/PMAIP1/BID/MTCH1	5
GO:0034637	cellular carbohydrate biosynthetic process	5/486	78/18722	0.052138183	0.205576066	0.161954186	PTGES3/PPP1CB/UGP2/B4GALT1/GBE1	5
GO:0001837	epithelial to mesenchymal transition	8/486	157/18722	0.052584043	0.206596862	0.162758376	SMAD7/RGCC/FAM83D/TGFB1/EZH2/SDCBP/PPP2CA/PPP3R1	8
GO:0070646	protein modification by small protein removal	8/486	157/18722	0.052584043	0.206596862	0.162758376	USPL1/TNFAIP3/JOSD1/USP36/ZC3H12A/TANK/USP9X/CYLD	8
GO:1902107	positive regulation of leukocyte differentiation	8/486	157/18722	0.052584043	0.206596862	0.162758376	TNFSF9/ANXA1/TGFB1/CSF1/PRKCA/STAT5B/ZBTB1/IL7R	8
GO:1903708	positive regulation of hemopoiesis	8/486	157/18722	0.052584043	0.206596862	0.162758376	TNFSF9/ANXA1/TGFB1/CSF1/PRKCA/STAT5B/ZBTB1/IL7R	8
GO:0015918	sterol transport	7/486	130/18722	0.053004067	0.208062146	0.163912736	OSBPL8/LDLR/ABCG1/OSBPL3/GRAMD1B/NFKB1/NPC1	7
GO:0043543	protein acylation	11/486	243/18722	0.053073564	0.208097943	0.163940937	NAA16/MORF4L2/PER1/IRF4/SELENOK/NAA50/RUVBL2/ZDHHC14/TAF7/DDX3X/KANSL1	11
GO:0006654	phosphatidic acid biosynthetic process	3/486	33/18722	0.053389834	0.208097943	0.163940937	DGKD/DGKE/AGPAT5	3
GO:0009648	photoperiodism	3/486	33/18722	0.053389834	0.208097943	0.163940937	PER1/PPP1CB/CRY1	3
GO:0010737	protein kinase A signaling	3/486	33/18722	0.053389834	0.208097943	0.163940937	PRKACB/PDE4A/EZR	3
GO:0050974	detection of mechanical stimulus involved in sensory perception	3/486	33/18722	0.053389834	0.208097943	0.163940937	CXCR4/FYN/WHRN	3
GO:0061842	microtubule organizing center localization	3/486	33/18722	0.053389834	0.208097943	0.163940937	RANBP2/CEP83/EZR	3
GO:1904030	negative regulation of cyclin-dependent protein kinase activity	3/486	33/18722	0.053389834	0.208097943	0.163940937	TNFAIP3/CDKN2C/CASP3	3
GO:1904031	positive regulation of cyclin-dependent protein kinase activity	3/486	33/18722	0.053389834	0.208097943	0.163940937	HSP90AB1/CKS2/RGCC	3
GO:0007162	negative regulation of cell adhesion	13/486	303/18722	0.053626166	0.208793883	0.164489203	PTPN22/PDE3B/SMAD7/RGCC/CBLB/ANXA1/TGFB1/DUSP1/ZC3H12A/PELI1/CASP3/PRNP/PIK3R1	13
GO:0050767	regulation of neurogenesis	15/486	364/18722	0.053662862	0.208793883	0.164489203	CXCR4/RAPGEF2/SKI/LDLR/TGFB1/EZH2/MAN2A1/RHEB/RUFY3/MAP2K1/ARMCX5-GPRASP2/RAB21/SKIL/RAB11A/CHD7	15
GO:0014896	muscle hypertrophy	6/486	104/18722	0.053773123	0.209038879	0.164682213	RGS2/JARID2/EZH2/PRKCA/CAMK2D/AKAP13	6
GO:0120032	regulation of plasma membrane bounded cell projection assembly	9/486	186/18722	0.054113791	0.209993816	0.165434519	FXR1/PPP1R16B/ANLN/AKIRIN1/ABI2/RALA/CYLD/PIK3R1/PIK3CA	9
GO:1902115	regulation of organelle assembly	9/486	186/18722	0.054113791	0.209993816	0.165434519	HSPA1B/HSPA1A/CNOT6L/MSN/SDCBP/G3BP2/EZR/CNOT2/CYLD	9
GO:0048016	inositol phosphate-mediated signaling	4/486	55/18722	0.054221948	0.210044705	0.16547461	NFAT5/PPP3R1/NFATC3/PRNP	4
GO:0061614	pri-miRNA transcription by RNA polymerase II	4/486	55/18722	0.054221948	0.210044705	0.16547461	TGFB1/STAT3/NR3C1/NFATC3	4
GO:0019079	viral genome replication	7/486	131/18722	0.054807833	0.212128392	0.167116151	HSPA8/ZC3HAV1/ATG16L1/ZC3H12A/SRPK2/DDX3X/STOM	7
GO:0033044	regulation of chromosome organization	9/486	187/18722	0.055612281	0.213612638	0.16828545	TCP1/CCT4/TENT4B/CCT3/CCT2/DUSP1/CCT5/CENPF/CUL3	9
GO:0120034	positive regulation of plasma membrane bounded cell projection assembly	6/486	105/18722	0.055844088	0.213612638	0.16828545	ANLN/AKIRIN1/ABI2/RALA/PIK3R1/PIK3CA	6
GO:0002679	respiratory burst involved in defense response	2/486	15/18722	0.056496193	0.213612638	0.16828545	SELENOK/PIK3CG	2
GO:0007000	nucleolus organization	2/486	15/18722	0.056496193	0.213612638	0.16828545	PHF8/USP36	2
GO:0009163	nucleoside biosynthetic process	2/486	15/18722	0.056496193	0.213612638	0.16828545	HPRT1/ADK	2
GO:0010763	positive regulation of fibroblast migration	2/486	15/18722	0.056496193	0.213612638	0.16828545	TGFB1/ITGB1	2
GO:0010889	regulation of sequestering of triglyceride	2/486	15/18722	0.056496193	0.213612638	0.16828545	PLIN2/OSBPL8	2
GO:0014841	skeletal muscle satellite cell proliferation	2/486	15/18722	0.056496193	0.213612638	0.16828545	STAT3/AKIRIN1	2
GO:0014857	regulation of skeletal muscle cell proliferation	2/486	15/18722	0.056496193	0.213612638	0.16828545	STAT3/AKIRIN1	2
GO:0032486	Rap protein signal transduction	2/486	15/18722	0.056496193	0.213612638	0.16828545	RAPGEF2/CBL	2
GO:0034404	nucleobase-containing small molecule biosynthetic process	2/486	15/18722	0.056496193	0.213612638	0.16828545	HPRT1/ADK	2
GO:0042159	lipoprotein catabolic process	2/486	15/18722	0.056496193	0.213612638	0.16828545	LDLR/ABHD17B	2
GO:0043508	negative regulation of JUN kinase activity	2/486	15/18722	0.056496193	0.213612638	0.16828545	DNAJA1/PTPN22	2
GO:0043584	nose development	2/486	15/18722	0.056496193	0.213612638	0.16828545	SKI/CHD7	2
GO:0045986	negative regulation of smooth muscle contraction	2/486	15/18722	0.056496193	0.213612638	0.16828545	SOD1/RGS2	2
GO:0046007	negative regulation of activated T cell proliferation	2/486	15/18722	0.056496193	0.213612638	0.16828545	CASP3/PRNP	2
GO:0046834	lipid phosphorylation	2/486	15/18722	0.056496193	0.213612638	0.16828545	DGKD/DGKE	2
GO:0051791	medium-chain fatty acid metabolic process	2/486	15/18722	0.056496193	0.213612638	0.16828545	ABHD3/ACOT7	2
GO:0051938	L-glutamate import	2/486	15/18722	0.056496193	0.213612638	0.16828545	ITGB1/ARL6IP1	2
GO:0090594	inflammatory response to wounding	2/486	15/18722	0.056496193	0.213612638	0.16828545	TGFB1/HMOX1	2
GO:0098712	L-glutamate import across plasma membrane	2/486	15/18722	0.056496193	0.213612638	0.16828545	ITGB1/ARL6IP1	2
GO:0099170	postsynaptic modulation of chemical synaptic transmission	2/486	15/18722	0.056496193	0.213612638	0.16828545	RNF19A/PPP3R1	2
GO:1900102	negative regulation of endoplasmic reticulum unfolded protein response	2/486	15/18722	0.056496193	0.213612638	0.16828545	PPP1R15A/HSPA5	2
GO:1901660	calcium ion export	2/486	15/18722	0.056496193	0.213612638	0.16828545	ATP2B1/CALM2	2
GO:1905288	vascular associated smooth muscle cell apoptotic process	2/486	15/18722	0.056496193	0.213612638	0.16828545	STK4/SOD2	2
GO:1905459	regulation of vascular associated smooth muscle cell apoptotic process	2/486	15/18722	0.056496193	0.213612638	0.16828545	STK4/SOD2	2
GO:2000345	regulation of hepatocyte proliferation	2/486	15/18722	0.056496193	0.213612638	0.16828545	TNFAIP3/FBXW7	2
GO:0009791	post-embryonic development	5/486	80/18722	0.056982809	0.215085349	0.169445662	NR4A2/TIPARP/CSRNP1/BCL2L11/CHST11	5
GO:0060491	regulation of cell projection assembly	9/486	188/18722	0.057137455	0.215085349	0.169445662	FXR1/PPP1R16B/ANLN/AKIRIN1/ABI2/RALA/CYLD/PIK3R1/PIK3CA	9
GO:0032608	interferon-beta production	4/486	56/18722	0.057247568	0.215085349	0.169445662	HSP90AA1/REL/RELB/DDX3X	4
GO:0032648	regulation of interferon-beta production	4/486	56/18722	0.057247568	0.215085349	0.169445662	HSP90AA1/REL/RELB/DDX3X	4
GO:0043388	positive regulation of DNA binding	4/486	56/18722	0.057247568	0.215085349	0.169445662	IRF4/SKI/TGFB1/CALM2	4
GO:0002183	cytoplasmic translational initiation	3/486	34/18722	0.057469637	0.215085349	0.169445662	EIF5/EIF4A2/EIF4A1	3
GO:0010661	positive regulation of muscle cell apoptotic process	3/486	34/18722	0.057469637	0.215085349	0.169445662	STK4/SOD2/CAMK2D	3
GO:0010922	positive regulation of phosphatase activity	3/486	34/18722	0.057469637	0.215085349	0.169445662	HSP90AB1/PPP1R15A/CALM2	3
GO:0014808	release of sequestered calcium ion into cytosol by sarcoplasmic reticulum	3/486	34/18722	0.057469637	0.215085349	0.169445662	CAMK2D/CALM2/CHD7	3
GO:0034383	low-density lipoprotein particle clearance	3/486	34/18722	0.057469637	0.215085349	0.169445662	MYLIP/LDLR/HMOX1	3
GO:0050869	negative regulation of B cell activation	3/486	34/18722	0.057469637	0.215085349	0.169445662	TNFAIP3/SAMSN1/CASP3	3
GO:0055094	response to lipoprotein particle	3/486	34/18722	0.057469637	0.215085349	0.169445662	LDLR/NPC1/ITGB1	3
GO:0001824	blastocyst development	6/486	106/18722	0.057962536	0.216563322	0.170610018	JUNB/UBE2A/SKIL/CUL3/CNOT2/PHF6	6
GO:0090263	positive regulation of canonical Wnt signaling pathway	6/486	106/18722	0.057962536	0.216563322	0.170610018	UBE2B/TGFB1/NFKB1/UBR5/DDX3X/CSNK1G3	6
GO:0000422	autophagy of mitochondrion	5/486	81/18722	0.05949889	0.221741225	0.174689205	ATG2A/USP36/SQSTM1/FBXW7/GABARAPL1	5
GO:0061726	mitochondrion disassembly	5/486	81/18722	0.05949889	0.221741225	0.174689205	ATG2A/USP36/SQSTM1/FBXW7/GABARAPL1	5
GO:2000106	regulation of leukocyte apoptotic process	5/486	81/18722	0.05949889	0.221741225	0.174689205	TCP1/RAPGEF2/ANXA1/TSC22D3/IL7R	5
GO:0007568	aging	14/486	339/18722	0.059961843	0.223278305	0.175900127	CACYBP/CGAS/SOD1/JUND/SOD2/STAT3/ATP2B1/MAPK8/MAP2K1/LITAF/SLC12A2/NAMPT/AKT3/PRNP	14
GO:1903557	positive regulation of tumor necrosis factor superfamily cytokine production	6/486	107/18722	0.060128531	0.223450245	0.176035582	HSPD1/HSPB1/SELENOK/STAT3/MAPKAPK2/PIK3R1	6
GO:0009755	hormone-mediated signaling pathway	9/486	190/18722	0.060268264	0.223450245	0.176035582	DNAJA1/PTGES3/PER1/CRY1/TAF7/NR3C1/UBR5/ADIPOR2/CNOT2	9
GO:0006695	cholesterol biosynthetic process	4/486	57/18722	0.060361899	0.223450245	0.176035582	SOD1/ABCG1/IDI1/CYP51A1	4
GO:0006754	ATP biosynthetic process	4/486	57/18722	0.060361899	0.223450245	0.176035582	TGFB1/STAT3/ATP6V1A/ATP6V0C	4
GO:0034205	amyloid-beta formation	4/486	57/18722	0.060361899	0.223450245	0.176035582	ABCG1/RTN3/CASP3/PRNP	4
GO:0051785	positive regulation of nuclear division	4/486	57/18722	0.060361899	0.223450245	0.176035582	RGCC/NUSAP1/UBE2B/CUL3	4
GO:1902653	secondary alcohol biosynthetic process	4/486	57/18722	0.060361899	0.223450245	0.176035582	SOD1/ABCG1/IDI1/CYP51A1	4
GO:0021953	central nervous system neuron differentiation	8/486	162/18722	0.06095762	0.225278161	0.177475626	HSP90AA1/HSP90AB1/ZSWIM6/NR4A2/RAPGEF2/UBB/BTG2/HPRT1	8
GO:0034250	positive regulation of cellular amide metabolic process	8/486	162/18722	0.06095762	0.225278161	0.177475626	FXR1/PPP1R15A/TENT4B/TOB1/ABCG1/PAIP1/CASP3/DDX3X	8
GO:1901988	negative regulation of cell cycle phase transition	11/486	249/18722	0.061024576	0.225337197	0.177522136	RGCC/EZH2/DUSP1/SDE2/CRY1/SLFN11/NABP1/CENPF/INTS7/WAC/TAOK3	11
GO:0007020	microtubule nucleation	3/486	35/18722	0.061692394	0.226478721	0.178421436	HSPA1B/HSPA1A/RANBP9	3
GO:0021955	central nervous system neuron axonogenesis	3/486	35/18722	0.061692394	0.226478721	0.178421436	HSP90AA1/HSP90AB1/NR4A2	3
GO:0032814	regulation of natural killer cell activation	3/486	35/18722	0.061692394	0.226478721	0.178421436	PTPN22/STAT5B/ZBTB1	3
GO:0046640	regulation of alpha-beta T cell proliferation	3/486	35/18722	0.061692394	0.226478721	0.178421436	PTPN22/CD55/CBLB	3
GO:0090050	positive regulation of cell migration involved in sprouting angiogenesis	3/486	35/18722	0.061692394	0.226478721	0.178421436	ANXA1/HMOX1/AKT3	3
GO:0090181	regulation of cholesterol metabolic process	3/486	35/18722	0.061692394	0.226478721	0.178421436	SOD1/LDLR/ABCG1	3
GO:1903514	release of sequestered calcium ion into cytosol by endoplasmic reticulum	3/486	35/18722	0.061692394	0.226478721	0.178421436	CAMK2D/CALM2/CHD7	3
GO:0097529	myeloid leukocyte migration	10/486	220/18722	0.061786947	0.226637599	0.178546601	MCU/ANXA1/DUSP1/PDE4B/CSF1/AKIRIN1/STAT5B/PIK3CG/CD200R1/XCL2	10
GO:0060326	cell chemotaxis	13/486	310/18722	0.061944094	0.226949561	0.178792367	MCU/ABCC1/HSPB1/CXCR4/ANXA1/DUSP1/PDE4B/CSF1/AKIRIN1/NR4A1/SLC12A2/PIK3CG/XCL2	13
GO:0009205	purine ribonucleoside triphosphate metabolic process	5/486	82/18722	0.06207738	0.226949561	0.178792367	GTPBP1/TGFB1/STAT3/ATP6V1A/ATP6V0C	5
GO:0060395	SMAD protein signal transduction	5/486	82/18722	0.06207738	0.226949561	0.178792367	SMAD7/SKI/TOB1/TGFB1/BTBD11	5
GO:2001252	positive regulation of chromosome organization	5/486	82/18722	0.06207738	0.226949561	0.178792367	TCP1/CCT4/CCT3/CCT2/CCT5	5
GO:0033138	positive regulation of peptidyl-serine phosphorylation	6/486	108/18722	0.062342112	0.227729039	0.179406444	HSP90AA1/HSP90AB1/STK4/TGFB1/BRAF/PIK3CA	6
GO:0002093	auditory receptor cell morphogenesis	2/486	16/18722	0.063485985	0.228104376	0.179702137	SOD1/WHRN	2
GO:0010649	regulation of cell communication by electrical coupling	2/486	16/18722	0.063485985	0.228104376	0.179702137	CAMK2D/CALM2	2
GO:0030033	microvillus assembly	2/486	16/18722	0.063485985	0.228104376	0.179702137	RAPGEF2/EZR	2
GO:0030575	nuclear body organization	2/486	16/18722	0.063485985	0.228104376	0.179702137	USPL1/SRPK2	2
GO:0030949	positive regulation of vascular endothelial growth factor receptor signaling pathway	2/486	16/18722	0.063485985	0.228104376	0.179702137	ITGA5/PRKCB	2
GO:0034393	positive regulation of smooth muscle cell apoptotic process	2/486	16/18722	0.063485985	0.228104376	0.179702137	STK4/SOD2	2
GO:0035864	response to potassium ion	2/486	16/18722	0.063485985	0.228104376	0.179702137	SOD1/SLC12A2	2
GO:0045779	negative regulation of bone resorption	2/486	16/18722	0.063485985	0.228104376	0.179702137	TNFAIP3/GPR137B	2
GO:0045838	positive regulation of membrane potential	2/486	16/18722	0.063485985	0.228104376	0.179702137	BID/GLRX	2
GO:0048385	regulation of retinoic acid receptor signaling pathway	2/486	16/18722	0.063485985	0.228104376	0.179702137	EZH2/KLF2	2
GO:0071361	cellular response to ethanol	2/486	16/18722	0.063485985	0.228104376	0.179702137	SOD2/TP53INP1	2
GO:0090520	sphingolipid mediated signaling pathway	2/486	16/18722	0.063485985	0.228104376	0.179702137	EZR/PIK3CG	2
GO:0098969	neurotransmitter receptor transport to postsynaptic membrane	2/486	16/18722	0.063485985	0.228104376	0.179702137	GRIP1/RAB11A	2
GO:1901201	regulation of extracellular matrix assembly	2/486	16/18722	0.063485985	0.228104376	0.179702137	RGCC/TGFB1	2
GO:1902931	negative regulation of alcohol biosynthetic process	2/486	16/18722	0.063485985	0.228104376	0.179702137	SOD1/NFKB1	2
GO:0032387	negative regulation of intracellular transport	4/486	58/18722	0.063564356	0.228104376	0.179702137	BAG3/RANGAP1/SNX3/SUMO1	4
GO:0042743	hydrogen peroxide metabolic process	4/486	58/18722	0.063564356	0.228104376	0.179702137	SOD1/FYN/SOD2/STAT3	4
GO:0043506	regulation of JUN kinase activity	4/486	58/18722	0.063564356	0.228104376	0.179702137	DNAJA1/PTPN22/ERN1/TAOK3	4
GO:0044380	protein localization to cytoskeleton	4/486	58/18722	0.063564356	0.228104376	0.179702137	FAM83D/CEP83/MAPRE2/ABHD17B	4
GO:0097035	regulation of membrane lipid distribution	4/486	58/18722	0.063564356	0.228104376	0.179702137	ABCC1/ABCG1/ATP8A1/ABCB1	4
GO:2000649	regulation of sodium ion transmembrane transporter activity	4/486	58/18722	0.063564356	0.228104376	0.179702137	KLHL24/CAMK2D/STOM/GLRX	4
GO:0048732	gland development	17/486	436/18722	0.063580224	0.228104376	0.179702137	SOD1/TNFAIP3/JARID2/ANXA1/MSN/TGFB1/EZH2/MAN2A1/CSF1/MAP2K1/FBXW7/BCL2L11/STAT5B/ZBTB1/HMOX1/CUL3/PIK3CA	17
GO:0010951	negative regulation of endopeptidase activity	11/486	252/18722	0.065278666	0.234007868	0.184352948	SERPINH1/DNAJB6/TNFSF14/BIRC3/HERPUD1/NR4A1/CRIM1/DDX3X/TNFAIP8/ARL6IP1/PRNP	11
GO:0018108	peptidyl-tyrosine phosphorylation	15/486	375/18722	0.065777677	0.235265505	0.185343723	CLK1/SAMSN1/PDCL3/CBLB/FYN/HIPK1/TGFB1/CASS4/ITGA5/MAP2K1/FBXW7/CBL/PPP2CA/ABI2/PRNP	15
GO:0010762	regulation of fibroblast migration	3/486	36/18722	0.066055315	0.235265505	0.185343723	TGFB1/ITGB1/ADIPOR2	3
GO:0016180	snRNA processing	3/486	36/18722	0.066055315	0.235265505	0.185343723	INTS6/INTS6L/INTS7	3
GO:0045742	positive regulation of epidermal growth factor receptor signaling pathway	3/486	36/18722	0.066055315	0.235265505	0.185343723	DGKD/FBXW7/CBL	3
GO:0070306	lens fiber cell differentiation	3/486	36/18722	0.066055315	0.235265505	0.185343723	ATF4/SKIL/ABI2	3
GO:0070670	response to interleukin-4	3/486	36/18722	0.066055315	0.235265505	0.185343723	HSP90AB1/HSPA5/STAT5B	3
GO:0090313	regulation of protein targeting to membrane	3/486	36/18722	0.066055315	0.235265505	0.185343723	FYN/STOM/PRNP	3
GO:0090322	regulation of superoxide metabolic process	3/486	36/18722	0.066055315	0.235265505	0.185343723	SOD1/TGFB1/GCH1	3
GO:0000086	G2/M transition of mitotic cell cycle	7/486	137/18722	0.066429115	0.236406351	0.186242488	NABP1/PPM1D/CENPF/CALM2/ABCB1/RAB11A/TAOK3	7
GO:0009743	response to carbohydrate	11/486	253/18722	0.066738457	0.236585996	0.186384014	DYNLL1/ERN1/ABCG1/SOD2/PRKCB/CASP3/NAMPT/ADIPOR2/TXNIP/TRA2B/PIK3CA	11
GO:0050804	modulation of chemical synaptic transmission	17/486	439/18722	0.066817068	0.236585996	0.186384014	RAPGEF2/YWHAG/FYN/RNF19A/STAT3/DGKE/PRKCB/ATF4/BTBD9/SRGN/SQSTM1/SLC12A2/PPP3R1/ITGB1/SIPA1L1/PRNP/RAB11A	17
GO:0002285	lymphocyte activation involved in immune response	9/486	194/18722	0.066854199	0.236585996	0.186384014	HSPD1/IRF4/SMAD7/ANXA1/TGFB1/STAT3/RELB/ZC3H12A/DOCK10	9
GO:0001836	release of cytochrome c from mitochondria	4/486	59/18722	0.066854278	0.236585996	0.186384014	SOD2/PMAIP1/BID/BCL2L11	4
GO:0043407	negative regulation of MAP kinase activity	4/486	59/18722	0.066854278	0.236585996	0.186384014	DNAJA1/PTPN22/RGS2/DUSP1	4
GO:0050732	negative regulation of peptidyl-tyrosine phosphorylation	4/486	59/18722	0.066854278	0.236585996	0.186384014	SAMSN1/CBLB/CBL/PPP2CA	4
GO:0051568	histone H3-K4 methylation	4/486	59/18722	0.066854278	0.236585996	0.186384014	WDR61/SETD1B/KDM6A/RLF	4
GO:1904659	glucose transmembrane transport	6/486	110/18722	0.066912076	0.2366011	0.186395913	SLC5A3/OSBPL8/PRKCB/BRAF/ADIPOR2/PIK3R1	6
GO:0010921	regulation of phosphatase activity	5/486	84/18722	0.067421033	0.238210206	0.187663577	HSP90AB1/PPP1R15A/PPP1R2/CALM2/PPP6R3	5
GO:0099177	regulation of trans-synaptic signaling	17/486	440/18722	0.067920408	0.23978291	0.188902564	RAPGEF2/YWHAG/FYN/RNF19A/STAT3/DGKE/PRKCB/ATF4/BTBD9/SRGN/SQSTM1/SLC12A2/PPP3R1/ITGB1/SIPA1L1/PRNP/RAB11A	17
GO:0019221	cytokine-mediated signaling pathway	18/486	472/18722	0.067987782	0.239829206	0.188939036	HSPA1B/HSPA1A/HSP90AB1/CXCR4/TNFAIP3/HIPK1/BIRC3/STAT3/CSF1/IL21R/UBE2K/CBL/STAT5B/ADIPOR2/STAT4/XCL2/IL7R/CYLD	18
GO:0030307	positive regulation of cell growth	8/486	166/18722	0.068226345	0.240478824	0.18945081	CXCR4/SMAD7/SDCBP/RUFY3/KDM2B/ADNP2/DDX3X/RAB11A	8
GO:0055076	transition metal ion homeostasis	7/486	138/18722	0.068499777	0.24125021	0.190058513	SOD1/SLC39A6/ATP6V1A/BTBD9/FTL/HMOX1/PRNP	7
GO:0030705	cytoskeleton-dependent intracellular transport	9/486	195/18722	0.068568678	0.241300602	0.190098212	BAG3/HSPA8/HSPB1/SOD1/UBB/BICDL1/RAB21/ARHGAP21/LRPPRC	9
GO:0018212	peptidyl-tyrosine modification	15/486	378/18722	0.069376737	0.242598859	0.191120987	CLK1/SAMSN1/PDCL3/CBLB/FYN/HIPK1/TGFB1/CASS4/ITGA5/MAP2K1/FBXW7/CBL/PPP2CA/ABI2/PRNP	15
GO:0008037	cell recognition	10/486	225/18722	0.06956873	0.242598859	0.191120987	TCP1/JMJD6/CXCR4/CCT4/CCT3/CCT2/MSN/CCT5/B4GALT1/CASP3	10
GO:0010001	glial cell differentiation	10/486	225/18722	0.06956873	0.242598859	0.191120987	CXCR4/SOD1/SKI/LDLR/CDKN2C/TGFB1/STAT3/RHEB/MAP2K1/PPP3R1	10
GO:0034284	response to monosaccharide	10/486	225/18722	0.06956873	0.242598859	0.191120987	DYNLL1/ERN1/ABCG1/SOD2/CASP3/NAMPT/ADIPOR2/TXNIP/TRA2B/PIK3CA	10
GO:0050769	positive regulation of neurogenesis	10/486	225/18722	0.06956873	0.242598859	0.191120987	CXCR4/TGFB1/MAN2A1/RHEB/RUFY3/MAP2K1/ARMCX5-GPRASP2/RAB21/SKIL/RAB11A	10
GO:0006936	muscle contraction	14/486	347/18722	0.069727324	0.242598859	0.191120987	CXCR4/SOD1/SMAD7/RGS2/ANXA6/ATP2B1/PDE4B/ZC3H12A/CAMK2D/NR4A1/CALM2/ASB3/PIK3CG/PIK3CA	14
GO:0009142	nucleoside triphosphate biosynthetic process	5/486	85/18722	0.070185818	0.242598859	0.191120987	TGFB1/STAT3/ATP6V1A/ATP6V0C/ADK	5
GO:0055072	iron ion homeostasis	5/486	85/18722	0.070185818	0.242598859	0.191120987	SOD1/ATP6V1A/BTBD9/FTL/HMOX1	5
GO:0097006	regulation of plasma lipoprotein particle levels	5/486	85/18722	0.070185818	0.242598859	0.191120987	MYLIP/PRKACB/LDLR/ABCG1/HMOX1	5
GO:0000381	regulation of alternative mRNA splicing, via spliceosome	4/486	60/18722	0.070230927	0.242598859	0.191120987	FXR1/SRSF12/MBNL2/TRA2B	4
GO:1903670	regulation of sprouting angiogenesis	4/486	60/18722	0.070230927	0.242598859	0.191120987	CEMIP2/PPP1R16B/ITGA5/KLF2	4
GO:0032885	regulation of polysaccharide biosynthetic process	3/486	37/18722	0.070555471	0.242598859	0.191120987	TGFB1/PPP1CB/NFKB1	3
GO:0043403	skeletal muscle tissue regeneration	3/486	37/18722	0.070555471	0.242598859	0.191120987	ANXA1/EZH2/AKIRIN1	3
GO:0045730	respiratory burst	3/486	37/18722	0.070555471	0.242598859	0.191120987	CD55/SELENOK/PIK3CG	3
GO:0046473	phosphatidic acid metabolic process	3/486	37/18722	0.070555471	0.242598859	0.191120987	DGKD/DGKE/AGPAT5	3
GO:0051954	positive regulation of amine transport	3/486	37/18722	0.070555471	0.242598859	0.191120987	SLC12A2/ITGB1/ARL6IP1	3
GO:0060428	lung epithelium development	3/486	37/18722	0.070555471	0.242598859	0.191120987	MAP2K1/PPP3R1/KLF2	3
GO:0016579	protein deubiquitination	7/486	139/18722	0.070608763	0.242598859	0.191120987	TNFAIP3/JOSD1/USP36/ZC3H12A/TANK/USP9X/CYLD	7
GO:0030216	keratinocyte differentiation	7/486	139/18722	0.070608763	0.242598859	0.191120987	FOSL2/STK4/ANXA1/MAP2K1/CASP3/ZFP36/TXNIP	7
GO:0001780	neutrophil homeostasis	2/486	17/18722	0.070748853	0.242598859	0.191120987	ANXA1/PDE4B	2
GO:0006474	N-terminal protein amino acid acetylation	2/486	17/18722	0.070748853	0.242598859	0.191120987	NAA16/NAA50	2
GO:0007076	mitotic chromosome condensation	2/486	17/18722	0.070748853	0.242598859	0.191120987	NUSAP1/NCAPD3	2
GO:0008334	histone mRNA metabolic process	2/486	17/18722	0.070748853	0.242598859	0.191120987	SLBP/TENT4B	2
GO:0014856	skeletal muscle cell proliferation	2/486	17/18722	0.070748853	0.242598859	0.191120987	STAT3/AKIRIN1	2
GO:0021756	striatum development	2/486	17/18722	0.070748853	0.242598859	0.191120987	ZSWIM6/HPRT1	2
GO:0035518	histone H2A monoubiquitination	2/486	17/18722	0.070748853	0.242598859	0.191120987	RYBP/KDM2B	2
GO:0042053	regulation of dopamine metabolic process	2/486	17/18722	0.070748853	0.242598859	0.191120987	NR4A2/HPRT1	2
GO:0042069	regulation of catecholamine metabolic process	2/486	17/18722	0.070748853	0.242598859	0.191120987	NR4A2/HPRT1	2
GO:0043950	positive regulation of cAMP-mediated signaling	2/486	17/18722	0.070748853	0.242598859	0.191120987	CGAS/RAPGEF2	2
GO:0043968	histone H2A acetylation	2/486	17/18722	0.070748853	0.242598859	0.191120987	MORF4L2/RUVBL2	2
GO:0061158	3'-UTR-mediated mRNA destabilization	2/486	17/18722	0.070748853	0.242598859	0.191120987	ZC3H12A/ZFP36	2
GO:1902894	negative regulation of pri-miRNA transcription by RNA polymerase II	2/486	17/18722	0.070748853	0.242598859	0.191120987	TGFB1/NFATC3	2
GO:1903540	establishment of protein localization to postsynaptic membrane	2/486	17/18722	0.070748853	0.242598859	0.191120987	GRIP1/RAB11A	2
GO:0009141	nucleoside triphosphate metabolic process	6/486	112/18722	0.07167227	0.245004976	0.193016542	GTPBP1/TGFB1/STAT3/ATP6V1A/ATP6V0C/ADK	6
GO:0032609	interferon-gamma production	6/486	112/18722	0.07167227	0.245004976	0.193016542	HSPD1/SLC7A5/PTPN22/PDE4B/ZC3H12A/PRNP	6
GO:0032649	regulation of interferon-gamma production	6/486	112/18722	0.07167227	0.245004976	0.193016542	HSPD1/SLC7A5/PTPN22/PDE4B/ZC3H12A/PRNP	6
GO:0046632	alpha-beta T cell differentiation	6/486	112/18722	0.07167227	0.245004976	0.193016542	IRF4/SMAD7/ANXA1/STAT3/RELB/ZC3H12A	6
GO:0000070	mitotic sister chromatid segregation	8/486	168/18722	0.072052183	0.245923281	0.193739989	NUSAP1/NUDC/DUSP1/NAA50/CENPF/NCAPD3/CUL3/RAB11A	8
GO:0002706	regulation of lymphocyte mediated immunity	8/486	168/18722	0.072052183	0.245923281	0.193739989	HSPD1/CD55/AHR/SMAD7/TGFB1/STAT5B/ZBTB1/IL7R	8
GO:0015748	organophosphate ester transport	7/486	140/18722	0.072756077	0.248051661	0.195416741	ABCC1/EPG5/OSBPL8/LDLR/ABCG1/ATP8A1/ABCB1	7
GO:0005996	monosaccharide metabolic process	11/486	257/18722	0.07278801	0.248051661	0.195416741	MIDN/RANBP2/RBKS/PPP1CB/MAN2A1/ATF4/PMAIP1/CRY1/B4GALT1/GALM/PIK3CA	11
GO:0043954	cellular component maintenance	4/486	61/18722	0.073693492	0.250557874	0.197391152	FYN/WHRN/PRNP/ABHD17B	4
GO:0060997	dendritic spine morphogenesis	4/486	61/18722	0.073693492	0.250557874	0.197391152	ARMCX5-GPRASP2/ABI2/DOCK10/SIPA1L1	4
GO:2000401	regulation of lymphocyte migration	4/486	61/18722	0.073693492	0.250557874	0.197391152	SELENOK/MSN/CD200R1/XCL2	4
GO:0000075	cell cycle checkpoint signaling	8/486	169/18722	0.074013106	0.251258009	0.197942723	DUSP1/SDE2/CRY1/NABP1/CENPF/INTS7/WAC/TAOK3	8
GO:0009152	purine ribonucleotide biosynthetic process	8/486	169/18722	0.074013106	0.251258009	0.197942723	ELOVL5/TGFB1/STAT3/ATP6V1A/ACOT7/HPRT1/ATP6V0C/ADK	8
GO:0042593	glucose homeostasis	11/486	258/18722	0.074353245	0.252218989	0.198699789	MCU/DYNLL1/SESN3/ERN1/ABCG1/STAT3/CRY1/ADIPOR2/TRA2B/PIK3R1/PIK3CA	11
GO:0030183	B cell differentiation	7/486	141/18722	0.074941708	0.253693843	0.199861689	EZH2/IRF2BP2/STAT5B/ITGB1/CMTM7/DOCK10/PIK3R1	7
GO:0050921	positive regulation of chemotaxis	7/486	141/18722	0.074941708	0.253693843	0.199861689	MCU/HSPB1/CXCR4/TGFB1/CSF1/AKIRIN1/XCL2	7
GO:0033144	negative regulation of intracellular steroid hormone receptor signaling pathway	3/486	38/18722	0.075189804	0.253693843	0.199861689	PER1/CRY1/CNOT2	3
GO:0046633	alpha-beta T cell proliferation	3/486	38/18722	0.075189804	0.253693843	0.199861689	PTPN22/CD55/CBLB	3
GO:0071398	cellular response to fatty acid	3/486	38/18722	0.075189804	0.253693843	0.199861689	LDLR/ZC3H12A/ADIPOR2	3
GO:0097242	amyloid-beta clearance	3/486	38/18722	0.075189804	0.253693843	0.199861689	LDLR/CYP51A1/RAB11A	3
GO:1901186	positive regulation of ERBB signaling pathway	3/486	38/18722	0.075189804	0.253693843	0.199861689	DGKD/FBXW7/CBL	3
GO:0002286	T cell activation involved in immune response	6/486	114/18722	0.076622164	0.257935997	0.203203686	IRF4/SMAD7/ANXA1/STAT3/RELB/ZC3H12A	6
GO:0008645	hexose transmembrane transport	6/486	114/18722	0.076622164	0.257935997	0.203203686	SLC5A3/OSBPL8/PRKCB/BRAF/ADIPOR2/PIK3R1	6
GO:1903008	organelle disassembly	6/486	114/18722	0.076622164	0.257935997	0.203203686	ATG2A/USP36/GFM2/SQSTM1/FBXW7/GABARAPL1	6
GO:0043410	positive regulation of MAPK cascade	18/486	480/18722	0.07691884	0.258546789	0.203684872	RAPGEF2/PTPN22/SOD1/ERN1/NEK10/TGFB1/EZH2/SDCBP/GADD45A/ZC3H12A/PRKCA/MAP2K1/BRAF/FBXW7/AKAP13/PIK3CG/XCL2/TAOK3	18
GO:0010876	lipid localization	17/486	448/18722	0.077191625	0.258546789	0.203684872	ABCC1/PLIN2/ESYT2/OSBPL8/ANXA1/LDLR/ABCG1/ATP8A1/OSBPL3/GRAMD1B/CRY1/ZC3H12A/FBXW7/NFKB1/NPC1/STAT5B/ABCB1	17
GO:0045576	mast cell activation	4/486	62/18722	0.077241095	0.258546789	0.203684872	SNAP23/CBL/HMOX1/PIK3CG	4
GO:0060393	regulation of pathway-restricted SMAD protein phosphorylation	4/486	62/18722	0.077241095	0.258546789	0.203684872	SMAD7/SNX25/TGFB1/SDCBP	4
GO:0070265	necrotic cell death	4/486	62/18722	0.077241095	0.258546789	0.203684872	BIRC3/MLKL/PELI1/CYLD	4
GO:0030595	leukocyte chemotaxis	10/486	230/18722	0.077946072	0.258546789	0.203684872	MCU/CXCR4/ANXA1/DUSP1/PDE4B/CSF1/AKIRIN1/SLC12A2/PIK3CG/XCL2	10
GO:0002295	T-helper cell lineage commitment	2/486	18/18722	0.078265974	0.258546789	0.203684872	IRF4/STAT3	2
GO:0002643	regulation of tolerance induction	2/486	18/18722	0.078265974	0.258546789	0.203684872	CBLB/PHLPP1	2
GO:0006415	translational termination	2/486	18/18722	0.078265974	0.258546789	0.203684872	GFM2/GSPT1	2
GO:0006595	polyamine metabolic process	2/486	18/18722	0.078265974	0.258546789	0.203684872	OAZ1/AZIN1	2
GO:0030730	sequestering of triglyceride	2/486	18/18722	0.078265974	0.258546789	0.203684872	PLIN2/OSBPL8	2
GO:0034162	toll-like receptor 9 signaling pathway	2/486	18/18722	0.078265974	0.258546789	0.203684872	PTPN22/EPG5	2
GO:0035372	protein localization to microtubule	2/486	18/18722	0.078265974	0.258546789	0.203684872	MAPRE2/ABHD17B	2
GO:0043217	myelin maintenance	2/486	18/18722	0.078265974	0.258546789	0.203684872	CXCR4/SOD1	2
GO:0046851	negative regulation of bone remodeling	2/486	18/18722	0.078265974	0.258546789	0.203684872	TNFAIP3/GPR137B	2
GO:0048535	lymph node development	2/486	18/18722	0.078265974	0.258546789	0.203684872	TGFB1/IL7R	2
GO:0051447	negative regulation of meiotic cell cycle	2/486	18/18722	0.078265974	0.258546789	0.203684872	PRKACB/DUSP1	2
GO:0060192	negative regulation of lipase activity	2/486	18/18722	0.078265974	0.258546789	0.203684872	RGS2/ANXA1	2
GO:0060546	negative regulation of necroptotic process	2/486	18/18722	0.078265974	0.258546789	0.203684872	BIRC3/PELI1	2
GO:0071786	endoplasmic reticulum tubular network organization	2/486	18/18722	0.078265974	0.258546789	0.203684872	RTN3/ARL6IP1	2
GO:0080182	histone H3-K4 trimethylation	2/486	18/18722	0.078265974	0.258546789	0.203684872	WDR61/SETD1B	2
GO:0098877	neurotransmitter receptor transport to plasma membrane	2/486	18/18722	0.078265974	0.258546789	0.203684872	GRIP1/RAB11A	2
GO:0150079	negative regulation of neuroinflammatory response	2/486	18/18722	0.078265974	0.258546789	0.203684872	LDLR/CD200R1	2
GO:1901673	regulation of mitotic spindle assembly	2/486	18/18722	0.078265974	0.258546789	0.203684872	HSPA1B/HSPA1A	2
GO:1902074	response to salt	2/486	18/18722	0.078265974	0.258546789	0.203684872	ZC3H12A/HSPA5	2
GO:0030278	regulation of ossification	6/486	115/18722	0.079167982	0.260747004	0.205418216	SMAD7/TXLNG/TGFB1/ATP2B1/SRGN/CSF1	6
GO:0034968	histone lysine methylation	6/486	115/18722	0.079167982	0.260747004	0.205418216	WDR61/JARID2/EZH2/SETD1B/KDM6A/RLF	6
GO:0046916	cellular transition metal ion homeostasis	6/486	115/18722	0.079167982	0.260747004	0.205418216	SOD1/SLC39A6/ATP6V1A/FTL/HMOX1/PRNP	6
GO:0090630	activation of GTPase activity	6/486	115/18722	0.079167982	0.260747004	0.205418216	RALGAPA1/EIF5/RANGAP1/TBC1D15/SIPA1L1/TBC1D8	6
GO:0006865	amino acid transport	7/486	143/18722	0.079427805	0.261028388	0.205639892	SLC7A5/SLC38A2/RGS2/SLC12A2/SLC7A1/ITGB1/ARL6IP1	7
GO:0070555	response to interleukin-1	7/486	143/18722	0.079427805	0.261028388	0.205639892	ANXA1/ZC3H12A/PRKCA/NFKB1/TANK/XCL2/KLF2	7
GO:0006473	protein acetylation	9/486	201/18722	0.079430584	0.261028388	0.205639892	NAA16/MORF4L2/PER1/IRF4/NAA50/RUVBL2/TAF7/DDX3X/KANSL1	9
GO:0002347	response to tumor cell	3/486	39/18722	0.079955143	0.261391813	0.205926201	HSPD1/AHR/TXNIP	3
GO:0002701	negative regulation of production of molecular mediator of immune response	3/486	39/18722	0.079955143	0.261391813	0.205926201	SMAD7/TGFB1/HMOX1	3
GO:0016572	histone phosphorylation	3/486	39/18722	0.079955143	0.261391813	0.205926201	UBE2B/PRKCB/PRKCA	3
GO:0021587	cerebellum morphogenesis	3/486	39/18722	0.079955143	0.261391813	0.205926201	WHRN/MAP2K1/HSPA5	3
GO:0042417	dopamine metabolic process	3/486	39/18722	0.079955143	0.261391813	0.205926201	NR4A2/GCH1/HPRT1	3
GO:0046326	positive regulation of glucose import	3/486	39/18722	0.079955143	0.261391813	0.205926201	OSBPL8/ADIPOR2/PIK3R1	3
GO:0046621	negative regulation of organ growth	3/486	39/18722	0.079955143	0.261391813	0.205926201	STK4/RGS2/JARID2	3
GO:1990138	neuron projection extension	8/486	172/18722	0.080088048	0.261632794	0.206116048	HSP90AA1/HSP90AB1/CXCR4/RUFY3/RAB21/ITGB1/USP9X/RAB11A	8
GO:0010466	negative regulation of peptidase activity	11/486	262/18722	0.080826753	0.263806434	0.207828455	SERPINH1/DNAJB6/TNFSF14/BIRC3/HERPUD1/NR4A1/CRIM1/DDX3X/TNFAIP8/ARL6IP1/PRNP	11
GO:0016239	positive regulation of macroautophagy	4/486	63/18722	0.080872787	0.263806434	0.207828455	BAG3/SESN3/HMOX1/WAC	4
GO:0000819	sister chromatid segregation	9/486	202/18722	0.081337004	0.265125041	0.208867263	NUSAP1/NUDC/DUSP1/NAA50/FBXW7/CENPF/NCAPD3/CUL3/RAB11A	9
GO:0008286	insulin receptor signaling pathway	6/486	116/18722	0.08176086	0.265918323	0.209492215	SESN3/OSBPL8/PRKCB/PIK3R3/PIK3R1/PIK3CA	6
GO:0015749	monosaccharide transmembrane transport	6/486	116/18722	0.08176086	0.265918323	0.209492215	SLC5A3/OSBPL8/PRKCB/BRAF/ADIPOR2/PIK3R1	6
GO:0043200	response to amino acid	6/486	116/18722	0.08176086	0.265918323	0.209492215	SESN3/FYN/UBR1/CPEB4/CASP3/UBR2	6
GO:0009199	ribonucleoside triphosphate metabolic process	5/486	89/18722	0.08185842	0.266039864	0.209587966	GTPBP1/TGFB1/STAT3/ATP6V1A/ATP6V0C	5
GO:0000910	cytokinesis	8/486	173/18722	0.082177071	0.266683298	0.210094868	NUSAP1/ANLN/CALM2/AHCTF1/CUL3/SNX9/CDC14A/RAB11A	8
GO:0051099	positive regulation of binding	8/486	173/18722	0.082177071	0.266683298	0.210094868	HSP90AB1/RAPGEF2/STK4/IRF4/SKI/TGFB1/PPP2CA/CALM2	8
GO:0007188	adenylate cyclase-modulating G protein-coupled receptor signaling pathway	10/486	233/18722	0.083260377	0.270000636	0.212708288	GRK5/RAPGEF2/RGS2/PRKACB/PDE4B/PRKCA/GNA15/AKAP13/GNG2/GNAS	10
GO:1904062	regulation of cation transmembrane transport	14/486	357/18722	0.083339202	0.270058118	0.212753573	ATP1B3/RGS2/FYN/PDE4B/SUMO1/KLHL24/CAMK2D/CALM2/STOM/PIK3CG/ITGB1/PRNP/GLRX/CHD7	14
GO:0050730	regulation of peptidyl-tyrosine phosphorylation	11/486	264/18722	0.084191436	0.272213728	0.214451777	SAMSN1/PDCL3/CBLB/FYN/TGFB1/CASS4/ITGA5/FBXW7/CBL/PPP2CA/PRNP	11
GO:0048639	positive regulation of developmental growth	8/486	174/18722	0.084298082	0.272213728	0.214451777	CXCR4/SMAD7/CSF1/RUFY3/STAT5B/EZR/RAB11A/CHD7	8
GO:0072676	lymphocyte migration	6/486	117/18722	0.08440063	0.272213728	0.214451777	SELENOK/MSN/SLC12A2/PIK3CG/CD200R1/XCL2	6
GO:0001885	endothelial cell development	4/486	64/18722	0.084587559	0.272213728	0.214451777	RAPGEF2/PPP1R16B/MSN/EZR	4
GO:0016126	sterol biosynthetic process	4/486	64/18722	0.084587559	0.272213728	0.214451777	SOD1/ABCG1/IDI1/CYP51A1	4
GO:0046579	positive regulation of Ras protein signal transduction	4/486	64/18722	0.084587559	0.272213728	0.214451777	CSF1/AKAP13/PIK3CG/MAPRE2	4
GO:0046854	phosphatidylinositol phosphate biosynthetic process	4/486	64/18722	0.084587559	0.272213728	0.214451777	PIK3CG/PIK3R3/PIK3R1/PIK3CA	4
GO:0009187	cyclic nucleotide metabolic process	3/486	40/18722	0.084848212	0.272213728	0.214451777	PDE4A/PDE7A/PDE4B	3
GO:0014037	Schwann cell differentiation	3/486	40/18722	0.084848212	0.272213728	0.214451777	SOD1/SKI/PPP3R1	3
GO:0032892	positive regulation of organic acid transport	3/486	40/18722	0.084848212	0.272213728	0.214451777	SLC12A2/ITGB1/ARL6IP1	3
GO:0045429	positive regulation of nitric oxide biosynthetic process	3/486	40/18722	0.084848212	0.272213728	0.214451777	HSP90AA1/HSP90AB1/KLF2	3
GO:0030901	midbrain development	5/486	90/18722	0.08492822	0.272213728	0.214451777	NR4A2/DYNLL1/HSPA5/KDM2B/CALM2	5
GO:0061097	regulation of protein tyrosine kinase activity	5/486	90/18722	0.08492822	0.272213728	0.214451777	CBLB/CASS4/FBXW7/CBL/PRNP	5
GO:0070664	negative regulation of leukocyte proliferation	5/486	90/18722	0.08492822	0.272213728	0.214451777	TNFAIP3/CBLB/PELI1/CASP3/PRNP	5
GO:0097581	lamellipodium organization	5/486	90/18722	0.08492822	0.272213728	0.214451777	AKIRIN1/ABI2/ITGB1/PIK3R1/PIK3CA	5
GO:0006816	calcium ion transport	16/486	422/18722	0.08500967	0.27227735	0.214501899	MCU/CXCR4/SARAF/ATP2C1/FYN/SELENOK/ANXA6/PRKCB/ATP2B1/PDE4B/CAMK2D/TRPC4AP/CALM2/PIK3CG/PRNP/CHD7	16
GO:0009168	purine ribonucleoside monophosphate biosynthetic process	2/486	19/18722	0.086019317	0.272744175	0.214869667	HPRT1/ADK	2
GO:0009301	snRNA transcription	2/486	19/18722	0.086019317	0.272744175	0.214869667	USPL1/ELL2	2
GO:0010744	positive regulation of macrophage derived foam cell differentiation	2/486	19/18722	0.086019317	0.272744175	0.214869667	CSF1/NFKB1	2
GO:0010759	positive regulation of macrophage chemotaxis	2/486	19/18722	0.086019317	0.272744175	0.214869667	CSF1/AKIRIN1	2
GO:0043031	negative regulation of macrophage activation	2/486	19/18722	0.086019317	0.272744175	0.214869667	LDLR/ZC3H12A	2
GO:0045019	negative regulation of nitric oxide biosynthetic process	2/486	19/18722	0.086019317	0.272744175	0.214869667	DYNLL1/ZC3H12A	2
GO:0046033	AMP metabolic process	2/486	19/18722	0.086019317	0.272744175	0.214869667	HPRT1/ADK	2
GO:0046653	tetrahydrofolate metabolic process	2/486	19/18722	0.086019317	0.272744175	0.214869667	MTHFD2/GCH1	2
GO:0046716	muscle cell cellular homeostasis	2/486	19/18722	0.086019317	0.272744175	0.214869667	BAG3/SOD1	2
GO:0062099	negative regulation of programmed necrotic cell death	2/486	19/18722	0.086019317	0.272744175	0.214869667	BIRC3/PELI1	2
GO:0070233	negative regulation of T cell apoptotic process	2/486	19/18722	0.086019317	0.272744175	0.214869667	TSC22D3/IL7R	2
GO:1901659	glycosyl compound biosynthetic process	2/486	19/18722	0.086019317	0.272744175	0.214869667	HPRT1/ADK	2
GO:1904406	negative regulation of nitric oxide metabolic process	2/486	19/18722	0.086019317	0.272744175	0.214869667	DYNLL1/ZC3H12A	2
GO:2000319	regulation of T-helper 17 cell differentiation	2/486	19/18722	0.086019317	0.272744175	0.214869667	SMAD7/ZC3H12A	2
GO:0022612	gland morphogenesis	6/486	118/18722	0.087087101	0.275536855	0.217069759	TNFAIP3/MSN/TGFB1/CSF1/FBXW7/CUL3	6
GO:0034219	carbohydrate transmembrane transport	6/486	118/18722	0.087087101	0.275536855	0.217069759	SLC5A3/OSBPL8/PRKCB/BRAF/ADIPOR2/PIK3R1	6
GO:0045446	endothelial cell differentiation	6/486	118/18722	0.087087101	0.275536855	0.217069759	CXCR4/RAPGEF2/PPP1R16B/MSN/BTG1/EZR	6
GO:0045582	positive regulation of T cell differentiation	5/486	91/18722	0.088057865	0.278408988	0.219332444	TNFSF9/ANXA1/STAT5B/ZBTB1/IL7R	5
GO:0033692	cellular polysaccharide biosynthetic process	4/486	65/18722	0.08838434	0.278643925	0.219517529	PTGES3/PPP1CB/UGP2/GBE1	4
GO:0035418	protein localization to synapse	4/486	65/18722	0.08838434	0.278643925	0.219517529	HSPB1/GRIP1/RAB11A/ABHD17B	4
GO:0048524	positive regulation of viral process	4/486	65/18722	0.08838434	0.278643925	0.219517529	VPS37B/SRPK2/DDX3X/STOM	4
GO:0060389	pathway-restricted SMAD protein phosphorylation	4/486	65/18722	0.08838434	0.278643925	0.219517529	SMAD7/SNX25/TGFB1/SDCBP	4
GO:0050728	negative regulation of inflammatory response	8/486	176/18722	0.088635917	0.279237886	0.219985456	SOD1/TNFAIP3/METRNL/FYN/LDLR/NFKB1/ZFP36/CD200R1	8
GO:0090068	positive regulation of cell cycle process	10/486	236/18722	0.08879117	0.279527757	0.220213818	RGCC/NUSAP1/UBE2B/ANXA1/FAM83D/EZH2/DDX3X/CUL3/CDC14A/RAB11A	10
GO:0010720	positive regulation of cell development	12/486	298/18722	0.089309586	0.280959694	0.221341907	CXCR4/SMAD7/TGFB1/CASS4/MAN2A1/RHEB/RUFY3/MAP2K1/ARMCX5-GPRASP2/RAB21/SKIL/RAB11A	12
GO:0032412	regulation of ion transmembrane transporter activity	11/486	267/18722	0.089398754	0.28104018	0.221405315	ATP1B3/PDE4B/SUMO1/KLHL24/CAMK2D/CALM2/ABCB1/STOM/ITGB1/PRNP/GLRX	11
GO:0032733	positive regulation of interleukin-10 production	3/486	41/18722	0.08986565	0.281307487	0.221615901	HSPD1/IRF4/STAT3	3
GO:0060612	adipose tissue development	3/486	41/18722	0.08986565	0.281307487	0.221615901	UBB/CSF1/PIK3CA	3
GO:0070296	sarcoplasmic reticulum calcium ion transport	3/486	41/18722	0.08986565	0.281307487	0.221615901	CAMK2D/CALM2/CHD7	3
GO:0071470	cellular response to osmotic stress	3/486	41/18722	0.08986565	0.281307487	0.221615901	RELB/CASP3/DDX3X	3
GO:1904407	positive regulation of nitric oxide metabolic process	3/486	41/18722	0.08986565	0.281307487	0.221615901	HSP90AA1/HSP90AB1/KLF2	3
GO:1905521	regulation of macrophage migration	3/486	41/18722	0.08986565	0.281307487	0.221615901	CSF1/AKIRIN1/CD200R1	3
GO:0034765	regulation of ion transmembrane transport	18/486	491/18722	0.090424536	0.282856653	0.222836344	ATP1B3/GPR89A/GPR89B/RGS2/FYN/PDE4B/SUMO1/KLHL24/CAMK2D/CALM2/ABCB1/STOM/PIK3CG/ITGB1/ARL6IP1/PRNP/GLRX/CHD7	18
GO:0019318	hexose metabolic process	10/486	237/18722	0.090682878	0.283464158	0.22331494	MIDN/RANBP2/PPP1CB/MAN2A1/ATF4/PMAIP1/CRY1/B4GALT1/GALM/PIK3CA	10
GO:0030324	lung development	8/486	177/18722	0.090852642	0.283794118	0.223574885	PTGES3/JMJD6/HIKESHI/MAN2A1/MAP2K1/FBXW7/PPP3R1/KLF2	8
GO:0032465	regulation of cytokinesis	5/486	92/18722	0.091246889	0.284418773	0.224066992	CALM2/AHCTF1/CUL3/CDC14A/RAB11A	5
GO:0048525	negative regulation of viral process	5/486	92/18722	0.091246889	0.284418773	0.224066992	TRIM26/ZC3HAV1/SNX3/SRPK2/ZFP36	5
GO:0050679	positive regulation of epithelial cell proliferation	9/486	207/18722	0.091281225	0.284418773	0.224066992	TNFAIP3/PDCL3/PPP1R16B/STAT3/PRKCA/NR4A1/B4GALT1/HMOX1/AKT3	9
GO:0097530	granulocyte migration	7/486	148/18722	0.091310009	0.284418773	0.224066992	MCU/ANXA1/PDE4B/CSF1/AKIRIN1/PIK3CG/XCL2	7
GO:0048568	embryonic organ development	16/486	427/18722	0.091871318	0.285825516	0.225175234	DNAJB6/TSHZ1/SOD1/STK4/JUNB/HIPK1/TGFB1/LRIG1/ATF4/WHRN/MAP2K1/KDM2B/MIB1/CHST11/TRA2B/CHD7	16
GO:0019216	regulation of lipid metabolic process	13/486	331/18722	0.091890963	0.285825516	0.225175234	ELOVL5/PPP2R5A/SOD1/PDE3B/ANXA1/LDLR/ABCG1/MBOAT7/TGFB1/FBXW7/NFKB1/STAT5B/PIK3CG	13
GO:0045600	positive regulation of fat cell differentiation	4/486	66/18722	0.092262001	0.286375031	0.225608145	STK4/METRNL/ZC3H12A/ZFP36	4
GO:0046626	regulation of insulin receptor signaling pathway	4/486	66/18722	0.092262001	0.286375031	0.225608145	SESN3/OSBPL8/PRKCB/PIK3R1	4
GO:1905953	negative regulation of lipid localization	4/486	66/18722	0.092262001	0.286375031	0.225608145	OSBPL8/ABCG1/CRY1/NFKB1	4
GO:0016050	vesicle organization	12/486	300/18722	0.092680205	0.287025109	0.226120281	VPS37B/SNX3/ANXA1/ABCG1/STX11/SDCBP/SNAP23/SRGN/SQSTM1/CUL3/RAB8B/RAB11A	12
GO:0006109	regulation of carbohydrate metabolic process	8/486	178/18722	0.093101154	0.287025109	0.226120281	MIDN/RANBP2/TGFB1/PPP1CB/STAT3/PMAIP1/CRY1/NFKB1	8
GO:0002834	regulation of response to tumor cell	2/486	20/18722	0.093991612	0.287025109	0.226120281	HSPD1/AHR	2
GO:0002837	regulation of immune response to tumor cell	2/486	20/18722	0.093991612	0.287025109	0.226120281	HSPD1/AHR	2
GO:0006607	NLS-bearing protein import into nucleus	2/486	20/18722	0.093991612	0.287025109	0.226120281	CBLB/RANBP2	2
GO:0006883	cellular sodium ion homeostasis	2/486	20/18722	0.093991612	0.287025109	0.226120281	ATP1B3/SLC12A2	2
GO:0009713	catechol-containing compound biosynthetic process	2/486	20/18722	0.093991612	0.287025109	0.226120281	NR4A2/GCH1	2
GO:0010042	response to manganese ion	2/486	20/18722	0.093991612	0.287025109	0.226120281	SOD2/HSPA5	2
GO:0010801	negative regulation of peptidyl-threonine phosphorylation	2/486	20/18722	0.093991612	0.287025109	0.226120281	SMAD7/CALM2	2
GO:0032495	response to muramyl dipeptide	2/486	20/18722	0.093991612	0.287025109	0.226120281	PTPN22/TNFAIP3	2
GO:0032930	positive regulation of superoxide anion generation	2/486	20/18722	0.093991612	0.287025109	0.226120281	SOD1/TGFB1	2
GO:0034104	negative regulation of tissue remodeling	2/486	20/18722	0.093991612	0.287025109	0.226120281	TNFAIP3/GPR137B	2
GO:0039535	regulation of RIG-I signaling pathway	2/486	20/18722	0.093991612	0.287025109	0.226120281	BIRC3/RNF125	2
GO:0042423	catecholamine biosynthetic process	2/486	20/18722	0.093991612	0.287025109	0.226120281	NR4A2/GCH1	2
GO:0043555	regulation of translation in response to stress	2/486	20/18722	0.093991612	0.287025109	0.226120281	PPP1R15A/DDX3X	2
GO:0045063	T-helper 1 cell differentiation	2/486	20/18722	0.093991612	0.287025109	0.226120281	ANXA1/RELB	2
GO:0048025	negative regulation of mRNA splicing, via spliceosome	2/486	20/18722	0.093991612	0.287025109	0.226120281	SRSF12/SRSF7	2
GO:1902004	positive regulation of amyloid-beta formation	2/486	20/18722	0.093991612	0.287025109	0.226120281	ABCG1/CASP3	2
GO:1902176	negative regulation of oxidative stress-induced intrinsic apoptotic signaling pathway	2/486	20/18722	0.093991612	0.287025109	0.226120281	HSPB1/SOD2	2
GO:1902236	negative regulation of endoplasmic reticulum stress-induced intrinsic apoptotic signaling pathway	2/486	20/18722	0.093991612	0.287025109	0.226120281	HSPA1A/HERPUD1	2
GO:1990182	exosomal secretion	2/486	20/18722	0.093991612	0.287025109	0.226120281	SDCBP/RAB11A	2
GO:2000479	regulation of cAMP-dependent protein kinase activity	2/486	20/18722	0.093991612	0.287025109	0.226120281	RAPGEF2/PRKAR2A	2
GO:0032088	negative regulation of NF-kappaB transcription factor activity	5/486	93/18722	0.09449479	0.287025109	0.226120281	TNFAIP3/ZC3H12A/G3BP2/PELI1/CYLD	5
GO:0090398	cellular senescence	5/486	93/18722	0.09449479	0.287025109	0.226120281	CGAS/MAPK8/MAP2K1/NAMPT/AKT3	5
GO:1901992	positive regulation of mitotic cell cycle phase transition	5/486	93/18722	0.09449479	0.287025109	0.226120281	RGCC/ANXA1/DDX3X/CUL3/RAB11A	5
GO:0000266	mitochondrial fission	3/486	42/18722	0.095004012	0.287025109	0.226120281	MCU/RALA/DDHD1	3
GO:0007212	dopamine receptor signaling pathway	3/486	42/18722	0.095004012	0.287025109	0.226120281	GNA15/GNG2/GNAS	3
GO:0010677	negative regulation of cellular carbohydrate metabolic process	3/486	42/18722	0.095004012	0.287025109	0.226120281	MIDN/STAT3/CRY1	3
GO:0010939	regulation of necrotic cell death	3/486	42/18722	0.095004012	0.287025109	0.226120281	BIRC3/PELI1/CYLD	3
GO:0019432	triglyceride biosynthetic process	3/486	42/18722	0.095004012	0.287025109	0.226120281	LDLR/FBXW7/LPIN2	3
GO:0021575	hindbrain morphogenesis	3/486	42/18722	0.095004012	0.287025109	0.226120281	WHRN/MAP2K1/HSPA5	3
GO:0021879	forebrain neuron differentiation	3/486	42/18722	0.095004012	0.287025109	0.226120281	ZSWIM6/RAPGEF2/UBB	3
GO:0033574	response to testosterone	3/486	42/18722	0.095004012	0.287025109	0.226120281	MSN/DUSP1/CBL	3
GO:0045687	positive regulation of glial cell differentiation	3/486	42/18722	0.095004012	0.287025109	0.226120281	CXCR4/TGFB1/RHEB	3
GO:0051602	response to electrical stimulus	3/486	42/18722	0.095004012	0.287025109	0.226120281	BTG2/SOD2/NR4A1	3
GO:0090317	negative regulation of intracellular protein transport	3/486	42/18722	0.095004012	0.287025109	0.226120281	BAG3/RANGAP1/SUMO1	3
GO:0090503	RNA phosphodiester bond hydrolysis, exonucleolytic	3/486	42/18722	0.095004012	0.287025109	0.226120281	CNOT6L/ZC3H12A/CNOT2	3
GO:1902895	positive regulation of pri-miRNA transcription by RNA polymerase II	3/486	42/18722	0.095004012	0.287025109	0.226120281	TGFB1/STAT3/NR3C1	3
GO:2000404	regulation of T cell migration	3/486	42/18722	0.095004012	0.287025109	0.226120281	SELENOK/CD200R1/XCL2	3
GO:0001936	regulation of endothelial cell proliferation	8/486	179/18722	0.09538138	0.287901915	0.226811035	RGCC/PDCL3/PPP1R16B/STAT3/PRKCA/NR4A1/HMOX1/AKT3	8
GO:0001704	formation of primary germ layer	6/486	121/18722	0.095424503	0.287901915	0.226811035	DUSP2/DUSP5/ITGA5/DUSP1/ITGB1/DUSP4	6
GO:0006879	cellular iron ion homeostasis	4/486	67/18722	0.096219358	0.288527518	0.227303889	SOD1/ATP6V1A/FTL/HMOX1	4
GO:0010517	regulation of phospholipase activity	4/486	67/18722	0.096219358	0.288527518	0.227303889	RGS2/ANXA1/GNA15/ARF4	4
GO:0032890	regulation of organic acid transport	4/486	67/18722	0.096219358	0.288527518	0.227303889	RGS2/SLC12A2/ITGB1/ARL6IP1	4
GO:0042130	negative regulation of T cell proliferation	4/486	67/18722	0.096219358	0.288527518	0.227303889	CBLB/PELI1/CASP3/PRNP	4
GO:0046635	positive regulation of alpha-beta T cell activation	4/486	67/18722	0.096219358	0.288527518	0.227303889	HSPH1/PTPN22/CD55/ANXA1	4
GO:0048814	regulation of dendrite morphogenesis	4/486	67/18722	0.096219358	0.288527518	0.227303889	RAPGEF2/ARMCX5-GPRASP2/RAB21/SIPA1L1	4
GO:0050435	amyloid-beta metabolic process	4/486	67/18722	0.096219358	0.288527518	0.227303889	ABCG1/RTN3/CASP3/PRNP	4
GO:0070527	platelet aggregation	4/486	67/18722	0.096219358	0.288527518	0.227303889	HSPB1/PRKCA/PIK3CG/GNAS	4
GO:0072665	protein localization to vacuole	4/486	67/18722	0.096219358	0.288527518	0.227303889	HSPA8/VPS37B/TNFAIP3/GPR137B	4
GO:0050851	antigen receptor-mediated signaling pathway	10/486	240/18722	0.096502142	0.289179301	0.227817368	PTPN22/CBLB/FYN/PRKCB/PDE4B/ZC3H12A/KLHL6/EZR/PRNP/PIK3CA	10
GO:1902414	protein localization to cell junction	5/486	94/18722	0.097801035	0.292873018	0.230727302	HSPB1/GRIP1/RAB11A/NECTIN3/ABHD17B	5
GO:0140694	non-membrane-bounded organelle assembly	14/486	367/18722	0.098541779	0.294891444	0.232317432	HSPA1B/HSPA1A/CNOT6L/MSN/ANLN/G3BP2/CENPF/DDX3X/EZR/AKAP13/ITGB1/CNOT2/RAB11A/MAPRE2	14
GO:0046474	glycerophospholipid biosynthetic process	9/486	211/18722	0.09972965	0.297016268	0.233991382	ABHD3/DGKD/MBOAT7/DGKE/AGPAT5/PIK3CG/PIK3R3/PIK3R1/PIK3CA	9
GO:0050807	regulation of synapse organization	9/486	211/18722	0.09972965	0.297016268	0.233991382	HSPA8/FYN/SRGN/ARMCX5-GPRASP2/ARF4/ABI2/SIPA1L1/PRNP/ABHD17B	9
GO:0008361	regulation of cell size	8/486	181/18722	0.100036621	0.297016268	0.233991382	HSP90AB1/MSN/RUFY3/RAB21/SLC12A2/AKT3/RAB11A/IL7R	8
GO:0030323	respiratory tube development	8/486	181/18722	0.100036621	0.297016268	0.233991382	PTGES3/JMJD6/HIKESHI/MAN2A1/MAP2K1/FBXW7/PPP3R1/KLF2	8
GO:0097696	receptor signaling pathway via STAT	8/486	181/18722	0.100036621	0.297016268	0.233991382	FYN/TGFB1/STAT3/GADD45A/PPP2CA/STAT5B/STAT4/IL7R	8
GO:0009150	purine ribonucleotide metabolic process	14/486	368/18722	0.100150106	0.297016268	0.233991382	ELOVL5/GTPBP1/TGFB1/PDE4A/STAT3/NUDT9/ATP6V1A/ACOT7/PDE7A/PDE4B/HPRT1/ATP6V0C/NUDT4/ADK	14
GO:0009206	purine ribonucleoside triphosphate biosynthetic process	4/486	68/18722	0.100255174	0.297016268	0.233991382	TGFB1/STAT3/ATP6V1A/ATP6V0C	4
GO:0046637	regulation of alpha-beta T cell differentiation	4/486	68/18722	0.100255174	0.297016268	0.233991382	IRF4/SMAD7/ANXA1/ZC3H12A	4
GO:0061912	selective autophagy	4/486	68/18722	0.100255174	0.297016268	0.233991382	BAG3/ATG2A/ATG16L1/SQSTM1	4
GO:1901016	regulation of potassium ion transmembrane transporter activity	4/486	68/18722	0.100255174	0.297016268	0.233991382	ATP1B3/SUMO1/KLHL24/ITGB1	4
GO:0031952	regulation of protein autophosphorylation	3/486	43/18722	0.10025979	0.297016268	0.233991382	NEK10/CALM2/DDX3X	3
GO:0032365	intracellular lipid transport	3/486	43/18722	0.10025979	0.297016268	0.233991382	LDLR/ABCG1/NPC1	3
GO:0034142	toll-like receptor 4 signaling pathway	3/486	43/18722	0.10025979	0.297016268	0.233991382	PTPN22/TNFAIP3/PELI1	3
GO:0034661	ncRNA catabolic process	3/486	43/18722	0.10025979	0.297016268	0.233991382	DEDD2/TENT4B/ZC3H12A	3
GO:0045840	positive regulation of mitotic nuclear division	3/486	43/18722	0.10025979	0.297016268	0.233991382	RGCC/NUSAP1/CUL3	3
GO:0002532	production of molecular mediator involved in inflammatory response	5/486	95/18722	0.101165058	0.297872788	0.234666154	PER1/EZH2/STAT3/SNAP23/ZC3H12A	5
GO:0042982	amyloid precursor protein metabolic process	5/486	95/18722	0.101165058	0.297872788	0.234666154	ABCG1/RTN3/CASP3/RANBP9/PRNP	5
GO:1901379	regulation of potassium ion transmembrane transport	5/486	95/18722	0.101165058	0.297872788	0.234666154	ATP1B3/SUMO1/KLHL24/ITGB1/PRNP	5
GO:0008643	carbohydrate transport	7/486	152/18722	0.101494837	0.297872788	0.234666154	SLC5A3/OSBPL8/PRKCB/BRAF/EZR/ADIPOR2/PIK3R1	7
GO:0016573	histone acetylation	7/486	152/18722	0.101494837	0.297872788	0.234666154	MORF4L2/PER1/IRF4/NAA50/RUVBL2/TAF7/KANSL1	7
GO:0006925	inflammatory cell apoptotic process	2/486	21/18722	0.102166323	0.297872788	0.234666154	TCP1/ANXA1	2
GO:0009127	purine nucleoside monophosphate biosynthetic process	2/486	21/18722	0.102166323	0.297872788	0.234666154	HPRT1/ADK	2
GO:0019985	translesion synthesis	2/486	21/18722	0.102166323	0.297872788	0.234666154	ZBTB1/REV3L	2
GO:0031145	anaphase-promoting complex-dependent catabolic process	2/486	21/18722	0.102166323	0.297872788	0.234666154	UBE2S/CUL3	2
GO:0031629	synaptic vesicle fusion to presynaptic active zone membrane	2/486	21/18722	0.102166323	0.297872788	0.234666154	STX11/SNAP23	2
GO:0033962	P-body assembly	2/486	21/18722	0.102166323	0.297872788	0.234666154	CNOT6L/CNOT2	2
GO:0043373	CD4-positive, alpha-beta T cell lineage commitment	2/486	21/18722	0.102166323	0.297872788	0.234666154	IRF4/STAT3	2
GO:0046128	purine ribonucleoside metabolic process	2/486	21/18722	0.102166323	0.297872788	0.234666154	HPRT1/ADK	2
GO:0046597	negative regulation of viral entry into host cell	2/486	21/18722	0.102166323	0.297872788	0.234666154	TRIM26/SNX3	2
GO:0046641	positive regulation of alpha-beta T cell proliferation	2/486	21/18722	0.102166323	0.297872788	0.234666154	PTPN22/CD55	2
GO:0046823	negative regulation of nucleocytoplasmic transport	2/486	21/18722	0.102166323	0.297872788	0.234666154	RANGAP1/SUMO1	2
GO:0048714	positive regulation of oligodendrocyte differentiation	2/486	21/18722	0.102166323	0.297872788	0.234666154	CXCR4/RHEB	2
GO:0060117	auditory receptor cell development	2/486	21/18722	0.102166323	0.297872788	0.234666154	SOD1/WHRN	2
GO:0097734	extracellular exosome biogenesis	2/486	21/18722	0.102166323	0.297872788	0.234666154	SDCBP/RAB11A	2
GO:0099500	vesicle fusion to plasma membrane	2/486	21/18722	0.102166323	0.297872788	0.234666154	STX11/SNAP23	2
GO:0150146	cell junction disassembly	2/486	21/18722	0.102166323	0.297872788	0.234666154	MAPRE2/PIK3R1	2
GO:1901028	regulation of mitochondrial outer membrane permeabilization involved in apoptotic signaling pathway	2/486	21/18722	0.102166323	0.297872788	0.234666154	HSPA1A/MAPK8	2
GO:1902307	positive regulation of sodium ion transmembrane transport	2/486	21/18722	0.102166323	0.297872788	0.234666154	ATP1B3/GLRX	2
GO:2000178	negative regulation of neural precursor cell proliferation	2/486	21/18722	0.102166323	0.297872788	0.234666154	BTG2/KDM2B	2
GO:0009260	ribonucleotide biosynthetic process	8/486	182/18722	0.102411438	0.298194042	0.23491924	ELOVL5/TGFB1/STAT3/ATP6V1A/ACOT7/HPRT1/ATP6V0C/ADK	8
GO:0051260	protein homooligomerization	8/486	182/18722	0.102411438	0.298194042	0.23491924	JMJD6/GLS/SOD2/MLKL/G3BP2/HPRT1/ZBTB1/PRNP	8
GO:0051651	maintenance of location in cell	9/486	213/18722	0.10411718	0.302925133	0.238646425	RANGAP1/ANXA6/SRGN/HSPA5/FTL/CAMK2D/ARHGAP21/CALM2/CHD7	9
GO:0097237	cellular response to toxic substance	6/486	124/18722	0.104173349	0.302925133	0.238646425	SOD1/ABTB2/SOD2/TP53INP1/GCH1/GLRX	6
GO:0010611	regulation of cardiac muscle hypertrophy	4/486	69/18722	0.104368165	0.303128709	0.238806804	RGS2/JARID2/PRKCA/CAMK2D	4
GO:0060537	muscle tissue development	15/486	403/18722	0.104459136	0.303128709	0.238806804	CACYBP/SMAD7/SKI/RGS2/BTG2/TIPARP/JARID2/TGFB1/AKIRIN1/NR4A1/CENPF/NDUFV2/AKAP13/ITGB1/CHD7	15
GO:0002718	regulation of cytokine production involved in immune response	5/486	96/18722	0.104586263	0.303128709	0.238806804	SLC7A5/CD55/SMAD7/TGFB1/HMOX1	5
GO:0042632	cholesterol homeostasis	5/486	96/18722	0.104586263	0.303128709	0.238806804	MYLIP/LDLR/ABCG1/GRAMD1B/NPC1	5
GO:0044264	cellular polysaccharide metabolic process	5/486	96/18722	0.104586263	0.303128709	0.238806804	PTGES3/PPP1R2/PPP1CB/UGP2/GBE1	5
GO:0021762	substantia nigra development	3/486	44/18722	0.105629414	0.304355938	0.239773623	DYNLL1/HSPA5/CALM2	3
GO:0031295	T cell costimulation	3/486	44/18722	0.105629414	0.304355938	0.239773623	TNFSF14/FYN/PIK3CA	3
GO:0032007	negative regulation of TOR signaling	3/486	44/18722	0.105629414	0.304355938	0.239773623	SESN3/UBR1/UBR2	3
GO:0032620	interleukin-17 production	3/486	44/18722	0.105629414	0.304355938	0.239773623	SLC7A5/TGFB1/PRNP	3
GO:0032660	regulation of interleukin-17 production	3/486	44/18722	0.105629414	0.304355938	0.239773623	SLC7A5/TGFB1/PRNP	3
GO:0032881	regulation of polysaccharide metabolic process	3/486	44/18722	0.105629414	0.304355938	0.239773623	TGFB1/PPP1CB/NFKB1	3
GO:0045124	regulation of bone resorption	3/486	44/18722	0.105629414	0.304355938	0.239773623	TNFAIP3/PRKCA/GPR137B	3
GO:0060711	labyrinthine layer development	3/486	44/18722	0.105629414	0.304355938	0.239773623	DNAJB6/JUNB/MAP2K1	3
GO:0150076	neuroinflammatory response	3/486	44/18722	0.105629414	0.304355938	0.239773623	LDLR/ITGB1/CD200R1	3
GO:0050673	epithelial cell proliferation	16/486	437/18722	0.106622143	0.307016203	0.241869397	TNFAIP3/RGCC/PDCL3/PPP1R16B/ERN1/TGFB1/STAT3/PRKCA/MAP2K1/PRKX/FBXW7/NR4A1/B4GALT1/ZFP36/HMOX1/AKT3	16
GO:0007605	sensory perception of sound	7/486	154/18722	0.10681029	0.307078072	0.241918138	SOD1/LRIG1/WHRN/FBXO11/CASP3/CDC14A/CHD7	7
GO:0051168	nuclear export	7/486	154/18722	0.10681029	0.307078072	0.241918138	BAG3/RANGAP1/TGFB1/XPO1/HSPA9/AKAP13/ATXN1	7
GO:0051051	negative regulation of transport	17/486	470/18722	0.106852053	0.307078072	0.241918138	BAG3/OAZ1/RGS2/RANGAP1/MIDN/SNX3/ANXA1/SDCBP/PRKCB/CRY1/CYP51A1/SUMO1/CAMK2D/NFKB1/CALM2/CNN2/HMOX1	17
GO:0043255	regulation of carbohydrate biosynthetic process	5/486	97/18722	0.108064025	0.309755506	0.244027439	RANBP2/TGFB1/PPP1CB/CRY1/NFKB1	5
GO:0055092	sterol homeostasis	5/486	97/18722	0.108064025	0.309755506	0.244027439	MYLIP/LDLR/ABCG1/GRAMD1B/NPC1	5
GO:1990868	response to chemokine	5/486	97/18722	0.108064025	0.309755506	0.244027439	CXCR4/DUSP1/ZC3H12A/SLC12A2/XCL2	5
GO:1990869	cellular response to chemokine	5/486	97/18722	0.108064025	0.309755506	0.244027439	CXCR4/DUSP1/ZC3H12A/SLC12A2/XCL2	5
GO:0007369	gastrulation	8/486	185/18722	0.109723281	0.313362467	0.246869026	DUSP2/DUSP5/ITGA5/DUSP1/TGIF2/ITGB1/CUL3/DUSP4	8
GO:0022898	regulation of transmembrane transporter activity	11/486	278/18722	0.110135991	0.313362467	0.246869026	ATP1B3/PDE4B/SUMO1/KLHL24/CAMK2D/CALM2/ABCB1/STOM/ITGB1/PRNP/GLRX	11
GO:0010866	regulation of triglyceride biosynthetic process	2/486	22/18722	0.110527621	0.313362467	0.246869026	LDLR/FBXW7	2
GO:0010881	regulation of cardiac muscle contraction by regulation of the release of sequestered calcium ion	2/486	22/18722	0.110527621	0.313362467	0.246869026	CAMK2D/CALM2	2
GO:0032727	positive regulation of interferon-alpha production	2/486	22/18722	0.110527621	0.313362467	0.246869026	HSPD1/DDX3X	2
GO:0032816	positive regulation of natural killer cell activation	2/486	22/18722	0.110527621	0.313362467	0.246869026	STAT5B/ZBTB1	2
GO:0034629	cellular protein-containing complex localization	2/486	22/18722	0.110527621	0.313362467	0.246869026	SMAD7/EZR	2
GO:0035024	negative regulation of Rho protein signal transduction	2/486	22/18722	0.110527621	0.313362467	0.246869026	ITGB1/CUL3	2
GO:0036120	cellular response to platelet-derived growth factor stimulus	2/486	22/18722	0.110527621	0.313362467	0.246869026	FYN/CBL	2
GO:0045540	regulation of cholesterol biosynthetic process	2/486	22/18722	0.110527621	0.313362467	0.246869026	SOD1/ABCG1	2
GO:0045663	positive regulation of myoblast differentiation	2/486	22/18722	0.110527621	0.313362467	0.246869026	BTG1/AKIRIN1	2
GO:0071359	cellular response to dsRNA	2/486	22/18722	0.110527621	0.313362467	0.246869026	CGAS/NFKB1	2
GO:0072574	hepatocyte proliferation	2/486	22/18722	0.110527621	0.313362467	0.246869026	TNFAIP3/FBXW7	2
GO:0072575	epithelial cell proliferation involved in liver morphogenesis	2/486	22/18722	0.110527621	0.313362467	0.246869026	TNFAIP3/FBXW7	2
GO:0106118	regulation of sterol biosynthetic process	2/486	22/18722	0.110527621	0.313362467	0.246869026	SOD1/ABCG1	2
GO:1903589	positive regulation of blood vessel endothelial cell proliferation involved in sprouting angiogenesis	2/486	22/18722	0.110527621	0.313362467	0.246869026	PPP1R16B/HMOX1	2
GO:2000773	negative regulation of cellular senescence	2/486	22/18722	0.110527621	0.313362467	0.246869026	NAMPT/AKT3	2
GO:0032409	regulation of transporter activity	12/486	310/18722	0.110686153	0.313610766	0.247064638	SLC5A3/ATP1B3/PDE4B/SUMO1/KLHL24/CAMK2D/CALM2/ABCB1/STOM/ITGB1/PRNP/GLRX	12
GO:0022602	ovulation cycle process	3/486	45/18722	0.111109267	0.31420535	0.247533055	HSPA5/STAT5B/CASP3	3
GO:0046189	phenol-containing compound biosynthetic process	3/486	45/18722	0.111109267	0.31420535	0.247533055	NR4A2/RAPGEF2/GCH1	3
GO:0071364	cellular response to epidermal growth factor stimulus	3/486	45/18722	0.111109267	0.31420535	0.247533055	CBL/STAT5B/ZFP36	3
GO:0002367	cytokine production involved in immune response	5/486	98/18722	0.111597691	0.314981987	0.248144895	SLC7A5/CD55/SMAD7/TGFB1/HMOX1	5
GO:0043502	regulation of muscle adaptation	5/486	98/18722	0.111597691	0.314981987	0.248144895	RGS2/FBXO32/JARID2/PRKCA/CAMK2D	5
GO:0070301	cellular response to hydrogen peroxide	5/486	98/18722	0.111597691	0.314981987	0.248144895	TNFAIP3/ANXA1/ERN1/EZH2/KLF2	5
GO:0002253	activation of immune response	14/486	375/18722	0.111856518	0.315511046	0.248561691	HSP90AA1/CGAS/PTPN22/CD55/RGCC/CBLB/FYN/PRKCB/PDE4B/ZC3H12A/KLHL6/EZR/PRNP/PIK3CA	14
GO:0008344	adult locomotory behavior	4/486	71/18722	0.112820296	0.317823906	0.250383777	NR4A2/BTBD9/NPC1/CHD7	4
GO:0043550	regulation of lipid kinase activity	4/486	71/18722	0.112820296	0.317823906	0.250383777	PPP2R5A/TGFB1/PIK3R3/PIK3R1	4
GO:0030336	negative regulation of cell migration	13/486	344/18722	0.114272947	0.321711098	0.253446133	DNAJA4/SMAD7/RGCC/OSBPL8/TP53INP1/TGFB1/DUSP1/STAT3/GADD45A/CNN2/HMOX1/ADIPOR2/CD200R1	13
GO:0070588	calcium ion transmembrane transport	12/486	312/18722	0.114516852	0.322192544	0.253825419	MCU/ATP2C1/FYN/ANXA6/ATP2B1/PDE4B/CAMK2D/TRPC4AP/CALM2/PIK3CG/PRNP/CHD7	12
GO:0000045	autophagosome assembly	5/486	99/18722	0.115186578	0.323253761	0.254661453	BAG3/ATG2A/TP53INP1/ATG16L1/GABARAPL1	5
GO:0031341	regulation of cell killing	5/486	99/18722	0.115186578	0.323253761	0.254661453	HSP90AB1/CD55/MAPK8/STAT5B/IL7R	5
GO:0042100	B cell proliferation	5/486	99/18722	0.115186578	0.323253761	0.254661453	HSPD1/AHR/PELI1/CASP3/IL7R	5
GO:0060996	dendritic spine development	5/486	99/18722	0.115186578	0.323253761	0.254661453	ARMCX5-GPRASP2/ARF4/ABI2/DOCK10/SIPA1L1	5
GO:0045088	regulation of innate immune response	9/486	218/18722	0.1155575	0.323883418	0.255157501	HSP90AA1/HSP90AB1/CGAS/PTPN22/TNFAIP3/FYN/BIRC3/UBE2K/STAT5B	9
GO:0050803	regulation of synapse structure or activity	9/486	218/18722	0.1155575	0.323883418	0.255157501	HSPA8/FYN/SRGN/ARMCX5-GPRASP2/ARF4/ABI2/SIPA1L1/PRNP/ABHD17B	9
GO:0022411	cellular component disassembly	16/486	443/18722	0.116131042	0.32524524	0.256230353	DEDD2/HSPA8/EPG5/ATG2A/USP36/TGFB1/PRKCB/GFM2/PRKCA/SQSTM1/FBXW7/GABARAPL1/GSPT1/MAPRE2/PIK3R1/PIK3CA	16
GO:0098813	nuclear chromosome segregation	11/486	281/18722	0.116236882	0.32524524	0.256230353	NUSAP1/UBE2B/NUDC/FAM83D/DUSP1/NAA50/FBXW7/CENPF/NCAPD3/CUL3/RAB11A	11
GO:0031294	lymphocyte costimulation	3/486	46/18722	0.116695694	0.32524524	0.256230353	TNFSF14/FYN/PIK3CA	3
GO:0035094	response to nicotine	3/486	46/18722	0.116695694	0.32524524	0.256230353	NFKB1/CASP3/HMOX1	3
GO:0043462	regulation of ATPase activity	3/486	46/18722	0.116695694	0.32524524	0.256230353	AHSA1/DNAJB1/ATP1B3	3
GO:0055010	ventricular cardiac muscle tissue morphogenesis	3/486	46/18722	0.116695694	0.32524524	0.256230353	SMAD7/TGFB1/CHD7	3
GO:1900087	positive regulation of G1/S transition of mitotic cell cycle	3/486	46/18722	0.116695694	0.32524524	0.256230353	RGCC/ANXA1/DDX3X	3
GO:0002534	cytokine production involved in inflammatory response	4/486	72/18722	0.117156644	0.32524524	0.256230353	PER1/EZH2/STAT3/ZC3H12A	4
GO:0014743	regulation of muscle hypertrophy	4/486	72/18722	0.117156644	0.32524524	0.256230353	RGS2/JARID2/PRKCA/CAMK2D	4
GO:0032729	positive regulation of interferon-gamma production	4/486	72/18722	0.117156644	0.32524524	0.256230353	HSPD1/SLC7A5/PTPN22/PDE4B	4
GO:0033627	cell adhesion mediated by integrin	4/486	72/18722	0.117156644	0.32524524	0.256230353	PDE3B/ITGA5/PIK3CG/ITGB1	4
GO:0051057	positive regulation of small GTPase mediated signal transduction	4/486	72/18722	0.117156644	0.32524524	0.256230353	CSF1/AKAP13/PIK3CG/MAPRE2	4
GO:1900015	regulation of cytokine production involved in inflammatory response	4/486	72/18722	0.117156644	0.32524524	0.256230353	PER1/EZH2/STAT3/ZC3H12A	4
GO:0018393	internal peptidyl-lysine acetylation	7/486	158/18722	0.117879224	0.32524524	0.256230353	MORF4L2/PER1/IRF4/NAA50/RUVBL2/TAF7/KANSL1	7
GO:0009746	response to hexose	9/486	219/18722	0.117925618	0.32524524	0.256230353	DYNLL1/ERN1/ABCG1/CASP3/NAMPT/ADIPOR2/TXNIP/TRA2B/PIK3CA	9
GO:0060249	anatomical structure homeostasis	12/486	314/18722	0.118423442	0.32524524	0.256230353	BAG3/HSPB1/SOD1/TNFAIP3/ATP2B1/WHRN/CSF1/PRKCA/SLC12A2/GPR137B/ITGB1/AKT3	12
GO:0006641	triglyceride metabolic process	5/486	100/18722	0.118829978	0.32524524	0.256230353	LDLR/MBOAT7/FBXW7/PIK3CG/LPIN2	5
GO:0019218	regulation of steroid metabolic process	5/486	100/18722	0.118829978	0.32524524	0.256230353	SOD1/LDLR/ABCG1/NFKB1/STAT5B	5
GO:0044728	DNA methylation or demethylation	5/486	100/18722	0.118829978	0.32524524	0.256230353	EZH2/PPM1D/RLF/USP9X/PIK3CA	5
GO:0060840	artery development	5/486	100/18722	0.118829978	0.32524524	0.256230353	SMAD7/LUZP1/LDLR/AKT3/CHD7	5
GO:0051346	negative regulation of hydrolase activity	14/486	379/18722	0.118896713	0.32524524	0.256230353	SERPINH1/DNAJB6/PPP1R15A/TNFSF14/RGS2/ANXA1/BIRC3/HERPUD1/NR4A1/CRIM1/DDX3X/TNFAIP8/ARL6IP1/PRNP	14
GO:0002363	alpha-beta T cell lineage commitment	2/486	23/18722	0.119060361	0.32524524	0.256230353	IRF4/STAT3	2
GO:0006541	glutamine metabolic process	2/486	23/18722	0.119060361	0.32524524	0.256230353	GLS/GFPT1	2
GO:0006929	substrate-dependent cell migration	2/486	23/18722	0.119060361	0.32524524	0.256230353	STK4/SDCBP	2
GO:0010640	regulation of platelet-derived growth factor receptor signaling pathway	2/486	23/18722	0.119060361	0.32524524	0.256230353	CBLB/CBL	2
GO:0010888	negative regulation of lipid storage	2/486	23/18722	0.119060361	0.32524524	0.256230353	OSBPL8/ABCG1	2
GO:0021544	subpallium development	2/486	23/18722	0.119060361	0.32524524	0.256230353	ZSWIM6/HPRT1	2
GO:0021884	forebrain neuron development	2/486	23/18722	0.119060361	0.32524524	0.256230353	RAPGEF2/UBB	2
GO:0032740	positive regulation of interleukin-17 production	2/486	23/18722	0.119060361	0.32524524	0.256230353	SLC7A5/TGFB1	2
GO:0035162	embryonic hemopoiesis	2/486	23/18722	0.119060361	0.32524524	0.256230353	STK4/ATF4	2
GO:0035994	response to muscle stretch	2/486	23/18722	0.119060361	0.32524524	0.256230353	NFKB1/PIK3CA	2
GO:0036119	response to platelet-derived growth factor	2/486	23/18722	0.119060361	0.32524524	0.256230353	FYN/CBL	2
GO:0043369	CD4-positive or CD8-positive, alpha-beta T cell lineage commitment	2/486	23/18722	0.119060361	0.32524524	0.256230353	IRF4/STAT3	2
GO:0045723	positive regulation of fatty acid biosynthetic process	2/486	23/18722	0.119060361	0.32524524	0.256230353	ELOVL5/ANXA1	2
GO:0045943	positive regulation of transcription by RNA polymerase I	2/486	23/18722	0.119060361	0.32524524	0.256230353	PHF8/ATF4	2
GO:0050765	negative regulation of phagocytosis	2/486	23/18722	0.119060361	0.32524524	0.256230353	SNX3/CNN2	2
GO:0060384	innervation	2/486	23/18722	0.119060361	0.32524524	0.256230353	LRIG1/CHD7	2
GO:0060487	lung epithelial cell differentiation	2/486	23/18722	0.119060361	0.32524524	0.256230353	PPP3R1/KLF2	2
GO:0060547	negative regulation of necrotic cell death	2/486	23/18722	0.119060361	0.32524524	0.256230353	BIRC3/PELI1	2
GO:0140112	extracellular vesicle biogenesis	2/486	23/18722	0.119060361	0.32524524	0.256230353	SDCBP/RAB11A	2
GO:2000737	negative regulation of stem cell differentiation	2/486	23/18722	0.119060361	0.32524524	0.256230353	STAT3/HSPA9	2
GO:0010975	regulation of neuron projection development	16/486	445/18722	0.119410045	0.32599901	0.256824179	FKBP4/RAPGEF2/MYLIP/RGS2/SNX3/FYN/EZH2/RUFY3/MAP2K1/ARMCX5-GPRASP2/HSPA5/RAB21/SKIL/ABI2/SIPA1L1/RAB11A	16
GO:0007093	mitotic cell cycle checkpoint signaling	6/486	129/18722	0.11964537	0.326439838	0.257171466	DUSP1/SDE2/NABP1/CENPF/WAC/TAOK3	6
GO:0044706	multi-multicellular organism process	9/486	220/18722	0.120320158	0.328078409	0.258462342	SOD1/SLC38A2/RGS2/JUNB/UBE2A/B4GALT1/STAT5B/NAMPT/ADIPOR2	9
GO:0002768	immune response-regulating cell surface receptor signaling pathway	12/486	315/18722	0.120405082	0.328107559	0.258485307	PTPN22/CBLB/FYN/PRKCB/MAPK8/PDE4B/ZC3H12A/KLHL6/EZR/CD200R1/PRNP/PIK3CA	12
GO:1903169	regulation of calcium ion transmembrane transport	7/486	159/18722	0.120736333	0.328807513	0.259036735	FYN/PDE4B/CAMK2D/CALM2/PIK3CG/PRNP/CHD7	7
GO:0032456	endocytic recycling	4/486	73/18722	0.121564585	0.330249211	0.260172515	EPG5/SNX3/GRIP1/RAB11A	4
GO:0042058	regulation of epidermal growth factor receptor signaling pathway	4/486	73/18722	0.121564585	0.330249211	0.260172515	DGKD/CBLB/FBXW7/CBL	4
GO:0043299	leukocyte degranulation	4/486	73/18722	0.121564585	0.330249211	0.260172515	SNAP23/CBL/HMOX1/PIK3CG	4
GO:0050848	regulation of calcium-mediated signaling	4/486	73/18722	0.121564585	0.330249211	0.260172515	SELENOK/NFAT5/CALM2/PRNP	4
GO:0006998	nuclear envelope organization	3/486	47/18722	0.122385005	0.330427113	0.260312667	PRKCB/PRKCA/LEMD3	3
GO:0010712	regulation of collagen metabolic process	3/486	47/18722	0.122385005	0.330427113	0.260312667	RGCC/TGFB1/ITGB1	3
GO:0010761	fibroblast migration	3/486	47/18722	0.122385005	0.330427113	0.260312667	TGFB1/ITGB1/ADIPOR2	3
GO:0016073	snRNA metabolic process	3/486	47/18722	0.122385005	0.330427113	0.260312667	INTS6/INTS6L/INTS7	3
GO:0045332	phospholipid translocation	3/486	47/18722	0.122385005	0.330427113	0.260312667	ABCC1/ATP8A1/ABCB1	3
GO:0045581	negative regulation of T cell differentiation	3/486	47/18722	0.122385005	0.330427113	0.260312667	SMAD7/ANXA1/ZC3H12A	3
GO:0061001	regulation of dendritic spine morphogenesis	3/486	47/18722	0.122385005	0.330427113	0.260312667	ARMCX5-GPRASP2/ABI2/SIPA1L1	3
GO:0097028	dendritic cell differentiation	3/486	47/18722	0.122385005	0.330427113	0.260312667	IRF4/CAMK4/RELB	3
GO:0043414	macromolecule methylation	12/486	316/18722	0.122405549	0.330427113	0.260312667	WDR61/BTG2/JARID2/EZH2/SETD1B/BTG1/KDM6A/PPM1D/FBXO11/RLF/GSPT1/PIK3CA	12
GO:0046390	ribose phosphate biosynthetic process	8/486	190/18722	0.122525811	0.330427113	0.260312667	ELOVL5/TGFB1/STAT3/ATP6V1A/ACOT7/HPRT1/ATP6V0C/ADK	8
GO:0006576	cellular biogenic amine metabolic process	5/486	101/18722	0.122527158	0.330427113	0.260312667	NR4A2/OAZ1/AZIN1/GCH1/HPRT1	5
GO:0098869	cellular oxidant detoxification	5/486	101/18722	0.122527158	0.330427113	0.260312667	SOD1/SOD2/TP53INP1/GCH1/GLRX	5
GO:0006475	internal protein amino acid acetylation	7/486	160/18722	0.12362887	0.333194881	0.262493133	MORF4L2/PER1/IRF4/NAA50/RUVBL2/TAF7/KANSL1	7
GO:0008654	phospholipid biosynthetic process	10/486	253/18722	0.124193188	0.334308094	0.26337013	ABHD3/DGKD/MBOAT7/IDI1/DGKE/AGPAT5/PIK3CG/PIK3R3/PIK3R1/PIK3CA	10
GO:0060828	regulation of canonical Wnt signaling pathway	10/486	253/18722	0.124193188	0.334308094	0.26337013	STK4/UBE2B/TGFB1/RUVBL2/NFKB1/UBR5/DDX3X/TLE4/CSNK1G3/CYLD	10
GO:0032535	regulation of cellular component size	14/486	382/18722	0.124343142	0.334508026	0.263527638	HSP90AB1/JMY/PPP1R15A/MSN/RUFY3/RAB21/SLC12A2/ABI2/EZR/SNX9/AKT3/RAB11A/IL7R/PIK3CA	14
GO:0006874	cellular calcium ion homeostasis	16/486	448/18722	0.124430621	0.334539748	0.263552628	MCU/CXCR4/CD55/ATP2C1/FYN/SELENOK/ANXA6/PRKCB/ATP2B1/GNA15/HERPUD1/CAMK2D/CALM2/PIK3CG/PRNP/CHD7	16
GO:0006164	purine nucleotide biosynthetic process	8/486	191/18722	0.125177253	0.336342528	0.26497287	ELOVL5/TGFB1/STAT3/ATP6V1A/ACOT7/HPRT1/ATP6V0C/ADK	8
GO:0006801	superoxide metabolic process	4/486	74/18722	0.126042628	0.337452192	0.265847071	SOD1/SOD2/TGFB1/GCH1	4
GO:0009201	ribonucleoside triphosphate biosynthetic process	4/486	74/18722	0.126042628	0.337452192	0.265847071	TGFB1/STAT3/ATP6V1A/ATP6V0C	4
GO:0048844	artery morphogenesis	4/486	74/18722	0.126042628	0.337452192	0.265847071	SMAD7/LDLR/AKT3/CHD7	4
GO:0051881	regulation of mitochondrial membrane potential	4/486	74/18722	0.126042628	0.337452192	0.265847071	SOD1/UBB/PMAIP1/BID	4
GO:0006661	phosphatidylinositol biosynthetic process	6/486	131/18722	0.126136931	0.337452192	0.265847071	MBOAT7/DGKE/PIK3CG/PIK3R3/PIK3R1/PIK3CA	6
GO:0018022	peptidyl-lysine methylation	6/486	131/18722	0.126136931	0.337452192	0.265847071	WDR61/JARID2/EZH2/SETD1B/KDM6A/RLF	6
GO:0010522	regulation of calcium ion transport into cytosol	5/486	102/18722	0.126277359	0.337452192	0.265847071	FYN/CAMK2D/CALM2/PRNP/CHD7	5
GO:0032677	regulation of interleukin-8 production	5/486	102/18722	0.126277359	0.337452192	0.265847071	HSPA1B/HSPA1A/PTPN22/ANXA1/STAT3	5
GO:1902749	regulation of cell cycle G2/M phase transition	5/486	102/18722	0.126277359	0.337452192	0.265847071	NEK10/NABP1/CENPF/RAB11A/TAOK3	5
GO:0001779	natural killer cell differentiation	2/486	24/18722	0.127750055	0.338831832	0.266933961	STAT5B/ZBTB1	2
GO:0021697	cerebellar cortex formation	2/486	24/18722	0.127750055	0.338831832	0.266933961	WHRN/MAP2K1	2
GO:0032528	microvillus organization	2/486	24/18722	0.127750055	0.338831832	0.266933961	RAPGEF2/EZR	2
GO:0032928	regulation of superoxide anion generation	2/486	24/18722	0.127750055	0.338831832	0.266933961	SOD1/TGFB1	2
GO:0033032	regulation of myeloid cell apoptotic process	2/486	24/18722	0.127750055	0.338831832	0.266933961	TCP1/ANXA1	2
GO:0039531	regulation of viral-induced cytoplasmic pattern recognition receptor signaling pathway	2/486	24/18722	0.127750055	0.338831832	0.266933961	BIRC3/RNF125	2
GO:0050855	regulation of B cell receptor signaling pathway	2/486	24/18722	0.127750055	0.338831832	0.266933961	PTPN22/PRKCB	2
GO:0060479	lung cell differentiation	2/486	24/18722	0.127750055	0.338831832	0.266933961	PPP3R1/KLF2	2
GO:0071676	negative regulation of mononuclear cell migration	2/486	24/18722	0.127750055	0.338831832	0.266933961	DUSP1/CD200R1	2
GO:1903077	negative regulation of protein localization to plasma membrane	2/486	24/18722	0.127750055	0.338831832	0.266933961	PPP2R5A/TGFB1	2
GO:1903428	positive regulation of reactive oxygen species biosynthetic process	2/486	24/18722	0.127750055	0.338831832	0.266933961	SLC5A3/SOD2	2
GO:0014706	striated muscle tissue development	14/486	384/18722	0.128052782	0.338831832	0.266933961	CACYBP/SMAD7/SKI/RGS2/BTG2/JARID2/TGFB1/AKIRIN1/NR4A1/CENPF/NDUFV2/AKAP13/ITGB1/CHD7	14
GO:0002686	negative regulation of leukocyte migration	3/486	48/18722	0.128173489	0.338831832	0.266933961	DUSP1/HMOX1/CD200R1	3
GO:0015804	neutral amino acid transport	3/486	48/18722	0.128173489	0.338831832	0.266933961	SLC7A5/SLC38A2/RGS2	3
GO:0042908	xenobiotic transport	3/486	48/18722	0.128173489	0.338831832	0.266933961	ABCC1/SLC7A5/ABCB1	3
GO:0090199	regulation of release of cytochrome c from mitochondria	3/486	48/18722	0.128173489	0.338831832	0.266933961	PMAIP1/BID/BCL2L11	3
GO:0090311	regulation of protein deacetylation	3/486	48/18722	0.128173489	0.338831832	0.266933961	SKI/MAPK8/CAMK2D	3
GO:0120009	intermembrane lipid transfer	3/486	48/18722	0.128173489	0.338831832	0.266933961	OSBPL8/ABCG1/GRAMD1B	3
GO:0051924	regulation of calcium ion transport	10/486	255/18722	0.128804188	0.340295584	0.268087114	CXCR4/SARAF/FYN/ATP2B1/PDE4B/CAMK2D/CALM2/PIK3CG/PRNP/CHD7	10
GO:0007569	cell aging	6/486	132/18722	0.129445858	0.341731132	0.269218048	CGAS/SOD1/MAPK8/MAP2K1/NAMPT/AKT3	6
GO:0006887	exocytosis	13/486	352/18722	0.129502182	0.341731132	0.269218048	ANXA1/STX11/SDCBP/PRKCB/SNAP23/TXLNA/RAB21/CBL/HMOX1/PIK3CG/RAB8B/RALA/RAB11A	13
GO:0009259	ribonucleotide metabolic process	14/486	385/18722	0.129931091	0.342437585	0.269774597	ELOVL5/GTPBP1/TGFB1/PDE4A/STAT3/NUDT9/ATP6V1A/ACOT7/PDE7A/PDE4B/HPRT1/ATP6V0C/NUDT4/ADK	14
GO:0032637	interleukin-8 production	5/486	103/18722	0.130079798	0.342437585	0.269774597	HSPA1B/HSPA1A/PTPN22/ANXA1/STAT3	5
GO:0050773	regulation of dendrite development	5/486	103/18722	0.130079798	0.342437585	0.269774597	RAPGEF2/EZH2/ARMCX5-GPRASP2/RAB21/SIPA1L1	5
GO:1905037	autophagosome organization	5/486	103/18722	0.130079798	0.342437585	0.269774597	BAG3/ATG2A/TP53INP1/ATG16L1/GABARAPL1	5
GO:0007565	female pregnancy	8/486	193/18722	0.130569557	0.342975577	0.27019843	SOD1/SLC38A2/RGS2/JUNB/UBE2A/STAT5B/NAMPT/ADIPOR2	8
GO:0008088	axo-dendritic transport	4/486	75/18722	0.130589249	0.342975577	0.27019843	HSPA8/HSPB1/SOD1/RAB21	4
GO:0000377	RNA splicing, via transesterification reactions with bulged adenosine as nucleophile	12/486	320/18722	0.130594547	0.342975577	0.27019843	HSPA8/JMJD6/QKI/FXR1/SRSF12/ISY1/MBNL2/CWF19L2/NUP98/SRPK2/TRA2B/SRSF7	12
GO:0000398	mRNA splicing, via spliceosome	12/486	320/18722	0.130594547	0.342975577	0.27019843	HSPA8/JMJD6/QKI/FXR1/SRSF12/ISY1/MBNL2/CWF19L2/NUP98/SRPK2/TRA2B/SRSF7	12
GO:1903522	regulation of blood circulation	10/486	256/18722	0.131144035	0.344214154	0.271174189	SMAD7/RGS2/GCH1/ATP2B1/PDE4B/ZC3H12A/CAMK2D/CALM2/ASB3/PIK3CG	10
GO:0072503	cellular divalent inorganic cation homeostasis	17/486	486/18722	0.132304609	0.347054225	0.273411617	MCU/CXCR4/CD55/SLC39A6/ATP2C1/FYN/SELENOK/ANXA6/PRKCB/ATP2B1/GNA15/HERPUD1/CAMK2D/CALM2/PIK3CG/PRNP/CHD7	17
GO:0010976	positive regulation of neuron projection development	7/486	163/18722	0.132516161	0.347402985	0.273686372	RAPGEF2/RGS2/SNX3/FYN/EZH2/ARMCX5-GPRASP2/HSPA5	7
GO:0045621	positive regulation of lymphocyte differentiation	5/486	104/18722	0.13393367	0.350197278	0.275887734	TNFSF9/ANXA1/STAT5B/ZBTB1/IL7R	5
GO:0002762	negative regulation of myeloid leukocyte differentiation	3/486	49/18722	0.134057419	0.350197278	0.275887734	FBXW7/GPR137B/PIK3R1	3
GO:0030225	macrophage differentiation	3/486	49/18722	0.134057419	0.350197278	0.275887734	TGFB1/CSF1/PRKCA	3
GO:0051445	regulation of meiotic cell cycle	3/486	49/18722	0.134057419	0.350197278	0.275887734	PRKACB/UBE2B/DUSP1	3
GO:0070849	response to epidermal growth factor	3/486	49/18722	0.134057419	0.350197278	0.275887734	CBL/STAT5B/ZFP36	3
GO:0072666	establishment of protein localization to vacuole	3/486	49/18722	0.134057419	0.350197278	0.275887734	HSPA8/VPS37B/TNFAIP3	3
GO:0043010	camera-type eye development	12/486	322/18722	0.134800419	0.351394755	0.276831115	JMJD6/SKI/HIPK1/TGIF2/MAN2A1/ATP2B1/ATF4/SKIL/KDM2B/ABI2/NECTIN3/CHD7	12
GO:0006305	DNA alkylation	4/486	76/18722	0.135202891	0.351394755	0.276831115	EZH2/PPM1D/RLF/PIK3CA	4
GO:0006306	DNA methylation	4/486	76/18722	0.135202891	0.351394755	0.276831115	EZH2/PPM1D/RLF/PIK3CA	4
GO:0045685	regulation of glial cell differentiation	4/486	76/18722	0.135202891	0.351394755	0.276831115	CXCR4/LDLR/TGFB1/RHEB	4
GO:0002703	regulation of leukocyte mediated immunity	9/486	226/18722	0.135234765	0.351394755	0.276831115	HSPD1/CD55/AHR/SMAD7/TGFB1/STAT5B/ZBTB1/HMOX1/IL7R	9
GO:0002700	regulation of production of molecular mediator of immune response	7/486	164/18722	0.135547468	0.351394755	0.276831115	CGAS/SLC7A5/PTPN22/CD55/SMAD7/TGFB1/HMOX1	7
GO:0032753	positive regulation of interleukin-4 production	2/486	25/18722	0.136582848	0.351394755	0.276831115	SLC7A5/IRF4	2
GO:0033119	negative regulation of RNA splicing	2/486	25/18722	0.136582848	0.351394755	0.276831115	SRSF12/SRSF7	2
GO:0035336	long-chain fatty-acyl-CoA metabolic process	2/486	25/18722	0.136582848	0.351394755	0.276831115	ELOVL5/ACOT7	2
GO:0045109	intermediate filament organization	2/486	25/18722	0.136582848	0.351394755	0.276831115	DNAJB6/KLHL24	2
GO:0045822	negative regulation of heart contraction	2/486	25/18722	0.136582848	0.351394755	0.276831115	ZC3H12A/PIK3CG	2
GO:0046339	diacylglycerol metabolic process	2/486	25/18722	0.136582848	0.351394755	0.276831115	DGKD/DGKE	2
GO:0048596	embryonic camera-type eye morphogenesis	2/486	25/18722	0.136582848	0.351394755	0.276831115	HIPK1/KDM2B	2
GO:0050951	sensory perception of temperature stimulus	2/486	25/18722	0.136582848	0.351394755	0.276831115	CXCR4/BTBD9	2
GO:0050995	negative regulation of lipid catabolic process	2/486	25/18722	0.136582848	0.351394755	0.276831115	PDE3B/PIK3CG	2
GO:0060706	cell differentiation involved in embryonic placenta development	2/486	25/18722	0.136582848	0.351394755	0.276831115	DNAJB6/STK4	2
GO:0062009	secondary palate development	2/486	25/18722	0.136582848	0.351394755	0.276831115	TSHZ1/CHD7	2
GO:0062149	detection of stimulus involved in sensory perception of pain	2/486	25/18722	0.136582848	0.351394755	0.276831115	CXCR4/FYN	2
GO:0086064	cell communication by electrical coupling involved in cardiac conduction	2/486	25/18722	0.136582848	0.351394755	0.276831115	CAMK2D/CALM2	2
GO:0090169	regulation of spindle assembly	2/486	25/18722	0.136582848	0.351394755	0.276831115	HSPA1B/HSPA1A	2
GO:0098703	calcium ion import across plasma membrane	2/486	25/18722	0.136582848	0.351394755	0.276831115	FYN/PRNP	2
GO:1901798	positive regulation of signal transduction by p53 class mediator	2/486	25/18722	0.136582848	0.351394755	0.276831115	UBB/PMAIP1	2
GO:1903055	positive regulation of extracellular matrix organization	2/486	25/18722	0.136582848	0.351394755	0.276831115	RGCC/TGFB1	2
GO:1903901	negative regulation of viral life cycle	2/486	25/18722	0.136582848	0.351394755	0.276831115	TRIM26/SNX3	2
GO:1905564	positive regulation of vascular endothelial cell proliferation	2/486	25/18722	0.136582848	0.351394755	0.276831115	STAT3/AKT3	2
GO:2000316	regulation of T-helper 17 type immune response	2/486	25/18722	0.136582848	0.351394755	0.276831115	SMAD7/ZC3H12A	2
GO:0040029	regulation of gene expression, epigenetic	5/486	105/18722	0.137838149	0.354418045	0.279212882	LRIF1/PHF8/EZH2/PPM1D/KLF2	5
GO:0006006	glucose metabolic process	8/486	196/18722	0.138878375	0.356741277	0.28104314	MIDN/RANBP2/PPP1CB/ATF4/PMAIP1/CRY1/GALM/PIK3CA	8
GO:0000375	RNA splicing, via transesterification reactions	12/486	324/18722	0.139079772	0.356741277	0.28104314	HSPA8/JMJD6/QKI/FXR1/SRSF12/ISY1/MBNL2/CWF19L2/NUP98/SRPK2/TRA2B/SRSF7	12
GO:0008544	epidermis development	12/486	324/18722	0.139079772	0.356741277	0.28104314	FOSL2/SOD1/STK4/ATP2C1/ANXA1/EZH2/WHRN/MAP2K1/TRPC4AP/CASP3/ZFP36/TXNIP	12
GO:0000380	alternative mRNA splicing, via spliceosome	4/486	77/18722	0.139881971	0.356741277	0.28104314	FXR1/SRSF12/MBNL2/TRA2B	4
GO:0006367	transcription initiation from RNA polymerase II promoter	4/486	77/18722	0.139881971	0.356741277	0.28104314	CCNH/PPM1D/TAF7/MED13	4
GO:0032418	lysosome localization	4/486	77/18722	0.139881971	0.356741277	0.28104314	SNAP23/CBL/HMOX1/PIK3CG	4
GO:0140056	organelle localization by membrane tethering	4/486	77/18722	0.139881971	0.356741277	0.28104314	ESYT2/STX11/CEP83/RAB8B	4
GO:0007080	mitotic metaphase plate congression	3/486	50/18722	0.140033058	0.356741277	0.28104314	NUDC/CUL3/RAB11A	3
GO:0008089	anterograde axonal transport	3/486	50/18722	0.140033058	0.356741277	0.28104314	HSPB1/SOD1/RAB21	3
GO:0038093	Fc receptor signaling pathway	3/486	50/18722	0.140033058	0.356741277	0.28104314	FYN/MAPK8/CD200R1	3
GO:0045814	negative regulation of gene expression, epigenetic	3/486	50/18722	0.140033058	0.356741277	0.28104314	PHF8/EZH2/PPM1D	3
GO:0046460	neutral lipid biosynthetic process	3/486	50/18722	0.140033058	0.356741277	0.28104314	LDLR/FBXW7/LPIN2	3
GO:0046463	acylglycerol biosynthetic process	3/486	50/18722	0.140033058	0.356741277	0.28104314	LDLR/FBXW7/LPIN2	3
GO:0070231	T cell apoptotic process	3/486	50/18722	0.140033058	0.356741277	0.28104314	BCL2L11/TSC22D3/IL7R	3
GO:0071825	protein-lipid complex subunit organization	3/486	50/18722	0.140033058	0.356741277	0.28104314	PRKACB/ABCG1/SNX9	3
GO:1902930	regulation of alcohol biosynthetic process	3/486	50/18722	0.140033058	0.356741277	0.28104314	SOD1/ABCG1/NFKB1	3
GO:0048608	reproductive structure development	15/486	424/18722	0.141026744	0.359065789	0.282874405	DNAJB6/HSP90AB1/SOD1/STK4/UBB/TIPARP/JUNB/ANXA1/MAP2K1/HSPA5/CBL/BCL2L11/STAT5B/CASP3/CHD7	15
GO:0043112	receptor metabolic process	7/486	166/18722	0.141711444	0.360392382	0.283919505	MYLIP/SNX25/TGFB1/SDCBP/PPP3R1/EZR/ITGB1	7
GO:0002062	chondrocyte differentiation	5/486	106/18722	0.141792387	0.360392382	0.283919505	SERPINH1/SMAD7/ANXA6/TGFB1/CHST11	5
GO:0046620	regulation of organ growth	5/486	106/18722	0.141792387	0.360392382	0.283919505	SOD1/STK4/RGS2/JARID2/BCL2L11	5
GO:0045444	fat cell differentiation	9/486	229/18722	0.143037104	0.361560616	0.284839847	NR4A2/STK4/RGS2/OSBPL8/METRNL/TGFB1/ZC3H12A/NR4A1/ZFP36	9
GO:0003158	endothelium development	6/486	136/18722	0.143091313	0.361560616	0.284839847	CXCR4/RAPGEF2/PPP1R16B/MSN/BTG1/EZR	6
GO:0045727	positive regulation of translation	6/486	136/18722	0.143091313	0.361560616	0.284839847	FXR1/PPP1R15A/TENT4B/TOB1/PAIP1/DDX3X	6
GO:0098876	vesicle-mediated transport to the plasma membrane	6/486	136/18722	0.143091313	0.361560616	0.284839847	EPG5/ATP2C1/SNX3/GGA2/GRIP1/RAB11A	6
GO:2000146	negative regulation of cell motility	13/486	359/18722	0.14371837	0.361560616	0.284839847	DNAJA4/SMAD7/RGCC/OSBPL8/TP53INP1/TGFB1/DUSP1/STAT3/GADD45A/CNN2/HMOX1/ADIPOR2/CD200R1	13
GO:0030500	regulation of bone mineralization	4/486	78/18722	0.144624878	0.361560616	0.284839847	TXLNG/TGFB1/ATP2B1/SRGN	4
GO:0070373	negative regulation of ERK1 and ERK2 cascade	4/486	78/18722	0.144624878	0.361560616	0.284839847	DUSP1/RANBP9/EZR/DUSP4	4
GO:0090049	regulation of cell migration involved in sprouting angiogenesis	4/486	78/18722	0.144624878	0.361560616	0.284839847	ANXA1/FBXW7/HMOX1/AKT3	4
GO:0010948	negative regulation of cell cycle process	11/486	294/18722	0.144825553	0.361560616	0.284839847	RGCC/EZH2/DUSP1/SDE2/CRY1/SLFN11/NABP1/CENPF/INTS7/WAC/TAOK3	11
GO:0055088	lipid homeostasis	7/486	167/18722	0.144843426	0.361560616	0.284839847	MYLIP/LDLR/ABCG1/GRAMD1B/FBXW7/NPC1/DDX3X	7
GO:0002407	dendritic cell chemotaxis	2/486	26/18722	0.145545497	0.361560616	0.284839847	CXCR4/PIK3CG	2
GO:0002418	immune response to tumor cell	2/486	26/18722	0.145545497	0.361560616	0.284839847	HSPD1/AHR	2
GO:0006027	glycosaminoglycan catabolic process	2/486	26/18722	0.145545497	0.361560616	0.284839847	CEMIP2/TGFB1	2
GO:0006517	protein deglycosylation	2/486	26/18722	0.145545497	0.361560616	0.284839847	MAN1A1/MAN2A1	2
GO:0006760	folic acid-containing compound metabolic process	2/486	26/18722	0.145545497	0.361560616	0.284839847	MTHFD2/GCH1	2
GO:0015985	energy coupled proton transport, down electrochemical gradient	2/486	26/18722	0.145545497	0.361560616	0.284839847	ATP6V1A/ATP6V0C	2
GO:0015986	ATP synthesis coupled proton transport	2/486	26/18722	0.145545497	0.361560616	0.284839847	ATP6V1A/ATP6V0C	2
GO:0021680	cerebellar Purkinje cell layer development	2/486	26/18722	0.145545497	0.361560616	0.284839847	WHRN/HSPA5	2
GO:0034063	stress granule assembly	2/486	26/18722	0.145545497	0.361560616	0.284839847	G3BP2/DDX3X	2
GO:0034643	establishment of mitochondrion localization, microtubule-mediated	2/486	26/18722	0.145545497	0.361560616	0.284839847	UBB/LRPPRC	2
GO:0042278	purine nucleoside metabolic process	2/486	26/18722	0.145545497	0.361560616	0.284839847	HPRT1/ADK	2
GO:0043094	cellular metabolic compound salvage	2/486	26/18722	0.145545497	0.361560616	0.284839847	HPRT1/ADK	2
GO:0047497	mitochondrion transport along microtubule	2/486	26/18722	0.145545497	0.361560616	0.284839847	UBB/LRPPRC	2
GO:0048499	synaptic vesicle membrane organization	2/486	26/18722	0.145545497	0.361560616	0.284839847	STX11/SNAP23	2
GO:0051560	mitochondrial calcium ion homeostasis	2/486	26/18722	0.145545497	0.361560616	0.284839847	MCU/ANXA6	2
GO:0060314	regulation of ryanodine-sensitive calcium-release channel activity	2/486	26/18722	0.145545497	0.361560616	0.284839847	CAMK2D/CALM2	2
GO:0099637	neurotransmitter receptor transport	2/486	26/18722	0.145545497	0.361560616	0.284839847	GRIP1/RAB11A	2
GO:1902186	regulation of viral release from host cell	2/486	26/18722	0.145545497	0.361560616	0.284839847	VPS37B/TRIM26	2
GO:1902656	calcium ion import into cytosol	2/486	26/18722	0.145545497	0.361560616	0.284839847	FYN/PRNP	2
GO:1903523	negative regulation of blood circulation	2/486	26/18722	0.145545497	0.361560616	0.284839847	ZC3H12A/PIK3CG	2
GO:1904376	negative regulation of protein localization to cell periphery	2/486	26/18722	0.145545497	0.361560616	0.284839847	PPP2R5A/TGFB1	2
GO:1905063	regulation of vascular associated smooth muscle cell differentiation	2/486	26/18722	0.145545497	0.361560616	0.284839847	SOD2/NFATC3	2
GO:1905523	positive regulation of macrophage migration	2/486	26/18722	0.145545497	0.361560616	0.284839847	CSF1/AKIRIN1	2
GO:2000108	positive regulation of leukocyte apoptotic process	2/486	26/18722	0.145545497	0.361560616	0.284839847	RAPGEF2/ANXA1	2
GO:0055074	calcium ion homeostasis	16/486	460/18722	0.145724151	0.361560616	0.284839847	MCU/CXCR4/CD55/ATP2C1/FYN/SELENOK/ANXA6/PRKCB/ATP2B1/GNA15/HERPUD1/CAMK2D/CALM2/PIK3CG/PRNP/CHD7	16
GO:0071868	cellular response to monoamine stimulus	5/486	107/18722	0.145795518	0.361560616	0.284839847	ATF4/PDE4B/GNA15/GNG2/GNAS	5
GO:0071870	cellular response to catecholamine stimulus	5/486	107/18722	0.145795518	0.361560616	0.284839847	ATF4/PDE4B/GNA15/GNG2/GNAS	5
GO:0006636	unsaturated fatty acid biosynthetic process	3/486	51/18722	0.146096665	0.361560616	0.284839847	ELOVL5/PTGES3/ANXA1	3
GO:0010656	negative regulation of muscle cell apoptotic process	3/486	51/18722	0.146096665	0.361560616	0.284839847	BAG3/ZC3H12A/HMOX1	3
GO:0021872	forebrain generation of neurons	3/486	51/18722	0.146096665	0.361560616	0.284839847	ZSWIM6/RAPGEF2/UBB	3
GO:0032964	collagen biosynthetic process	3/486	51/18722	0.146096665	0.361560616	0.284839847	SERPINH1/RGCC/TGFB1	3
GO:0045104	intermediate filament cytoskeleton organization	3/486	51/18722	0.146096665	0.361560616	0.284839847	DNAJB6/SOD1/KLHL24	3
GO:0045661	regulation of myoblast differentiation	3/486	51/18722	0.146096665	0.361560616	0.284839847	TGFB1/BTG1/AKIRIN1	3
GO:0045668	negative regulation of osteoblast differentiation	3/486	51/18722	0.146096665	0.361560616	0.284839847	SKI/TOB1/CRIM1	3
GO:0046850	regulation of bone remodeling	3/486	51/18722	0.146096665	0.361560616	0.284839847	TNFAIP3/PRKCA/GPR137B	3
GO:0050982	detection of mechanical stimulus	3/486	51/18722	0.146096665	0.361560616	0.284839847	CXCR4/FYN/WHRN	3
GO:0071622	regulation of granulocyte chemotaxis	3/486	51/18722	0.146096665	0.361560616	0.284839847	MCU/CSF1/AKIRIN1	3
GO:0008203	cholesterol metabolic process	6/486	137/18722	0.146602559	0.362609575	0.285666224	SOD1/LDLR/ABCG1/IDI1/CYP51A1/NPC1	6
GO:0043254	regulation of protein-containing complex assembly	15/486	427/18722	0.146769981	0.36261784	0.285672735	FKBP4/HSPA1B/HSPA1A/HSP90AA1/HSPA8/JMY/MSN/TGFB1/BID/SUMO1/HSPA5/BCL2L11/ABI2/DDX3X/SNX9	15
GO:0061458	reproductive system development	15/486	427/18722	0.146769981	0.36261784	0.285672735	DNAJB6/HSP90AB1/SOD1/STK4/UBB/TIPARP/JUNB/ANXA1/MAP2K1/HSPA5/CBL/BCL2L11/STAT5B/CASP3/CHD7	15
GO:0002833	positive regulation of response to biotic stimulus	7/486	168/18722	0.148008263	0.365472917	0.287921984	HSPD1/HSP90AA1/CGAS/FYN/PRKCA/UBE2K/STAT5B	7
GO:0050772	positive regulation of axonogenesis	4/486	79/18722	0.14942998	0.368571713	0.290363236	RUFY3/MAP2K1/SKIL/RAB11A	4
GO:1901184	regulation of ERBB signaling pathway	4/486	79/18722	0.14942998	0.368571713	0.290363236	DGKD/CBLB/FBXW7/CBL	4
GO:0098659	inorganic cation import across plasma membrane	5/486	108/18722	0.149846654	0.369187408	0.290848284	ATP1B3/SLC39A6/FYN/SLC12A2/PRNP	5
GO:0099587	inorganic ion import across plasma membrane	5/486	108/18722	0.149846654	0.369187408	0.290848284	ATP1B3/SLC39A6/FYN/SLC12A2/PRNP	5
GO:0032273	positive regulation of protein polymerization	6/486	138/18722	0.150152686	0.369735304	0.29127992	HSPA1B/HSPA1A/HSP90AA1/JMY/ABI2/SNX9	6
GO:0072522	purine-containing compound biosynthetic process	8/486	200/18722	0.150358344	0.370035568	0.29151647	ELOVL5/TGFB1/STAT3/ATP6V1A/ACOT7/HPRT1/ATP6V0C/ADK	8
GO:0018394	peptidyl-lysine acetylation	7/486	169/18722	0.151205585	0.371913569	0.292995972	MORF4L2/PER1/IRF4/NAA50/RUVBL2/TAF7/KANSL1	7
GO:0006163	purine nucleotide metabolic process	14/486	396/18722	0.151610949	0.37249605	0.293454854	ELOVL5/GTPBP1/TGFB1/PDE4A/STAT3/NUDT9/ATP6V1A/ACOT7/PDE7A/PDE4B/HPRT1/ATP6V0C/NUDT4/ADK	14
GO:0019693	ribose phosphate metabolic process	14/486	396/18722	0.151610949	0.37249605	0.293454854	ELOVL5/GTPBP1/TGFB1/PDE4A/STAT3/NUDT9/ATP6V1A/ACOT7/PDE7A/PDE4B/HPRT1/ATP6V0C/NUDT4/ADK	14
GO:0051098	regulation of binding	13/486	363/18722	0.152206536	0.372809259	0.293701602	HSP90AB1/RAPGEF2/STK4/IRF4/SKI/CBLB/TGFB1/MAPK8/SUMO1/FBXW7/PPP2CA/CALM2/HMOX1	13
GO:0002218	activation of innate immune response	3/486	52/18722	0.152244505	0.372809259	0.293701602	HSP90AA1/CGAS/FYN	3
GO:0043392	negative regulation of DNA binding	3/486	52/18722	0.152244505	0.372809259	0.293701602	SUMO1/FBXW7/HMOX1	3
GO:0045103	intermediate filament-based process	3/486	52/18722	0.152244505	0.372809259	0.293701602	DNAJB6/SOD1/KLHL24	3
GO:0048260	positive regulation of receptor-mediated endocytosis	3/486	52/18722	0.152244505	0.372809259	0.293701602	DGKD/RAB21/CBL	3
GO:2000378	negative regulation of reactive oxygen species metabolic process	3/486	52/18722	0.152244505	0.372809259	0.293701602	HSPD1/FYN/STAT3	3
GO:0051783	regulation of nuclear division	6/486	139/18722	0.153741133	0.375312484	0.29567366	RGCC/NUSAP1/UBE2B/DUSP1/CENPF/CUL3	6
GO:0043266	regulation of potassium ion transport	5/486	109/18722	0.153944892	0.375312484	0.29567366	ATP1B3/SUMO1/KLHL24/ITGB1/PRNP	5
GO:0007422	peripheral nervous system development	4/486	80/18722	0.15429562	0.375312484	0.29567366	SLC5A3/SOD1/SKI/PPP3R1	4
GO:0001835	blastocyst hatching	2/486	27/18722	0.154625347	0.375312484	0.29567366	UBE2A/PHF6	2
GO:0007628	adult walking behavior	2/486	27/18722	0.154625347	0.375312484	0.29567366	NPC1/CHD7	2
GO:0010758	regulation of macrophage chemotaxis	2/486	27/18722	0.154625347	0.375312484	0.29567366	CSF1/AKIRIN1	2
GO:0010882	regulation of cardiac muscle contraction by calcium ion signaling	2/486	27/18722	0.154625347	0.375312484	0.29567366	CAMK2D/CALM2	2
GO:0010894	negative regulation of steroid biosynthetic process	2/486	27/18722	0.154625347	0.375312484	0.29567366	SOD1/NFKB1	2
GO:0015813	L-glutamate transmembrane transport	2/486	27/18722	0.154625347	0.375312484	0.29567366	ITGB1/ARL6IP1	2
GO:0018126	protein hydroxylation	2/486	27/18722	0.154625347	0.375312484	0.29567366	JMJD6/P4HA1	2
GO:0032967	positive regulation of collagen biosynthetic process	2/486	27/18722	0.154625347	0.375312484	0.29567366	RGCC/TGFB1	2
GO:0035188	hatching	2/486	27/18722	0.154625347	0.375312484	0.29567366	UBE2A/PHF6	2
GO:0039529	RIG-I signaling pathway	2/486	27/18722	0.154625347	0.375312484	0.29567366	BIRC3/RNF125	2
GO:0042104	positive regulation of activated T cell proliferation	2/486	27/18722	0.154625347	0.375312484	0.29567366	TNFSF9/STAT5B	2
GO:0048873	homeostasis of number of cells within a tissue	2/486	27/18722	0.154625347	0.375312484	0.29567366	CSF1/AKT3	2
GO:0071684	organism emergence from protective structure	2/486	27/18722	0.154625347	0.375312484	0.29567366	UBE2A/PHF6	2
GO:0006869	lipid transport	14/486	398/18722	0.15574982	0.37783436	0.29766041	ABCC1/PLIN2/ESYT2/OSBPL8/ANXA1/LDLR/ABCG1/ATP8A1/OSBPL3/GRAMD1B/CRY1/NFKB1/NPC1/ABCB1	14
GO:0060560	developmental growth involved in morphogenesis	9/486	234/18722	0.15653578	0.379532719	0.298998389	HSP90AA1/HSP90AB1/CXCR4/CSF1/RUFY3/RAB21/ITGB1/USP9X/RAB11A	9
GO:0046165	alcohol biosynthetic process	6/486	140/18722	0.15736733	0.381339692	0.300421934	SOD1/ABCG1/IDI1/GCH1/CYP51A1/NFKB1	6
GO:0046890	regulation of lipid biosynthetic process	7/486	171/18722	0.157696157	0.381716618	0.300718879	ELOVL5/SOD1/ANXA1/LDLR/ABCG1/FBXW7/NFKB1	7
GO:0007088	regulation of mitotic nuclear division	5/486	110/18722	0.158089312	0.381716618	0.300718879	RGCC/NUSAP1/DUSP1/CENPF/CUL3	5
GO:0018958	phenol-containing compound metabolic process	5/486	110/18722	0.158089312	0.381716618	0.300718879	NR4A2/RAPGEF2/GCH1/BTBD9/HPRT1	5
GO:0048259	regulation of receptor-mediated endocytosis	5/486	110/18722	0.158089312	0.381716618	0.300718879	DGKD/SDCBP/RAB21/CBL/PPP3R1	5
GO:1905954	positive regulation of lipid localization	5/486	110/18722	0.158089312	0.381716618	0.300718879	PLIN2/ABCG1/ATP8A1/ZC3H12A/NFKB1	5
GO:0031279	regulation of cyclase activity	3/486	53/18722	0.158472849	0.381716618	0.300718879	MAPK8/CALM2/GNAS	3
GO:0034381	plasma lipoprotein particle clearance	3/486	53/18722	0.158472849	0.381716618	0.300718879	MYLIP/LDLR/HMOX1	3
GO:0045744	negative regulation of G protein-coupled receptor signaling pathway	3/486	53/18722	0.158472849	0.381716618	0.300718879	RGS2/CRY1/PDE4B	3
GO:0051438	regulation of ubiquitin-protein transferase activity	3/486	53/18722	0.158472849	0.381716618	0.300718879	SMAD7/UBE2S/FBXW7	3
GO:1990090	cellular response to nerve growth factor stimulus	3/486	53/18722	0.158472849	0.381716618	0.300718879	RAPGEF2/HSPA5/CBL	3
GO:2000772	regulation of cellular senescence	3/486	53/18722	0.158472849	0.381716618	0.300718879	CGAS/NAMPT/AKT3	3
GO:0002699	positive regulation of immune effector process	9/486	235/18722	0.15930795	0.383519139	0.302138916	HSPD1/SLC7A5/PTPN22/CD55/ANXA1/TGFB1/STAT5B/ZBTB1/HMOX1	9
GO:0051271	negative regulation of cellular component movement	13/486	367/18722	0.16095372	0.386613608	0.30457676	DNAJA4/SMAD7/RGCC/OSBPL8/TP53INP1/TGFB1/DUSP1/STAT3/GADD45A/CNN2/HMOX1/ADIPOR2/CD200R1	13
GO:0001894	tissue homeostasis	10/486	268/18722	0.160958392	0.386613608	0.30457676	HSPB1/SOD1/TNFAIP3/WHRN/CSF1/PRKCA/SLC12A2/GPR137B/ITGB1/AKT3	10
GO:0016571	histone methylation	6/486	141/18722	0.161030691	0.386613608	0.30457676	WDR61/JARID2/EZH2/SETD1B/KDM6A/RLF	6
GO:0035296	regulation of tube diameter	6/486	141/18722	0.161030691	0.386613608	0.30457676	SOD1/RGS2/SOD2/GCH1/ATP2B1/KLF2	6
GO:0097746	blood vessel diameter maintenance	6/486	141/18722	0.161030691	0.386613608	0.30457676	SOD1/RGS2/SOD2/GCH1/ATP2B1/KLF2	6
GO:0062012	regulation of small molecule metabolic process	12/486	334/18722	0.161554488	0.387660607	0.305401593	ELOVL5/SOD1/MIDN/ANXA1/LDLR/ABCG1/RANBP2/PPP1CB/STAT3/PMAIP1/CRY1/NFKB1	12
GO:0048738	cardiac muscle tissue development	9/486	236/18722	0.162103769	0.388555296	0.306106435	CACYBP/SMAD7/RGS2/JARID2/TGFB1/NDUFV2/AKAP13/ITGB1/CHD7	9
GO:0048762	mesenchymal cell differentiation	9/486	236/18722	0.162103769	0.388555296	0.306106435	SMAD7/RGCC/FAM83D/ANXA6/TGFB1/EZH2/SDCBP/PPP2CA/PPP3R1	9
GO:0071867	response to monoamine	5/486	111/18722	0.162278977	0.388555296	0.306106435	ATF4/PDE4B/GNA15/GNG2/GNAS	5
GO:0071869	response to catecholamine	5/486	111/18722	0.162278977	0.388555296	0.306106435	ATF4/PDE4B/GNA15/GNG2/GNAS	5
GO:0007141	male meiosis I	2/486	28/18722	0.16381031	0.38989853	0.307164643	UBB/UBR2	2
GO:0007205	protein kinase C-activating G protein-coupled receptor signaling pathway	2/486	28/18722	0.16381031	0.38989853	0.307164643	DGKD/DGKE	2
GO:0010575	positive regulation of vascular endothelial growth factor production	2/486	28/18722	0.16381031	0.38989853	0.307164643	TGFB1/ATF4	2
GO:0010714	positive regulation of collagen metabolic process	2/486	28/18722	0.16381031	0.38989853	0.307164643	RGCC/TGFB1	2
GO:0031342	negative regulation of cell killing	2/486	28/18722	0.16381031	0.38989853	0.307164643	HSP90AB1/IL7R	2
GO:0032607	interferon-alpha production	2/486	28/18722	0.16381031	0.38989853	0.307164643	HSPD1/DDX3X	2
GO:0032647	regulation of interferon-alpha production	2/486	28/18722	0.16381031	0.38989853	0.307164643	HSPD1/DDX3X	2
GO:0042059	negative regulation of epidermal growth factor receptor signaling pathway	2/486	28/18722	0.16381031	0.38989853	0.307164643	CBLB/CBL	2
GO:0061082	myeloid leukocyte cytokine production	2/486	28/18722	0.16381031	0.38989853	0.307164643	TGFB1/HMOX1	2
GO:0090344	negative regulation of cell aging	2/486	28/18722	0.16381031	0.38989853	0.307164643	NAMPT/AKT3	2
GO:0090659	walking behavior	2/486	28/18722	0.16381031	0.38989853	0.307164643	NPC1/CHD7	2
GO:0001892	embryonic placenta development	4/486	82/18722	0.164201805	0.390199988	0.307402134	DNAJB6/STK4/JUNB/MAP2K1	4
GO:0007032	endosome organization	4/486	82/18722	0.164201805	0.390199988	0.307402134	VPS37B/SNX3/SQSTM1/RAB11A	4
GO:0046889	positive regulation of lipid biosynthetic process	4/486	82/18722	0.164201805	0.390199988	0.307402134	ELOVL5/ANXA1/LDLR/ABCG1	4
GO:0035150	regulation of tube size	6/486	142/18722	0.16473062	0.390310126	0.307488901	SOD1/RGS2/SOD2/GCH1/ATP2B1/KLF2	6
GO:0050729	positive regulation of inflammatory response	6/486	142/18722	0.16473062	0.390310126	0.307488901	HSPD1/ABCC1/LDLR/NEAT1/STAT5B/PIK3CG	6
GO:0006584	catecholamine metabolic process	3/486	54/18722	0.164777985	0.390310126	0.307488901	NR4A2/GCH1/HPRT1	3
GO:0007215	glutamate receptor signaling pathway	3/486	54/18722	0.164777985	0.390310126	0.307488901	FYN/CPEB4/PRNP	3
GO:0009712	catechol-containing compound metabolic process	3/486	54/18722	0.164777985	0.390310126	0.307488901	NR4A2/GCH1/HPRT1	3
GO:0070839	metal ion export	3/486	54/18722	0.164777985	0.390310126	0.307488901	ATP1B3/ATP2B1/CALM2	3
GO:1901617	organic hydroxy compound biosynthetic process	9/486	237/18722	0.164923015	0.390444417	0.307594697	NR4A2/RAPGEF2/SOD1/ABCG1/IDI1/OSBPL3/GCH1/CYP51A1/NFKB1	9
GO:0015849	organic acid transport	11/486	303/18722	0.166587819	0.393963703	0.310367214	ABCC1/SLC7A5/SLC38A2/PLIN2/RGS2/ANXA1/SLC12A2/ABCB1/SLC7A1/ITGB1/ARL6IP1	11
GO:0060070	canonical Wnt signaling pathway	11/486	303/18722	0.166587819	0.393963703	0.310367214	NR4A2/STK4/UBE2B/TGFB1/RUVBL2/NFKB1/UBR5/DDX3X/TLE4/CSNK1G3/CYLD	11
GO:0001659	temperature homeostasis	7/486	174/18722	0.167665878	0.396301167	0.312208683	CXCR4/IRF4/STAT3/RHEB/ATF4/ADIPOR2/GNAS	7
GO:0034763	negative regulation of transmembrane transport	6/486	143/18722	0.16846651	0.397980744	0.313531865	OAZ1/RGS2/PRKCB/SUMO1/CAMK2D/CALM2	6
GO:0046785	microtubule polymerization	4/486	83/18722	0.169238952	0.399165511	0.314465232	FKBP4/HSPA1B/HSPA1A/RANBP9	4
GO:0048678	response to axon injury	4/486	83/18722	0.169238952	0.399165511	0.314465232	SOD1/RANGAP1/MAP2K1/ARF4	4
GO:0050672	negative regulation of lymphocyte proliferation	4/486	83/18722	0.169238952	0.399165511	0.314465232	CBLB/PELI1/CASP3/PRNP	4
GO:0001654	eye development	13/486	371/18722	0.169954199	0.400638698	0.315625819	JMJD6/SKI/HIPK1/STAT3/TGIF2/MAN2A1/ATP2B1/ATF4/SKIL/KDM2B/ABI2/NECTIN3/CHD7	13
GO:0002708	positive regulation of lymphocyte mediated immunity	5/486	113/18722	0.170790221	0.401544843	0.316339686	HSPD1/CD55/TGFB1/STAT5B/ZBTB1	5
GO:0044106	cellular amine metabolic process	5/486	113/18722	0.170790221	0.401544843	0.316339686	NR4A2/OAZ1/AZIN1/GCH1/HPRT1	5
GO:0071347	cellular response to interleukin-1	5/486	113/18722	0.170790221	0.401544843	0.316339686	ZC3H12A/NFKB1/TANK/XCL2/KLF2	5
GO:0003229	ventricular cardiac muscle tissue development	3/486	55/18722	0.171156218	0.401544843	0.316339686	SMAD7/TGFB1/CHD7	3
GO:0031113	regulation of microtubule polymerization	3/486	55/18722	0.171156218	0.401544843	0.316339686	FKBP4/HSPA1B/HSPA1A	3
GO:0042220	response to cocaine	3/486	55/18722	0.171156218	0.401544843	0.316339686	HSPD1/HSP90AB1/HSPA5	3
GO:0045620	negative regulation of lymphocyte differentiation	3/486	55/18722	0.171156218	0.401544843	0.316339686	SMAD7/ANXA1/ZC3H12A	3
GO:0061098	positive regulation of protein tyrosine kinase activity	3/486	55/18722	0.171156218	0.401544843	0.316339686	CASS4/FBXW7/PRNP	3
GO:1905517	macrophage migration	3/486	55/18722	0.171156218	0.401544843	0.316339686	CSF1/AKIRIN1/CD200R1	3
GO:0051962	positive regulation of nervous system development	10/486	272/18722	0.171581529	0.402329103	0.316957531	CXCR4/TGFB1/MAN2A1/RHEB/RUFY3/MAP2K1/ARMCX5-GPRASP2/RAB21/SKIL/RAB11A	10
GO:0001890	placenta development	6/486	144/18722	0.172237741	0.402447497	0.317050803	DNAJB6/HSP90AB1/SOD1/STK4/JUNB/MAP2K1	6
GO:0007612	learning	6/486	144/18722	0.172237741	0.402447497	0.317050803	BTG2/FYN/ATP8A1/ARF4/ITGB1/ATXN1	6
GO:0014065	phosphatidylinositol 3-kinase signaling	6/486	144/18722	0.172237741	0.402447497	0.317050803	PPP1R16B/FYN/CBL/PIK3CG/PIK3R1/PIK3CA	6
GO:0106106	cold-induced thermogenesis	6/486	144/18722	0.172237741	0.402447497	0.317050803	CXCR4/IRF4/RHEB/ATF4/ADIPOR2/GNAS	6
GO:0120161	regulation of cold-induced thermogenesis	6/486	144/18722	0.172237741	0.402447497	0.317050803	CXCR4/IRF4/RHEB/ATF4/ADIPOR2/GNAS	6
GO:0002360	T cell lineage commitment	2/486	29/18722	0.173088844	0.402447497	0.317050803	IRF4/STAT3	2
GO:0019082	viral protein processing	2/486	29/18722	0.173088844	0.402447497	0.317050803	MAN2A1/MGAT4A	2
GO:0021772	olfactory bulb development	2/486	29/18722	0.173088844	0.402447497	0.317050803	SKI/CHD7	2
GO:0033028	myeloid cell apoptotic process	2/486	29/18722	0.173088844	0.402447497	0.317050803	TCP1/ANXA1	2
GO:0042759	long-chain fatty acid biosynthetic process	2/486	29/18722	0.173088844	0.402447497	0.317050803	QKI/ACOT7	2
GO:0045737	positive regulation of cyclin-dependent protein serine/threonine kinase activity	2/486	29/18722	0.173088844	0.402447497	0.317050803	CKS2/RGCC	2
GO:0050686	negative regulation of mRNA processing	2/486	29/18722	0.173088844	0.402447497	0.317050803	SRSF12/SRSF7	2
GO:0051654	establishment of mitochondrion localization	2/486	29/18722	0.173088844	0.402447497	0.317050803	UBB/LRPPRC	2
GO:0071549	cellular response to dexamethasone stimulus	2/486	29/18722	0.173088844	0.402447497	0.317050803	FBXO32/NR3C1	2
GO:1902430	negative regulation of amyloid-beta formation	2/486	29/18722	0.173088844	0.402447497	0.317050803	RTN3/PRNP	2
GO:2000406	positive regulation of T cell migration	2/486	29/18722	0.173088844	0.402447497	0.317050803	SELENOK/XCL2	2
GO:0006650	glycerophospholipid metabolic process	11/486	306/18722	0.174181863	0.404269637	0.318486296	ABHD3/DGKD/OSBPL8/LDLR/MBOAT7/DGKE/AGPAT5/PIK3CG/PIK3R3/PIK3R1/PIK3CA	11
GO:0032945	negative regulation of mononuclear cell proliferation	4/486	84/18722	0.174329848	0.404269637	0.318486296	CBLB/PELI1/CASP3/PRNP	4
GO:0042440	pigment metabolic process	4/486	84/18722	0.174329848	0.404269637	0.318486296	ABCC1/RAPGEF2/HPRT1/HMOX1	4
GO:0045445	myoblast differentiation	4/486	84/18722	0.174329848	0.404269637	0.318486296	TGFB1/IFRD1/BTG1/AKIRIN1	4
GO:2000134	negative regulation of G1/S transition of mitotic cell cycle	4/486	84/18722	0.174329848	0.404269637	0.318486296	EZH2/SDE2/SLFN11/WAC	4
GO:0002244	hematopoietic progenitor cell differentiation	5/486	114/18722	0.175109857	0.405865531	0.319743552	TGFB1/CHD2/ZBTB1/AGPAT5/HSPA9	5
GO:0002711	positive regulation of T cell mediated immunity	3/486	56/18722	0.177603878	0.410999549	0.323788166	HSPD1/CD55/ZBTB1	3
GO:0015800	acidic amino acid transport	3/486	56/18722	0.177603878	0.410999549	0.323788166	SLC12A2/ITGB1/ARL6IP1	3
GO:1990089	response to nerve growth factor	3/486	56/18722	0.177603878	0.410999549	0.323788166	RAPGEF2/HSPA5/CBL	3
GO:0051302	regulation of cell division	7/486	177/18722	0.177906221	0.411053578	0.32383073	TGFB1/CALM2/AHCTF1/CUL3/TXNIP/CDC14A/RAB11A	7
GO:0071453	cellular response to oxygen levels	7/486	177/18722	0.177906221	0.411053578	0.32383073	RGCC/ATP6V1A/PMAIP1/CPEB4/CBL/NAMPT/HMOX1	7
GO:0071466	cellular response to xenobiotic stimulus	7/486	177/18722	0.177906221	0.411053578	0.32383073	CXCR4/AHR/PDE4A/PDE4B/HSPA5/RNF149/PRNP	7
GO:0150063	visual system development	13/486	375/18722	0.179201606	0.413209469	0.325529155	JMJD6/SKI/HIPK1/STAT3/TGIF2/MAN2A1/ATP2B1/ATF4/SKIL/KDM2B/ABI2/NECTIN3/CHD7	13
GO:0000077	DNA damage checkpoint signaling	5/486	115/18722	0.179470851	0.413209469	0.325529155	SDE2/CRY1/INTS7/WAC/TAOK3	5
GO:0042471	ear morphogenesis	5/486	115/18722	0.179470851	0.413209469	0.325529155	TSHZ1/SOD1/LRIG1/WHRN/CHD7	5
GO:0043279	response to alkaloid	5/486	115/18722	0.179470851	0.413209469	0.325529155	HSPD1/HSP90AB1/CXCR4/HSPA5/CASP3	5
GO:0032092	positive regulation of protein binding	4/486	85/18722	0.179472763	0.413209469	0.325529155	HSP90AB1/RAPGEF2/STK4/PPP2CA	4
GO:0072384	organelle transport along microtubule	4/486	85/18722	0.179472763	0.413209469	0.325529155	UBB/BICDL1/ARHGAP21/LRPPRC	4
GO:0051960	regulation of nervous system development	15/486	443/18722	0.179493706	0.413209469	0.325529155	CXCR4/RAPGEF2/SKI/LDLR/TGFB1/EZH2/MAN2A1/RHEB/RUFY3/MAP2K1/ARMCX5-GPRASP2/RAB21/SKIL/RAB11A/CHD7	15
GO:0007189	adenylate cyclase-activating G protein-coupled receptor signaling pathway	6/486	146/18722	0.179883707	0.413676372	0.325896984	RAPGEF2/PDE4B/PRKCA/AKAP13/GNG2/GNAS	6
GO:0010675	regulation of cellular carbohydrate metabolic process	6/486	146/18722	0.179883707	0.413676372	0.325896984	MIDN/RANBP2/PPP1CB/STAT3/PMAIP1/CRY1	6
GO:0035265	organ growth	7/486	178/18722	0.181377773	0.415043084	0.326973689	SOD1/STK4/RGS2/JARID2/ANXA6/BCL2L11/AKAP13	7
GO:0048015	phosphatidylinositol-mediated signaling	7/486	178/18722	0.181377773	0.415043084	0.326973689	PPP1R16B/FYN/CBL/EZR/PIK3CG/PIK3R1/PIK3CA	7
GO:0022604	regulation of cell morphogenesis	11/486	309/18722	0.181939263	0.415043084	0.326973689	CXCR4/ANXA1/FYN/MSN/CASS4/ARMCX5-GPRASP2/RAB21/CDC42SE2/EZR/GRIP1/BRWD3	11
GO:0031365	N-terminal protein amino acid modification	2/486	30/18722	0.182449935	0.415043084	0.326973689	NAA16/NAA50	2
GO:0031571	mitotic G1 DNA damage checkpoint signaling	2/486	30/18722	0.182449935	0.415043084	0.326973689	SDE2/WAC	2
GO:0033137	negative regulation of peptidyl-serine phosphorylation	2/486	30/18722	0.182449935	0.415043084	0.326973689	SMAD7/GADD45A	2
GO:0034390	smooth muscle cell apoptotic process	2/486	30/18722	0.182449935	0.415043084	0.326973689	STK4/SOD2	2
GO:0034391	regulation of smooth muscle cell apoptotic process	2/486	30/18722	0.182449935	0.415043084	0.326973689	STK4/SOD2	2
GO:0036258	multivesicular body assembly	2/486	30/18722	0.182449935	0.415043084	0.326973689	VPS37B/RAB11A	2
GO:0043032	positive regulation of macrophage activation	2/486	30/18722	0.182449935	0.415043084	0.326973689	HSPD1/JUND	2
GO:0044030	regulation of DNA methylation	2/486	30/18722	0.182449935	0.415043084	0.326973689	RLF/PIK3CA	2
GO:0045070	positive regulation of viral genome replication	2/486	30/18722	0.182449935	0.415043084	0.326973689	SRPK2/DDX3X	2
GO:0045939	negative regulation of steroid metabolic process	2/486	30/18722	0.182449935	0.415043084	0.326973689	SOD1/NFKB1	2
GO:0045948	positive regulation of translational initiation	2/486	30/18722	0.182449935	0.415043084	0.326973689	PPP1R15A/DDX3X	2
GO:0048147	negative regulation of fibroblast proliferation	2/486	30/18722	0.182449935	0.415043084	0.326973689	SKI/TP53INP1	2
GO:0051491	positive regulation of filopodium assembly	2/486	30/18722	0.182449935	0.415043084	0.326973689	RALA/PIK3R1	2
GO:0060218	hematopoietic stem cell differentiation	2/486	30/18722	0.182449935	0.415043084	0.326973689	CHD2/HSPA9	2
GO:0060351	cartilage development involved in endochondral bone morphogenesis	2/486	30/18722	0.182449935	0.415043084	0.326973689	SERPINH1/ANXA6	2
GO:0060674	placenta blood vessel development	2/486	30/18722	0.182449935	0.415043084	0.326973689	JUNB/MAP2K1	2
GO:0070168	negative regulation of biomineral tissue development	2/486	30/18722	0.182449935	0.415043084	0.326973689	TGFB1/SRGN	2
GO:0070229	negative regulation of lymphocyte apoptotic process	2/486	30/18722	0.182449935	0.415043084	0.326973689	TSC22D3/IL7R	2
GO:1902652	secondary alcohol metabolic process	6/486	147/18722	0.183757155	0.417332594	0.328777381	SOD1/LDLR/ABCG1/IDI1/CYP51A1/NPC1	6
GO:1902850	microtubule cytoskeleton organization involved in mitosis	6/486	147/18722	0.183757155	0.417332594	0.328777381	HSPA1B/HSPA1A/NUSAP1/NUDC/ITGB1/RAB11A	6
GO:0031123	RNA 3'-end processing	5/486	116/18722	0.183872202	0.417332594	0.328777381	SLBP/TENT4B/INTS6/INTS6L/INTS7	5
GO:1990748	cellular detoxification	5/486	116/18722	0.183872202	0.417332594	0.328777381	SOD1/SOD2/TP53INP1/GCH1/GLRX	5
GO:0051205	protein insertion into membrane	3/486	57/18722	0.184117321	0.417332594	0.328777381	HSP90AA1/HSPA4/MAPK8	3
GO:0051289	protein homotetramerization	3/486	57/18722	0.184117321	0.417332594	0.328777381	GLS/SOD2/HPRT1	3
GO:0060042	retina morphogenesis in camera-type eye	3/486	57/18722	0.184117321	0.417332594	0.328777381	HIPK1/MAN2A1/NECTIN3	3
GO:0034103	regulation of tissue remodeling	4/486	86/18722	0.184665959	0.417933198	0.329250541	TNFAIP3/TGFB1/PRKCA/GPR137B	4
GO:0035023	regulation of Rho protein signal transduction	4/486	86/18722	0.184665959	0.417933198	0.329250541	CDC42SE2/AKAP13/ITGB1/CUL3	4
GO:1903510	mucopolysaccharide metabolic process	4/486	86/18722	0.184665959	0.417933198	0.329250541	CEMIP2/TGFB1/NFKB1/CHST11	4
GO:0006898	receptor-mediated endocytosis	9/486	244/18722	0.185293823	0.419139558	0.330200919	DGKD/LDLR/SDCBP/RAB21/CBL/PPP3R1/EZR/ITGB1/SNX9	9
GO:1903900	regulation of viral life cycle	6/486	148/18722	0.187663372	0.424282406	0.334252489	VPS37B/TRIM26/ZC3HAV1/SNX3/SRPK2/DDX3X	6
GO:0031349	positive regulation of defense response	10/486	278/18722	0.188119715	0.425051001	0.334857993	HSPD1/HSP90AA1/ABCC1/CGAS/FYN/LDLR/UBE2K/NEAT1/STAT5B/PIK3CG	10
GO:0006814	sodium ion transport	9/486	245/18722	0.188291824	0.425051001	0.334857993	SLC5A3/ATP1B3/SLC38A2/PER1/KLHL24/CAMK2D/SLC12A2/STOM/GLRX	9
GO:0098656	anion transmembrane transport	9/486	245/18722	0.188291824	0.425051001	0.334857993	ABCC1/SLC7A5/RGS2/SLC12A2/ABCB1/SLC7A1/ITGB1/ARL6IP1/PRNP	9
GO:0007029	endoplasmic reticulum organization	4/486	87/18722	0.189907689	0.428261216	0.337387022	ESYT2/RTN3/LMAN2L/ARL6IP1	4
GO:0051262	protein tetramerization	4/486	87/18722	0.189907689	0.428261216	0.337387022	STK4/GLS/SOD2/HPRT1	4
GO:0002763	positive regulation of myeloid leukocyte differentiation	3/486	58/18722	0.190692937	0.428517618	0.337589016	TGFB1/CSF1/PRKCA	3
GO:0018208	peptidyl-proline modification	3/486	58/18722	0.190692937	0.428517618	0.337589016	FKBP4/RANBP2/P4HA1	3
GO:0001516	prostaglandin biosynthetic process	2/486	31/18722	0.191883072	0.428517618	0.337589016	PTGES3/ANXA1	2
GO:0021988	olfactory lobe development	2/486	31/18722	0.191883072	0.428517618	0.337589016	SKI/CHD7	2
GO:0033238	regulation of cellular amine metabolic process	2/486	31/18722	0.191883072	0.428517618	0.337589016	NR4A2/HPRT1	2
GO:0036257	multivesicular body organization	2/486	31/18722	0.191883072	0.428517618	0.337589016	VPS37B/RAB11A	2
GO:0044819	mitotic G1/S transition checkpoint signaling	2/486	31/18722	0.191883072	0.428517618	0.337589016	SDE2/WAC	2
GO:0046457	prostanoid biosynthetic process	2/486	31/18722	0.191883072	0.428517618	0.337589016	PTGES3/ANXA1	2
GO:0048384	retinoic acid receptor signaling pathway	2/486	31/18722	0.191883072	0.428517618	0.337589016	EZH2/KLF2	2
GO:0051443	positive regulation of ubiquitin-protein transferase activity	2/486	31/18722	0.191883072	0.428517618	0.337589016	UBE2S/FBXW7	2
GO:0055022	negative regulation of cardiac muscle tissue growth	2/486	31/18722	0.191883072	0.428517618	0.337589016	RGS2/JARID2	2
GO:0055075	potassium ion homeostasis	2/486	31/18722	0.191883072	0.428517618	0.337589016	ATP1B3/SLC12A2	2
GO:0060390	regulation of SMAD protein signal transduction	2/486	31/18722	0.191883072	0.428517618	0.337589016	TOB1/TGFB1	2
GO:0061099	negative regulation of protein tyrosine kinase activity	2/486	31/18722	0.191883072	0.428517618	0.337589016	CBLB/CBL	2
GO:0061117	negative regulation of heart growth	2/486	31/18722	0.191883072	0.428517618	0.337589016	RGS2/JARID2	2
GO:0065005	protein-lipid complex assembly	2/486	31/18722	0.191883072	0.428517618	0.337589016	PRKACB/SNX9	2
GO:0070723	response to cholesterol	2/486	31/18722	0.191883072	0.428517618	0.337589016	TGFB1/GRAMD1B	2
GO:0071168	protein localization to chromatin	2/486	31/18722	0.191883072	0.428517618	0.337589016	EZH2/RUVBL2	2
GO:0110150	negative regulation of biomineralization	2/486	31/18722	0.191883072	0.428517618	0.337589016	TGFB1/SRGN	2
GO:1905952	regulation of lipid localization	7/486	181/18722	0.191960381	0.428517618	0.337589016	PLIN2/OSBPL8/ABCG1/ATP8A1/CRY1/ZC3H12A/NFKB1	7
GO:0007613	memory	5/486	118/18722	0.192791915	0.429939588	0.338709254	CAMK4/LDLR/BTBD9/PRNP/ATXN1	5
GO:0009308	amine metabolic process	5/486	118/18722	0.192791915	0.429939588	0.338709254	NR4A2/OAZ1/AZIN1/GCH1/HPRT1	5
GO:0070482	response to oxygen levels	12/486	347/18722	0.193323596	0.430907864	0.339472068	HSPD1/NR4A2/CXCR4/RGCC/SOD2/ATP6V1A/PMAIP1/CPEB4/CBL/CASP3/NAMPT/HMOX1	12
GO:0048880	sensory system development	13/486	381/18722	0.193520273	0.430911641	0.339475044	JMJD6/SKI/HIPK1/STAT3/TGIF2/MAN2A1/ATP2B1/ATF4/SKIL/KDM2B/ABI2/NECTIN3/CHD7	13
GO:0050678	regulation of epithelial cell proliferation	13/486	381/18722	0.193520273	0.430911641	0.339475044	TNFAIP3/RGCC/PDCL3/PPP1R16B/TGFB1/STAT3/PRKCA/FBXW7/NR4A1/B4GALT1/ZFP36/HMOX1/AKT3	13
GO:0030101	natural killer cell activation	4/486	88/18722	0.195196202	0.434205946	0.342070319	PTPN22/IL21R/STAT5B/ZBTB1	4
GO:0031110	regulation of microtubule polymerization or depolymerization	4/486	88/18722	0.195196202	0.434205946	0.342070319	FKBP4/HSPA1B/HSPA1A/MAPRE2	4
GO:0048017	inositol lipid-mediated signaling	7/486	182/18722	0.195542339	0.434420267	0.342239163	PPP1R16B/FYN/CBL/EZR/PIK3CG/PIK3R1/PIK3CA	7
GO:0060401	cytosolic calcium ion transport	7/486	182/18722	0.195542339	0.434420267	0.342239163	MCU/FYN/ATP2B1/CAMK2D/CALM2/PRNP/CHD7	7
GO:0072521	purine-containing compound metabolic process	14/486	416/18722	0.195587405	0.434420267	0.342239163	ELOVL5/GTPBP1/TGFB1/PDE4A/STAT3/NUDT9/ATP6V1A/ACOT7/PDE7A/PDE4B/HPRT1/ATP6V0C/NUDT4/ADK	14
GO:0010906	regulation of glucose metabolic process	5/486	119/18722	0.197308224	0.43649849	0.3438764	MIDN/RANBP2/PPP1CB/PMAIP1/CRY1	5
GO:0030282	bone mineralization	5/486	119/18722	0.197308224	0.43649849	0.3438764	TXLNG/TGFB1/ATP2B1/ATF4/SRGN	5
GO:0043551	regulation of phosphatidylinositol 3-kinase activity	3/486	59/18722	0.197327151	0.43649849	0.3438764	TGFB1/PIK3R3/PIK3R1	3
GO:0046324	regulation of glucose import	3/486	59/18722	0.197327151	0.43649849	0.3438764	OSBPL8/ADIPOR2/PIK3R1	3
GO:0048278	vesicle docking	3/486	59/18722	0.197327151	0.43649849	0.3438764	STX11/CEP83/RAB8B	3
GO:0051055	negative regulation of lipid biosynthetic process	3/486	59/18722	0.197327151	0.43649849	0.3438764	SOD1/FBXW7/NFKB1	3
GO:0071806	protein transmembrane transport	3/486	59/18722	0.197327151	0.43649849	0.3438764	HSPD1/MCL1/HSPA5	3
GO:0090303	positive regulation of wound healing	3/486	59/18722	0.197327151	0.43649849	0.3438764	CXCR4/ANXA1/ITGB1	3
GO:0033002	muscle cell proliferation	9/486	248/18722	0.197411874	0.43649849	0.3438764	TNFAIP3/JARID2/ERN1/SOD2/TGFB1/STAT3/AKIRIN1/NAMPT/HMOX1	9
[truncated: 2,421 more rows]

## Sheet: Enriched_downregulated genes
	ID	Description	GeneRatio	BgRatio	pvalue	p.adjust	qvalue	geneID	Count
GO:0045059	GO:0045059	positive thymic T cell selection	2/14	14/18722	4.70114918720993e-05	0.0209671253749563	0.0148457342753998	CD3D/CD3G	2
GO:0045061	GO:0045061	thymic T cell selection	2/14	22/18722	0.000118929569343497	0.0265212939635997	0.0187783530542363	CD3D/CD3G	2
GO:0006336	GO:0006336	DNA replication-independent nucleosome assembly	2/14	33/18722	0.000270564297126172	0.0273437219537456	0.0193606716689254	H3-3B/H4C3	2
GO:0034724	GO:0034724	DNA replication-independent nucleosome organization	2/14	34/18722	0.000287351764943599	0.0273437219537456	0.0193606716689254	H3-3B/H4C3	2
GO:0043368	GO:0043368	positive T cell selection	2/14	37/18722	0.00034069721184667	0.0273437219537456	0.0193606716689254	CD3D/CD3G	2
GO:0042110	GO:0042110	T cell activation	4/14	487/18722	0.000367852761709583	0.0273437219537456	0.0193606716689254	CD2/CCL5/CD3D/CD3G	4
GO:0045058	GO:0045058	T cell selection	2/14	50/18722	0.000623187198631734	0.0371069532383702	0.0262735094914115	CD3D/CD3G	2
GO:0070228	GO:0070228	regulation of lymphocyte apoptotic process	2/14	54/18722	0.000726741613040034	0.0371069532383702	0.0262735094914115	CCL5/CD3G	2
GO:0006338	GO:0006338	chromatin remodeling	3/14	255/18722	0.000813365423841122	0.0371069532383702	0.0262735094914115	ACTB/H3-3B/H4C3	3
GO:0030217	GO:0030217	T cell differentiation	3/14	257/18722	0.000831994467228031	0.0371069532383702	0.0262735094914115	CD2/CD3D/CD3G	3
GO:0070227	GO:0070227	lymphocyte apoptotic process	2/14	72/18722	0.00128813855478335	0.0519113075582477	0.0367557051391888	CCL5/CD3G	2
GO:0033077	GO:0033077	T cell differentiation in thymus	2/14	75/18722	0.00139671679528918	0.0519113075582477	0.0367557051391888	CD3D/CD3G	2
GO:2000106	GO:2000106	regulation of leukocyte apoptotic process	2/14	81/18722	0.00162658860800506	0.0558045014746351	0.0395122738786654	CCL5/CD3G	2
GO:0034109	GO:0034109	homotypic cell-cell adhesion	2/14	90/18722	0.00200293307316433	0.0638077250450922	0.0451789414999473	ACTB/CCL5	2
GO:0030098	GO:0030098	lymphocyte differentiation	3/14	374/18722	0.00244367799454816	0.0726586923712319	0.0514458525168033	CD2/CD3D/CD3G	3
GO:0071887	GO:0071887	leukocyte apoptotic process	2/14	106/18722	0.00276415802690292	0.0770509049999188	0.0545557505309786	CCL5/CD3G	2
GO:0006325	GO:0006325	chromatin organization	3/14	409/18722	0.00314895122052389	0.082613661432568	0.0584944499168525	ACTB/H3-3B/H4C3	3
GO:1903131	GO:1903131	mononuclear cell differentiation	3/14	426/18722	0.00353249379145432	0.0875273461660347	0.0619735752886722	CD2/CD3D/CD3G	3
GO:0006334	GO:0006334	nucleosome assembly	2/14	129/18722	0.00406073511342222	0.0953204137150688	0.0674914423283471	H3-3B/H4C3	2
GO:0002181	GO:0002181	cytoplasmic translation	2/14	148/18722	0.0053071791697331	0.112946252743448	0.0799713849965408	RPS16/RPLP2	2
GO:0031497	GO:0031497	chromatin assembly	2/14	151/18722	0.0055181965303876	0.112946252743448	0.0799713849965408	H3-3B/H4C3	2
GO:0032200	GO:0032200	telomere organization	2/14	159/18722	0.00609959940703748	0.112946252743448	0.0799713849965408	H3-3B/H4C3	2
GO:0034728	GO:0034728	nucleosome organization	2/14	167/18722	0.00670795262539929	0.112946252743448	0.0799713849965408	H3-3B/H4C3	2
GO:0035747	GO:0035747	natural killer cell chemotaxis	1/14	10/18722	0.00745450648564416	0.112946252743448	0.0799713849965408	CCL5	1
GO:0070099	GO:0070099	regulation of chemokine-mediated signaling pathway	1/14	10/18722	0.00745450648564416	0.112946252743448	0.0799713849965408	CCL5	1
GO:0098885	GO:0098885	modification of postsynaptic actin cytoskeleton	1/14	10/18722	0.00745450648564416	0.112946252743448	0.0799713849965408	PFN1	1
GO:0006333	GO:0006333	chromatin assembly or disassembly	2/14	177/18722	0.0075058438282836	0.112946252743448	0.0799713849965408	H3-3B/H4C3	2
GO:0033632	GO:0033632	regulation of cell-cell adhesion mediated by integrin	1/14	11/18722	0.00819711213491769	0.112946252743448	0.0799713849965408	CCL5	1
GO:0002182	GO:0002182	cytoplasmic translational elongation	1/14	12/18722	0.00893920183777164	0.112946252743448	0.0799713849965408	RPLP2	1
GO:0034333	GO:0034333	adherens junction assembly	1/14	12/18722	0.00893920183777164	0.112946252743448	0.0799713849965408	ACTB	1
GO:0098974	GO:0098974	postsynaptic actin cytoskeleton organization	1/14	12/18722	0.00893920183777164	0.112946252743448	0.0799713849965408	ACTB	1
[truncated: 415 more rows]
