# Supplementary material for: Single-cell atlas profiling revealed cellular characteristics and dynamic changes after PD-1 blockade therapy of brain metastases from laryngeal squamous cell carcinoma
Source: Mol Cell Biochem. 2024 Aug 1;480(4):2377–400. doi: 10.1007/s11010-024-05064-3 (PMC11961546; doi:10.1007/s11010-024-05064-3)
Supplement: Supplementary file 11 — Supplementary file11 (XLSX 266 KB) [file 11010_2024_5064_MOESM11_ESM.xlsx]

## Sheet: Name 
Supplementary Data 11. Differentially expressed genes across myeloid cell clusters
Sheet #	Name	Description
Sheet 1	TAN	Differentially expressed genes across neutrophils clusters
Sheet 2	TAM	Differentially expressed genes across macrophages clusters
Sheet 3	Monocyte	Differentially expressed genes across monocytes clusters
Gene lists used to define cell subtypes

## Sheet: TAN
p_val	avg_log2FC	pct.1	pct.2	p_val_adj	cluster	gene
2.4e-251	1.14243	0.997	0.924	8.27e-247	TAN_c1	S100A8
1.4e-240	1.04048	1	0.98	4.83e-236	TAN_c1	S100A9
1.01e-198	1.31492	0.83	0.531	3.49e-194	TAN_c1	S100A6
4.63e-184	0.670795	0.999	0.949	1.6e-179	TAN_c1	IFITM2
7.58e-181	1.53394	0.66	0.286	2.62e-176	TAN_c1	S100A4
4.47e-159	0.714525	0.995	0.945	1.54e-154	TAN_c1	S100A11
3.57e-152	1.6871	0.506	0.193	1.23e-147	TAN_c1	S100A12
4.23e-124	0.641065	0.977	0.919	1.46e-119	TAN_c1	ACTB
1.34e-123	0.840228	0.83	0.645	4.62e-119	TAN_c1	GCA
8.21e-123	0.500033	0.999	0.948	2.84e-118	TAN_c1	H3F3A
1.01e-118	1.08204	0.666	0.385	3.49e-114	TAN_c1	CMTM2
4.97e-111	1.09696	0.562	0.293	1.72e-106	TAN_c1	SLC11A1
2.46e-103	1.29869	0.448	0.177	8.49e-99	TAN_c1	PROK2
1.06e-102	0.82389	0.824	0.618	3.67e-98	TAN_c1	BASP1
4.54e-96	1.02337	0.512	0.25	1.57e-91	TAN_c1	VNN2
2.18e-95	0.868488	0.689	0.462	7.52e-91	TAN_c1	COTL1
6.45e-95	0.9267	0.669	0.419	2.23e-90	TAN_c1	C5AR1
2.93e-93	0.904454	0.625	0.364	1.01e-88	TAN_c1	CXCR2
5.31e-84	1.04998	0.523	0.279	1.83e-79	TAN_c1	S100P
2.73e-83	0.624874	0.893	0.763	9.42e-79	TAN_c1	OAZ1
4.16e-83	0.61661	0.898	0.767	1.44e-78	TAN_c1	RNF149
2.86e-80	0.951308	0.56	0.34	9.88e-76	TAN_c1	VIM
1.09e-79	1.0864	0.48	0.252	3.75e-75	TAN_c1	SLC8A1
2.72e-77	1.01048	0.506	0.276	9.38e-73	TAN_c1	MCTP2
2.23e-76	0.610656	0.866	0.725	7.7e-72	TAN_c1	MYL6
4.82e-76	0.656281	0.798	0.559	1.67e-71	TAN_c1	MAP4K4
2.85e-74	0.521033	0.94	0.848	9.84e-70	TAN_c1	FAM49B
2.4e-73	0.728397	0.776	0.574	8.27e-69	TAN_c1	ARHGAP15
3.68e-72	0.852634	0.557	0.345	1.27e-67	TAN_c1	TMCC3
2.08e-71	1.13219	0.291	0.114	7.19e-67	TAN_c1	DGKD
9.77e-69	1.0467	0.276	0.096	3.37e-64	TAN_c1	MME
1.58e-68	0.879405	0.566	0.365	5.46e-64	TAN_c1	SVIL
3.34e-67	0.786508	0.623	0.41	1.15e-62	TAN_c1	FOXO3
4.59e-67	0.941057	0.425	0.224	1.58e-62	TAN_c1	CDA
4.01e-66	0.806322	0.593	0.396	1.39e-61	TAN_c1	USP3
6.51e-64	0.634589	0.812	0.645	2.25e-59	TAN_c1	RIPOR2
3.95e-62	0.897049	0.406	0.201	1.36e-57	TAN_c1	RUBCNL
1.09e-61	0.774388	0.713	0.544	3.77e-57	TAN_c1	RGS2
4.51e-61	0.886177	0.472	0.272	1.56e-56	TAN_c1	ASPH
4.86e-61	0.991524	0.349	0.163	1.68e-56	TAN_c1	SRPK2
1.02e-60	0.685348	0.687	0.508	3.53e-56	TAN_c1	MYO1F
1.67e-60	0.670432	0.666	0.479	5.78e-56	TAN_c1	PTPRE
3.19e-60	0.675724	0.732	0.597	1.1e-55	TAN_c1	ACTG1
3.61e-59	0.867748	0.382	0.194	1.24e-54	TAN_c1	TSPO
1.21e-58	0.597441	0.754	0.591	4.19e-54	TAN_c1	NCF2
6.11e-57	0.905395	0.402	0.241	2.11e-52	TAN_c1	MEGF9
2.54e-55	0.724441	0.613	0.452	8.76e-51	TAN_c1	PRKCB
2.91e-55	0.661772	0.608	0.453	1e-50	TAN_c1	CAP1
5.47e-55	0.829169	0.38	0.215	1.89e-50	TAN_c1	NDEL1
3.28e-54	0.834541	0.563	0.377	1.13e-49	TAN_c1	TBC1D8
3.55e-54	0.945363	0.29	0.138	1.23e-49	TAN_c1	TUBA1A
2.08e-51	0.518837	0.853	0.698	7.17e-47	TAN_c1	ACSL1
1.76e-50	0.838359	0.266	0.122	6.07e-46	TAN_c1	CDKN2D
5e-50	0.523558	0.841	0.704	1.73e-45	TAN_c1	SMCHD1
5.28e-50	0.688661	0.502	0.318	1.82e-45	TAN_c1	ARHGDIB
1.03e-49	0.620688	0.584	0.447	3.54e-45	TAN_c1	IQGAP1
1.14e-49	0.807607	0.365	0.194	3.93e-45	TAN_c1	DYSF
2.91e-49	0.508539	0.78	0.629	1.01e-44	TAN_c1	FPR1
2.96e-49	0.808597	0.436	0.276	1.02e-44	TAN_c1	STK17B
7.83e-49	0.763452	0.427	0.262	2.7e-44	TAN_c1	SELL
2.01e-47	0.821984	0.269	0.12	6.93e-43	TAN_c1	PYGL
1.34e-46	0.75167	0.484	0.313	4.64e-42	TAN_c1	VAV3
4.09e-46	0.660303	0.599	0.44	1.41e-41	TAN_c1	APBB1IP
4.98e-46	0.557659	0.753	0.65	1.72e-41	TAN_c1	BTG1
1.43e-45	0.706738	0.499	0.331	4.92e-41	TAN_c1	ASAP1
5.66e-45	0.874781	0.341	0.18	1.95e-40	TAN_c1	EXT1
4.54e-44	0.685012	0.478	0.319	1.57e-39	TAN_c1	ACTN1
5.24e-44	0.580791	0.745	0.605	1.81e-39	TAN_c1	FOS
1.76e-42	0.72007	0.314	0.175	6.06e-38	TAN_c1	TKT
2.09e-42	0.591305	0.55	0.403	7.2e-38	TAN_c1	MIDN
4.02e-42	0.623557	0.637	0.531	1.39e-37	TAN_c1	ELF2
2.34e-41	0.622087	0.485	0.338	8.09e-37	TAN_c1	ERGIC1
2.56e-41	0.536248	0.602	0.484	8.83e-37	TAN_c1	HCLS1
9.67e-41	0.718207	0.314	0.176	3.34e-36	TAN_c1	CORO1A
1.2e-40	0.512839	0.724	0.576	4.15e-36	TAN_c1	MNDA
1.71e-40	0.69765	0.327	0.176	5.91e-36	TAN_c1	ABTB1
1.76e-40	0.606276	0.504	0.357	6.08e-36	TAN_c1	TALDO1
1.02e-39	0.543472	0.583	0.455	3.52e-35	TAN_c1	ADGRG3
1.21e-39	0.702527	0.405	0.26	4.17e-35	TAN_c1	CSGALNACT2
1.29e-39	0.720751	0.402	0.257	4.46e-35	TAN_c1	RAB31
1.09e-38	0.696362	0.43	0.294	3.75e-34	TAN_c1	RNF24
1.81e-38	0.525977	0.711	0.573	6.25e-34	TAN_c1	SH3BGRL3
1.83e-36	0.715681	0.538	0.386	6.33e-32	TAN_c1	HSPA5
2.72e-36	0.664763	0.324	0.186	9.39e-32	TAN_c1	LBR
3.52e-36	0.712818	0.288	0.171	1.21e-31	TAN_c1	SOS2
5.83e-36	0.565547	0.475	0.342	2.01e-31	TAN_c1	VAPA
7.73e-36	0.697929	0.318	0.189	2.67e-31	TAN_c1	CPPED1
8.33e-36	0.636108	0.43	0.3	2.88e-31	TAN_c1	RTN3
1.12e-35	0.533696	0.579	0.427	3.87e-31	TAN_c1	MAP2K3
1.96e-35	0.563649	0.427	0.3	6.76e-31	TAN_c1	MTPN
2.56e-35	0.679107	0.351	0.232	8.85e-31	TAN_c1	GPCPD1
4.22e-35	0.663801	0.353	0.212	1.46e-30	TAN_c1	SRPK1
9.35e-35	0.548872	0.588	0.436	3.23e-30	TAN_c1	SLC2A3
1.14e-34	0.687615	0.283	0.152	3.95e-30	TAN_c1	TNFRSF10C
2.08e-34	0.606066	0.493	0.38	7.17e-30	TAN_c1	TXN
6.82e-34	0.640768	0.399	0.242	2.35e-29	TAN_c1	IGF1R
2.38e-33	0.661308	0.305	0.198	8.22e-29	TAN_c1	SP3
2.94e-32	0.54111	0.576	0.481	1.02e-27	TAN_c1	PCNX1
4.38e-32	0.538262	0.452	0.343	1.51e-27	TAN_c1	VSIR
5.72e-32	0.641289	0.314	0.181	1.98e-27	TAN_c1	RGS18
8.32e-32	0.596108	0.419	0.294	2.87e-27	TAN_c1	KLF2
8.74e-32	0.628103	0.289	0.167	3.02e-27	TAN_c1	AATK
9.98e-32	0.649367	0.262	0.149	3.44e-27	TAN_c1	TRAF3IP3
2.35e-31	0.639658	0.272	0.154	8.11e-27	TAN_c1	DOK3
2.56e-31	0.522181	0.511	0.388	8.85e-27	TAN_c1	MYH9
2.6e-31	0.632849	0.257	0.15	8.98e-27	TAN_c1	JPT1
3.15e-31	0.509672	0.651	0.515	1.09e-26	TAN_c1	KCNJ15
5.55e-31	0.571784	0.446	0.316	1.91e-26	TAN_c1	TPM4
6.39e-31	0.656049	0.292	0.171	2.21e-26	TAN_c1	SPOPL
1.11e-30	0.589361	0.371	0.241	3.83e-26	TAN_c1	YPEL5
1.22e-30	0.617436	0.384	0.249	4.22e-26	TAN_c1	AGTPBP1
5.64e-30	0.550559	0.359	0.245	1.95e-25	TAN_c1	R3HDM4
6.16e-30	0.52318	0.469	0.34	2.13e-25	TAN_c1	XPO6
6.55e-30	0.523129	0.454	0.331	2.26e-25	TAN_c1	IQSEC1
8.58e-30	0.599551	0.297	0.176	2.96e-25	TAN_c1	ICAM3
2.08e-29	0.608534	0.495	0.367	7.18e-25	TAN_c1	IFRD1
4.39e-29	0.593465	0.321	0.196	1.51e-24	TAN_c1	TMEM71
5.52e-29	0.567689	0.366	0.248	1.91e-24	TAN_c1	CD37
5.56e-29	0.554465	0.268	0.166	1.92e-24	TAN_c1	TSEN34
6.45e-29	0.575372	0.322	0.201	2.23e-24	TAN_c1	ZYX
1.26e-28	0.625861	0.3	0.191	4.34e-24	TAN_c1	ATP11B
1.57e-28	0.59303	0.292	0.161	5.41e-24	TAN_c1	ALPL
1.64e-28	0.519055	0.464	0.348	5.66e-24	TAN_c1	USP10
6.99e-28	0.520243	0.489	0.367	2.41e-23	TAN_c1	GLT1D1
1.1e-27	0.583704	0.283	0.177	3.81e-23	TAN_c1	LAMTOR4
3.41e-27	0.559111	0.388	0.263	1.18e-22	TAN_c1	SH3BP5
7.9e-27	0.554768	0.295	0.178	2.73e-22	TAN_c1	AL021707.1
8.69e-27	0.673677	0.271	0.154	3e-22	TAN_c1	VNN3
1.21e-26	0.554004	0.428	0.306	4.18e-22	TAN_c1	PFKFB3
3.64e-26	0.510541	0.493	0.391	1.26e-21	TAN_c1	FAM107B
4.24e-26	0.588515	0.3	0.188	1.46e-21	TAN_c1	NPL
6.82e-26	0.634821	0.295	0.198	2.35e-21	TAN_c1	MAPK14
9.46e-26	0.501322	0.396	0.297	3.26e-21	TAN_c1	SH3GLB1
2.7e-25	0.588282	0.346	0.244	9.33e-21	TAN_c1	ZDHHC20
4.36e-25	0.547743	0.26	0.163	1.51e-20	TAN_c1	LRP10
4.89e-25	0.543194	0.269	0.171	1.69e-20	TAN_c1	ANXA11
1.97e-24	0.519811	0.376	0.267	6.81e-20	TAN_c1	VPS37B
4.31e-24	0.573735	0.255	0.162	1.49e-19	TAN_c1	CAB39
1.38e-22	0.523114	0.261	0.16	4.76e-18	TAN_c1	GTPBP1
5.41e-22	0.541774	0.276	0.178	1.87e-17	TAN_c1	REPS2
6.89e-22	0.500764	0.358	0.263	2.38e-17	TAN_c1	NFIL3
1e-21	0.546119	0.327	0.222	3.47e-17	TAN_c1	ZEB1
3.65e-21	0.518621	0.414	0.291	1.26e-16	TAN_c1	MAML3
1.33e-20	0.531357	0.287	0.2	4.59e-16	TAN_c1	RAB27A
1.46e-20	0.535402	0.312	0.209	5.06e-16	TAN_c1	SLC45A4
1.8e-20	0.528897	0.328	0.217	6.21e-16	TAN_c1	PRKDC
3.59e-19	0.527281	0.276	0.182	1.24e-14	TAN_c1	ADGRE3
1.2e-194	1.73406	0.559	0.205	4.13e-190	TAN_c2	RPL32
3.94e-191	1.80903	0.69	0.359	1.36e-186	TAN_c2	RPLP1
2.62e-161	2.04684	0.435	0.141	9.05e-157	TAN_c2	RPS12
2.09e-158	1.7203	0.41	0.116	7.23e-154	TAN_c2	RPS21
3.2e-157	1.85614	0.423	0.131	1.1e-152	TAN_c2	RPL13
8.17e-157	2.29939	0.441	0.144	2.82e-152	TAN_c2	RPS18
1.94e-156	1.59834	0.507	0.196	6.71e-152	TAN_c2	RPS29
4.77e-154	1.54477	0.5	0.195	1.65e-149	TAN_c2	RPS24
3.96e-147	1.58155	0.389	0.111	1.37e-142	TAN_c2	RPL12
8.93e-142	1.31632	0.644	0.351	3.08e-137	TAN_c2	RPS27A
1.33e-140	1.37762	0.482	0.182	4.6e-136	TAN_c2	RPS28
7.12e-136	1.65834	0.487	0.204	2.46e-131	TAN_c2	RPS19
7.78e-136	1.51658	0.524	0.231	2.69e-131	TAN_c2	PTMA
3.47e-132	1.39472	0.481	0.193	1.2e-127	TAN_c2	RPS14
6.62e-130	1.56799	0.427	0.152	2.29e-125	TAN_c2	RPL8
3.35e-129	1.62012	0.392	0.129	1.16e-124	TAN_c2	RPL18A
3.02e-123	1.55082	0.449	0.179	1.04e-118	TAN_c2	RPL15
7.81e-123	1.41623	0.456	0.183	2.7e-118	TAN_c2	RPL19
6.01e-122	1.49777	0.299	0.071	2.07e-117	TAN_c2	RPS23
1.86e-120	1.60936	0.461	0.204	6.42e-116	TAN_c2	RPS2
1.45e-119	1.44637	0.378	0.126	5.01e-115	TAN_c2	RPL18
2.68e-119	1.48093	0.336	0.098	9.27e-115	TAN_c2	RPL36
2.87e-119	1.26606	0.616	0.345	9.9e-115	TAN_c2	RPS27
1.83e-118	1.46022	0.308	0.082	6.33e-114	TAN_c2	RPL37A
7e-117	1.38938	0.392	0.138	2.42e-112	TAN_c2	RPL35A
1.14e-116	1.35723	0.254	0.049	3.94e-112	TAN_c2	DYNLL1
1.52e-112	1.27283	0.436	0.177	5.24e-108	TAN_c2	RPS15
8.79e-111	1.4573	0.343	0.109	3.03e-106	TAN_c2	RPLP2
2.93e-109	1.49294	0.29	0.076	1.01e-104	TAN_c2	RPL35
1.01e-108	1.25141	0.655	0.417	3.49e-104	TAN_c2	RPL30
1.09e-100	0.988557	0.765	0.579	3.75e-96	TAN_c2	RPL41
1.86e-100	1.37986	0.401	0.164	6.41e-96	TAN_c2	RPL11
4.06e-98	1.34291	0.386	0.155	1.4e-93	TAN_c2	RPS3
6.73e-96	1.35307	0.36	0.133	2.32e-91	TAN_c2	RPL26
2.67e-95	1.21458	0.591	0.347	9.2e-91	TAN_c2	TMSB10
1.64e-93	1.16202	0.319	0.105	5.65e-89	TAN_c2	RPL27
4.02e-93	1.20481	0.434	0.198	1.39e-88	TAN_c2	RPS15A
1.72e-90	1.32869	0.3	0.1	5.93e-86	TAN_c2	RPL14
1.68e-87	1.17049	0.333	0.122	5.8e-83	TAN_c2	RPS13
7.32e-86	1.31901	0.331	0.129	2.53e-81	TAN_c2	RPS6
8.42e-86	1.51022	0.283	0.096	2.91e-81	TAN_c2	RPS8
9.26e-86	1.11541	0.526	0.301	3.2e-81	TAN_c2	RPL37
1.31e-85	1.4567	0.381	0.172	4.51e-81	TAN_c2	RPL10
7.63e-84	1.24708	0.255	0.076	2.63e-79	TAN_c2	RPL6
3.09e-82	1.14791	0.402	0.181	1.07e-77	TAN_c2	RPS3A
3.7e-80	1.21366	0.429	0.21	1.28e-75	TAN_c2	RPS16
1.7e-78	1.14866	0.387	0.177	5.86e-74	TAN_c2	RPL27A
8.88e-78	1.00688	0.37	0.156	3.07e-73	TAN_c2	RPS7
2.68e-77	1.0842	0.288	0.101	9.25e-73	TAN_c2	RPL29
9.85e-76	0.94866	0.588	0.377	3.4e-71	TAN_c2	RPL39
1.24e-75	1.03958	0.462	0.246	4.28e-71	TAN_c2	RPL34
5.38e-73	1.00787	0.398	0.187	1.86e-68	TAN_c2	RPL9
1.12e-72	1.24011	0.286	0.108	3.85e-68	TAN_c2	RPL7A
4.41e-71	1.24931	0.303	0.123	1.52e-66	TAN_c2	RPL13A
9.7e-71	0.961884	0.335	0.141	3.35e-66	TAN_c2	RPL38
1.65e-70	1.08522	0.505	0.298	5.7e-66	TAN_c2	SPP1
3.55e-70	1.08933	0.517	0.318	1.23e-65	TAN_c2	EEF1A1
1.75e-67	0.931028	0.5	0.294	6.05e-63	TAN_c2	CSTB
2.13e-65	0.923062	0.423	0.216	7.34e-61	TAN_c2	RPL21
1.33e-63	0.955324	0.672	0.488	4.6e-59	TAN_c2	RPL28
1.08e-58	1.56161	0.451	0.286	3.74e-54	TAN_c2	MT-CO1
6.68e-56	1.37137	0.261	0.104	2.31e-51	TAN_c2	HLA-DRA
9.76e-54	0.84953	0.404	0.223	3.37e-49	TAN_c2	RPS25
1.46e-51	0.839662	0.341	0.169	5.04e-47	TAN_c2	RPL24
2.03e-50	0.91539	0.272	0.12	7.02e-46	TAN_c2	RPS10
4.12e-47	0.756149	0.375	0.2	1.42e-42	TAN_c2	CTSD
1.24e-46	0.646999	0.607	0.428	4.29e-42	TAN_c2	UBA52
5.71e-46	0.810917	0.371	0.207	1.97e-41	TAN_c2	RPL23
7.78e-46	1.00951	0.678	0.532	2.69e-41	TAN_c2	MT-ATP6
3.47e-45	0.690296	0.591	0.404	1.2e-40	TAN_c2	C15orf48
2.47e-44	0.977316	0.332	0.183	8.54e-40	TAN_c2	RPL17
2.83e-40	0.925619	0.251	0.115	9.78e-36	TAN_c2	KRT15
1.01e-39	0.630379	0.376	0.213	3.5e-35	TAN_c2	CHCHD2
1.09e-39	1.01521	0.279	0.147	3.76e-35	TAN_c2	MT-ND5
2.04e-39	0.87334	0.648	0.536	7.05e-35	TAN_c2	MT-CO3
2.33e-39	1.1281	0.326	0.182	8.04e-35	TAN_c2	CD74
7.31e-38	0.85467	0.535	0.395	2.52e-33	TAN_c2	MT-ND2
3.11e-37	0.720163	0.397	0.239	1.07e-32	TAN_c2	MIF
4.36e-37	0.630486	0.271	0.134	1.51e-32	TAN_c2	NPC2
1.09e-35	0.620555	0.366	0.214	3.78e-31	TAN_c2	PFDN5
2e-35	0.675095	0.353	0.204	6.92e-31	TAN_c2	PSMA7
3e-35	0.757386	0.385	0.23	1.04e-30	TAN_c2	CCL3
3.06e-35	0.840451	0.293	0.158	1.06e-30	TAN_c2	HSPB1
2.53e-33	0.692947	0.288	0.156	8.74e-29	TAN_c2	APOE
3.34e-33	0.786229	0.292	0.16	1.15e-28	TAN_c2	KRT13
5.89e-33	0.572708	0.612	0.462	2.03e-28	TAN_c2	PABPC1
2.8e-32	0.823521	0.539	0.401	9.68e-28	TAN_c2	MT-CYB
2.1e-30	0.842975	0.429	0.296	7.24e-26	TAN_c2	INTS6
3.06e-30	0.572987	0.585	0.446	1.06e-25	TAN_c2	CD83
5.46e-30	0.556519	0.251	0.131	1.88e-25	TAN_c2	UQCRB
9.6e-30	0.572263	0.506	0.365	3.31e-25	TAN_c2	RPS11
2.49e-28	0.690633	0.273	0.15	8.61e-24	TAN_c2	JUN
2.93e-28	0.815327	0.676	0.58	1.01e-23	TAN_c2	MT-CO2
2.78e-27	0.600649	0.401	0.267	9.59e-23	TAN_c2	NACA
1.58e-25	0.510738	0.275	0.159	5.47e-21	TAN_c2	MGAT1
3.58e-23	0.667778	0.541	0.43	1.24e-18	TAN_c2	MT-ND3
2.44e-22	0.69307	0.583	0.491	8.41e-18	TAN_c2	MT-ND4
3.31e-22	0.51232	0.318	0.203	1.14e-17	TAN_c2	COX4I1
6.47e-18	0.518538	0.27	0.173	2.24e-13	TAN_c2	FGGY
8.87e-11	0.581598	0.318	0.238	3.06e-06	TAN_c2	LYZ
1.95e-145	0.759755	0.998	0.944	6.74e-141	TAN_c3	SOD2
3.37e-130	1.61972	0.693	0.354	1.16e-125	TAN_c3	CCL4
7.13e-111	0.72486	0.988	0.877	2.46e-106	TAN_c3	CXCL8
2.98e-105	0.541278	1	0.996	1.03e-100	TAN_c3	FTH1
2.09e-99	0.649629	0.995	0.914	7.21e-95	TAN_c3	AL078604.4
7.62e-97	0.835612	0.894	0.686	2.63e-92	TAN_c3	TANK
1.25e-92	0.947765	0.802	0.591	4.33e-88	TAN_c3	MCTP1
1.54e-83	0.980941	0.623	0.337	5.32e-79	TAN_c3	IRAK2
5.63e-83	0.857776	0.796	0.579	1.95e-78	TAN_c3	ATG7
1.79e-81	0.784508	0.852	0.685	6.19e-77	TAN_c3	MARCKS
7.27e-80	0.881178	0.82	0.611	2.51e-75	TAN_c3	IL1B
8.18e-80	0.693341	0.911	0.803	2.83e-75	TAN_c3	PNRC1
1.65e-78	0.820818	0.818	0.605	5.71e-74	TAN_c3	TNFAIP6
5.86e-75	1.12037	0.67	0.416	2.02e-70	TAN_c3	C15orf48
7.06e-75	0.577193	0.959	0.811	2.44e-70	TAN_c3	TNFAIP3
1.24e-74	1.13167	0.669	0.429	4.28e-70	TAN_c3	AZIN1-AS1
2e-71	0.74586	0.811	0.61	6.9e-67	TAN_c3	NFKB1
1.48e-67	0.778403	0.779	0.564	5.11e-63	TAN_c3	HIVEP2
9.69e-66	0.569179	0.936	0.808	3.35e-61	TAN_c3	DOCK4
1.72e-63	0.918123	0.597	0.393	5.94e-59	TAN_c3	GNG2
3.08e-61	1.20573	0.399	0.187	1.06e-56	TAN_c3	CCL4L2
3.78e-59	0.538073	0.94	0.825	1.3e-54	TAN_c3	FNDC3B
5.15e-59	0.939811	0.49	0.257	1.78e-54	TAN_c3	AC025580.2
2.36e-57	0.833364	0.688	0.484	8.16e-53	TAN_c3	MAML2
7.62e-57	1.18818	0.46	0.237	2.63e-52	TAN_c3	CCL3
2.52e-55	0.740006	0.664	0.455	8.69e-51	TAN_c3	NBN
8.81e-53	0.987383	0.338	0.145	3.04e-48	TAN_c3	CLIC4
3.09e-51	0.773905	0.608	0.425	1.07e-46	TAN_c3	PIK3AP1
4.29e-51	1.10003	0.289	0.127	1.48e-46	TAN_c3	GCH1
1.37e-49	1.10254	0.42	0.238	4.75e-45	TAN_c3	IL1RN
6.54e-45	0.884886	0.439	0.259	2.26e-40	TAN_c3	RNF144B
8.38e-45	0.602878	0.666	0.449	2.89e-40	TAN_c3	CD83
6.86e-44	0.561992	0.8	0.655	2.37e-39	TAN_c3	IRAK3
8.91e-44	0.819193	0.444	0.272	3.08e-39	TAN_c3	DMXL2
1.47e-40	0.568434	0.754	0.594	5.07e-36	TAN_c3	ANKRD12
1.84e-40	0.597323	0.688	0.509	6.34e-36	TAN_c3	TNFAIP2
3.4e-40	0.603478	0.69	0.534	1.17e-35	TAN_c3	SUSD6
8.44e-34	0.673814	0.438	0.285	2.91e-29	TAN_c3	GRAMD1A
2.44e-33	0.777951	0.335	0.198	8.43e-29	TAN_c3	UBE2E1
3.94e-30	0.653197	0.368	0.216	1.36e-25	TAN_c3	ACSL5
8.92e-29	0.502756	0.667	0.535	3.08e-24	TAN_c3	N4BP1
2.54e-28	0.68537	0.275	0.137	8.77e-24	TAN_c3	CCL3L1
3.01e-28	0.623397	0.376	0.248	1.04e-23	TAN_c3	B4GALT1
2.61e-27	0.621742	0.558	0.426	9.01e-23	TAN_c3	CD44
5.47e-27	0.541034	0.513	0.386	1.89e-22	TAN_c3	TNIP1
2.2e-26	0.683305	0.394	0.275	7.58e-22	TAN_c3	PSTPIP2
3.47e-26	0.58472	0.48	0.355	1.2e-21	TAN_c3	GABARAPL2
7.39e-26	1.03807	0.365	0.232	2.55e-21	TAN_c3	PI3
3.24e-25	0.742976	0.272	0.152	1.12e-20	TAN_c3	AC079753.2
5.78e-24	0.573256	0.29	0.184	2e-19	TAN_c3	NDUFV2
1.65e-23	0.587907	0.263	0.144	5.71e-19	TAN_c3	RALGDS
4.64e-23	0.588027	0.312	0.183	1.6e-18	TAN_c3	SERPINB9
2.09e-22	0.502384	0.484	0.345	7.23e-18	TAN_c3	EGR3
2.72e-21	0.551344	0.524	0.414	9.39e-17	TAN_c3	ZEB2
3.71e-20	0.545512	0.482	0.358	1.28e-15	TAN_c3	LIMS1
7.25e-20	0.573756	0.328	0.228	2.5e-15	TAN_c3	EPG5
5.67e-19	0.879506	0.357	0.24	1.96e-14	TAN_c3	SLPI
6.25e-18	0.540202	0.325	0.219	2.16e-13	TAN_c3	CYBB
7.09e-17	0.527403	0.294	0.185	2.45e-12	TAN_c3	P4HA1
7.27e-17	0.501922	0.273	0.198	2.51e-12	TAN_c3	XBP1
5.1e-16	0.501187	0.274	0.178	1.76e-11	TAN_c3	NOTCH2NLC
1.12e-14	0.564418	0.378	0.285	3.86e-10	TAN_c3	KYNU
2.17e-14	0.523315	0.263	0.185	7.48e-10	TAN_c3	DENND4A
3e-217	2.22184	0.673	0.221	1.03e-212	TAN_c4	IFIT2
3.01e-203	2.29616	0.693	0.263	1.04e-198	TAN_c4	ISG15
3.22e-185	1.95648	0.582	0.158	1.11e-180	TAN_c4	IFIT3
7.04e-158	1.78702	0.429	0.083	2.43e-153	TAN_c4	HERC5
1.67e-148	1.99893	0.384	0.063	5.78e-144	TAN_c4	RSAD2
6.17e-140	1.81951	0.38	0.066	2.13e-135	TAN_c4	IFIT1
2.91e-139	1.42229	0.725	0.402	1.01e-134	TAN_c4	RNF213
6.26e-112	1.51596	0.435	0.127	2.16e-107	TAN_c4	MX1
1.42e-98	1.34143	0.546	0.231	4.91e-94	TAN_c4	IFI6
1.06e-90	0.981165	0.848	0.643	3.66e-86	TAN_c4	IFITM3
1.46e-88	1.19763	0.612	0.32	5.03e-84	TAN_c4	PARP14
1.64e-88	1.33208	0.575	0.3	5.68e-84	TAN_c4	TNFSF13B
2.74e-84	1.23078	0.642	0.349	9.46e-80	TAN_c4	GBP1
1.56e-83	1.27168	0.447	0.168	5.39e-79	TAN_c4	DDX58
7.18e-79	1.15826	0.501	0.219	2.48e-74	TAN_c4	EIF2AK2
1.95e-73	1.00087	0.659	0.404	6.75e-69	TAN_c4	SP100
2.64e-60	1.07062	0.366	0.141	9.12e-56	TAN_c4	SAMD9L
2.27e-57	1.07601	0.384	0.17	7.84e-53	TAN_c4	TNFSF10
1.46e-55	0.924162	0.606	0.347	5.03e-51	TAN_c4	GBP5
5.03e-54	0.821614	0.677	0.501	1.74e-49	TAN_c4	ISG20
6.63e-52	0.829917	0.624	0.411	2.29e-47	TAN_c4	MX2
3.87e-48	0.895408	0.428	0.217	1.34e-43	TAN_c4	TRIM22
4.94e-48	0.925309	0.426	0.22	1.71e-43	TAN_c4	IFIH1
9.76e-47	0.98812	0.319	0.136	3.37e-42	TAN_c4	SAMHD1
3.38e-46	0.821093	0.561	0.353	1.17e-41	TAN_c4	SP110
3.91e-46	0.962745	0.357	0.159	1.35e-41	TAN_c4	SAMD9
1.51e-43	0.990048	0.291	0.114	5.21e-39	TAN_c4	EPSTI1
2.68e-40	0.683795	0.631	0.434	9.25e-36	TAN_c4	PLSCR1
7.1e-40	0.866665	0.378	0.189	2.45e-35	TAN_c4	APOL6
6.43e-37	0.699469	0.616	0.436	2.22e-32	TAN_c4	DDX60L
1.09e-36	0.646894	0.628	0.427	3.76e-32	TAN_c4	IFI16
5.03e-33	0.827589	0.353	0.197	1.73e-28	TAN_c4	TMEM123
3.81e-32	0.708341	0.408	0.227	1.31e-27	TAN_c4	PARP9
3.36e-30	0.675488	0.566	0.392	1.16e-25	TAN_c4	ZC3HAV1
7.49e-30	0.525885	0.805	0.669	2.58e-25	TAN_c4	FCGR3B
9.1e-28	0.768832	0.338	0.188	3.14e-23	TAN_c4	XRN1
3.57e-27	0.612028	0.579	0.418	1.23e-22	TAN_c4	ETV6
2.44e-26	0.697076	0.254	0.122	8.44e-22	TAN_c4	STAT2
2.9e-26	0.709668	0.284	0.139	1e-21	TAN_c4	GBP4
6.2e-25	0.558043	0.55	0.388	2.14e-20	TAN_c4	PSMB9
1.01e-24	0.732481	0.254	0.123	3.47e-20	TAN_c4	SP140
1.04e-24	0.52819	0.749	0.591	3.59e-20	TAN_c4	MNDA
1.46e-23	0.703915	0.395	0.247	5.04e-19	TAN_c4	FFAR2
5.84e-20	0.528497	0.338	0.197	2.02e-15	TAN_c4	DAPP1
2.53e-18	0.559118	0.279	0.153	8.72e-14	TAN_c4	GIMAP4
4.92e-18	0.518732	0.285	0.16	1.7e-13	TAN_c4	UBE2L6
2.35e-16	0.554112	0.485	0.357	8.12e-12	TAN_c4	TAGAP
4.32e-16	0.525034	0.281	0.164	1.49e-11	TAN_c4	DTX3L
4.84e-16	0.559752	0.269	0.163	1.67e-11	TAN_c4	TMEM140
7.57e-13	0.533591	0.308	0.208	2.61e-08	TAN_c4	HCAR3
7.72e-13	0.531743	0.385	0.274	2.66e-08	TAN_c4	UBR1

## Sheet: TAM
	p_val	avg_log2FC	pct.1	pct.2	p_val_adj	cluster	gene
AL078604.4	0	1.654687566	0.995	0.52	0	Macrophage_Inflammation_EIF2AK3	AL078604.4
FNIP2	0	1.508482798	0.995	0.767	0	Macrophage_Inflammation_EIF2AK3	FNIP2
PDE4DIP	0	1.376220311	0.971	0.554	0	Macrophage_Inflammation_EIF2AK3	PDE4DIP
RBM47	1.04E-304	1.171093204	0.999	0.857	3.60E-300	Macrophage_Inflammation_EIF2AK3	RBM47
NFKB1	3.84E-301	1.439079274	0.986	0.697	1.33E-296	Macrophage_Inflammation_EIF2AK3	NFKB1
AC016831.7	9.30E-285	1.009632514	0.934	0.449	3.21E-280	Macrophage_Inflammation_EIF2AK3	AC016831.7
SLC16A10	1.45E-284	1.327844528	0.988	0.658	4.99E-280	Macrophage_Inflammation_EIF2AK3	SLC16A10
KYNU	2.56E-283	1.342948639	0.983	0.722	8.83E-279	Macrophage_Inflammation_EIF2AK3	KYNU
ATP13A3	1.91E-281	1.113310766	0.995	0.739	6.60E-277	Macrophage_Inflammation_EIF2AK3	ATP13A3
CFLAR	2.51E-267	0.958160571	0.995	0.77	8.67E-263	Macrophage_Inflammation_EIF2AK3	CFLAR
HIVEP2	4.15E-258	1.270123374	0.935	0.519	1.43E-253	Macrophage_Inflammation_EIF2AK3	HIVEP2
EIF2AK3	2.11E-257	1.143270316	0.939	0.482	7.29E-253	Macrophage_Inflammation_EIF2AK3	EIF2AK3
ATP6V1H	9.69E-250	1.042044093	0.973	0.671	3.34E-245	Macrophage_Inflammation_EIF2AK3	ATP6V1H
ZNF267	3.60E-247	0.857716842	0.969	0.623	1.24E-242	Macrophage_Inflammation_EIF2AK3	ZNF267
LINC01619	2.03E-245	1.124397112	0.946	0.533	7.01E-241	Macrophage_Inflammation_EIF2AK3	LINC01619
AC025580.2	1.64E-238	0.970261677	0.88	0.389	5.66E-234	Macrophage_Inflammation_EIF2AK3	AC025580.2
GPBP1	3.37E-226	0.845323427	0.999	0.799	1.16E-221	Macrophage_Inflammation_EIF2AK3	GPBP1
SPAG9	4.63E-226	0.943154648	0.993	0.721	1.60E-221	Macrophage_Inflammation_EIF2AK3	SPAG9
SIPA1L1	1.12E-224	1.157902882	0.989	0.738	3.86E-220	Macrophage_Inflammation_EIF2AK3	SIPA1L1
KDM6B	6.33E-224	0.654379591	0.937	0.479	2.18E-219	Macrophage_Inflammation_EIF2AK3	KDM6B
KMO	1.19E-223	1.137295346	0.917	0.486	4.09E-219	Macrophage_Inflammation_EIF2AK3	KMO
MGAT1	3.47E-221	0.822035353	0.994	0.792	1.20E-216	Macrophage_Inflammation_EIF2AK3	MGAT1
ABL2	1.76E-218	0.942263401	0.978	0.683	6.08E-214	Macrophage_Inflammation_EIF2AK3	ABL2
GPR137B	1.11E-217	0.937027922	0.964	0.661	3.82E-213	Macrophage_Inflammation_EIF2AK3	GPR137B
FNDC3B	7.63E-217	1.066137534	0.999	0.822	2.63E-212	Macrophage_Inflammation_EIF2AK3	FNDC3B
CXCL2	1.54E-215	0.913521992	0.918	0.457	5.31E-211	Macrophage_Inflammation_EIF2AK3	CXCL2
ATP1B3	7.08E-215	1.225109689	0.99	0.767	2.44E-210	Macrophage_Inflammation_EIF2AK3	ATP1B3
AQP9	2.82E-214	0.965839434	0.948	0.556	9.74E-210	Macrophage_Inflammation_EIF2AK3	AQP9
CD44	3.04E-214	1.001079063	0.995	0.73	1.05E-209	Macrophage_Inflammation_EIF2AK3	CD44
ABCA1	9.44E-213	0.96480709	0.991	0.743	3.26E-208	Macrophage_Inflammation_EIF2AK3	ABCA1
SIK3	1.64E-212	0.913228905	0.986	0.683	5.65E-208	Macrophage_Inflammation_EIF2AK3	SIK3
DAPK1	1.90E-211	0.970147313	0.965	0.599	6.55E-207	Macrophage_Inflammation_EIF2AK3	DAPK1
AHR	3.70E-211	0.928936284	0.953	0.556	1.28E-206	Macrophage_Inflammation_EIF2AK3	AHR
SOD2	2.43E-210	0.786935193	1	0.802	8.39E-206	Macrophage_Inflammation_EIF2AK3	SOD2
IRAK2	4.38E-210	0.742910039	0.889	0.423	1.51E-205	Macrophage_Inflammation_EIF2AK3	IRAK2
RABGEF1	7.02E-207	0.979045034	0.918	0.541	2.43E-202	Macrophage_Inflammation_EIF2AK3	RABGEF1
MRPS6	8.84E-207	0.756117834	0.968	0.585	3.05E-202	Macrophage_Inflammation_EIF2AK3	MRPS6
DUSP2	4.10E-205	0.711341917	0.921	0.473	1.42E-200	Macrophage_Inflammation_EIF2AK3	DUSP2
TNFAIP3	2.24E-204	0.964765187	0.987	0.672	7.75E-200	Macrophage_Inflammation_EIF2AK3	TNFAIP3
LINC00513	2.60E-203	0.717886935	0.884	0.433	8.99E-199	Macrophage_Inflammation_EIF2AK3	LINC00513
BANP	3.85E-202	0.862840109	0.892	0.478	1.33E-197	Macrophage_Inflammation_EIF2AK3	BANP
HIBCH	4.96E-202	0.762306356	0.934	0.535	1.71E-197	Macrophage_Inflammation_EIF2AK3	HIBCH
CSGALNACT2	1.03E-201	0.884094337	0.952	0.618	3.56E-197	Macrophage_Inflammation_EIF2AK3	CSGALNACT2
B4GALT5	1.21E-200	0.834081423	0.959	0.604	4.18E-196	Macrophage_Inflammation_EIF2AK3	B4GALT5
FOSB	1.28E-200	0.866281852	0.983	0.654	4.41E-196	Macrophage_Inflammation_EIF2AK3	FOSB
MYO9B	6.10E-200	0.798166721	0.995	0.803	2.11E-195	Macrophage_Inflammation_EIF2AK3	MYO9B
NR4A2	1.20E-199	0.870642177	0.958	0.572	4.13E-195	Macrophage_Inflammation_EIF2AK3	NR4A2
NFAT5	2.04E-199	0.955246321	0.963	0.662	7.04E-195	Macrophage_Inflammation_EIF2AK3	NFAT5
NOTCH2NLC	1.02E-197	0.770087148	0.794	0.333	3.51E-193	Macrophage_Inflammation_EIF2AK3	NOTCH2NLC
MCTP1	1.53E-196	0.956937415	0.958	0.617	5.28E-192	Macrophage_Inflammation_EIF2AK3	MCTP1
AGAP3	2.41E-196	0.681504809	0.922	0.518	8.33E-192	Macrophage_Inflammation_EIF2AK3	AGAP3
SESTD1	1.86E-195	1.167547616	0.877	0.459	6.43E-191	Macrophage_Inflammation_EIF2AK3	SESTD1
NFKBIA	1.86E-194	0.799383904	0.998	0.807	6.42E-190	Macrophage_Inflammation_EIF2AK3	NFKBIA
ZHX2	2.56E-193	0.991805766	0.795	0.367	8.83E-189	Macrophage_Inflammation_EIF2AK3	ZHX2
ARL8B	6.27E-190	0.722571678	0.982	0.728	2.17E-185	Macrophage_Inflammation_EIF2AK3	ARL8B
TRAF3	1.04E-189	0.835636167	0.938	0.584	3.59E-185	Macrophage_Inflammation_EIF2AK3	TRAF3
ABR	1.48E-189	0.868150657	0.993	0.781	5.12E-185	Macrophage_Inflammation_EIF2AK3	ABR
FOSL2	2.30E-188	0.696068356	0.921	0.506	7.95E-184	Macrophage_Inflammation_EIF2AK3	FOSL2
ERN1	4.33E-188	0.731591385	0.939	0.547	1.50E-183	Macrophage_Inflammation_EIF2AK3	ERN1
ATP2C1	9.75E-188	0.993396533	0.973	0.706	3.37E-183	Macrophage_Inflammation_EIF2AK3	ATP2C1
KANSL1L	1.49E-187	0.912629468	0.907	0.531	5.16E-183	Macrophage_Inflammation_EIF2AK3	KANSL1L
MMP19	9.37E-187	0.847555847	0.847	0.413	3.24E-182	Macrophage_Inflammation_EIF2AK3	MMP19
AC099489.1	3.16E-184	1.273790325	0.691	0.258	1.09E-179	Macrophage_Inflammation_EIF2AK3	AC099489.1
HIF1A-AS3	1.06E-181	1.036600504	0.85	0.426	3.66E-177	Macrophage_Inflammation_EIF2AK3	HIF1A-AS3
HSPA6	1.60E-175	0.605291876	0.983	0.648	5.52E-171	Macrophage_Inflammation_EIF2AK3	HSPA6
UBE2D3	9.30E-175	0.666289385	0.999	0.867	3.21E-170	Macrophage_Inflammation_EIF2AK3	UBE2D3
HIF1A	9.53E-175	0.856274967	0.997	0.873	3.29E-170	Macrophage_Inflammation_EIF2AK3	HIF1A
NRP2	1.43E-174	0.88744904	0.923	0.611	4.94E-170	Macrophage_Inflammation_EIF2AK3	NRP2
SLC5A3	1.46E-174	0.619309777	0.932	0.543	5.04E-170	Macrophage_Inflammation_EIF2AK3	SLC5A3
PALM2-AKAP2	5.41E-174	1.187988189	0.823	0.429	1.87E-169	Macrophage_Inflammation_EIF2AK3	PALM2-AKAP2
RASGRP3	7.31E-174	1.131306557	0.841	0.465	2.52E-169	Macrophage_Inflammation_EIF2AK3	RASGRP3
SOCS3	7.68E-174	0.5707248	0.925	0.523	2.65E-169	Macrophage_Inflammation_EIF2AK3	SOCS3
MAP2K3	1.31E-173	0.569904759	0.928	0.539	4.51E-169	Macrophage_Inflammation_EIF2AK3	MAP2K3
APP	1.94E-173	1.073175488	0.948	0.669	6.71E-169	Macrophage_Inflammation_EIF2AK3	APP
AFF1	1.68E-172	0.897782989	0.985	0.738	5.80E-168	Macrophage_Inflammation_EIF2AK3	AFF1
MANBA	7.95E-172	0.86891934	0.959	0.701	2.74E-167	Macrophage_Inflammation_EIF2AK3	MANBA
PDE4B	1.36E-171	0.845364984	0.972	0.701	4.68E-167	Macrophage_Inflammation_EIF2AK3	PDE4B
CXCL3	1.42E-171	0.596968807	0.834	0.399	4.90E-167	Macrophage_Inflammation_EIF2AK3	CXCL3
SH3BP5	7.79E-171	0.825588831	0.85	0.429	2.69E-166	Macrophage_Inflammation_EIF2AK3	SH3BP5
EPAS1	5.82E-170	0.806711756	0.785	0.365	2.01E-165	Macrophage_Inflammation_EIF2AK3	EPAS1
GTF2IRD1	1.26E-168	0.775631694	0.754	0.329	4.36E-164	Macrophage_Inflammation_EIF2AK3	GTF2IRD1
MCU	3.12E-167	0.739160926	0.904	0.519	1.08E-162	Macrophage_Inflammation_EIF2AK3	MCU
MFSD4B	4.07E-167	1.05939693	0.799	0.418	1.41E-162	Macrophage_Inflammation_EIF2AK3	MFSD4B
DOCK4	4.39E-166	0.80820735	0.999	0.843	1.51E-161	Macrophage_Inflammation_EIF2AK3	DOCK4
NOCT	1.35E-165	0.647888725	0.788	0.353	4.65E-161	Macrophage_Inflammation_EIF2AK3	NOCT
AMPD3	4.69E-164	0.942500146	0.922	0.613	1.62E-159	Macrophage_Inflammation_EIF2AK3	AMPD3
GNA12	7.74E-164	0.625458645	0.947	0.604	2.67E-159	Macrophage_Inflammation_EIF2AK3	GNA12
UBE2R2	5.24E-163	0.696857268	0.969	0.688	1.81E-158	Macrophage_Inflammation_EIF2AK3	UBE2R2
IGF2R	2.02E-161	0.782861559	0.948	0.675	6.99E-157	Macrophage_Inflammation_EIF2AK3	IGF2R
FNDC3A	7.55E-161	0.976208708	0.977	0.747	2.61E-156	Macrophage_Inflammation_EIF2AK3	FNDC3A
PTPN1	1.54E-160	0.99175462	0.957	0.729	5.31E-156	Macrophage_Inflammation_EIF2AK3	PTPN1
NEAT1	4.78E-160	0.719880006	1	0.892	1.65E-155	Macrophage_Inflammation_EIF2AK3	NEAT1
CLK1	1.11E-159	0.560789547	0.987	0.713	3.84E-155	Macrophage_Inflammation_EIF2AK3	CLK1
TRIO	1.46E-159	0.607472053	0.992	0.734	5.04E-155	Macrophage_Inflammation_EIF2AK3	TRIO
SLC8B1	7.53E-159	0.76610717	0.9	0.544	2.60E-154	Macrophage_Inflammation_EIF2AK3	SLC8B1
MAP3K8	1.31E-158	0.799680179	0.948	0.653	4.51E-154	Macrophage_Inflammation_EIF2AK3	MAP3K8
AL356124.1	2.39E-158	0.622062143	0.851	0.443	8.26E-154	Macrophage_Inflammation_EIF2AK3	AL356124.1
G0S2	1.67E-157	0.586143788	0.923	0.546	5.77E-153	Macrophage_Inflammation_EIF2AK3	G0S2
UBTD2	2.00E-157	0.811545354	0.771	0.365	6.89E-153	Macrophage_Inflammation_EIF2AK3	UBTD2
PLAUR	4.16E-156	0.657786415	0.996	0.78	1.44E-151	Macrophage_Inflammation_EIF2AK3	PLAUR
PLIN2	6.55E-156	0.631345514	0.997	0.766	2.26E-151	Macrophage_Inflammation_EIF2AK3	PLIN2
HNRNPC	2.04E-155	0.727912926	0.985	0.859	7.03E-151	Macrophage_Inflammation_EIF2AK3	HNRNPC
REV3L	2.08E-155	0.910775078	0.889	0.53	7.17E-151	Macrophage_Inflammation_EIF2AK3	REV3L
PHLDA1	4.19E-155	0.570686162	0.813	0.395	1.45E-150	Macrophage_Inflammation_EIF2AK3	PHLDA1
DRAM1	8.85E-154	0.749297824	0.914	0.568	3.06E-149	Macrophage_Inflammation_EIF2AK3	DRAM1
DMXL2	1.59E-152	0.736430331	0.971	0.714	5.50E-148	Macrophage_Inflammation_EIF2AK3	DMXL2
IER3	3.35E-151	0.515126848	0.975	0.666	1.16E-146	Macrophage_Inflammation_EIF2AK3	IER3
ZBTB1	6.82E-151	0.632484419	0.918	0.579	2.35E-146	Macrophage_Inflammation_EIF2AK3	ZBTB1
CYTH1	1.46E-150	0.734494833	0.973	0.734	5.04E-146	Macrophage_Inflammation_EIF2AK3	CYTH1
FAM107B	3.90E-150	0.801474016	0.95	0.636	1.35E-145	Macrophage_Inflammation_EIF2AK3	FAM107B
MIR155HG	1.44E-149	0.977522746	0.81	0.419	4.97E-145	Macrophage_Inflammation_EIF2AK3	MIR155HG
CD109	4.77E-149	0.787343421	0.821	0.425	1.65E-144	Macrophage_Inflammation_EIF2AK3	CD109
WHRN	5.07E-148	0.507983868	0.649	0.239	1.75E-143	Macrophage_Inflammation_EIF2AK3	WHRN
HS3ST1	2.93E-147	0.785752766	0.911	0.574	1.01E-142	Macrophage_Inflammation_EIF2AK3	HS3ST1
STK10	4.05E-147	0.68686412	0.946	0.649	1.40E-142	Macrophage_Inflammation_EIF2AK3	STK10
DNAJB1	1.60E-146	0.500859899	1	0.83	5.54E-142	Macrophage_Inflammation_EIF2AK3	DNAJB1
ICAM1	3.66E-146	0.522164368	0.951	0.615	1.26E-141	Macrophage_Inflammation_EIF2AK3	ICAM1
TANK	7.08E-146	0.795580385	0.973	0.733	2.44E-141	Macrophage_Inflammation_EIF2AK3	TANK
YTHDF3	9.09E-146	0.563003075	0.945	0.627	3.14E-141	Macrophage_Inflammation_EIF2AK3	YTHDF3
WTAP	1.72E-145	0.641597154	0.961	0.683	5.92E-141	Macrophage_Inflammation_EIF2AK3	WTAP
KIF1B	4.47E-145	0.737750023	0.907	0.584	1.54E-140	Macrophage_Inflammation_EIF2AK3	KIF1B
CHMP1B	5.19E-145	0.697474726	0.884	0.52	1.79E-140	Macrophage_Inflammation_EIF2AK3	CHMP1B
CCDC138	1.22E-143	0.917042035	0.739	0.347	4.22E-139	Macrophage_Inflammation_EIF2AK3	CCDC138
WDFY1	2.91E-143	0.713217206	0.895	0.559	1.01E-138	Macrophage_Inflammation_EIF2AK3	WDFY1
C5AR1	3.37E-143	0.527839849	0.957	0.641	1.16E-138	Macrophage_Inflammation_EIF2AK3	C5AR1
KLF6	4.14E-143	0.714122198	0.986	0.825	1.43E-138	Macrophage_Inflammation_EIF2AK3	KLF6
FNIP1	4.47E-143	0.58828681	0.944	0.633	1.54E-138	Macrophage_Inflammation_EIF2AK3	FNIP1
RAB7A	5.79E-143	0.529768417	0.999	0.838	2.00E-138	Macrophage_Inflammation_EIF2AK3	RAB7A
CPEB4	6.36E-143	0.607341601	0.988	0.776	2.20E-138	Macrophage_Inflammation_EIF2AK3	CPEB4
MGLL	1.23E-141	0.672198004	0.804	0.422	4.26E-137	Macrophage_Inflammation_EIF2AK3	MGLL
ATP2B1	1.39E-140	0.858631498	0.941	0.668	4.79E-136	Macrophage_Inflammation_EIF2AK3	ATP2B1
TP53BP2	1.79E-140	0.535414616	0.84	0.457	6.17E-136	Macrophage_Inflammation_EIF2AK3	TP53BP2
ATP6V1C1	8.95E-140	0.58916013	0.943	0.659	3.09E-135	Macrophage_Inflammation_EIF2AK3	ATP6V1C1
PLPP3	1.26E-139	1.001527759	0.654	0.269	4.35E-135	Macrophage_Inflammation_EIF2AK3	PLPP3
GLS	2.31E-139	0.746830262	0.956	0.695	7.99E-135	Macrophage_Inflammation_EIF2AK3	GLS
ZNF331	3.80E-139	0.580192479	0.928	0.584	1.31E-134	Macrophage_Inflammation_EIF2AK3	ZNF331
BTBD9	2.09E-138	0.853191384	0.933	0.612	7.23E-134	Macrophage_Inflammation_EIF2AK3	BTBD9
EDEM1	6.68E-137	0.517868012	0.85	0.476	2.31E-132	Macrophage_Inflammation_EIF2AK3	EDEM1
PDE7A	3.38E-136	0.840208809	0.849	0.513	1.17E-131	Macrophage_Inflammation_EIF2AK3	PDE7A
SDS	5.14E-136	0.646378265	0.84	0.458	1.77E-131	Macrophage_Inflammation_EIF2AK3	SDS
GNA13	2.96E-134	0.611757748	0.972	0.74	1.02E-129	Macrophage_Inflammation_EIF2AK3	GNA13
CYTOR	7.81E-134	0.75356426	0.893	0.55	2.70E-129	Macrophage_Inflammation_EIF2AK3	CYTOR
IRF8	2.34E-133	0.538260683	0.938	0.625	8.07E-129	Macrophage_Inflammation_EIF2AK3	IRF8
ZFAND5	3.45E-133	0.546427518	0.971	0.709	1.19E-128	Macrophage_Inflammation_EIF2AK3	ZFAND5
PELI1	2.01E-132	0.908463614	0.929	0.636	6.93E-128	Macrophage_Inflammation_EIF2AK3	PELI1
AP1S3	1.60E-131	0.753935224	0.646	0.272	5.53E-127	Macrophage_Inflammation_EIF2AK3	AP1S3
NAA50	8.47E-131	0.510187614	0.95	0.65	2.92E-126	Macrophage_Inflammation_EIF2AK3	NAA50
AGPAT4	1.33E-130	0.746090635	0.762	0.394	4.58E-126	Macrophage_Inflammation_EIF2AK3	AGPAT4
RYBP	2.30E-130	0.681432021	0.917	0.594	7.96E-126	Macrophage_Inflammation_EIF2AK3	RYBP
PRNP	2.94E-130	0.57068177	0.962	0.691	1.02E-125	Macrophage_Inflammation_EIF2AK3	PRNP
UBAP1	6.50E-130	0.519938493	0.894	0.553	2.24E-125	Macrophage_Inflammation_EIF2AK3	UBAP1
SNAPC1	7.93E-130	0.653065169	0.767	0.385	2.74E-125	Macrophage_Inflammation_EIF2AK3	SNAPC1
CELF6	1.13E-129	0.720025998	0.636	0.263	3.92E-125	Macrophage_Inflammation_EIF2AK3	CELF6
G3BP1	1.26E-129	0.565554831	0.951	0.685	4.35E-125	Macrophage_Inflammation_EIF2AK3	G3BP1
LCP2	2.00E-129	0.59212253	0.989	0.812	6.91E-125	Macrophage_Inflammation_EIF2AK3	LCP2
TACC1	2.38E-129	0.645304006	0.97	0.754	8.22E-125	Macrophage_Inflammation_EIF2AK3	TACC1
BRAF	4.03E-129	0.734273531	0.917	0.607	1.39E-124	Macrophage_Inflammation_EIF2AK3	BRAF
SARNP	4.41E-129	0.962972396	0.922	0.625	1.52E-124	Macrophage_Inflammation_EIF2AK3	SARNP
ELL2	5.40E-128	0.654898323	0.99	0.783	1.86E-123	Macrophage_Inflammation_EIF2AK3	ELL2
TFPI	6.57E-128	0.761738592	0.612	0.251	2.27E-123	Macrophage_Inflammation_EIF2AK3	TFPI
MXD1	2.41E-127	0.564980449	0.914	0.587	8.32E-123	Macrophage_Inflammation_EIF2AK3	MXD1
CLIC2	6.46E-127	0.829203747	0.691	0.334	2.23E-122	Macrophage_Inflammation_EIF2AK3	CLIC2
REL	1.28E-126	0.636519643	0.975	0.75	4.42E-122	Macrophage_Inflammation_EIF2AK3	REL
MIR181A1HG	1.77E-126	0.656632332	0.857	0.508	6.11E-122	Macrophage_Inflammation_EIF2AK3	MIR181A1HG
ASAP1	1.81E-126	0.657189932	0.983	0.776	6.26E-122	Macrophage_Inflammation_EIF2AK3	ASAP1
FMNL2	2.34E-126	0.7362678	0.988	0.809	8.08E-122	Macrophage_Inflammation_EIF2AK3	FMNL2
TNFAIP8	2.45E-126	0.676399222	0.95	0.668	8.45E-122	Macrophage_Inflammation_EIF2AK3	TNFAIP8
HIVEP1	3.35E-126	0.617614899	0.737	0.355	1.16E-121	Macrophage_Inflammation_EIF2AK3	HIVEP1
TAOK3	7.57E-126	0.648974917	0.996	0.859	2.61E-121	Macrophage_Inflammation_EIF2AK3	TAOK3
HEXA	2.91E-125	0.620873321	0.969	0.721	1.01E-120	Macrophage_Inflammation_EIF2AK3	HEXA
AC009690.2	2.13E-124	0.606184181	0.631	0.261	7.37E-120	Macrophage_Inflammation_EIF2AK3	AC009690.2
ERBIN	5.21E-124	0.703110316	0.942	0.675	1.80E-119	Macrophage_Inflammation_EIF2AK3	ERBIN
CEBPB	2.03E-123	0.541359075	0.994	0.842	6.99E-119	Macrophage_Inflammation_EIF2AK3	CEBPB
USP12	5.53E-123	0.729487833	0.836	0.511	1.91E-118	Macrophage_Inflammation_EIF2AK3	USP12
PDE4A	8.19E-123	0.540189335	0.807	0.44	2.83E-118	Macrophage_Inflammation_EIF2AK3	PDE4A
NAMPT	1.07E-122	0.546835565	0.987	0.774	3.70E-118	Macrophage_Inflammation_EIF2AK3	NAMPT
DENND5A	1.76E-122	0.682154363	0.895	0.571	6.07E-118	Macrophage_Inflammation_EIF2AK3	DENND5A
JMJD1C	1.89E-122	0.70644278	0.99	0.814	6.52E-118	Macrophage_Inflammation_EIF2AK3	JMJD1C
SH3PXD2B	2.41E-122	0.557557073	0.861	0.517	8.34E-118	Macrophage_Inflammation_EIF2AK3	SH3PXD2B
BTG1	2.71E-122	0.547296393	0.996	0.861	9.34E-118	Macrophage_Inflammation_EIF2AK3	BTG1
ARL4C	7.88E-122	0.571015582	0.92	0.607	2.72E-117	Macrophage_Inflammation_EIF2AK3	ARL4C
CXCR4	1.16E-121	0.529328027	0.865	0.513	4.02E-117	Macrophage_Inflammation_EIF2AK3	CXCR4
ADAMDEC1	1.32E-121	0.633001279	0.854	0.502	4.57E-117	Macrophage_Inflammation_EIF2AK3	ADAMDEC1
JUNB	3.24E-121	0.604834853	0.986	0.78	1.12E-116	Macrophage_Inflammation_EIF2AK3	JUNB
LONRF3	6.63E-121	0.568629909	0.645	0.273	2.29E-116	Macrophage_Inflammation_EIF2AK3	LONRF3
ITPKB	1.08E-120	0.608053572	0.687	0.33	3.73E-116	Macrophage_Inflammation_EIF2AK3	ITPKB
NPHS1	1.51E-120	0.522834156	0.566	0.205	5.20E-116	Macrophage_Inflammation_EIF2AK3	NPHS1
CCL18	1.45E-119	0.825263104	0.757	0.386	5.01E-115	Macrophage_Inflammation_EIF2AK3	CCL18
ZC3H12C	1.64E-119	0.569383907	0.751	0.383	5.68E-115	Macrophage_Inflammation_EIF2AK3	ZC3H12C
APLP2	4.13E-117	0.509636473	0.997	0.892	1.43E-112	Macrophage_Inflammation_EIF2AK3	APLP2
PAPSS2	5.50E-117	0.740265895	0.769	0.41	1.90E-112	Macrophage_Inflammation_EIF2AK3	PAPSS2
ADCY3	7.31E-117	0.616098776	0.834	0.496	2.53E-112	Macrophage_Inflammation_EIF2AK3	ADCY3
CLIC4	1.65E-116	0.561422223	0.89	0.567	5.69E-112	Macrophage_Inflammation_EIF2AK3	CLIC4
BAZ1A	2.37E-116	0.579878131	0.967	0.731	8.18E-112	Macrophage_Inflammation_EIF2AK3	BAZ1A
RALA	2.14E-115	0.577853207	0.947	0.686	7.38E-111	Macrophage_Inflammation_EIF2AK3	RALA
NPC1	3.26E-115	0.578608614	0.91	0.615	1.13E-110	Macrophage_Inflammation_EIF2AK3	NPC1
BCAT1	6.66E-114	0.552881395	0.933	0.65	2.30E-109	Macrophage_Inflammation_EIF2AK3	BCAT1
DSE	6.68E-114	0.580168349	0.98	0.774	2.31E-109	Macrophage_Inflammation_EIF2AK3	DSE
ACSL3	8.60E-114	0.688205219	0.922	0.644	2.97E-109	Macrophage_Inflammation_EIF2AK3	ACSL3
GBE1	4.92E-113	0.955211599	0.824	0.501	1.70E-108	Macrophage_Inflammation_EIF2AK3	GBE1
GK	7.11E-113	0.636682129	0.938	0.669	2.46E-108	Macrophage_Inflammation_EIF2AK3	GK
FNBP1	1.78E-112	0.834243659	0.946	0.734	6.13E-108	Macrophage_Inflammation_EIF2AK3	FNBP1
UBE2H	2.80E-112	0.589146028	0.925	0.644	9.68E-108	Macrophage_Inflammation_EIF2AK3	UBE2H
CDR2	2.22E-111	0.505729838	0.695	0.34	7.67E-107	Macrophage_Inflammation_EIF2AK3	CDR2
IQGAP2	1.73E-110	0.548157787	0.934	0.655	5.96E-106	Macrophage_Inflammation_EIF2AK3	IQGAP2
TSC22D1	1.70E-109	0.535431071	0.774	0.423	5.88E-105	Macrophage_Inflammation_EIF2AK3	TSC22D1
JMY	1.92E-109	0.570497142	0.667	0.31	6.63E-105	Macrophage_Inflammation_EIF2AK3	JMY
AC243829.4	9.15E-109	0.779565755	0.542	0.214	3.16E-104	Macrophage_Inflammation_EIF2AK3	AC243829.4
AKAP13	1.35E-108	0.545794211	0.997	0.862	4.67E-104	Macrophage_Inflammation_EIF2AK3	AKAP13
GPR183	4.73E-108	0.502350221	0.925	0.638	1.63E-103	Macrophage_Inflammation_EIF2AK3	GPR183
TBC1D8	6.51E-106	0.610968314	0.867	0.554	2.25E-101	Macrophage_Inflammation_EIF2AK3	TBC1D8
RALGAPA1	8.50E-106	0.687233533	0.841	0.532	2.93E-101	Macrophage_Inflammation_EIF2AK3	RALGAPA1
NUMB	1.31E-105	0.571385435	0.968	0.727	4.53E-101	Macrophage_Inflammation_EIF2AK3	NUMB
TAGAP	3.83E-104	0.500982606	0.739	0.392	1.32E-99	Macrophage_Inflammation_EIF2AK3	TAGAP
JARID2	8.78E-103	0.641557362	0.948	0.695	3.03E-98	Macrophage_Inflammation_EIF2AK3	JARID2
CTNNB1	1.08E-102	0.518656886	0.965	0.748	3.75E-98	Macrophage_Inflammation_EIF2AK3	CTNNB1
LNCAROD	1.19E-102	0.844188801	0.928	0.673	4.12E-98	Macrophage_Inflammation_EIF2AK3	LNCAROD
CYB5R4	4.87E-102	0.512591046	0.902	0.613	1.68E-97	Macrophage_Inflammation_EIF2AK3	CYB5R4
SNX9	1.14E-101	0.676922787	0.93	0.674	3.93E-97	Macrophage_Inflammation_EIF2AK3	SNX9
MBP	3.13E-101	0.511954444	0.958	0.726	1.08E-96	Macrophage_Inflammation_EIF2AK3	MBP
ZC3HAV1	6.59E-100	0.580795286	0.948	0.706	2.28E-95	Macrophage_Inflammation_EIF2AK3	ZC3HAV1
DNAH17	1.41E-99	0.594600514	0.527	0.203	4.87E-95	Macrophage_Inflammation_EIF2AK3	DNAH17
DENND4A	3.25E-99	0.636764734	0.871	0.579	1.12E-94	Macrophage_Inflammation_EIF2AK3	DENND4A
NEDD4L	5.45E-99	0.828935231	0.7	0.387	1.88E-94	Macrophage_Inflammation_EIF2AK3	NEDD4L
NRIP1	1.66E-98	0.748844558	0.929	0.708	5.74E-94	Macrophage_Inflammation_EIF2AK3	NRIP1
FOXO3	2.44E-98	0.604944586	0.931	0.677	8.44E-94	Macrophage_Inflammation_EIF2AK3	FOXO3
PIK3R5	3.26E-98	0.529672123	0.931	0.678	1.12E-93	Macrophage_Inflammation_EIF2AK3	PIK3R5
ANTXR2	1.10E-97	0.525470513	0.71	0.373	3.81E-93	Macrophage_Inflammation_EIF2AK3	ANTXR2
MCOLN2	2.66E-95	0.668080195	0.585	0.275	9.19E-91	Macrophage_Inflammation_EIF2AK3	MCOLN2
TFDP2	3.45E-95	0.60644426	0.741	0.418	1.19E-90	Macrophage_Inflammation_EIF2AK3	TFDP2
SEMA3C	3.58E-95	0.737370665	0.665	0.334	1.24E-90	Macrophage_Inflammation_EIF2AK3	SEMA3C
TET2	1.48E-94	0.840067679	0.91	0.681	5.10E-90	Macrophage_Inflammation_EIF2AK3	TET2
EPG5	2.04E-94	0.662645935	0.757	0.446	7.03E-90	Macrophage_Inflammation_EIF2AK3	EPG5
ZFP36	2.01E-93	0.592384556	0.967	0.768	6.93E-89	Macrophage_Inflammation_EIF2AK3	ZFP36
BASP1	5.69E-93	0.563016513	0.96	0.762	1.96E-88	Macrophage_Inflammation_EIF2AK3	BASP1
STAT4	3.07E-91	0.791319452	0.557	0.25	1.06E-86	Macrophage_Inflammation_EIF2AK3	STAT4
NAF1	7.75E-89	0.658881052	0.684	0.366	2.67E-84	Macrophage_Inflammation_EIF2AK3	NAF1
PITPNC1	8.66E-89	0.595413969	0.762	0.452	2.99E-84	Macrophage_Inflammation_EIF2AK3	PITPNC1
BCL11A	1.08E-88	0.516113939	0.523	0.216	3.73E-84	Macrophage_Inflammation_EIF2AK3	BCL11A
DLEU2	2.17E-88	0.557597576	0.942	0.701	7.49E-84	Macrophage_Inflammation_EIF2AK3	DLEU2
HERC1	2.31E-87	0.578590185	0.9	0.652	7.96E-83	Macrophage_Inflammation_EIF2AK3	HERC1
ZFYVE16	2.52E-87	0.518599295	0.823	0.538	8.69E-83	Macrophage_Inflammation_EIF2AK3	ZFYVE16
RAPGEF2	3.29E-87	0.538527541	0.884	0.616	1.14E-82	Macrophage_Inflammation_EIF2AK3	RAPGEF2
PDE8A	4.55E-87	0.56566627	0.824	0.535	1.57E-82	Macrophage_Inflammation_EIF2AK3	PDE8A
PHACTR4	3.82E-86	0.554815297	0.884	0.62	1.32E-81	Macrophage_Inflammation_EIF2AK3	PHACTR4
CBLB	1.58E-82	0.681108583	0.723	0.422	5.44E-78	Macrophage_Inflammation_EIF2AK3	CBLB
GEM	1.66E-81	0.786159757	0.571	0.269	5.72E-77	Macrophage_Inflammation_EIF2AK3	GEM
RBBP8	2.70E-81	0.573686581	0.609	0.307	9.34E-77	Macrophage_Inflammation_EIF2AK3	RBBP8
RUFY3	2.67E-80	0.543364313	0.826	0.558	9.21E-76	Macrophage_Inflammation_EIF2AK3	RUFY3
ZNF804A	4.10E-78	0.563567878	0.657	0.355	1.42E-73	Macrophage_Inflammation_EIF2AK3	ZNF804A
ATF6	1.05E-76	0.731495085	0.904	0.691	3.63E-72	Macrophage_Inflammation_EIF2AK3	ATF6
RNF144B	1.04E-66	0.642128413	0.852	0.627	3.60E-62	Macrophage_Inflammation_EIF2AK3	RNF144B
ATF7IP2	1.28E-57	0.841382986	0.693	0.442	4.41E-53	Macrophage_Inflammation_EIF2AK3	ATF7IP2
TTTY14	6.18E-50	0.662269598	0.631	0.401	2.14E-45	Macrophage_Inflammation_EIF2AK3	TTTY14
CMSS1	1.22E-31	1.136912637	0.541	0.369	4.20E-27	Macrophage_Inflammation_EIF2AK3	CMSS1
SERF2	6.37E-113	0.515478754	0.961	0.967	2.20E-108	Macrophage_C3	SERF2
ATP5F1E	1.18E-109	0.504918764	0.964	0.972	4.06E-105	Macrophage_C3	ATP5F1E
S100A11	1.08E-108	0.552440839	0.986	0.985	3.73E-104	Macrophage_C3	S100A11
RPL8	2.71E-108	0.511117307	0.959	0.97	9.37E-104	Macrophage_C3	RPL8
SH3BGRL3	1.97E-106	0.614082051	0.954	0.951	6.79E-102	Macrophage_C3	SH3BGRL3
FCER1G	4.09E-95	0.573540892	0.973	0.962	1.41E-90	Macrophage_C3	FCER1G
S100A9	1.19E-88	0.72943466	0.953	0.961	4.11E-84	Macrophage_C3	S100A9
FTH1	5.98E-84	0.664128646	0.995	0.991	2.06E-79	Macrophage_C3	FTH1
S100A8	4.91E-82	0.814871695	0.876	0.88	1.70E-77	Macrophage_C3	S100A8
AIF1	5.77E-81	0.530118466	0.962	0.969	1.99E-76	Macrophage_C3	AIF1
GAPDH	1.66E-78	0.55315343	0.974	0.975	5.73E-74	Macrophage_C3	GAPDH
S100A10	6.01E-71	0.625175462	0.896	0.848	2.07E-66	Macrophage_C3	S100A10
TIMP1	7.24E-69	0.847445393	0.833	0.838	2.50E-64	Macrophage_C3	TIMP1
HLA-DRB1	1.56E-68	1.082653516	0.9	0.947	5.38E-64	Macrophage_C3	HLA-DRB1
HLA-DQA1	5.80E-68	0.787035177	0.713	0.794	2.00E-63	Macrophage_C3	HLA-DQA1
CALM1	6.00E-68	0.526534056	0.946	0.958	2.07E-63	Macrophage_C3	CALM1
HCST	2.65E-67	0.534629883	0.788	0.824	9.13E-63	Macrophage_C3	HCST
S100A6	1.05E-62	0.601945881	0.896	0.859	3.63E-58	Macrophage_C3	S100A6
CSTB	1.13E-62	0.576615112	0.896	0.911	3.89E-58	Macrophage_C3	CSTB
HLA-DRA	3.63E-62	0.610043536	0.977	0.986	1.25E-57	Macrophage_C3	HLA-DRA
LYZ	1.67E-59	1.022781164	0.873	0.861	5.77E-55	Macrophage_C3	LYZ
IGSF6	5.27E-55	0.840446806	0.529	0.554	1.82E-50	Macrophage_C3	IGSF6
HLA-DQB1	8.53E-50	0.673124202	0.81	0.84	2.94E-45	Macrophage_C3	HLA-DQB1
FBP1	4.45E-49	0.610466693	0.565	0.581	1.54E-44	Macrophage_C3	FBP1
MT-ND4L	2.10E-47	0.548445208	0.777	0.853	7.26E-43	Macrophage_C3	MT-ND4L
MT-ATP8	3.26E-47	0.733683407	0.72	0.823	1.13E-42	Macrophage_C3	MT-ATP8
LGALS1	5.22E-46	0.528934891	0.94	0.901	1.80E-41	Macrophage_C3	LGALS1
C15orf48	1.39E-44	0.558075488	0.81	0.788	4.79E-40	Macrophage_C3	C15orf48
MT2A	3.49E-43	0.762124485	0.844	0.856	1.21E-38	Macrophage_C3	MT2A
IL1B	2.79E-31	0.763589232	0.559	0.6	9.62E-27	Macrophage_C3	IL1B
BCL2A1	1.03E-24	0.590091498	0.804	0.802	3.56E-20	Macrophage_C3	BCL2A1
IL7R	5.06E-21	0.536075943	0.532	0.561	1.75E-16	Macrophage_C3	IL7R
CCL20	3.01E-20	0.757099706	0.446	0.505	1.04E-15	Macrophage_C3	CCL20
SPP1	3.52E-17	0.548729509	0.89	0.958	1.22E-12	Macrophage_C3	SPP1
CXCL8	1.94E-16	0.588005144	0.654	0.693	6.69E-12	Macrophage_C3	CXCL8
HMGB2	8.07E-268	2.159324985	0.918	0.549	2.78E-263	Macrophage_Proliferation_MKI67	HMGB2
STMN1	1.12E-261	2.03309443	0.881	0.333	3.86E-257	Macrophage_Proliferation_MKI67	STMN1
TYMS	9.16E-250	1.660855759	0.805	0.041	3.16E-245	Macrophage_Proliferation_MKI67	TYMS
H2AFZ	3.07E-246	1.925205627	0.909	0.785	1.06E-241	Macrophage_Proliferation_MKI67	H2AFZ
TUBB	1.76E-242	1.869931745	0.965	0.803	6.08E-238	Macrophage_Proliferation_MKI67	TUBB
PCLAF	5.07E-241	1.737586344	0.783	0.054	1.75E-236	Macrophage_Proliferation_MKI67	PCLAF
TOP2A	7.07E-232	2.381426492	0.72	0.032	2.44E-227	Macrophage_Proliferation_MKI67	TOP2A
DUT	3.68E-228	1.711696104	0.849	0.447	1.27E-223	Macrophage_Proliferation_MKI67	DUT
MKI67	1.42E-215	1.85843421	0.682	0.025	4.91E-211	Macrophage_Proliferation_MKI67	MKI67
CENPK	1.95E-204	1.208985248	0.783	0.08	6.74E-200	Macrophage_Proliferation_MKI67	CENPK
TK1	5.40E-203	1.224679756	0.739	0.057	1.86E-198	Macrophage_Proliferation_MKI67	TK1
CDK1	3.08E-196	1.360958208	0.73	0.115	1.06E-191	Macrophage_Proliferation_MKI67	CDK1
TUBA1B	5.41E-194	1.776821609	1	0.932	1.87E-189	Macrophage_Proliferation_MKI67	TUBA1B
RRM2	7.25E-187	1.555462828	0.585	0.024	2.50E-182	Macrophage_Proliferation_MKI67	RRM2
KIF11	8.65E-182	1.088477447	0.623	0.033	2.99E-177	Macrophage_Proliferation_MKI67	KIF11
HMGN2	8.59E-180	1.64155776	0.947	0.817	2.97E-175	Macrophage_Proliferation_MKI67	HMGN2
DIAPH3	5.25E-179	1.421924174	0.601	0.027	1.81E-174	Macrophage_Proliferation_MKI67	DIAPH3
CLSPN	2.58E-177	1.143985874	0.689	0.06	8.92E-173	Macrophage_Proliferation_MKI67	CLSPN
CENPM	3.79E-177	0.791168577	0.588	0.019	1.31E-172	Macrophage_Proliferation_MKI67	CENPM
CENPF	2.66E-175	1.944957938	0.645	0.047	9.18E-171	Macrophage_Proliferation_MKI67	CENPF
PCNA	5.21E-175	1.462778672	0.761	0.244	1.80E-170	Macrophage_Proliferation_MKI67	PCNA
CKS1B	4.26E-174	1.317196846	0.77	0.219	1.47E-169	Macrophage_Proliferation_MKI67	CKS1B
TMPO	7.40E-174	1.390689266	0.893	0.334	2.56E-169	Macrophage_Proliferation_MKI67	TMPO
CEP55	1.75E-167	1.064299556	0.61	0.033	6.05E-163	Macrophage_Proliferation_MKI67	CEP55
NCAPG	5.14E-167	0.927059435	0.588	0.027	1.77E-162	Macrophage_Proliferation_MKI67	NCAPG
DEK	1.08E-164	1.27157662	0.962	0.847	3.74E-160	Macrophage_Proliferation_MKI67	DEK
UBE2C	2.21E-162	1.353230827	0.575	0.03	7.63E-158	Macrophage_Proliferation_MKI67	UBE2C
NUCKS1	6.35E-161	1.360004143	0.953	0.799	2.19E-156	Macrophage_Proliferation_MKI67	NUCKS1
FAM111B	2.07E-159	0.998091408	0.528	0.015	7.15E-155	Macrophage_Proliferation_MKI67	FAM111B
MELK	1.63E-157	0.901647705	0.56	0.026	5.62E-153	Macrophage_Proliferation_MKI67	MELK
NUSAP1	7.71E-157	1.470306535	0.717	0.14	2.66E-152	Macrophage_Proliferation_MKI67	NUSAP1
RAD51AP1	3.59E-154	1.08699115	0.77	0.159	1.24E-149	Macrophage_Proliferation_MKI67	RAD51AP1
MAD2L1	7.93E-153	0.891281858	0.61	0.048	2.74E-148	Macrophage_Proliferation_MKI67	MAD2L1
TPX2	1.04E-152	1.172879512	0.572	0.038	3.57E-148	Macrophage_Proliferation_MKI67	TPX2
SMC4	5.57E-150	1.296355818	0.799	0.26	1.92E-145	Macrophage_Proliferation_MKI67	SMC4
KNL1	2.50E-149	1.027349723	0.557	0.033	8.62E-145	Macrophage_Proliferation_MKI67	KNL1
SHCBP1	3.12E-146	0.931007348	0.682	0.082	1.08E-141	Macrophage_Proliferation_MKI67	SHCBP1
NUF2	5.60E-145	0.883726515	0.541	0.03	1.93E-140	Macrophage_Proliferation_MKI67	NUF2
ESCO2	6.23E-144	0.922095094	0.522	0.024	2.15E-139	Macrophage_Proliferation_MKI67	ESCO2
ATAD2	6.77E-142	1.159632354	0.714	0.114	2.34E-137	Macrophage_Proliferation_MKI67	ATAD2
POLQ	1.33E-140	1.015545276	0.535	0.03	4.61E-136	Macrophage_Proliferation_MKI67	POLQ
LMNB1	6.87E-140	1.021710311	0.73	0.152	2.37E-135	Macrophage_Proliferation_MKI67	LMNB1
TCF19	9.17E-138	0.654172881	0.531	0.029	3.17E-133	Macrophage_Proliferation_MKI67	TCF19
GTSE1	1.78E-137	0.964812676	0.513	0.029	6.15E-133	Macrophage_Proliferation_MKI67	GTSE1
HMMR	2.45E-137	1.212767818	0.538	0.039	8.44E-133	Macrophage_Proliferation_MKI67	HMMR
ANLN	7.98E-135	1.06902268	0.572	0.061	2.75E-130	Macrophage_Proliferation_MKI67	ANLN
SMC2	1.14E-133	1.060705864	0.752	0.186	3.95E-129	Macrophage_Proliferation_MKI67	SMC2
BARD1	3.94E-132	1.162859263	0.723	0.16	1.36E-127	Macrophage_Proliferation_MKI67	BARD1
NASP	5.21E-131	1.137390223	0.887	0.599	1.80E-126	Macrophage_Proliferation_MKI67	NASP
HELLS	5.74E-130	1.053785431	0.667	0.109	1.98E-125	Macrophage_Proliferation_MKI67	HELLS
BUB1	6.93E-130	0.728658438	0.513	0.031	2.39E-125	Macrophage_Proliferation_MKI67	BUB1
BIRC5	8.92E-130	0.976519962	0.547	0.043	3.08E-125	Macrophage_Proliferation_MKI67	BIRC5
ORC6	2.09E-128	0.744634985	0.604	0.068	7.21E-124	Macrophage_Proliferation_MKI67	ORC6
ZWINT	1.78E-126	0.784842109	0.619	0.084	6.15E-122	Macrophage_Proliferation_MKI67	ZWINT
DHFR	1.47E-125	0.94144116	0.676	0.135	5.07E-121	Macrophage_Proliferation_MKI67	DHFR
CDKN3	3.64E-125	0.877431079	0.506	0.034	1.26E-120	Macrophage_Proliferation_MKI67	CDKN3
PRC1	6.91E-125	0.900236605	0.528	0.048	2.38E-120	Macrophage_Proliferation_MKI67	PRC1
FANCI	1.01E-124	0.851986213	0.601	0.073	3.47E-120	Macrophage_Proliferation_MKI67	FANCI
UHRF1	1.43E-123	0.716711199	0.566	0.052	4.95E-119	Macrophage_Proliferation_MKI67	UHRF1
BRCA1	1.62E-117	0.793614804	0.588	0.077	5.59E-113	Macrophage_Proliferation_MKI67	BRCA1
ANP32B	6.08E-117	1.017434474	0.918	0.715	2.10E-112	Macrophage_Proliferation_MKI67	ANP32B
MCM4	6.08E-116	0.861329703	0.619	0.09	2.10E-111	Macrophage_Proliferation_MKI67	MCM4
MCM7	4.08E-115	0.811011221	0.642	0.108	1.41E-110	Macrophage_Proliferation_MKI67	MCM7
HIST1H4C	4.61E-113	2.071696007	0.692	0.193	1.59E-108	Macrophage_Proliferation_MKI67	HIST1H4C
RANBP1	3.65E-108	0.98962192	0.792	0.548	1.26E-103	Macrophage_Proliferation_MKI67	RANBP1
PTTG1	3.78E-108	1.179698813	0.575	0.17	1.31E-103	Macrophage_Proliferation_MKI67	PTTG1
DTYMK	1.71E-107	0.91007725	0.664	0.196	5.91E-103	Macrophage_Proliferation_MKI67	DTYMK
RFC3	1.06E-104	0.953236975	0.582	0.089	3.65E-100	Macrophage_Proliferation_MKI67	RFC3
BRCA2	4.44E-104	1.002262566	0.679	0.179	1.53E-99	Macrophage_Proliferation_MKI67	BRCA2
KIF20B	2.36E-101	0.923351459	0.67	0.173	8.16E-97	Macrophage_Proliferation_MKI67	KIF20B
H2AFV	3.89E-100	0.970264596	0.808	0.686	1.34E-95	Macrophage_Proliferation_MKI67	H2AFV
ATAD5	2.45E-99	0.878354183	0.582	0.101	8.47E-95	Macrophage_Proliferation_MKI67	ATAD5
CENPE	1.40E-98	1.091446023	0.525	0.091	4.83E-94	Macrophage_Proliferation_MKI67	CENPE
FAM111A	7.67E-98	0.950338246	0.755	0.356	2.65E-93	Macrophage_Proliferation_MKI67	FAM111A
MCM3	9.99E-98	0.814690773	0.629	0.147	3.45E-93	Macrophage_Proliferation_MKI67	MCM3
SGO2	3.74E-93	0.844771083	0.509	0.084	1.29E-88	Macrophage_Proliferation_MKI67	SGO2
PRKDC	4.12E-93	0.964678278	0.865	0.592	1.42E-88	Macrophage_Proliferation_MKI67	PRKDC
RAN	1.68E-92	0.950184209	0.899	0.784	5.79E-88	Macrophage_Proliferation_MKI67	RAN
DNAJC9	2.76E-92	0.781276105	0.72	0.22	9.52E-88	Macrophage_Proliferation_MKI67	DNAJC9
PRIM1	9.67E-92	0.591361691	0.553	0.081	3.34E-87	Macrophage_Proliferation_MKI67	PRIM1
CENPP	1.79E-91	1.377963348	0.689	0.298	6.17E-87	Macrophage_Proliferation_MKI67	CENPP
RRM1	2.00E-90	0.760728765	0.654	0.206	6.90E-86	Macrophage_Proliferation_MKI67	RRM1
VRK1	9.95E-90	0.700474423	0.642	0.156	3.44E-85	Macrophage_Proliferation_MKI67	VRK1
RPA3	1.06E-89	0.846466628	0.73	0.386	3.67E-85	Macrophage_Proliferation_MKI67	RPA3
BRIP1	3.85E-89	1.059588957	0.553	0.118	1.33E-84	Macrophage_Proliferation_MKI67	BRIP1
ASF1B	4.09E-89	0.550017482	0.506	0.066	1.41E-84	Macrophage_Proliferation_MKI67	ASF1B
GMNN	6.43E-87	0.727459219	0.645	0.197	2.22E-82	Macrophage_Proliferation_MKI67	GMNN
PARP1	2.76E-86	0.898689421	0.814	0.536	9.51E-82	Macrophage_Proliferation_MKI67	PARP1
NCAPG2	6.80E-86	0.792732375	0.613	0.135	2.35E-81	Macrophage_Proliferation_MKI67	NCAPG2
TMEM106C	1.35E-85	0.652621297	0.522	0.093	4.67E-81	Macrophage_Proliferation_MKI67	TMEM106C
CBX5	1.42E-84	0.79638079	0.723	0.252	4.89E-80	Macrophage_Proliferation_MKI67	CBX5
NSD2	6.56E-83	1.010803095	0.689	0.27	2.27E-78	Macrophage_Proliferation_MKI67	NSD2
CENPW	1.64E-82	0.633419351	0.585	0.127	5.67E-78	Macrophage_Proliferation_MKI67	CENPW
KPNA2	2.03E-82	0.972778785	0.648	0.315	7.02E-78	Macrophage_Proliferation_MKI67	KPNA2
NCAPD3	8.35E-81	0.797260726	0.601	0.184	2.88E-76	Macrophage_Proliferation_MKI67	NCAPD3
USP1	6.62E-80	0.790763422	0.698	0.236	2.28E-75	Macrophage_Proliferation_MKI67	USP1
MCM6	9.83E-80	0.738857995	0.538	0.122	3.39E-75	Macrophage_Proliferation_MKI67	MCM6
RBL1	1.86E-79	0.748770142	0.566	0.122	6.43E-75	Macrophage_Proliferation_MKI67	RBL1
LINC01572	7.59E-78	1.054301277	0.531	0.115	2.62E-73	Macrophage_Proliferation_MKI67	LINC01572
SIVA1	1.21E-76	0.793297277	0.755	0.52	4.19E-72	Macrophage_Proliferation_MKI67	SIVA1
CENPX	1.31E-75	0.758203803	0.714	0.36	4.53E-71	Macrophage_Proliferation_MKI67	CENPX
KNTC1	5.01E-75	0.637207603	0.513	0.116	1.73E-70	Macrophage_Proliferation_MKI67	KNTC1
SKA2	1.88E-74	0.674463898	0.635	0.204	6.49E-70	Macrophage_Proliferation_MKI67	SKA2
LSM4	6.19E-74	0.814150602	0.792	0.506	2.14E-69	Macrophage_Proliferation_MKI67	LSM4
CIP2A	7.14E-74	0.617843153	0.525	0.116	2.47E-69	Macrophage_Proliferation_MKI67	CIP2A
RAD21	1.18E-72	0.851653259	0.786	0.612	4.09E-68	Macrophage_Proliferation_MKI67	RAD21
CKAP2	1.49E-71	0.777264977	0.535	0.146	5.15E-67	Macrophage_Proliferation_MKI67	CKAP2
KIF22	2.11E-71	0.5401966	0.519	0.114	7.30E-67	Macrophage_Proliferation_MKI67	KIF22
POLA1	1.99E-70	0.899402883	0.572	0.199	6.86E-66	Macrophage_Proliferation_MKI67	POLA1
PSIP1	7.03E-70	0.71598862	0.657	0.224	2.43E-65	Macrophage_Proliferation_MKI67	PSIP1
SMC1A	2.02E-68	0.738715583	0.742	0.393	6.99E-64	Macrophage_Proliferation_MKI67	SMC1A
DNMT1	3.35E-68	0.889637865	0.796	0.472	1.16E-63	Macrophage_Proliferation_MKI67	DNMT1
TACC3	4.22E-66	0.713633924	0.686	0.234	1.46E-61	Macrophage_Proliferation_MKI67	TACC3
IDH2	1.84E-65	0.740755907	0.777	0.458	6.36E-61	Macrophage_Proliferation_MKI67	IDH2
SMC3	2.94E-63	0.740421561	0.745	0.429	1.02E-58	Macrophage_Proliferation_MKI67	SMC3
HMGB1	3.24E-63	0.914592553	0.991	0.952	1.12E-58	Macrophage_Proliferation_MKI67	HMGB1
CHEK1	6.18E-63	0.516866404	0.557	0.135	2.14E-58	Macrophage_Proliferation_MKI67	CHEK1
CARHSP1	6.02E-61	0.628498182	0.591	0.225	2.08E-56	Macrophage_Proliferation_MKI67	CARHSP1
HNRNPD	8.56E-60	0.696891128	0.909	0.735	2.96E-55	Macrophage_Proliferation_MKI67	HNRNPD
XRCC5	7.35E-59	0.689839598	0.903	0.783	2.54E-54	Macrophage_Proliferation_MKI67	XRCC5
POLD3	6.55E-58	0.652294746	0.55	0.187	2.26E-53	Macrophage_Proliferation_MKI67	POLD3
H2AFX	5.87E-56	0.722942658	0.623	0.328	2.03E-51	Macrophage_Proliferation_MKI67	H2AFX
HNRNPAB	6.86E-56	0.765204117	0.83	0.625	2.37E-51	Macrophage_Proliferation_MKI67	HNRNPAB
ANP32E	3.79E-55	0.766440217	0.711	0.423	1.31E-50	Macrophage_Proliferation_MKI67	ANP32E
BUB3	4.14E-55	0.576756778	0.686	0.372	1.43E-50	Macrophage_Proliferation_MKI67	BUB3
CKLF	4.52E-55	0.790228164	0.852	0.637	1.56E-50	Macrophage_Proliferation_MKI67	CKLF
FADS1	5.84E-55	0.70324246	0.541	0.155	2.02E-50	Macrophage_Proliferation_MKI67	FADS1
CCDC18	6.38E-54	0.876890254	0.648	0.324	2.20E-49	Macrophage_Proliferation_MKI67	CCDC18
CENPU	6.97E-54	0.597285158	0.585	0.193	2.41E-49	Macrophage_Proliferation_MKI67	CENPU
PTMA	1.23E-53	1.002365752	0.994	0.98	4.26E-49	Macrophage_Proliferation_MKI67	PTMA
MZT2B	1.28E-53	0.737289493	0.818	0.714	4.40E-49	Macrophage_Proliferation_MKI67	MZT2B
IFI161	3.32E-53	0.792852505	0.934	0.848	1.15E-48	Macrophage_Proliferation_MKI67	IFI16
DCK	5.09E-51	0.601070109	0.708	0.391	1.76E-46	Macrophage_Proliferation_MKI67	DCK
MZT2A	5.12E-51	0.610652949	0.651	0.424	1.77E-46	Macrophage_Proliferation_MKI67	MZT2A
HMGN1	1.07E-50	0.674338985	0.906	0.769	3.68E-46	Macrophage_Proliferation_MKI67	HMGN1
CALM2	3.58E-50	0.753656281	0.915	0.878	1.24E-45	Macrophage_Proliferation_MKI67	CALM2
SNRPB	1.63E-49	0.670791706	0.802	0.689	5.63E-45	Macrophage_Proliferation_MKI67	SNRPB
NUP210	2.40E-49	0.503013986	0.55	0.199	8.30E-45	Macrophage_Proliferation_MKI67	NUP210
PA2G4	5.69E-49	0.608824402	0.799	0.613	1.96E-44	Macrophage_Proliferation_MKI67	PA2G4
CCDC14	1.69E-48	0.610688666	0.525	0.2	5.84E-44	Macrophage_Proliferation_MKI67	CCDC14
SNRNP25	2.24E-47	0.54129775	0.591	0.264	7.73E-43	Macrophage_Proliferation_MKI67	SNRNP25
TTF2	9.66E-46	0.521738198	0.509	0.162	3.33E-41	Macrophage_Proliferation_MKI67	TTF2
TOPBP1	1.07E-45	0.550712888	0.594	0.255	3.70E-41	Macrophage_Proliferation_MKI67	TOPBP1
LSM5	1.66E-45	0.59020344	0.73	0.507	5.73E-41	Macrophage_Proliferation_MKI67	LSM5
CNTRL1	3.96E-45	0.836427488	0.642	0.392	1.37E-40	Macrophage_Proliferation_MKI67	CNTRL
GMPS	1.01E-44	0.530389737	0.588	0.247	3.48E-40	Macrophage_Proliferation_MKI67	GMPS
HNRNPR	1.36E-44	0.608362061	0.852	0.63	4.71E-40	Macrophage_Proliferation_MKI67	HNRNPR
CEP128	4.38E-44	0.803528319	0.582	0.293	1.51E-39	Macrophage_Proliferation_MKI67	CEP128
HINT1	1.21E-43	0.698571787	0.899	0.831	4.18E-39	Macrophage_Proliferation_MKI67	HINT1
SUPT16H	2.15E-43	0.626608616	0.72	0.456	7.41E-39	Macrophage_Proliferation_MKI67	SUPT16H
LDHB	3.31E-43	0.669436181	0.783	0.619	1.14E-38	Macrophage_Proliferation_MKI67	LDHB
TUBA1C	3.93E-43	0.762856364	0.858	0.806	1.36E-38	Macrophage_Proliferation_MKI67	TUBA1C
SNRPG	1.47E-42	0.592523338	0.808	0.674	5.08E-38	Macrophage_Proliferation_MKI67	SNRPG
SNRPD1	1.17E-41	0.589075694	0.758	0.583	4.05E-37	Macrophage_Proliferation_MKI67	SNRPD1
ITGB3BP	9.54E-41	0.527171518	0.623	0.277	3.29E-36	Macrophage_Proliferation_MKI67	ITGB3BP
PRIM21	3.48E-40	0.81287289	0.585	0.331	1.20E-35	Macrophage_Proliferation_MKI67	PRIM2
SUZ12	5.42E-40	0.591965285	0.786	0.522	1.87E-35	Macrophage_Proliferation_MKI67	SUZ12
DDB2	6.84E-40	0.534347394	0.528	0.206	2.36E-35	Macrophage_Proliferation_MKI67	DDB2
ERH	1.30E-39	0.586301824	0.821	0.679	4.49E-35	Macrophage_Proliferation_MKI67	ERH
RACGAP1	2.52E-39	0.509049869	0.55	0.295	8.70E-35	Macrophage_Proliferation_MKI67	RACGAP1
CBX3	6.39E-39	0.744085682	0.862	0.741	2.21E-34	Macrophage_Proliferation_MKI67	CBX3
RBBP7	1.56E-38	0.521913415	0.654	0.37	5.39E-34	Macrophage_Proliferation_MKI67	RBBP7
SET	4.16E-38	0.592611364	0.871	0.798	1.44E-33	Macrophage_Proliferation_MKI67	SET
PPM1G	6.86E-38	0.567873658	0.742	0.469	2.37E-33	Macrophage_Proliferation_MKI67	PPM1G
YWHAH	8.53E-38	0.628977073	0.925	0.767	2.94E-33	Macrophage_Proliferation_MKI67	YWHAH
CDK5RAP2	1.12E-37	0.577022376	0.538	0.25	3.86E-33	Macrophage_Proliferation_MKI67	CDK5RAP2
SRSF10	1.60E-37	0.60411977	0.748	0.521	5.52E-33	Macrophage_Proliferation_MKI67	SRSF10
TIMM10	2.66E-37	0.576478139	0.654	0.471	9.20E-33	Macrophage_Proliferation_MKI67	TIMM10
RFC1	2.83E-37	0.526481904	0.642	0.327	9.78E-33	Macrophage_Proliferation_MKI67	RFC1
S100B	7.05E-37	1.207536793	0.594	0.257	2.43E-32	Macrophage_Proliferation_MKI67	S100B
HNRNPA3	9.73E-37	0.545752885	0.921	0.845	3.36E-32	Macrophage_Proliferation_MKI67	HNRNPA3
RBMX	2.77E-36	0.63015333	0.843	0.63	9.56E-32	Macrophage_Proliferation_MKI67	RBMX
NAP1L4	1.59E-35	0.545556751	0.73	0.455	5.50E-31	Macrophage_Proliferation_MKI67	NAP1L4
ARL6IP6	1.18E-34	0.519969028	0.601	0.326	4.06E-30	Macrophage_Proliferation_MKI67	ARL6IP6
CKAP5	1.52E-34	0.585121342	0.588	0.301	5.25E-30	Macrophage_Proliferation_MKI67	CKAP5
NAP1L1	1.63E-34	0.572612647	0.943	0.849	5.61E-30	Macrophage_Proliferation_MKI67	NAP1L1
GGCT	8.03E-34	0.512744336	0.642	0.415	2.77E-29	Macrophage_Proliferation_MKI67	GGCT
SLC25A5	1.64E-33	0.598306817	0.899	0.838	5.68E-29	Macrophage_Proliferation_MKI67	SLC25A5
MCM5	3.43E-33	0.513917309	0.657	0.336	1.18E-28	Macrophage_Proliferation_MKI67	MCM5
SEPTIN7	4.31E-33	0.593214455	0.921	0.782	1.49E-28	Macrophage_Proliferation_MKI67	SEPTIN7
SPATA51	1.13E-32	0.728352888	0.585	0.319	3.90E-28	Macrophage_Proliferation_MKI67	SPATA5
LSM3	3.63E-32	0.505476023	0.752	0.63	1.25E-27	Macrophage_Proliferation_MKI67	LSM3
MEF2C1	6.36E-32	0.884326372	0.874	0.682	2.20E-27	Macrophage_Proliferation_MKI67	MEF2C
MIS18BP11	7.76E-32	0.67530495	0.78	0.545	2.68E-27	Macrophage_Proliferation_MKI67	MIS18BP1
SCIN1	1.61E-31	0.68560153	0.601	0.273	5.54E-27	Macrophage_Proliferation_MKI67	SCIN
TAF151	4.56E-31	0.59120797	0.689	0.473	1.57E-26	Macrophage_Proliferation_MKI67	TAF15
SNRPF	5.72E-31	0.517236892	0.745	0.605	1.98E-26	Macrophage_Proliferation_MKI67	SNRPF
PPIA	8.71E-31	0.625904872	0.987	0.957	3.01E-26	Macrophage_Proliferation_MKI67	PPIA
MLEC	1.17E-30	0.52732357	0.83	0.624	4.02E-26	Macrophage_Proliferation_MKI67	MLEC
ANAPC11	1.35E-30	0.518949415	0.783	0.676	4.67E-26	Macrophage_Proliferation_MKI67	ANAPC11
SCLT11	1.45E-30	0.783540828	0.679	0.442	5.00E-26	Macrophage_Proliferation_MKI67	SCLT1
BANF1	1.51E-30	0.517161051	0.774	0.609	5.22E-26	Macrophage_Proliferation_MKI67	BANF1
SLF2	1.85E-30	0.510891093	0.594	0.323	6.37E-26	Macrophage_Proliferation_MKI67	SLF2
HP1BP3	3.50E-30	0.544321182	0.767	0.676	1.21E-25	Macrophage_Proliferation_MKI67	HP1BP3
LBR	6.96E-30	0.539440808	0.651	0.418	2.40E-25	Macrophage_Proliferation_MKI67	LBR
KPNB1	8.72E-30	0.502087581	0.868	0.724	3.01E-25	Macrophage_Proliferation_MKI67	KPNB1
HSPB11	2.55E-29	0.511005248	0.679	0.461	8.82E-25	Macrophage_Proliferation_MKI67	HSPB11
RPSA	5.18E-29	0.634225523	0.928	0.912	1.79E-24	Macrophage_Proliferation_MKI67	RPSA
RPS20	5.31E-29	0.583379158	0.984	0.949	1.83E-24	Macrophage_Proliferation_MKI67	RPS20
CHCHD2	1.11E-28	0.591457599	0.918	0.892	3.82E-24	Macrophage_Proliferation_MKI67	CHCHD2
NCL	2.14E-27	0.573393978	0.89	0.822	7.40E-23	Macrophage_Proliferation_MKI67	NCL
EIF2AK21	4.88E-27	0.597099426	0.843	0.676	1.68E-22	Macrophage_Proliferation_MKI67	EIF2AK2
PAK1	2.29E-25	0.611394845	0.808	0.587	7.91E-21	Macrophage_Proliferation_MKI67	PAK1
FAF11	2.42E-25	0.628001454	0.711	0.666	8.34E-21	Macrophage_Proliferation_MKI67	FAF1
PSMB9	3.67E-25	0.528449514	0.777	0.683	1.27E-20	Macrophage_Proliferation_MKI67	PSMB9
UBE2S	9.85E-25	0.536815968	0.686	0.561	3.40E-20	Macrophage_Proliferation_MKI67	UBE2S
KCNQ31	2.90E-24	0.977700184	0.528	0.254	1.00E-19	Macrophage_Proliferation_MKI67	KCNQ3
EEF1B2	2.99E-24	0.613001828	0.95	0.896	1.03E-19	Macrophage_Proliferation_MKI67	EEF1B2
SRSF7	1.40E-23	0.517709778	0.799	0.606	4.85E-19	Macrophage_Proliferation_MKI67	SRSF7
U2SURP	2.05E-23	0.513780249	0.748	0.541	7.06E-19	Macrophage_Proliferation_MKI67	U2SURP
EXOC61	2.60E-23	0.518221412	0.623	0.387	8.96E-19	Macrophage_Proliferation_MKI67	EXOC6
RPLP0	3.04E-23	0.549256813	0.956	0.937	1.05E-18	Macrophage_Proliferation_MKI67	RPLP0
COA11	3.57E-23	0.507190132	0.626	0.407	1.23E-18	Macrophage_Proliferation_MKI67	COA1
MTAP1	1.25E-22	0.515753947	0.575	0.343	4.31E-18	Macrophage_Proliferation_MKI67	MTAP
NFATC21	2.60E-22	0.534728207	0.619	0.352	8.97E-18	Macrophage_Proliferation_MKI67	NFATC2
OXR11	3.57E-22	0.94233904	0.604	0.39	1.23E-17	Macrophage_Proliferation_MKI67	OXR1
RB11	7.51E-22	0.548353141	0.881	0.829	2.59E-17	Macrophage_Proliferation_MKI67	RB1
PDS5B	2.94E-21	0.504988282	0.695	0.477	1.01E-16	Macrophage_Proliferation_MKI67	PDS5B
H1FX	3.63E-21	0.507553058	0.557	0.355	1.25E-16	Macrophage_Proliferation_MKI67	H1FX
MTHFD1L1	3.64E-21	0.610780275	0.616	0.372	1.26E-16	Macrophage_Proliferation_MKI67	MTHFD1L
EPB41L21	7.86E-21	0.725324067	0.868	0.764	2.71E-16	Macrophage_Proliferation_MKI67	EPB41L2
PALD11	7.88E-21	0.723739645	0.531	0.311	2.72E-16	Macrophage_Proliferation_MKI67	PALD1
ARL6IP1	3.52E-20	0.678751813	0.833	0.841	1.21E-15	Macrophage_Proliferation_MKI67	ARL6IP1
PFN1	1.03E-19	0.574331271	0.969	0.959	3.55E-15	Macrophage_Proliferation_MKI67	PFN1
JPT1	1.31E-19	0.529677214	0.849	0.774	4.53E-15	Macrophage_Proliferation_MKI67	JPT1
ENO1	2.18E-19	0.520659276	0.912	0.898	7.51E-15	Macrophage_Proliferation_MKI67	ENO1
APBB1IP1	4.30E-19	0.691587166	0.877	0.836	1.48E-14	Macrophage_Proliferation_MKI67	APBB1IP
MEF2A1	8.79E-19	0.870712216	0.843	0.814	3.04E-14	Macrophage_Proliferation_MKI67	MEF2A
HAMP	3.27E-18	0.959313234	0.557	0.384	1.13E-13	Macrophage_Proliferation_MKI67	HAMP
ST6GAL11	4.16E-18	0.859643944	0.704	0.517	1.44E-13	Macrophage_Proliferation_MKI67	ST6GAL1
ATP8B41	1.51E-17	0.788271691	0.557	0.388	5.20E-13	Macrophage_Proliferation_MKI67	ATP8B4
C31	1.76E-17	0.775995223	0.695	0.574	6.09E-13	Macrophage_Proliferation_MKI67	C3
WDFY41	3.00E-17	0.565115183	0.654	0.56	1.04E-12	Macrophage_Proliferation_MKI67	WDFY4
IFNGR11	4.81E-17	0.569730243	0.843	0.819	1.66E-12	Macrophage_Proliferation_MKI67	IFNGR1
WWOX1	4.99E-17	0.778623626	0.616	0.529	1.72E-12	Macrophage_Proliferation_MKI67	WWOX
ARHGAP241	2.58E-16	0.705966317	0.481	0.516	8.90E-12	Macrophage_Proliferation_MKI67	ARHGAP24
PRKCA1	3.72E-16	0.621815652	0.629	0.571	1.28E-11	Macrophage_Proliferation_MKI67	PRKCA
DENND31	5.70E-16	0.66562908	0.61	0.476	1.97E-11	Macrophage_Proliferation_MKI67	DENND3
SRGAP21	5.81E-16	0.81539571	0.701	0.651	2.00E-11	Macrophage_Proliferation_MKI67	SRGAP2
SPTLC21	8.53E-16	0.614249763	0.676	0.576	2.95E-11	Macrophage_Proliferation_MKI67	SPTLC2
IKZF11	1.10E-15	0.54208188	0.739	0.603	3.80E-11	Macrophage_Proliferation_MKI67	IKZF1
SLC9A91	1.13E-15	0.76918143	0.654	0.596	3.89E-11	Macrophage_Proliferation_MKI67	SLC9A9
NCK21	1.79E-15	0.696422587	0.563	0.378	6.18E-11	Macrophage_Proliferation_MKI67	NCK2
IFI44L1	1.10E-14	0.562483849	0.814	0.759	3.79E-10	Macrophage_Proliferation_MKI67	IFI44L
RPS5	1.23E-14	0.505545736	0.943	0.924	4.26E-10	Macrophage_Proliferation_MKI67	RPS5
LPCAT21	1.24E-14	0.556597059	0.755	0.662	4.29E-10	Macrophage_Proliferation_MKI67	LPCAT2
SRGAP2B1	1.90E-14	0.671174345	0.619	0.504	6.57E-10	Macrophage_Proliferation_MKI67	SRGAP2B
FRMD4A1	1.14E-13	0.753671508	0.723	0.725	3.93E-09	Macrophage_Proliferation_MKI67	FRMD4A
CHD91	1.46E-13	0.552558849	0.777	0.731	5.05E-09	Macrophage_Proliferation_MKI67	CHD9
RAD51B1	2.62E-13	0.610621289	0.657	0.631	9.04E-09	Macrophage_Proliferation_MKI67	RAD51B
DOCK81	4.51E-12	0.611689023	0.802	0.782	1.56E-07	Macrophage_Proliferation_MKI67	DOCK8
SRGAP2C1	5.26E-12	0.509193472	0.626	0.528	1.82E-07	Macrophage_Proliferation_MKI67	SRGAP2C
S100A4	5.87E-12	0.536430948	0.695	0.779	2.03E-07	Macrophage_Proliferation_MKI67	S100A4
AL627171.21	7.64E-12	0.581418453	0.651	0.52	2.64E-07	Macrophage_Proliferation_MKI67	AL627171.2
ADAM281	1.36E-10	0.526306573	0.654	0.604	4.70E-06	Macrophage_Proliferation_MKI67	ADAM28
LDLRAD41	1.38E-10	0.646787256	0.72	0.762	4.76E-06	Macrophage_Proliferation_MKI67	LDLRAD4
JAZF11	2.27E-10	0.549018434	0.588	0.553	7.83E-06	Macrophage_Proliferation_MKI67	JAZF1
ARHGAP221	1.87E-09	0.553124293	0.597	0.525	6.47E-05	Macrophage_Proliferation_MKI67	ARHGAP22
ELMO11	1.28E-05	0.514052128	0.77	0.794	0.443611656	Macrophage_Proliferation_MKI67	ELMO1
MOB4	1.69E-153	2.013769837	0.984	0.733	5.83E-149	Macrophage_PF_RUVBL2	MOB4
RUVBL2	1.37E-121	1.546837798	0.881	0.37	4.72E-117	Macrophage_PF_RUVBL2	RUVBL2
USPL11	4.04E-117	1.865999825	0.975	0.674	1.39E-112	Macrophage_PF_RUVBL2	USPL1
TULP2	2.06E-95	1.474549679	0.893	0.394	7.10E-91	Macrophage_PF_RUVBL2	TULP2
BTK	8.61E-91	1.583767105	0.848	0.579	2.97E-86	Macrophage_PF_RUVBL2	BTK
C7orf50	8.68E-79	1.383224028	0.947	0.713	3.00E-74	Macrophage_PF_RUVBL2	C7orf50
ITFG2	1.11E-78	1.31975686	0.77	0.353	3.83E-74	Macrophage_PF_RUVBL2	ITFG2
GYS1	3.54E-72	1.192112244	0.852	0.412	1.22E-67	Macrophage_PF_RUVBL2	GYS1
PDE4C	6.27E-72	1.124261661	0.65	0.158	2.16E-67	Macrophage_PF_RUVBL2	PDE4C
ARIH1	8.62E-68	1.363812951	0.971	0.763	2.98E-63	Macrophage_PF_RUVBL2	ARIH1
SLC25A17	4.10E-67	1.134399169	0.745	0.314	1.41E-62	Macrophage_PF_RUVBL2	SLC25A17
DNAJB6	4.68E-64	1.205429965	0.992	0.868	1.61E-59	Macrophage_PF_RUVBL2	DNAJB6
LRRC231	8.87E-64	1.324411759	0.877	0.452	3.06E-59	Macrophage_PF_RUVBL2	LRRC23
PNLDC1	1.76E-63	0.998918001	0.786	0.369	6.08E-59	Macrophage_PF_RUVBL2	PNLDC1
FOS	2.04E-63	1.457387272	0.967	0.795	7.03E-59	Macrophage_PF_RUVBL2	FOS
INTS6	2.50E-63	1.842808622	0.901	0.673	8.62E-59	Macrophage_PF_RUVBL2	INTS6
DPYD1	4.80E-63	1.006137374	0.996	0.883	1.66E-58	Macrophage_PF_RUVBL2	DPYD
DHDH	2.34E-61	0.825423504	0.72	0.257	8.07E-57	Macrophage_PF_RUVBL2	DHDH
RAB7A1	1.07E-59	1.141676392	0.988	0.887	3.69E-55	Macrophage_PF_RUVBL2	RAB7A
ILRUN	6.30E-59	1.090567556	0.807	0.597	2.18E-54	Macrophage_PF_RUVBL2	ILRUN
HMGB11	1.48E-58	1.271040772	1	0.952	5.12E-54	Macrophage_PF_RUVBL2	HMGB1
HECA	6.67E-58	1.050158787	0.881	0.646	2.30E-53	Macrophage_PF_RUVBL2	HECA
TCF121	8.68E-58	1.068760959	0.988	0.813	3.00E-53	Macrophage_PF_RUVBL2	TCF12
GIPC1	1.07E-56	1.135668722	0.671	0.307	3.70E-52	Macrophage_PF_RUVBL2	GIPC1
USP36	9.28E-56	1.302196754	0.831	0.584	3.21E-51	Macrophage_PF_RUVBL2	USP36
SLC20A1	3.15E-55	1.322928893	0.831	0.58	1.09E-50	Macrophage_PF_RUVBL2	SLC20A1
POLG2	2.58E-54	1.151900784	0.72	0.408	8.91E-50	Macrophage_PF_RUVBL2	POLG2
1-Jun	1.08E-53	1.109968968	0.959	0.795	3.74E-49	Macrophage_PF_RUVBL2	JUN
NUP210L	2.02E-50	1.010619301	0.679	0.264	6.97E-46	Macrophage_PF_RUVBL2	NUP210L
B3GLCT	6.07E-50	1.470952943	0.539	0.191	2.10E-45	Macrophage_PF_RUVBL2	B3GLCT
RFTN2	4.44E-49	0.882633686	0.642	0.237	1.53E-44	Macrophage_PF_RUVBL2	RFTN2
IQCN	1.06E-48	0.738437738	0.634	0.23	3.65E-44	Macrophage_PF_RUVBL2	IQCN
HSPH1	1.58E-47	1.05568018	1	0.862	5.45E-43	Macrophage_PF_RUVBL2	HSPH1
BTBD91	1.66E-47	1.80057195	0.938	0.707	5.72E-43	Macrophage_PF_RUVBL2	BTBD9
P4HA1	1.51E-46	1.014279314	0.971	0.82	5.22E-42	Macrophage_PF_RUVBL2	P4HA1
C9orf72	5.53E-46	1.008794962	0.823	0.629	1.91E-41	Macrophage_PF_RUVBL2	C9orf72
VAV3	2.34E-45	1.046039359	0.93	0.637	8.08E-41	Macrophage_PF_RUVBL2	VAV3
HOMER1	7.13E-45	1.877866229	0.519	0.262	2.46E-40	Macrophage_PF_RUVBL2	HOMER1
LINC00310	9.86E-45	0.868793748	0.609	0.262	3.40E-40	Macrophage_PF_RUVBL2	LINC00310
C4orf47	1.10E-44	1.039221512	0.564	0.257	3.80E-40	Macrophage_PF_RUVBL2	C4orf47
MYO5A1	3.13E-44	0.799820595	0.942	0.733	1.08E-39	Macrophage_PF_RUVBL2	MYO5A
PTGES3	4.62E-44	1.107506338	0.963	0.894	1.59E-39	Macrophage_PF_RUVBL2	PTGES3
MITF1	6.92E-44	0.869064072	0.926	0.708	2.39E-39	Macrophage_PF_RUVBL2	MITF
UTRN	2.61E-43	0.773654298	0.979	0.829	9.02E-39	Macrophage_PF_RUVBL2	UTRN
MCM51	2.91E-42	0.885765611	0.658	0.342	1.00E-37	Macrophage_PF_RUVBL2	MCM5
NUCB1	5.35E-42	0.694656871	0.959	0.771	1.85E-37	Macrophage_PF_RUVBL2	NUCB1
HSPA1L	1.05E-40	0.913932867	0.65	0.289	3.64E-36	Macrophage_PF_RUVBL2	HSPA1L
PER31	4.05E-39	1.205826103	0.58	0.312	1.40E-34	Macrophage_PF_RUVBL2	PER3
NOP58	1.09E-38	0.857442666	0.827	0.654	3.76E-34	Macrophage_PF_RUVBL2	NOP58
DNAJA4	3.14E-38	1.094601867	0.852	0.713	1.08E-33	Macrophage_PF_RUVBL2	DNAJA4
ANKRD37	3.49E-38	0.929360764	0.584	0.333	1.21E-33	Macrophage_PF_RUVBL2	ANKRD37
AL356124.11	7.71E-38	0.730456472	0.881	0.562	2.66E-33	Macrophage_PF_RUVBL2	AL356124.1
MAP3K2	1.92E-37	0.85336334	0.947	0.825	6.62E-33	Macrophage_PF_RUVBL2	MAP3K2
BAIAP2	3.91E-37	0.811542022	0.728	0.409	1.35E-32	Macrophage_PF_RUVBL2	BAIAP2
ELOVL5	6.12E-37	1.085382214	0.947	0.753	2.11E-32	Macrophage_PF_RUVBL2	ELOVL5
DUSP1	8.06E-37	0.890792031	0.992	0.846	2.78E-32	Macrophage_PF_RUVBL2	DUSP1
DYRK1A	8.65E-37	0.856584679	0.897	0.671	2.99E-32	Macrophage_PF_RUVBL2	DYRK1A
RLF	1.22E-36	0.891352727	0.79	0.647	4.22E-32	Macrophage_PF_RUVBL2	RLF
PKNOX1	8.32E-36	0.818090163	0.708	0.429	2.87E-31	Macrophage_PF_RUVBL2	PKNOX1
TRPS1	1.64E-35	0.771757122	0.951	0.745	5.67E-31	Macrophage_PF_RUVBL2	TRPS1
COQ10B	4.08E-35	0.682003929	0.765	0.483	1.41E-30	Macrophage_PF_RUVBL2	COQ10B
BTBD2	1.26E-34	0.67495487	0.535	0.238	4.34E-30	Macrophage_PF_RUVBL2	BTBD2
ZNF438	1.61E-34	0.850196559	0.897	0.623	5.57E-30	Macrophage_PF_RUVBL2	ZNF438
DENND1A1	4.42E-34	0.695098756	0.938	0.73	1.53E-29	Macrophage_PF_RUVBL2	DENND1A
BAG3	5.28E-34	0.972902758	0.926	0.781	1.82E-29	Macrophage_PF_RUVBL2	BAG3
WDR61	4.10E-33	0.64870052	0.737	0.424	1.42E-28	Macrophage_PF_RUVBL2	WDR61
PARD6G-AS1	4.37E-33	0.955259352	0.572	0.3	1.51E-28	Macrophage_PF_RUVBL2	PARD6G-AS1
FMN11	2.00E-32	0.695129511	0.992	0.823	6.92E-28	Macrophage_PF_RUVBL2	FMN1
SNTB1	3.88E-32	0.773356932	0.885	0.614	1.34E-27	Macrophage_PF_RUVBL2	SNTB1
ZNF3311	1.37E-31	1.115877855	0.914	0.687	4.72E-27	Macrophage_PF_RUVBL2	ZNF331
FBXL14	2.10E-31	0.868830195	0.72	0.495	7.26E-27	Macrophage_PF_RUVBL2	FBXL14
TCP1	3.75E-31	0.755011447	0.922	0.767	1.29E-26	Macrophage_PF_RUVBL2	TCP1
PLXDC21	6.12E-31	0.60718679	1	0.932	2.11E-26	Macrophage_PF_RUVBL2	PLXDC2
TPRG11	1.31E-30	0.997811832	0.798	0.559	4.53E-26	Macrophage_PF_RUVBL2	TPRG1
ADAMTSL4-AS1	1.42E-30	0.880440545	0.794	0.54	4.90E-26	Macrophage_PF_RUVBL2	ADAMTSL4-AS1
CD163L1	2.06E-30	0.767095949	0.794	0.514	7.12E-26	Macrophage_PF_RUVBL2	CD163L1
AC020916.1	2.49E-30	0.754612083	0.724	0.498	8.58E-26	Macrophage_PF_RUVBL2	AC020916.1
OXSR1	3.09E-30	1.015032304	0.704	0.545	1.07E-25	Macrophage_PF_RUVBL2	OXSR1
RBKS	6.86E-30	0.788727415	0.613	0.434	2.37E-25	Macrophage_PF_RUVBL2	RBKS
NCOA21	8.77E-30	0.639351589	0.868	0.611	3.03E-25	Macrophage_PF_RUVBL2	NCOA2
CCDC1381	9.47E-30	1.257640561	0.724	0.464	3.27E-25	Macrophage_PF_RUVBL2	CCDC138
NR4A1	1.29E-29	0.749154852	0.926	0.702	4.45E-25	Macrophage_PF_RUVBL2	NR4A1
CHORDC1	2.46E-29	0.683550868	0.942	0.746	8.48E-25	Macrophage_PF_RUVBL2	CHORDC1
SLC25A25	2.79E-29	0.58941282	0.597	0.278	9.63E-25	Macrophage_PF_RUVBL2	SLC25A25
MACF11	5.78E-29	0.625947467	0.988	0.859	2.00E-24	Macrophage_PF_RUVBL2	MACF1
ARID1B1	7.22E-29	0.641055049	0.938	0.765	2.49E-24	Macrophage_PF_RUVBL2	ARID1B
ATP6V0A1	7.63E-29	0.738269811	0.831	0.602	2.63E-24	Macrophage_PF_RUVBL2	ATP6V0A1
GADD45B	1.04E-28	0.696185497	0.967	0.765	3.59E-24	Macrophage_PF_RUVBL2	GADD45B
SECISBP2	1.51E-28	0.831730047	0.716	0.522	5.22E-24	Macrophage_PF_RUVBL2	SECISBP2
AC135050.3	2.92E-28	0.71110542	0.593	0.336	1.01E-23	Macrophage_PF_RUVBL2	AC135050.3
TNS31	3.14E-28	0.599539477	0.988	0.855	1.08E-23	Macrophage_PF_RUVBL2	TNS3
ABHD5	4.31E-28	1.032645538	0.58	0.383	1.49E-23	Macrophage_PF_RUVBL2	ABHD5
FCHO2	6.06E-28	0.655763516	0.848	0.621	2.09E-23	Macrophage_PF_RUVBL2	FCHO2
PLA2G4C	8.25E-28	0.638722014	0.543	0.294	2.85E-23	Macrophage_PF_RUVBL2	PLA2G4C
TBC1D161	1.90E-27	0.576391335	0.852	0.611	6.55E-23	Macrophage_PF_RUVBL2	TBC1D16
OPA3	2.82E-27	0.67370235	0.506	0.332	9.75E-23	Macrophage_PF_RUVBL2	OPA3
ITSN11	3.86E-27	0.664563652	0.856	0.63	1.33E-22	Macrophage_PF_RUVBL2	ITSN1
GPBP11	4.38E-27	0.881083207	0.971	0.86	1.51E-22	Macrophage_PF_RUVBL2	GPBP1
SBF21	5.83E-27	0.59410876	0.951	0.777	2.01E-22	Macrophage_PF_RUVBL2	SBF2
GALM	6.57E-27	0.632583133	0.93	0.7	2.27E-22	Macrophage_PF_RUVBL2	GALM
FRMD4B1	9.01E-27	0.648198866	0.897	0.744	3.11E-22	Macrophage_PF_RUVBL2	FRMD4B
ZFAND31	2.15E-26	0.561569743	0.988	0.843	7.44E-22	Macrophage_PF_RUVBL2	ZFAND3
TOGARAM1	2.96E-26	0.748797377	0.58	0.409	1.02E-21	Macrophage_PF_RUVBL2	TOGARAM1
ATG71	2.99E-26	0.508646824	0.979	0.793	1.03E-21	Macrophage_PF_RUVBL2	ATG7
SNX241	3.53E-26	0.539842297	0.844	0.593	1.22E-21	Macrophage_PF_RUVBL2	SNX24
KLHL28	5.39E-26	0.639096432	0.638	0.453	1.86E-21	Macrophage_PF_RUVBL2	KLHL28
ZFAND2A1	7.25E-26	0.891402643	0.852	0.7	2.50E-21	Macrophage_PF_RUVBL2	ZFAND2A
AC022217.3	7.44E-26	0.73158835	0.741	0.441	2.57E-21	Macrophage_PF_RUVBL2	AC022217.3
ARHGAP10	1.15E-25	0.679263388	0.831	0.571	3.95E-21	Macrophage_PF_RUVBL2	ARHGAP10
ARL151	1.77E-25	0.559037172	0.963	0.766	6.10E-21	Macrophage_PF_RUVBL2	ARL15
KLHL6	2.77E-25	0.85128808	0.827	0.682	9.55E-21	Macrophage_PF_RUVBL2	KLHL6
NKRF	4.19E-25	0.70401761	0.778	0.592	1.45E-20	Macrophage_PF_RUVBL2	NKRF
TRIM69	5.10E-25	0.685920205	0.741	0.514	1.76E-20	Macrophage_PF_RUVBL2	TRIM69
USP9X	1.15E-24	0.793088424	0.918	0.744	3.97E-20	Macrophage_PF_RUVBL2	USP9X
ST13	1.68E-24	0.539713798	0.955	0.842	5.80E-20	Macrophage_PF_RUVBL2	ST13
ATF3	1.72E-24	0.757209007	0.844	0.62	5.94E-20	Macrophage_PF_RUVBL2	ATF3
CERS6	2.99E-24	0.572705175	0.909	0.721	1.03E-19	Macrophage_PF_RUVBL2	CERS6
MYO1E1	5.72E-24	0.59832883	0.914	0.676	1.97E-19	Macrophage_PF_RUVBL2	MYO1E
EIF4G31	5.99E-24	0.555592765	0.951	0.796	2.07E-19	Macrophage_PF_RUVBL2	EIF4G3
GTF2H1	6.13E-24	0.54420191	0.675	0.532	2.12E-19	Macrophage_PF_RUVBL2	GTF2H1
MAN1A1	1.19E-23	0.6325259	0.93	0.754	4.10E-19	Macrophage_PF_RUVBL2	MAN1A1
EXOC41	1.23E-23	0.557112063	0.955	0.763	4.26E-19	Macrophage_PF_RUVBL2	EXOC4
TBC1D51	2.74E-23	0.593626791	0.938	0.763	9.45E-19	Macrophage_PF_RUVBL2	TBC1D5
PPARG	2.86E-23	0.800957523	0.811	0.566	9.86E-19	Macrophage_PF_RUVBL2	PPARG
CDK191	6.13E-23	0.649070593	0.802	0.54	2.12E-18	Macrophage_PF_RUVBL2	CDK19
TTLL5	8.19E-23	0.61112547	0.593	0.365	2.83E-18	Macrophage_PF_RUVBL2	TTLL5
TRA2B	8.48E-23	0.592145521	0.922	0.797	2.93E-18	Macrophage_PF_RUVBL2	TRA2B
SLC45A4	9.13E-23	0.650641476	0.638	0.404	3.15E-18	Macrophage_PF_RUVBL2	SLC45A4
STARD131	1.14E-22	0.657789439	0.807	0.55	3.92E-18	Macrophage_PF_RUVBL2	STARD13
STIP1	2.11E-22	0.628890237	0.905	0.713	7.29E-18	Macrophage_PF_RUVBL2	STIP1
VWA8	3.58E-22	0.567026939	0.634	0.382	1.23E-17	Macrophage_PF_RUVBL2	VWA8
TMCC11	8.33E-22	0.573059658	0.774	0.538	2.88E-17	Macrophage_PF_RUVBL2	TMCC1
AC018362.1	1.05E-21	0.572348443	0.626	0.477	3.61E-17	Macrophage_PF_RUVBL2	AC018362.1
SFMBT21	1.20E-21	0.564726006	0.955	0.796	4.15E-17	Macrophage_PF_RUVBL2	SFMBT2
KLHL18	1.31E-21	0.515592265	0.543	0.361	4.52E-17	Macrophage_PF_RUVBL2	KLHL18
CELF61	1.36E-21	0.56580032	0.675	0.371	4.71E-17	Macrophage_PF_RUVBL2	CELF6
MTSS11	1.61E-21	0.547945505	0.951	0.797	5.54E-17	Macrophage_PF_RUVBL2	MTSS1
LSM2	1.84E-21	0.605193823	0.65	0.459	6.36E-17	Macrophage_PF_RUVBL2	LSM2
NAPA	2.85E-21	0.503910965	0.868	0.696	9.86E-17	Macrophage_PF_RUVBL2	NAPA
POU2F21	2.88E-21	0.563345594	0.848	0.593	9.95E-17	Macrophage_PF_RUVBL2	POU2F2
EEPD1	2.90E-21	0.645705561	0.745	0.52	1.00E-16	Macrophage_PF_RUVBL2	EEPD1
COP11	3.71E-21	0.514628549	0.897	0.698	1.28E-16	Macrophage_PF_RUVBL2	COP1
AFF4	5.54E-21	0.676204808	0.914	0.794	1.91E-16	Macrophage_PF_RUVBL2	AFF4
HSPA9	7.89E-21	0.599241282	0.897	0.768	2.72E-16	Macrophage_PF_RUVBL2	HSPA9
LINC01004	9.19E-21	0.574837568	0.7	0.479	3.17E-16	Macrophage_PF_RUVBL2	LINC01004
BAZ2B1	1.06E-20	0.566406269	0.909	0.732	3.68E-16	Macrophage_PF_RUVBL2	BAZ2B
PPM1L	1.10E-20	0.577254425	0.728	0.469	3.81E-16	Macrophage_PF_RUVBL2	PPM1L
USP32	1.35E-20	0.518743137	0.872	0.677	4.66E-16	Macrophage_PF_RUVBL2	USP32
ZSWIM6	1.78E-20	0.708636389	0.984	0.857	6.16E-16	Macrophage_PF_RUVBL2	ZSWIM6
AL390957.1	2.96E-20	0.572605456	0.523	0.296	1.02E-15	Macrophage_PF_RUVBL2	AL390957.1
HNRNPU	4.93E-20	0.579386414	0.959	0.883	1.70E-15	Macrophage_PF_RUVBL2	HNRNPU
ESYT2	5.03E-20	0.734192731	0.765	0.556	1.74E-15	Macrophage_PF_RUVBL2	ESYT2
NLRC51	5.41E-20	0.56435422	0.609	0.373	1.87E-15	Macrophage_PF_RUVBL2	NLRC5
WDR7	6.05E-20	0.639175936	0.831	0.623	2.09E-15	Macrophage_PF_RUVBL2	WDR7
GAS2L3	7.18E-20	0.592739045	0.634	0.395	2.48E-15	Macrophage_PF_RUVBL2	GAS2L3
KMT2C1	7.34E-20	0.510786296	0.947	0.802	2.53E-15	Macrophage_PF_RUVBL2	KMT2C
PSD3	1.15E-19	0.71599703	0.897	0.73	3.97E-15	Macrophage_PF_RUVBL2	PSD3
TANC21	2.77E-19	0.722212999	0.86	0.68	9.58E-15	Macrophage_PF_RUVBL2	TANC2
AC100849.1	6.17E-19	0.633086246	0.683	0.437	2.13E-14	Macrophage_PF_RUVBL2	AC100849.1
HEXA1	6.94E-19	0.610933523	0.926	0.797	2.40E-14	Macrophage_PF_RUVBL2	HEXA
ZDHHC20	1.43E-18	0.802407535	0.79	0.699	4.94E-14	Macrophage_PF_RUVBL2	ZDHHC20
PARP81	3.01E-18	0.625748584	0.782	0.545	1.04E-13	Macrophage_PF_RUVBL2	PARP8
MAP4K31	4.03E-18	0.641364944	0.749	0.556	1.39E-13	Macrophage_PF_RUVBL2	MAP4K3
HAUS2	1.00E-17	0.502388451	0.535	0.386	3.46E-13	Macrophage_PF_RUVBL2	HAUS2
INSIG1	1.91E-17	0.923414934	0.741	0.575	6.61E-13	Macrophage_PF_RUVBL2	INSIG1
ANKRD12	2.14E-17	0.671260889	0.938	0.82	7.38E-13	Macrophage_PF_RUVBL2	ANKRD12
VPS37B	2.64E-17	0.612693816	0.733	0.567	9.13E-13	Macrophage_PF_RUVBL2	VPS37B
FAM168A1	4.06E-17	0.519705528	0.737	0.52	1.40E-12	Macrophage_PF_RUVBL2	FAM168A
KANSL1L1	7.45E-17	0.724761082	0.819	0.648	2.57E-12	Macrophage_PF_RUVBL2	KANSL1L
ENGASE	2.19E-16	0.563034008	0.658	0.459	7.56E-12	Macrophage_PF_RUVBL2	ENGASE
SNAPC11	2.53E-16	0.818825897	0.716	0.501	8.75E-12	Macrophage_PF_RUVBL2	SNAPC1
ZNF131	3.25E-16	0.52010955	0.621	0.433	1.12E-11	Macrophage_PF_RUVBL2	ZNF131
HELZ1	7.89E-16	0.609925622	0.844	0.713	2.72E-11	Macrophage_PF_RUVBL2	HELZ
NUDT9	8.95E-16	0.515785317	0.531	0.461	3.09E-11	Macrophage_PF_RUVBL2	NUDT9
DYNC1H1	1.37E-15	0.558799225	0.918	0.787	4.72E-11	Macrophage_PF_RUVBL2	DYNC1H1
BCAS2	1.71E-15	0.719029649	0.704	0.539	5.89E-11	Macrophage_PF_RUVBL2	BCAS2
DIRC3	1.75E-15	0.551704488	0.691	0.451	6.02E-11	Macrophage_PF_RUVBL2	DIRC3
SUCO1	4.62E-15	0.579289031	0.597	0.405	1.60E-10	Macrophage_PF_RUVBL2	SUCO
TENT5A	4.82E-15	0.759987097	0.753	0.645	1.66E-10	Macrophage_PF_RUVBL2	TENT5A
SCARB1	7.25E-15	0.507020023	0.617	0.421	2.50E-10	Macrophage_PF_RUVBL2	SCARB1
FAM210A	7.40E-15	0.621379263	0.613	0.5	2.55E-10	Macrophage_PF_RUVBL2	FAM210A
ARID5B1	1.32E-14	0.50367961	0.802	0.64	4.57E-10	Macrophage_PF_RUVBL2	ARID5B
IFRD1	1.60E-14	0.712698378	0.794	0.64	5.51E-10	Macrophage_PF_RUVBL2	IFRD1
AGO3	2.90E-14	0.510869684	0.802	0.624	1.00E-09	Macrophage_PF_RUVBL2	AGO3
HIP1	3.16E-14	0.689658909	0.535	0.37	1.09E-09	Macrophage_PF_RUVBL2	HIP1
GADD45G	3.81E-14	0.586084266	0.617	0.39	1.31E-09	Macrophage_PF_RUVBL2	GADD45G
SNAP23	6.90E-14	0.608937705	0.844	0.762	2.38E-09	Macrophage_PF_RUVBL2	SNAP23
TAOK31	1.34E-13	0.530613445	0.992	0.9	4.62E-09	Macrophage_PF_RUVBL2	TAOK3
CCNH	1.51E-13	0.614555123	0.782	0.643	5.22E-09	Macrophage_PF_RUVBL2	CCNH
UBB	2.10E-13	0.521774379	0.979	0.936	7.23E-09	Macrophage_PF_RUVBL2	UBB
AP2B1	2.42E-13	0.560633403	0.687	0.561	8.37E-09	Macrophage_PF_RUVBL2	AP2B1
HAUS6	3.52E-13	0.629726799	0.609	0.447	1.22E-08	Macrophage_PF_RUVBL2	HAUS6
UBR1	4.25E-13	0.666565574	0.671	0.49	1.47E-08	Macrophage_PF_RUVBL2	UBR1
MRPS61	7.98E-13	0.574549955	0.864	0.705	2.76E-08	Macrophage_PF_RUVBL2	MRPS6
SPAG91	8.27E-13	0.601723185	0.93	0.805	2.85E-08	Macrophage_PF_RUVBL2	SPAG9
TSC22D2	9.86E-13	0.727037572	0.761	0.679	3.40E-08	Macrophage_PF_RUVBL2	TSC22D2
ATP9B	1.12E-12	0.665403024	0.819	0.644	3.85E-08	Macrophage_PF_RUVBL2	ATP9B
ZC3HAV11	1.46E-12	0.701464548	0.893	0.781	5.05E-08	Macrophage_PF_RUVBL2	ZC3HAV1
RANBP2	1.51E-12	0.687554487	0.872	0.757	5.22E-08	Macrophage_PF_RUVBL2	RANBP2
BNC21	1.79E-12	0.593265468	0.708	0.498	6.19E-08	Macrophage_PF_RUVBL2	BNC2
RALGAPA11	1.86E-12	0.858016063	0.753	0.629	6.42E-08	Macrophage_PF_RUVBL2	RALGAPA1
PBRM1	2.99E-12	0.510550831	0.864	0.745	1.03E-07	Macrophage_PF_RUVBL2	PBRM1
ADAM17	3.00E-12	0.537412898	0.819	0.683	1.04E-07	Macrophage_PF_RUVBL2	ADAM17
CADM1	3.09E-12	0.536417422	0.65	0.467	1.07E-07	Macrophage_PF_RUVBL2	CADM1
RIPK2	3.60E-12	0.549628771	0.63	0.607	1.24E-07	Macrophage_PF_RUVBL2	RIPK2
PDK3	1.11E-11	0.530234799	0.527	0.376	3.84E-07	Macrophage_PF_RUVBL2	PDK3
TPST1	2.22E-11	0.549559101	0.658	0.5	7.65E-07	Macrophage_PF_RUVBL2	TPST1
CACUL1	6.31E-11	0.506098429	0.733	0.611	2.18E-06	Macrophage_PF_RUVBL2	CACUL1
NR4A3	9.94E-11	0.578158614	0.733	0.567	3.43E-06	Macrophage_PF_RUVBL2	NR4A3
PDK4	1.26E-10	0.591825717	0.597	0.465	4.36E-06	Macrophage_PF_RUVBL2	PDK4
CAMK2D1	1.24E-09	0.514823855	0.827	0.703	4.27E-05	Macrophage_PF_RUVBL2	CAMK2D
RBPJ	1.03E-08	0.526409208	0.914	0.844	0.00035507	Macrophage_PF_RUVBL2	RBPJ
SSBP21	2.74E-08	0.602585514	0.531	0.429	0.000945877	Macrophage_PF_RUVBL2	SSBP2
CPEB2	1.29E-07	0.516249706	0.564	0.452	0.004448402	Macrophage_PF_RUVBL2	CPEB2
MCU1	2.88E-06	0.617051737	0.761	0.641	0.099384766	Macrophage_PF_RUVBL2	MCU
KDM4B	3.35E-06	0.555353388	0.58	0.467	0.115602648	Macrophage_PF_RUVBL2	KDM4B
ERN11	4.23E-06	0.512511817	0.79	0.672	0.146130751	Macrophage_PF_RUVBL2	ERN1
MYLIP	4.78E-05	0.554345586	0.642	0.567	1	Macrophage_PF_RUVBL2	MYLIP
ARHGAP21	5.96E-05	0.504198364	0.737	0.686	1	Macrophage_PF_RUVBL2	ARHGAP21
CD2	6.00E-62	2.129972795	0.782	0.017	2.07E-57	Macrophage_IR_CCL5	CD2
CD3D	5.56E-54	2.073735787	0.673	0.012	1.92E-49	Macrophage_IR_CCL5	CD3D
CD3G	1.27E-53	1.77228863	0.618	0.007	4.39E-49	Macrophage_IR_CCL5	CD3G
GZMA	2.90E-53	2.542410172	0.673	0.015	1.00E-48	Macrophage_IR_CCL5	GZMA
CCL5	1.60E-51	3.436960479	0.873	0.307	5.53E-47	Macrophage_IR_CCL5	CCL5
SKAP1	4.29E-51	1.459600317	0.618	0.026	1.48E-46	Macrophage_IR_CCL5	SKAP1
GZMB	1.97E-47	2.381844628	0.636	0.017	6.80E-43	Macrophage_IR_CCL5	GZMB
CD247	8.69E-44	1.33245865	0.655	0.074	3.00E-39	Macrophage_IR_CCL5	CD247
TRAC	8.83E-44	1.311190098	0.564	0.011	3.05E-39	Macrophage_IR_CCL5	TRAC
IL32	2.14E-43	1.872965567	0.782	0.164	7.38E-39	Macrophage_IR_CCL5	IL32
TRBC2	3.87E-43	1.624526635	0.618	0.017	1.34E-38	Macrophage_IR_CCL5	TRBC2
CD7	4.90E-43	1.51726079	0.6	0.054	1.69E-38	Macrophage_IR_CCL5	CD7
GNLY	1.82E-41	2.736554702	0.509	0.108	6.29E-37	Macrophage_IR_CCL5	GNLY
CD96	3.01E-39	1.372009024	0.6	0.022	1.04E-34	Macrophage_IR_CCL5	CD96
SYNE2	3.65E-35	1.147933114	0.673	0.047	1.26E-30	Macrophage_IR_CCL5	SYNE2
FYN	5.87E-21	1.18545574	0.6	0.199	2.03E-16	Macrophage_IR_CCL5	FYN
CD52	7.30E-21	1.77182859	0.8	0.356	2.52E-16	Macrophage_IR_CCL5	CD52
CST7	1.40E-20	1.091549394	0.545	0.069	4.82E-16	Macrophage_IR_CCL5	CST7
CLEC2D	4.39E-18	0.961010725	0.636	0.264	1.52E-13	Macrophage_IR_CCL5	CLEC2D
NKG7	9.73E-18	1.313526615	0.709	0.325	3.36E-13	Macrophage_IR_CCL5	NKG7
ETS1	2.74E-16	0.956455241	0.582	0.202	9.48E-12	Macrophage_IR_CCL5	ETS1
TERF2IP	5.77E-15	0.876853091	0.764	0.522	1.99E-10	Macrophage_IR_CCL5	TERF2IP
STK17A	6.48E-15	0.740258242	0.782	0.307	2.24E-10	Macrophage_IR_CCL5	STK17A
BATF	1.16E-14	0.804184839	0.564	0.223	4.01E-10	Macrophage_IR_CCL5	BATF
STK17B	1.54E-14	1.036139464	0.8	0.505	5.32E-10	Macrophage_IR_CCL5	STK17B
DDX24	3.80E-12	0.78465314	0.8	0.645	1.31E-07	Macrophage_IR_CCL5	DDX24
PPP2R5C1	1.13E-10	0.615922535	0.709	0.651	3.90E-06	Macrophage_IR_CCL5	PPP2R5C
NUB1	1.93E-10	1.329722695	0.727	0.509	6.66E-06	Macrophage_IR_CCL5	NUB1
SUB1	1.97E-10	0.768260257	0.909	0.841	6.81E-06	Macrophage_IR_CCL5	SUB1
C12orf57	2.22E-10	0.673078459	0.527	0.209	7.67E-06	Macrophage_IR_CCL5	C12orf57
GNG2	3.35E-10	0.691965577	0.6	0.301	1.16E-05	Macrophage_IR_CCL5	GNG2
CYTIP	3.96E-10	0.731532795	0.636	0.374	1.37E-05	Macrophage_IR_CCL5	CYTIP
MT-ATP81	6.80E-10	1.395416878	0.855	0.78	2.35E-05	Macrophage_IR_CCL5	MT-ATP8
RAC2	7.18E-10	0.7060356	0.709	0.335	2.48E-05	Macrophage_IR_CCL5	RAC2
CBX31	8.65E-10	0.818549059	0.8	0.75	2.99E-05	Macrophage_IR_CCL5	CBX3
SEPTIN71	8.93E-10	0.788512386	0.873	0.792	3.08E-05	Macrophage_IR_CCL5	SEPTIN7
SYF2	1.20E-09	0.888648829	0.764	0.642	4.16E-05	Macrophage_IR_CCL5	SYF2
RUNX3	1.54E-09	0.861576584	0.818	0.473	5.31E-05	Macrophage_IR_CCL5	RUNX3
S100A41	3.70E-09	1.220532808	0.927	0.771	0.000127635	Macrophage_IR_CCL5	S100A4
CNOT6L	4.68E-09	0.623096494	0.655	0.461	0.000161694	Macrophage_IR_CCL5	CNOT6L
PTPN22	6.66E-09	0.61925523	0.582	0.31	0.000229929	Macrophage_IR_CCL5	PTPN22
SYTL31	6.84E-09	0.763938453	0.636	0.312	0.0002363	Macrophage_IR_CCL5	SYTL3
ARPC2	1.03E-08	0.781059603	1	0.959	0.000354629	Macrophage_IR_CCL5	ARPC2
CCL4L2	1.19E-08	1.920325382	0.509	0.216	0.000412314	Macrophage_IR_CCL5	CCL4L2
PTPRC1	1.56E-08	0.748577814	0.964	0.945	0.000537575	Macrophage_IR_CCL5	PTPRC
SNRPD2	1.69E-08	0.810734362	0.8	0.7	0.000583345	Macrophage_IR_CCL5	SNRPD2
HLA-DRB11	1.79E-08	1.465963396	0.927	0.927	0.000617467	Macrophage_IR_CCL5	HLA-DRB1
TBCB	2.42E-08	0.709767071	0.618	0.515	0.00083541	Macrophage_IR_CCL5	TBCB
HLA-DQB11	2.70E-08	1.197853787	0.873	0.827	0.000933177	Macrophage_IR_CCL5	HLA-DQB1
HLA-DQA11	4.29E-08	1.181673886	0.873	0.759	0.001479516	Macrophage_IR_CCL5	HLA-DQA1
PABPC1	5.43E-08	0.733460481	0.945	0.964	0.001874166	Macrophage_IR_CCL5	PABPC1
PFN11	1.01E-07	0.714874677	0.982	0.959	0.003471652	Macrophage_IR_CCL5	PFN1
CALM11	1.15E-07	0.559490965	0.964	0.953	0.003975728	Macrophage_IR_CCL5	CALM1
CLDND1	1.44E-07	0.544864311	0.509	0.383	0.00497351	Macrophage_IR_CCL5	CLDND1
PDE3B1	1.46E-07	0.695101357	0.618	0.273	0.005035876	Macrophage_IR_CCL5	PDE3B
RHOH	1.89E-07	0.715846048	0.709	0.419	0.00652437	Macrophage_IR_CCL5	RHOH
CWC15	7.26E-07	0.51496592	0.636	0.547	0.025059586	Macrophage_IR_CCL5	CWC15
IFITM2	1.07E-06	0.644391212	0.891	0.822	0.037028721	Macrophage_IR_CCL5	IFITM2
PRKCH	1.11E-06	0.630477441	0.691	0.638	0.038230584	Macrophage_IR_CCL5	PRKCH
IKZF12	1.18E-06	0.684121312	0.818	0.611	0.040787098	Macrophage_IR_CCL5	IKZF1
PSMA7	1.88E-06	0.662141349	0.964	0.891	0.064767023	Macrophage_IR_CCL5	PSMA7
IL7R1	2.01E-06	0.902244396	0.782	0.546	0.069567474	Macrophage_IR_CCL5	IL7R
PTMA1	2.25E-06	0.62831245	1	0.981	0.077514689	Macrophage_IR_CCL5	PTMA
YWHAB	2.87E-06	0.55003357	0.927	0.897	0.099106181	Macrophage_IR_CCL5	YWHAB
RPL31	4.18E-06	0.849299499	0.964	0.932	0.144441454	Macrophage_IR_CCL5	RPL31
RESF1	5.33E-06	0.515699597	0.618	0.586	0.183955662	Macrophage_IR_CCL5	RESF1
EIF2S2	5.99E-06	0.572762596	0.818	0.737	0.206751188	Macrophage_IR_CCL5	EIF2S2
RBMX1	8.79E-06	0.514042677	0.709	0.645	0.30345035	Macrophage_IR_CCL5	RBMX
ITGA4	1.10E-05	0.566207635	0.691	0.458	0.378654692	Macrophage_IR_CCL5	ITGA4
RNF19A	1.17E-05	0.586251596	0.545	0.411	0.403812958	Macrophage_IR_CCL5	RNF19A
SH3BGRL31	1.17E-05	0.583881762	0.982	0.952	0.405280568	Macrophage_IR_CCL5	SH3BGRL3
KTN1	1.57E-05	0.615024722	0.818	0.816	0.542928068	Macrophage_IR_CCL5	KTN1
LARP7	1.61E-05	0.618341181	0.727	0.568	0.556167598	Macrophage_IR_CCL5	LARP7
RPL35A	2.50E-05	0.566331783	0.964	0.945	0.86174675	Macrophage_IR_CCL5	RPL35A
IGSF61	2.74E-05	0.927226456	0.655	0.542	0.946177976	Macrophage_IR_CCL5	IGSF6
LSP1	3.21E-05	0.609593946	0.618	0.385	1	Macrophage_IR_CCL5	LSP1
ACP5	4.09E-05	0.789892675	0.709	0.571	1	Macrophage_IR_CCL5	ACP5
PAK2	4.39E-05	0.518245362	0.8	0.793	1	Macrophage_IR_CCL5	PAK2
C9orf78	4.69E-05	0.591371666	0.618	0.453	1	Macrophage_IR_CCL5	C9orf78
IER2	5.30E-05	0.860895094	0.8	0.659	1	Macrophage_IR_CCL5	IER2
ISG20	5.54E-05	0.577006536	0.618	0.396	1	Macrophage_IR_CCL5	ISG20
PFDN1	5.59E-05	0.549770367	0.618	0.465	1	Macrophage_IR_CCL5	PFDN1
BHLHE40	5.66E-05	0.592012965	0.727	0.611	1	Macrophage_IR_CCL5	BHLHE40
LPAR61	6.61E-05	0.915356113	0.655	0.569	1	Macrophage_IR_CCL5	LPAR6
TMCO1	6.73E-05	0.516429402	0.727	0.655	1	Macrophage_IR_CCL5	TMCO1
HP1BP31	0.000105234	0.50231087	0.8	0.681	1	Macrophage_IR_CCL5	HP1BP3
GBP1	0.000143811	1.027341733	0.782	0.627	1	Macrophage_IR_CCL5	GBP1
MT-ND4L1	0.00014447	0.726755195	0.855	0.821	1	Macrophage_IR_CCL5	MT-ND4L
MT-ND5	0.000181003	0.668631069	0.945	0.915	1	Macrophage_IR_CCL5	MT-ND5
HADHA	0.000202794	0.514999561	0.8	0.735	1	Macrophage_IR_CCL5	HADHA
RAD211	0.000317124	0.554702559	0.709	0.624	1	Macrophage_IR_CCL5	RAD21
GLO1	0.000333471	0.806247887	0.545	0.471	1	Macrophage_IR_CCL5	GLO1
CCND31	0.000347359	0.586890584	0.636	0.532	1	Macrophage_IR_CCL5	CCND3
SRI	0.000364872	0.501338544	0.727	0.595	1	Macrophage_IR_CCL5	SRI
SUCLG1	0.000385586	0.501460814	0.636	0.443	1	Macrophage_IR_CCL5	SUCLG1
GBP4	0.000412134	0.786401055	0.545	0.423	1	Macrophage_IR_CCL5	GBP4
PTTG1IP	0.000926625	0.525382014	0.818	0.776	1	Macrophage_IR_CCL5	PTTG1IP
RBM39	0.001290613	0.598448759	0.909	0.854	1	Macrophage_IR_CCL5	RBM39
SRRM1	0.001515973	0.53126031	0.855	0.753	1	Macrophage_IR_CCL5	SRRM1
2-Jun	0.001891154	0.530702174	0.945	0.803	1	Macrophage_IR_CCL5	JUN
TNFSF10	0.002981433	0.519635116	0.545	0.458	1	Macrophage_IR_CCL5	TNFSF10
MALAT11	0.005211438	0.732493989	1	0.97	1	Macrophage_IR_CCL5	MALAT1
LYZ1	0.009350709	0.837550845	0.891	0.866	1	Macrophage_IR_CCL5	LYZ
ST6GAL1	0	2.796191457	0.93	0.483	0	Macrophage_Regulation_TGFBR2	ST6GAL1
LDLRAD4	0	2.50230292	0.989	0.731	0	Macrophage_Regulation_TGFBR2	LDLRAD4
FRMD4A	0	2.467985498	0.98	0.694	0	Macrophage_Regulation_TGFBR2	FRMD4A
SRGAP2	0	2.411822804	0.967	0.618	0	Macrophage_Regulation_TGFBR2	SRGAP2
MEF2C	0	2.383734688	0.976	0.663	0	Macrophage_Regulation_TGFBR2	MEF2C
MEF2A	0	2.351456805	0.996	0.795	0	Macrophage_Regulation_TGFBR2	MEF2A
DOCK8	0	2.160921925	0.98	0.761	0	Macrophage_Regulation_TGFBR2	DOCK8
PLXDC2	0	2.046637898	0.996	0.929	0	Macrophage_Regulation_TGFBR2	PLXDC2
SLC9A9	2.92171971442988e-312	2.169698887	0.927	0.562	1.01E-307	Macrophage_Regulation_TGFBR2	SLC9A9
FOXN3	9.00E-304	1.911822581	0.985	0.828	3.11E-299	Macrophage_Regulation_TGFBR2	FOXN3
ELMO1	1.44E-296	1.957173685	0.989	0.768	4.96E-292	Macrophage_Regulation_TGFBR2	ELMO1
ATP8B4	2.27E-293	2.21918793	0.896	0.342	7.82E-289	Macrophage_Regulation_TGFBR2	ATP8B4
APBB1IP	8.01E-292	1.896735247	0.987	0.822	2.77E-287	Macrophage_Regulation_TGFBR2	APBB1IP
BMP2K	2.45E-291	1.758619498	0.985	0.83	8.47E-287	Macrophage_Regulation_TGFBR2	BMP2K
DLEU1	1.74E-290	1.983696842	0.912	0.513	6.02E-286	Macrophage_Regulation_TGFBR2	DLEU1
SRGAP2B	2.65E-288	1.866983219	0.874	0.469	9.17E-284	Macrophage_Regulation_TGFBR2	SRGAP2B
JAZF1	1.34E-283	2.062807773	0.923	0.512	4.63E-279	Macrophage_Regulation_TGFBR2	JAZF1
INPP5D	1.04E-282	1.870411722	0.932	0.491	3.58E-278	Macrophage_Regulation_TGFBR2	INPP5D
ADAM28	1.14E-280	1.789603445	0.925	0.57	3.95E-276	Macrophage_Regulation_TGFBR2	ADAM28
NCK2	4.13E-280	2.205586897	0.855	0.337	1.43E-275	Macrophage_Regulation_TGFBR2	NCK2
ANKS1A	1.01E-279	1.68368531	0.958	0.61	3.49E-275	Macrophage_Regulation_TGFBR2	ANKS1A
CELF2	2.37E-275	1.728032906	0.996	0.867	8.19E-271	Macrophage_Regulation_TGFBR2	CELF2
SH3RF3	2.61E-275	2.30120691	0.855	0.315	9.02E-271	Macrophage_Regulation_TGFBR2	SH3RF3
TBXAS1	8.21E-273	1.754397475	0.974	0.778	2.84E-268	Macrophage_Regulation_TGFBR2	TBXAS1
DENND3	1.23E-270	2.017197754	0.879	0.439	4.24E-266	Macrophage_Regulation_TGFBR2	DENND3
ARHGAP24	1.34E-270	2.394304778	0.859	0.472	4.62E-266	Macrophage_Regulation_TGFBR2	ARHGAP24
OXR1	3.66E-262	2.315024164	0.815	0.357	1.27E-257	Macrophage_Regulation_TGFBR2	OXR1
ANKRD44	7.45E-259	1.736733933	0.945	0.6	2.57E-254	Macrophage_Regulation_TGFBR2	ANKRD44
SSH2	1.28E-257	1.822697622	0.978	0.726	4.40E-253	Macrophage_Regulation_TGFBR2	SSH2
CHD9	4.04E-255	1.550278689	0.952	0.709	1.40E-250	Macrophage_Regulation_TGFBR2	CHD9
LRMDA	1.43E-254	1.74365209	0.996	0.844	4.92E-250	Macrophage_Regulation_TGFBR2	LRMDA
SPTLC2	3.69E-254	1.788867582	0.919	0.544	1.27E-249	Macrophage_Regulation_TGFBR2	SPTLC2
SLC1A3	2.16E-253	1.812002724	0.989	0.847	7.47E-249	Macrophage_Regulation_TGFBR2	SLC1A3
LINC01374	7.43E-253	2.077968548	0.848	0.265	2.56E-248	Macrophage_Regulation_TGFBR2	LINC01374
EPB41L2	1.61E-249	1.838297721	0.963	0.749	5.56E-245	Macrophage_Regulation_TGFBR2	EPB41L2
ARHGAP22	1.64E-246	1.80766954	0.883	0.489	5.67E-242	Macrophage_Regulation_TGFBR2	ARHGAP22
SRGAP2C	4.37E-246	1.570510736	0.883	0.494	1.51E-241	Macrophage_Regulation_TGFBR2	SRGAP2C
ARHGAP25	3.99E-244	1.738904782	0.914	0.396	1.38E-239	Macrophage_Regulation_TGFBR2	ARHGAP25
FCHSD2	2.13E-243	1.754180222	0.93	0.663	7.36E-239	Macrophage_Regulation_TGFBR2	FCHSD2
ZFHX3	6.06E-240	1.507057818	0.947	0.72	2.09E-235	Macrophage_Regulation_TGFBR2	ZFHX3
PALD1	1.06E-236	1.925234353	0.848	0.266	3.65E-232	Macrophage_Regulation_TGFBR2	PALD1
TGFBR2	9.32E-236	1.539800597	0.943	0.692	3.22E-231	Macrophage_Regulation_TGFBR2	TGFBR2
ALPK1	1.51E-234	1.602931634	0.87	0.427	5.20E-230	Macrophage_Regulation_TGFBR2	ALPK1
TCF12	6.18E-232	1.560674577	0.987	0.804	2.13E-227	Macrophage_Regulation_TGFBR2	TCF12
DISC1	7.14E-231	1.586187236	0.943	0.648	2.46E-226	Macrophage_Regulation_TGFBR2	DISC1
LPCAT2	6.74E-223	1.576901698	0.919	0.639	2.33E-218	Macrophage_Regulation_TGFBR2	LPCAT2
RPS6KA2	1.56E-220	1.650586814	0.907	0.541	5.38E-216	Macrophage_Regulation_TGFBR2	RPS6KA2
ATM	3.79E-218	1.387991832	0.91	0.584	1.31E-213	Macrophage_Regulation_TGFBR2	ATM
MAML3	6.25E-216	1.695959504	0.941	0.616	2.16E-211	Macrophage_Regulation_TGFBR2	MAML3
FKBP5	1.95E-214	1.498590055	0.976	0.879	6.72E-210	Macrophage_Regulation_TGFBR2	FKBP5
FLI1	9.02E-214	1.38005028	0.892	0.481	3.11E-209	Macrophage_Regulation_TGFBR2	FLI1
TGFBR1	1.65E-213	1.616536004	0.868	0.502	5.70E-209	Macrophage_Regulation_TGFBR2	TGFBR1
LRRK1	1.66E-213	1.50326223	0.833	0.4	5.73E-209	Macrophage_Regulation_TGFBR2	LRRK1
ENTPD1	3.01E-213	1.551754321	0.868	0.448	1.04E-208	Macrophage_Regulation_TGFBR2	ENTPD1
DOCK2	2.98E-212	1.299271043	0.965	0.787	1.03E-207	Macrophage_Regulation_TGFBR2	DOCK2
SFMBT2	3.28E-211	1.59553785	0.985	0.784	1.13E-206	Macrophage_Regulation_TGFBR2	SFMBT2
MKNK1	2.09E-210	1.324188098	0.877	0.577	7.21E-206	Macrophage_Regulation_TGFBR2	MKNK1
PKN2	8.09E-207	1.383119856	0.877	0.516	2.79E-202	Macrophage_Regulation_TGFBR2	PKN2
DIP2B	1.22E-205	1.426012752	0.963	0.655	4.22E-201	Macrophage_Regulation_TGFBR2	DIP2B
CHST11	2.43E-204	1.566171595	0.993	0.852	8.40E-200	Macrophage_Regulation_TGFBR2	CHST11
GMDS-DT	6.49E-204	1.552928454	0.819	0.327	2.24E-199	Macrophage_Regulation_TGFBR2	GMDS-DT
DCAF6	2.43E-203	1.500077883	0.839	0.426	8.41E-199	Macrophage_Regulation_TGFBR2	DCAF6
1-Mar	1.95E-197	1.380058639	0.936	0.699	6.74E-193	Macrophage_Regulation_TGFBR2	1-Mar
TBC1D14	5.45E-197	1.41541876	0.846	0.532	1.88E-192	Macrophage_Regulation_TGFBR2	TBC1D14
FTX	1.37E-196	1.298942384	0.949	0.717	4.73E-192	Macrophage_Regulation_TGFBR2	FTX
NHSL1	1.87E-196	1.7911228	0.855	0.481	6.47E-192	Macrophage_Regulation_TGFBR2	NHSL1
CYFIP1	9.73E-196	1.297945222	0.947	0.803	3.36E-191	Macrophage_Regulation_TGFBR2	CYFIP1
ARHGAP12	1.11E-194	1.242429352	0.839	0.485	3.82E-190	Macrophage_Regulation_TGFBR2	ARHGAP12
TLR2	1.69E-194	1.417362931	0.949	0.759	5.83E-190	Macrophage_Regulation_TGFBR2	TLR2
MYCBP2	3.77E-192	1.272441665	0.945	0.773	1.30E-187	Macrophage_Regulation_TGFBR2	MYCBP2
EPS15	1.06E-191	1.201129957	0.848	0.553	3.67E-187	Macrophage_Regulation_TGFBR2	EPS15
ETV6	5.41E-190	1.31236679	0.976	0.806	1.87E-185	Macrophage_Regulation_TGFBR2	ETV6
SORL1	1.11E-189	1.447250735	0.921	0.717	3.82E-185	Macrophage_Regulation_TGFBR2	SORL1
SHTN1	1.73E-189	1.335712967	0.914	0.624	5.96E-185	Macrophage_Regulation_TGFBR2	SHTN1
FAM49B	1.49E-188	1.137117363	0.991	0.915	5.14E-184	Macrophage_Regulation_TGFBR2	FAM49B
ZBTB16	4.41E-188	1.475897584	0.89	0.523	1.52E-183	Macrophage_Regulation_TGFBR2	ZBTB16
FHIT	3.00E-187	1.665911165	0.925	0.614	1.03E-182	Macrophage_Regulation_TGFBR2	FHIT
MGAT4A	8.57E-187	1.202851572	0.952	0.789	2.96E-182	Macrophage_Regulation_TGFBR2	MGAT4A
DOCK10	1.95E-186	1.388886882	0.969	0.761	6.74E-182	Macrophage_Regulation_TGFBR2	DOCK10
JAK2	2.59E-186	1.334650233	0.857	0.48	8.94E-182	Macrophage_Regulation_TGFBR2	JAK2
SP100	8.67E-184	1.23957621	0.963	0.806	2.99E-179	Macrophage_Regulation_TGFBR2	SP100
IFI44L	2.12E-183	1.4697489	0.945	0.742	7.33E-179	Macrophage_Regulation_TGFBR2	IFI44L
ZBTB20	1.21E-182	1.431876	0.905	0.613	4.19E-178	Macrophage_Regulation_TGFBR2	ZBTB20
FYB1	8.32E-180	1.388285323	0.98	0.89	2.87E-175	Macrophage_Regulation_TGFBR2	FYB1
MERTK	1.64E-178	1.364159961	0.934	0.766	5.66E-174	Macrophage_Regulation_TGFBR2	MERTK
GALNT2	8.67E-178	1.313717569	0.872	0.568	2.99E-173	Macrophage_Regulation_TGFBR2	GALNT2
TTC17	1.02E-176	1.203800619	0.8	0.443	3.51E-172	Macrophage_Regulation_TGFBR2	TTC17
RHBDF2	8.38E-175	1.18757197	0.901	0.676	2.89E-170	Macrophage_Regulation_TGFBR2	RHBDF2
ACER3	6.54E-174	1.242138269	0.932	0.683	2.26E-169	Macrophage_Regulation_TGFBR2	ACER3
SNX13	1.87E-173	1.132199432	0.822	0.469	6.47E-169	Macrophage_Regulation_TGFBR2	SNX13
SOCS6	1.92E-171	1.378073817	0.813	0.435	6.61E-167	Macrophage_Regulation_TGFBR2	SOCS6
IFNGR1	2.34E-171	1.267551408	0.943	0.806	8.08E-167	Macrophage_Regulation_TGFBR2	IFNGR1
MED13L	3.45E-171	1.243729062	0.978	0.811	1.19E-166	Macrophage_Regulation_TGFBR2	MED13L
WDFY3	3.47E-171	1.226490486	0.901	0.649	1.20E-166	Macrophage_Regulation_TGFBR2	WDFY3
RCSD1	1.16E-170	1.233457934	0.881	0.584	4.00E-166	Macrophage_Regulation_TGFBR2	RCSD1
PLCG2	3.31E-170	1.172071355	0.852	0.427	1.14E-165	Macrophage_Regulation_TGFBR2	PLCG2
DISP1	1.04E-169	1.805277358	0.811	0.397	3.60E-165	Macrophage_Regulation_TGFBR2	DISP1
DOCK11	2.19E-168	1.181807948	0.815	0.523	7.57E-164	Macrophage_Regulation_TGFBR2	DOCK11
RERE	6.65E-165	1.14215178	0.952	0.716	2.30E-160	Macrophage_Regulation_TGFBR2	RERE
KLHL5	1.82E-164	1.191001881	0.855	0.526	6.28E-160	Macrophage_Regulation_TGFBR2	KLHL5
RUNX1	1.74E-163	1.469561229	0.949	0.779	5.99E-159	Macrophage_Regulation_TGFBR2	RUNX1
FGD2	5.57E-163	1.140296757	0.802	0.374	1.92E-158	Macrophage_Regulation_TGFBR2	FGD2
SLCO2B1	1.55E-161	1.228970002	0.976	0.858	5.34E-157	Macrophage_Regulation_TGFBR2	SLCO2B1
RABGAP1L	6.15E-161	1.229149784	0.96	0.739	2.12E-156	Macrophage_Regulation_TGFBR2	RABGAP1L
TENT2	1.05E-160	1.076994048	0.894	0.642	3.63E-156	Macrophage_Regulation_TGFBR2	TENT2
C20orf194	6.09E-160	1.191876089	0.837	0.476	2.10E-155	Macrophage_Regulation_TGFBR2	C20orf194
DIAPH2	5.26E-158	1.219636723	0.936	0.732	1.82E-153	Macrophage_Regulation_TGFBR2	DIAPH2
ARHGAP26	7.98E-158	1.315184408	0.987	0.845	2.76E-153	Macrophage_Regulation_TGFBR2	ARHGAP26
AL627171.2	1.69E-157	1.425286516	0.89	0.487	5.83E-153	Macrophage_Regulation_TGFBR2	AL627171.2
PRKAG2	2.36E-157	1.264030532	0.899	0.712	8.14E-153	Macrophage_Regulation_TGFBR2	PRKAG2
ZNF609	1.15E-155	1.207741299	0.896	0.565	3.96E-151	Macrophage_Regulation_TGFBR2	ZNF609
C3	7.15E-155	1.757161686	0.837	0.553	2.47E-150	Macrophage_Regulation_TGFBR2	C3
ITPR2	7.08E-153	1.279231022	0.976	0.82	2.45E-148	Macrophage_Regulation_TGFBR2	ITPR2
TBC1D22A	2.07E-152	1.110093039	0.936	0.727	7.15E-148	Macrophage_Regulation_TGFBR2	TBC1D22A
CDK6	3.15E-151	1.212463539	0.835	0.497	1.09E-146	Macrophage_Regulation_TGFBR2	CDK6
RASA1	4.47E-151	1.07564596	0.826	0.486	1.54E-146	Macrophage_Regulation_TGFBR2	RASA1
IKZF1	1.18E-150	1.193714974	0.872	0.583	4.07E-146	Macrophage_Regulation_TGFBR2	IKZF1
TMCC1	1.36E-150	1.148290698	0.85	0.516	4.69E-146	Macrophage_Regulation_TGFBR2	TMCC1
LRCH1	1.07E-149	1.164092489	0.883	0.503	3.70E-145	Macrophage_Regulation_TGFBR2	LRCH1
RIN3	2.17E-149	1.159598144	0.901	0.668	7.49E-145	Macrophage_Regulation_TGFBR2	RIN3
EIF4G3	1.05E-148	1.112505814	0.952	0.788	3.62E-144	Macrophage_Regulation_TGFBR2	EIF4G3
SLC8A1	2.46E-148	1.218083391	0.991	0.887	8.51E-144	Macrophage_Regulation_TGFBR2	SLC8A1
KCNMA1	7.63E-146	1.354088823	0.969	0.756	2.63E-141	Macrophage_Regulation_TGFBR2	KCNMA1
WDR70	4.89E-145	1.095678218	0.883	0.569	1.69E-140	Macrophage_Regulation_TGFBR2	WDR70
PIP4K2A	1.99E-144	1.106656945	0.901	0.633	6.87E-140	Macrophage_Regulation_TGFBR2	PIP4K2A
SLC11A1	3.42E-142	1.215525684	0.965	0.856	1.18E-137	Macrophage_Regulation_TGFBR2	SLC11A1
SUCLG2	4.72E-141	1.055926423	0.822	0.57	1.63E-136	Macrophage_Regulation_TGFBR2	SUCLG2
ITFG1	2.59E-140	1.047229071	0.87	0.651	8.95E-136	Macrophage_Regulation_TGFBR2	ITFG1
ARHGAP15	3.72E-140	1.178188761	0.971	0.769	1.28E-135	Macrophage_Regulation_TGFBR2	ARHGAP15
PPP6R2	2.34E-139	1.042563382	0.817	0.462	8.09E-135	Macrophage_Regulation_TGFBR2	PPP6R2
UBE2W	3.35E-139	0.960938196	0.837	0.581	1.16E-134	Macrophage_Regulation_TGFBR2	UBE2W
IL17RA	4.67E-138	1.028211988	0.855	0.541	1.61E-133	Macrophage_Regulation_TGFBR2	IL17RA
GNAQ	1.39E-137	1.093896683	0.985	0.859	4.80E-133	Macrophage_Regulation_TGFBR2	GNAQ
MAML2	3.01E-137	1.307306401	0.976	0.797	1.04E-132	Macrophage_Regulation_TGFBR2	MAML2
SDCCAG8	1.95E-136	1.073907305	0.932	0.759	6.72E-132	Macrophage_Regulation_TGFBR2	SDCCAG8
SKAP2	2.46E-136	0.974797175	0.952	0.827	8.49E-132	Macrophage_Regulation_TGFBR2	SKAP2
PAG1	2.01E-134	1.142985467	0.883	0.632	6.95E-130	Macrophage_Regulation_TGFBR2	PAG1
TBC1D1	3.92E-133	0.986588187	0.848	0.623	1.35E-128	Macrophage_Regulation_TGFBR2	TBC1D1
DST	4.20E-133	1.143808741	0.839	0.506	1.45E-128	Macrophage_Regulation_TGFBR2	DST
ZDHHC14	1.16E-132	1.184275052	0.8	0.416	3.99E-128	Macrophage_Regulation_TGFBR2	ZDHHC14
RICTOR	3.89E-132	0.994398175	0.826	0.442	1.34E-127	Macrophage_Regulation_TGFBR2	RICTOR
CTNND1	1.12E-131	0.999671652	0.848	0.549	3.85E-127	Macrophage_Regulation_TGFBR2	CTNND1
EXOC4	1.97E-131	1.103952052	0.941	0.754	6.80E-127	Macrophage_Regulation_TGFBR2	EXOC4
MAP3K5	2.81E-130	1.131134454	0.861	0.535	9.71E-126	Macrophage_Regulation_TGFBR2	MAP3K5
PIAS1	1.12E-128	0.969027122	0.912	0.721	3.85E-124	Macrophage_Regulation_TGFBR2	PIAS1
SMAP2	1.50E-128	1.089465121	0.919	0.761	5.19E-124	Macrophage_Regulation_TGFBR2	SMAP2
AOAH	5.62E-127	1.261644692	0.835	0.581	1.94E-122	Macrophage_Regulation_TGFBR2	AOAH
N4BP2L2	9.54E-127	0.993131425	0.963	0.773	3.29E-122	Macrophage_Regulation_TGFBR2	N4BP2L2
FGD4	1.20E-126	1.205850754	0.969	0.775	4.15E-122	Macrophage_Regulation_TGFBR2	FGD4
LRBA	1.10E-125	1.017678047	0.815	0.512	3.78E-121	Macrophage_Regulation_TGFBR2	LRBA
WDFY4	1.27E-125	0.970690159	0.844	0.534	4.38E-121	Macrophage_Regulation_TGFBR2	WDFY4
SBF2	1.33E-124	1.011361166	0.956	0.767	4.58E-120	Macrophage_Regulation_TGFBR2	SBF2
RNF111	1.51E-124	0.897949624	0.828	0.467	5.20E-120	Macrophage_Regulation_TGFBR2	RNF111
NF1	2.19E-124	0.985465015	0.901	0.658	7.56E-120	Macrophage_Regulation_TGFBR2	NF1
L3MBTL4	2.92E-124	1.130030306	0.841	0.513	1.01E-119	Macrophage_Regulation_TGFBR2	L3MBTL4
PCCA	4.60E-124	0.990860322	0.828	0.521	1.59E-119	Macrophage_Regulation_TGFBR2	PCCA
AAK1	5.24E-124	0.945681486	0.896	0.701	1.81E-119	Macrophage_Regulation_TGFBR2	AAK1
PHKB	1.08E-123	0.922355792	0.806	0.543	3.72E-119	Macrophage_Regulation_TGFBR2	PHKB
DDX60L	1.31E-123	1.119530702	0.872	0.648	4.54E-119	Macrophage_Regulation_TGFBR2	DDX60L
KANSL1	1.29E-122	0.980635832	0.874	0.563	4.44E-118	Macrophage_Regulation_TGFBR2	KANSL1
MGAT5	2.31E-122	1.06001324	0.905	0.645	7.97E-118	Macrophage_Regulation_TGFBR2	MGAT5
MTSS1	8.96E-122	1.182663244	0.91	0.793	3.10E-117	Macrophage_Regulation_TGFBR2	MTSS1
IRAK3	5.26E-121	1.046319681	0.894	0.694	1.82E-116	Macrophage_Regulation_TGFBR2	IRAK3
NSD1	7.75E-121	0.877158647	0.815	0.481	2.67E-116	Macrophage_Regulation_TGFBR2	NSD1
PTPRJ	8.07E-121	1.076794961	0.974	0.835	2.79E-116	Macrophage_Regulation_TGFBR2	PTPRJ
MAN2A1	1.12E-119	1.004329718	0.837	0.552	3.85E-115	Macrophage_Regulation_TGFBR2	MAN2A1
TBL1XR1	1.95E-119	0.970277954	0.916	0.721	6.72E-115	Macrophage_Regulation_TGFBR2	TBL1XR1
KIAA1109	5.01E-119	0.983141147	0.824	0.533	1.73E-114	Macrophage_Regulation_TGFBR2	KIAA1109
COMMD10	1.92E-118	1.04729856	0.804	0.546	6.65E-114	Macrophage_Regulation_TGFBR2	COMMD10
USP15	4.70E-118	0.984591287	0.945	0.787	1.62E-113	Macrophage_Regulation_TGFBR2	USP15
EPSTI1	3.74E-117	0.996202012	0.941	0.842	1.29E-112	Macrophage_Regulation_TGFBR2	EPSTI1
FAM172A	5.40E-117	1.004410432	0.852	0.562	1.86E-112	Macrophage_Regulation_TGFBR2	FAM172A
CLASP1	7.60E-117	0.948442151	0.822	0.542	2.62E-112	Macrophage_Regulation_TGFBR2	CLASP1
SSH1	1.22E-116	0.935353965	0.835	0.522	4.22E-112	Macrophage_Regulation_TGFBR2	SSH1
LY86	1.27E-116	0.994711209	0.855	0.557	4.40E-112	Macrophage_Regulation_TGFBR2	LY86
SPRED1	3.23E-115	1.162903569	0.888	0.621	1.11E-110	Macrophage_Regulation_TGFBR2	SPRED1
ARMH3	1.45E-114	0.90915698	0.806	0.489	5.00E-110	Macrophage_Regulation_TGFBR2	ARMH3
CEP350	1.13E-113	0.945056304	0.885	0.678	3.92E-109	Macrophage_Regulation_TGFBR2	CEP350
TRIM22	1.48E-113	0.930541886	0.846	0.619	5.12E-109	Macrophage_Regulation_TGFBR2	TRIM22
CCND3	1.07E-112	1.057726044	0.8	0.501	3.69E-108	Macrophage_Regulation_TGFBR2	CCND3
VPS13B	1.60E-112	0.912027037	0.907	0.692	5.52E-108	Macrophage_Regulation_TGFBR2	VPS13B
EVL	4.78E-112	0.935553203	0.815	0.502	1.65E-107	Macrophage_Regulation_TGFBR2	EVL
SENP6	2.50E-111	0.894761351	0.837	0.584	8.63E-107	Macrophage_Regulation_TGFBR2	SENP6
TRAPPC9	2.77E-111	0.935452646	0.837	0.546	9.57E-107	Macrophage_Regulation_TGFBR2	TRAPPC9
WDFY2	3.94E-111	1.072287465	0.819	0.449	1.36E-106	Macrophage_Regulation_TGFBR2	WDFY2
PREX1	9.08E-111	0.899482556	0.914	0.79	3.13E-106	Macrophage_Regulation_TGFBR2	PREX1
TNRC6B	1.19E-110	0.933225565	0.874	0.641	4.11E-106	Macrophage_Regulation_TGFBR2	TNRC6B
BAZ2B	1.46E-110	1.006194039	0.905	0.723	5.03E-106	Macrophage_Regulation_TGFBR2	BAZ2B
MBNL1	1.90E-110	0.930657765	0.978	0.888	6.57E-106	Macrophage_Regulation_TGFBR2	MBNL1
SAMD9L	2.34E-110	1.044905745	0.859	0.607	8.07E-106	Macrophage_Regulation_TGFBR2	SAMD9L
TRPM2	1.14E-109	0.896915755	0.8	0.542	3.94E-105	Macrophage_Regulation_TGFBR2	TRPM2
R3HDM2	7.45E-109	0.865770911	0.806	0.557	2.57E-104	Macrophage_Regulation_TGFBR2	R3HDM2
GPR34	1.09E-107	1.107578503	0.899	0.692	3.76E-103	Macrophage_Regulation_TGFBR2	GPR34
NCOA2	2.51E-107	0.956154681	0.859	0.598	8.68E-103	Macrophage_Regulation_TGFBR2	NCOA2
RNASET2	8.85E-107	0.965986431	0.969	0.898	3.06E-102	Macrophage_Regulation_TGFBR2	RNASET2
LPIN2	1.25E-106	0.868309704	0.802	0.537	4.30E-102	Macrophage_Regulation_TGFBR2	LPIN2
ETNK1	1.51E-106	0.834766882	0.835	0.64	5.21E-102	Macrophage_Regulation_TGFBR2	ETNK1
NPL	1.57E-106	0.944747557	0.923	0.804	5.41E-102	Macrophage_Regulation_TGFBR2	NPL
TANC2	3.18E-106	1.110933108	0.883	0.668	1.10E-101	Macrophage_Regulation_TGFBR2	TANC2
FMNL3	3.62E-106	0.904616796	0.817	0.557	1.25E-101	Macrophage_Regulation_TGFBR2	FMNL3
FRMD4B	4.47E-106	1.048930507	0.89	0.736	1.54E-101	Macrophage_Regulation_TGFBR2	FRMD4B
ZNF710	5.76E-106	0.943345828	0.802	0.527	1.99E-101	Macrophage_Regulation_TGFBR2	ZNF710
WWOX	1.15E-105	1.272063817	0.813	0.503	3.98E-101	Macrophage_Regulation_TGFBR2	WWOX
SUMF1	2.37E-105	1.00127536	0.835	0.613	8.20E-101	Macrophage_Regulation_TGFBR2	SUMF1
PARP4	8.81E-105	0.868193133	0.802	0.475	3.04E-100	Macrophage_Regulation_TGFBR2	PARP4
CDKAL1	1.45E-104	0.933057406	0.866	0.614	5.00E-100	Macrophage_Regulation_TGFBR2	CDKAL1
LINC00278	1.65E-104	1.093573978	0.885	0.583	5.71E-100	Macrophage_Regulation_TGFBR2	LINC00278
CCDC91	4.50E-103	0.946315346	0.863	0.617	1.55E-98	Macrophage_Regulation_TGFBR2	CCDC91
UVRAG	4.57E-103	0.876637784	0.916	0.694	1.58E-98	Macrophage_Regulation_TGFBR2	UVRAG
PRRC2B	7.88E-103	0.803360951	0.848	0.605	2.72E-98	Macrophage_Regulation_TGFBR2	PRRC2B
TBC1D16	5.99E-102	0.912903234	0.846	0.599	2.07E-97	Macrophage_Regulation_TGFBR2	TBC1D16
UBE2E2	6.30E-102	1.024826195	0.958	0.784	2.18E-97	Macrophage_Regulation_TGFBR2	UBE2E2
VTI1A	2.23E-100	0.933827864	0.888	0.658	7.70E-96	Macrophage_Regulation_TGFBR2	VTI1A
PARP14	3.25E-100	1.013884532	0.958	0.82	1.12E-95	Macrophage_Regulation_TGFBR2	PARP14
ARL5A	7.60E-100	0.863534002	0.815	0.655	2.62E-95	Macrophage_Regulation_TGFBR2	ARL5A
ST8SIA4	1.05E-99	0.949064443	0.841	0.661	3.64E-95	Macrophage_Regulation_TGFBR2	ST8SIA4
CAB39	1.21E-99	0.825465413	0.848	0.68	4.16E-95	Macrophage_Regulation_TGFBR2	CAB39
CPQ	3.12E-99	0.940376041	0.899	0.745	1.08E-94	Macrophage_Regulation_TGFBR2	CPQ
RNF213	3.40E-99	0.904722525	0.976	0.889	1.17E-94	Macrophage_Regulation_TGFBR2	RNF213
STAU2	4.05E-99	0.880371481	0.815	0.58	1.40E-94	Macrophage_Regulation_TGFBR2	STAU2
SH3KBP1	7.06E-99	0.875059913	0.925	0.78	2.44E-94	Macrophage_Regulation_TGFBR2	SH3KBP1
LPAR6	7.57E-99	1.053985299	0.877	0.534	2.61E-94	Macrophage_Regulation_TGFBR2	LPAR6
IFI44	1.49E-98	0.865094318	0.879	0.681	5.14E-94	Macrophage_Regulation_TGFBR2	IFI44
SEC14L1	2.66E-98	0.861579337	0.833	0.628	9.17E-94	Macrophage_Regulation_TGFBR2	SEC14L1
VPS13C	1.44E-97	0.767783294	0.921	0.773	4.98E-93	Macrophage_Regulation_TGFBR2	VPS13C
PTPRC	3.12E-97	0.867658334	0.978	0.941	1.08E-92	Macrophage_Regulation_TGFBR2	PTPRC
PAN3	3.59E-97	0.942134479	0.828	0.561	1.24E-92	Macrophage_Regulation_TGFBR2	PAN3
CPEB3	5.58E-97	0.908883447	0.841	0.521	1.93E-92	Macrophage_Regulation_TGFBR2	CPEB3
WASF2	9.61E-97	0.778817148	0.932	0.827	3.32E-92	Macrophage_Regulation_TGFBR2	WASF2
RREB1	1.23E-96	0.909037078	0.877	0.671	4.25E-92	Macrophage_Regulation_TGFBR2	RREB1
DTNB	4.30E-96	0.979908191	0.837	0.542	1.49E-91	Macrophage_Regulation_TGFBR2	DTNB
MKLN1	8.86E-96	0.92382802	0.901	0.685	3.06E-91	Macrophage_Regulation_TGFBR2	MKLN1
CBL	1.86E-94	0.827056563	0.815	0.526	6.41E-90	Macrophage_Regulation_TGFBR2	CBL
SYK	2.33E-94	0.847914757	0.925	0.781	8.04E-90	Macrophage_Regulation_TGFBR2	SYK
RAD51B	6.50E-94	1.084769461	0.872	0.604	2.24E-89	Macrophage_Regulation_TGFBR2	RAD51B
BIRC6	4.27E-93	0.85364493	0.914	0.757	1.47E-88	Macrophage_Regulation_TGFBR2	BIRC6
CHKA	8.34E-93	0.857546767	0.806	0.538	2.88E-88	Macrophage_Regulation_TGFBR2	CHKA
ZNF148	9.18E-93	0.766295512	0.8	0.572	3.17E-88	Macrophage_Regulation_TGFBR2	ZNF148
COG5	1.65E-91	0.854018579	0.855	0.597	5.70E-87	Macrophage_Regulation_TGFBR2	COG5
CSF1R	2.14E-91	0.846897149	0.958	0.869	7.39E-87	Macrophage_Regulation_TGFBR2	CSF1R
SMARCA2	2.40E-91	0.813434603	0.822	0.573	8.28E-87	Macrophage_Regulation_TGFBR2	SMARCA2
MYO1F	2.59E-91	0.844822394	0.881	0.675	8.93E-87	Macrophage_Regulation_TGFBR2	MYO1F
OSBPL3	2.72E-91	0.933009925	0.802	0.5	9.40E-87	Macrophage_Regulation_TGFBR2	OSBPL3
CCNY	2.95E-91	0.816307311	0.859	0.639	1.02E-86	Macrophage_Regulation_TGFBR2	CCNY
RIN2	4.96E-91	0.850389935	0.857	0.616	1.71E-86	Macrophage_Regulation_TGFBR2	RIN2
SUSD6	1.87E-90	0.850735566	0.896	0.741	6.47E-86	Macrophage_Regulation_TGFBR2	SUSD6
STK3	2.15E-89	0.880912064	0.859	0.623	7.43E-85	Macrophage_Regulation_TGFBR2	STK3
SETX	2.47E-89	0.775570375	0.877	0.666	8.52E-85	Macrophage_Regulation_TGFBR2	SETX
GAB2	8.17E-89	0.967953659	0.93	0.723	2.82E-84	Macrophage_Regulation_TGFBR2	GAB2
CMIP	8.19E-89	0.85333877	0.936	0.789	2.83E-84	Macrophage_Regulation_TGFBR2	CMIP
COP1	8.89E-89	0.795637081	0.881	0.688	3.07E-84	Macrophage_Regulation_TGFBR2	COP1
HTRA1	1.15E-87	1.047598666	0.83	0.546	3.96E-83	Macrophage_Regulation_TGFBR2	HTRA1
EVI5	2.59E-87	0.81102345	0.83	0.627	8.96E-83	Macrophage_Regulation_TGFBR2	EVI5
TRIP12	2.40E-86	0.744561685	0.881	0.733	8.29E-82	Macrophage_Regulation_TGFBR2	TRIP12
BACH1	3.34E-86	0.941743568	0.941	0.789	1.15E-81	Macrophage_Regulation_TGFBR2	BACH1
PARP9	4.68E-86	0.79721018	0.826	0.625	1.62E-81	Macrophage_Regulation_TGFBR2	PARP9
SRGAP1	5.87E-86	1.092912644	0.857	0.606	2.03E-81	Macrophage_Regulation_TGFBR2	SRGAP1
EML4	6.18E-86	0.841035526	0.892	0.747	2.13E-81	Macrophage_Regulation_TGFBR2	EML4
UTY	1.59E-85	0.815705099	0.806	0.512	5.48E-81	Macrophage_Regulation_TGFBR2	UTY
ATF7IP	1.91E-85	0.838627949	0.844	0.596	6.59E-81	Macrophage_Regulation_TGFBR2	ATF7IP
SNX29	1.92E-85	0.778559284	0.903	0.732	6.64E-81	Macrophage_Regulation_TGFBR2	SNX29
QKI	3.59E-85	0.797042217	0.996	0.918	1.24E-80	Macrophage_Regulation_TGFBR2	QKI
MX2	6.91E-85	0.954400191	0.826	0.635	2.39E-80	Macrophage_Regulation_TGFBR2	MX2
GPRIN3	7.12E-85	0.876032677	0.819	0.633	2.46E-80	Macrophage_Regulation_TGFBR2	GPRIN3
RB1	5.59E-83	0.817224012	0.941	0.82	1.93E-78	Macrophage_Regulation_TGFBR2	RB1
PIK3R1	7.62E-83	0.829363461	0.914	0.742	2.63E-78	Macrophage_Regulation_TGFBR2	PIK3R1
TBC1D5	3.75E-82	0.853913024	0.919	0.756	1.29E-77	Macrophage_Regulation_TGFBR2	TBC1D5
ALOX5	5.21E-81	0.787255322	0.844	0.689	1.80E-76	Macrophage_Regulation_TGFBR2	ALOX5
LPP	2.02E-80	0.838132598	0.921	0.813	6.98E-76	Macrophage_Regulation_TGFBR2	LPP
HCLS1	3.66E-80	0.728600245	0.925	0.848	1.26E-75	Macrophage_Regulation_TGFBR2	HCLS1
USP34	5.22E-80	0.744545186	0.934	0.756	1.80E-75	Macrophage_Regulation_TGFBR2	USP34
RAP1A	1.64E-79	0.680076463	0.925	0.866	5.66E-75	Macrophage_Regulation_TGFBR2	RAP1A
NCOA3	1.76E-78	0.809021398	0.863	0.694	6.06E-74	Macrophage_Regulation_TGFBR2	NCOA3
SLC2A5	4.87E-78	0.870734676	0.872	0.66	1.68E-73	Macrophage_Regulation_TGFBR2	SLC2A5
GNB4	5.10E-78	0.743597542	0.896	0.776	1.76E-73	Macrophage_Regulation_TGFBR2	GNB4
PTEN	7.72E-78	0.769793221	0.844	0.716	2.67E-73	Macrophage_Regulation_TGFBR2	PTEN
ATP11A	9.64E-76	0.696716596	0.813	0.617	3.33E-71	Macrophage_Regulation_TGFBR2	ATP11A
LCOR	2.01E-75	0.724783271	0.824	0.613	6.94E-71	Macrophage_Regulation_TGFBR2	LCOR
ANKRD17	9.40E-75	0.768261809	0.857	0.705	3.25E-70	Macrophage_Regulation_TGFBR2	ANKRD17
STAG1	1.14E-74	0.810099185	0.905	0.722	3.94E-70	Macrophage_Regulation_TGFBR2	STAG1
FAF1	2.29E-73	0.76147277	0.87	0.645	7.89E-69	Macrophage_Regulation_TGFBR2	FAF1
ARID1B	3.52E-73	0.792450448	0.923	0.758	1.22E-68	Macrophage_Regulation_TGFBR2	ARID1B
ATRX	6.52E-73	0.723187381	0.87	0.725	2.25E-68	Macrophage_Regulation_TGFBR2	ATRX
LHFPL2	1.02E-72	0.786635217	0.974	0.886	3.52E-68	Macrophage_Regulation_TGFBR2	LHFPL2
RPS6KA3	2.35E-71	0.834730223	0.844	0.625	8.11E-67	Macrophage_Regulation_TGFBR2	RPS6KA3
ATG7	3.25E-71	0.84080687	0.932	0.788	1.12E-66	Macrophage_Regulation_TGFBR2	ATG7
MGST2	5.43E-71	0.63814101	0.802	0.598	1.87E-66	Macrophage_Regulation_TGFBR2	MGST2
CSF3R	3.37E-70	0.755033615	0.802	0.609	1.16E-65	Macrophage_Regulation_TGFBR2	CSF3R
BABAM2	1.69E-69	0.769104347	0.844	0.647	5.83E-65	Macrophage_Regulation_TGFBR2	BABAM2
RBM6	1.70E-69	0.704065122	0.835	0.629	5.87E-65	Macrophage_Regulation_TGFBR2	RBM6
CAMK1D	1.01E-68	0.836995875	0.85	0.641	3.48E-64	Macrophage_Regulation_TGFBR2	CAMK1D
DDX17	2.07E-68	0.671788597	0.91	0.787	7.16E-64	Macrophage_Regulation_TGFBR2	DDX17
PHC2	4.62E-68	0.711209071	0.866	0.724	1.59E-63	Macrophage_Regulation_TGFBR2	PHC2
MRTFA	7.90E-68	0.721344936	0.899	0.67	2.73E-63	Macrophage_Regulation_TGFBR2	MRTFA
SP110	6.90E-67	0.691269574	0.83	0.675	2.38E-62	Macrophage_Regulation_TGFBR2	SP110
AP1B1	1.47E-66	0.675733179	0.892	0.754	5.09E-62	Macrophage_Regulation_TGFBR2	AP1B1
PCM1	2.78E-66	0.675953989	0.828	0.643	9.59E-62	Macrophage_Regulation_TGFBR2	PCM1
PUM2	5.68E-66	0.676682761	0.817	0.648	1.96E-61	Macrophage_Regulation_TGFBR2	PUM2
IL6ST	6.57E-66	0.79328824	0.815	0.654	2.27E-61	Macrophage_Regulation_TGFBR2	IL6ST
ACAP2	2.74E-65	0.6992508	0.914	0.79	9.48E-61	Macrophage_Regulation_TGFBR2	ACAP2
DPYD	6.45E-65	0.821536832	0.967	0.88	2.23E-60	Macrophage_Regulation_TGFBR2	DPYD
GRK3	6.49E-65	0.732997336	0.817	0.608	2.24E-60	Macrophage_Regulation_TGFBR2	GRK3
GSK3B	8.86E-65	0.687963921	0.855	0.656	3.06E-60	Macrophage_Regulation_TGFBR2	GSK3B
TAB2	2.63E-64	0.748132891	0.892	0.727	9.08E-60	Macrophage_Regulation_TGFBR2	TAB2
TAOK1	5.28E-64	0.652197894	0.833	0.68	1.82E-59	Macrophage_Regulation_TGFBR2	TAOK1
CSF2RA	5.32E-64	0.805530908	0.826	0.59	1.84E-59	Macrophage_Regulation_TGFBR2	CSF2RA
NSMCE2	1.95E-63	0.744596833	0.892	0.682	6.74E-59	Macrophage_Regulation_TGFBR2	NSMCE2
SPIDR	3.48E-63	0.756733814	0.874	0.697	1.20E-58	Macrophage_Regulation_TGFBR2	SPIDR
BMPR2	4.10E-63	0.710081844	0.8	0.582	1.42E-58	Macrophage_Regulation_TGFBR2	BMPR2
FRYL	5.73E-62	0.66921827	0.8	0.594	1.98E-57	Macrophage_Regulation_TGFBR2	FRYL
NCKAP1L	7.45E-62	0.601263282	0.883	0.782	2.57E-57	Macrophage_Regulation_TGFBR2	NCKAP1L
LARP4B	2.72E-61	0.630208374	0.852	0.698	9.41E-57	Macrophage_Regulation_TGFBR2	LARP4B
MAP4K4	1.25E-60	0.792303429	0.857	0.563	4.30E-56	Macrophage_Regulation_TGFBR2	MAP4K4
EIF2AK2	1.39E-60	0.704774584	0.837	0.67	4.81E-56	Macrophage_Regulation_TGFBR2	EIF2AK2
PRMT2	4.24E-60	0.625173153	0.8	0.638	1.46E-55	Macrophage_Regulation_TGFBR2	PRMT2
MYO1E	3.71E-59	0.920431904	0.817	0.675	1.28E-54	Macrophage_Regulation_TGFBR2	MYO1E
RASAL2	5.72E-59	0.775901049	0.861	0.597	1.97E-54	Macrophage_Regulation_TGFBR2	RASAL2
ZNF638	1.41E-58	0.648387643	0.839	0.676	4.86E-54	Macrophage_Regulation_TGFBR2	ZNF638
TNPO1	1.61E-58	0.617740086	0.822	0.641	5.56E-54	Macrophage_Regulation_TGFBR2	TNPO1
LYN	4.82E-58	0.669954037	0.958	0.89	1.66E-53	Macrophage_Regulation_TGFBR2	LYN
UBE2K	2.95E-57	0.60615643	0.848	0.722	1.02E-52	Macrophage_Regulation_TGFBR2	UBE2K
CPVL	4.59E-57	0.649631387	0.923	0.841	1.58E-52	Macrophage_Regulation_TGFBR2	CPVL
UBAC2	1.66E-56	0.622858317	0.85	0.643	5.73E-52	Macrophage_Regulation_TGFBR2	UBAC2
NIPBL	8.15E-56	0.623716271	0.914	0.789	2.81E-51	Macrophage_Regulation_TGFBR2	NIPBL
ROCK1	4.80E-55	0.610941908	0.919	0.832	1.66E-50	Macrophage_Regulation_TGFBR2	ROCK1
RAPGEF6	5.64E-55	0.737910805	0.813	0.574	1.95E-50	Macrophage_Regulation_TGFBR2	RAPGEF6
IFI16	7.92E-54	0.620481854	0.936	0.844	2.73E-49	Macrophage_Regulation_TGFBR2	IFI16
KMT2C	1.77E-52	0.610103079	0.914	0.798	6.13E-48	Macrophage_Regulation_TGFBR2	KMT2C
GTF2I	2.19E-52	0.576755122	0.863	0.713	7.57E-48	Macrophage_Regulation_TGFBR2	GTF2I
ZFAND3	3.43E-52	0.604552259	0.974	0.837	1.19E-47	Macrophage_Regulation_TGFBR2	ZFAND3
UBR5	7.82E-52	0.618139319	0.806	0.641	2.70E-47	Macrophage_Regulation_TGFBR2	UBR5
SLC4A7	1.36E-50	0.63016485	0.811	0.595	4.69E-46	Macrophage_Regulation_TGFBR2	SLC4A7
NCOR1	2.44E-50	0.581666752	0.826	0.674	8.43E-46	Macrophage_Regulation_TGFBR2	NCOR1
A2M	5.19E-50	0.721644667	0.936	0.83	1.79E-45	Macrophage_Regulation_TGFBR2	A2M
ANKRD11	1.27E-49	0.622786835	0.93	0.81	4.39E-45	Macrophage_Regulation_TGFBR2	ANKRD11
WASHC4	4.53E-49	0.541998514	0.828	0.726	1.56E-44	Macrophage_Regulation_TGFBR2	WASHC4
ITSN2	7.30E-49	0.597475199	0.861	0.7	2.52E-44	Macrophage_Regulation_TGFBR2	ITSN2
XAF1	3.83E-48	0.642389311	0.841	0.651	1.32E-43	Macrophage_Regulation_TGFBR2	XAF1
SGK3	2.60E-47	0.577565698	0.811	0.685	8.99E-43	Macrophage_Regulation_TGFBR2	SGK3
FMN1	2.84E-47	0.689865897	0.967	0.816	9.79E-43	Macrophage_Regulation_TGFBR2	FMN1
LNCAROD1	5.24E-47	0.658474875	0.952	0.736	1.81E-42	Macrophage_Regulation_TGFBR2	LNCAROD
DOCK41	2.96E-46	0.697001555	0.991	0.884	1.02E-41	Macrophage_Regulation_TGFBR2	DOCK4
ARL15	2.97E-46	0.672487669	0.923	0.76	1.03E-41	Macrophage_Regulation_TGFBR2	ARL15
MACF1	4.69E-46	0.58200197	0.96	0.855	1.62E-41	Macrophage_Regulation_TGFBR2	MACF1
HELZ	4.70E-46	0.611200982	0.848	0.705	1.62E-41	Macrophage_Regulation_TGFBR2	HELZ
TSPAN14	9.92E-46	0.558994267	0.819	0.713	3.43E-41	Macrophage_Regulation_TGFBR2	TSPAN14
OGFRL1	1.15E-45	0.600768328	0.839	0.67	3.96E-41	Macrophage_Regulation_TGFBR2	OGFRL1
AP3B1	3.21E-45	0.562779682	0.881	0.724	1.11E-40	Macrophage_Regulation_TGFBR2	AP3B1
MAPKAP1	6.51E-45	0.548786272	0.85	0.71	2.25E-40	Macrophage_Regulation_TGFBR2	MAPKAP1
SLA	3.15E-43	0.531147718	0.901	0.818	1.09E-38	Macrophage_Regulation_TGFBR2	SLA
CUL1	3.95E-43	0.588841537	0.815	0.587	1.36E-38	Macrophage_Regulation_TGFBR2	CUL1
FBXO11	7.85E-43	0.596183584	0.89	0.725	2.71E-38	Macrophage_Regulation_TGFBR2	FBXO11
GOLGA4	1.30E-42	0.551408364	0.892	0.776	4.48E-38	Macrophage_Regulation_TGFBR2	GOLGA4
DENND1A	1.31E-42	0.624172406	0.852	0.729	4.54E-38	Macrophage_Regulation_TGFBR2	DENND1A
SAMSN1	3.17E-42	0.687110006	0.941	0.852	1.10E-37	Macrophage_Regulation_TGFBR2	SAMSN1
CEP170	6.22E-42	0.577996845	0.956	0.851	2.15E-37	Macrophage_Regulation_TGFBR2	CEP170
NT5C2	1.14E-41	0.548213462	0.808	0.665	3.95E-37	Macrophage_Regulation_TGFBR2	NT5C2
AKAP9	1.51E-41	0.575265166	0.811	0.624	5.22E-37	Macrophage_Regulation_TGFBR2	AKAP9
IL13RA1	3.32E-41	0.534160569	0.841	0.746	1.15E-36	Macrophage_Regulation_TGFBR2	IL13RA1
STX7	4.07E-41	0.53655476	0.883	0.732	1.40E-36	Macrophage_Regulation_TGFBR2	STX7
KDM2A	1.70E-40	0.562989747	0.815	0.708	5.88E-36	Macrophage_Regulation_TGFBR2	KDM2A
FCGR1A	1.85E-40	0.565713889	0.859	0.762	6.39E-36	Macrophage_Regulation_TGFBR2	FCGR1A
RNF13	6.20E-40	0.525343912	0.934	0.855	2.14E-35	Macrophage_Regulation_TGFBR2	RNF13
UBL3	7.03E-40	0.560197383	0.817	0.707	2.43E-35	Macrophage_Regulation_TGFBR2	UBL3
PACSIN2	7.80E-40	0.529097151	0.863	0.721	2.69E-35	Macrophage_Regulation_TGFBR2	PACSIN2
RAPGEF1	4.22E-39	0.565653643	0.927	0.847	1.46E-34	Macrophage_Regulation_TGFBR2	RAPGEF1
ASH1L	5.47E-39	0.57659117	0.899	0.758	1.89E-34	Macrophage_Regulation_TGFBR2	ASH1L
WNK1	1.00E-38	0.507783779	0.892	0.826	3.45E-34	Macrophage_Regulation_TGFBR2	WNK1
NFIC	1.74E-38	0.530524351	0.833	0.685	5.99E-34	Macrophage_Regulation_TGFBR2	NFIC
PICALM	2.28E-38	0.533607333	0.967	0.885	7.86E-34	Macrophage_Regulation_TGFBR2	PICALM
ATXN1	3.13E-38	0.592938411	0.896	0.795	1.08E-33	Macrophage_Regulation_TGFBR2	ATXN1
HERC4	5.41E-38	0.636516682	0.826	0.619	1.87E-33	Macrophage_Regulation_TGFBR2	HERC4
CDC42SE2	2.09E-36	0.508232238	0.857	0.694	7.22E-32	Macrophage_Regulation_TGFBR2	CDC42SE2
ADAP2	1.55E-35	0.502483295	0.837	0.742	5.34E-31	Macrophage_Regulation_TGFBR2	ADAP2
ITGAV	9.00E-35	0.575208403	0.883	0.767	3.11E-30	Macrophage_Regulation_TGFBR2	ITGAV
PTPN2	1.19E-34	0.512375889	0.8	0.673	4.11E-30	Macrophage_Regulation_TGFBR2	PTPN2
MALAT1	5.52E-33	0.520723551	1	0.967	1.91E-28	Macrophage_Regulation_TGFBR2	MALAT1
MX1	1.06E-31	0.579594524	0.833	0.67	3.67E-27	Macrophage_Regulation_TGFBR2	MX1
TNS3	2.24E-31	0.505823254	0.958	0.852	7.74E-27	Macrophage_Regulation_TGFBR2	TNS3
CAMK2D	1.57E-28	0.537314313	0.857	0.693	5.43E-24	Macrophage_Regulation_TGFBR2	CAMK2D
JUN	3.87E-28	0.716907487	0.626	0.826	1.34E-23	Macrophage_Regulation_TGFBR2	JUN
CYBB	4.06E-27	0.538206295	0.892	0.829	1.40E-22	Macrophage_Regulation_TGFBR2	CYBB

## Sheet: Monocyte
p_val	avg_log2FC	pct.1	pct.2	p_val_adj	cluster	gene
2.62E-84	2.412341814	0.993	0.476	9.04E-80	Monocyte_PF_HSPA1A	SOD2
7.94E-82	2.904267841	0.973	0.393	2.74E-77	Monocyte_PF_HSPA1A	PLIN2
2.48E-80	2.330682271	0.979	0.619	8.55E-76	Monocyte_PF_HSPA1A	CD44
7.20E-74	2.401978077	0.945	0.285	2.48E-69	Monocyte_PF_HSPA1A	AL078604.4
4.69E-72	2.280463574	0.952	0.378	1.62E-67	Monocyte_PF_HSPA1A	ATP13A3
8.33E-72	1.821988195	0.925	0.158	2.88E-67	Monocyte_PF_HSPA1A	C5AR1
1.33E-64	2.116721998	0.993	0.451	4.59E-60	Monocyte_PF_HSPA1A	PLAUR
3.10E-64	1.750763285	0.925	0.194	1.07E-59	Monocyte_PF_HSPA1A	AQP9
8.87E-64	2.252360948	0.966	0.449	3.06E-59	Monocyte_PF_HSPA1A	KYNU
7.47E-61	1.829636963	0.993	0.479	2.58E-56	Monocyte_PF_HSPA1A	SPAG9
2.99E-60	2.761114793	0.904	0.252	1.03E-55	Monocyte_PF_HSPA1A	G0S2
3.65E-59	2.107892812	0.993	0.713	1.26E-54	Monocyte_PF_HSPA1A	HSPA1A
4.99E-59	1.950309925	0.979	0.6	1.72E-54	Monocyte_PF_HSPA1A	DNAJB1
1.46E-58	1.78473726	0.877	0.201	5.04E-54	Monocyte_PF_HSPA1A	VEGFA
2.60E-58	1.89570456	0.986	0.632	8.98E-54	Monocyte_PF_HSPA1A	BCL2A1
2.05E-56	2.11304695	0.836	0.209	7.07E-52	Monocyte_PF_HSPA1A	ABCA1
5.84E-55	1.911828553	0.973	0.481	2.02E-50	Monocyte_PF_HSPA1A	CEBPB
8.99E-55	1.798779801	0.979	0.479	3.11E-50	Monocyte_PF_HSPA1A	HSPA1B
9.16E-55	2.129046306	0.959	0.357	3.16E-50	Monocyte_PF_HSPA1A	HSPA6
3.97E-54	2.044011246	0.966	0.531	1.37E-49	Monocyte_PF_HSPA1A	NUMB
4.00E-54	1.954702183	0.966	0.551	1.38E-49	Monocyte_PF_HSPA1A	SIPA1L1
8.72E-54	1.765490812	0.897	0.259	3.01E-49	Monocyte_PF_HSPA1A	ELL2
1.02E-52	1.587280546	0.966	0.391	3.51E-48	Monocyte_PF_HSPA1A	SLC25A37
1.07E-52	1.637387041	0.966	0.574	3.69E-48	Monocyte_PF_HSPA1A	MYO9B
4.09E-52	1.73763343	0.993	0.642	1.41E-47	Monocyte_PF_HSPA1A	NFKBIA
4.71E-52	1.624922525	0.884	0.307	1.63E-47	Monocyte_PF_HSPA1A	PRNP
7.56E-52	1.727869834	0.89	0.332	2.61E-47	Monocyte_PF_HSPA1A	B4GALT5
1.31E-50	1.717839378	0.986	0.557	4.53E-46	Monocyte_PF_HSPA1A	HSPH1
7.08E-50	1.6491317	0.986	0.882	2.44E-45	Monocyte_PF_HSPA1A	HSP90AA1
1.23E-49	2.348617683	0.658	0.071	4.23E-45	Monocyte_PF_HSPA1A	EREG
5.68E-49	1.832855454	0.959	0.471	1.96E-44	Monocyte_PF_HSPA1A	FNDC3B
1.02E-48	2.02310709	0.884	0.348	3.53E-44	Monocyte_PF_HSPA1A	DOCK4
1.52E-48	1.438195997	0.986	0.534	5.24E-44	Monocyte_PF_HSPA1A	MGAT1
3.20E-48	2.530795121	0.63	0.071	1.11E-43	Monocyte_PF_HSPA1A	CXCL2
3.29E-48	1.647420006	0.986	0.552	1.14E-43	Monocyte_PF_HSPA1A	ZSWIM6
4.18E-48	1.564240477	0.966	0.476	1.44E-43	Monocyte_PF_HSPA1A	DSE
6.36E-48	1.290878831	0.911	0.269	2.20E-43	Monocyte_PF_HSPA1A	FKBP4
9.21E-48	1.209731902	0.781	0.154	3.18E-43	Monocyte_PF_HSPA1A	SEMA6B
2.45E-47	3.816159121	0.589	0.073	8.45E-43	Monocyte_PF_HSPA1A	CCL20
4.08E-47	1.377133692	0.966	0.362	1.41E-42	Monocyte_PF_HSPA1A	BAG3
5.36E-47	1.703404459	0.795	0.197	1.85E-42	Monocyte_PF_HSPA1A	EIF2AK3
6.32E-47	1.138504072	0.815	0.181	2.18E-42	Monocyte_PF_HSPA1A	DMXL2
1.15E-45	1.571541904	0.945	0.446	3.96E-41	Monocyte_PF_HSPA1A	SIK3
1.16E-45	1.424366165	0.973	0.546	4.02E-41	Monocyte_PF_HSPA1A	APLP2
1.84E-45	1.339533624	0.986	0.453	6.34E-41	Monocyte_PF_HSPA1A	HSPE1
2.12E-45	1.749861635	0.877	0.345	7.33E-41	Monocyte_PF_HSPA1A	PPIF
1.00E-44	1.265677988	0.904	0.302	3.47E-40	Monocyte_PF_HSPA1A	KDM6B
1.31E-44	2.109941726	0.877	0.38	4.52E-40	Monocyte_PF_HSPA1A	MAP4K4
3.75E-44	1.576473005	1	0.791	1.29E-39	Monocyte_PF_HSPA1A	NEAT1
4.45E-44	1.316030033	0.623	0.085	1.54E-39	Monocyte_PF_HSPA1A	NOTCH2NLC
7.00E-44	1.730664602	0.932	0.514	2.42E-39	Monocyte_PF_HSPA1A	HSPA5
1.00E-43	1.776851069	0.815	0.255	3.47E-39	Monocyte_PF_HSPA1A	ACSL3
4.34E-43	1.266024146	0.986	0.559	1.50E-38	Monocyte_PF_HSPA1A	SDCBP
5.30E-43	2.257862659	0.856	0.274	1.83E-38	Monocyte_PF_HSPA1A	IL1B
1.26E-42	1.220561522	1	0.925	4.35E-38	Monocyte_PF_HSPA1A	SRGN
1.69E-42	1.371303308	0.767	0.172	5.82E-38	Monocyte_PF_HSPA1A	EHD1
4.93E-42	1.548280882	0.897	0.376	1.70E-37	Monocyte_PF_HSPA1A	FNDC3A
6.69E-41	1.435345152	0.644	0.129	2.31E-36	Monocyte_PF_HSPA1A	NOCT
9.68E-41	0.995274082	0.911	0.323	3.34E-36	Monocyte_PF_HSPA1A	MAP2K3
1.86E-40	1.227176191	0.952	0.408	6.44E-36	Monocyte_PF_HSPA1A	FCGR2A
1.94E-40	1.703112759	0.767	0.226	6.71E-36	Monocyte_PF_HSPA1A	LINC01619
2.37E-40	1.587608713	0.945	0.476	8.18E-36	Monocyte_PF_HSPA1A	TNFAIP3
3.55E-40	1.73607952	0.932	0.547	1.23E-35	Monocyte_PF_HSPA1A	NFKB1
5.18E-40	1.57597412	0.918	0.448	1.79E-35	Monocyte_PF_HSPA1A	MCTP1
9.15E-40	1.159706758	0.842	0.262	3.16E-35	Monocyte_PF_HSPA1A	FOSL2
1.36E-39	1.099300497	0.973	0.438	4.68E-35	Monocyte_PF_HSPA1A	CD163
1.47E-39	1.614296168	0.877	0.41	5.07E-35	Monocyte_PF_HSPA1A	DENND5A
2.78E-39	2.205887325	0.521	0.05	9.61E-35	Monocyte_PF_HSPA1A	CXCL3
3.43E-39	1.233628563	0.973	0.541	1.18E-34	Monocyte_PF_HSPA1A	NAMPT
6.06E-39	1.243265943	1	0.98	2.09E-34	Monocyte_PF_HSPA1A	FTL
1.49E-38	1.413107004	0.747	0.204	5.15E-34	Monocyte_PF_HSPA1A	ITGAV
2.15E-38	0.64800803	0.911	0.35	7.44E-34	Monocyte_PF_HSPA1A	CYBB
2.27E-38	1.260550549	0.986	0.594	7.84E-34	Monocyte_PF_HSPA1A	HSPD1
9.50E-38	1.149953618	0.952	0.471	3.28E-33	Monocyte_PF_HSPA1A	UPP1
1.40E-37	1.199297082	0.829	0.26	4.84E-33	Monocyte_PF_HSPA1A	BCAT1
2.50E-37	1.547327951	0.767	0.209	8.65E-33	Monocyte_PF_HSPA1A	OLR1
5.62E-37	1.755491657	0.822	0.36	1.94E-32	Monocyte_PF_HSPA1A	APP
2.54E-36	1.231021614	0.959	0.469	8.76E-32	Monocyte_PF_HSPA1A	ABR
2.70E-36	1.329893366	0.712	0.199	9.32E-32	Monocyte_PF_HSPA1A	AC016831.7
7.95E-36	1.757844172	0.986	0.667	2.75E-31	Monocyte_PF_HSPA1A	TIMP1
8.18E-36	0.800147627	0.897	0.338	2.82E-31	Monocyte_PF_HSPA1A	CD68
8.91E-36	1.527553054	0.938	0.489	3.07E-31	Monocyte_PF_HSPA1A	HIF1A
9.59E-36	1.193469708	0.959	0.456	3.31E-31	Monocyte_PF_HSPA1A	IER3
1.14E-35	0.948831125	0.986	0.544	3.94E-31	Monocyte_PF_HSPA1A	DNAJB6
1.25E-35	1.461164427	0.89	0.413	4.32E-31	Monocyte_PF_HSPA1A	PDE4B
3.36E-35	1.316665936	0.842	0.338	1.16E-30	Monocyte_PF_HSPA1A	TRAF3
4.39E-35	1.617710105	0.884	0.491	1.51E-30	Monocyte_PF_HSPA1A	ATP2B1
4.81E-35	1.251727186	0.986	0.743	1.66E-30	Monocyte_PF_HSPA1A	TAOK3
8.69E-35	1.240931526	0.788	0.247	3.00E-30	Monocyte_PF_HSPA1A	IRAK2
1.05E-34	1.393076073	0.733	0.222	3.64E-30	Monocyte_PF_HSPA1A	SESTD1
1.71E-34	1.063535408	0.863	0.323	5.92E-30	Monocyte_PF_HSPA1A	ITGA5
2.94E-34	1.094936274	0.986	0.687	1.02E-29	Monocyte_PF_HSPA1A	DNAJA1
3.01E-34	1.181488245	0.856	0.405	1.04E-29	Monocyte_PF_HSPA1A	PIK3AP1
4.23E-34	1.361670439	0.877	0.428	1.46E-29	Monocyte_PF_HSPA1A	CTNNB1
4.24E-34	0.869230556	0.712	0.176	1.46E-29	Monocyte_PF_HSPA1A	LUCAT1
5.61E-34	1.11385166	1	0.982	1.94E-29	Monocyte_PF_HSPA1A	FTH1
8.15E-34	1.298585734	0.774	0.254	2.81E-29	Monocyte_PF_HSPA1A	SKI
1.79E-33	1.147522107	0.966	0.561	6.16E-29	Monocyte_PF_HSPA1A	GPBP1
1.81E-33	1.715331299	0.795	0.282	6.25E-29	Monocyte_PF_HSPA1A	CTSL
2.14E-33	1.099435238	0.904	0.42	7.41E-29	Monocyte_PF_HSPA1A	ARL8B
2.87E-33	0.895136023	0.726	0.191	9.91E-29	Monocyte_PF_HSPA1A	MPP1
3.96E-33	1.119347894	0.767	0.231	1.37E-28	Monocyte_PF_HSPA1A	LHFPL2
4.18E-33	0.998012334	0.863	0.333	1.44E-28	Monocyte_PF_HSPA1A	FNIP1
6.34E-33	1.285769263	0.877	0.439	2.19E-28	Monocyte_PF_HSPA1A	MARK3
6.37E-33	0.847032862	0.788	0.245	2.20E-28	Monocyte_PF_HSPA1A	MTHFS
6.47E-33	1.166872016	0.973	0.549	2.23E-28	Monocyte_PF_HSPA1A	ZEB2
7.17E-33	1.217518111	0.795	0.29	2.48E-28	Monocyte_PF_HSPA1A	RABGEF1
7.68E-33	1.383612925	0.904	0.468	2.65E-28	Monocyte_PF_HSPA1A	NFAT5
9.58E-33	1.073280351	0.829	0.289	3.31E-28	Monocyte_PF_HSPA1A	FOXO3
1.38E-32	0.860807322	0.877	0.343	4.77E-28	Monocyte_PF_HSPA1A	AHSA1
1.44E-32	1.439802217	0.822	0.318	4.98E-28	Monocyte_PF_HSPA1A	ANTXR2
1.67E-32	0.887152589	0.767	0.231	5.78E-28	Monocyte_PF_HSPA1A	CPD
1.83E-32	1.090774213	0.986	0.826	6.32E-28	Monocyte_PF_HSPA1A	HSP90AB1
2.15E-32	0.527983111	0.521	0.096	7.44E-28	Monocyte_PF_HSPA1A	MCEMP1
5.53E-32	1.074077025	0.904	0.411	1.91E-27	Monocyte_PF_HSPA1A	CHORDC1
5.86E-32	1.391552054	0.76	0.272	2.02E-27	Monocyte_PF_HSPA1A	SOCS3
7.15E-32	0.528600052	0.733	0.221	2.47E-27	Monocyte_PF_HSPA1A	LAMP1
7.20E-32	0.967940148	0.747	0.222	2.49E-27	Monocyte_PF_HSPA1A	SLC7A5
7.82E-32	1.077759759	0.836	0.322	2.70E-27	Monocyte_PF_HSPA1A	ICAM1
1.46E-31	1.013184412	0.952	0.491	5.04E-27	Monocyte_PF_HSPA1A	MAP2K1
2.18E-31	0.832339154	0.733	0.211	7.53E-27	Monocyte_PF_HSPA1A	HBP1
2.32E-31	1.019306105	0.938	0.458	8.01E-27	Monocyte_PF_HSPA1A	ZDHHC20
2.75E-31	0.720566446	0.685	0.182	9.51E-27	Monocyte_PF_HSPA1A	CFD
2.84E-31	0.91432353	0.952	0.476	9.80E-27	Monocyte_PF_HSPA1A	SAMSN1
3.00E-31	1.053063726	0.973	0.587	1.04E-26	Monocyte_PF_HSPA1A	MCL1
5.69E-31	0.912795994	0.699	0.186	1.97E-26	Monocyte_PF_HSPA1A	RASA3
6.18E-31	0.966609572	0.952	0.509	2.13E-26	Monocyte_PF_HSPA1A	CACYBP
7.45E-31	0.994761936	0.979	0.612	2.57E-26	Monocyte_PF_HSPA1A	CTSB
8.45E-31	0.856685643	0.527	0.08	2.92E-26	Monocyte_PF_HSPA1A	LONRF3
9.93E-31	0.962299008	0.993	0.678	3.43E-26	Monocyte_PF_HSPA1A	ANXA5
1.09E-30	0.811456213	0.815	0.292	3.78E-26	Monocyte_PF_HSPA1A	MRPS6
1.15E-30	1.046899251	0.822	0.328	3.96E-26	Monocyte_PF_HSPA1A	NAA50
1.20E-30	0.973778228	0.87	0.357	4.15E-26	Monocyte_PF_HSPA1A	MXD1
1.21E-30	1.118737364	0.849	0.355	4.18E-26	Monocyte_PF_HSPA1A	CPEB4
1.23E-30	0.760259967	0.342	0.013	4.26E-26	Monocyte_PF_HSPA1A	AL512603.2
1.37E-30	0.98365151	0.993	0.677	4.73E-26	Monocyte_PF_HSPA1A	RAB7A
1.61E-30	0.911061397	0.884	0.368	5.56E-26	Monocyte_PF_HSPA1A	NR4A1
2.85E-30	1.391876433	0.884	0.441	9.83E-26	Monocyte_PF_HSPA1A	FNIP2
3.65E-30	1.016070035	0.76	0.249	1.26E-25	Monocyte_PF_HSPA1A	NINJ1
3.66E-30	0.77140216	0.925	0.433	1.26E-25	Monocyte_PF_HSPA1A	CTSD
4.99E-30	1.102408285	0.945	0.539	1.72E-25	Monocyte_PF_HSPA1A	ATP1B3
5.68E-30	0.86045441	0.897	0.41	1.96E-25	Monocyte_PF_HSPA1A	STIP1
6.01E-30	1.096820306	0.596	0.126	2.07E-25	Monocyte_PF_HSPA1A	TNFSF14
7.84E-30	1.226251009	0.911	0.448	2.71E-25	Monocyte_PF_HSPA1A	ACSL1
1.56E-29	0.730874627	0.767	0.255	5.39E-25	Monocyte_PF_HSPA1A	SLC5A3
1.77E-29	1.103101883	1	0.881	6.11E-25	Monocyte_PF_HSPA1A	UBC
2.03E-29	1.583037028	0.76	0.333	7.02E-25	Monocyte_PF_HSPA1A	NRIP1
2.87E-29	0.941153736	0.925	0.476	9.91E-25	Monocyte_PF_HSPA1A	SNAP23
4.63E-29	1.827889439	0.76	0.275	1.60E-24	Monocyte_PF_HSPA1A	CXCL8
6.00E-29	1.102599349	0.822	0.32	2.07E-24	Monocyte_PF_HSPA1A	FOSB
6.37E-29	0.890065041	0.747	0.257	2.20E-24	Monocyte_PF_HSPA1A	PNPLA8
6.41E-29	1.604363061	0.911	0.534	2.21E-24	Monocyte_PF_HSPA1A	JARID2
8.36E-29	1.29557843	0.952	0.643	2.88E-24	Monocyte_PF_HSPA1A	ZFP36L1
8.95E-29	1.014078761	0.801	0.303	3.09E-24	Monocyte_PF_HSPA1A	UBAP1
1.19E-28	1.062603553	0.534	0.096	4.12E-24	Monocyte_PF_HSPA1A	MARCO
1.26E-28	0.986788619	0.788	0.284	4.35E-24	Monocyte_PF_HSPA1A	DGKD
1.97E-28	1.110108332	0.76	0.305	6.80E-24	Monocyte_PF_HSPA1A	YTHDF3
2.54E-28	1.015421932	0.986	0.718	8.75E-24	Monocyte_PF_HSPA1A	CD63
2.74E-28	0.862545282	0.829	0.33	9.45E-24	Monocyte_PF_HSPA1A	MAFB
2.81E-28	0.726683694	0.822	0.317	9.70E-24	Monocyte_PF_HSPA1A	TET3
3.09E-28	1.337663756	0.836	0.438	1.07E-23	Monocyte_PF_HSPA1A	RYBP
6.54E-28	0.574453012	0.836	0.358	2.26E-23	Monocyte_PF_HSPA1A	ZFAND2A
7.33E-28	1.172721977	0.603	0.141	2.53E-23	Monocyte_PF_HSPA1A	AC025580.2
9.54E-28	1.106206038	0.801	0.348	3.30E-23	Monocyte_PF_HSPA1A	B4GALT1
9.92E-28	1.042136523	0.836	0.376	3.42E-23	Monocyte_PF_HSPA1A	GATAD2A
1.00E-27	0.766360257	0.938	0.479	3.46E-23	Monocyte_PF_HSPA1A	MRPL18
1.05E-27	0.764907337	0.979	0.589	3.63E-23	Monocyte_PF_HSPA1A	PTGES3
1.09E-27	1.0041996	0.952	0.609	3.75E-23	Monocyte_PF_HSPA1A	ZFAND3
1.12E-27	0.751717637	0.973	0.549	3.85E-23	Monocyte_PF_HSPA1A	SERPINA1
1.12E-27	0.859946389	0.897	0.421	3.86E-23	Monocyte_PF_HSPA1A	TCP1
1.33E-27	1.038112914	0.932	0.521	4.59E-23	Monocyte_PF_HSPA1A	UBE2R2
1.91E-27	1.101641114	0.699	0.211	6.60E-23	Monocyte_PF_HSPA1A	FCGR3A
2.02E-27	0.984798273	0.973	0.609	6.96E-23	Monocyte_PF_HSPA1A	IFI30
2.24E-27	0.938333793	0.849	0.36	7.72E-23	Monocyte_PF_HSPA1A	BRAF
2.45E-27	0.658302487	0.884	0.401	8.45E-23	Monocyte_PF_HSPA1A	MOB4
2.83E-27	1.121191002	0.829	0.358	9.77E-23	Monocyte_PF_HSPA1A	SLC43A2
3.61E-27	0.760893633	0.767	0.274	1.25E-22	Monocyte_PF_HSPA1A	DEDD2
5.83E-27	1.042029813	0.87	0.42	2.01E-22	Monocyte_PF_HSPA1A	PIK3R5
6.81E-27	1.196433604	0.959	0.725	2.35E-22	Monocyte_PF_HSPA1A	BTG1
8.36E-27	0.990197967	0.877	0.446	2.89E-22	Monocyte_PF_HSPA1A	WTAP
9.62E-27	0.748276985	0.836	0.348	3.32E-22	Monocyte_PF_HSPA1A	ZNF267
9.62E-27	0.728923285	0.568	0.124	3.32E-22	Monocyte_PF_HSPA1A	LPCAT1
1.16E-26	1.048426243	0.877	0.459	4.01E-22	Monocyte_PF_HSPA1A	ELOVL5
1.17E-26	1.483382181	0.541	0.121	4.04E-22	Monocyte_PF_HSPA1A	KMO
1.20E-26	1.284854524	0.616	0.172	4.15E-22	Monocyte_PF_HSPA1A	NAF1
1.40E-26	0.917551367	0.904	0.438	4.84E-22	Monocyte_PF_HSPA1A	GLUL
1.45E-26	0.850595938	0.952	0.534	4.99E-22	Monocyte_PF_HSPA1A	ARHGAP26
1.96E-26	0.778399549	0.644	0.176	6.77E-22	Monocyte_PF_HSPA1A	UBXN2B
2.49E-26	0.831178868	0.993	0.672	8.60E-22	Monocyte_PF_HSPA1A	H3F3A
2.54E-26	0.54832161	0.445	0.076	8.75E-22	Monocyte_PF_HSPA1A	HPSE
3.31E-26	1.079246908	0.733	0.265	1.14E-21	Monocyte_PF_HSPA1A	ERN1
3.88E-26	1.258272062	0.781	0.333	1.34E-21	Monocyte_PF_HSPA1A	CYTOR
4.10E-26	1.090489697	0.733	0.264	1.42E-21	Monocyte_PF_HSPA1A	ABL2
5.16E-26	1.24194628	0.788	0.38	1.78E-21	Monocyte_PF_HSPA1A	MAP3K8
6.14E-26	1.004983547	0.925	0.501	2.12E-21	Monocyte_PF_HSPA1A	LCP2
6.56E-26	0.596457144	0.815	0.335	2.27E-21	Monocyte_PF_HSPA1A	STXBP2
7.98E-26	1.060707934	0.945	0.585	2.76E-21	Monocyte_PF_HSPA1A	RBM47
8.57E-26	0.678781106	0.849	0.371	2.96E-21	Monocyte_PF_HSPA1A	MBOAT7
8.85E-26	0.888452357	0.979	0.683	3.06E-21	Monocyte_PF_HSPA1A	LIMS1
1.73E-25	0.808787034	0.678	0.212	5.98E-21	Monocyte_PF_HSPA1A	ALAS1
2.08E-25	1.100414107	0.801	0.373	7.19E-21	Monocyte_PF_HSPA1A	ARFGAP3
2.72E-25	1.070489269	0.651	0.201	9.38E-21	Monocyte_PF_HSPA1A	SMAD3
2.98E-25	0.897056836	0.685	0.222	1.03E-20	Monocyte_PF_HSPA1A	AGAP3
3.93E-25	0.922290927	0.808	0.358	1.36E-20	Monocyte_PF_HSPA1A	ARL6IP1
4.03E-25	0.729171095	0.863	0.398	1.39E-20	Monocyte_PF_HSPA1A	RAB5C
4.97E-25	0.822411951	0.671	0.217	1.71E-20	Monocyte_PF_HSPA1A	ZBTB43
5.27E-25	0.767738931	0.671	0.207	1.82E-20	Monocyte_PF_HSPA1A	SCARB2
6.30E-25	0.834362792	0.5	0.103	2.18E-20	Monocyte_PF_HSPA1A	RETN
6.49E-25	0.720593641	0.623	0.172	2.24E-20	Monocyte_PF_HSPA1A	VPS37B
1.04E-24	0.520960923	0.39	0.045	3.58E-20	Monocyte_PF_HSPA1A	PTGER2
1.12E-24	1.051201761	0.637	0.196	3.86E-20	Monocyte_PF_HSPA1A	WDFY1
1.70E-24	0.508653154	1	0.824	5.87E-20	Monocyte_PF_HSPA1A	S100A9
1.95E-24	1.097022922	0.678	0.226	6.74E-20	Monocyte_PF_HSPA1A	ECE1
4.27E-24	1.061153209	0.726	0.29	1.48E-19	Monocyte_PF_HSPA1A	ATP6V1H
4.45E-24	0.983896176	0.514	0.116	1.54E-19	Monocyte_PF_HSPA1A	PHLDA1
5.81E-24	0.676316052	0.575	0.146	2.01E-19	Monocyte_PF_HSPA1A	DOT1L
6.33E-24	1.742985323	0.562	0.151	2.19E-19	Monocyte_PF_HSPA1A	SLC16A10
7.66E-24	0.878989644	0.788	0.347	2.64E-19	Monocyte_PF_HSPA1A	PDXK
8.17E-24	0.72729847	0.829	0.37	2.82E-19	Monocyte_PF_HSPA1A	ERGIC1
8.84E-24	0.55477532	0.356	0.035	3.05E-19	Monocyte_PF_HSPA1A	ICAM4
9.06E-24	1.018942283	0.699	0.277	3.13E-19	Monocyte_PF_HSPA1A	STX11
1.19E-23	0.76197544	0.521	0.118	4.10E-19	Monocyte_PF_HSPA1A	DNMBP
1.24E-23	0.670398755	0.596	0.163	4.27E-19	Monocyte_PF_HSPA1A	PPP1R15B
1.44E-23	1.116484852	0.774	0.343	4.98E-19	Monocyte_PF_HSPA1A	HIVEP2
1.81E-23	0.917197503	0.596	0.164	6.25E-19	Monocyte_PF_HSPA1A	PPARG
2.34E-23	0.501731462	0.925	0.501	8.09E-19	Monocyte_PF_HSPA1A	PPP1R15A
3.06E-23	0.673408385	0.705	0.254	1.06E-18	Monocyte_PF_HSPA1A	NKRF
4.02E-23	0.677459191	0.993	0.675	1.39E-18	Monocyte_PF_HSPA1A	OAZ1
4.79E-23	0.671052986	0.863	0.416	1.65E-18	Monocyte_PF_HSPA1A	GNA13
4.94E-23	0.751559635	0.87	0.434	1.71E-18	Monocyte_PF_HSPA1A	STK10
5.44E-23	0.970962474	0.479	0.095	1.88E-18	Monocyte_PF_HSPA1A	TCF7L2
5.49E-23	0.705063455	0.884	0.444	1.89E-18	Monocyte_PF_HSPA1A	PSMA6
6.38E-23	0.986537614	0.849	0.406	2.20E-18	Monocyte_PF_HSPA1A	GK
7.36E-23	0.630034692	0.795	0.343	2.54E-18	Monocyte_PF_HSPA1A	CREM
9.82E-23	0.719850541	0.952	0.592	3.39E-18	Monocyte_PF_HSPA1A	GSTO1
1.32E-22	1.010737771	0.808	0.376	4.54E-18	Monocyte_PF_HSPA1A	UBE2H
1.47E-22	0.574194382	0.664	0.234	5.09E-18	Monocyte_PF_HSPA1A	MTSS1
1.57E-22	0.859229104	0.959	0.597	5.43E-18	Monocyte_PF_HSPA1A	HSPB1
1.58E-22	0.60295395	0.548	0.139	5.46E-18	Monocyte_PF_HSPA1A	AC015871.1
1.83E-22	0.865453873	0.87	0.444	6.33E-18	Monocyte_PF_HSPA1A	TACC1
2.23E-22	1.142765061	0.61	0.214	7.69E-18	Monocyte_PF_HSPA1A	DRAM1
2.79E-22	0.545227202	0.993	0.658	9.63E-18	Monocyte_PF_HSPA1A	H3F3B
2.81E-22	0.567201878	0.555	0.144	9.72E-18	Monocyte_PF_HSPA1A	SLC43A3
3.54E-22	0.710387967	0.89	0.478	1.22E-17	Monocyte_PF_HSPA1A	FXR1
3.84E-22	0.592136881	0.979	0.617	1.32E-17	Monocyte_PF_HSPA1A	EIF4A1
3.88E-22	0.779465724	0.692	0.249	1.34E-17	Monocyte_PF_HSPA1A	B3GNT5
4.70E-22	0.715426934	0.479	0.109	1.62E-17	Monocyte_PF_HSPA1A	EAF1
5.02E-22	1.065005756	0.856	0.451	1.73E-17	Monocyte_PF_HSPA1A	FAM107B
5.97E-22	1.010343072	0.719	0.318	2.06E-17	Monocyte_PF_HSPA1A	GNA12
7.64E-22	0.708464676	0.904	0.494	2.64E-17	Monocyte_PF_HSPA1A	SKIL
7.70E-22	0.636543325	0.877	0.449	2.66E-17	Monocyte_PF_HSPA1A	ACTN1
8.83E-22	0.747946022	0.712	0.275	3.05E-17	Monocyte_PF_HSPA1A	ANKLE2
1.18E-21	0.934746736	0.795	0.357	4.07E-17	Monocyte_PF_HSPA1A	CCNH
1.69E-21	0.574494537	0.397	0.061	5.83E-17	Monocyte_PF_HSPA1A	TNS1
1.99E-21	0.769490127	0.918	0.514	6.87E-17	Monocyte_PF_HSPA1A	IER5
2.61E-21	1.015291993	0.616	0.211	9.02E-17	Monocyte_PF_HSPA1A	CHMP1B
2.85E-21	0.660605194	0.418	0.078	9.83E-17	Monocyte_PF_HSPA1A	TNFAIP6
3.32E-21	0.623887298	0.548	0.154	1.15E-16	Monocyte_PF_HSPA1A	CLEC5A
3.55E-21	1.099061095	0.705	0.274	1.23E-16	Monocyte_PF_HSPA1A	ASPH
4.25E-21	1.0244616	0.76	0.375	1.47E-16	Monocyte_PF_HSPA1A	CYB5R4
4.87E-21	0.754283714	0.603	0.189	1.68E-16	Monocyte_PF_HSPA1A	MAPK6
7.02E-21	0.77281146	0.466	0.104	2.42E-16	Monocyte_PF_HSPA1A	APOBEC3A
8.64E-21	0.50527616	0.781	0.348	2.98E-16	Monocyte_PF_HSPA1A	CHMP4B
8.91E-21	0.568377224	0.822	0.396	3.08E-16	Monocyte_PF_HSPA1A	CDKN1A
9.18E-21	0.522769766	0.589	0.201	3.17E-16	Monocyte_PF_HSPA1A	TPST1
1.06E-20	0.664068479	0.692	0.262	3.66E-16	Monocyte_PF_HSPA1A	HIBCH
1.26E-20	0.816759072	0.295	0.027	4.35E-16	Monocyte_PF_HSPA1A	IL10
1.26E-20	0.924280038	0.884	0.498	4.36E-16	Monocyte_PF_HSPA1A	TRIO
1.59E-20	0.732392583	0.945	0.607	5.49E-16	Monocyte_PF_HSPA1A	QKI
1.64E-20	1.399292248	0.801	0.396	5.66E-16	Monocyte_PF_HSPA1A	BTBD9
1.68E-20	1.022891951	0.493	0.119	5.82E-16	Monocyte_PF_HSPA1A	TCEAL9
2.37E-20	1.225034838	0.404	0.086	8.20E-16	Monocyte_PF_HSPA1A	PLPP3
2.37E-20	0.750905164	0.753	0.323	8.20E-16	Monocyte_PF_HSPA1A	TNS3
2.54E-20	0.710324859	0.438	0.088	8.77E-16	Monocyte_PF_HSPA1A	MIR222HG
2.66E-20	1.041728962	0.514	0.144	9.18E-16	Monocyte_PF_HSPA1A	NLRP3
3.00E-20	0.720820112	0.849	0.436	1.03E-15	Monocyte_PF_HSPA1A	CSGALNACT2
3.03E-20	0.555826287	0.479	0.118	1.04E-15	Monocyte_PF_HSPA1A	KCNE1
3.03E-20	0.664241609	0.712	0.287	1.05E-15	Monocyte_PF_HSPA1A	MAPKAPK2
3.25E-20	0.797337597	0.897	0.546	1.12E-15	Monocyte_PF_HSPA1A	ITGB1
3.26E-20	0.641302212	0.884	0.481	1.13E-15	Monocyte_PF_HSPA1A	RAB1A
3.29E-20	0.917733368	0.486	0.124	1.14E-15	Monocyte_PF_HSPA1A	PDSS1
3.34E-20	0.630033069	0.514	0.133	1.15E-15	Monocyte_PF_HSPA1A	NPC1
3.51E-20	0.98692644	0.822	0.464	1.21E-15	Monocyte_PF_HSPA1A	PTPN12
3.59E-20	0.905010416	0.664	0.26	1.24E-15	Monocyte_PF_HSPA1A	PPARD
4.70E-20	0.727315487	0.603	0.199	1.62E-15	Monocyte_PF_HSPA1A	ARHGAP24
5.05E-20	0.797932726	0.527	0.143	1.74E-15	Monocyte_PF_HSPA1A	GCH1
6.27E-20	0.530066896	0.959	0.6	2.16E-15	Monocyte_PF_HSPA1A	RNASEK
8.98E-20	0.698138969	0.836	0.421	3.10E-15	Monocyte_PF_HSPA1A	GAB2
1.07E-19	0.717025898	0.493	0.128	3.68E-15	Monocyte_PF_HSPA1A	ARL5B
1.21E-19	0.565577596	1	0.804	4.19E-15	Monocyte_PF_HSPA1A	LAPTM5
1.43E-19	1.04795153	0.699	0.287	4.93E-15	Monocyte_PF_HSPA1A	CPM
1.54E-19	0.504874711	0.418	0.09	5.30E-15	Monocyte_PF_HSPA1A	INPP5A
1.69E-19	0.705515842	0.651	0.242	5.85E-15	Monocyte_PF_HSPA1A	GGA2
1.99E-19	0.934370217	0.705	0.287	6.87E-15	Monocyte_PF_HSPA1A	AREG
2.09E-19	0.942649228	0.678	0.282	7.22E-15	Monocyte_PF_HSPA1A	CLIC4
2.14E-19	0.941922632	0.603	0.211	7.40E-15	Monocyte_PF_HSPA1A	RNF19B
2.24E-19	0.717775623	0.808	0.393	7.73E-15	Monocyte_PF_HSPA1A	YBX3
3.50E-19	0.741065531	0.959	0.7	1.21E-14	Monocyte_PF_HSPA1A	UBE2D3
4.26E-19	0.632700833	0.822	0.411	1.47E-14	Monocyte_PF_HSPA1A	DIAPH2
4.86E-19	0.826309394	0.945	0.61	1.68E-14	Monocyte_PF_HSPA1A	ANXA1
5.62E-19	0.614354283	0.699	0.289	1.94E-14	Monocyte_PF_HSPA1A	DDX60L
5.80E-19	0.57413661	0.747	0.332	2.00E-14	Monocyte_PF_HSPA1A	GNS
6.48E-19	0.553338491	0.836	0.43	2.24E-14	Monocyte_PF_HSPA1A	CCT4
6.51E-19	0.701835301	0.644	0.244	2.25E-14	Monocyte_PF_HSPA1A	ATP6V1C1
7.42E-19	0.584884821	0.541	0.161	2.56E-14	Monocyte_PF_HSPA1A	NIBAN2
9.11E-19	0.614042766	0.836	0.433	3.15E-14	Monocyte_PF_HSPA1A	AFF4
1.11E-18	0.698935792	0.966	0.643	3.84E-14	Monocyte_PF_HSPA1A	DUSP1
1.23E-18	0.610633928	0.678	0.27	4.24E-14	Monocyte_PF_HSPA1A	PIM3
1.31E-18	0.885355064	0.938	0.65	4.52E-14	Monocyte_PF_HSPA1A	JMJD1C
1.35E-18	1.296474248	0.582	0.196	4.68E-14	Monocyte_PF_HSPA1A	THBS1
1.50E-18	0.515493297	0.349	0.055	5.19E-14	Monocyte_PF_HSPA1A	NBPF19
1.56E-18	0.688705258	1	0.937	5.38E-14	Monocyte_PF_HSPA1A	SAT1
1.99E-18	0.73461437	0.863	0.476	6.88E-14	Monocyte_PF_HSPA1A	CD55
2.00E-18	0.708239711	0.692	0.287	6.92E-14	Monocyte_PF_HSPA1A	NR4A3
2.35E-18	0.980273856	0.644	0.244	8.13E-14	Monocyte_PF_HSPA1A	EXT1
2.51E-18	0.713628783	0.329	0.05	8.65E-14	Monocyte_PF_HSPA1A	EPAS1
2.63E-18	0.694957994	0.76	0.357	9.10E-14	Monocyte_PF_HSPA1A	SLC3A2
2.73E-18	0.811751559	0.76	0.375	9.41E-14	Monocyte_PF_HSPA1A	NOTCH2
2.95E-18	0.686410316	0.603	0.212	1.02E-13	Monocyte_PF_HSPA1A	ADAM9
3.10E-18	1.051758717	0.664	0.284	1.07E-13	Monocyte_PF_HSPA1A	SGMS1
3.28E-18	0.581518787	0.514	0.148	1.13E-13	Monocyte_PF_HSPA1A	TGIF1
3.78E-18	0.544954504	0.527	0.158	1.31E-13	Monocyte_PF_HSPA1A	SMIM3
3.89E-18	0.569445356	0.555	0.182	1.34E-13	Monocyte_PF_HSPA1A	VSIG4
4.16E-18	0.683489294	0.74	0.335	1.44E-13	Monocyte_PF_HSPA1A	MECP2
4.29E-18	0.528472814	0.774	0.371	1.48E-13	Monocyte_PF_HSPA1A	MARCKS
4.74E-18	0.59663258	0.801	0.403	1.64E-13	Monocyte_PF_HSPA1A	CCT5
4.91E-18	0.609545582	0.808	0.408	1.69E-13	Monocyte_PF_HSPA1A	HSPA4
5.06E-18	0.643663792	0.555	0.177	1.75E-13	Monocyte_PF_HSPA1A	PKNOX1
6.05E-18	0.663321506	0.877	0.498	2.09E-13	Monocyte_PF_HSPA1A	SLC38A2
6.55E-18	0.816866695	0.555	0.186	2.26E-13	Monocyte_PF_HSPA1A	SSBP3
6.88E-18	0.799175661	0.767	0.4	2.38E-13	Monocyte_PF_HSPA1A	SND1
7.39E-18	0.849208092	0.555	0.184	2.55E-13	Monocyte_PF_HSPA1A	CHSY1
7.81E-18	0.616377222	0.692	0.297	2.70E-13	Monocyte_PF_HSPA1A	STK40
8.14E-18	0.636413995	0.541	0.174	2.81E-13	Monocyte_PF_HSPA1A	SNTB1
8.42E-18	0.683314493	0.904	0.577	2.91E-13	Monocyte_PF_HSPA1A	EIF5
9.73E-18	0.779685055	0.349	0.061	3.36E-13	Monocyte_PF_HSPA1A	SCUBE2
1.15E-17	0.797914437	0.774	0.383	3.98E-13	Monocyte_PF_HSPA1A	DNAJC3
1.25E-17	0.716666309	0.678	0.285	4.30E-13	Monocyte_PF_HSPA1A	TNIP1
1.35E-17	0.633922599	0.63	0.24	4.65E-13	Monocyte_PF_HSPA1A	FBXL14
1.67E-17	0.684320397	0.89	0.522	5.78E-13	Monocyte_PF_HSPA1A	BZW1
1.76E-17	0.519297377	0.411	0.1	6.09E-13	Monocyte_PF_HSPA1A	C3
1.80E-17	0.564158833	0.404	0.095	6.21E-13	Monocyte_PF_HSPA1A	AC016831.5
2.04E-17	0.511979995	0.76	0.363	7.03E-13	Monocyte_PF_HSPA1A	SLC6A6
2.16E-17	0.549716985	0.342	0.056	7.45E-13	Monocyte_PF_HSPA1A	TFPI
2.34E-17	0.696815404	0.425	0.106	8.09E-13	Monocyte_PF_HSPA1A	NPHS1
2.75E-17	0.710084072	0.877	0.522	9.50E-13	Monocyte_PF_HSPA1A	FLNA
2.86E-17	0.618005381	0.281	0.033	9.86E-13	Monocyte_PF_HSPA1A	AK4
2.99E-17	0.956378769	0.836	0.551	1.03E-12	Monocyte_PF_HSPA1A	TNFAIP8
3.30E-17	0.626065921	0.74	0.345	1.14E-12	Monocyte_PF_HSPA1A	IVNS1ABP
3.51E-17	0.501949155	0.329	0.051	1.21E-12	Monocyte_PF_HSPA1A	OSM
3.89E-17	1.800589904	0.514	0.171	1.34E-12	Monocyte_PF_HSPA1A	FN1
4.00E-17	1.043524937	0.493	0.161	1.38E-12	Monocyte_PF_HSPA1A	THBD
4.13E-17	0.537362353	0.664	0.275	1.42E-12	Monocyte_PF_HSPA1A	JMJD6
4.41E-17	0.985425699	0.733	0.355	1.52E-12	Monocyte_PF_HSPA1A	CDK14
4.41E-17	0.654831812	0.795	0.41	1.52E-12	Monocyte_PF_HSPA1A	GLS
4.53E-17	0.719760774	0.699	0.307	1.56E-12	Monocyte_PF_HSPA1A	FAM102B
5.03E-17	1.374033867	0.575	0.207	1.74E-12	Monocyte_PF_HSPA1A	CCL3
5.05E-17	0.704294633	0.959	0.706	1.74E-12	Monocyte_PF_HSPA1A	CFLAR
5.07E-17	0.754440081	0.514	0.163	1.75E-12	Monocyte_PF_HSPA1A	SEC24A
5.30E-17	0.810742434	0.63	0.252	1.83E-12	Monocyte_PF_HSPA1A	MAP3K20
6.22E-17	0.75807452	0.897	0.549	2.15E-12	Monocyte_PF_HSPA1A	MAP3K2
7.05E-17	0.753265013	0.877	0.516	2.43E-12	Monocyte_PF_HSPA1A	MAML2
7.40E-17	0.694752285	0.897	0.556	2.55E-12	Monocyte_PF_HSPA1A	LGALS3
9.02E-17	0.515771513	0.822	0.439	3.11E-12	Monocyte_PF_HSPA1A	PLEKHB2
9.80E-17	0.651510264	0.822	0.441	3.38E-12	Monocyte_PF_HSPA1A	USP32
1.20E-16	0.537706469	0.479	0.143	4.14E-12	Monocyte_PF_HSPA1A	GBP5
1.30E-16	1.017009808	0.767	0.381	4.47E-12	Monocyte_PF_HSPA1A	SLC2A3
1.49E-16	0.830727669	0.507	0.159	5.13E-12	Monocyte_PF_HSPA1A	SLC39A8
2.18E-16	0.651779084	0.966	0.697	7.52E-12	Monocyte_PF_HSPA1A	HNRNPC
2.41E-16	0.794460097	0.774	0.4	8.32E-12	Monocyte_PF_HSPA1A	PPP3CA
2.46E-16	0.528431711	0.863	0.498	8.49E-12	Monocyte_PF_HSPA1A	VAPA
3.06E-16	0.807008158	0.603	0.234	1.06E-11	Monocyte_PF_HSPA1A	SLC8B1
3.71E-16	0.539863257	0.699	0.317	1.28E-11	Monocyte_PF_HSPA1A	EMILIN2
4.97E-16	0.572094375	0.623	0.25	1.72E-11	Monocyte_PF_HSPA1A	DDX3Y
5.84E-16	0.503872589	0.562	0.202	2.02E-11	Monocyte_PF_HSPA1A	ZC3H12A
5.92E-16	0.611162085	0.699	0.32	2.04E-11	Monocyte_PF_HSPA1A	GNA15
6.60E-16	0.695534978	0.836	0.504	2.28E-11	Monocyte_PF_HSPA1A	NCOR2
7.01E-16	1.95391173	0.507	0.172	2.42E-11	Monocyte_PF_HSPA1A	CCL4
8.01E-16	0.615719171	0.795	0.423	2.77E-11	Monocyte_PF_HSPA1A	PPP6R3
8.21E-16	0.516183114	0.555	0.199	2.84E-11	Monocyte_PF_HSPA1A	LIMK2
1.04E-15	0.55058707	0.562	0.204	3.58E-11	Monocyte_PF_HSPA1A	IRAK1
1.10E-15	0.510300902	0.274	0.036	3.80E-11	Monocyte_PF_HSPA1A	GSTO2
1.14E-15	0.676424508	0.671	0.297	3.93E-11	Monocyte_PF_HSPA1A	TRIM25
1.69E-15	1.061037693	0.39	0.1	5.83E-11	Monocyte_PF_HSPA1A	SEMA3C
1.75E-15	0.858520522	0.432	0.148	6.03E-11	Monocyte_PF_HSPA1A	UBTD2
1.82E-15	0.570262444	0.795	0.426	6.29E-11	Monocyte_PF_HSPA1A	NUDC
1.84E-15	0.577005316	0.575	0.219	6.36E-11	Monocyte_PF_HSPA1A	ADSS
2.01E-15	0.616544598	0.678	0.318	6.94E-11	Monocyte_PF_HSPA1A	RAB21
2.21E-15	0.509469667	0.774	0.403	7.63E-11	Monocyte_PF_HSPA1A	TUT7
2.37E-15	0.667984115	0.836	0.481	8.18E-11	Monocyte_PF_HSPA1A	AFF1
2.40E-15	0.857851431	0.644	0.3	8.27E-11	Monocyte_PF_HSPA1A	SOAT1
2.43E-15	0.617279877	0.603	0.242	8.39E-11	Monocyte_PF_HSPA1A	EYA3
2.57E-15	0.508967208	0.925	0.607	8.89E-11	Monocyte_PF_HSPA1A	GNB1
2.66E-15	0.537805355	0.541	0.192	9.20E-11	Monocyte_PF_HSPA1A	BTG3
2.67E-15	0.5037304	0.788	0.42	9.22E-11	Monocyte_PF_HSPA1A	ARIH1
2.73E-15	0.916958098	0.623	0.272	9.44E-11	Monocyte_PF_HSPA1A	MCU
2.90E-15	0.689816173	0.548	0.204	1.00E-10	Monocyte_PF_HSPA1A	CCDC93
3.00E-15	0.609920002	0.582	0.229	1.04E-10	Monocyte_PF_HSPA1A	TP53BP2
3.03E-15	0.752606373	0.562	0.217	1.05E-10	Monocyte_PF_HSPA1A	PRKCA
3.13E-15	0.648670247	0.658	0.29	1.08E-10	Monocyte_PF_HSPA1A	NFKBIZ
3.32E-15	0.759244269	0.562	0.221	1.15E-10	Monocyte_PF_HSPA1A	PDE4DIP
3.44E-15	0.707039772	0.473	0.154	1.19E-10	Monocyte_PF_HSPA1A	TMEM41B
4.08E-15	0.557243501	0.253	0.03	1.41E-10	Monocyte_PF_HSPA1A	ITGB8
4.70E-15	0.506232886	0.801	0.438	1.62E-10	Monocyte_PF_HSPA1A	COPA
5.00E-15	0.628635336	0.911	0.615	1.73E-10	Monocyte_PF_HSPA1A	CUX1
6.79E-15	0.649413458	0.897	0.574	2.34E-10	Monocyte_PF_HSPA1A	ZFP36
8.56E-15	0.649490344	0.76	0.4	2.96E-10	Monocyte_PF_HSPA1A	ERBIN
1.05E-14	0.579941426	0.973	0.743	3.62E-10	Monocyte_PF_HSPA1A	LITAF
1.09E-14	0.760114678	0.856	0.546	3.77E-10	Monocyte_PF_HSPA1A	PTPRJ
1.13E-14	0.506081781	0.664	0.302	3.89E-10	Monocyte_PF_HSPA1A	KCTD20
1.18E-14	0.700677714	0.712	0.368	4.06E-10	Monocyte_PF_HSPA1A	UBE2E1
1.22E-14	0.560160923	0.589	0.239	4.20E-10	Monocyte_PF_HSPA1A	DNAJB11
1.23E-14	0.596638441	0.973	0.819	4.26E-10	Monocyte_PF_HSPA1A	HNRNPA2B1
1.28E-14	0.707634368	0.651	0.297	4.43E-10	Monocyte_PF_HSPA1A	DNAJA4
1.30E-14	0.826188665	0.774	0.426	4.50E-10	Monocyte_PF_HSPA1A	ZC3HAV1
1.43E-14	0.653600171	0.575	0.24	4.93E-10	Monocyte_PF_HSPA1A	PNP
1.55E-14	0.613011646	0.925	0.642	5.34E-10	Monocyte_PF_HSPA1A	JAK1
2.40E-14	0.514661785	0.671	0.313	8.27E-10	Monocyte_PF_HSPA1A	TSC22D2
2.48E-14	0.808808912	0.719	0.368	8.57E-10	Monocyte_PF_HSPA1A	ATP2C1
3.60E-14	0.703576929	0.726	0.368	1.24E-09	Monocyte_PF_HSPA1A	ABHD3
4.09E-14	0.82796363	0.397	0.114	1.41E-09	Monocyte_PF_HSPA1A	HAUS6
4.70E-14	0.509271167	0.555	0.216	1.62E-09	Monocyte_PF_HSPA1A	C16orf72
7.15E-14	0.513875646	0.397	0.108	2.47E-09	Monocyte_PF_HSPA1A	KCNN4
7.51E-14	0.592240804	0.637	0.287	2.59E-09	Monocyte_PF_HSPA1A	ANPEP
8.45E-14	0.617478721	0.822	0.481	2.92E-09	Monocyte_PF_HSPA1A	TNFRSF1B
8.51E-14	0.59032358	0.534	0.202	2.94E-09	Monocyte_PF_HSPA1A	RAB20
9.25E-14	0.757972299	0.527	0.199	3.19E-09	Monocyte_PF_HSPA1A	CLIP2
9.36E-14	0.542815704	0.849	0.516	3.23E-09	Monocyte_PF_HSPA1A	TET2
9.69E-14	0.551673987	0.671	0.32	3.35E-09	Monocyte_PF_HSPA1A	EDEM1
1.01E-13	0.697890139	0.356	0.095	3.50E-09	Monocyte_PF_HSPA1A	HS3ST1
1.08E-13	0.524046802	0.507	0.187	3.72E-09	Monocyte_PF_HSPA1A	ARID5A
1.10E-13	0.556065474	0.308	0.063	3.79E-09	Monocyte_PF_HSPA1A	CHST7
1.20E-13	0.504286226	0.932	0.637	4.13E-09	Monocyte_PF_HSPA1A	ASAP1
1.37E-13	0.528939372	0.692	0.342	4.73E-09	Monocyte_PF_HSPA1A	PHACTR1
1.42E-13	1.009138274	0.678	0.352	4.91E-09	Monocyte_PF_HSPA1A	RNF144B
1.49E-13	0.51155492	0.747	0.398	5.15E-09	Monocyte_PF_HSPA1A	TGFBI
1.63E-13	0.668401655	0.61	0.277	5.64E-09	Monocyte_PF_HSPA1A	HIKESHI
1.78E-13	0.511914411	0.664	0.318	6.16E-09	Monocyte_PF_HSPA1A	TMED5
1.85E-13	0.78008011	0.486	0.179	6.38E-09	Monocyte_PF_HSPA1A	IL1RN
1.98E-13	0.518534713	1	0.905	6.83E-09	Monocyte_PF_HSPA1A	S100A11
2.41E-13	0.542571653	0.589	0.254	8.33E-09	Monocyte_PF_HSPA1A	PLEKHM2
2.70E-13	0.527079415	0.911	0.622	9.33E-09	Monocyte_PF_HSPA1A	BAZ1A
2.87E-13	0.714017217	0.623	0.287	9.92E-09	Monocyte_PF_HSPA1A	BANP
3.00E-13	0.535884795	0.473	0.163	1.03E-08	Monocyte_PF_HSPA1A	GABARAPL1
3.20E-13	0.63498329	0.63	0.289	1.10E-08	Monocyte_PF_HSPA1A	RAPGEF6
3.30E-13	0.563481018	0.753	0.41	1.14E-08	Monocyte_PF_HSPA1A	ARHGAP18
3.46E-13	0.502137986	0.815	0.481	1.20E-08	Monocyte_PF_HSPA1A	CEP170
3.68E-13	0.539659928	0.315	0.068	1.27E-08	Monocyte_PF_HSPA1A	AL645465.1
4.07E-13	0.526889102	0.733	0.39	1.41E-08	Monocyte_PF_HSPA1A	ANKHD1
5.01E-13	0.694356116	0.938	0.677	1.73E-08	Monocyte_PF_HSPA1A	PICALM
5.02E-13	0.585614738	0.952	0.733	1.73E-08	Monocyte_PF_HSPA1A	HSPA8
6.02E-13	0.594140893	0.651	0.312	2.08E-08	Monocyte_PF_HSPA1A	ZBTB1
7.32E-13	0.636324441	0.719	0.381	2.53E-08	Monocyte_PF_HSPA1A	ERC1
7.46E-13	0.641100098	0.788	0.453	2.58E-08	Monocyte_PF_HSPA1A	HMOX1
7.94E-13	0.516772179	0.795	0.461	2.74E-08	Monocyte_PF_HSPA1A	FBXO11
8.63E-13	0.571329551	0.685	0.347	2.98E-08	Monocyte_PF_HSPA1A	SRGAP1
8.86E-13	0.565586949	0.753	0.416	3.06E-08	Monocyte_PF_HSPA1A	FAM49A
9.63E-13	0.565251825	0.39	0.113	3.32E-08	Monocyte_PF_HSPA1A	TNFRSF10D
1.05E-12	0.519786619	0.63	0.297	3.61E-08	Monocyte_PF_HSPA1A	CAPN2
1.23E-12	0.619468364	0.678	0.343	4.24E-08	Monocyte_PF_HSPA1A	MCUB
1.33E-12	0.529492232	0.658	0.325	4.58E-08	Monocyte_PF_HSPA1A	AZIN1
1.38E-12	0.608407655	0.945	0.711	4.75E-08	Monocyte_PF_HSPA1A	RTN4
1.47E-12	0.576448471	0.733	0.401	5.08E-08	Monocyte_PF_HSPA1A	DNM2
1.94E-12	0.515770309	0.493	0.186	6.70E-08	Monocyte_PF_HSPA1A	CNST
2.29E-12	0.545231424	0.63	0.3	7.91E-08	Monocyte_PF_HSPA1A	SH3BP5
2.33E-12	0.844209457	0.658	0.353	8.05E-08	Monocyte_PF_HSPA1A	SARNP
2.75E-12	0.546083882	0.329	0.081	9.50E-08	Monocyte_PF_HSPA1A	CCL2
2.95E-12	0.560300252	0.5	0.196	1.02E-07	Monocyte_PF_HSPA1A	TFDP1
2.97E-12	0.742190815	0.541	0.226	1.03E-07	Monocyte_PF_HSPA1A	ZNF331
3.34E-12	0.514047698	0.863	0.564	1.15E-07	Monocyte_PF_HSPA1A	IFNGR2
4.00E-12	0.773226715	0.5	0.199	1.38E-07	Monocyte_PF_HSPA1A	FLNB
6.02E-12	0.824461359	0.582	0.265	2.08E-07	Monocyte_PF_HSPA1A	PITPNC1
6.03E-12	0.512632458	0.658	0.332	2.08E-07	Monocyte_PF_HSPA1A	PELI1
6.92E-12	0.664143661	0.699	0.376	2.39E-07	Monocyte_PF_HSPA1A	GPCPD1
8.18E-12	0.586589415	0.836	0.529	2.83E-07	Monocyte_PF_HSPA1A	RUNX1
9.96E-12	0.529805427	0.521	0.216	3.44E-07	Monocyte_PF_HSPA1A	LATS2
1.02E-11	0.678986711	0.671	0.352	3.53E-07	Monocyte_PF_HSPA1A	RAPGEF2
1.05E-11	0.516849294	0.404	0.136	3.64E-07	Monocyte_PF_HSPA1A	TMC4
1.36E-11	0.602575055	0.712	0.39	4.71E-07	Monocyte_PF_HSPA1A	P4HA1
1.46E-11	0.532773975	0.747	0.426	5.03E-07	Monocyte_PF_HSPA1A	ITGAX
1.88E-11	0.599019065	0.575	0.264	6.50E-07	Monocyte_PF_HSPA1A	HPCAL1
1.98E-11	0.516367261	0.452	0.169	6.83E-07	Monocyte_PF_HSPA1A	ACSL5
2.11E-11	0.629474218	0.76	0.453	7.28E-07	Monocyte_PF_HSPA1A	MED13
2.46E-11	0.629044398	0.63	0.317	8.50E-07	Monocyte_PF_HSPA1A	ETS2
2.81E-11	0.53916784	0.582	0.277	9.69E-07	Monocyte_PF_HSPA1A	SMS
2.86E-11	0.631882462	0.342	0.096	9.89E-07	Monocyte_PF_HSPA1A	GPNMB
2.91E-11	0.710043152	0.74	0.438	1.00E-06	Monocyte_PF_HSPA1A	ACSL4
3.16E-11	0.646188561	0.562	0.255	1.09E-06	Monocyte_PF_HSPA1A	ANO6
3.72E-11	0.543506528	0.795	0.499	1.28E-06	Monocyte_PF_HSPA1A	BID
9.21E-11	1.056822163	0.466	0.242	3.18E-06	Monocyte_PF_HSPA1A	PALM2-AKAP2
1.34E-10	0.539599284	0.623	0.318	4.63E-06	Monocyte_PF_HSPA1A	KDM6A
1.56E-10	0.515354288	0.918	0.675	5.37E-06	Monocyte_PF_HSPA1A	EMP3
1.84E-10	0.594573533	0.795	0.519	6.34E-06	Monocyte_PF_HSPA1A	ATXN1
1.90E-10	0.568119894	0.658	0.363	6.56E-06	Monocyte_PF_HSPA1A	DYRK1A
2.04E-10	0.665843845	0.39	0.134	7.03E-06	Monocyte_PF_HSPA1A	ZNF804A
2.16E-10	0.840006452	0.445	0.176	7.45E-06	Monocyte_PF_HSPA1A	PSD3
2.68E-10	0.522436749	0.87	0.602	9.24E-06	Monocyte_PF_HSPA1A	ANKRD12
3.98E-10	1.213905605	0.5	0.221	1.38E-05	Monocyte_PF_HSPA1A	APOE
4.78E-10	0.596643278	0.678	0.39	1.65E-05	Monocyte_PF_HSPA1A	PFKFB3
8.38E-10	0.542907061	0.637	0.348	2.89E-05	Monocyte_PF_HSPA1A	CORO1C
9.38E-10	0.527380061	0.664	0.373	3.24E-05	Monocyte_PF_HSPA1A	G3BP1
1.03E-09	0.50494028	0.425	0.166	3.56E-05	Monocyte_PF_HSPA1A	IGF2BP2
1.23E-09	0.615288712	0.582	0.299	4.24E-05	Monocyte_PF_HSPA1A	PPFIA1
1.44E-09	0.514317954	0.438	0.192	4.97E-05	Monocyte_PF_HSPA1A	RAB13
1.58E-09	0.71204263	0.404	0.176	5.46E-05	Monocyte_PF_HSPA1A	ADCY3
1.65E-09	0.641870509	0.74	0.461	5.70E-05	Monocyte_PF_HSPA1A	AHR
1.94E-09	0.514446616	0.726	0.439	6.68E-05	Monocyte_PF_HSPA1A	VAV3
1.96E-09	0.660895293	0.795	0.527	6.77E-05	Monocyte_PF_HSPA1A	FGD4
2.39E-09	0.671631079	0.61	0.337	8.24E-05	Monocyte_PF_HSPA1A	EIF4E
2.40E-09	0.514438677	0.521	0.245	8.28E-05	Monocyte_PF_HSPA1A	KLF4
2.68E-09	0.720586054	0.521	0.249	9.25E-05	Monocyte_PF_HSPA1A	GBE1
3.81E-09	0.845377211	0.342	0.118	0.000131434	Monocyte_PF_HSPA1A	PID1
4.65E-09	0.776229295	0.301	0.096	0.000160555	Monocyte_PF_HSPA1A	SDS
4.74E-09	0.694106162	0.863	0.627	0.000163812	Monocyte_PF_HSPA1A	OSBPL8
5.26E-09	0.614511813	0.685	0.403	0.000181455	Monocyte_PF_HSPA1A	C7orf50
7.16E-09	0.554442327	0.322	0.123	0.000247042	Monocyte_PF_HSPA1A	3-Mar
7.84E-09	0.698496591	0.555	0.29	0.000270526	Monocyte_PF_HSPA1A	MAP4K3
8.65E-09	0.777220811	0.404	0.184	0.000298583	Monocyte_PF_HSPA1A	HIF1A-AS3
8.77E-09	0.731676398	0.432	0.182	0.000302875	Monocyte_PF_HSPA1A	SVIL
2.86E-08	0.675367493	0.568	0.307	0.000986173	Monocyte_PF_HSPA1A	SNX9
5.26E-08	0.823400657	0.596	0.35	0.001814563	Monocyte_PF_HSPA1A	INSIG1
2.15E-07	0.522225693	0.705	0.463	0.00741747	Monocyte_PF_HSPA1A	ZFAND6
2.49E-07	0.536597849	0.301	0.114	0.00859775	Monocyte_PF_HSPA1A	CCDC138
7.82E-07	0.630976506	0.26	0.091	0.027014981	Monocyte_PF_HSPA1A	CRADD
1.36E-06	0.553110789	0.26	0.09	0.046922634	Monocyte_PF_HSPA1A	SERPINE1
4.80E-06	0.539018231	0.295	0.119	0.165677661	Monocyte_PF_HSPA1A	ABTB2
5.43E-06	0.602093465	0.479	0.277	0.187397481	Monocyte_PF_HSPA1A	SLC4A7
1.53E-05	0.503887321	0.342	0.161	0.529662179	Monocyte_PF_HSPA1A	TGM2
7.53E-05	0.598649864	0.651	0.461	1	Monocyte_PF_HSPA1A	IFI6
0.000158453	0.538961051	0.342	0.179	1	Monocyte_PF_HSPA1A	TWISTNB
0.009642119	0.576330389	0.322	0.202	1	Monocyte_PF_HSPA1A	APOC1
8.42E-72	2.274173841	0.813	0.542	2.91E-67	Monocyte_Chemotaxis_CSF3R	MYO1F
5.03E-62	2.274421341	0.789	0.423	1.74E-57	Monocyte_Chemotaxis_CSF3R	CSF3R
2.75E-60	2.656125687	0.976	0.77	9.50E-56	Monocyte_Chemotaxis_CSF3R	S100A8
6.28E-60	2.444789511	0.805	0.415	2.17E-55	Monocyte_Chemotaxis_CSF3R	RIPOR2
3.28E-58	2.865696188	0.984	0.834	1.13E-53	Monocyte_Chemotaxis_CSF3R	S100A9
6.64E-56	1.832388832	0.919	0.869	2.29E-51	Monocyte_Chemotaxis_CSF3R	CTSS
4.93E-54	1.725808712	0.715	0.529	1.70E-49	Monocyte_Chemotaxis_CSF3R	TKT
3.58E-52	1.780003245	0.724	0.58	1.24E-47	Monocyte_Chemotaxis_CSF3R	TBXAS1
7.70E-52	1.862422324	0.862	0.719	2.66E-47	Monocyte_Chemotaxis_CSF3R	FKBP5
1.19E-50	1.963356064	0.748	0.423	4.12E-46	Monocyte_Chemotaxis_CSF3R	IRAK3
1.56E-50	2.035381524	0.772	0.591	5.38E-46	Monocyte_Chemotaxis_CSF3R	SSH2
2.63E-50	2.486339231	0.732	0.286	9.09E-46	Monocyte_Chemotaxis_CSF3R	FCN1
3.49E-50	1.735832437	0.699	0.482	1.20E-45	Monocyte_Chemotaxis_CSF3R	FGR
7.16E-49	1.635204528	0.699	0.586	2.47E-44	Monocyte_Chemotaxis_CSF3R	RNF149
4.38E-48	1.773878885	0.821	0.663	1.51E-43	Monocyte_Chemotaxis_CSF3R	SMAP2
9.11E-46	1.54771356	0.789	0.754	3.15E-41	Monocyte_Chemotaxis_CSF3R	VMP1
1.55E-45	2.502199754	0.805	0.375	5.34E-41	Monocyte_Chemotaxis_CSF3R	VCAN
2.58E-44	1.439714104	0.61	0.535	8.91E-40	Monocyte_Chemotaxis_CSF3R	GCA
6.58E-40	1.288105388	0.455	0.399	2.27E-35	Monocyte_Chemotaxis_CSF3R	DNAJC5
2.00E-39	1.392171497	0.772	0.62	6.89E-35	Monocyte_Chemotaxis_CSF3R	USP15
4.12E-39	2.040507853	0.642	0.382	1.42E-34	Monocyte_Chemotaxis_CSF3R	ZBTB16
4.24E-39	1.600622637	0.707	0.53	1.47E-34	Monocyte_Chemotaxis_CSF3R	CCND3
1.11E-38	2.065276229	0.748	0.355	3.84E-34	Monocyte_Chemotaxis_CSF3R	SLC11A1
1.96E-38	1.543910142	0.585	0.398	6.75E-34	Monocyte_Chemotaxis_CSF3R	VSIR
1.71E-37	1.326613412	0.545	0.447	5.90E-33	Monocyte_Chemotaxis_CSF3R	RTN3
6.99E-37	1.651091513	0.537	0.286	2.41E-32	Monocyte_Chemotaxis_CSF3R	CPPED1
1.30E-36	1.026652365	0.553	0.58	4.50E-32	Monocyte_Chemotaxis_CSF3R	TALDO1
1.88E-36	1.626594695	0.472	0.307	6.49E-32	Monocyte_Chemotaxis_CSF3R	PLBD1
2.00E-36	1.869617481	0.48	0.137	6.91E-32	Monocyte_Chemotaxis_CSF3R	PRAM1
4.66E-35	1.395072141	0.634	0.498	1.61E-30	Monocyte_Chemotaxis_CSF3R	SPIDR
5.67E-35	1.652819048	0.561	0.351	1.96E-30	Monocyte_Chemotaxis_CSF3R	CLEC12A
8.27E-35	1.581819212	0.593	0.401	2.86E-30	Monocyte_Chemotaxis_CSF3R	LRRK2
1.38E-34	1.178083976	0.366	0.276	4.75E-30	Monocyte_Chemotaxis_CSF3R	ARHGAP45
1.91E-34	1.570177149	0.512	0.276	6.58E-30	Monocyte_Chemotaxis_CSF3R	FBXL5
2.32E-34	1.69886384	0.48	0.257	8.01E-30	Monocyte_Chemotaxis_CSF3R	MEGF9
6.42E-34	1.529121666	0.585	0.419	2.22E-29	Monocyte_Chemotaxis_CSF3R	LYST
7.83E-34	1.524684092	0.431	0.273	2.70E-29	Monocyte_Chemotaxis_CSF3R	MAP3K3
8.87E-34	1.159159057	0.602	0.586	3.06E-29	Monocyte_Chemotaxis_CSF3R	PREX1
4.00E-33	1.344005248	0.569	0.388	1.38E-28	Monocyte_Chemotaxis_CSF3R	HIPK3
4.08E-33	1.217857416	0.545	0.458	1.41E-28	Monocyte_Chemotaxis_CSF3R	RASSF2
8.64E-33	1.046698062	0.504	0.514	2.98E-28	Monocyte_Chemotaxis_CSF3R	CCNY
9.57E-33	1.535888493	0.382	0.214	3.30E-28	Monocyte_Chemotaxis_CSF3R	BIN2
4.63E-32	1.489379016	0.382	0.232	1.60E-27	Monocyte_Chemotaxis_CSF3R	NCF1
6.15E-32	0.774250672	0.447	0.546	2.12E-27	Monocyte_Chemotaxis_CSF3R	FMNL1
1.50E-31	0.86553161	0.585	0.684	5.17E-27	Monocyte_Chemotaxis_CSF3R	DAZAP2
2.23E-31	1.272455712	0.805	0.741	7.70E-27	Monocyte_Chemotaxis_CSF3R	CELF2
6.51E-31	1.200041877	0.667	0.634	2.25E-26	Monocyte_Chemotaxis_CSF3R	DOCK8
6.71E-31	1.390074819	0.553	0.45	2.32E-26	Monocyte_Chemotaxis_CSF3R	RIN3
8.01E-31	1.358965143	0.431	0.304	2.77E-26	Monocyte_Chemotaxis_CSF3R	PGD
2.08E-30	1.551032486	0.602	0.462	7.19E-26	Monocyte_Chemotaxis_CSF3R	AOAH
3.21E-30	1.47789223	0.764	0.612	1.11E-25	Monocyte_Chemotaxis_CSF3R	DLEU2
4.03E-30	0.809934283	0.39	0.465	1.39E-25	Monocyte_Chemotaxis_CSF3R	RAB5IF
4.11E-30	1.313762609	0.748	0.581	1.42E-25	Monocyte_Chemotaxis_CSF3R	FYB1
6.25E-30	0.863578478	0.618	0.7	2.16E-25	Monocyte_Chemotaxis_CSF3R	LAMTOR4
7.10E-30	2.375607041	0.52	0.211	2.45E-25	Monocyte_Chemotaxis_CSF3R	S100A12
7.60E-30	0.695256832	0.317	0.439	2.63E-25	Monocyte_Chemotaxis_CSF3R	MAN2B1
8.02E-30	1.429305996	0.561	0.351	2.77E-25	Monocyte_Chemotaxis_CSF3R	IL17RA
1.21E-29	0.891388557	0.683	0.722	4.17E-25	Monocyte_Chemotaxis_CSF3R	HCLS1
1.52E-29	1.392809603	0.488	0.345	5.24E-25	Monocyte_Chemotaxis_CSF3R	SPTLC2
1.81E-29	1.421536898	0.537	0.351	6.26E-25	Monocyte_Chemotaxis_CSF3R	FLI1
2.48E-29	1.077749362	0.528	0.543	8.55E-25	Monocyte_Chemotaxis_CSF3R	PTEN
2.92E-29	1.568848077	0.911	0.626	1.01E-24	Monocyte_Chemotaxis_CSF3R	DPYD
2.99E-29	1.658500925	0.48	0.201	1.03E-24	Monocyte_Chemotaxis_CSF3R	CLEC4E
4.39E-29	1.535932382	0.577	0.351	1.51E-24	Monocyte_Chemotaxis_CSF3R	SORL1
5.07E-29	1.66161614	0.472	0.168	1.75E-24	Monocyte_Chemotaxis_CSF3R	ADAMTS2
1.30E-28	0.71836056	0.439	0.526	4.48E-24	Monocyte_Chemotaxis_CSF3R	GNB2
2.56E-28	0.827072201	0.341	0.406	8.85E-24	Monocyte_Chemotaxis_CSF3R	CD46
2.76E-28	1.855346537	0.569	0.375	9.55E-24	Monocyte_Chemotaxis_CSF3R	AL627171.2
4.50E-28	1.211897339	0.488	0.423	1.55E-23	Monocyte_Chemotaxis_CSF3R	RASSF3
5.19E-28	1.227535265	0.496	0.409	1.79E-23	Monocyte_Chemotaxis_CSF3R	IGF2R
6.41E-28	1.179426686	0.366	0.193	2.21E-23	Monocyte_Chemotaxis_CSF3R	CFP
1.21E-27	1.030071781	0.333	0.256	4.16E-23	Monocyte_Chemotaxis_CSF3R	PKN1
1.55E-27	0.712763834	0.52	0.644	5.35E-23	Monocyte_Chemotaxis_CSF3R	WASF2
2.04E-27	0.903798826	0.431	0.439	7.04E-23	Monocyte_Chemotaxis_CSF3R	TAOK1
2.31E-27	1.314744908	0.821	0.751	7.96E-23	Monocyte_Chemotaxis_CSF3R	TXNIP
3.14E-27	0.933276674	0.488	0.492	1.09E-22	Monocyte_Chemotaxis_CSF3R	GPSM3
4.62E-27	1.176300666	0.48	0.388	1.60E-22	Monocyte_Chemotaxis_CSF3R	SLCO3A1
5.37E-27	0.664704711	0.39	0.484	1.85E-22	Monocyte_Chemotaxis_CSF3R	TRAPPC5
6.79E-27	2.298279823	0.626	0.308	2.34E-22	Monocyte_Chemotaxis_CSF3R	IL1R2
1.08E-26	0.93554778	0.325	0.327	3.74E-22	Monocyte_Chemotaxis_CSF3R	GRK2
3.00E-26	1.148383062	0.455	0.345	1.04E-21	Monocyte_Chemotaxis_CSF3R	METTL9
3.21E-26	0.906890463	0.26	0.203	1.11E-21	Monocyte_Chemotaxis_CSF3R	WBP1L
3.24E-26	1.215688966	0.423	0.31	1.12E-21	Monocyte_Chemotaxis_CSF3R	MTMR3
4.43E-26	1.281396656	0.398	0.28	1.53E-21	Monocyte_Chemotaxis_CSF3R	ITGAM
4.69E-26	0.504312946	0.22	0.351	1.62E-21	Monocyte_Chemotaxis_CSF3R	PTBP1
4.95E-26	1.026520156	0.756	0.78	1.71E-21	Monocyte_Chemotaxis_CSF3R	LYN
5.05E-26	0.608817884	0.285	0.454	1.74E-21	Monocyte_Chemotaxis_CSF3R	GNAI3
6.98E-26	0.76465165	0.252	0.315	2.41E-21	Monocyte_Chemotaxis_CSF3R	DDX39B
7.66E-26	0.760050386	0.699	0.78	2.65E-21	Monocyte_Chemotaxis_CSF3R	ITGB2
1.10E-25	1.199053657	0.382	0.211	3.79E-21	Monocyte_Chemotaxis_CSF3R	AGTRAP
1.17E-25	0.583178982	0.39	0.565	4.04E-21	Monocyte_Chemotaxis_CSF3R	CAPNS1
1.64E-25	1.297927895	0.35	0.176	5.65E-21	Monocyte_Chemotaxis_CSF3R	SULT1A1
1.72E-25	0.907238097	0.463	0.476	5.93E-21	Monocyte_Chemotaxis_CSF3R	PSEN1
1.86E-25	0.542952165	0.48	0.655	6.41E-21	Monocyte_Chemotaxis_CSF3R	CAPZA1
1.91E-25	1.118201284	0.341	0.246	6.61E-21	Monocyte_Chemotaxis_CSF3R	RAB27A
2.32E-25	1.202230107	0.463	0.305	8.01E-21	Monocyte_Chemotaxis_CSF3R	SEMA4D
2.33E-25	0.615674	0.301	0.428	8.05E-21	Monocyte_Chemotaxis_CSF3R	PUM2
2.45E-25	0.693305161	0.447	0.545	8.47E-21	Monocyte_Chemotaxis_CSF3R	FKBP1A
2.69E-25	1.056889732	0.797	0.839	9.27E-21	Monocyte_Chemotaxis_CSF3R	ITM2B
3.94E-25	1.396381763	0.585	0.396	1.36E-20	Monocyte_Chemotaxis_CSF3R	SLA
3.97E-25	0.849558553	0.585	0.665	1.37E-20	Monocyte_Chemotaxis_CSF3R	DOCK2
5.02E-25	1.285397207	0.537	0.407	1.73E-20	Monocyte_Chemotaxis_CSF3R	STXBP2
5.50E-25	1.004843325	0.276	0.289	1.90E-20	Monocyte_Chemotaxis_CSF3R	KDM3B
6.22E-25	1.158453722	0.626	0.585	2.15E-20	Monocyte_Chemotaxis_CSF3R	PRKCB
6.23E-25	0.92890608	0.439	0.486	2.15E-20	Monocyte_Chemotaxis_CSF3R	CREBBP
6.89E-25	1.059176585	0.52	0.471	2.38E-20	Monocyte_Chemotaxis_CSF3R	CSTA
7.12E-25	1.044329978	0.48	0.476	2.46E-20	Monocyte_Chemotaxis_CSF3R	PLXNC1
9.10E-25	0.858802297	0.512	0.629	3.14E-20	Monocyte_Chemotaxis_CSF3R	EVI2B
9.73E-25	0.949524609	0.878	0.877	3.36E-20	Monocyte_Chemotaxis_CSF3R	PTPRC
1.27E-24	1.161788631	0.35	0.204	4.38E-20	Monocyte_Chemotaxis_CSF3R	NAIP
1.32E-24	1.253971616	0.528	0.465	4.54E-20	Monocyte_Chemotaxis_CSF3R	TSC22D3
1.32E-24	0.902833568	0.366	0.364	4.57E-20	Monocyte_Chemotaxis_CSF3R	TBC1D1
1.33E-24	0.770847726	0.577	0.669	4.58E-20	Monocyte_Chemotaxis_CSF3R	ACAP2
1.43E-24	1.793028485	0.407	0.136	4.93E-20	Monocyte_Chemotaxis_CSF3R	PLCB1
1.53E-24	1.58646046	0.463	0.206	5.28E-20	Monocyte_Chemotaxis_CSF3R	ST6GALNAC3
1.58E-24	1.012656836	0.358	0.297	5.44E-20	Monocyte_Chemotaxis_CSF3R	HDAC4
1.72E-24	1.761909077	0.504	0.152	5.94E-20	Monocyte_Chemotaxis_CSF3R	AL034397.3
1.83E-24	1.345653284	0.472	0.273	6.33E-20	Monocyte_Chemotaxis_CSF3R	CHST15
1.96E-24	0.976499626	0.341	0.315	6.77E-20	Monocyte_Chemotaxis_CSF3R	TSPAN14
2.13E-24	1.07129372	0.472	0.409	7.36E-20	Monocyte_Chemotaxis_CSF3R	EHBP1L1
2.14E-24	1.06168383	0.463	0.449	7.40E-20	Monocyte_Chemotaxis_CSF3R	RBM6
2.40E-24	1.01540276	0.26	0.225	8.28E-20	Monocyte_Chemotaxis_CSF3R	ARHGEF1
2.75E-24	1.118844545	0.585	0.521	9.50E-20	Monocyte_Chemotaxis_CSF3R	ASAH1
2.81E-24	0.651748434	0.545	0.642	9.71E-20	Monocyte_Chemotaxis_CSF3R	TLN1
3.88E-24	0.728428799	0.415	0.5	1.34E-19	Monocyte_Chemotaxis_CSF3R	CELF1
4.33E-24	0.971849302	0.341	0.291	1.50E-19	Monocyte_Chemotaxis_CSF3R	STK38
4.64E-24	0.624046063	0.35	0.463	1.60E-19	Monocyte_Chemotaxis_CSF3R	OS9
5.07E-24	0.754570813	0.382	0.444	1.75E-19	Monocyte_Chemotaxis_CSF3R	NCOA4
5.21E-24	0.990184859	0.341	0.292	1.80E-19	Monocyte_Chemotaxis_CSF3R	SCPEP1
5.22E-24	1.361751824	0.317	0.264	1.80E-19	Monocyte_Chemotaxis_CSF3R	NEDD9
5.98E-24	1.015923691	0.675	0.698	2.07E-19	Monocyte_Chemotaxis_CSF3R	TSPO
6.55E-24	0.692629829	0.415	0.478	2.26E-19	Monocyte_Chemotaxis_CSF3R	TIMP2
6.71E-24	0.666340545	0.301	0.387	2.32E-19	Monocyte_Chemotaxis_CSF3R	PHF20
7.40E-24	0.610064223	0.488	0.639	2.56E-19	Monocyte_Chemotaxis_CSF3R	SKAP2
7.64E-24	1.029916033	0.317	0.267	2.64E-19	Monocyte_Chemotaxis_CSF3R	MDM2
7.84E-24	1.102443753	0.382	0.304	2.71E-19	Monocyte_Chemotaxis_CSF3R	HRH2
7.92E-24	0.781196051	0.537	0.602	2.73E-19	Monocyte_Chemotaxis_CSF3R	CD37
8.38E-24	0.632329222	0.48	0.65	2.89E-19	Monocyte_Chemotaxis_CSF3R	WIPF1
8.64E-24	0.972753372	0.545	0.572	2.98E-19	Monocyte_Chemotaxis_CSF3R	SMCHD1
1.33E-23	0.620436832	0.341	0.433	4.60E-19	Monocyte_Chemotaxis_CSF3R	WAS
1.42E-23	0.710444958	0.366	0.47	4.90E-19	Monocyte_Chemotaxis_CSF3R	EP300
1.43E-23	0.858717759	0.374	0.375	4.93E-19	Monocyte_Chemotaxis_CSF3R	CNPY3
1.52E-23	1.384460694	0.309	0.109	5.26E-19	Monocyte_Chemotaxis_CSF3R	NFAM1
1.59E-23	0.973466683	0.48	0.466	5.51E-19	Monocyte_Chemotaxis_CSF3R	AGFG1
2.26E-23	1.110143271	0.496	0.479	7.81E-19	Monocyte_Chemotaxis_CSF3R	SBF2
2.67E-23	1.141999661	0.455	0.401	9.23E-19	Monocyte_Chemotaxis_CSF3R	POU2F2
2.70E-23	0.563264895	0.358	0.441	9.32E-19	Monocyte_Chemotaxis_CSF3R	PRR13
2.74E-23	0.648016086	0.455	0.591	9.45E-19	Monocyte_Chemotaxis_CSF3R	NIPBL
2.91E-23	1.028177386	0.439	0.372	1.00E-18	Monocyte_Chemotaxis_CSF3R	PECAM1
4.00E-23	1.345650003	0.341	0.078	1.38E-18	Monocyte_Chemotaxis_CSF3R	GIMAP8
4.48E-23	0.928392301	0.366	0.364	1.55E-18	Monocyte_Chemotaxis_CSF3R	SPG11
5.33E-23	1.11350379	0.537	0.428	1.84E-18	Monocyte_Chemotaxis_CSF3R	PTK2B
6.62E-23	0.835203784	0.252	0.292	2.29E-18	Monocyte_Chemotaxis_CSF3R	CRTAP
7.42E-23	0.970432318	0.472	0.431	2.56E-18	Monocyte_Chemotaxis_CSF3R	HMGB2
7.71E-23	1.266353079	0.683	0.494	2.66E-18	Monocyte_Chemotaxis_CSF3R	NCF2
8.73E-23	1.012793693	0.512	0.535	3.01E-18	Monocyte_Chemotaxis_CSF3R	AHNAK
1.02E-22	1.124521715	0.39	0.492	3.52E-18	Monocyte_Chemotaxis_CSF3R	CAMK1D
1.13E-22	0.520821182	0.244	0.457	3.90E-18	Monocyte_Chemotaxis_CSF3R	IVNS1ABP
1.19E-22	0.592947174	0.276	0.419	4.11E-18	Monocyte_Chemotaxis_CSF3R	RPN1
1.32E-22	0.961242926	0.504	0.479	4.57E-18	Monocyte_Chemotaxis_CSF3R	CD302
1.41E-22	0.779437656	0.39	0.45	4.88E-18	Monocyte_Chemotaxis_CSF3R	SEC14L1
1.50E-22	1.01924738	0.398	0.276	5.17E-18	Monocyte_Chemotaxis_CSF3R	JDP2
1.61E-22	0.684652076	0.61	0.704	5.57E-18	Monocyte_Chemotaxis_CSF3R	CAST
1.69E-22	1.401359503	0.309	0.03	5.83E-18	Monocyte_Chemotaxis_CSF3R	NLRP12
1.74E-22	0.985896237	0.659	0.647	6.00E-18	Monocyte_Chemotaxis_CSF3R	CALM2
1.89E-22	0.823676966	0.447	0.511	6.52E-18	Monocyte_Chemotaxis_CSF3R	CPQ
1.93E-22	0.521158997	0.366	0.593	6.66E-18	Monocyte_Chemotaxis_CSF3R	UBE2B
2.19E-22	1.442092524	0.398	0.157	7.57E-18	Monocyte_Chemotaxis_CSF3R	GLT1D1
2.37E-22	0.654725304	0.325	0.478	8.17E-18	Monocyte_Chemotaxis_CSF3R	ADA2
2.49E-22	0.8152984	0.293	0.275	8.61E-18	Monocyte_Chemotaxis_CSF3R	E2F3
2.57E-22	0.568210741	0.341	0.47	8.87E-18	Monocyte_Chemotaxis_CSF3R	TGOLN2
2.81E-22	0.891095705	0.455	0.478	9.68E-18	Monocyte_Chemotaxis_CSF3R	PRKAG2
3.47E-22	0.784509345	0.415	0.415	1.20E-17	Monocyte_Chemotaxis_CSF3R	HELZ
3.61E-22	0.927666005	0.366	0.318	1.25E-17	Monocyte_Chemotaxis_CSF3R	USP4
3.69E-22	0.834661671	0.301	0.307	1.27E-17	Monocyte_Chemotaxis_CSF3R	SOS2
4.29E-22	1.16569502	0.398	0.331	1.48E-17	Monocyte_Chemotaxis_CSF3R	CDC42EP3
5.21E-22	0.585653966	0.325	0.411	1.80E-17	Monocyte_Chemotaxis_CSF3R	IL10RA
5.36E-22	1.166944908	0.431	0.391	1.85E-17	Monocyte_Chemotaxis_CSF3R	PAG1
6.84E-22	1.359479274	0.39	0.204	2.36E-17	Monocyte_Chemotaxis_CSF3R	ITGAL
7.17E-22	0.842777056	0.39	0.415	2.48E-17	Monocyte_Chemotaxis_CSF3R	BLVRB
7.71E-22	1.061756878	0.39	0.318	2.66E-17	Monocyte_Chemotaxis_CSF3R	VAV1
8.12E-22	1.139602468	0.341	0.224	2.80E-17	Monocyte_Chemotaxis_CSF3R	LILRB3
8.19E-22	0.888549249	0.366	0.313	2.83E-17	Monocyte_Chemotaxis_CSF3R	NUP214
9.50E-22	0.941838083	0.358	0.299	3.28E-17	Monocyte_Chemotaxis_CSF3R	METTL7A
1.00E-21	1.140458667	0.398	0.291	3.46E-17	Monocyte_Chemotaxis_CSF3R	RCSD1
1.11E-21	1.134547905	0.407	0.307	3.85E-17	Monocyte_Chemotaxis_CSF3R	RESF1
1.24E-21	0.698884175	0.244	0.315	4.26E-17	Monocyte_Chemotaxis_CSF3R	PTPN18
1.25E-21	0.77607541	0.285	0.256	4.31E-17	Monocyte_Chemotaxis_CSF3R	ITPK1
1.46E-21	0.681552075	0.431	0.561	5.05E-17	Monocyte_Chemotaxis_CSF3R	ANP32A
1.49E-21	0.631808119	0.561	0.677	5.15E-17	Monocyte_Chemotaxis_CSF3R	MYH9
1.62E-21	0.829566725	0.472	0.532	5.60E-17	Monocyte_Chemotaxis_CSF3R	RILPL2
1.93E-21	0.765833539	0.366	0.358	6.65E-17	Monocyte_Chemotaxis_CSF3R	UBE2W
2.00E-21	1.009263355	0.423	0.427	6.90E-17	Monocyte_Chemotaxis_CSF3R	SRPK2
2.21E-21	0.783318794	0.301	0.288	7.63E-17	Monocyte_Chemotaxis_CSF3R	7-Mar
2.25E-21	1.006682596	0.333	0.276	7.76E-17	Monocyte_Chemotaxis_CSF3R	MDM4
2.26E-21	1.236610475	0.366	0.209	7.79E-17	Monocyte_Chemotaxis_CSF3R	AGO4
2.34E-21	0.719047322	0.35	0.379	8.07E-17	Monocyte_Chemotaxis_CSF3R	ATP11A
2.43E-21	0.627800956	0.301	0.419	8.38E-17	Monocyte_Chemotaxis_CSF3R	WASHC4
2.60E-21	0.844830032	0.325	0.299	8.97E-17	Monocyte_Chemotaxis_CSF3R	KLHL2
2.62E-21	1.131527202	0.325	0.219	9.04E-17	Monocyte_Chemotaxis_CSF3R	TLR4
2.64E-21	0.783676709	0.504	0.565	9.11E-17	Monocyte_Chemotaxis_CSF3R	IFNGR1
2.77E-21	1.265062901	0.675	0.564	9.58E-17	Monocyte_Chemotaxis_CSF3R	RGS2
3.36E-21	1.040949435	0.358	0.339	1.16E-16	Monocyte_Chemotaxis_CSF3R	KDM4B
3.57E-21	1.224733747	0.577	0.393	1.23E-16	Monocyte_Chemotaxis_CSF3R	TLR2
3.60E-21	1.125498037	0.472	0.358	1.24E-16	Monocyte_Chemotaxis_CSF3R	LRP1
3.60E-21	0.632597084	0.545	0.636	1.24E-16	Monocyte_Chemotaxis_CSF3R	CLEC7A
3.89E-21	0.910995112	0.285	0.193	1.34E-16	Monocyte_Chemotaxis_CSF3R	SORT1
4.27E-21	0.718170728	0.65	0.722	1.47E-16	Monocyte_Chemotaxis_CSF3R	GMFG
4.46E-21	0.768217512	0.309	0.42	1.54E-16	Monocyte_Chemotaxis_CSF3R	GSK3B
4.47E-21	1.026506271	0.301	0.184	1.54E-16	Monocyte_Chemotaxis_CSF3R	KLHL8
4.68E-21	0.599948288	0.366	0.462	1.62E-16	Monocyte_Chemotaxis_CSF3R	PPP2R5C
5.19E-21	1.194994829	0.545	0.476	1.79E-16	Monocyte_Chemotaxis_CSF3R	ATG7
5.65E-21	0.608386682	0.341	0.482	1.95E-16	Monocyte_Chemotaxis_CSF3R	ERGIC1
5.72E-21	1.140408921	0.341	0.302	1.97E-16	Monocyte_Chemotaxis_CSF3R	SLC12A6
5.80E-21	0.621998979	0.252	0.347	2.00E-16	Monocyte_Chemotaxis_CSF3R	PLEC
5.98E-21	0.504189973	0.374	0.5	2.07E-16	Monocyte_Chemotaxis_CSF3R	WDR83OS
6.02E-21	1.054768065	0.545	0.393	2.08E-16	Monocyte_Chemotaxis_CSF3R	PHF21A
6.13E-21	0.826762747	0.374	0.393	2.12E-16	Monocyte_Chemotaxis_CSF3R	DICER1
7.81E-21	0.987258303	0.301	0.24	2.70E-16	Monocyte_Chemotaxis_CSF3R	PTBP2
8.27E-21	0.952710276	0.886	0.851	2.86E-16	Monocyte_Chemotaxis_CSF3R	PSAP
8.67E-21	0.601240694	0.285	0.364	2.99E-16	Monocyte_Chemotaxis_CSF3R	IFNAR2
9.75E-21	0.7719266	0.48	0.54	3.37E-16	Monocyte_Chemotaxis_CSF3R	SGK3
1.03E-20	1.006810304	0.407	0.307	3.55E-16	Monocyte_Chemotaxis_CSF3R	PILRA
1.05E-20	1.075160913	0.35	0.214	3.61E-16	Monocyte_Chemotaxis_CSF3R	LILRA5
1.25E-20	1.15719221	0.276	0.212	4.32E-16	Monocyte_Chemotaxis_CSF3R	KRT13
1.35E-20	0.704186102	0.455	0.481	4.65E-16	Monocyte_Chemotaxis_CSF3R	ARRB2
1.50E-20	0.506612256	0.447	0.591	5.16E-16	Monocyte_Chemotaxis_CSF3R	UQCR11
1.51E-20	0.725057709	0.455	0.527	5.23E-16	Monocyte_Chemotaxis_CSF3R	PIAS1
1.54E-20	0.860734844	0.285	0.26	5.32E-16	Monocyte_Chemotaxis_CSF3R	RHOT1
1.86E-20	0.698049068	0.683	0.813	6.42E-16	Monocyte_Chemotaxis_CSF3R	GRN
1.92E-20	1.41008412	0.333	0.136	6.62E-16	Monocyte_Chemotaxis_CSF3R	CD36
1.92E-20	0.593499677	0.382	0.518	6.64E-16	Monocyte_Chemotaxis_CSF3R	STAG2
1.98E-20	1.097282387	0.301	0.184	6.83E-16	Monocyte_Chemotaxis_CSF3R	RXRA
2.07E-20	0.816798412	0.366	0.371	7.16E-16	Monocyte_Chemotaxis_CSF3R	MAP3K5
2.23E-20	0.850998361	0.366	0.372	7.71E-16	Monocyte_Chemotaxis_CSF3R	IL6R
2.30E-20	0.821698092	0.325	0.343	7.94E-16	Monocyte_Chemotaxis_CSF3R	NPTN
2.33E-20	0.519038983	0.293	0.436	8.06E-16	Monocyte_Chemotaxis_CSF3R	TM9SF2
2.65E-20	0.79546482	0.512	0.538	9.16E-16	Monocyte_Chemotaxis_CSF3R	RNF13
2.81E-20	0.630199489	0.325	0.395	9.71E-16	Monocyte_Chemotaxis_CSF3R	STX8
3.49E-20	0.662439317	0.39	0.479	1.20E-15	Monocyte_Chemotaxis_CSF3R	MBOAT7
3.51E-20	0.772834752	0.341	0.423	1.21E-15	Monocyte_Chemotaxis_CSF3R	C9orf72
3.54E-20	0.70997294	0.65	0.765	1.22E-15	Monocyte_Chemotaxis_CSF3R	SAMHD1
3.59E-20	0.947175006	0.504	0.466	1.24E-15	Monocyte_Chemotaxis_CSF3R	USP3
3.63E-20	0.606629197	0.398	0.527	1.25E-15	Monocyte_Chemotaxis_CSF3R	GLIPR2
3.72E-20	0.989787975	0.748	0.716	1.28E-15	Monocyte_Chemotaxis_CSF3R	LST1
3.81E-20	0.688584928	0.236	0.262	1.32E-15	Monocyte_Chemotaxis_CSF3R	OGFR
3.85E-20	0.902296504	0.382	0.391	1.33E-15	Monocyte_Chemotaxis_CSF3R	ARRB1
4.00E-20	0.675022839	0.276	0.35	1.38E-15	Monocyte_Chemotaxis_CSF3R	UBE3C
4.18E-20	0.707568107	0.52	0.612	1.44E-15	Monocyte_Chemotaxis_CSF3R	CORO1A
4.28E-20	0.998756894	0.431	0.348	1.48E-15	Monocyte_Chemotaxis_CSF3R	FGD2
4.29E-20	0.552607362	0.276	0.34	1.48E-15	Monocyte_Chemotaxis_CSF3R	MED15
4.29E-20	0.939303273	0.374	0.292	1.48E-15	Monocyte_Chemotaxis_CSF3R	MICU1
4.42E-20	1.159361789	0.431	0.353	1.53E-15	Monocyte_Chemotaxis_CSF3R	ADGRE5
4.58E-20	0.583249655	0.22	0.315	1.58E-15	Monocyte_Chemotaxis_CSF3R	ZNF652
5.99E-20	0.853197327	0.301	0.265	2.07E-15	Monocyte_Chemotaxis_CSF3R	GAK
6.41E-20	0.510305143	0.195	0.275	2.21E-15	Monocyte_Chemotaxis_CSF3R	RAB4B
6.53E-20	1.077303111	0.821	0.744	2.25E-15	Monocyte_Chemotaxis_CSF3R	MNDA
7.08E-20	1.360881185	0.325	0.128	2.44E-15	Monocyte_Chemotaxis_CSF3R	NFIA
7.11E-20	0.849782598	0.26	0.281	2.46E-15	Monocyte_Chemotaxis_CSF3R	XPR1
7.28E-20	1.015621731	0.382	0.363	2.51E-15	Monocyte_Chemotaxis_CSF3R	TOM1
8.46E-20	0.931597413	0.39	0.299	2.92E-15	Monocyte_Chemotaxis_CSF3R	TNRC18
9.27E-20	0.667533621	0.472	0.61	3.20E-15	Monocyte_Chemotaxis_CSF3R	BIRC6
9.35E-20	0.688156474	0.805	0.896	3.23E-15	Monocyte_Chemotaxis_CSF3R	HLA-E
9.43E-20	0.84182582	0.626	0.644	3.26E-15	Monocyte_Chemotaxis_CSF3R	STK17B
9.56E-20	0.793436484	0.602	0.617	3.30E-15	Monocyte_Chemotaxis_CSF3R	KDM2A
1.06E-19	0.586049923	0.48	0.581	3.67E-15	Monocyte_Chemotaxis_CSF3R	CD48
1.14E-19	0.520238905	0.179	0.265	3.93E-15	Monocyte_Chemotaxis_CSF3R	PER1
1.17E-19	0.598771565	0.244	0.316	4.03E-15	Monocyte_Chemotaxis_CSF3R	KCNAB2
1.25E-19	0.524398027	0.398	0.508	4.31E-15	Monocyte_Chemotaxis_CSF3R	FERMT3
1.25E-19	0.596727695	0.252	0.316	4.32E-15	Monocyte_Chemotaxis_CSF3R	MLXIP
1.31E-19	1.029109142	0.439	0.411	4.52E-15	Monocyte_Chemotaxis_CSF3R	FYN
1.39E-19	0.887833589	0.423	0.374	4.81E-15	Monocyte_Chemotaxis_CSF3R	NT5C2
1.67E-19	1.201259569	0.301	0.232	5.78E-15	Monocyte_Chemotaxis_CSF3R	FRY
1.85E-19	1.125218193	0.276	0.115	6.37E-15	Monocyte_Chemotaxis_CSF3R	ATG16L2
1.92E-19	0.509889617	0.301	0.489	6.62E-15	Monocyte_Chemotaxis_CSF3R	STAG1
1.99E-19	0.551073085	0.341	0.458	6.85E-15	Monocyte_Chemotaxis_CSF3R	MAPK1
2.17E-19	0.70622995	0.593	0.633	7.51E-15	Monocyte_Chemotaxis_CSF3R	BACH1
2.23E-19	0.949204362	0.447	0.481	7.70E-15	Monocyte_Chemotaxis_CSF3R	TUT7
2.26E-19	0.75787573	0.301	0.296	7.79E-15	Monocyte_Chemotaxis_CSF3R	SMAD2
2.26E-19	0.942865218	0.691	0.61	7.81E-15	Monocyte_Chemotaxis_CSF3R	ATP6V0C
2.35E-19	0.659257499	0.179	0.252	8.12E-15	Monocyte_Chemotaxis_CSF3R	SYMPK
2.39E-19	0.939684681	0.39	0.404	8.24E-15	Monocyte_Chemotaxis_CSF3R	NCOA2
2.45E-19	1.119619039	0.341	0.224	8.47E-15	Monocyte_Chemotaxis_CSF3R	RNF24
2.48E-19	0.559604792	0.26	0.315	8.55E-15	Monocyte_Chemotaxis_CSF3R	STXBP3
2.58E-19	0.621326351	0.382	0.474	8.91E-15	Monocyte_Chemotaxis_CSF3R	TMBIM4
2.59E-19	0.789320009	0.48	0.524	8.96E-15	Monocyte_Chemotaxis_CSF3R	CSGALNACT2
3.03E-19	0.948574705	0.285	0.232	1.05E-14	Monocyte_Chemotaxis_CSF3R	ARHGAP4
3.13E-19	1.025464224	0.317	0.219	1.08E-14	Monocyte_Chemotaxis_CSF3R	RPS6KA1
3.50E-19	0.786490746	0.301	0.286	1.21E-14	Monocyte_Chemotaxis_CSF3R	ZNF516
3.58E-19	0.80446572	0.553	0.54	1.24E-14	Monocyte_Chemotaxis_CSF3R	RNF130
3.60E-19	0.8188212	0.252	0.2	1.24E-14	Monocyte_Chemotaxis_CSF3R	YPEL3
3.89E-19	0.89138457	0.252	0.166	1.34E-14	Monocyte_Chemotaxis_CSF3R	FES
4.01E-19	0.67658716	0.358	0.395	1.38E-14	Monocyte_Chemotaxis_CSF3R	UBE2D1
4.80E-19	0.722074375	0.268	0.254	1.66E-14	Monocyte_Chemotaxis_CSF3R	STAT5B
4.80E-19	1.008436677	0.398	0.316	1.66E-14	Monocyte_Chemotaxis_CSF3R	AGTPBP1
5.39E-19	1.351183892	0.285	0.091	1.86E-14	Monocyte_Chemotaxis_CSF3R	RBP7
5.92E-19	0.621610226	0.22	0.254	2.05E-14	Monocyte_Chemotaxis_CSF3R	NFIC
5.93E-19	1.015025258	0.341	0.273	2.05E-14	Monocyte_Chemotaxis_CSF3R	MAPK14
7.00E-19	0.628362666	0.341	0.411	2.42E-14	Monocyte_Chemotaxis_CSF3R	DIP2B
7.39E-19	0.669180044	0.244	0.313	2.55E-14	Monocyte_Chemotaxis_CSF3R	IL10RB
8.65E-19	0.728617722	0.358	0.38	2.99E-14	Monocyte_Chemotaxis_CSF3R	EVI2A
9.83E-19	0.700204207	0.553	0.66	3.40E-14	Monocyte_Chemotaxis_CSF3R	SYK
1.09E-18	0.578460996	0.545	0.66	3.77E-14	Monocyte_Chemotaxis_CSF3R	SNX10
1.10E-18	1.013201519	0.366	0.248	3.79E-14	Monocyte_Chemotaxis_CSF3R	SELL
1.18E-18	0.679413464	0.35	0.398	4.07E-14	Monocyte_Chemotaxis_CSF3R	PTPN6
1.30E-18	0.616718397	0.276	0.339	4.47E-14	Monocyte_Chemotaxis_CSF3R	YIPF4
1.39E-18	0.595635002	0.431	0.526	4.79E-14	Monocyte_Chemotaxis_CSF3R	TMEM165
1.40E-18	0.881230621	0.496	0.49	4.85E-14	Monocyte_Chemotaxis_CSF3R	DIAPH2
1.44E-18	1.605146427	0.268	0.157	4.96E-14	Monocyte_Chemotaxis_CSF3R	AL163541.1
1.46E-18	1.173246507	0.919	0.907	5.05E-14	Monocyte_Chemotaxis_CSF3R	LYZ
1.51E-18	0.516146421	0.358	0.449	5.22E-14	Monocyte_Chemotaxis_CSF3R	ERP29
1.61E-18	0.686087588	0.22	0.278	5.58E-14	Monocyte_Chemotaxis_CSF3R	CTBS
1.69E-18	0.503274669	0.382	0.505	5.84E-14	Monocyte_Chemotaxis_CSF3R	BLOC1S1
1.84E-18	0.529454217	0.211	0.316	6.35E-14	Monocyte_Chemotaxis_CSF3R	GALNT2
1.92E-18	1.207843967	0.366	0.12	6.61E-14	Monocyte_Chemotaxis_CSF3R	GIMAP7
2.01E-18	0.666519921	0.325	0.361	6.94E-14	Monocyte_Chemotaxis_CSF3R	GPBP1L1
2.04E-18	0.696309926	0.35	0.395	7.03E-14	Monocyte_Chemotaxis_CSF3R	AAK1
2.13E-18	0.898097669	0.382	0.39	7.34E-14	Monocyte_Chemotaxis_CSF3R	R3HDM2
2.14E-18	0.550649264	0.407	0.532	7.40E-14	Monocyte_Chemotaxis_CSF3R	SETX
2.25E-18	0.67836601	0.333	0.387	7.76E-14	Monocyte_Chemotaxis_CSF3R	TAF15
2.40E-18	0.731958435	0.626	0.704	8.28E-14	Monocyte_Chemotaxis_CSF3R	APBB1IP
2.55E-18	1.266753503	0.276	0.093	8.79E-14	Monocyte_Chemotaxis_CSF3R	CDA
2.60E-18	1.057302116	0.26	0.123	8.99E-14	Monocyte_Chemotaxis_CSF3R	UBXN11
2.66E-18	0.501263312	0.146	0.291	9.20E-14	Monocyte_Chemotaxis_CSF3R	SREK1IP1
2.71E-18	0.916707975	0.561	0.529	9.35E-14	Monocyte_Chemotaxis_CSF3R	ZFP36L2
2.95E-18	0.926671393	0.39	0.284	1.02E-13	Monocyte_Chemotaxis_CSF3R	IQSEC1
3.27E-18	0.509240996	0.309	0.415	1.13E-13	Monocyte_Chemotaxis_CSF3R	RBMS1
3.29E-18	0.692580461	0.463	0.522	1.14E-13	Monocyte_Chemotaxis_CSF3R	ZNF106
4.09E-18	0.807722598	0.211	0.273	1.41E-13	Monocyte_Chemotaxis_CSF3R	KATNBL1
4.44E-18	0.510028172	0.553	0.716	1.53E-13	Monocyte_Chemotaxis_CSF3R	EEF2
4.79E-18	0.546651541	0.276	0.34	1.65E-13	Monocyte_Chemotaxis_CSF3R	ARHGEF2
5.61E-18	0.53661665	0.268	0.382	1.94E-13	Monocyte_Chemotaxis_CSF3R	UNC93B1
5.87E-18	0.579680636	0.285	0.383	2.03E-13	Monocyte_Chemotaxis_CSF3R	UTY
6.83E-18	0.832846151	0.252	0.27	2.36E-13	Monocyte_Chemotaxis_CSF3R	AKNA
6.85E-18	0.712559942	0.35	0.399	2.36E-13	Monocyte_Chemotaxis_CSF3R	PLP2
7.03E-18	0.670220066	0.252	0.268	2.43E-13	Monocyte_Chemotaxis_CSF3R	ARAP1
7.23E-18	0.8422241	0.455	0.457	2.50E-13	Monocyte_Chemotaxis_CSF3R	PHC2
7.64E-18	0.593870209	0.22	0.259	2.64E-13	Monocyte_Chemotaxis_CSF3R	BCL2L13
7.82E-18	0.519940704	0.358	0.444	2.70E-13	Monocyte_Chemotaxis_CSF3R	PET100
8.83E-18	0.892554021	0.569	0.543	3.05E-13	Monocyte_Chemotaxis_CSF3R	TNFRSF1B
8.89E-18	0.581854357	0.293	0.361	3.07E-13	Monocyte_Chemotaxis_CSF3R	SNX29
1.04E-17	0.575162938	0.374	0.482	3.59E-13	Monocyte_Chemotaxis_CSF3R	VPS13B
1.07E-17	0.641679264	0.236	0.291	3.70E-13	Monocyte_Chemotaxis_CSF3R	ABCC1
1.08E-17	0.823324966	0.276	0.249	3.73E-13	Monocyte_Chemotaxis_CSF3R	USP48
1.10E-17	0.784012527	0.317	0.313	3.80E-13	Monocyte_Chemotaxis_CSF3R	CDK19
1.22E-17	0.995455576	0.252	0.163	4.21E-13	Monocyte_Chemotaxis_CSF3R	NADK
1.25E-17	0.662120622	0.309	0.363	4.32E-13	Monocyte_Chemotaxis_CSF3R	NSD1
1.31E-17	0.653148308	0.382	0.446	4.51E-13	Monocyte_Chemotaxis_CSF3R	NCOA1
1.31E-17	0.795200977	0.268	0.252	4.52E-13	Monocyte_Chemotaxis_CSF3R	FAM126B
1.34E-17	0.825146783	0.268	0.192	4.62E-13	Monocyte_Chemotaxis_CSF3R	SLC38A10
1.39E-17	0.572084908	0.293	0.326	4.81E-13	Monocyte_Chemotaxis_CSF3R	HSD17B11
1.47E-17	0.737474824	0.382	0.414	5.08E-13	Monocyte_Chemotaxis_CSF3R	ARHGAP30
1.62E-17	0.748031383	0.341	0.327	5.59E-13	Monocyte_Chemotaxis_CSF3R	GIGYF2
1.70E-17	0.751635124	0.276	0.335	5.88E-13	Monocyte_Chemotaxis_CSF3R	PPP6R2
1.71E-17	0.5922462	0.236	0.337	5.89E-13	Monocyte_Chemotaxis_CSF3R	EPS15
2.59E-17	0.595849682	0.228	0.288	8.95E-13	Monocyte_Chemotaxis_CSF3R	COLGALT1
2.72E-17	0.818568305	0.309	0.254	9.38E-13	Monocyte_Chemotaxis_CSF3R	LONP2
3.00E-17	0.76486854	0.407	0.391	1.04E-12	Monocyte_Chemotaxis_CSF3R	UBR2
3.07E-17	0.815007582	0.285	0.217	1.06E-12	Monocyte_Chemotaxis_CSF3R	UBE4B
3.11E-17	0.598343809	0.423	0.502	1.07E-12	Monocyte_Chemotaxis_CSF3R	CBL
3.25E-17	0.730209974	0.423	0.452	1.12E-12	Monocyte_Chemotaxis_CSF3R	ATP6V1B2
3.68E-17	0.571884863	0.252	0.315	1.27E-12	Monocyte_Chemotaxis_CSF3R	CRLF3
3.70E-17	0.798327355	0.252	0.188	1.28E-12	Monocyte_Chemotaxis_CSF3R	DGKZ
3.73E-17	0.63343633	0.268	0.3	1.29E-12	Monocyte_Chemotaxis_CSF3R	SHKBP1
3.78E-17	0.570155276	0.374	0.558	1.31E-12	Monocyte_Chemotaxis_CSF3R	CHD2
4.01E-17	0.639419033	0.301	0.345	1.38E-12	Monocyte_Chemotaxis_CSF3R	FLOT2
4.47E-17	0.626079625	0.35	0.422	1.54E-12	Monocyte_Chemotaxis_CSF3R	IQGAP2
4.53E-17	0.599869217	0.463	0.65	1.56E-12	Monocyte_Chemotaxis_CSF3R	TANK
5.32E-17	1.205307378	0.569	0.351	1.84E-12	Monocyte_Chemotaxis_CSF3R	CD14
5.32E-17	0.92214461	0.35	0.281	1.84E-12	Monocyte_Chemotaxis_CSF3R	SH3BP2
5.70E-17	1.045532356	0.276	0.08	1.97E-12	Monocyte_Chemotaxis_CSF3R	LINC00937
6.62E-17	0.8784459	0.39	0.447	2.29E-12	Monocyte_Chemotaxis_CSF3R	ADGRE2
6.94E-17	1.093798168	0.309	0.228	2.40E-12	Monocyte_Chemotaxis_CSF3R	KIF13A
7.50E-17	0.634210612	0.35	0.494	2.59E-12	Monocyte_Chemotaxis_CSF3R	ERBIN
8.74E-17	0.515708169	0.309	0.417	3.02E-12	Monocyte_Chemotaxis_CSF3R	CREBRF
9.51E-17	0.566083603	0.236	0.297	3.28E-12	Monocyte_Chemotaxis_CSF3R	HNRNPH2
9.57E-17	0.649614336	0.341	0.399	3.30E-12	Monocyte_Chemotaxis_CSF3R	ADAM10
1.02E-16	0.578263464	0.48	0.583	3.51E-12	Monocyte_Chemotaxis_CSF3R	TBC1D22A
1.03E-16	1.065923211	0.415	0.22	3.55E-12	Monocyte_Chemotaxis_CSF3R	CREB5
1.07E-16	0.530835287	0.341	0.46	3.71E-12	Monocyte_Chemotaxis_CSF3R	SLC6A6
1.10E-16	0.779033239	0.431	0.444	3.79E-12	Monocyte_Chemotaxis_CSF3R	FTX
1.12E-16	0.720361114	0.285	0.275	3.88E-12	Monocyte_Chemotaxis_CSF3R	TBC1D14
1.19E-16	0.567334975	0.26	0.308	4.10E-12	Monocyte_Chemotaxis_CSF3R	WWP2
1.22E-16	0.541213195	0.26	0.34	4.20E-12	Monocyte_Chemotaxis_CSF3R	MARK2
1.25E-16	0.710954943	0.398	0.438	4.30E-12	Monocyte_Chemotaxis_CSF3R	PAN3
1.25E-16	0.555320443	0.195	0.264	4.33E-12	Monocyte_Chemotaxis_CSF3R	SETD3
1.29E-16	0.627362662	0.285	0.331	4.44E-12	Monocyte_Chemotaxis_CSF3R	PPM1B
1.33E-16	0.951505443	0.276	0.264	4.58E-12	Monocyte_Chemotaxis_CSF3R	ZNF438
1.37E-16	0.745346602	0.569	0.633	4.71E-12	Monocyte_Chemotaxis_CSF3R	IFNGR2
1.40E-16	0.90284996	0.358	0.439	4.82E-12	Monocyte_Chemotaxis_CSF3R	ADAMTSL4-AS1
1.52E-16	0.81740989	0.26	0.193	5.25E-12	Monocyte_Chemotaxis_CSF3R	LENG8
1.88E-16	0.834597273	0.285	0.276	6.48E-12	Monocyte_Chemotaxis_CSF3R	CHPT1
2.12E-16	0.550304243	0.228	0.318	7.33E-12	Monocyte_Chemotaxis_CSF3R	UBR1
2.24E-16	0.644749103	0.293	0.312	7.73E-12	Monocyte_Chemotaxis_CSF3R	CLASP1
2.25E-16	0.655990814	0.52	0.594	7.75E-12	Monocyte_Chemotaxis_CSF3R	ASH1L
2.25E-16	0.658109872	0.35	0.361	7.76E-12	Monocyte_Chemotaxis_CSF3R	DOCK11
2.30E-16	0.797731184	0.317	0.302	7.95E-12	Monocyte_Chemotaxis_CSF3R	RAC2
2.31E-16	1.078010023	0.325	0.272	7.96E-12	Monocyte_Chemotaxis_CSF3R	SMIM25
2.52E-16	0.587571808	0.341	0.366	8.70E-12	Monocyte_Chemotaxis_CSF3R	EVI5
2.65E-16	0.665075436	0.415	0.484	9.14E-12	Monocyte_Chemotaxis_CSF3R	DENND1A
2.78E-16	0.745520119	0.26	0.27	9.60E-12	Monocyte_Chemotaxis_CSF3R	TRAPPC9
2.93E-16	0.961630916	0.317	0.227	1.01E-11	Monocyte_Chemotaxis_CSF3R	CYTH4
2.96E-16	0.638738264	0.423	0.439	1.02E-11	Monocyte_Chemotaxis_CSF3R	MANBA
3.57E-16	0.80107972	0.642	0.679	1.23E-11	Monocyte_Chemotaxis_CSF3R	CUX1
3.61E-16	0.726018817	0.366	0.324	1.25E-11	Monocyte_Chemotaxis_CSF3R	THEMIS2
3.70E-16	0.628310654	0.756	0.84	1.28E-11	Monocyte_Chemotaxis_CSF3R	BRI3
3.74E-16	0.517909378	0.244	0.315	1.29E-11	Monocyte_Chemotaxis_CSF3R	SFSWAP
3.77E-16	0.978823259	0.366	0.24	1.30E-11	Monocyte_Chemotaxis_CSF3R	GIMAP4
4.07E-16	0.691100751	0.325	0.335	1.40E-11	Monocyte_Chemotaxis_CSF3R	TTC7A
4.36E-16	0.731504542	0.317	0.308	1.50E-11	Monocyte_Chemotaxis_CSF3R	KIAA0930
4.53E-16	0.565894433	0.488	0.599	1.56E-11	Monocyte_Chemotaxis_CSF3R	TET2
4.61E-16	0.99428693	0.407	0.256	1.59E-11	Monocyte_Chemotaxis_CSF3R	CFD
4.68E-16	0.823250077	0.764	0.685	1.62E-11	Monocyte_Chemotaxis_CSF3R	GABARAP
4.97E-16	0.502324377	0.187	0.257	1.72E-11	Monocyte_Chemotaxis_CSF3R	EIF3B
5.00E-16	0.631348698	0.268	0.265	1.73E-11	Monocyte_Chemotaxis_CSF3R	MKNK1
5.49E-16	0.576724472	0.325	0.379	1.89E-11	Monocyte_Chemotaxis_CSF3R	SP3
5.53E-16	0.90066544	0.593	0.54	1.91E-11	Monocyte_Chemotaxis_CSF3R	FPR1
5.80E-16	1.142815643	0.756	0.588	2.00E-11	Monocyte_Chemotaxis_CSF3R	ARHGAP26
6.55E-16	0.539054178	0.146	0.27	2.26E-11	Monocyte_Chemotaxis_CSF3R	MYLIP
6.66E-16	0.759135072	0.285	0.327	2.30E-11	Monocyte_Chemotaxis_CSF3R	LAMP1
7.05E-16	1.039876217	0.65	0.516	2.43E-11	Monocyte_Chemotaxis_CSF3R	ACSL1
7.09E-16	0.518328755	0.301	0.414	2.45E-11	Monocyte_Chemotaxis_CSF3R	USP10
7.40E-16	0.616802299	0.236	0.273	2.55E-11	Monocyte_Chemotaxis_CSF3R	RNF111
7.78E-16	0.539263578	0.228	0.297	2.69E-11	Monocyte_Chemotaxis_CSF3R	STRN3
7.78E-16	0.500605186	0.325	0.407	2.69E-11	Monocyte_Chemotaxis_CSF3R	MAT2A
8.22E-16	1.331631471	0.374	0.196	2.84E-11	Monocyte_Chemotaxis_CSF3R	NPL
8.33E-16	0.634944726	0.236	0.347	2.88E-11	Monocyte_Chemotaxis_CSF3R	MKNK2
9.65E-16	0.97056555	0.333	0.182	3.33E-11	Monocyte_Chemotaxis_CSF3R	PIK3CD
1.04E-15	0.707248075	0.252	0.256	3.58E-11	Monocyte_Chemotaxis_CSF3R	APAF1
1.09E-15	0.612146083	0.252	0.291	3.75E-11	Monocyte_Chemotaxis_CSF3R	CHIC2
1.16E-15	1.007765801	0.382	0.316	4.02E-11	Monocyte_Chemotaxis_CSF3R	PARP8
1.18E-15	1.209729431	0.325	0.337	4.08E-11	Monocyte_Chemotaxis_CSF3R	CPD
1.21E-15	0.597233313	0.439	0.561	4.18E-11	Monocyte_Chemotaxis_CSF3R	N4BP2L2
1.24E-15	0.857599966	0.309	0.217	4.27E-11	Monocyte_Chemotaxis_CSF3R	OSCAR
1.27E-15	0.580194153	0.276	0.324	4.38E-11	Monocyte_Chemotaxis_CSF3R	CNIH4
1.28E-15	1.020826616	0.301	0.16	4.40E-11	Monocyte_Chemotaxis_CSF3R	RAP1GAP2
1.28E-15	0.81957209	0.358	0.288	4.42E-11	Monocyte_Chemotaxis_CSF3R	LTA4H
1.79E-15	0.780567192	0.268	0.241	6.19E-11	Monocyte_Chemotaxis_CSF3R	PXN
1.81E-15	1.075795373	0.309	0.176	6.24E-11	Monocyte_Chemotaxis_CSF3R	KLF2
2.05E-15	0.6102616	0.341	0.355	7.08E-11	Monocyte_Chemotaxis_CSF3R	CSK
2.18E-15	0.804232977	0.317	0.307	7.54E-11	Monocyte_Chemotaxis_CSF3R	SLMAP
2.35E-15	0.971466743	0.301	0.174	8.12E-11	Monocyte_Chemotaxis_CSF3R	MICAL2
2.39E-15	0.679144442	0.301	0.332	8.24E-11	Monocyte_Chemotaxis_CSF3R	VPS13D
2.47E-15	1.148022576	0.325	0.163	8.53E-11	Monocyte_Chemotaxis_CSF3R	DENND3
2.54E-15	0.506569594	0.358	0.447	8.75E-11	Monocyte_Chemotaxis_CSF3R	MOB3A
2.55E-15	0.695993883	0.276	0.275	8.80E-11	Monocyte_Chemotaxis_CSF3R	PGS1
2.57E-15	0.597063755	0.317	0.359	8.88E-11	Monocyte_Chemotaxis_CSF3R	ATXN2
2.68E-15	0.600473674	0.333	0.406	9.24E-11	Monocyte_Chemotaxis_CSF3R	DISC1
2.70E-15	0.843215268	0.285	0.219	9.33E-11	Monocyte_Chemotaxis_CSF3R	XPO6
3.01E-15	0.594126224	0.325	0.348	1.04E-10	Monocyte_Chemotaxis_CSF3R	SQOR
3.05E-15	0.651366381	0.276	0.289	1.05E-10	Monocyte_Chemotaxis_CSF3R	SLC7A7
3.59E-15	0.738515166	0.667	0.714	1.24E-10	Monocyte_Chemotaxis_CSF3R	HCK
4.49E-15	0.830732741	0.268	0.168	1.55E-10	Monocyte_Chemotaxis_CSF3R	ARPC1A
4.50E-15	0.553893433	0.26	0.326	1.55E-10	Monocyte_Chemotaxis_CSF3R	EHMT1
4.63E-15	0.521815537	0.22	0.294	1.60E-10	Monocyte_Chemotaxis_CSF3R	TNPO3
4.74E-15	0.659485145	0.293	0.318	1.64E-10	Monocyte_Chemotaxis_CSF3R	TTC17
4.92E-15	0.523929122	0.236	0.291	1.70E-10	Monocyte_Chemotaxis_CSF3R	EMB
5.07E-15	0.686812333	0.488	0.564	1.75E-10	Monocyte_Chemotaxis_CSF3R	CD55
5.54E-15	0.581356844	0.244	0.316	1.91E-10	Monocyte_Chemotaxis_CSF3R	NLRC5
5.70E-15	0.91358179	0.268	0.131	1.97E-10	Monocyte_Chemotaxis_CSF3R	CKAP4
6.07E-15	1.082569004	0.593	0.433	2.09E-10	Monocyte_Chemotaxis_CSF3R	CYBB
6.17E-15	0.546057675	0.293	0.334	2.13E-10	Monocyte_Chemotaxis_CSF3R	STAT6
6.25E-15	0.538601294	0.203	0.252	2.16E-10	Monocyte_Chemotaxis_CSF3R	PHC3
6.57E-15	0.576873419	0.325	0.351	2.27E-10	Monocyte_Chemotaxis_CSF3R	CASP1
6.58E-15	0.630117989	0.398	0.444	2.27E-10	Monocyte_Chemotaxis_CSF3R	BNIP3L
7.42E-15	0.550209835	0.325	0.449	2.56E-10	Monocyte_Chemotaxis_CSF3R	BCL6
7.62E-15	0.883458419	0.358	0.34	2.63E-10	Monocyte_Chemotaxis_CSF3R	WDFY3
8.07E-15	0.628631337	0.22	0.278	2.79E-10	Monocyte_Chemotaxis_CSF3R	MSRA
8.40E-15	0.538131435	0.683	0.8	2.90E-10	Monocyte_Chemotaxis_CSF3R	FAM49B
8.40E-15	0.579631293	0.309	0.388	2.90E-10	Monocyte_Chemotaxis_CSF3R	ADAM17
8.64E-15	0.911853561	0.276	0.157	2.98E-10	Monocyte_Chemotaxis_CSF3R	DOK3
8.85E-15	0.724870646	0.585	0.634	3.06E-10	Monocyte_Chemotaxis_CSF3R	CEBPD
9.29E-15	0.701739303	0.878	0.92	3.21E-10	Monocyte_Chemotaxis_CSF3R	COTL1
1.09E-14	0.528411166	0.415	0.535	3.78E-10	Monocyte_Chemotaxis_CSF3R	USP32
1.14E-14	0.588931215	0.317	0.382	3.94E-10	Monocyte_Chemotaxis_CSF3R	ARID1A
1.17E-14	0.570546278	0.374	0.439	4.03E-10	Monocyte_Chemotaxis_CSF3R	SRGAP2
1.21E-14	0.502681401	0.195	0.319	4.18E-10	Monocyte_Chemotaxis_CSF3R	CREB1
1.48E-14	0.736617426	0.26	0.3	5.10E-10	Monocyte_Chemotaxis_CSF3R	BCAS3
1.63E-14	1.080787548	0.715	0.492	5.61E-10	Monocyte_Chemotaxis_CSF3R	CTSD
1.70E-14	0.646376646	0.439	0.522	5.87E-10	Monocyte_Chemotaxis_CSF3R	DOCK5
1.88E-14	1.000321369	0.366	0.252	6.48E-10	Monocyte_Chemotaxis_CSF3R	TBL1X
1.95E-14	0.632381145	0.244	0.251	6.73E-10	Monocyte_Chemotaxis_CSF3R	KIAA0232
1.98E-14	0.619883871	0.228	0.264	6.84E-10	Monocyte_Chemotaxis_CSF3R	AVL9
2.03E-14	0.849760818	0.642	0.784	7.00E-10	Monocyte_Chemotaxis_CSF3R	IFITM2
2.09E-14	0.513327502	0.276	0.326	7.21E-10	Monocyte_Chemotaxis_CSF3R	6-Mar
2.26E-14	0.755385704	0.276	0.272	7.80E-10	Monocyte_Chemotaxis_CSF3R	FRMD4B
2.27E-14	0.719043281	0.407	0.364	7.85E-10	Monocyte_Chemotaxis_CSF3R	NIN
2.61E-14	0.951080993	0.496	0.407	9.00E-10	Monocyte_Chemotaxis_CSF3R	1-Mar
2.74E-14	0.561786305	0.423	0.495	9.47E-10	Monocyte_Chemotaxis_CSF3R	COP1
2.84E-14	0.761844672	0.455	0.449	9.81E-10	Monocyte_Chemotaxis_CSF3R	TNFAIP2
3.04E-14	0.577578354	0.252	0.283	1.05E-09	Monocyte_Chemotaxis_CSF3R	PIKFYVE
3.15E-14	0.549221255	0.293	0.361	1.09E-09	Monocyte_Chemotaxis_CSF3R	MYO5A
3.52E-14	0.599659741	0.252	0.296	1.21E-09	Monocyte_Chemotaxis_CSF3R	ATM
3.66E-14	0.503314577	0.22	0.292	1.26E-09	Monocyte_Chemotaxis_CSF3R	LAIR1
3.67E-14	0.878745313	0.618	0.604	1.27E-09	Monocyte_Chemotaxis_CSF3R	PTPRJ
3.68E-14	0.504757693	0.236	0.281	1.27E-09	Monocyte_Chemotaxis_CSF3R	ZNF655
3.88E-14	0.894459145	0.667	0.615	1.34E-09	Monocyte_Chemotaxis_CSF3R	UTRN
3.96E-14	0.99398911	0.415	0.278	1.37E-09	Monocyte_Chemotaxis_CSF3R	IRS2
4.49E-14	0.692884068	0.26	0.2	1.55E-09	Monocyte_Chemotaxis_CSF3R	PSTPIP1
4.64E-14	0.569099896	0.325	0.337	1.60E-09	Monocyte_Chemotaxis_CSF3R	ITCH
4.80E-14	1.418524195	0.553	0.639	1.66E-09	Monocyte_Chemotaxis_CSF3R	NAMPT
4.96E-14	1.258673482	0.268	0.128	1.71E-09	Monocyte_Chemotaxis_CSF3R	IGHG4
5.50E-14	0.586641607	0.26	0.302	1.90E-09	Monocyte_Chemotaxis_CSF3R	CCM2
5.56E-14	0.703525796	0.309	0.284	1.92E-09	Monocyte_Chemotaxis_CSF3R	STIM1
6.47E-14	0.576937511	0.341	0.425	2.23E-09	Monocyte_Chemotaxis_CSF3R	JAK2
6.79E-14	0.608844195	0.228	0.256	2.34E-09	Monocyte_Chemotaxis_CSF3R	SPG7
7.16E-14	1.130914206	0.407	0.208	2.47E-09	Monocyte_Chemotaxis_CSF3R	DUSP6
7.76E-14	0.631671791	0.447	0.513	2.68E-09	Monocyte_Chemotaxis_CSF3R	GAB2
8.68E-14	0.716182048	0.293	0.28	3.00E-09	Monocyte_Chemotaxis_CSF3R	MYO1G
9.33E-14	0.595052805	0.228	0.288	3.22E-09	Monocyte_Chemotaxis_CSF3R	INPP4A
9.57E-14	0.966446683	0.293	0.219	3.31E-09	Monocyte_Chemotaxis_CSF3R	GCNT1
9.75E-14	0.769002626	0.309	0.267	3.37E-09	Monocyte_Chemotaxis_CSF3R	LILRB2
1.00E-13	0.781428156	0.26	0.264	3.46E-09	Monocyte_Chemotaxis_CSF3R	GSAP
1.28E-13	0.610681858	0.301	0.308	4.43E-09	Monocyte_Chemotaxis_CSF3R	NEK7
1.34E-13	0.510662062	0.252	0.326	4.64E-09	Monocyte_Chemotaxis_CSF3R	LIMD2
1.53E-13	0.799300212	0.553	0.513	5.27E-09	Monocyte_Chemotaxis_CSF3R	STK10
1.59E-13	1.210009044	0.195	0.404	5.48E-09	Monocyte_Chemotaxis_CSF3R	CXCL8
1.90E-13	0.856084546	0.431	0.38	6.55E-09	Monocyte_Chemotaxis_CSF3R	SLC39A11
2.28E-13	0.605491603	0.293	0.342	7.87E-09	Monocyte_Chemotaxis_CSF3R	TLE4
2.75E-13	0.813897714	0.309	0.278	9.51E-09	Monocyte_Chemotaxis_CSF3R	ENTPD1
2.83E-13	0.576360301	0.65	0.748	9.78E-09	Monocyte_Chemotaxis_CSF3R	ARPC1B
3.01E-13	0.801625299	0.642	0.618	1.04E-08	Monocyte_Chemotaxis_CSF3R	FOXP1
3.40E-13	0.539251362	0.26	0.299	1.17E-08	Monocyte_Chemotaxis_CSF3R	TCIRG1
3.61E-13	0.552307695	0.268	0.329	1.25E-08	Monocyte_Chemotaxis_CSF3R	PLCG2
4.32E-13	0.662948612	0.325	0.288	1.49E-08	Monocyte_Chemotaxis_CSF3R	NUDT16
4.46E-13	0.833750155	0.358	0.278	1.54E-08	Monocyte_Chemotaxis_CSF3R	CCDC69
6.96E-13	0.503160313	0.309	0.411	2.40E-08	Monocyte_Chemotaxis_CSF3R	FOXO3
7.54E-13	1.244181576	0.333	0.155	2.60E-08	Monocyte_Chemotaxis_CSF3R	IGKC
7.91E-13	0.959953878	0.463	0.382	2.73E-08	Monocyte_Chemotaxis_CSF3R	PELI1
8.05E-13	0.916373505	0.252	0.141	2.78E-08	Monocyte_Chemotaxis_CSF3R	F13A1
1.03E-12	0.711148891	0.398	0.393	3.57E-08	Monocyte_Chemotaxis_CSF3R	INPP5D
1.03E-12	0.737006408	0.325	0.291	3.57E-08	Monocyte_Chemotaxis_CSF3R	GIT2
1.19E-12	0.889010614	0.585	0.526	4.10E-08	Monocyte_Chemotaxis_CSF3R	MAML3
1.46E-12	0.632508667	0.301	0.313	5.05E-08	Monocyte_Chemotaxis_CSF3R	SUMF1
1.47E-12	0.851938898	0.268	0.174	5.07E-08	Monocyte_Chemotaxis_CSF3R	KRT15
1.95E-12	0.880055758	0.325	0.241	6.74E-08	Monocyte_Chemotaxis_CSF3R	RIN2
2.23E-12	0.749889935	0.301	0.22	7.71E-08	Monocyte_Chemotaxis_CSF3R	IKBKB
2.36E-12	0.584352423	0.512	0.593	8.16E-08	Monocyte_Chemotaxis_CSF3R	ARHGAP15
2.71E-12	0.709013555	0.276	0.248	9.37E-08	Monocyte_Chemotaxis_CSF3R	PRR14L
3.22E-12	0.802056624	0.285	0.201	1.11E-07	Monocyte_Chemotaxis_CSF3R	SIGLEC9
3.41E-12	0.595971794	0.407	0.446	1.18E-07	Monocyte_Chemotaxis_CSF3R	PCNX1
3.73E-12	0.561219393	0.585	0.65	1.29E-07	Monocyte_Chemotaxis_CSF3R	FOXN3
3.85E-12	0.838056256	0.26	0.153	1.33E-07	Monocyte_Chemotaxis_CSF3R	RCBTB2
4.17E-12	0.87561091	0.252	0.272	1.44E-07	Monocyte_Chemotaxis_CSF3R	LIMK2
4.23E-12	0.611461124	0.276	0.324	1.46E-07	Monocyte_Chemotaxis_CSF3R	AC020916.1
4.67E-12	0.767527315	0.65	0.625	1.61E-07	Monocyte_Chemotaxis_CSF3R	APLP2
4.67E-12	0.518572574	0.276	0.296	1.61E-07	Monocyte_Chemotaxis_CSF3R	ATP6V0A1
4.84E-12	0.61200757	0.26	0.243	1.67E-07	Monocyte_Chemotaxis_CSF3R	TLK2
6.26E-12	0.875445266	0.341	0.227	2.16E-07	Monocyte_Chemotaxis_CSF3R	PTAFR
6.40E-12	0.517894198	0.228	0.272	2.21E-07	Monocyte_Chemotaxis_CSF3R	TFCP2
7.80E-12	0.844917134	0.293	0.16	2.69E-07	Monocyte_Chemotaxis_CSF3R	NLRP1
8.43E-12	0.53577173	0.244	0.288	2.91E-07	Monocyte_Chemotaxis_CSF3R	TNFRSF14
9.63E-12	0.814144545	0.52	0.455	3.32E-07	Monocyte_Chemotaxis_CSF3R	FMN1
9.65E-12	0.91550917	0.228	0.268	3.33E-07	Monocyte_Chemotaxis_CSF3R	TMCC1
9.87E-12	0.509591704	0.252	0.308	3.41E-07	Monocyte_Chemotaxis_CSF3R	MAP3K1
1.04E-11	0.587589977	0.333	0.353	3.59E-07	Monocyte_Chemotaxis_CSF3R	PKN2
1.04E-11	0.653341263	0.463	0.684	3.60E-07	Monocyte_Chemotaxis_CSF3R	SQSTM1
1.09E-11	0.534010673	0.35	0.428	3.75E-07	Monocyte_Chemotaxis_CSF3R	TET3
1.20E-11	0.889487488	0.358	0.283	4.15E-07	Monocyte_Chemotaxis_CSF3R	MPEG1
1.27E-11	0.75431305	0.309	0.286	4.40E-07	Monocyte_Chemotaxis_CSF3R	INSR
1.53E-11	0.542891858	0.398	0.447	5.29E-07	Monocyte_Chemotaxis_CSF3R	FOXN2
1.90E-11	0.850365806	0.374	0.312	6.55E-07	Monocyte_Chemotaxis_CSF3R	EXT1
2.12E-11	0.86243434	0.48	0.348	7.33E-07	Monocyte_Chemotaxis_CSF3R	JAML
2.44E-11	0.660512802	0.252	0.228	8.44E-07	Monocyte_Chemotaxis_CSF3R	TNFSF13
2.67E-11	0.501569682	0.569	0.657	9.21E-07	Monocyte_Chemotaxis_CSF3R	SDCBP
2.83E-11	1.079524254	0.415	0.251	9.77E-07	Monocyte_Chemotaxis_CSF3R	ARHGAP24
2.96E-11	0.542393178	0.252	0.259	1.02E-06	Monocyte_Chemotaxis_CSF3R	ICAM3
3.07E-11	0.625468579	0.423	0.442	1.06E-06	Monocyte_Chemotaxis_CSF3R	GPCPD1
3.12E-11	0.566645914	0.252	0.278	1.08E-06	Monocyte_Chemotaxis_CSF3R	C20orf194
3.65E-11	0.641442723	0.382	0.387	1.26E-06	Monocyte_Chemotaxis_CSF3R	GAS7
3.81E-11	0.544877587	0.333	0.419	1.32E-06	Monocyte_Chemotaxis_CSF3R	PRKCE
4.13E-11	0.586527996	0.35	0.372	1.43E-06	Monocyte_Chemotaxis_CSF3R	DDX60L
4.85E-11	0.714148107	0.366	0.334	1.67E-06	Monocyte_Chemotaxis_CSF3R	CD93
5.58E-11	0.956200154	0.268	0.113	1.93E-06	Monocyte_Chemotaxis_CSF3R	S100Z
6.62E-11	0.64960532	0.431	0.403	2.28E-06	Monocyte_Chemotaxis_CSF3R	ERICH1
7.80E-11	0.974546789	0.358	0.415	2.69E-06	Monocyte_Chemotaxis_CSF3R	INTS6
1.19E-10	0.928837492	0.756	0.636	4.10E-06	Monocyte_Chemotaxis_CSF3R	RBM47
1.43E-10	0.565430439	0.846	0.92	4.95E-06	Monocyte_Chemotaxis_CSF3R	S100A6
1.49E-10	0.508509632	0.309	0.353	5.15E-06	Monocyte_Chemotaxis_CSF3R	RGS18
1.82E-10	0.923029351	0.423	0.281	6.29E-06	Monocyte_Chemotaxis_CSF3R	DMXL2
1.88E-10	0.516311376	0.285	0.307	6.49E-06	Monocyte_Chemotaxis_CSF3R	KIF13B
2.38E-10	0.503514617	0.285	0.332	8.21E-06	Monocyte_Chemotaxis_CSF3R	HPCAL1
2.38E-10	0.787738403	0.301	0.275	8.22E-06	Monocyte_Chemotaxis_CSF3R	PVT1
2.64E-10	0.579216429	0.398	0.387	9.10E-06	Monocyte_Chemotaxis_CSF3R	PARP4
2.79E-10	0.663105388	0.48	0.513	9.63E-06	Monocyte_Chemotaxis_CSF3R	PIK3R5
3.67E-10	0.876143946	0.325	0.316	1.27E-05	Monocyte_Chemotaxis_CSF3R	MTSS1
4.08E-10	0.771752367	0.455	0.596	1.41E-05	Monocyte_Chemotaxis_CSF3R	ALOX5AP
4.20E-10	0.761109902	0.577	0.526	1.45E-05	Monocyte_Chemotaxis_CSF3R	LRMDA
1.03E-09	0.933016536	0.252	0.158	3.55E-05	Monocyte_Chemotaxis_CSF3R	TMEM154
1.13E-09	0.76928512	0.821	0.594	3.91E-05	Monocyte_Chemotaxis_CSF3R	ZEB2
1.34E-09	0.505776455	0.65	0.674	4.63E-05	Monocyte_Chemotaxis_CSF3R	RNASEK
1.71E-09	0.877541747	0.472	0.335	5.91E-05	Monocyte_Chemotaxis_CSF3R	ASPH
1.87E-09	1.06773914	0.26	0.284	6.44E-05	Monocyte_Chemotaxis_CSF3R	LUCAT1
2.19E-09	0.546677998	0.358	0.361	7.55E-05	Monocyte_Chemotaxis_CSF3R	ZNF710
2.44E-09	0.907546479	0.707	0.51	8.42E-05	Monocyte_Chemotaxis_CSF3R	CD163
3.21E-09	0.505244755	0.854	0.84	0.000110981	Monocyte_Chemotaxis_CSF3R	LAPTM5
3.37E-09	0.69753177	0.707	0.617	0.000116353	Monocyte_Chemotaxis_CSF3R	SERPINA1
3.39E-09	1.04918546	0.439	0.238	0.000117172	Monocyte_Chemotaxis_CSF3R	THBS1
3.86E-09	0.578913976	0.577	0.605	0.000133289	Monocyte_Chemotaxis_CSF3R	UBE2R2
1.19E-08	0.531726153	0.634	0.607	0.000409342	Monocyte_Chemotaxis_CSF3R	CHST11
1.44E-08	0.534787818	0.244	0.276	0.00049597	Monocyte_Chemotaxis_CSF3R	LINC00278
2.42E-08	0.632635146	0.634	0.684	0.000836053	Monocyte_Chemotaxis_CSF3R	ZFAND3
2.51E-08	0.639150991	0.797	0.744	0.000867363	Monocyte_Chemotaxis_CSF3R	S100A4
2.81E-08	0.677016706	0.252	0.227	0.000969263	Monocyte_Chemotaxis_CSF3R	SVIL
3.27E-08	0.886411869	0.35	0.262	0.001129227	Monocyte_Chemotaxis_CSF3R	TPST1
4.83E-08	1.188850287	0.26	0.244	0.001666737	Monocyte_Chemotaxis_CSF3R	RMRP
6.38E-08	0.506342772	0.252	0.254	0.002203642	Monocyte_Chemotaxis_CSF3R	AC009093.2
8.09E-08	0.534479588	0.39	0.388	0.002794816	Monocyte_Chemotaxis_CSF3R	FLT3
1.26E-07	0.508961536	0.431	0.454	0.004355644	Monocyte_Chemotaxis_CSF3R	SLC43A2
1.94E-07	0.517180377	0.26	0.24	0.006697514	Monocyte_Chemotaxis_CSF3R	OGA
2.00E-07	0.602521669	0.715	0.716	0.006902627	Monocyte_Chemotaxis_CSF3R	RPL7
2.43E-07	0.618556154	0.244	0.447	0.008386892	Monocyte_Chemotaxis_CSF3R	AL078604.4
4.21E-07	0.52738973	0.935	0.812	0.014539679	Monocyte_Chemotaxis_CSF3R	NEAT1
1.55E-06	0.531673144	0.26	0.243	0.053403219	Monocyte_Chemotaxis_CSF3R	SNTB1
2.71E-06	0.714136299	0.569	0.49	0.093616713	Monocyte_Chemotaxis_CSF3R	SLC25A37
4.41E-05	1.025161235	0.398	0.324	1	Monocyte_Chemotaxis_CSF3R	AQP9
0.000678096	0.533952501	0.496	0.553	1	Monocyte_Chemotaxis_CSF3R	SIK3
6.24E-42	1.365143058	0.953	0.902	2.15E-37	Monocyte_C3	RPL31
3.21E-38	1.34478591	0.922	0.791	1.11E-33	Monocyte_C3	PSMA7
2.31E-36	1.409398389	0.961	0.963	7.99E-32	Monocyte_C3	PABPC1
5.89E-33	1.805367702	0.961	0.781	2.03E-28	Monocyte_C3	HLA-DRB1
7.14E-32	1.580607183	0.93	0.618	2.46E-27	Monocyte_C3	HLA-DQA1
4.90E-30	1.391626354	0.93	0.786	1.69E-25	Monocyte_C3	MT-ND5
1.77E-22	0.862793111	0.883	0.929	6.10E-18	Monocyte_C3	ARPC2
1.85E-20	1.054840075	0.93	0.665	6.38E-16	Monocyte_C3	HLA-DQB1
2.93E-20	0.901946254	0.992	0.958	1.01E-15	Monocyte_C3	CD74
5.19E-20	0.819582069	0.992	0.958	1.79E-15	Monocyte_C3	PTMA
4.81E-19	0.726032221	0.977	0.948	1.66E-14	Monocyte_C3	RPLP2
6.00E-19	0.875282057	0.961	0.908	2.07E-14	Monocyte_C3	PFN1
3.11E-17	0.707508762	0.984	0.948	1.07E-12	Monocyte_C3	RPL37
7.54E-16	0.695643463	0.984	0.957	2.60E-11	Monocyte_C3	RPS19
1.67E-15	0.66293286	0.969	0.96	5.78E-11	Monocyte_C3	ATP5F1E
2.06E-14	0.635140744	0.906	0.902	7.12E-10	Monocyte_C3	RPS20
2.16E-13	0.61318558	0.969	0.939	7.47E-09	Monocyte_C3	RPS16
3.80E-12	0.677822976	0.992	0.923	1.31E-07	Monocyte_C3	HLA-DRA
4.26E-11	0.56203775	0.93	0.911	1.47E-06	Monocyte_C3	RPL14
1.40E-10	0.523309035	0.945	0.899	4.82E-06	Monocyte_C3	RPL5
1.87E-10	0.506151306	0.977	0.945	6.46E-06	Monocyte_C3	RPL34
8.16E-09	0.519147099	0.969	0.939	0.000281632	Monocyte_C3	RPS29
3.71E-08	0.580148043	0.93	0.944	0.00128045	Monocyte_C3	SH3BGRL3
2.05E-06	0.697240213	0.984	0.945	0.070913719	Monocyte_C3	MT-CO1
5.54E-06	0.586514247	0.969	0.928	0.191266227	Monocyte_C3	MT-ND4
0.001664971	0.549037778	0.992	0.99	1	Monocyte_C3	MALAT1
3.46E-29	1.576244289	0.969	0.645	1.19E-24	Monocyte_Adhesion_MERTK	PLXDC2
1.36E-19	1.301674366	0.827	0.412	4.69E-15	Monocyte_Adhesion_MERTK	FMN1
4.29E-19	1.185687518	0.969	0.636	1.48E-14	Monocyte_Adhesion_MERTK	IFI30
1.73E-18	1.337536791	0.592	0.23	5.97E-14	Monocyte_Adhesion_MERTK	MSR1
1.36E-17	0.982212052	0.653	0.24	4.71E-13	Monocyte_Adhesion_MERTK	CTNND1
1.58E-16	1.013824948	0.949	0.584	5.44E-12	Monocyte_Adhesion_MERTK	ZEB2
2.26E-16	0.814681776	0.969	0.628	7.80E-12	Monocyte_Adhesion_MERTK	DPYD
3.73E-16	1.031112065	0.98	0.743	1.29E-11	Monocyte_Adhesion_MERTK	TYMP
4.16E-16	1.012441027	0.878	0.484	1.44E-11	Monocyte_Adhesion_MERTK	MAML3
4.57E-16	1.367087794	0.602	0.272	1.58E-11	Monocyte_Adhesion_MERTK	SLC1A3
6.11E-16	1.083229564	0.888	0.674	2.11E-11	Monocyte_Adhesion_MERTK	MEF2A
1.29E-15	0.97659518	0.786	0.369	4.45E-11	Monocyte_Adhesion_MERTK	TLR2
1.52E-15	1.269117394	0.449	0.14	5.25E-11	Monocyte_Adhesion_MERTK	MERTK
3.82E-15	0.966823832	0.898	0.582	1.32E-10	Monocyte_Adhesion_MERTK	UTRN
4.26E-15	1.197690776	0.541	0.207	1.47E-10	Monocyte_Adhesion_MERTK	RTN1
4.42E-15	0.91561378	0.684	0.283	1.53E-10	Monocyte_Adhesion_MERTK	CSF1R
1.08E-14	1.032203803	0.755	0.505	3.73E-10	Monocyte_Adhesion_MERTK	TCF12
3.49E-14	0.817450356	0.888	0.49	1.21E-09	Monocyte_Adhesion_MERTK	CD163
1.05E-13	0.60220596	0.918	0.576	3.61E-09	Monocyte_Adhesion_MERTK	SSH2
4.87E-13	0.873087334	0.612	0.29	1.68E-08	Monocyte_Adhesion_MERTK	MGAT4A
7.36E-13	0.921058924	0.898	0.561	2.54E-08	Monocyte_Adhesion_MERTK	MIF
7.66E-13	1.081001651	0.714	0.361	2.64E-08	Monocyte_Adhesion_MERTK	TNS3
7.81E-13	0.817665012	0.918	0.716	2.70E-08	Monocyte_Adhesion_MERTK	FKBP5
1.16E-12	1.057615377	0.898	0.722	4.01E-08	Monocyte_Adhesion_MERTK	SLC8A1
1.88E-12	0.85532885	0.816	0.462	6.49E-08	Monocyte_Adhesion_MERTK	DOCK5
2.11E-12	0.53986153	0.969	0.659	7.28E-08	Monocyte_Adhesion_MERTK	RPL22
3.27E-12	0.781753265	0.776	0.421	1.13E-07	Monocyte_Adhesion_MERTK	RIN3
4.39E-12	0.794266218	0.867	0.605	1.51E-07	Monocyte_Adhesion_MERTK	DOCK8
6.63E-12	0.714130015	0.735	0.382	2.29E-07	Monocyte_Adhesion_MERTK	SRGAP2
6.93E-12	0.729987693	0.929	0.65	2.39E-07	Monocyte_Adhesion_MERTK	GNAQ
9.11E-12	0.939491113	0.867	0.573	3.15E-07	Monocyte_Adhesion_MERTK	CHST11
1.12E-11	0.590475255	0.806	0.433	3.88E-07	Monocyte_Adhesion_MERTK	SBF2
1.42E-11	0.949084772	0.592	0.244	4.90E-07	Monocyte_Adhesion_MERTK	FPR3
3.10E-11	1.299334181	0.582	0.301	1.07E-06	Monocyte_Adhesion_MERTK	SLC20A1
4.37E-11	1.084838414	0.531	0.214	1.51E-06	Monocyte_Adhesion_MERTK	RIN2
7.30E-11	0.689109222	0.837	0.487	2.52E-06	Monocyte_Adhesion_MERTK	HLA-DMA
7.44E-11	1.148023872	0.5	0.187	2.57E-06	Monocyte_Adhesion_MERTK	PSD3
8.50E-11	0.894859613	0.367	0.095	2.93E-06	Monocyte_Adhesion_MERTK	GLDN
9.16E-11	0.789582668	0.755	0.435	3.16E-06	Monocyte_Adhesion_MERTK	IL13RA1
1.32E-10	0.6427586	0.755	0.412	4.57E-06	Monocyte_Adhesion_MERTK	PHC2
1.41E-10	0.610242611	0.735	0.378	4.86E-06	Monocyte_Adhesion_MERTK	ZBTB16
1.69E-10	0.709950819	0.949	0.826	5.84E-06	Monocyte_Adhesion_MERTK	LAPTM5
1.88E-10	0.649547693	0.827	0.487	6.51E-06	Monocyte_Adhesion_MERTK	RNASET2
1.99E-10	0.80239021	0.704	0.369	6.88E-06	Monocyte_Adhesion_MERTK	SRGAP1
2.46E-10	0.635144923	0.714	0.361	8.51E-06	Monocyte_Adhesion_MERTK	AL627171.2
2.51E-10	1.237539389	0.888	0.653	8.66E-06	Monocyte_Adhesion_MERTK	CTSB
2.64E-10	0.836081743	0.531	0.214	9.13E-06	Monocyte_Adhesion_MERTK	VSIG4
3.39E-10	0.578676433	0.673	0.323	1.17E-05	Monocyte_Adhesion_MERTK	DDX60L
3.70E-10	0.767656553	0.704	0.409	1.28E-05	Monocyte_Adhesion_MERTK	BMP2K
3.77E-10	0.870890704	0.551	0.235	1.30E-05	Monocyte_Adhesion_MERTK	IFI44L
3.83E-10	1.033047021	0.612	0.359	1.32E-05	Monocyte_Adhesion_MERTK	MX2
3.97E-10	0.666178882	0.459	0.172	1.37E-05	Monocyte_Adhesion_MERTK	TMEM51
4.91E-10	0.745251177	0.867	0.588	1.70E-05	Monocyte_Adhesion_MERTK	H2AFY
9.87E-10	0.553427137	0.653	0.315	3.41E-05	Monocyte_Adhesion_MERTK	STX6
1.30E-09	0.807337574	0.796	0.495	4.50E-05	Monocyte_Adhesion_MERTK	LRMDA
1.70E-09	1.210669241	0.929	0.699	5.87E-05	Monocyte_Adhesion_MERTK	TIMP1
2.76E-09	0.836409075	0.449	0.172	9.52E-05	Monocyte_Adhesion_MERTK	NHSL1
3.12E-09	0.576925393	0.918	0.665	0.000107616	Monocyte_Adhesion_MERTK	GABARAP
3.26E-09	0.798598002	0.541	0.272	0.000112505	Monocyte_Adhesion_MERTK	COMMD10
3.41E-09	0.629982645	0.5	0.207	0.000117628	Monocyte_Adhesion_MERTK	ITPRIPL2
3.48E-09	0.894093286	0.643	0.418	0.000120292	Monocyte_Adhesion_MERTK	CD68
3.53E-09	0.771182151	0.684	0.382	0.000121823	Monocyte_Adhesion_MERTK	1-Mar
3.81E-09	0.617541164	0.745	0.433	0.000131415	Monocyte_Adhesion_MERTK	PRKAG2
4.35E-09	0.780575012	0.704	0.435	0.000150084	Monocyte_Adhesion_MERTK	ALOX5
4.56E-09	0.712559409	0.633	0.375	0.000157441	Monocyte_Adhesion_MERTK	MCUB
6.34E-09	0.723524829	0.51	0.309	0.000218781	Monocyte_Adhesion_MERTK	CDK6
6.81E-09	0.689520996	0.316	0.094	0.000235143	Monocyte_Adhesion_MERTK	TBC1D16
7.54E-09	0.924744958	0.49	0.218	0.000260213	Monocyte_Adhesion_MERTK	AC009093.2
8.05E-09	0.6159698	0.806	0.502	0.000277908	Monocyte_Adhesion_MERTK	RNF130
8.50E-09	0.723882666	0.429	0.172	0.000293356	Monocyte_Adhesion_MERTK	FAM20C
1.48E-08	0.811552693	0.51	0.289	0.000512304	Monocyte_Adhesion_MERTK	NEK6
1.54E-08	1.202493006	0.439	0.257	0.00053161	Monocyte_Adhesion_MERTK	AFF3
1.55E-08	0.834078958	0.286	0.103	0.000536143	Monocyte_Adhesion_MERTK	TPRG1
2.49E-08	0.586659519	0.929	0.73	0.000859722	Monocyte_Adhesion_MERTK	ETV6
2.68E-08	0.553342137	0.908	0.651	0.000924169	Monocyte_Adhesion_MERTK	RPS17
2.72E-08	0.691571902	0.786	0.51	0.00093913	Monocyte_Adhesion_MERTK	TRPS1
2.73E-08	0.591897137	0.408	0.18	0.000943067	Monocyte_Adhesion_MERTK	MRPS28
2.89E-08	0.662364174	0.837	0.594	0.000996735	Monocyte_Adhesion_MERTK	BACH1
2.96E-08	0.62088268	0.531	0.272	0.001020801	Monocyte_Adhesion_MERTK	ST14
2.96E-08	0.644531755	0.827	0.576	0.001022973	Monocyte_Adhesion_MERTK	DOCK10
3.03E-08	1.069574758	0.52	0.273	0.00104623	Monocyte_Adhesion_MERTK	FCGR3A
3.19E-08	0.793483026	0.796	0.567	0.001102821	Monocyte_Adhesion_MERTK	RNF213
3.29E-08	0.51944454	0.98	0.911	0.001135169	Monocyte_Adhesion_MERTK	CYBA
3.41E-08	0.58726852	0.898	0.639	0.001175835	Monocyte_Adhesion_MERTK	RPL36A
4.07E-08	0.770335619	0.908	0.756	0.001403994	Monocyte_Adhesion_MERTK	MBNL1
4.23E-08	0.505284382	0.939	0.757	0.001460749	Monocyte_Adhesion_MERTK	FAM49B
5.72E-08	0.58683882	0.316	0.111	0.001974502	Monocyte_Adhesion_MERTK	CMPK2
6.60E-08	0.639135133	0.592	0.306	0.002277419	Monocyte_Adhesion_MERTK	WDFY3
8.09E-08	0.62507081	0.602	0.312	0.002792157	Monocyte_Adhesion_MERTK	MYO5A
8.14E-08	0.903915916	0.673	0.39	0.002809915	Monocyte_Adhesion_MERTK	MAFB
8.74E-08	0.81379051	0.276	0.097	0.003018816	Monocyte_Adhesion_MERTK	SLCO2B1
1.03E-07	1.018642157	0.459	0.215	0.00354107	Monocyte_Adhesion_MERTK	RMRP
1.04E-07	0.671536376	0.806	0.558	0.0035983	Monocyte_Adhesion_MERTK	KCTD12
1.05E-07	0.822203749	0.622	0.519	0.003634818	Monocyte_Adhesion_MERTK	MEF2C
1.07E-07	0.617179891	0.714	0.45	0.003696254	Monocyte_Adhesion_MERTK	AOAH
1.33E-07	0.513329025	0.755	0.495	0.004576448	Monocyte_Adhesion_MERTK	FKBP1A
1.48E-07	0.854126672	0.633	0.498	0.005104038	Monocyte_Adhesion_MERTK	LDLRAD4
1.81E-07	0.787613167	0.724	0.464	0.006263251	Monocyte_Adhesion_MERTK	IFI6
1.95E-07	0.646755632	0.5	0.238	0.006744964	Monocyte_Adhesion_MERTK	IFI44
2.14E-07	0.570731622	0.714	0.472	0.007384015	Monocyte_Adhesion_MERTK	SELENOH
2.22E-07	0.561770624	0.286	0.109	0.007658865	Monocyte_Adhesion_MERTK	SIGLEC1
2.36E-07	0.614703344	0.745	0.516	0.008163582	Monocyte_Adhesion_MERTK	CEP170
2.39E-07	0.714937829	0.439	0.203	0.008239773	Monocyte_Adhesion_MERTK	RUNX2
2.53E-07	0.555745974	0.898	0.656	0.008724086	Monocyte_Adhesion_MERTK	EIF4A1
2.61E-07	0.649274609	0.745	0.501	0.00901484	Monocyte_Adhesion_MERTK	MACF1
2.88E-07	0.564630297	0.735	0.462	0.009957466	Monocyte_Adhesion_MERTK	PIP4K2A
2.93E-07	1.397561658	0.459	0.204	0.010101876	Monocyte_Adhesion_MERTK	FN1
3.09E-07	0.591043841	0.694	0.409	0.010674109	Monocyte_Adhesion_MERTK	PTK2B
3.11E-07	0.624546179	0.531	0.267	0.010722829	Monocyte_Adhesion_MERTK	IL10RB
3.50E-07	0.504927183	0.908	0.728	0.012086246	Monocyte_Adhesion_MERTK	CELF2
3.76E-07	0.680847554	0.653	0.43	0.012980304	Monocyte_Adhesion_MERTK	HAVCR2
4.07E-07	0.812076863	0.786	0.618	0.014039331	Monocyte_Adhesion_MERTK	FOXN3
4.16E-07	0.610934188	0.439	0.249	0.014371212	Monocyte_Adhesion_MERTK	IRAK1
4.67E-07	0.607850863	0.449	0.214	0.016123329	Monocyte_Adhesion_MERTK	DENND4C
4.69E-07	0.728020372	0.551	0.303	0.01619204	Monocyte_Adhesion_MERTK	LHFPL2
5.00E-07	0.576676204	0.551	0.275	0.017269857	Monocyte_Adhesion_MERTK	WDFY2
5.23E-07	0.610547208	0.673	0.39	0.018058943	Monocyte_Adhesion_MERTK	SLA
5.27E-07	0.633279872	0.429	0.194	0.018194222	Monocyte_Adhesion_MERTK	PCCA
5.29E-07	0.623774068	0.969	0.877	0.018270908	Monocyte_Adhesion_MERTK	RPS18
5.90E-07	0.754659158	0.449	0.192	0.020362766	Monocyte_Adhesion_MERTK	NPL
6.24E-07	0.647564888	0.908	0.748	0.021555943	Monocyte_Adhesion_MERTK	IFITM3
6.92E-07	0.7235705	0.459	0.214	0.023903933	Monocyte_Adhesion_MERTK	SNTB1
7.30E-07	0.506322342	0.633	0.352	0.025219011	Monocyte_Adhesion_MERTK	SORL1
7.52E-07	0.694405012	0.673	0.402	0.025960289	Monocyte_Adhesion_MERTK	ADGRE2
9.16E-07	0.552941032	0.439	0.195	0.031635173	Monocyte_Adhesion_MERTK	C3AR1
9.21E-07	0.524291782	0.724	0.472	0.031787818	Monocyte_Adhesion_MERTK	ATP5MF
9.37E-07	0.64001492	0.531	0.286	0.032335028	Monocyte_Adhesion_MERTK	PIK3R1
9.48E-07	0.81190965	0.745	0.496	0.032740251	Monocyte_Adhesion_MERTK	GLUL
1.00E-06	0.710949326	0.48	0.27	0.034620371	Monocyte_Adhesion_MERTK	SCARB2
1.09E-06	0.535785005	0.949	0.822	0.037572474	Monocyte_Adhesion_MERTK	RPL18A
1.10E-06	0.564834433	0.531	0.273	0.037968639	Monocyte_Adhesion_MERTK	MS4A7
1.11E-06	0.673448924	0.49	0.243	0.038433676	Monocyte_Adhesion_MERTK	FCGR2B
1.15E-06	0.675725993	0.643	0.441	0.039661902	Monocyte_Adhesion_MERTK	CHD9
1.23E-06	0.577018401	0.898	0.747	0.042586233	Monocyte_Adhesion_MERTK	FCER1G
1.24E-06	0.960400588	0.276	0.089	0.042953472	Monocyte_Adhesion_MERTK	IFIT3
1.35E-06	0.566328577	0.49	0.261	0.046751223	Monocyte_Adhesion_MERTK	ADPGK
1.37E-06	0.619267778	0.51	0.3	0.047322651	Monocyte_Adhesion_MERTK	RHBDF2
1.49E-06	0.596679047	0.296	0.131	0.05136628	Monocyte_Adhesion_MERTK	DAB2
1.97E-06	0.593191229	0.827	0.602	0.067995007	Monocyte_Adhesion_MERTK	SERPINA1
2.02E-06	0.758815282	0.643	0.439	0.069856347	Monocyte_Adhesion_MERTK	TGFBI
2.05E-06	0.755511557	0.469	0.284	0.070722188	Monocyte_Adhesion_MERTK	VASH1
2.08E-06	0.555068306	0.52	0.289	0.071899644	Monocyte_Adhesion_MERTK	DRAM2
2.66E-06	0.689871299	0.367	0.152	0.091736335	Monocyte_Adhesion_MERTK	DDX58
2.68E-06	0.638709303	0.796	0.642	0.092602942	Monocyte_Adhesion_MERTK	GSTO1
2.73E-06	0.578165903	0.582	0.339	0.094233281	Monocyte_Adhesion_MERTK	ARID1A
2.88E-06	0.611448256	0.327	0.169	0.099526431	Monocyte_Adhesion_MERTK	OAS2
3.01E-06	0.791922463	0.541	0.349	0.103956522	Monocyte_Adhesion_MERTK	MX1
3.07E-06	0.651776566	0.633	0.37	0.106086745	Monocyte_Adhesion_MERTK	PRKCE
3.43E-06	0.619086374	0.531	0.289	0.118257245	Monocyte_Adhesion_MERTK	FCGR1A
3.56E-06	0.545782886	0.602	0.343	0.122833354	Monocyte_Adhesion_MERTK	LRP1
3.58E-06	0.512009145	0.653	0.45	0.123623383	Monocyte_Adhesion_MERTK	CNDP2
3.68E-06	0.63098501	0.439	0.243	0.127112618	Monocyte_Adhesion_MERTK	GPI
4.44E-06	0.542167322	0.612	0.418	0.153357522	Monocyte_Adhesion_MERTK	MAPKAP1
4.46E-06	0.613038347	0.571	0.344	0.154090102	Monocyte_Adhesion_MERTK	ZNF609
4.57E-06	0.65965003	0.551	0.336	0.157707588	Monocyte_Adhesion_MERTK	RREB1
4.64E-06	0.545096581	0.439	0.217	0.16016246	Monocyte_Adhesion_MERTK	AC005670.3
4.67E-06	0.593057947	0.531	0.281	0.161146751	Monocyte_Adhesion_MERTK	TNRC18
4.67E-06	0.681890398	0.357	0.195	0.161397791	Monocyte_Adhesion_MERTK	GYS1
4.82E-06	0.688576092	0.5	0.329	0.166301138	Monocyte_Adhesion_MERTK	PBX3
6.12E-06	0.544657048	0.704	0.533	0.211459568	Monocyte_Adhesion_MERTK	IFNGR1
6.30E-06	0.535891575	0.888	0.756	0.217663415	Monocyte_Adhesion_MERTK	NPC2
7.09E-06	0.582955333	0.551	0.323	0.244895261	Monocyte_Adhesion_MERTK	ENG
7.28E-06	0.743155767	0.663	0.462	0.251342679	Monocyte_Adhesion_MERTK	CKLF
7.51E-06	0.615422602	0.327	0.129	0.259159915	Monocyte_Adhesion_MERTK	CCR1
7.70E-06	0.528623514	0.439	0.244	0.265742452	Monocyte_Adhesion_MERTK	RASA1
8.59E-06	0.877677915	0.255	0.146	0.296604397	Monocyte_Adhesion_MERTK	C3
8.68E-06	0.54249536	0.684	0.479	0.299834386	Monocyte_Adhesion_MERTK	ITPR2
9.19E-06	0.588726816	0.704	0.525	0.317148935	Monocyte_Adhesion_MERTK	STAT1
9.64E-06	0.665006854	0.561	0.327	0.33279836	Monocyte_Adhesion_MERTK	ANKS1A
9.75E-06	0.694081839	0.418	0.22	0.336456108	Monocyte_Adhesion_MERTK	SH3PXD2B
9.96E-06	1.992331419	0.592	0.407	0.343999515	Monocyte_Adhesion_MERTK	SPP1
1.09E-05	0.563697442	0.327	0.127	0.374998195	Monocyte_Adhesion_MERTK	RSAD2
1.09E-05	0.784416985	0.469	0.247	0.378028416	Monocyte_Adhesion_MERTK	TPST1
1.12E-05	0.518620006	0.684	0.441	0.38552013	Monocyte_Adhesion_MERTK	DENND1A
1.13E-05	0.764104597	0.541	0.386	0.388510531	Monocyte_Adhesion_MERTK	FBP1
1.17E-05	0.662885831	0.459	0.249	0.403543353	Monocyte_Adhesion_MERTK	TBC1D14
1.19E-05	0.610147537	0.306	0.131	0.411939391	Monocyte_Adhesion_MERTK	ATP8B4
1.21E-05	0.742815245	0.735	0.55	0.418173228	Monocyte_Adhesion_MERTK	ALCAM
1.33E-05	0.54805977	0.622	0.43	0.457620376	Monocyte_Adhesion_MERTK	TRIM22
1.49E-05	0.528697984	0.929	0.806	0.514826009	Monocyte_Adhesion_MERTK	ENO1
1.49E-05	0.52001948	0.847	0.664	0.515815608	Monocyte_Adhesion_MERTK	C1orf162
1.55E-05	0.694907937	0.551	0.35	0.53619868	Monocyte_Adhesion_MERTK	PSTPIP2
1.62E-05	0.941568722	0.714	0.53	0.560266349	Monocyte_Adhesion_MERTK	TGFB1
1.84E-05	0.554724934	0.49	0.276	0.635697906	Monocyte_Adhesion_MERTK	KCNAB2
1.85E-05	0.604204301	0.408	0.223	0.639710354	Monocyte_Adhesion_MERTK	TGFBR1
1.85E-05	0.598830934	0.316	0.149	0.639740571	Monocyte_Adhesion_MERTK	RGL1
1.87E-05	0.61427613	0.357	0.237	0.646766682	Monocyte_Adhesion_MERTK	MTHFD1L
1.92E-05	0.528738779	0.684	0.459	0.664129246	Monocyte_Adhesion_MERTK	LDLRAD3
2.04E-05	0.531698549	0.806	0.702	0.705219409	Monocyte_Adhesion_MERTK	HCLS1
2.13E-05	0.51680009	0.765	0.536	0.736680864	Monocyte_Adhesion_MERTK	FNDC3B
2.18E-05	0.54649243	0.469	0.261	0.754213425	Monocyte_Adhesion_MERTK	ADAM9
2.28E-05	0.545644722	0.408	0.206	0.785666848	Monocyte_Adhesion_MERTK	TNFSF13
2.43E-05	0.880239068	0.571	0.353	0.838384496	Monocyte_Adhesion_MERTK	CTSL
2.46E-05	0.561313109	0.592	0.384	0.847903527	Monocyte_Adhesion_MERTK	JAK2
2.52E-05	0.560664705	0.469	0.26	0.869482675	Monocyte_Adhesion_MERTK	RASA2
2.59E-05	0.595094676	0.531	0.335	0.895256561	Monocyte_Adhesion_MERTK	CD4
2.83E-05	0.526878979	0.673	0.447	0.977503189	Monocyte_Adhesion_MERTK	ARHGAP18
3.10E-05	0.547914119	0.265	0.147	1	Monocyte_Adhesion_MERTK	KIFC3
3.11E-05	0.509701579	0.439	0.23	1	Monocyte_Adhesion_MERTK	ATRN
3.44E-05	0.720198499	0.388	0.207	1	Monocyte_Adhesion_MERTK	CLEC5A
3.75E-05	0.568888656	0.745	0.547	1	Monocyte_Adhesion_MERTK	TRIO
4.06E-05	0.517669288	0.439	0.255	1	Monocyte_Adhesion_MERTK	P2RX4
4.15E-05	0.571462917	0.429	0.229	1	Monocyte_Adhesion_MERTK	PHYKPL
4.37E-05	0.521567828	0.429	0.264	1	Monocyte_Adhesion_MERTK	FAM168A
5.23E-05	0.613960891	0.582	0.425	1	Monocyte_Adhesion_MERTK	YWHAH
5.55E-05	0.636760339	0.714	0.562	1	Monocyte_Adhesion_MERTK	MYCBP2
6.23E-05	0.583228858	0.286	0.14	1	Monocyte_Adhesion_MERTK	ST18
6.36E-05	0.888429259	0.408	0.312	1	Monocyte_Adhesion_MERTK	IFRD1
6.44E-05	1.185392515	0.306	0.151	1	Monocyte_Adhesion_MERTK	HIST1H4C
7.23E-05	0.509822132	0.347	0.192	1	Monocyte_Adhesion_MERTK	PLEKHO2
7.23E-05	0.511993919	0.776	0.59	1	Monocyte_Adhesion_MERTK	CAPG
9.04E-05	0.515274202	0.5	0.321	1	Monocyte_Adhesion_MERTK	SQOR
9.17E-05	0.601312181	0.347	0.21	1	Monocyte_Adhesion_MERTK	PALD1
9.35E-05	0.521995219	0.337	0.183	1	Monocyte_Adhesion_MERTK	GPD2
9.51E-05	0.511280555	0.378	0.192	1	Monocyte_Adhesion_MERTK	PDSS2
9.73E-05	1.026081323	0.653	0.51	1	Monocyte_Adhesion_MERTK	CTSD
0.00010103	0.584702578	0.827	0.762	1	Monocyte_Adhesion_MERTK	CD63
0.000119922	0.571859097	0.378	0.201	1	Monocyte_Adhesion_MERTK	TREM1
0.000119924	0.925136814	0.296	0.163	1	Monocyte_Adhesion_MERTK	RETN
0.000121275	0.598669745	0.418	0.301	1	Monocyte_Adhesion_MERTK	SFMBT2
0.000126152	0.55013604	0.582	0.393	1	Monocyte_Adhesion_MERTK	SMARCA2
0.000131775	0.720555861	0.745	0.604	1	Monocyte_Adhesion_MERTK	LGALS3
0.000137762	0.552891251	0.561	0.407	1	Monocyte_Adhesion_MERTK	IL18
0.000142804	0.50015146	0.735	0.564	1	Monocyte_Adhesion_MERTK	MAML2
0.000153892	0.560637125	0.561	0.396	1	Monocyte_Adhesion_MERTK	IKZF1
0.000153942	0.59175963	0.684	0.51	1	Monocyte_Adhesion_MERTK	ISG15
0.000173197	0.590941953	0.459	0.318	1	Monocyte_Adhesion_MERTK	ADAP2
0.000186497	0.510989087	0.418	0.224	1	Monocyte_Adhesion_MERTK	TUT4
0.000194177	0.5172436	0.622	0.424	1	Monocyte_Adhesion_MERTK	STK38L
0.000197689	0.520015835	0.653	0.498	1	Monocyte_Adhesion_MERTK	C6orf62
0.000200613	0.611073695	0.653	0.516	1	Monocyte_Adhesion_MERTK	ZFP36L2
0.00021432	0.557095886	0.653	0.464	1	Monocyte_Adhesion_MERTK	ITGAX
0.000216931	0.564679691	0.633	0.433	1	Monocyte_Adhesion_MERTK	CYBB
0.000232101	0.509717015	0.561	0.363	1	Monocyte_Adhesion_MERTK	SLC39A11
0.000233492	0.767134006	0.52	0.387	1	Monocyte_Adhesion_MERTK	DDIT4
0.000237013	0.645729787	0.265	0.121	1	Monocyte_Adhesion_MERTK	TNFSF8
0.000249305	0.562597084	0.265	0.132	1	Monocyte_Adhesion_MERTK	BAIAP2
0.000250424	0.576562822	0.561	0.429	1	Monocyte_Adhesion_MERTK	LPCAT2
0.000252741	0.565952485	0.408	0.273	1	Monocyte_Adhesion_MERTK	TECR
0.000254418	0.890748175	0.296	0.212	1	Monocyte_Adhesion_MERTK	RUVBL2
0.000266723	0.733403956	0.316	0.161	1	Monocyte_Adhesion_MERTK	MARCO
0.000283681	0.515322963	0.643	0.459	1	Monocyte_Adhesion_MERTK	EML4
0.000289835	0.623494311	0.408	0.233	1	Monocyte_Adhesion_MERTK	ADAM28
0.000296569	0.590464301	0.327	0.172	1	Monocyte_Adhesion_MERTK	SCFD2
0.000325524	0.513736112	0.388	0.218	1	Monocyte_Adhesion_MERTK	ABHD12
0.000341138	0.5509901	0.449	0.29	1	Monocyte_Adhesion_MERTK	ST6GAL1
0.000482149	0.803187762	0.398	0.226	1	Monocyte_Adhesion_MERTK	PPARG
0.000530175	0.559080287	0.367	0.186	1	Monocyte_Adhesion_MERTK	AL034397.3
0.000620651	0.642926523	0.898	0.851	1	Monocyte_Adhesion_MERTK	PSAP
0.000685638	0.537622088	0.684	0.485	1	Monocyte_Adhesion_MERTK	HLA-DQA2
0.000718367	0.669878287	0.296	0.224	1	Monocyte_Adhesion_MERTK	USP36
0.000760739	0.766722361	0.571	0.533	1	Monocyte_Adhesion_MERTK	FOS
0.000797338	0.538942298	0.612	0.413	1	Monocyte_Adhesion_MERTK	GPCPD1
0.00092725	0.643069949	0.367	0.267	1	Monocyte_Adhesion_MERTK	LGMN
0.000955635	0.615360949	0.429	0.292	1	Monocyte_Adhesion_MERTK	TANC2
0.00096616	0.791414974	0.296	0.157	1	Monocyte_Adhesion_MERTK	APOBEC3A
0.001293194	0.560401499	0.286	0.144	1	Monocyte_Adhesion_MERTK	GTF2A1
0.001404151	0.521990991	0.469	0.313	1	Monocyte_Adhesion_MERTK	TTC7A
0.0016544	0.717023228	0.316	0.227	1	Monocyte_Adhesion_MERTK	LRRC23
0.00185807	0.709782419	0.316	0.214	1	Monocyte_Adhesion_MERTK	SLC39A8
0.002417289	0.500618716	0.286	0.183	1	Monocyte_Adhesion_MERTK	TGM2
0.002867826	0.656340798	0.531	0.436	1	Monocyte_Adhesion_MERTK	ZMIZ1
0.00410724	0.501719649	0.418	0.332	1	Monocyte_Adhesion_MERTK	DHX9
0.004780694	0.505880265	0.327	0.194	1	Monocyte_Adhesion_MERTK	DOP1B
0.004864083	0.668291068	0.469	0.396	1	Monocyte_Adhesion_MERTK	USPL1
0.005049342	0.746288408	0.459	0.501	1	Monocyte_Adhesion_MERTK	MOB4
0.005781389	0.518872676	0.276	0.164	1	Monocyte_Adhesion_MERTK	MCEMP1
0.006088585	0.548376627	0.541	0.401	1	Monocyte_Adhesion_MERTK	SLC11A1
0.006313791	0.502256352	0.408	0.304	1	Monocyte_Adhesion_MERTK	MTSS1
0.00766688	0.552247278	0.459	0.336	1	Monocyte_Adhesion_MERTK	BCL2
0.008661925	0.583902111	0.408	0.27	1	Monocyte_Adhesion_MERTK	PLAC8
3.72E-30	1.033875202	0.899	0.212	1.28E-25	Monocyte_Angiogenesis_GNA13	FCGR2B
1.84E-29	1.647452152	1	0.512	6.34E-25	Monocyte_Angiogenesis_GNA13	HSPE1
6.80E-29	1.50648195	0.971	0.376	2.35E-24	Monocyte_Angiogenesis_GNA13	CREM
2.00E-28	1.329505217	1	0.415	6.91E-24	Monocyte_Angiogenesis_GNA13	NR4A1
9.31E-26	1.338736889	0.942	0.35	3.21E-21	Monocyte_Angiogenesis_GNA13	CKS2
3.38E-25	1.469860664	0.87	0.279	1.17E-20	Monocyte_Angiogenesis_GNA13	NR4A2
4.13E-25	1.49613242	1	0.637	1.43E-20	Monocyte_Angiogenesis_GNA13	HSPD1
5.63E-25	1.016940691	0.957	0.337	1.94E-20	Monocyte_Angiogenesis_GNA13	FKBP4
6.80E-25	1.442796567	0.884	0.262	2.35E-20	Monocyte_Angiogenesis_GNA13	CLIC2
1.13E-24	0.753300692	1	0.426	3.89E-20	Monocyte_Angiogenesis_GNA13	BAG3
8.22E-24	0.852874792	0.783	0.182	2.84E-19	Monocyte_Angiogenesis_GNA13	AXL
4.23E-23	0.536440823	0.899	0.316	1.46E-18	Monocyte_Angiogenesis_GNA13	DEDD2
4.61E-23	1.174947532	0.986	0.422	1.59E-18	Monocyte_Angiogenesis_GNA13	HSPA6
5.19E-23	1.007969124	0.957	0.374	1.79E-18	Monocyte_Angiogenesis_GNA13	IL18
7.03E-23	2.006903387	0.855	0.319	2.43E-18	Monocyte_Angiogenesis_GNA13	AREG
8.10E-23	0.969816201	1	0.462	2.80E-18	Monocyte_Angiogenesis_GNA13	HLA-DQA2
1.10E-22	1.190116636	0.826	0.222	3.81E-18	Monocyte_Angiogenesis_GNA13	SERPINH1
1.32E-22	0.630944227	0.971	0.399	4.55E-18	Monocyte_Angiogenesis_GNA13	ZFAND2A
5.49E-22	1.000482118	0.957	0.396	1.89E-17	Monocyte_Angiogenesis_GNA13	AHSA1
8.90E-22	0.867055088	0.609	0.09	3.07E-17	Monocyte_Angiogenesis_GNA13	SLC8A1-AS1
1.22E-21	0.608172661	0.71	0.153	4.23E-17	Monocyte_Angiogenesis_GNA13	SLC25A19
2.85E-21	1.254254894	0.942	0.443	9.84E-17	Monocyte_Angiogenesis_GNA13	RALA
2.88E-21	1.063550878	0.899	0.312	9.94E-17	Monocyte_Angiogenesis_GNA13	DNAJA4
6.77E-21	0.931536501	0.594	0.09	2.34E-16	Monocyte_Angiogenesis_GNA13	TMEM163
7.33E-21	0.584507705	0.928	0.368	2.53E-16	Monocyte_Angiogenesis_GNA13	PRNP
1.84E-20	0.894450348	0.913	0.341	6.34E-16	Monocyte_Angiogenesis_GNA13	MRPS6
2.08E-20	1.198743977	0.739	0.182	7.19E-16	Monocyte_Angiogenesis_GNA13	HBEGF
3.89E-20	0.827456648	0.986	0.459	1.34E-15	Monocyte_Angiogenesis_GNA13	CHORDC1
4.76E-20	0.914584903	0.928	0.366	1.65E-15	Monocyte_Angiogenesis_GNA13	FOSB
1.17E-19	0.942001905	1	0.525	4.04E-15	Monocyte_Angiogenesis_GNA13	MRPL18
2.07E-19	0.855846493	0.986	0.478	7.14E-15	Monocyte_Angiogenesis_GNA13	H2AFZ
2.21E-19	0.9812646	1	0.568	7.62E-15	Monocyte_Angiogenesis_GNA13	NME2
2.21E-19	1.054787251	1	0.604	7.63E-15	Monocyte_Angiogenesis_GNA13	HSPH1
4.18E-19	0.856417245	0.565	0.088	1.44E-14	Monocyte_Angiogenesis_GNA13	SNCA
4.43E-19	0.628960773	0.58	0.097	1.53E-14	Monocyte_Angiogenesis_GNA13	DNAJB4
5.29E-19	1.091739401	1	0.719	1.83E-14	Monocyte_Angiogenesis_GNA13	DNAJA1
6.77E-19	1.009337501	0.942	0.406	2.34E-14	Monocyte_Angiogenesis_GNA13	CXCR4
6.85E-19	1.210025718	1	0.634	2.37E-14	Monocyte_Angiogenesis_GNA13	HSPB1
1.00E-18	0.586001665	0.87	0.321	3.46E-14	Monocyte_Angiogenesis_GNA13	RIPK2
1.21E-18	0.569861154	0.826	0.278	4.16E-14	Monocyte_Angiogenesis_GNA13	RCC2
1.37E-18	0.729852441	0.638	0.144	4.73E-14	Monocyte_Angiogenesis_GNA13	IL7R
1.40E-18	0.984907311	0.957	0.457	4.85E-14	Monocyte_Angiogenesis_GNA13	GNA13
2.78E-18	0.632003689	1	0.534	9.61E-14	Monocyte_Angiogenesis_GNA13	HSPA1B
4.89E-18	0.646322837	0.841	0.301	1.69E-13	Monocyte_Angiogenesis_GNA13	JMJD6
4.97E-18	1.023470199	0.884	0.344	1.72E-13	Monocyte_Angiogenesis_GNA13	GPR183
5.49E-18	0.908984677	0.928	0.404	1.89E-13	Monocyte_Angiogenesis_GNA13	P4HA1
7.20E-18	1.608649994	0.551	0.091	2.48E-13	Monocyte_Angiogenesis_GNA13	LNCAROD
7.65E-18	0.531254488	0.638	0.159	2.64E-13	Monocyte_Angiogenesis_GNA13	PRKACB
2.07E-17	0.895505908	0.826	0.293	7.16E-13	Monocyte_Angiogenesis_GNA13	NKRF
2.44E-17	0.876129066	1	0.713	8.41E-13	Monocyte_Angiogenesis_GNA13	CTSZ
3.28E-17	0.520241347	0.986	0.513	1.13E-12	Monocyte_Angiogenesis_GNA13	PLAUR
4.15E-17	1.04587507	0.986	0.553	1.43E-12	Monocyte_Angiogenesis_GNA13	IER5
4.66E-17	0.847051332	1	0.629	1.61E-12	Monocyte_Angiogenesis_GNA13	EEF1G
4.76E-17	0.797199499	0.768	0.243	1.64E-12	Monocyte_Angiogenesis_GNA13	AC018362.1
9.30E-17	0.506885694	0.71	0.212	3.21E-12	Monocyte_Angiogenesis_GNA13	OSER1
9.35E-17	0.867851843	0.899	0.388	3.23E-12	Monocyte_Angiogenesis_GNA13	SLC3A2
9.47E-17	0.699934197	0.812	0.291	3.27E-12	Monocyte_Angiogenesis_GNA13	PPARD
1.07E-16	0.877478284	0.754	0.235	3.70E-12	Monocyte_Angiogenesis_GNA13	GLA
1.10E-16	0.583096289	0.942	0.444	3.79E-12	Monocyte_Angiogenesis_GNA13	PFDN2
1.38E-16	1.277564422	0.551	0.101	4.77E-12	Monocyte_Angiogenesis_GNA13	ID3
1.46E-16	0.610643576	0.841	0.328	5.06E-12	Monocyte_Angiogenesis_GNA13	FOSL2
1.58E-16	0.836989115	0.826	0.304	5.46E-12	Monocyte_Angiogenesis_GNA13	BCL2
1.61E-16	0.794839306	0.928	0.438	5.55E-12	Monocyte_Angiogenesis_GNA13	RHEB
1.80E-16	0.821751437	1	0.704	6.23E-12	Monocyte_Angiogenesis_GNA13	NPM1
1.97E-16	0.871572924	0.957	0.49	6.81E-12	Monocyte_Angiogenesis_GNA13	HLA-DMA
2.47E-16	1.124407606	0.826	0.319	8.54E-12	Monocyte_Angiogenesis_GNA13	NR4A3
2.78E-16	0.774701403	0.986	0.54	9.59E-12	Monocyte_Angiogenesis_GNA13	CD83
2.96E-16	0.629549396	1	0.593	1.02E-11	Monocyte_Angiogenesis_GNA13	DNAJB6
3.39E-16	0.518111624	0.87	0.366	1.17E-11	Monocyte_Angiogenesis_GNA13	MORF4L2
4.23E-16	0.864255762	0.768	0.256	1.46E-11	Monocyte_Angiogenesis_GNA13	EPB41L2
4.51E-16	0.812409429	0.783	0.269	1.56E-11	Monocyte_Angiogenesis_GNA13	FBXL14
4.86E-16	0.795382464	1	0.641	1.68E-11	Monocyte_Angiogenesis_GNA13	DNAJB1
5.15E-16	0.621587728	0.652	0.169	1.78E-11	Monocyte_Angiogenesis_GNA13	SATB1
5.96E-16	0.796256005	0.928	0.441	2.06E-11	Monocyte_Angiogenesis_GNA13	HSPA4
6.79E-16	0.732446027	0.971	0.519	2.34E-11	Monocyte_Angiogenesis_GNA13	RPS4Y1
6.92E-16	0.877455285	1	0.766	2.39E-11	Monocyte_Angiogenesis_GNA13	RPL3
7.44E-16	0.583357307	0.812	0.307	2.57E-11	Monocyte_Angiogenesis_GNA13	JOSD1
8.32E-16	0.796187744	0.957	0.484	2.87E-11	Monocyte_Angiogenesis_GNA13	FNIP2
8.37E-16	0.814782053	1	0.631	2.89E-11	Monocyte_Angiogenesis_GNA13	PTGES3
8.87E-16	1.133028205	0.913	0.441	3.06E-11	Monocyte_Angiogenesis_GNA13	GLS
1.11E-15	0.746873392	0.493	0.081	3.83E-11	Monocyte_Angiogenesis_GNA13	TREM2
1.32E-15	0.647247653	0.507	0.096	4.55E-11	Monocyte_Angiogenesis_GNA13	CA2
1.44E-15	0.76089866	0.986	0.556	4.97E-11	Monocyte_Angiogenesis_GNA13	CACYBP
1.74E-15	0.953122333	1	0.843	6.01E-11	Monocyte_Angiogenesis_GNA13	HSP90AB1
1.77E-15	0.758056647	0.812	0.306	6.11E-11	Monocyte_Angiogenesis_GNA13	CALHM6
1.97E-15	0.979482684	1	0.893	6.79E-11	Monocyte_Angiogenesis_GNA13	HSP90AA1
2.23E-15	0.927467602	0.797	0.3	7.69E-11	Monocyte_Angiogenesis_GNA13	HIBCH
2.26E-15	0.820920572	0.449	0.063	7.80E-11	Monocyte_Angiogenesis_GNA13	MEIKIN
2.34E-15	0.746880894	0.812	0.309	8.08E-11	Monocyte_Angiogenesis_GNA13	ABL2
2.55E-15	0.56477732	0.87	0.372	8.81E-11	Monocyte_Angiogenesis_GNA13	RUNX3
2.61E-15	0.827774201	0.957	0.51	9.02E-11	Monocyte_Angiogenesis_GNA13	CLK1
2.91E-15	1.114158016	0.667	0.187	1.00E-10	Monocyte_Angiogenesis_GNA13	SLC16A10
2.99E-15	0.725268157	0.594	0.146	1.03E-10	Monocyte_Angiogenesis_GNA13	MIR155HG
3.81E-15	0.638338442	0.493	0.085	1.32E-10	Monocyte_Angiogenesis_GNA13	PRDM1
3.93E-15	0.744157602	1	0.744	1.36E-10	Monocyte_Angiogenesis_GNA13	HSPA1A
4.22E-15	0.563996444	0.783	0.3	1.46E-10	Monocyte_Angiogenesis_GNA13	GNG7
4.78E-15	0.761251843	1	0.656	1.65E-10	Monocyte_Angiogenesis_GNA13	RPS10
5.23E-15	0.803004848	1	0.835	1.81E-10	Monocyte_Angiogenesis_GNA13	RPS4X
5.27E-15	0.798725973	0.536	0.109	1.82E-10	Monocyte_Angiogenesis_GNA13	CD109
7.74E-15	0.746173206	0.522	0.103	2.67E-10	Monocyte_Angiogenesis_GNA13	A2M
1.16E-14	0.901804976	1	0.878	4.00E-10	Monocyte_Angiogenesis_GNA13	RPS18
1.27E-14	0.724804918	0.58	0.137	4.37E-10	Monocyte_Angiogenesis_GNA13	TSHZ1
1.46E-14	0.927577437	0.725	0.249	5.05E-10	Monocyte_Angiogenesis_GNA13	MS4A4A
1.68E-14	0.523440947	0.493	0.094	5.79E-10	Monocyte_Angiogenesis_GNA13	CCND2
1.75E-14	0.600178492	0.725	0.247	6.04E-10	Monocyte_Angiogenesis_GNA13	DOK2
1.77E-14	0.893692023	0.754	0.268	6.11E-10	Monocyte_Angiogenesis_GNA13	LINC00513
1.82E-14	0.855200555	0.986	0.604	6.29E-10	Monocyte_Angiogenesis_GNA13	GPBP1
1.85E-14	0.728600111	0.986	0.594	6.39E-10	Monocyte_Angiogenesis_GNA13	HNRNPA1
2.04E-14	1.773429504	0.565	0.149	7.05E-10	Monocyte_Angiogenesis_GNA13	C1QA
2.18E-14	0.574535916	0.928	0.468	7.54E-10	Monocyte_Angiogenesis_GNA13	CLEC2B
2.33E-14	1.046861855	0.493	0.096	8.05E-10	Monocyte_Angiogenesis_GNA13	C1QC
2.50E-14	0.894639212	0.797	0.31	8.62E-10	Monocyte_Angiogenesis_GNA13	SLC5A3
2.69E-14	0.526429169	0.841	0.362	9.28E-10	Monocyte_Angiogenesis_GNA13	USPL1
2.88E-14	0.59207157	0.899	0.429	9.95E-10	Monocyte_Angiogenesis_GNA13	PRDX6
2.91E-14	0.655163141	0.754	0.271	1.00E-09	Monocyte_Angiogenesis_GNA13	SNX8
3.04E-14	0.60815872	0.87	0.393	1.05E-09	Monocyte_Angiogenesis_GNA13	FNIP1
3.08E-14	0.60669201	0.725	0.256	1.07E-09	Monocyte_Angiogenesis_GNA13	AC016831.7
3.27E-14	0.658268245	0.87	0.393	1.13E-09	Monocyte_Angiogenesis_GNA13	B4GALT1
3.37E-14	0.519375756	0.507	0.101	1.16E-09	Monocyte_Angiogenesis_GNA13	AC026202.2
3.41E-14	0.508466574	0.841	0.376	1.18E-09	Monocyte_Angiogenesis_GNA13	KDM6B
3.71E-14	0.713895832	0.913	0.449	1.28E-09	Monocyte_Angiogenesis_GNA13	ARIH1
4.08E-14	0.644280152	0.58	0.147	1.41E-09	Monocyte_Angiogenesis_GNA13	BCAR3
4.10E-14	0.872989799	0.464	0.079	1.42E-09	Monocyte_Angiogenesis_GNA13	STAT4
4.24E-14	0.973037137	0.986	0.751	1.46E-09	Monocyte_Angiogenesis_GNA13	NPC2
4.80E-14	0.584039231	0.449	0.074	1.66E-09	Monocyte_Angiogenesis_GNA13	GK-AS1
4.85E-14	0.655420296	0.667	0.203	1.67E-09	Monocyte_Angiogenesis_GNA13	LINC-PINT
4.88E-14	0.500068609	0.797	0.325	1.69E-09	Monocyte_Angiogenesis_GNA13	RPL22L1
4.94E-14	1.172743583	0.681	0.216	1.70E-09	Monocyte_Angiogenesis_GNA13	NAF1
5.22E-14	0.647669244	0.913	0.451	1.80E-09	Monocyte_Angiogenesis_GNA13	ZC3HAV1
6.65E-14	0.60451956	0.754	0.281	2.30E-09	Monocyte_Angiogenesis_GNA13	SLC7A5
6.80E-14	0.702653226	0.71	0.244	2.35E-09	Monocyte_Angiogenesis_GNA13	ZNF331
8.64E-14	0.611074469	0.609	0.169	2.98E-09	Monocyte_Angiogenesis_GNA13	EAF2
9.79E-14	0.637436649	0.957	0.526	3.38E-09	Monocyte_Angiogenesis_GNA13	C15orf48
1.16E-13	0.731227636	0.507	0.109	4.00E-09	Monocyte_Angiogenesis_GNA13	NRARP
1.41E-13	0.629215812	1	0.64	4.88E-09	Monocyte_Angiogenesis_GNA13	RPL36A
1.43E-13	0.621289338	0.768	0.3	4.93E-09	Monocyte_Angiogenesis_GNA13	UBE2F
1.64E-13	0.670591946	0.623	0.179	5.66E-09	Monocyte_Angiogenesis_GNA13	IER5L
2.21E-13	0.707642893	0.768	0.299	7.64E-09	Monocyte_Angiogenesis_GNA13	HIKESHI
2.63E-13	1.295371812	0.739	0.279	9.07E-09	Monocyte_Angiogenesis_GNA13	ATF7IP2
2.66E-13	0.618896005	0.797	0.34	9.17E-09	Monocyte_Angiogenesis_GNA13	DGKD
2.67E-13	0.593032144	0.377	0.049	9.23E-09	Monocyte_Angiogenesis_GNA13	PLSCR2
2.82E-13	0.565795185	0.957	0.535	9.74E-09	Monocyte_Angiogenesis_GNA13	SKIL
2.87E-13	0.627494554	0.826	0.363	9.90E-09	Monocyte_Angiogenesis_GNA13	FBP1
2.89E-13	0.529935382	0.739	0.281	9.99E-09	Monocyte_Angiogenesis_GNA13	KLHL6
3.02E-13	0.686582311	1	0.696	1.04E-08	Monocyte_Angiogenesis_GNA13	H3F3B
3.47E-13	0.73321367	0.928	0.494	1.20E-08	Monocyte_Angiogenesis_GNA13	SELENOK
3.63E-13	0.516605109	0.609	0.178	1.25E-08	Monocyte_Angiogenesis_GNA13	GRASP
3.64E-13	0.541415084	0.768	0.312	1.26E-08	Monocyte_Angiogenesis_GNA13	EPB41L3
4.15E-13	0.700063606	1	0.694	1.43E-08	Monocyte_Angiogenesis_GNA13	RPL26
4.31E-13	1.317298286	0.87	0.435	1.49E-08	Monocyte_Angiogenesis_GNA13	BTBD9
4.34E-13	0.50866721	0.667	0.241	1.50E-08	Monocyte_Angiogenesis_GNA13	AFF3
4.96E-13	0.593715482	0.899	0.451	1.71E-08	Monocyte_Angiogenesis_GNA13	GK
5.02E-13	1.210125171	0.812	0.399	1.73E-08	Monocyte_Angiogenesis_GNA13	ATP2C1
5.03E-13	0.57514243	0.58	0.159	1.74E-08	Monocyte_Angiogenesis_GNA13	ATP1B1
5.59E-13	0.645647419	1	0.678	1.93E-08	Monocyte_Angiogenesis_GNA13	ARPC3
6.12E-13	0.689872867	0.957	0.557	2.11E-08	Monocyte_Angiogenesis_GNA13	SEC11A
6.96E-13	0.660586178	0.696	0.249	2.40E-08	Monocyte_Angiogenesis_GNA13	INSR
7.11E-13	0.706852518	1	0.76	2.46E-08	Monocyte_Angiogenesis_GNA13	RPSA
7.17E-13	0.666936109	0.725	0.275	2.48E-08	Monocyte_Angiogenesis_GNA13	XYLT1
7.22E-13	0.605812452	0.971	0.587	2.49E-08	Monocyte_Angiogenesis_GNA13	MGAT1
7.55E-13	0.681271561	0.855	0.4	2.61E-08	Monocyte_Angiogenesis_GNA13	CCNH
8.04E-13	0.80892333	0.667	0.221	2.78E-08	Monocyte_Angiogenesis_GNA13	BCAS2
9.46E-13	0.858535581	0.928	0.518	3.26E-08	Monocyte_Angiogenesis_GNA13	CD81
1.25E-12	0.534481319	0.551	0.15	4.33E-08	Monocyte_Angiogenesis_GNA13	DGKE
1.33E-12	0.69277895	1	0.71	4.60E-08	Monocyte_Angiogenesis_GNA13	OAZ1
1.50E-12	0.623228341	0.783	0.329	5.20E-08	Monocyte_Angiogenesis_GNA13	PPP3R1
1.54E-12	0.548282315	1	0.656	5.30E-08	Monocyte_Angiogenesis_GNA13	EIF4A1
1.68E-12	0.773494179	0.913	0.488	5.80E-08	Monocyte_Angiogenesis_GNA13	TACC1
1.72E-12	0.55102719	0.942	0.528	5.94E-08	Monocyte_Angiogenesis_GNA13	BST2
1.80E-12	0.584984169	0.594	0.178	6.22E-08	Monocyte_Angiogenesis_GNA13	UBE2O
1.84E-12	0.516435313	0.87	0.437	6.34E-08	Monocyte_Angiogenesis_GNA13	ARHGAP18
1.88E-12	1.426733473	0.594	0.187	6.48E-08	Monocyte_Angiogenesis_GNA13	C1QB
1.95E-12	1.11240444	0.884	0.476	6.73E-08	Monocyte_Angiogenesis_GNA13	FABP5
1.98E-12	0.565080058	1	0.669	6.83E-08	Monocyte_Angiogenesis_GNA13	RPL22
2.03E-12	0.999795482	0.942	0.585	7.00E-08	Monocyte_Angiogenesis_GNA13	ATP1B3
2.75E-12	0.806053774	1	0.894	9.51E-08	Monocyte_Angiogenesis_GNA13	UBC
2.83E-12	0.712310431	0.841	0.397	9.78E-08	Monocyte_Angiogenesis_GNA13	ABHD3
2.86E-12	0.634109089	1	0.704	9.88E-08	Monocyte_Angiogenesis_GNA13	RPL17
3.22E-12	0.513352704	0.696	0.268	1.11E-07	Monocyte_Angiogenesis_GNA13	MS4A7
3.34E-12	0.594839406	1	0.694	1.15E-07	Monocyte_Angiogenesis_GNA13	SERP1
3.73E-12	0.543495259	0.565	0.162	1.29E-07	Monocyte_Angiogenesis_GNA13	AP003086.1
3.82E-12	0.5633153	0.87	0.432	1.32E-07	Monocyte_Angiogenesis_GNA13	MICOS10
4.05E-12	0.607078439	0.928	0.518	1.40E-07	Monocyte_Angiogenesis_GNA13	UBE2B
4.28E-12	0.604987055	0.652	0.222	1.48E-07	Monocyte_Angiogenesis_GNA13	MOB3B
4.33E-12	0.672696123	1	0.953	1.49E-07	Monocyte_Angiogenesis_GNA13	RPS9
4.68E-12	0.518483714	0.551	0.15	1.62E-07	Monocyte_Angiogenesis_GNA13	SDE2
4.78E-12	1.108740205	0.464	0.099	1.65E-07	Monocyte_Angiogenesis_GNA13	GEM
5.03E-12	0.68061198	1	0.707	1.74E-07	Monocyte_Angiogenesis_GNA13	H3F3A
5.11E-12	0.681327578	1	0.881	1.76E-07	Monocyte_Angiogenesis_GNA13	RPL7A
5.83E-12	0.596714614	0.58	0.171	2.01E-07	Monocyte_Angiogenesis_GNA13	SCARB1
6.07E-12	0.737771327	0.841	0.401	2.09E-07	Monocyte_Angiogenesis_GNA13	VAMP5
6.25E-12	0.784590333	0.957	0.616	2.16E-07	Monocyte_Angiogenesis_GNA13	REL
7.34E-12	0.724174356	0.681	0.25	2.53E-07	Monocyte_Angiogenesis_GNA13	FPR3
7.38E-12	0.634697537	0.957	0.587	2.55E-07	Monocyte_Angiogenesis_GNA13	SUMO2
8.59E-12	0.66523594	1	0.965	2.97E-07	Monocyte_Angiogenesis_GNA13	TPT1
8.85E-12	0.955741285	0.739	0.3	3.05E-07	Monocyte_Angiogenesis_GNA13	DUSP2
9.08E-12	0.533940973	0.507	0.129	3.14E-07	Monocyte_Angiogenesis_GNA13	ANKRD37
1.01E-11	0.507137592	0.478	0.118	3.49E-07	Monocyte_Angiogenesis_GNA13	AL356124.1
1.02E-11	0.738253984	0.768	0.329	3.53E-07	Monocyte_Angiogenesis_GNA13	TRIM25
1.05E-11	0.789847561	0.797	0.359	3.62E-07	Monocyte_Angiogenesis_GNA13	CUL1
1.07E-11	0.799791987	0.739	0.301	3.69E-07	Monocyte_Angiogenesis_GNA13	MAP4K3
1.16E-11	0.731487692	0.797	0.359	3.99E-07	Monocyte_Angiogenesis_GNA13	METRNL
1.24E-11	0.665327616	1	0.803	4.28E-07	Monocyte_Angiogenesis_GNA13	RPL9
1.37E-11	0.543823253	0.464	0.103	4.74E-07	Monocyte_Angiogenesis_GNA13	AC005920.2
1.55E-11	0.796899857	0.928	0.541	5.34E-07	Monocyte_Angiogenesis_GNA13	HIF1A
1.57E-11	0.738761232	0.928	0.546	5.41E-07	Monocyte_Angiogenesis_GNA13	CD86
1.59E-11	0.525193695	0.739	0.316	5.50E-07	Monocyte_Angiogenesis_GNA13	MBNL2
1.61E-11	0.779525922	0.841	0.41	5.55E-07	Monocyte_Angiogenesis_GNA13	APP
1.68E-11	1.178976757	0.565	0.176	5.81E-07	Monocyte_Angiogenesis_GNA13	SSBP2
1.68E-11	0.846812224	0.957	0.599	5.82E-07	Monocyte_Angiogenesis_GNA13	SIPA1L1
1.73E-11	0.666458331	0.638	0.219	5.99E-07	Monocyte_Angiogenesis_GNA13	ERO1B
1.78E-11	0.583831689	0.971	0.607	6.13E-07	Monocyte_Angiogenesis_GNA13	EIF5
1.98E-11	0.563176447	0.783	0.357	6.84E-07	Monocyte_Angiogenesis_GNA13	GNA12
2.26E-11	0.574054491	0.696	0.278	7.79E-07	Monocyte_Angiogenesis_GNA13	SFMBT2
2.27E-11	0.583335785	0.696	0.272	7.84E-07	Monocyte_Angiogenesis_GNA13	ARHGAP21
2.48E-11	0.540042238	1	0.696	8.56E-07	Monocyte_Angiogenesis_GNA13	DBI
2.58E-11	0.794284875	0.696	0.269	8.90E-07	Monocyte_Angiogenesis_GNA13	MALT1
2.77E-11	0.67018904	0.957	0.621	9.57E-07	Monocyte_Angiogenesis_GNA13	SNHG29
3.16E-11	0.584953054	1	0.803	1.09E-06	Monocyte_Angiogenesis_GNA13	YBX1
3.51E-11	0.53451338	0.333	0.046	1.21E-06	Monocyte_Angiogenesis_GNA13	AC009690.2
4.17E-11	0.634963668	1	0.904	1.44E-06	Monocyte_Angiogenesis_GNA13	RPS3
4.79E-11	0.619294371	0.493	0.128	1.66E-06	Monocyte_Angiogenesis_GNA13	AC007216.4
4.84E-11	0.546662853	0.986	0.657	1.67E-06	Monocyte_Angiogenesis_GNA13	PLXDC2
4.86E-11	0.544471847	0.783	0.359	1.68E-06	Monocyte_Angiogenesis_GNA13	ESYT2
5.00E-11	0.789068994	0.913	0.518	1.73E-06	Monocyte_Angiogenesis_GNA13	IER3
6.53E-11	0.673365678	1	0.907	2.26E-06	Monocyte_Angiogenesis_GNA13	RPL41
6.69E-11	0.584361217	0.87	0.46	2.31E-06	Monocyte_Angiogenesis_GNA13	IFI6
6.70E-11	0.918875982	0.71	0.297	2.31E-06	Monocyte_Angiogenesis_GNA13	GPR137B
7.54E-11	0.619076805	1	0.937	2.60E-06	Monocyte_Angiogenesis_GNA13	RPS12
8.70E-11	0.710270934	0.87	0.478	3.00E-06	Monocyte_Angiogenesis_GNA13	ARL8B
9.06E-11	0.520827418	0.638	0.232	3.13E-06	Monocyte_Angiogenesis_GNA13	NFE2L3
9.44E-11	0.58571718	1	0.791	3.26E-06	Monocyte_Angiogenesis_GNA13	RPL23A
1.03E-10	0.800312479	0.957	0.628	3.55E-06	Monocyte_Angiogenesis_GNA13	JUNB
1.04E-10	0.508873189	0.928	0.546	3.60E-06	Monocyte_Angiogenesis_GNA13	MAP2K1
1.53E-10	0.525313036	0.594	0.201	5.28E-06	Monocyte_Angiogenesis_GNA13	ZNF433-AS1
1.80E-10	0.545650644	0.87	0.479	6.20E-06	Monocyte_Angiogenesis_GNA13	AHR
1.80E-10	0.599058202	1	0.853	6.20E-06	Monocyte_Angiogenesis_GNA13	RPS7
1.92E-10	0.555739152	0.71	0.309	6.65E-06	Monocyte_Angiogenesis_GNA13	CYTIP
1.99E-10	0.587377895	1	0.822	6.88E-06	Monocyte_Angiogenesis_GNA13	RPL18A
2.02E-10	0.845946892	0.478	0.125	6.96E-06	Monocyte_Angiogenesis_GNA13	ANKH
2.33E-10	0.648128849	0.739	0.326	8.03E-06	Monocyte_Angiogenesis_GNA13	SH3BP5
2.44E-10	0.899131387	0.536	0.163	8.42E-06	Monocyte_Angiogenesis_GNA13	STRBP
2.53E-10	0.681317505	0.522	0.159	8.74E-06	Monocyte_Angiogenesis_GNA13	TCEAL9
3.45E-10	0.587899115	1	0.907	1.19E-05	Monocyte_Angiogenesis_GNA13	RPS3A
4.23E-10	0.562935311	1	0.753	1.46E-05	Monocyte_Angiogenesis_GNA13	HSPA8
4.84E-10	0.787629071	0.812	0.413	1.67E-05	Monocyte_Angiogenesis_GNA13	STK38L
4.96E-10	0.796162124	0.783	0.379	1.71E-05	Monocyte_Angiogenesis_GNA13	GPRIN3
5.15E-10	0.58686594	0.667	0.268	1.78E-05	Monocyte_Angiogenesis_GNA13	SMAD7
5.39E-10	0.913856318	0.71	0.319	1.86E-05	Monocyte_Angiogenesis_GNA13	RAPGEF6
5.61E-10	0.576899591	1	0.947	1.94E-05	Monocyte_Angiogenesis_GNA13	RPL10
5.65E-10	0.530056329	0.971	0.643	1.95E-05	Monocyte_Angiogenesis_GNA13	QKI
5.69E-10	0.693601103	0.783	0.382	1.97E-05	Monocyte_Angiogenesis_GNA13	MIR181A1HG
5.75E-10	0.797548506	0.812	0.41	1.99E-05	Monocyte_Angiogenesis_GNA13	SPATS2L
5.80E-10	0.863361517	0.986	0.771	2.00E-05	Monocyte_Angiogenesis_GNA13	TAOK3
7.00E-10	0.67337419	0.971	0.643	2.42E-05	Monocyte_Angiogenesis_GNA13	OSBPL8
7.02E-10	0.57944976	1	0.957	2.43E-05	Monocyte_Angiogenesis_GNA13	RPS19
7.18E-10	0.568733963	1	0.844	2.48E-05	Monocyte_Angiogenesis_GNA13	RPL10A
7.18E-10	0.559736343	0.377	0.076	2.48E-05	Monocyte_Angiogenesis_GNA13	HDX
8.74E-10	0.595683901	0.623	0.238	3.02E-05	Monocyte_Angiogenesis_GNA13	PEAK1
9.21E-10	0.530252389	0.884	0.504	3.18E-05	Monocyte_Angiogenesis_GNA13	HERPUD1
9.56E-10	0.659834081	0.826	0.432	3.30E-05	Monocyte_Angiogenesis_GNA13	DAPK1
1.14E-09	0.648953906	0.71	0.315	3.93E-05	Monocyte_Angiogenesis_GNA13	RALGAPA1
1.16E-09	0.663429351	0.739	0.341	4.01E-05	Monocyte_Angiogenesis_GNA13	ZBTB1
1.28E-09	0.650736444	0.536	0.174	4.41E-05	Monocyte_Angiogenesis_GNA13	TFDP2
2.45E-09	0.547265457	1	0.899	8.46E-05	Monocyte_Angiogenesis_GNA13	MT-ND3
2.46E-09	0.680555291	0.783	0.393	8.49E-05	Monocyte_Angiogenesis_GNA13	CDK14
2.95E-09	0.507428388	1	0.951	0.000101812	Monocyte_Angiogenesis_GNA13	RPL11
3.17E-09	0.531135709	0.928	0.582	0.000109439	Monocyte_Angiogenesis_GNA13	CAPG
4.67E-09	0.725387964	0.391	0.093	0.000161287	Monocyte_Angiogenesis_GNA13	UST
5.33E-09	0.705960278	0.551	0.194	0.000183946	Monocyte_Angiogenesis_GNA13	HIF1A-AS3
5.43E-09	0.512538965	1	0.838	0.000187548	Monocyte_Angiogenesis_GNA13	RPS25
6.05E-09	0.523299887	1	0.957	0.00020891	Monocyte_Angiogenesis_GNA13	RPS2
6.79E-09	0.531702612	0.768	0.393	0.000234316	Monocyte_Angiogenesis_GNA13	HIVEP2
8.63E-09	0.663400855	0.667	0.293	0.000297891	Monocyte_Angiogenesis_GNA13	REV3L
8.92E-09	0.663597898	0.986	0.912	0.000308017	Monocyte_Angiogenesis_GNA13	MT-ATP6
1.00E-08	0.731771233	0.826	0.46	0.000346704	Monocyte_Angiogenesis_GNA13	JAZF1
1.06E-08	0.746707603	0.855	0.493	0.000365153	Monocyte_Angiogenesis_GNA13	FBXO11
1.20E-08	0.529541067	1	0.875	0.000412791	Monocyte_Angiogenesis_GNA13	RPS5
2.49E-08	0.614824441	0.87	0.521	0.000859733	Monocyte_Angiogenesis_GNA13	NFAT5
2.51E-08	0.508978145	0.667	0.307	0.000867131	Monocyte_Angiogenesis_GNA13	MCU
2.87E-08	0.544209497	0.609	0.257	0.000989784	Monocyte_Angiogenesis_GNA13	CHMP1B
3.01E-08	0.774529752	0.435	0.132	0.001037971	Monocyte_Angiogenesis_GNA13	TTTY14
3.34E-08	0.500546403	1	0.932	0.001153145	Monocyte_Angiogenesis_GNA13	RPL39
3.92E-08	0.64517558	0.783	0.422	0.001352364	Monocyte_Angiogenesis_GNA13	BRAF
4.06E-08	0.90857144	0.957	0.724	0.001403415	Monocyte_Angiogenesis_GNA13	SLC8A1
6.13E-08	0.654213679	0.42	0.124	0.002115118	Monocyte_Angiogenesis_GNA13	CCDC138
7.01E-08	0.551705707	0.406	0.118	0.0024191	Monocyte_Angiogenesis_GNA13	PTPRM
9.38E-08	0.514317867	0.971	0.749	0.003237432	Monocyte_Angiogenesis_GNA13	IFITM3
9.51E-08	0.508647695	1	0.928	0.003284522	Monocyte_Angiogenesis_GNA13	HLA-DRA
1.06E-07	0.566995323	0.478	0.165	0.003642592	Monocyte_Angiogenesis_GNA13	CPB2-AS1
1.08E-07	0.558271859	0.71	0.357	0.00371485	Monocyte_Angiogenesis_GNA13	AGO3
1.12E-07	0.927568447	0.536	0.207	0.003850797	Monocyte_Angiogenesis_GNA13	PLEKHA5
1.24E-07	0.571981483	0.986	0.957	0.00426663	Monocyte_Angiogenesis_GNA13	MT-CO2
1.25E-07	0.910287493	0.522	0.218	0.004309331	Monocyte_Angiogenesis_GNA13	BRWD3
1.74E-07	0.542578791	0.493	0.179	0.006015892	Monocyte_Angiogenesis_GNA13	NHSL1
1.80E-07	0.698028939	0.87	0.544	0.006206705	Monocyte_Angiogenesis_GNA13	ALCAM
2.01E-07	0.696567498	0.783	0.44	0.006941657	Monocyte_Angiogenesis_GNA13	MAN1A1
2.57E-07	0.518315391	0.942	0.66	0.008864832	Monocyte_Angiogenesis_GNA13	GNAQ
2.58E-07	0.543714091	1	0.826	0.008899839	Monocyte_Angiogenesis_GNA13	UBB
3.14E-07	0.611628349	0.536	0.216	0.010853313	Monocyte_Angiogenesis_GNA13	KANSL1L
3.91E-07	0.726054718	0.87	0.604	0.013489422	Monocyte_Angiogenesis_GNA13	MS4A6A
1.94E-06	0.712802601	0.667	0.354	0.067081284	Monocyte_Angiogenesis_GNA13	FAM102B
2.31E-06	0.519838539	0.522	0.231	0.079639823	Monocyte_Angiogenesis_GNA13	ATRN
2.91E-06	0.52219175	0.493	0.204	0.10043249	Monocyte_Angiogenesis_GNA13	LIMD1
3.90E-06	0.561076418	0.841	0.556	0.134717634	Monocyte_Angiogenesis_GNA13	UBE2E2
5.57E-06	0.608755335	0.507	0.221	0.192315578	Monocyte_Angiogenesis_GNA13	CDR2
6.22E-06	0.55320574	0.493	0.21	0.21491983	Monocyte_Angiogenesis_GNA13	SLC9A7
2.27E-05	0.941244883	0.464	0.201	0.782194192	Monocyte_Angiogenesis_GNA13	APOC1
3.55E-05	0.660049995	0.783	0.507	1	Monocyte_Angiogenesis_GNA13	ISG15
4.35E-05	0.687819919	0.536	0.268	1	Monocyte_Angiogenesis_GNA13	CD9
8.28E-05	0.528824379	0.319	0.112	1	Monocyte_Angiogenesis_GNA13	KCNQ1OT1
0.000137834	0.548262069	0.464	0.221	1	Monocyte_Angiogenesis_GNA13	INPP5F
0.000163144	0.569521058	0.58	0.322	1	Monocyte_Angiogenesis_GNA13	FMNL2
0.000409752	1.480162264	0.29	0.149	1	Monocyte_Angiogenesis_GNA13	IFI27
0.001844463	0.506959179	0.464	0.256	1	Monocyte_Angiogenesis_GNA13	APOE
0.006218873	0.718600666	0.449	0.262	1	Monocyte_Angiogenesis_GNA13	CCL3
0.007228834	0.678965221	0.304	0.153	1	Monocyte_Angiogenesis_GNA13	CALCRL
6.78E-43	1.855999182	0.982	0.12	2.34E-38	Monocyte_APC_HLA	CADM1
8.63E-41	2.31490818	0.909	0.287	2.98E-36	Monocyte_APC_HLA	TENT4B
9.59E-40	2.324261356	0.964	0.239	3.31E-35	Monocyte_APC_HLA	C1orf54
9.29E-37	1.798541986	0.982	0.693	3.21E-32	Monocyte_APC_HLA	SNX3
4.55E-35	1.124852049	0.945	0.153	1.57E-30	Monocyte_APC_HLA	C1orf21
8.26E-35	1.533632316	0.982	0.184	2.85E-30	Monocyte_APC_HLA	AUTS2
1.32E-34	0.737973501	0.855	0.114	4.55E-30	Monocyte_APC_HLA	CLNK
2.60E-34	1.527112571	0.836	0.086	8.99E-30	Monocyte_APC_HLA	CLEC9A
1.60E-32	2.273096511	0.982	0.314	5.53E-28	Monocyte_APC_HLA	CCSER1
1.97E-31	1.759062348	1	0.987	6.78E-27	Monocyte_APC_HLA	TMSB4X
2.24E-30	1.366254487	0.818	0.102	7.75E-26	Monocyte_APC_HLA	TSPAN13
3.20E-30	1.50069316	0.909	0.18	1.10E-25	Monocyte_APC_HLA	ZBTB46
4.19E-30	1.49802928	0.836	0.114	1.45E-25	Monocyte_APC_HLA	VMO1
1.23E-28	2.054040436	1	0.823	4.24E-24	Monocyte_APC_HLA	HLA-DPB1
5.71E-28	2.574210256	0.964	0.69	1.97E-23	Monocyte_APC_HLA	TXN
1.98E-27	2.145952412	0.945	0.484	6.84E-23	Monocyte_APC_HLA	HMOX1
4.93E-27	1.96063864	0.964	0.476	1.70E-22	Monocyte_APC_HLA	HLA-DQA2
5.24E-27	1.419567877	0.745	0.088	1.81E-22	Monocyte_APC_HLA	THRB
5.89E-27	1.904489079	0.982	0.438	2.04E-22	Monocyte_APC_HLA	HDAC9
2.07E-26	1.377846556	0.982	0.434	7.16E-22	Monocyte_APC_HLA	NDUFV2
2.02E-25	0.939609339	0.709	0.101	6.98E-21	Monocyte_APC_HLA	DNASE1L3
2.20E-25	1.486929838	0.927	0.251	7.60E-21	Monocyte_APC_HLA	CPNE3
3.68E-25	0.624288023	0.764	0.137	1.27E-20	Monocyte_APC_HLA	BATF3
3.75E-25	0.87638678	0.891	0.216	1.30E-20	Monocyte_APC_HLA	IDO1
1.62E-24	0.734605407	0.873	0.219	5.60E-20	Monocyte_APC_HLA	SLAMF7
1.80E-24	1.730388714	0.927	0.337	6.20E-20	Monocyte_APC_HLA	LGALS2
6.41E-24	1.789176682	0.945	0.605	2.21E-19	Monocyte_APC_HLA	CPVL
1.06E-23	1.750254196	0.982	0.824	3.64E-19	Monocyte_APC_HLA	HLA-DPA1
1.07E-23	0.988598048	0.873	0.203	3.70E-19	Monocyte_APC_HLA	DST
1.14E-23	1.141180658	0.727	0.111	3.94E-19	Monocyte_APC_HLA	TOX
1.59E-23	0.753731342	0.709	0.11	5.50E-19	Monocyte_APC_HLA	SLC24A4
1.89E-23	1.234771524	0.855	0.186	6.52E-19	Monocyte_APC_HLA	CCND1
2.49E-23	1.180096092	0.618	0.061	8.60E-19	Monocyte_APC_HLA	NBPF11
2.50E-23	1.174858655	0.764	0.125	8.63E-19	Monocyte_APC_HLA	GPR157
2.95E-23	1.525045919	0.709	0.101	1.02E-18	Monocyte_APC_HLA	TACSTD2
3.26E-23	1.276000293	0.855	0.196	1.12E-18	Monocyte_APC_HLA	KIF16B
1.29E-22	1.183591311	0.945	0.303	4.45E-18	Monocyte_APC_HLA	NAAA
4.18E-22	1.233219162	0.855	0.207	1.44E-17	Monocyte_APC_HLA	BCL2L11
4.43E-22	0.803193632	0.873	0.218	1.53E-17	Monocyte_APC_HLA	TAP2
5.55E-22	0.556425007	0.491	0.037	1.92E-17	Monocyte_APC_HLA	SAMD12
7.28E-22	1.43595316	1	0.561	2.51E-17	Monocyte_APC_HLA	IER5
1.27E-21	1.520060992	0.945	0.35	4.37E-17	Monocyte_APC_HLA	MRPS6
1.40E-21	1.158520854	0.891	0.241	4.82E-17	Monocyte_APC_HLA	CST7
2.01E-21	1.339810254	1	0.438	6.93E-17	Monocyte_APC_HLA	BAG3
2.33E-21	0.567410088	0.509	0.045	8.03E-17	Monocyte_APC_HLA	ROR1
2.68E-21	0.593136963	0.764	0.161	9.24E-17	Monocyte_APC_HLA	CBX6
3.27E-21	1.442131255	0.673	0.104	1.13E-16	Monocyte_APC_HLA	NRARP
4.11E-21	1.47196138	0.927	0.321	1.42E-16	Monocyte_APC_HLA	DNAJA4
7.48E-21	1.958270365	0.873	0.414	2.58E-16	Monocyte_APC_HLA	SPATS2L
8.01E-21	0.619631494	0.527	0.046	2.77E-16	Monocyte_APC_HLA	CYYR1
8.40E-21	0.699712388	0.927	0.294	2.90E-16	Monocyte_APC_HLA	MZT2A
8.47E-21	0.891428826	0.527	0.04	2.93E-16	Monocyte_APC_HLA	SEMA7A
9.10E-21	0.658561233	0.582	0.059	3.14E-16	Monocyte_APC_HLA	PLCD1
1.13E-20	0.515486193	0.673	0.111	3.90E-16	Monocyte_APC_HLA	DANCR
2.27E-20	0.749509795	0.655	0.098	7.84E-16	Monocyte_APC_HLA	AC099560.1
2.32E-20	0.950144868	1	0.501	8.00E-16	Monocyte_APC_HLA	WDFY4
3.75E-20	0.756727329	0.745	0.154	1.29E-15	Monocyte_APC_HLA	CD226
3.89E-20	2.07481753	0.709	0.124	1.34E-15	Monocyte_APC_HLA	CALCRL
4.36E-20	1.490269375	1	0.929	1.51E-15	Monocyte_APC_HLA	CST3
5.79E-20	1.790406881	0.782	0.195	2.00E-15	Monocyte_APC_HLA	PLEKHA5
7.12E-20	0.579318921	0.655	0.114	2.46E-15	Monocyte_APC_HLA	CBFA2T3
7.33E-20	0.809080724	0.873	0.254	2.53E-15	Monocyte_APC_HLA	MCOLN2
8.21E-20	1.503670421	0.818	0.235	2.83E-15	Monocyte_APC_HLA	SERPINH1
1.28E-19	1.183294943	0.6	0.085	4.41E-15	Monocyte_APC_HLA	AP000787.1
2.30E-19	0.855197416	0.4	0.017	7.95E-15	Monocyte_APC_HLA	PREX2
2.68E-19	1.121428586	0.982	0.928	9.25E-15	Monocyte_APC_HLA	ACTG1
3.99E-19	1.6293681	0.891	0.359	1.38E-14	Monocyte_APC_HLA	RGCC
4.17E-19	1.361296889	0.964	0.422	1.44E-14	Monocyte_APC_HLA	IRF8
4.80E-19	1.352977047	0.673	0.124	1.66E-14	Monocyte_APC_HLA	CARD11
6.43E-19	1.163334811	0.818	0.219	2.22E-14	Monocyte_APC_HLA	RUBCNL
6.69E-19	1.033827397	0.509	0.048	2.31E-14	Monocyte_APC_HLA	ALPK3
8.16E-19	1.070600575	0.836	0.229	2.82E-14	Monocyte_APC_HLA	SERPINF1
1.43E-18	1.153903923	0.618	0.095	4.93E-14	Monocyte_APC_HLA	HSPA4L
1.98E-18	0.529886824	0.473	0.037	6.83E-14	Monocyte_APC_HLA	DBN1
2.80E-18	0.542037969	0.527	0.065	9.67E-14	Monocyte_APC_HLA	ASB2
2.87E-18	1.309998539	1	0.725	9.92E-14	Monocyte_APC_HLA	DNAJA1
3.13E-18	0.817921124	0.745	0.167	1.08E-13	Monocyte_APC_HLA	CD59
3.23E-18	0.783636284	0.527	0.062	1.12E-13	Monocyte_APC_HLA	CCDC26
3.61E-18	0.847257418	0.727	0.156	1.25E-13	Monocyte_APC_HLA	ATP1B1
3.88E-18	0.539039334	0.782	0.212	1.34E-13	Monocyte_APC_HLA	SPATS2
4.42E-18	1.239473859	0.927	0.372	1.52E-13	Monocyte_APC_HLA	OXSR1
4.59E-18	1.340186069	1	0.687	1.59E-13	Monocyte_APC_HLA	HLA-DQB1
6.29E-18	0.544638052	0.764	0.205	2.17E-13	Monocyte_APC_HLA	SLC25A25
8.15E-18	1.015959183	0.927	0.353	2.81E-13	Monocyte_APC_HLA	PTMS
8.89E-18	1.013771025	0.982	0.457	3.07E-13	Monocyte_APC_HLA	MOB4
1.22E-17	0.705238156	0.745	0.18	4.23E-13	Monocyte_APC_HLA	NUBPL
1.32E-17	0.530191092	0.764	0.218	4.55E-13	Monocyte_APC_HLA	FLNB
1.72E-17	1.273254175	0.873	0.298	5.95E-13	Monocyte_APC_HLA	DUSP2
1.92E-17	0.574464845	0.582	0.099	6.62E-13	Monocyte_APC_HLA	AIM2
2.00E-17	0.815543743	0.982	0.444	6.90E-13	Monocyte_APC_HLA	PSMA2
2.05E-17	0.87233721	0.836	0.249	7.08E-13	Monocyte_APC_HLA	VAC14
2.12E-17	1.223586613	0.891	0.313	7.32E-13	Monocyte_APC_HLA	SLC5A3
2.66E-17	1.480403371	0.982	0.646	9.17E-13	Monocyte_APC_HLA	HSPD1
3.18E-17	0.897593124	0.509	0.056	1.10E-12	Monocyte_APC_HLA	NCALD
3.28E-17	1.089207535	0.727	0.205	1.13E-12	Monocyte_APC_HLA	SLC25A33
3.39E-17	0.784265522	0.582	0.086	1.17E-12	Monocyte_APC_HLA	SLC10A1
3.92E-17	0.630105754	0.709	0.159	1.36E-12	Monocyte_APC_HLA	TMEM50B
4.08E-17	1.33673375	0.855	0.277	1.41E-12	Monocyte_APC_HLA	CLIC2
4.42E-17	1.210026061	0.945	0.398	1.53E-12	Monocyte_APC_HLA	ABHD3
5.56E-17	0.524482258	0.836	0.274	1.92E-12	Monocyte_APC_HLA	ANXA6
6.36E-17	1.547500433	0.764	0.225	2.19E-12	Monocyte_APC_HLA	SESN3
6.53E-17	0.526067324	0.855	0.303	2.26E-12	Monocyte_APC_HLA	LRBA
7.06E-17	0.644658965	0.855	0.277	2.44E-12	Monocyte_APC_HLA	SRP19
7.27E-17	1.183074384	0.982	0.709	2.51E-12	Monocyte_APC_HLA	NAP1L1
9.27E-17	0.821324847	0.745	0.186	3.20E-12	Monocyte_APC_HLA	C17orf67
9.28E-17	0.96537902	0.891	0.341	3.20E-12	Monocyte_APC_HLA	SLC27A4
1.13E-16	1.198440386	0.982	0.523	3.89E-12	Monocyte_APC_HLA	HSPE1
1.31E-16	1.006690125	0.927	0.363	4.52E-12	Monocyte_APC_HLA	CKS2
2.07E-16	1.213781733	1	0.641	7.14E-12	Monocyte_APC_HLA	HSPB1
2.21E-16	0.587240695	0.8	0.249	7.62E-12	Monocyte_APC_HLA	MYO9A
2.77E-16	0.904317711	0.673	0.144	9.57E-12	Monocyte_APC_HLA	FARP2
3.05E-16	1.355319191	1	0.929	1.05E-11	Monocyte_APC_HLA	HLA-DRA
3.95E-16	0.535415491	0.618	0.133	1.36E-11	Monocyte_APC_HLA	PLEKHM3
4.05E-16	1.13404407	1	0.758	1.40E-11	Monocyte_APC_HLA	HSPA8
4.37E-16	0.75299491	0.782	0.222	1.51E-11	Monocyte_APC_HLA	TRIM26
4.55E-16	0.711634591	0.964	0.429	1.57E-11	Monocyte_APC_HLA	NR4A1
4.55E-16	0.670280755	0.509	0.072	1.57E-11	Monocyte_APC_HLA	MYO1D
5.19E-16	0.848331545	0.982	0.501	1.79E-11	Monocyte_APC_HLA	SHTN1
6.17E-16	0.695472117	0.655	0.144	2.13E-11	Monocyte_APC_HLA	NET1
8.70E-16	0.630106966	0.564	0.099	3.00E-11	Monocyte_APC_HLA	CYFIP2
1.07E-15	0.953922085	0.582	0.102	3.68E-11	Monocyte_APC_HLA	RAMP1
1.12E-15	0.632839081	0.855	0.297	3.87E-11	Monocyte_APC_HLA	CYB5R3
1.23E-15	0.546952357	0.545	0.089	4.26E-11	Monocyte_APC_HLA	AP1S3
1.40E-15	0.967354811	0.964	0.451	4.82E-11	Monocyte_APC_HLA	LDLRAD3
1.47E-15	1.108174152	0.964	0.656	5.07E-11	Monocyte_APC_HLA	JUND
1.52E-15	1.064278712	0.964	0.579	5.24E-11	Monocyte_APC_HLA	NME2
1.77E-15	0.61585899	0.673	0.164	6.11E-11	Monocyte_APC_HLA	PTK2
1.84E-15	0.732049055	0.982	0.473	6.37E-11	Monocyte_APC_HLA	RCOR1
1.86E-15	1.108987451	0.927	0.414	6.44E-11	Monocyte_APC_HLA	ZFAND2A
1.93E-15	0.716257306	0.436	0.042	6.67E-11	Monocyte_APC_HLA	FAM149A
1.94E-15	0.870960136	0.655	0.141	6.68E-11	Monocyte_APC_HLA	DNHD1
2.04E-15	0.562785832	0.473	0.055	7.05E-11	Monocyte_APC_HLA	CHEK1
2.25E-15	0.683007156	0.891	0.34	7.76E-11	Monocyte_APC_HLA	LSM6
2.31E-15	0.762683648	0.6	0.111	7.98E-11	Monocyte_APC_HLA	CYP2S1
2.44E-15	0.700691006	0.782	0.233	8.44E-11	Monocyte_APC_HLA	TMEM243
2.47E-15	1.097427259	0.836	0.295	8.54E-11	Monocyte_APC_HLA	GPR137B
2.93E-15	0.66744983	0.4	0.032	1.01E-10	Monocyte_APC_HLA	AC012459.1
3.23E-15	0.565068504	0.618	0.127	1.11E-10	Monocyte_APC_HLA	UNC119
3.41E-15	0.804542331	1	0.594	1.18E-10	Monocyte_APC_HLA	ENSA
4.89E-15	1.012431923	0.982	0.661	1.69E-10	Monocyte_APC_HLA	RGS10
5.51E-15	0.646298449	0.855	0.314	1.90E-10	Monocyte_APC_HLA	JOSD1
5.58E-15	0.622207891	0.818	0.274	1.93E-10	Monocyte_APC_HLA	CDK2AP1
7.00E-15	0.786417579	0.945	0.425	2.42E-10	Monocyte_APC_HLA	NDUFC2
7.33E-15	0.763601569	0.818	0.277	2.53E-10	Monocyte_APC_HLA	NCOA7
8.30E-15	0.966868455	0.636	0.151	2.87E-10	Monocyte_APC_HLA	DGKE
9.14E-15	0.71765555	0.818	0.277	3.15E-10	Monocyte_APC_HLA	FBXL14
9.32E-15	0.57958026	0.4	0.035	3.22E-10	Monocyte_APC_HLA	APBA1
1.11E-14	0.502207615	0.564	0.107	3.84E-10	Monocyte_APC_HLA	PRDX2
1.38E-14	0.915703579	0.964	0.526	4.76E-10	Monocyte_APC_HLA	PTP4A2
1.75E-14	0.989583936	0.909	0.38	6.03E-10	Monocyte_APC_HLA	CAMK2D
1.88E-14	0.676588736	0.709	0.199	6.48E-10	Monocyte_APC_HLA	FARS2
1.97E-14	0.858841765	1	0.612	6.80E-10	Monocyte_APC_HLA	HSPH1
2.37E-14	0.601449929	0.709	0.197	8.20E-10	Monocyte_APC_HLA	LY75
3.37E-14	0.913721553	0.982	0.565	1.16E-09	Monocyte_APC_HLA	CACYBP
3.62E-14	0.858602733	0.982	0.506	1.25E-09	Monocyte_APC_HLA	ELOVL5
3.72E-14	0.812683972	0.455	0.059	1.29E-09	Monocyte_APC_HLA	LINC00310
5.00E-14	1.061838292	0.891	0.39	1.72E-09	Monocyte_APC_HLA	RAB11FIP1
5.39E-14	0.773044977	0.964	0.471	1.86E-09	Monocyte_APC_HLA	CHORDC1
5.43E-14	0.891866975	0.964	0.546	1.87E-09	Monocyte_APC_HLA	PPT1
5.54E-14	1.021479609	0.836	0.327	1.91E-09	Monocyte_APC_HLA	G3BP2
7.23E-14	0.797667661	0.982	0.921	2.50E-09	Monocyte_APC_HLA	HLA-C
8.00E-14	0.982375852	0.873	0.363	2.76E-09	Monocyte_APC_HLA	WARS
8.24E-14	1.008365585	0.655	0.161	2.84E-09	Monocyte_APC_HLA	STRBP
9.95E-14	0.642793683	0.964	0.478	3.43E-09	Monocyte_APC_HLA	TCP1
1.01E-13	1.102243752	0.873	0.356	3.48E-09	Monocyte_APC_HLA	FKBP4
1.02E-13	0.650393162	0.873	0.352	3.53E-09	Monocyte_APC_HLA	TAP1
1.08E-13	1.042061426	0.636	0.151	3.73E-09	Monocyte_APC_HLA	BCAR3
1.09E-13	0.561422016	0.545	0.101	3.78E-09	Monocyte_APC_HLA	MAPK9
1.11E-13	0.538743488	0.509	0.085	3.83E-09	Monocyte_APC_HLA	ADGRG6
1.12E-13	0.54537427	0.636	0.164	3.87E-09	Monocyte_APC_HLA	NFATC2
1.33E-13	0.561829575	0.4	0.045	4.57E-09	Monocyte_APC_HLA	FBXO27
1.42E-13	0.695471624	0.945	0.452	4.90E-09	Monocyte_APC_HLA	CBL
1.69E-13	0.616744688	0.582	0.13	5.83E-09	Monocyte_APC_HLA	KIAA1958
1.71E-13	0.991762545	0.709	0.205	5.92E-09	Monocyte_APC_HLA	TRERF1
1.80E-13	0.62267446	0.618	0.148	6.20E-09	Monocyte_APC_HLA	PHF8
2.12E-13	0.700708059	0.545	0.107	7.32E-09	Monocyte_APC_HLA	PLPP1
2.51E-13	1.001725084	0.982	0.749	8.68E-09	Monocyte_APC_HLA	RPL21
3.05E-13	0.970082197	1	0.896	1.05E-08	Monocyte_APC_HLA	UBC
3.11E-13	0.521365853	0.855	0.344	1.07E-08	Monocyte_APC_HLA	CCDC6
3.26E-13	0.874853403	0.873	0.37	1.13E-08	Monocyte_APC_HLA	MAP3K13
3.46E-13	0.927157211	0.964	0.754	1.19E-08	Monocyte_APC_HLA	SUB1
3.46E-13	0.615794262	0.273	0.01	1.19E-08	Monocyte_APC_HLA	SOX7
4.10E-13	0.653450655	0.709	0.21	1.41E-08	Monocyte_APC_HLA	AIDA
4.43E-13	0.636939716	0.8	0.288	1.53E-08	Monocyte_APC_HLA	HSPB11
5.20E-13	0.614889636	0.4	0.046	1.80E-08	Monocyte_APC_HLA	DMD
5.91E-13	0.966064363	1	0.638	2.04E-08	Monocyte_APC_HLA	PTGES3
7.12E-13	0.891009971	0.927	0.463	2.46E-08	Monocyte_APC_HLA	SEPTIN6
7.60E-13	0.80163201	0.527	0.099	2.63E-08	Monocyte_APC_HLA	KCNQ1OT1
7.61E-13	0.866924523	0.727	0.233	2.63E-08	Monocyte_APC_HLA	NFE2L3
7.61E-13	0.630608329	0.855	0.35	2.63E-08	Monocyte_APC_HLA	PACS1
8.24E-13	0.602792525	0.836	0.333	2.84E-08	Monocyte_APC_HLA	DEDD2
9.45E-13	0.719424789	0.982	0.539	3.26E-08	Monocyte_APC_HLA	SLC38A2
9.76E-13	1.115539987	0.8	0.308	3.37E-08	Monocyte_APC_HLA	GNG7
1.11E-12	0.549777448	0.509	0.099	3.85E-08	Monocyte_APC_HLA	PADI2
1.20E-12	0.608961104	0.545	0.121	4.13E-08	Monocyte_APC_HLA	NEGR1
1.21E-12	0.935506771	0.982	0.65	4.17E-08	Monocyte_APC_HLA	PPA1
1.21E-12	0.583601026	0.927	0.451	4.17E-08	Monocyte_APC_HLA	HSPA4
1.21E-12	0.740763721	0.873	0.375	4.19E-08	Monocyte_APC_HLA	DENND1B
1.34E-12	0.665870287	0.473	0.079	4.61E-08	Monocyte_APC_HLA	TIMM10B
1.39E-12	0.6632804	0.6	0.144	4.81E-08	Monocyte_APC_HLA	TSHZ1
1.40E-12	0.77904567	0.6	0.144	4.84E-08	Monocyte_APC_HLA	DUSP4
1.44E-12	0.605024363	0.745	0.256	4.99E-08	Monocyte_APC_HLA	SIPA1L3
1.48E-12	0.922770886	0.945	0.491	5.12E-08	Monocyte_APC_HLA	H2AFZ
1.74E-12	0.938155373	1	0.846	6.00E-08	Monocyte_APC_HLA	HSP90AB1
1.78E-12	0.642855915	0.418	0.056	6.15E-08	Monocyte_APC_HLA	EGLN3
1.88E-12	0.584867876	0.945	0.478	6.49E-08	Monocyte_APC_HLA	SOD1
1.92E-12	0.572760056	0.691	0.213	6.62E-08	Monocyte_APC_HLA	GALM
1.92E-12	0.760032719	0.855	0.357	6.64E-08	Monocyte_APC_HLA	GNA15
1.95E-12	0.729560292	0.727	0.236	6.74E-08	Monocyte_APC_HLA	WDR61
1.96E-12	0.713339442	1	0.648	6.76E-08	Monocyte_APC_HLA	DNAJB1
2.00E-12	0.960419939	0.8	0.304	6.90E-08	Monocyte_APC_HLA	BTG2
2.10E-12	0.603004673	0.691	0.21	7.26E-08	Monocyte_APC_HLA	LYRM4
2.39E-12	0.742547483	0.945	0.484	8.27E-08	Monocyte_APC_HLA	RABGAP1L
2.45E-12	0.812909212	0.691	0.209	8.44E-08	Monocyte_APC_HLA	PTPN22
2.96E-12	0.653268193	0.8	0.304	1.02E-07	Monocyte_APC_HLA	SPINT2
3.17E-12	0.5498771	0.873	0.385	1.09E-07	Monocyte_APC_HLA	SRI
3.19E-12	0.599193086	0.982	0.552	1.10E-07	Monocyte_APC_HLA	PPP1R15A
3.52E-12	1.136603496	0.945	0.493	1.22E-07	Monocyte_APC_HLA	FBXO11
3.79E-12	0.698196781	0.964	0.524	1.31E-07	Monocyte_APC_HLA	BID
3.96E-12	0.726808196	1	0.963	1.37E-07	Monocyte_APC_HLA	HLA-B
4.61E-12	0.594190248	0.491	0.091	1.59E-07	Monocyte_APC_HLA	HOMER2
4.62E-12	0.611029621	0.491	0.091	1.59E-07	Monocyte_APC_HLA	CCDC126
4.88E-12	0.803178261	0.527	0.108	1.69E-07	Monocyte_APC_HLA	MBOAT2
4.98E-12	0.507750395	0.945	0.493	1.72E-07	Monocyte_APC_HLA	SRSF9
5.75E-12	0.856985686	0.982	0.95	1.99E-07	Monocyte_APC_HLA	RPL10
5.81E-12	0.545725676	0.927	0.464	2.01E-07	Monocyte_APC_HLA	NUDC
6.06E-12	0.713157161	0.964	0.523	2.09E-07	Monocyte_APC_HLA	CD81
6.08E-12	0.606473996	0.909	0.439	2.10E-07	Monocyte_APC_HLA	HSPA6
6.27E-12	0.845533072	0.982	0.72	2.17E-07	Monocyte_APC_HLA	CTSZ
6.39E-12	0.54602625	0.891	0.424	2.21E-07	Monocyte_APC_HLA	ACER3
6.59E-12	0.588813187	0.582	0.141	2.28E-07	Monocyte_APC_HLA	KBTBD8
7.81E-12	0.844455992	0.836	0.35	2.70E-07	Monocyte_APC_HLA	GAS7
8.26E-12	0.88676542	0.982	0.938	2.85E-07	Monocyte_APC_HLA	VIM
8.70E-12	0.623718585	0.582	0.144	3.01E-07	Monocyte_APC_HLA	AC068282.1
8.94E-12	0.884504709	0.964	0.768	3.09E-07	Monocyte_APC_HLA	RPSA
9.10E-12	0.552179825	0.473	0.085	3.14E-07	Monocyte_APC_HLA	AP001011.1
9.60E-12	0.901501842	0.891	0.418	3.32E-07	Monocyte_APC_HLA	P4HA1
[truncated: 625 more rows]
