# Supplementary material for: Single-cell atlas profiling revealed cellular characteristics and dynamic changes after PD-1 blockade therapy of brain metastases from laryngeal squamous cell carcinoma
Source: Mol Cell Biochem. 2024 Aug 1;480(4):2377–400. doi: 10.1007/s11010-024-05064-3 (PMC11961546; doi:10.1007/s11010-024-05064-3)
Supplement: Supplementary file 12 — Supplementary file12 (XLSX 665 KB) [file 11010_2024_5064_MOESM12_ESM.xlsx]

## Sheet: Name 
Supplementary Data 12. Differential Genes and enrichment pathways between TAM_c18 and TAM_c23,24
Sheet #	Name	Description
Sheet 1	Degs_c18_c23,24	Differential Genes between TAM_c18 and TAM_c23,24
Sheet 2	Enriched_upregulated genes	Pathway enrichment of upregulated genes between TAM_c18 and TAM_c23,24
Sheet 3	Enriched_downregulated genes	Pathway enrichment of downregulated genes between TAM_c18 and TAM_c23,24

## Sheet: Degs_c18_c23,24
p_val	avg_log2FC	pct.1	pct.2	p_val_adj	symbol
8.05E-42	-3.051655816	0	0.964	2.78E-37	KCNIP1
3.31E-41	-3.498115931	0.016	0.976	1.14E-36	ST6GALNAC3
9.59E-41	-2.826034106	0.031	0.988	3.31E-36	SH3RF3
1.14E-40	-2.847473149	0.031	1	3.95E-36	RAD51B
2.09E-40	-2.854866259	0	0.94	7.20E-36	SDK1
3.52E-40	-3.477223396	0.086	1	1.22E-35	ELMO1
3.99E-40	-2.877005749	0.016	0.964	1.38E-35	RTTN
9.38E-40	-3.478598147	0.031	0.964	3.24E-35	ARHGAP24
1.01E-39	-4.112396104	0.148	1	3.50E-35	LRMDA
1.43E-39	-3.058001553	0.016	0.952	4.94E-35	AL163541.1
1.50E-39	-3.691399121	0.125	1	5.19E-35	LDLRAD4
2.50E-39	-1.884726988	0.016	0.952	8.63E-35	BRCA2
5.09E-39	-2.587552677	0	0.916	1.76E-34	AUTS2
1.35E-38	-2.725745181	0.031	0.964	4.65E-34	CENPP
1.96E-38	-3.39682193	0.055	0.952	6.78E-34	NAV3
2.38E-38	-2.967628117	0.133	1	8.23E-34	SRGAP2
2.46E-38	-1.57746866	0	0.904	8.50E-34	FANCL
2.46E-38	-1.945352538	0	0.904	8.50E-34	MMS22L
2.46E-38	-2.118626858	0	0.904	8.50E-34	AC068587.4
2.67E-38	-2.036031769	0.016	0.94	9.23E-34	PCNX2
3.99E-38	-2.814444122	0.047	0.964	1.38E-33	JAZF1
5.38E-38	-2.704719368	0.008	0.916	1.86E-33	LINC02232
8.56E-38	-3.034890775	0.086	0.988	2.95E-33	KCNQ3
8.79E-38	-2.586522541	0.062	0.976	3.03E-33	PRKCA
1.09E-37	-2.652636433	0.062	0.988	3.77E-33	ATP8B4
1.37E-37	-2.427679409	0.039	0.964	4.74E-33	DLEU1
1.62E-37	-1.826153821	0.008	0.904	5.60E-33	ENTPD1-AS1
2.23E-37	-2.368735629	0.023	0.928	7.71E-33	SCLT1
2.58E-37	-3.273321033	0.195	1	8.92E-33	FRMD4A
2.71E-37	-1.969577414	0.047	1	9.35E-33	WDFY2
3.14E-37	-2.715007277	0.062	0.988	1.08E-32	WWOX
5.05E-37	-2.884610084	0.109	1	1.74E-32	SFMBT2
5.53E-37	-1.873937416	0.016	0.916	1.91E-32	ASCC3
6.38E-37	-2.636482571	0.07	0.988	2.20E-32	DLEU2
6.87E-37	-2.422675189	0.094	0.988	2.37E-32	ANKRD44
7.31E-37	-3.214038573	0.008	0.892	2.52E-32	CCDC26
7.74E-37	-2.837839404	0.117	1	2.67E-32	SSH2
8.10E-37	-1.943992128	0.008	0.892	2.80E-32	POLA1
9.25E-37	-2.72904296	0.07	0.976	3.19E-32	FHIT
9.30E-37	-1.527910864	0.008	0.892	3.21E-32	UTY
1.02E-36	-2.442667777	0.062	0.964	3.52E-32	FAF1
1.33E-36	-2.366128815	0.031	0.94	4.59E-32	RMRP
1.34E-36	-2.058694537	0.016	0.916	4.62E-32	BRIP1
1.35E-36	-1.958907269	0.031	0.952	4.65E-32	AKT3
1.72E-36	-1.872594822	0.047	0.964	5.94E-32	L3MBTL4
1.84E-36	-1.631363628	0.039	0.964	6.35E-32	EXOC6
1.92E-36	-1.898742549	0.031	0.94	6.63E-32	LRCH1
2.15E-36	-1.891712882	0.031	0.964	7.43E-32	BARD1
3.95E-36	-1.742666087	0.016	0.916	1.36E-31	LINC02798
4.05E-36	-2.04511966	0.047	0.976	1.40E-31	SPIDR
4.58E-36	-2.766421847	0.102	0.976	1.58E-31	ARHGAP15
4.60E-36	-1.733519896	0.039	0.952	1.59E-31	TRAPPC9
5.34E-36	-2.508525761	0.078	0.976	1.84E-31	MAML3
6.11E-36	-2.573507139	0.023	0.904	2.11E-31	FOXP2
7.77E-36	-1.536947116	0.016	0.904	2.68E-31	HELLS
8.55E-36	-2.81045313	0.188	1	2.95E-31	FOXN3
9.66E-36	-1.865806513	0.047	0.952	3.33E-31	LINC00278
1.16E-35	-1.349813635	0	0.855	4.02E-31	C1orf112
1.16E-35	-1.545684427	0	0.855	4.02E-31	RBL1
1.21E-35	-1.882803302	0.031	0.928	4.17E-31	SMYD3
1.32E-35	-2.184350815	0.07	0.976	4.55E-31	ZBTB20
1.68E-35	-1.73129398	0.016	0.904	5.81E-31	ATAD2
1.81E-35	-1.88636026	0.023	0.916	6.24E-31	DTNB
2.04E-35	-2.069079058	0.023	0.904	7.03E-31	SPATA5
2.16E-35	-2.243828732	0.055	0.964	7.45E-31	IPCEF1
2.18E-35	-1.692645562	0.023	0.904	7.52E-31	PCCA
2.19E-35	-2.303888683	0.078	0.976	7.55E-31	RABGAP1L
2.45E-35	-2.231967335	0.008	0.867	8.47E-31	LINC01572
2.89E-35	-2.446669592	0.039	0.928	9.97E-31	CSGALNACT1
3.16E-35	-2.32818588	0.086	0.964	1.09E-30	EXOC4
3.51E-35	-2.203250488	0.031	0.904	1.21E-30	ALPK1
3.88E-35	-1.732705308	0.039	0.928	1.34E-30	USP6NL
3.94E-35	-1.624658623	0.023	0.916	1.36E-30	PLA2G4A
4.06E-35	-2.68739246	0.211	1	1.40E-30	DOCK8
4.06E-35	-2.674218755	0.133	1	1.40E-30	SLC9A9
4.07E-35	-2.767547035	0.086	0.964	1.41E-30	OXR1
4.72E-35	-1.975094959	0.031	0.916	1.63E-30	NSD2
5.39E-35	-3.004441526	0.281	1	1.86E-30	DOCK4
5.61E-35	-2.44911441	0.062	0.94	1.94E-30	ARHGAP22
6.75E-35	-2.358198512	0.039	0.928	2.33E-30	SYNDIG1
7.02E-35	-1.59798875	0.047	0.964	2.42E-30	PAN3
7.36E-35	-2.413282881	0.086	0.988	2.54E-30	STAG1
7.57E-35	-1.74413509	0.055	0.976	2.61E-30	STK3
9.27E-35	-2.000474217	0.031	0.928	3.20E-30	CACNB4
9.98E-35	-1.999338179	0.039	0.928	3.45E-30	PRIM2
1.35E-34	-1.65909585	0.062	0.976	4.67E-30	UVRAG
1.48E-34	-2.341400465	0.062	0.964	5.11E-30	DISP1
1.68E-34	-2.007080617	0.078	0.964	5.82E-30	CDKAL1
2.11E-34	-1.947617736	0.016	0.88	7.28E-30	CEP128
2.21E-34	-1.945468188	0.023	0.892	7.62E-30	CCDC18
2.32E-34	-1.282231979	0	0.831	8.02E-30	ZNF718
2.32E-34	-3.798338566	0	0.831	8.02E-30	GRID2
2.44E-34	-1.745574222	0.031	0.904	8.42E-30	PRKCE
2.66E-34	-1.548671231	0.016	0.88	9.18E-30	CENPK
2.73E-34	-2.796770489	0.219	1	9.44E-30	CHST11
4.24E-34	-1.468010881	0.023	0.904	1.46E-29	CTTNBP2
5.16E-34	-1.709687597	0.047	0.928	1.78E-29	LRBA
5.68E-34	-2.54176122	0.156	1	1.96E-29	LNCAROD
6.51E-34	-1.726384595	0.008	0.843	2.25E-29	HDAC8
7.51E-34	-2.613660626	0.242	1	2.59E-29	ARHGAP26
9.12E-34	-2.750754269	0.289	1	3.15E-29	MEF2A
1.02E-33	-1.786234643	0	0.819	3.51E-29	NAALADL2
1.13E-33	-1.676180783	0.078	0.988	3.91E-29	ZNF609
1.19E-33	-1.203001068	0.008	0.843	4.11E-29	FAM120B
1.36E-33	-1.133191917	0.008	0.843	4.69E-29	IPO9
1.40E-33	-1.468669521	0.039	0.928	4.84E-29	MFSD14C
1.55E-33	-2.390138183	0.047	0.904	5.34E-29	LINC01374
1.59E-33	-1.722858594	0.039	0.928	5.51E-29	NFATC2
1.62E-33	-2.228061868	0.102	0.988	5.58E-29	DISC1
1.62E-33	-2.162091611	0.102	0.988	5.58E-29	GAB2
1.65E-33	-1.370823418	0.039	0.94	5.71E-29	AL392172.1
2.69E-33	-1.326215255	0.016	0.855	9.30E-29	NNT
3.39E-33	-2.054774347	0.094	0.988	1.17E-28	TRIO
3.49E-33	-1.470621974	0.031	0.892	1.21E-28	TUBGCP3
4.13E-33	-1.18949946	0.016	0.855	1.43E-28	GARS-DT
4.32E-33	-2.377585819	0.125	0.988	1.49E-28	FCHSD2
4.32E-33	-2.089035931	0.117	1	1.49E-28	DIAPH2
4.39E-33	-1.222461836	0	0.807	1.52E-28	BRCA1
4.39E-33	-1.657590484	0	0.807	1.52E-28	TTC28
4.39E-33	-1.791518809	0	0.807	1.52E-28	NLGN4Y
4.45E-33	-1.691270271	0.055	0.94	1.54E-28	TLN2
5.01E-33	-1.90254164	0.039	0.904	1.73E-28	GMDS-DT
5.60E-33	-3.138324159	0.062	0.904	1.93E-28	HIST1H4C
5.61E-33	-1.485686322	0.008	0.819	1.94E-28	TNKS
6.23E-33	-1.456744333	0.031	0.892	2.15E-28	TMEM117
6.32E-33	-1.32550443	0.016	0.855	2.18E-28	CHD7
8.72E-33	-1.325062194	0.023	0.867	3.01E-28	RBM26
8.77E-33	-1.423447921	0.039	0.916	3.03E-28	FTO
8.98E-33	-2.672019945	0.516	1	3.10E-28	PLXDC2
9.33E-33	-2.075268682	0.055	0.928	3.22E-28	PDE3B
1.15E-32	-2.184314442	0.125	0.976	3.97E-28	UBE2E2
1.19E-32	-1.796857226	0.062	0.952	4.11E-28	VPS13B
1.19E-32	-1.808534673	0.016	0.843	4.11E-28	SCMH1
1.20E-32	-1.6529999	0.055	0.928	4.14E-28	ADK
1.67E-32	-1.943150917	0.086	0.964	5.76E-28	MAP4K4
1.67E-32	-1.491643507	0.062	0.952	5.77E-28	SNX29
1.87E-32	-1.827567016	0	0.795	6.46E-28	POLQ
1.87E-32	-1.60388701	0	0.795	6.46E-28	TENM4
1.87E-32	-1.213069035	0	0.795	6.46E-28	KNTC1
1.93E-32	-1.408289962	0.023	0.855	6.67E-28	FANCI
2.09E-32	-2.1176364	0.086	0.952	7.20E-28	ANKS1A
2.24E-32	-1.452986711	0.039	0.892	7.75E-28	AKAP10
2.44E-32	-1.42272849	0.016	0.843	8.42E-28	PTBP2
2.50E-32	-1.905996897	0.062	0.952	8.62E-28	ABCC4
2.50E-32	-1.095876945	0.008	0.819	8.63E-28	BMPR1A
2.69E-32	-2.240984589	0.18	1	9.29E-28	DOCK10
2.91E-32	-1.815902117	0.07	0.952	1.00E-27	JAK2
3.06E-32	-1.325100021	0.016	0.843	1.06E-27	CCDC14
3.22E-32	-1.693698325	0.031	0.855	1.11E-27	MBD5
3.27E-32	-1.337228286	0.031	0.867	1.13E-27	ZNF710
3.56E-32	-2.479678317	0.234	1	1.23E-27	DPYD
3.78E-32	-1.625211888	0.008	0.807	1.31E-27	ST3GAL3
3.94E-32	-1.776357843	0.062	0.94	1.36E-27	COMMD10
4.10E-32	-1.616676395	0.07	0.964	1.41E-27	WDR70
4.81E-32	3.54896423	1	0.988	1.66E-27	FTL
5.01E-32	-1.539186452	0.055	0.928	1.73E-27	GRK3
6.62E-32	-1.377809918	0.055	0.928	2.29E-27	DYM
6.77E-32	-1.823706351	0.039	0.892	2.34E-27	3-Mar
7.05E-32	-1.127610496	0.031	0.88	2.43E-27	SHPRH
7.51E-32	-1.189700777	0.031	0.88	2.59E-27	JPX
7.87E-32	-1.537046676	0	0.783	2.72E-27	KBTBD12
7.87E-32	-1.348630445	0	0.783	2.72E-27	AL357522.1
7.98E-32	-1.647017448	0.07	0.952	2.76E-27	CNTRL
8.72E-32	-1.583332801	0.016	0.831	3.01E-27	FARS2
1.23E-31	-1.637858896	0.023	0.843	4.23E-27	ZDHHC14
1.24E-31	-2.14097466	0.156	0.988	4.27E-27	ETV6
1.28E-31	-2.4724477	0.305	0.988	4.42E-27	SLC8A1
1.70E-31	-1.776947456	0.055	0.916	5.87E-27	LRRK1
1.80E-31	-1.560787612	0.07	0.94	6.21E-27	FAM172A
1.83E-31	-1.388973024	0.047	0.916	6.31E-27	CDYL
1.86E-31	-1.56603455	0.062	0.928	6.43E-27	LCORL
2.26E-31	-1.58255135	0.07	0.928	7.79E-27	TENT2
2.41E-31	-1.540526798	0.047	0.892	8.31E-27	CCDC91
2.54E-31	-1.452813993	0.039	0.88	8.76E-27	BCAS3
2.68E-31	-1.924319752	0.086	0.94	9.27E-27	VTI1A
2.74E-31	-1.333736507	0.031	0.867	9.47E-27	PMS1
2.81E-31	-1.453257414	0.031	0.855	9.70E-27	UGGT2
2.89E-31	-2.345852693	0.117	0.964	9.99E-27	FMN1
2.90E-31	-1.610563769	0.062	0.916	1.00E-26	SPATA6
3.23E-31	-1.404698898	0.039	0.892	1.12E-26	C2CD5
3.25E-31	-1.234525244	0.016	0.807	1.12E-26	VRK1
3.27E-31	-1.794621617	0	0.771	1.13E-26	CIT
3.28E-31	-1.222371744	0.016	0.819	1.13E-26	AP003086.1
3.46E-31	-1.447931366	0.008	0.795	1.20E-26	TANC1
3.46E-31	-1.414102881	0.008	0.795	1.20E-26	KIAA1328
3.63E-31	-1.737715249	0.078	0.94	1.25E-26	DCAF6
3.69E-31	-1.664588536	0.039	0.88	1.27E-26	TPK1
4.03E-31	-2.114684599	0.188	0.988	1.39E-26	CHD9
4.68E-31	-1.448722937	0.016	0.819	1.62E-26	C15orf41
5.24E-31	-1.501349928	0.055	0.892	1.81E-26	SLC2A13
5.24E-31	-2.507433959	0.383	0.988	1.81E-26	SLC1A3
5.38E-31	-1.659550972	0.102	0.988	1.86E-26	MAP3K5
6.17E-31	2.525587201	1	0.964	2.13E-26	HLA-A
6.20E-31	-1.5824963	0.039	0.855	2.14E-26	BABAM2
6.45E-31	-1.903626306	0.141	1	2.23E-26	DIP2B
6.60E-31	-2.250476146	0.328	1	2.28E-26	CELF2
6.63E-31	-1.106574801	0.023	0.843	2.29E-26	MVB12B
7.02E-31	-2.319687111	0.203	1	2.43E-26	TCF12
8.24E-31	-1.544634234	0.055	0.904	2.84E-26	TTC17
8.41E-31	-1.767433156	0.062	0.916	2.90E-26	DENND1A
9.50E-31	-1.775089696	0.078	0.94	3.28E-26	NSMCE2
9.67E-31	-1.239938555	0.039	0.88	3.34E-26	ATR
1.02E-30	-1.552865369	0.039	0.855	3.53E-26	METTL15
1.33E-30	-1.08759784	0.008	0.783	4.59E-26	ORC6
1.34E-30	-2.003515255	0	0.759	4.62E-26	LINC01091
1.34E-30	-1.337173761	0	0.759	4.62E-26	AOPEP
1.34E-30	-1.828919953	0	0.759	4.62E-26	MIR4300HG
1.34E-30	-1.15589673	0	0.759	4.62E-26	CENPI
1.34E-30	-1.662254262	0	0.759	4.62E-26	LINC02742
1.61E-30	-1.489051934	0.031	0.843	5.57E-26	ENOX2
1.63E-30	-0.908580034	0.016	0.807	5.63E-26	NCOA5
1.64E-30	-1.372725106	0.062	0.916	5.65E-26	DYRK1A
1.78E-30	-1.450177157	0.07	0.94	6.14E-26	RSRC1
1.78E-30	-1.106135117	0.008	0.783	6.15E-26	ZGRF1
1.83E-30	-1.175109243	0.031	0.843	6.31E-26	ASXL2
1.97E-30	-1.581973595	0.078	0.928	6.81E-26	WDFY4
2.10E-30	-1.053592706	0.016	0.807	7.27E-26	TUT4
2.24E-30	-1.127426865	0.016	0.807	7.75E-26	DDB2
2.31E-30	-2.207884185	0.227	1	7.98E-26	ITPR2
2.37E-30	-1.223110078	0.031	0.855	8.18E-26	RALGAPA2
2.74E-30	-1.152666698	0.047	0.892	9.44E-26	ZNF292
2.76E-30	-1.718689275	0.086	0.94	9.52E-26	NFIA
2.81E-30	-1.557029258	0.055	0.892	9.71E-26	PBX3
3.02E-30	-1.424590484	0.047	0.88	1.04E-25	ITPR1
3.30E-30	-1.180924662	0.062	0.928	1.14E-25	NSD1
3.43E-30	-1.178636812	0.039	0.855	1.18E-25	SPECC1L
3.52E-30	-1.70463244	0.078	0.94	1.22E-25	EPS8
3.95E-30	-1.395673502	0.016	0.795	1.36E-25	NCAPD3
4.63E-30	-0.99519363	0.016	0.795	1.60E-25	NDUFAF6
5.04E-30	-1.137005308	0.008	0.771	1.74E-25	FANCA
5.06E-30	-1.729908085	0.031	0.819	1.75E-25	SMC4
5.41E-30	-1.202643672	0	0.747	1.87E-25	GSTCD
5.41E-30	-1.659755251	0	0.747	1.87E-25	KNL1
5.87E-30	-1.815372898	0.117	0.952	2.03E-25	FTX
6.48E-30	-1.553841986	0.078	0.928	2.24E-25	PHIP
6.52E-30	-1.114774107	0.008	0.771	2.25E-25	VPS45
6.58E-30	-1.155366728	0.023	0.819	2.27E-25	KDM4C
6.77E-30	-1.473457901	0.055	0.892	2.34E-25	CLASP1
7.20E-30	-1.031420083	0.031	0.843	2.49E-25	NAA15
7.38E-30	-1.438899066	0.117	0.988	2.55E-25	ITFG1
7.44E-30	-2.062076724	0.133	0.952	2.57E-25	MED13L
8.13E-30	-1.208927884	0.039	0.855	2.81E-25	USP9Y
8.41E-30	-1.202368903	0.031	0.843	2.90E-25	KDM6A
8.90E-30	-1.576932311	0.016	0.783	3.07E-25	NCAPG2
8.91E-30	-1.338785819	0.039	0.867	3.08E-25	MTAP
9.02E-30	-1.604907862	0.023	0.807	3.11E-25	FAR2
9.58E-30	-0.971534697	0.023	0.819	3.31E-25	SEC22A
9.81E-30	-1.073589141	0.031	0.843	3.39E-25	SFMBT1
9.98E-30	-2.026972303	0.125	0.976	3.45E-25	SRGAP2B
1.12E-29	-1.662629243	0.023	0.807	3.88E-25	KCNK13
1.26E-29	-1.353086202	0.07	0.928	4.34E-25	PARP8
1.28E-29	-1.422074585	0.031	0.831	4.42E-25	CMSS1
1.41E-29	-1.257198993	0.055	0.88	4.85E-25	SUGP2
1.43E-29	-1.142561775	0.047	0.867	4.95E-25	POLK
1.47E-29	-2.003753389	0.062	0.855	5.07E-25	BNC2
1.48E-29	-1.683412771	0.016	0.783	5.12E-25	RNF150
1.51E-29	-1.059087765	0.008	0.759	5.20E-25	ZNF107
1.52E-29	-1.829150493	0.141	0.976	5.25E-25	INPP5D
1.53E-29	-1.457069362	0.062	0.904	5.28E-25	STAU2
1.63E-29	-2.324020572	0.188	0.964	5.63E-25	MAML2
1.67E-29	-1.376409025	0.062	0.904	5.77E-25	CHCHD3
1.68E-29	-1.337638805	0.039	0.843	5.82E-25	MON2
1.75E-29	-1.782273966	0.094	0.94	6.04E-25	GALNT2
1.97E-29	-1.233618562	0.039	0.855	6.82E-25	SRBD1
1.99E-29	-0.967955739	0.047	0.88	6.86E-25	TRAPPC12
2.03E-29	-1.594864654	0.062	0.88	7.00E-25	SCAPER
2.16E-29	-1.532253978	0	0.735	7.45E-25	MELK
2.16E-29	-1.662982747	0.094	0.964	7.47E-25	MTHFD1L
2.45E-29	-1.011815142	0.047	0.88	8.47E-25	CTDSPL2
2.46E-29	-1.102780406	0.016	0.783	8.50E-25	EPC2
2.54E-29	-1.372185362	0.023	0.807	8.76E-25	UMAD1
2.77E-29	-1.110738817	0.031	0.831	9.57E-25	TBC1D12
2.87E-29	-0.904020488	0.008	0.759	9.90E-25	KCNMB1
2.87E-29	-1.126181473	0.008	0.759	9.90E-25	MICU3
3.07E-29	-1.74044105	0.07	0.892	1.06E-24	SUMF1
3.27E-29	-1.400182065	0.016	0.783	1.13E-24	MIR99AHG
3.34E-29	-1.718600595	0.109	0.94	1.15E-24	ARID1B
3.38E-29	-1.41604985	0.016	0.783	1.17E-24	CLSPN
3.38E-29	-1.378916664	0.016	0.783	1.17E-24	R3HDM1
3.55E-29	-1.445937125	0.047	0.855	1.23E-24	CNTLN
3.57E-29	-1.304962844	0.055	0.867	1.23E-24	FGD2
3.67E-29	-1.903552279	0.07	0.88	1.27E-24	NHSL1
3.67E-29	-1.370252563	0.062	0.892	1.27E-24	OSBPL3
3.67E-29	-1.377172167	0.078	0.928	1.27E-24	SRSF4
3.84E-29	-1.296949855	0.062	0.904	1.33E-24	RIC1
3.91E-29	-1.614086158	0.062	0.88	1.35E-24	CEP192
3.93E-29	-1.130386141	0.023	0.807	1.36E-24	RNF38
4.31E-29	-1.079863621	0.023	0.807	1.49E-24	ATG10
4.41E-29	-1.842987155	0.109	0.964	1.52E-24	IKZF1
4.53E-29	-1.697300516	0.086	0.928	1.56E-24	HIVEP3
4.56E-29	-2.186925763	0.312	0.988	1.57E-24	APBB1IP
4.67E-29	-1.042310434	0.031	0.831	1.61E-24	VPS13D
5.04E-29	-1.577334915	0.031	0.819	1.74E-24	RFC3
5.49E-29	-1.079358696	0.016	0.771	1.90E-24	HMBOX1
5.58E-29	-1.150713093	0.008	0.747	1.93E-24	STK32B
6.04E-29	-1.252064939	0.016	0.771	2.08E-24	TRAF3IP2-AS1
6.42E-29	-1.807937286	0.086	0.928	2.22E-24	RPS6KA2
6.57E-29	-1.171535691	0.062	0.916	2.27E-24	APPL2
6.97E-29	-1.126303646	0.062	0.916	2.41E-24	SMC5
6.98E-29	-1.249280043	0.008	0.747	2.41E-24	ATXN7L1
7.39E-29	-1.370234619	0.078	0.928	2.55E-24	PHTF2
7.42E-29	-1.496004466	0.086	0.928	2.56E-24	ELF2
7.91E-29	-1.200047372	0.062	0.892	2.73E-24	TRPM7
7.91E-29	3.001861458	0.961	0.952	2.73E-24	CTSB
8.02E-29	-1.415050615	0.016	0.771	2.77E-24	KIF20B
8.45E-29	-1.287940255	0.078	0.916	2.92E-24	TET2
8.50E-29	-1.272569457	0.031	0.819	2.93E-24	LMNB1
8.50E-29	-1.077892783	0	0.723	2.93E-24	ANKMY1
8.50E-29	-1.802214206	0	0.723	2.93E-24	Z94721.1
8.50E-29	-0.930122939	0	0.723	2.93E-24	WDHD1
8.50E-29	-0.965976	0	0.723	2.93E-24	GINS1
8.68E-29	-1.297971177	0.086	0.964	3.00E-24	RAPGEF6
8.73E-29	-1.364016839	0.039	0.843	3.01E-24	FAM149A
8.76E-29	-1.37001011	0.031	0.819	3.03E-24	SCFD2
9.03E-29	-1.407347754	0.055	0.867	3.12E-24	GAREM1
9.05E-29	-1.807725458	0.078	0.904	3.12E-24	ZBTB16
9.27E-29	-1.02652918	0.039	0.843	3.20E-24	ROCK2
9.93E-29	-1.493933753	0.008	0.747	3.43E-24	CDKN2B-AS1
1.03E-28	-1.302658358	0.086	0.952	3.57E-24	XRN1
1.06E-28	-1.147182686	0.008	0.747	3.65E-24	RFWD3
1.08E-28	-1.183616193	0.008	0.747	3.71E-24	PLPP1
1.10E-28	-1.447326314	0.016	0.771	3.79E-24	DEPTOR
1.14E-28	-1.266127845	0.094	0.952	3.94E-24	SENP6
1.15E-28	-0.844660213	0.031	0.819	3.98E-24	RPTOR
1.16E-28	-1.668529167	0.031	0.807	4.02E-24	RASSF8
1.27E-28	-1.706254332	0.125	0.976	4.38E-24	TBC1D5
1.36E-28	-1.307487284	0.062	0.904	4.70E-24	UBAC2
1.36E-28	-1.656113022	0.086	0.928	4.70E-24	FLI1
1.41E-28	-1.046652645	0.016	0.771	4.88E-24	MRTFB
1.44E-28	-1.075948455	0.023	0.783	4.96E-24	RRM1
1.54E-28	-1.034218042	0.023	0.795	5.31E-24	PDE7A
1.55E-28	-1.386884875	0.07	0.916	5.35E-24	PDS5B
1.59E-28	-1.150939025	0.023	0.795	5.48E-24	SMC2
1.66E-28	-1.647050584	0.102	0.952	5.72E-24	RASAL2
1.72E-28	-0.877557025	0.031	0.819	5.93E-24	CCNT2
1.75E-28	-1.181923568	0.047	0.855	6.03E-24	NLK
1.75E-28	-1.620538111	0.109	0.94	6.06E-24	TBC1D22A
1.80E-28	-1.15316725	0.047	0.855	6.21E-24	MSH3
1.94E-28	-1.894551385	0.164	0.976	6.69E-24	ADAM28
1.95E-28	-1.858572026	0.164	0.988	6.72E-24	MYCBP2
1.96E-28	-1.029694455	0.039	0.831	6.76E-24	NRF1
1.99E-28	-1.134141276	0.062	0.904	6.87E-24	NKTR
2.13E-28	-1.930316019	0.375	1	7.36E-24	EPB41L2
2.28E-28	-1.387205736	0.047	0.855	7.89E-24	WDR7
2.33E-28	-1.742255287	0.039	0.807	8.04E-24	EZH2
2.34E-28	-1.466024488	0.055	0.855	8.07E-24	ARHGAP6
2.36E-28	-1.103161531	0.023	0.783	8.15E-24	HEATR5B
2.71E-28	-1.606285408	0.023	0.771	9.37E-24	PLCL1
2.75E-28	-1.277072987	0.016	0.759	9.51E-24	RFX3
2.76E-28	-1.318969681	0.062	0.867	9.53E-24	SETD5
2.79E-28	-1.150470363	0.055	0.867	9.62E-24	STAMBPL1
2.84E-28	-1.140023455	0.094	0.964	9.81E-24	PLCG2
2.86E-28	-1.652262817	0.156	0.964	9.87E-24	IRAK3
2.96E-28	-1.308806159	0.055	0.867	1.02E-23	HDAC4
2.97E-28	-1.424587069	0.07	0.88	1.02E-23	FER
3.09E-28	-1.15625221	0.008	0.735	1.07E-23	HSPBAP1
3.13E-28	-1.43416475	0.078	0.928	1.08E-23	FAM135A
3.31E-28	-0.985329291	0	0.711	1.14E-23	MED12L
3.33E-28	-1.166346217	0.062	0.892	1.15E-23	PHC3
3.39E-28	-1.22121585	0.031	0.807	1.17E-23	RPS6KC1
3.77E-28	-1.625651363	0.141	0.988	1.30E-23	PKN2
4.01E-28	-1.046731796	0.016	0.759	1.38E-23	BCAR3
4.12E-28	-1.648502587	0.078	0.892	1.42E-23	CAMK1D
4.33E-28	-1.125715249	0.031	0.807	1.49E-23	ATAD5
4.35E-28	-1.401172448	0.031	0.795	1.50E-23	DTNA
4.38E-28	-0.995604472	0.008	0.735	1.51E-23	NLRC5
4.52E-28	-1.067741971	0.07	0.916	1.56E-23	KLHL2
4.98E-28	-0.949111563	0.039	0.831	1.72E-23	MAPK14
5.22E-28	4.022591716	0.938	0.639	1.80E-23	CTSD
5.48E-28	-0.870915096	0.016	0.759	1.89E-23	NUP107
5.90E-28	3.047693201	0.984	0.964	2.04E-23	FTH1
6.23E-28	-1.399617788	0.062	0.88	2.15E-23	MLLT10
6.75E-28	-1.448340668	0.086	0.904	2.33E-23	USP34
7.47E-28	-0.993321598	0.031	0.807	2.58E-23	HERC2
7.94E-28	-1.212036237	0.086	0.916	2.74E-23	GLS
8.08E-28	-1.267115291	0.055	0.855	2.79E-23	PACS1
8.21E-28	-1.528440407	0.07	0.867	2.84E-23	ATF7IP
8.78E-28	-1.420831325	0.094	0.928	3.03E-23	PUM2
9.25E-28	-1.658754878	0.094	0.892	3.19E-23	TMPO
9.25E-28	-1.310413627	0.078	0.916	3.19E-23	BCL2
9.51E-28	-2.00226058	0.414	0.988	3.28E-23	FKBP5
9.90E-28	-1.435278811	0.047	0.819	3.42E-23	FAM111A
1.04E-27	-1.540211141	0.078	0.88	3.59E-23	TAF15
1.05E-27	-1.70722224	0.125	0.952	3.62E-23	SRGAP2C
1.07E-27	-1.139129631	0.047	0.831	3.68E-23	SLF2
1.08E-27	-1.66826289	0.125	0.952	3.73E-23	ATM
1.08E-27	-1.198117462	0.008	0.723	3.73E-23	AC120193.1
1.12E-27	-1.147617822	0.07	0.892	3.86E-23	FAR1
1.15E-27	-1.404493738	0.031	0.783	3.96E-23	CDK5RAP2
1.25E-27	-1.661819476	0.133	0.988	4.30E-23	EIF4G3
1.27E-27	-1.001448531	0	0.699	4.39E-23	TBC1D31
1.27E-27	-0.969803265	0	0.699	4.39E-23	PPP1R12B
1.27E-27	-1.484052638	0	0.699	4.39E-23	ANK2
1.27E-27	-1.27070993	0	0.699	4.39E-23	MND1
1.31E-27	-1.248527274	0.008	0.723	4.51E-23	SRGAP3
1.40E-27	2.882512097	0.984	0.988	4.84E-23	APOE
1.42E-27	-1.35389728	0.078	0.916	4.90E-23	PLCL2
1.48E-27	1.934925022	1	1	5.09E-23	HLA-B
1.48E-27	1.762111018	1	1	5.09E-23	B2M
1.49E-27	-1.002205114	0.016	0.747	5.15E-23	BICRAL
1.50E-27	-2.034330427	0.156	0.964	5.16E-23	NCK2
1.53E-27	-1.139626012	0.07	0.892	5.29E-23	E2F3
1.57E-27	-1.219938519	0.094	0.928	5.41E-23	ANKRD10
1.58E-27	-1.151723852	0.039	0.819	5.47E-23	PDSS2
1.58E-27	-1.366644856	0.055	0.843	5.47E-23	FAM13A
1.61E-27	-1.309207738	0.039	0.807	5.54E-23	INVS
1.65E-27	-1.733900665	0.133	0.964	5.68E-23	LPP
1.68E-27	-1.173818099	0.008	0.723	5.81E-23	GEN1
1.74E-27	-1.2770083	0.07	0.88	6.00E-23	VRK2
1.78E-27	-0.970145126	0.039	0.819	6.16E-23	ZNF280D
1.88E-27	-1.271832802	0.078	0.916	6.51E-23	ERC1
1.90E-27	-1.651897156	0.109	0.952	6.56E-23	IGSF21
1.91E-27	-1.087078211	0.016	0.747	6.60E-23	ANKRD36
1.92E-27	-2.275784895	0.008	0.711	6.63E-23	DIAPH3
2.03E-27	-0.98055851	0.016	0.747	7.03E-23	PIP5K1A
2.04E-27	-1.22461293	0.023	0.759	7.05E-23	GPHN
2.06E-27	-1.341785266	0.078	0.892	7.11E-23	KANSL1
2.06E-27	-1.586574867	0.062	0.843	7.12E-23	LYST
2.14E-27	-0.885764509	0.023	0.771	7.39E-23	MRE11
2.40E-27	-1.31006094	0.086	0.916	8.29E-23	OSBPL1A
3.09E-27	-1.180713683	0.047	0.831	1.07E-22	SGMS1
3.09E-27	-1.213672448	0.008	0.711	1.07E-22	ULK4
3.09E-27	-1.22174739	0.008	0.711	1.07E-22	AC012150.1
3.12E-27	-1.738760651	0.141	0.976	1.08E-22	PALD1
3.30E-27	-1.113143593	0.078	0.904	1.14E-22	ARID2
3.41E-27	-1.114106936	0.031	0.783	1.18E-22	MCPH1
3.42E-27	-0.987405054	0.078	0.916	1.18E-22	INTS10
3.70E-27	-0.974938476	0.039	0.807	1.28E-22	TRIM33
4.45E-27	-1.372527279	0.109	0.916	1.54E-22	LARP4B
4.51E-27	-1.883235272	0.172	0.964	1.56E-22	DENND3
4.64E-27	-1.158567544	0.062	0.867	1.60E-22	ARFGEF1
4.78E-27	-1.462342313	0.117	0.952	1.65E-22	TBC1D1
4.82E-27	-1.028866679	0	0.687	1.66E-22	CEP57L1
4.82E-27	-0.865611941	0	0.687	1.66E-22	GLMN
4.82E-27	-0.988178893	0	0.687	1.66E-22	FGFR1OP
4.82E-27	-1.285145297	0	0.687	1.66E-22	APBA1
4.96E-27	-0.953796575	0.023	0.759	1.71E-22	ZNF721
5.44E-27	-1.067764991	0.039	0.807	1.88E-22	TBC1D2B
5.65E-27	-1.037091339	0.016	0.735	1.95E-22	S100PBP
5.97E-27	-1.183473933	0.078	0.904	2.06E-22	GALNT10
6.08E-27	-1.364899982	0.109	0.952	2.10E-22	COP1
6.18E-27	-1.087554233	0.008	0.711	2.13E-22	LINC02642
6.38E-27	-0.903938478	0.008	0.711	2.20E-22	ZNF846
6.38E-27	-0.966405855	0.008	0.711	2.20E-22	FANCD2
6.38E-27	-0.97520952	0.008	0.711	2.20E-22	SUCLA2
6.38E-27	-0.866985797	0.008	0.711	2.20E-22	ABHD15-AS1
6.53E-27	-1.099929319	0.023	0.759	2.25E-22	MCF2L
6.62E-27	-1.016594953	0.031	0.783	2.28E-22	TMX3
6.71E-27	-1.871474129	0.234	0.988	2.32E-22	DOCK2
6.77E-27	-1.0646613	0.039	0.795	2.34E-22	ANKRD36C
6.81E-27	-1.369276081	0.102	0.916	2.35E-22	COG5
6.98E-27	-1.269290885	0.062	0.855	2.41E-22	RUNX2
7.11E-27	-1.0882898	0.039	0.807	2.45E-22	DIP2A
7.15E-27	-0.998868044	0.023	0.759	2.47E-22	SLC25A13
7.30E-27	-1.241101456	0.086	0.904	2.52E-22	TMCC1
7.43E-27	-0.918281437	0.047	0.831	2.57E-22	SCAF8
7.91E-27	-1.126434158	0.078	0.904	2.73E-22	MRTFA
8.23E-27	-0.805418333	0.062	0.867	2.84E-22	CBX5
8.76E-27	-1.34192415	0.125	0.952	3.02E-22	BAZ2B
8.89E-27	-1.088667443	0.086	0.904	3.07E-22	MAPKAP1
8.99E-27	-1.435768842	0.102	0.916	3.11E-22	TANC2
9.20E-27	-1.725621553	0.422	1	3.18E-22	MEF2C
9.63E-27	-1.086869775	0.078	0.904	3.33E-22	RICTOR
9.80E-27	-1.078817889	0.023	0.747	3.38E-22	IQCB1
9.85E-27	-1.672771457	0.117	0.928	3.40E-22	SRGAP1
9.94E-27	-1.361381246	0.086	0.904	3.43E-22	DOCK11
1.08E-26	-2.012701177	0.055	0.807	3.73E-22	HDAC9
1.13E-26	-1.364211315	0.109	0.94	3.90E-22	PAK1
1.14E-26	-0.852232941	0.039	0.807	3.93E-22	RAD51AP1
1.18E-26	-1.064121237	0.047	0.819	4.07E-22	RNGTT
1.23E-26	-1.14310763	0.062	0.867	4.24E-22	FARP1
1.34E-26	-1.08989742	0.062	0.867	4.62E-22	CTTNBP2NL
1.35E-26	-1.080956576	0.031	0.771	4.68E-22	SLX4IP
1.37E-26	-1.081022496	0.047	0.819	4.71E-22	ZNF33A
1.38E-26	-1.362836374	0.062	0.831	4.77E-22	CDK19
1.41E-26	-1.019171839	0.023	0.747	4.87E-22	ZNF451
1.44E-26	-1.204612294	0.07	0.88	4.96E-22	LRRK2
1.51E-26	-0.99733684	0.039	0.795	5.20E-22	RBM33
1.57E-26	-1.071395992	0.094	0.916	5.43E-22	LUC7L2
1.59E-26	-0.775253186	0.062	0.867	5.48E-22	HPS3
1.59E-26	-0.952054111	0.023	0.747	5.50E-22	RAB28
1.60E-26	-1.049525996	0.016	0.723	5.53E-22	PRH1
1.61E-26	-1.091696797	0.047	0.807	5.55E-22	POGZ
1.66E-26	-1.186052904	0.047	0.807	5.71E-22	FBXW7
1.68E-26	-1.478770803	0.117	0.964	5.81E-22	SOCS6
1.69E-26	-0.974057385	0.023	0.747	5.85E-22	CASP8AP2
1.74E-26	-1.113623502	0.039	0.795	6.02E-22	AGTPBP1
1.77E-26	-0.891108051	0.055	0.843	6.09E-22	RNF216
1.80E-26	-0.971264322	0.023	0.747	6.21E-22	POLR2J3
1.80E-26	-1.162997127	0.07	0.88	6.21E-22	GPATCH8
1.81E-26	-1.185216054	0	0.675	6.24E-22	CHSY3
1.81E-26	-1.06432818	0	0.675	6.24E-22	CCDC7
1.81E-26	-1.128041046	0	0.675	6.24E-22	PARPBP
1.81E-26	-0.875088925	0	0.675	6.24E-22	CHEK2
1.83E-26	-1.133271735	0.047	0.819	6.31E-22	YAF2
1.86E-26	-1.117826753	0.047	0.807	6.42E-22	ASXL1
1.90E-26	-1.083410641	0.062	0.855	6.56E-22	NEK7
2.00E-26	-1.643578542	0.172	0.988	6.89E-22	USP15
2.05E-26	-1.039698888	0.016	0.723	7.08E-22	ZDHHC21
2.15E-26	-1.402703744	0.047	0.807	7.43E-22	ZNF407
2.18E-26	-1.30315549	0.117	0.964	7.52E-22	FRYL
2.22E-26	-1.197170146	0.023	0.747	7.68E-22	CASK
2.30E-26	-1.324424971	0.133	0.976	7.95E-22	AOAH
2.39E-26	-1.085969453	0.008	0.699	8.24E-22	AP001347.1
2.41E-26	-0.999149447	0.039	0.795	8.33E-22	VPS50
2.44E-26	-1.594797609	0.133	0.952	8.44E-22	RERE
2.54E-26	-0.957446301	0.031	0.771	8.76E-22	GAB3
2.72E-26	-1.074000054	0.055	0.831	9.39E-22	ATP9B
2.76E-26	-1.000989476	0.102	0.928	9.52E-22	NCOR2
2.92E-26	-1.82329463	0.242	0.988	1.01E-21	TBXAS1
3.01E-26	-1.045217894	0.023	0.747	1.04E-21	ATE1
3.09E-26	-1.281960589	0.062	0.831	1.07E-21	BLNK
3.10E-26	-0.956990559	0.023	0.747	1.07E-21	TIAM2
3.29E-26	-1.192755285	0.086	0.904	1.14E-21	LRRC8C
3.32E-26	-0.822744091	0.031	0.771	1.14E-21	NFX1
3.50E-26	-1.419841199	0.031	0.759	1.21E-21	DPH6
3.60E-26	-1.149165485	0.031	0.759	1.24E-21	AHI1
3.66E-26	-1.442854719	0.039	0.771	1.27E-21	FBXL17
3.74E-26	-1.341788801	0.117	0.94	1.29E-21	ASH1L
3.75E-26	-0.885021174	0.039	0.795	1.29E-21	ZNF652
4.24E-26	-0.981546953	0.016	0.711	1.46E-21	EYA3
4.63E-26	-1.034676593	0.023	0.735	1.60E-21	CRLF3
4.97E-26	-0.845174964	0.055	0.831	1.72E-21	AMBRA1
5.15E-26	-1.009384786	0.031	0.759	1.78E-21	STRADA
5.55E-26	-1.058444949	0.023	0.735	1.91E-21	TAF3
5.69E-26	-1.222020522	0.125	0.976	1.96E-21	SGK3
5.73E-26	-0.979627681	0.055	0.831	1.98E-21	MAP4K3
5.80E-26	-1.044989033	0.031	0.759	2.00E-21	TOPBP1
5.86E-26	-1.388609373	0.148	1	2.02E-21	PRKDC
5.97E-26	-1.04536515	0.031	0.759	2.06E-21	INPP4A
6.10E-26	-1.594911333	0.547	1	2.11E-21	QKI
6.13E-26	-1.210683887	0.078	0.88	2.12E-21	ARHGAP12
6.61E-26	-0.979401337	0.055	0.831	2.28E-21	CENPC
6.69E-26	-1.046161853	0	0.663	2.31E-21	STIL
6.69E-26	-0.891177296	0	0.663	2.31E-21	LCLAT1
6.71E-26	-1.178210081	0.016	0.711	2.32E-21	CACNA1D
7.17E-26	2.131701385	0.992	0.928	2.47E-21	TMSB10
7.27E-26	-1.017797503	0.023	0.735	2.51E-21	DAAM1
7.56E-26	-1.145461536	0.086	0.867	2.61E-21	EPC1
8.01E-26	-1.760120238	0.242	0.988	2.77E-21	BACH1
8.02E-26	-1.661954519	0.234	0.988	2.77E-21	JMJD1C
8.04E-26	-1.265671759	0.008	0.687	2.78E-21	FANCC
8.11E-26	-1.007577037	0.039	0.771	2.80E-21	OSBPL9
8.56E-26	-1.385865823	0.008	0.687	2.96E-21	NCKAP5
8.56E-26	-1.071247116	0.008	0.687	2.96E-21	UBAP2
8.65E-26	-1.077145937	0.047	0.807	2.99E-21	NBAS
8.78E-26	-1.072918737	0.031	0.759	3.03E-21	CPED1
8.83E-26	-0.773797345	0.008	0.687	3.05E-21	ERCC6
9.03E-26	2.348754213	0.961	0.964	3.12E-21	PSAP
9.13E-26	-1.038512886	0.07	0.855	3.15E-21	FAM53B
9.59E-26	-1.200396782	0.047	0.795	3.31E-21	ANKIB1
9.67E-26	-0.990534809	0.039	0.771	3.34E-21	FRRS1
9.68E-26	-0.971657407	0.016	0.711	3.34E-21	DOP1A
1.01E-25	-1.137307648	0.023	0.735	3.50E-21	LIN52
1.01E-25	-1.209071228	0.023	0.723	3.50E-21	TBCK
1.04E-25	-1.723259019	0.188	0.988	3.58E-21	ABR
1.08E-25	-1.061196162	0.062	0.843	3.72E-21	GATAD2B
1.08E-25	-1.301847522	0.07	0.855	3.73E-21	SPECC1
1.12E-25	-0.801679896	0.039	0.783	3.85E-21	OIP5-AS1
1.12E-25	-0.833851365	0.047	0.807	3.87E-21	BTBD10
1.35E-25	-1.019035476	0.031	0.747	4.68E-21	SLC20A2
1.36E-25	-1.123326854	0.07	0.843	4.68E-21	FBXL5
1.37E-25	-0.979604855	0.039	0.771	4.74E-21	ATXN7
1.45E-25	-0.833759628	0.031	0.759	5.01E-21	TRAPPC10
1.48E-25	-0.849022356	0.047	0.795	5.10E-21	ARHGAP17
1.58E-25	-2.547416415	0.008	0.675	5.46E-21	XACT
1.60E-25	-1.173231623	0.062	0.831	5.54E-21	CHKA
1.64E-25	-1.248929202	0.039	0.771	5.65E-21	GMDS
1.69E-25	-1.108864795	0.023	0.723	5.84E-21	ZNF83
1.79E-25	-1.052555245	0.062	0.831	6.20E-21	PPP6R2
1.80E-25	-0.987162694	0.023	0.723	6.20E-21	MED27
1.86E-25	-1.072237573	0.047	0.795	6.42E-21	PSPC1
1.89E-25	-0.990258878	0.062	0.843	6.53E-21	RNASEH2B
2.19E-25	-1.540409203	0.156	0.964	7.56E-21	TBL1XR1
2.38E-25	-0.935630289	0.031	0.747	8.20E-21	UBE2E3
2.39E-25	-1.02563101	0.039	0.771	8.25E-21	RFX7
2.45E-25	-0.980834511	0	0.651	8.46E-21	SLC38A9
2.45E-25	-1.507501947	0	0.651	8.46E-21	ARHGAP11B
2.45E-25	-1.348798607	0	0.651	8.46E-21	BUB1B
2.46E-25	-0.96108874	0.039	0.771	8.50E-21	ATP10D
2.46E-25	-0.836993285	0.039	0.771	8.50E-21	HLTF
2.49E-25	-1.135719577	0.07	0.855	8.61E-21	SETD2
2.68E-25	-0.969601054	0.008	0.675	9.25E-21	AC092821.3
2.69E-25	-1.068811794	0.016	0.699	9.28E-21	CEP152
2.74E-25	-0.940197836	0.062	0.831	9.45E-21	TMEM131
2.86E-25	-0.677260578	0.016	0.699	9.86E-21	TYW1
2.90E-25	-1.033556391	0.023	0.723	1.00E-20	TTLL5
2.99E-25	-0.791191231	0.023	0.723	1.03E-20	EIPR1
3.03E-25	-0.949017053	0.016	0.699	1.05E-20	RCOR1
3.04E-25	-1.286187088	0.102	0.892	1.05E-20	TTC7A
3.05E-25	-0.856899264	0.078	0.88	1.05E-20	DDX39B
3.19E-25	-1.36846403	0.102	0.904	1.10E-20	CUL1
3.23E-25	-1.151749583	0.008	0.675	1.11E-20	NCAPG
3.23E-25	-0.755984456	0.008	0.675	1.11E-20	UIMC1
3.23E-25	-0.8676722	0.008	0.675	1.11E-20	WDR76
3.32E-25	-1.225786492	0.062	0.819	1.15E-20	FUT8
3.32E-25	-0.902309787	0.016	0.699	1.15E-20	PAXBP1
3.40E-25	-1.533637927	0.195	0.988	1.17E-20	SYK
3.43E-25	-0.944793517	0.016	0.699	1.18E-20	COX10-AS1
3.51E-25	-1.207221449	0.086	0.88	1.21E-20	SND1
3.53E-25	-0.912168107	0.016	0.699	1.22E-20	MSI2
3.53E-25	-0.870588783	0.016	0.699	1.22E-20	CECR2
3.54E-25	-1.090066514	0.047	0.783	1.22E-20	ACBD6
3.58E-25	-0.916613651	0.023	0.723	1.23E-20	LMBR1
3.68E-25	-0.945728839	0.023	0.723	1.27E-20	SMC6
3.83E-25	-1.428245877	0.008	0.663	1.32E-20	KIF11
3.91E-25	-0.85579181	0.039	0.759	1.35E-20	DNAJC9
3.94E-25	-0.92534532	0.055	0.807	1.36E-20	AVL9
3.99E-25	-0.798969025	0.016	0.699	1.38E-20	EIF2B3
4.24E-25	-1.127607045	0.062	0.807	1.46E-20	STRN3
4.33E-25	-1.398894372	0.078	0.855	1.50E-20	ARL15
4.45E-25	-0.943579259	0.047	0.783	1.54E-20	MRPS28
4.53E-25	-1.129702353	0.039	0.759	1.56E-20	PIBF1
4.58E-25	-1.461591676	0.133	0.928	1.58E-20	KLHL5
4.66E-25	-0.943870248	0.039	0.759	1.61E-20	HECTD2
4.68E-25	-1.463990163	0.102	0.892	1.62E-20	CAMK2D
4.85E-25	-1.156861814	0.047	0.783	1.68E-20	TBC1D8
4.93E-25	-0.75768857	0.039	0.771	1.70E-20	MAP3K3
5.00E-25	-1.047073327	0.094	0.88	1.72E-20	LUC7L3
5.04E-25	-1.277027854	0.102	0.904	1.74E-20	CPEB3
5.25E-25	-0.750161588	0.031	0.747	1.81E-20	MCM3
5.75E-25	-1.445813953	0.109	0.904	1.99E-20	PRKAG2
6.22E-25	-1.326625666	0.094	0.867	2.15E-20	ZNRF2
6.63E-25	-1.323766991	0.125	0.964	2.29E-20	SBF2
6.67E-25	-1.569477229	0.172	0.976	2.30E-20	ZFAND3
6.84E-25	-0.841124379	0.047	0.783	2.36E-20	ATF7
7.13E-25	-0.9044615	0.07	0.855	2.46E-20	QSER1
7.24E-25	-0.866410681	0.047	0.783	2.50E-20	VPS53
7.26E-25	-1.249285897	0.148	0.964	2.51E-20	ZNF638
7.50E-25	-1.182857707	0.047	0.771	2.59E-20	SSBP2
7.59E-25	-1.138510385	0.109	0.94	2.62E-20	ARGLU1
7.61E-25	-1.184482892	0.016	0.687	2.63E-20	WDPCP
7.85E-25	-1.04366674	0.016	0.687	2.71E-20	EXOC6B
7.97E-25	-0.735250133	0.055	0.807	2.75E-20	SFSWAP
8.26E-25	-1.760733174	0.289	0.988	2.85E-20	GNAQ
8.35E-25	-0.851127564	0.047	0.783	2.88E-20	CEPT1
8.37E-25	-1.250182839	0.062	0.819	2.89E-20	GTDC1
8.48E-25	-0.948016701	0.023	0.711	2.93E-20	DHFR
8.72E-25	-1.030530991	0.094	0.892	3.01E-20	EHMT1
9.31E-25	-1.368481383	0.094	0.88	3.21E-20	NCOA2
9.35E-25	-1.189137678	0.094	0.867	3.23E-20	PPP6R3
9.62E-25	-0.83166657	0.047	0.783	3.32E-20	CHFR
1.00E-24	-1.390507359	0.141	0.976	3.47E-20	PIP4K2A
1.03E-24	-1.048955919	0.016	0.687	3.56E-20	POLD3
1.04E-24	-0.986486954	0.078	0.855	3.60E-20	CCSER2
1.09E-24	-0.946428002	0.016	0.687	3.78E-20	ABHD18
1.13E-24	-0.955600057	0.008	0.663	3.90E-20	TRMT11
1.17E-24	-0.980634675	0.086	0.867	4.05E-20	PTPRA
1.18E-24	-1.171805352	0.109	0.904	4.08E-20	RBM6
1.19E-24	-0.99346773	0.047	0.771	4.09E-20	ARHGAP31
1.20E-24	-1.670605664	0.023	0.699	4.15E-20	NUSAP1
1.21E-24	-0.766389936	0.047	0.783	4.17E-20	ATG5
1.21E-24	-1.301921229	0.133	0.94	4.19E-20	SMCHD1
1.22E-24	-0.954073235	0.047	0.771	4.21E-20	MAP2K5
1.27E-24	-0.882528971	0.055	0.795	4.40E-20	SREK1
1.30E-24	-1.545848216	0.172	0.976	4.49E-20	ENTPD1
1.31E-24	-0.852908494	0.016	0.687	4.53E-20	KLHDC10
1.35E-24	-1.001690233	0.055	0.795	4.66E-20	RELCH
1.35E-24	-0.871540988	0.047	0.783	4.67E-20	STIM1
1.36E-24	-0.909096491	0.023	0.711	4.71E-20	DIS3L2
1.45E-24	-0.851207426	0.023	0.711	5.00E-20	BLM
1.49E-24	-0.772712737	0.031	0.735	5.13E-20	MAN1C1
1.49E-24	-0.991869507	0.062	0.807	5.16E-20	ARL6IP6
1.53E-24	-1.413550239	0.141	0.94	5.28E-20	PIAS1
1.56E-24	-1.53560272	0.062	0.795	5.39E-20	ERC2
1.58E-24	-0.759209819	0.031	0.735	5.44E-20	ASB3
1.58E-24	-0.639104116	0.031	0.735	5.44E-20	DCLRE1C
1.58E-24	-0.764707826	0.023	0.711	5.46E-20	GON4L
1.58E-24	-0.857365277	0.023	0.711	5.46E-20	PRORP
1.63E-24	-0.743796648	0.023	0.711	5.62E-20	UHRF1
1.65E-24	-1.041650495	0.07	0.831	5.70E-20	KIF16B
1.67E-24	-1.028818847	0.023	0.699	5.76E-20	SMG6
1.70E-24	-1.086608283	0.102	0.892	5.86E-20	HERC1
1.80E-24	-1.804856482	0.273	0.988	6.21E-20	PTPRJ
1.82E-24	-0.964010983	0.047	0.771	6.27E-20	DMTF1
1.84E-24	-1.115997861	0.055	0.795	6.34E-20	FAM168A
2.11E-24	-1.038276464	0.102	0.88	7.29E-20	CHD1
2.17E-24	-1.338313343	0.172	0.952	7.49E-20	TAB2
2.23E-24	-1.05032119	0.078	0.855	7.71E-20	KATNBL1
2.41E-24	-0.919480462	0.094	0.892	8.33E-20	UBE2E1
2.56E-24	-1.083193055	0.078	0.855	8.83E-20	RIF1
2.59E-24	-1.168619954	0.109	0.916	8.93E-20	SNX13
2.70E-24	-0.958946278	0.078	0.855	9.32E-20	NAP1L4
2.71E-24	-1.90794126	0.008	0.651	9.35E-20	ZFPM2-AS1
2.85E-24	-1.13240097	0.023	0.699	9.83E-20	LARGE1
2.86E-24	-1.00136452	0.047	0.771	9.87E-20	MPHOSPH9
2.86E-24	-1.101687303	0.047	0.771	9.87E-20	PCNA
3.16E-24	-0.85191311	0	0.627	1.09E-19	MIR29B2CHG
3.16E-24	-1.04719484	0	0.627	1.09E-19	CDC14A
3.16E-24	-1.152564975	0	0.627	1.09E-19	LINC01473
3.16E-24	-1.130506458	0	0.627	1.09E-19	CIP2A
3.16E-24	-0.8250642	0	0.627	1.09E-19	AC010210.1
3.16E-24	-1.250505029	0	0.627	1.09E-19	S100Z
3.16E-24	-1.629099741	0	0.627	1.09E-19	ANLN
3.16E-24	-1.102680137	0	0.627	1.09E-19	RYR1
3.16E-24	-0.934741813	0	0.627	1.09E-19	FIRRE
3.30E-24	-1.058503222	0.023	0.699	1.14E-19	LINC00342
3.30E-24	-0.907381103	0.023	0.699	1.14E-19	MAD1L1
3.40E-24	-1.075105225	0.047	0.759	1.17E-19	ZMYM4
3.46E-24	-1.200159448	0.016	0.675	1.19E-19	EHBP1
3.49E-24	-0.871751939	0.055	0.795	1.21E-19	WDR37
3.73E-24	-1.025525533	0.109	0.916	1.29E-19	SIPA1L2
3.85E-24	-1.450451492	0.172	0.976	1.33E-19	ACER3
4.02E-24	-0.754011913	0.016	0.675	1.39E-19	ZNF700
4.03E-24	-0.791660561	0.008	0.651	1.39E-19	NEMP1
4.13E-24	-0.827507622	0.055	0.795	1.42E-19	IRF2
4.14E-24	-1.397147712	0.156	0.952	1.43E-19	UTRN
4.15E-24	-0.903080813	0.039	0.747	1.43E-19	AC005670.3
4.16E-24	-1.171727001	0.008	0.651	1.44E-19	FAM111B
4.17E-24	-0.719404724	0.031	0.723	1.44E-19	MIOS
4.40E-24	-1.06108221	0.016	0.675	1.52E-19	XKR6
4.43E-24	-0.922883152	0.023	0.699	1.53E-19	SLC10A7
4.48E-24	-1.119567989	0.133	0.964	1.55E-19	PRKD3
4.62E-24	-0.888049076	0.047	0.771	1.59E-19	RABGAP1
4.65E-24	-0.817502802	0.039	0.747	1.60E-19	UBE4B
4.74E-24	-0.741800458	0.055	0.795	1.64E-19	C9orf72
4.83E-24	-1.092667264	0.109	0.892	1.67E-19	ZNF644
4.84E-24	-0.941322795	0.023	0.699	1.67E-19	PIP5K1B
4.94E-24	-0.776288656	0.086	0.88	1.71E-19	FBXW11
4.99E-24	-0.851530119	0.023	0.699	1.72E-19	CEP295
5.14E-24	-0.8240722	0.023	0.699	1.77E-19	SYNJ1
5.33E-24	-0.893109703	0.039	0.735	1.84E-19	FOXJ3
5.41E-24	-0.833464067	0.031	0.723	1.87E-19	SEC24B
5.49E-24	-1.557209361	0.219	1	1.89E-19	FGD4
5.51E-24	-1.022253055	0.07	0.819	1.90E-19	ARMH3
5.66E-24	-0.933961911	0.047	0.759	1.96E-19	UBASH3B
5.78E-24	-0.98937136	0.031	0.711	2.00E-19	CEP57
5.93E-24	-1.004909427	0.117	0.952	2.05E-19	SLC25A37
5.95E-24	-0.69274017	0.023	0.699	2.05E-19	TMED8
6.13E-24	-1.141944562	0.062	0.807	2.12E-19	GNG7
6.29E-24	-0.575084171	0.047	0.771	2.17E-19	PRIMPOL
6.44E-24	-0.630350421	0.031	0.723	2.22E-19	ZNF100
6.63E-24	-0.998834366	0.086	0.855	2.29E-19	TBC1D4
6.83E-24	-0.968355092	0.023	0.687	2.36E-19	PCED1B
7.10E-24	-1.05439469	0.047	0.759	2.45E-19	NCOA1
7.29E-24	-0.944812562	0.031	0.711	2.52E-19	RECK
7.40E-24	-1.08279902	0.086	0.831	2.56E-19	R3HDM2
7.41E-24	-1.002340599	0.07	0.831	2.56E-19	ATP11A
9.18E-24	-1.061764628	0.023	0.687	3.17E-19	ZEB1
9.25E-24	-0.772819978	0.062	0.807	3.19E-19	PARN
9.99E-24	-0.836690639	0.039	0.735	3.45E-19	TDRD7
1.07E-23	-2.172802745	0.016	0.651	3.71E-19	TOP2A
1.08E-23	-1.511459876	0.172	0.964	3.71E-19	TBC1D14
1.10E-23	-1.38719656	0.164	0.988	3.79E-19	RHBDF2
1.11E-23	-0.816060806	0.008	0.639	3.85E-19	ZNF254
1.11E-23	-0.894779385	0.008	0.639	3.85E-19	NRIR
1.12E-23	-1.874332933	0	0.614	3.86E-19	RRM2
1.12E-23	-1.281748399	0	0.614	3.86E-19	MAGI1
1.12E-23	-0.857932431	0	0.614	3.86E-19	KIF22
1.12E-23	-0.815504142	0	0.614	3.86E-19	ZNF519
1.12E-23	-0.719560975	0	0.614	3.86E-19	MCM8
1.12E-23	-0.92862998	0	0.614	3.86E-19	AC079793.1
1.12E-23	-0.778249196	0.062	0.807	3.87E-19	UBR3
1.13E-23	-1.187724144	0.031	0.699	3.89E-19	LIN54
1.17E-23	-0.871583207	0.055	0.783	4.05E-19	SMC3
1.18E-23	-0.796730501	0.047	0.759	4.06E-19	NUP160
1.19E-23	-0.941897026	0.086	0.855	4.12E-19	SMAD2
1.34E-23	-1.098361421	0.008	0.639	4.62E-19	KIF15
1.39E-23	-0.749669726	0.062	0.795	4.80E-19	USP1
1.40E-23	-0.966922161	0.086	0.855	4.83E-19	KIAA1109
1.41E-23	-1.659119343	0.375	0.976	4.87E-19	MBNL1
1.42E-23	-0.829919752	0.031	0.711	4.90E-19	NUTM2A-AS1
1.42E-23	-0.965952657	0.117	0.94	4.91E-19	WIPF3
1.46E-23	-0.935794451	0.016	0.663	5.04E-19	GAB1
1.47E-23	-0.851945089	0.008	0.639	5.06E-19	ZNF678
1.47E-23	-0.758460368	0.008	0.639	5.06E-19	HACE1
1.47E-23	-0.819792866	0.008	0.639	5.06E-19	DNA2
1.55E-23	-0.829851613	0.031	0.711	5.34E-19	NUP205
1.56E-23	-1.392994409	0.172	0.976	5.38E-19	ATG7
1.56E-23	-1.379699439	0.117	0.904	5.40E-19	AP3B1
1.67E-23	-0.871497245	0.094	0.867	5.77E-19	YTHDC2
1.70E-23	2.322129293	0.984	0.976	5.89E-19	C1QA
1.73E-23	-0.877410662	0.062	0.795	5.97E-19	ARMC8
1.74E-23	-0.866416029	0.031	0.711	5.99E-19	PTK2
1.74E-23	-0.751678688	0.016	0.663	6.02E-19	SREBF2
1.74E-23	-0.767394505	0.016	0.663	6.02E-19	BTRC
1.79E-23	-0.692950129	0.031	0.711	6.17E-19	SF3B3
1.80E-23	-0.775449547	0.016	0.663	6.20E-19	TCF19
1.80E-23	-0.603170155	0.016	0.663	6.20E-19	CHEK1
1.80E-23	-0.890759947	0.016	0.663	6.20E-19	AC079015.1
1.80E-23	-0.997376373	0.023	0.687	6.22E-19	R3HCC1L
1.81E-23	-1.220917762	0.062	0.783	6.24E-19	BICD1
1.84E-23	-0.839946625	0.031	0.711	6.35E-19	CBWD5
1.88E-23	-1.292535976	0.141	0.916	6.50E-19	CERS6
1.89E-23	-0.76413831	0.031	0.711	6.53E-19	NSMAF
1.90E-23	-1.017317214	0.133	0.952	6.56E-19	SMARCA2
1.91E-23	-0.891148458	0.023	0.687	6.59E-19	LINC01278
1.95E-23	-0.648909357	0.031	0.711	6.72E-19	LIG1
1.98E-23	-0.820322087	0.062	0.795	6.84E-19	LSM14A
1.98E-23	-1.251640437	0.133	0.916	6.85E-19	TFEC
2.06E-23	-1.425846991	0.125	0.928	7.12E-19	ARHGAP25
2.08E-23	-0.818136036	0.07	0.819	7.19E-19	BAZ1B
2.13E-23	-0.853423441	0.039	0.723	7.35E-19	AC118549.1
2.21E-23	-0.983836222	0.086	0.843	7.64E-19	BRAF
2.28E-23	-1.100076219	0.102	0.843	7.87E-19	CHD2
2.31E-23	-1.274792266	0.055	0.771	7.99E-19	RASGEF1C
2.32E-23	-0.813682555	0.07	0.819	8.00E-19	RNF111
2.41E-23	-1.199860717	0.156	0.976	8.31E-19	N4BP2L2
2.44E-23	-1.26603563	0.141	0.952	8.42E-19	MKLN1
2.57E-23	-0.626874854	0.047	0.759	8.88E-19	KLC1
2.59E-23	-1.072840546	0.117	0.916	8.95E-19	FBXO11
2.62E-23	-0.866162512	0.078	0.831	9.06E-19	SNX14
2.64E-23	-0.997512598	0.016	0.651	9.11E-19	LPAR1
2.70E-23	-1.063767841	0.109	0.892	9.34E-19	CHSY1
2.76E-23	-0.564476295	0.062	0.771	9.52E-19	BTBD9
2.86E-23	-1.464607636	0.18	0.952	9.87E-19	MERTK
2.88E-23	-1.578378116	0.227	1	9.96E-19	ZFHX3
3.11E-23	-1.923769113	0.312	0.964	1.07E-18	RUNX1
3.20E-23	-1.011517418	0.109	0.904	1.10E-18	LNPEP
3.21E-23	-0.92914521	0.062	0.783	1.11E-18	FNBP4
3.28E-23	-0.823547925	0.031	0.699	1.13E-18	ZNF43
3.28E-23	-0.911356504	0.031	0.699	1.13E-18	ARAP2
3.35E-23	-1.234684173	0.016	0.651	1.16E-18	DTL
3.39E-23	-1.114058183	0.023	0.675	1.17E-18	ELP4
3.41E-23	-0.631185403	0.062	0.795	1.18E-18	STX16
3.48E-23	-0.943719814	0.07	0.807	1.20E-18	GIGYF2
3.58E-23	-1.114084394	0.086	0.831	1.24E-18	PKD2
3.60E-23	-1.492326009	0.195	0.952	1.24E-18	SDCCAG8
3.62E-23	-0.917886391	0.086	0.855	1.25E-18	COA1
3.76E-23	-0.904992455	0.086	0.843	1.30E-18	PDE8A
3.81E-23	-0.955557876	0.023	0.675	1.31E-18	FOCAD
3.90E-23	-0.919583438	0	0.602	1.35E-18	PRELID2
3.90E-23	-0.956094243	0	0.602	1.35E-18	ZNF367
3.90E-23	-0.823782068	0	0.602	1.35E-18	GARNL3
3.90E-23	-1.015819359	0	0.602	1.35E-18	AC025569.1
3.90E-23	-0.994441162	0	0.602	1.35E-18	C21orf58
3.90E-23	-1.010905483	0	0.602	1.35E-18	MEF2C-AS1
3.90E-23	-0.795329651	0	0.602	1.35E-18	ELMO1-AS1
3.90E-23	-1.291730275	0	0.602	1.35E-18	AL162414.1
4.01E-23	-1.500222182	0.219	0.976	1.39E-18	1-Mar
4.03E-23	-1.182753455	0.047	0.735	1.39E-18	PCLAF
4.11E-23	-1.039271273	0.117	0.916	1.42E-18	GPD2
4.12E-23	-0.854041832	0.055	0.771	1.42E-18	GPATCH2L
4.14E-23	-1.020057005	0.109	0.904	1.43E-18	TIAM1
4.29E-23	-0.915532657	0.086	0.843	1.48E-18	CDK13
4.32E-23	-0.813905654	0.039	0.723	1.49E-18	GBF1
4.35E-23	-0.965422914	0.102	0.88	1.50E-18	SESN1
4.35E-23	-0.710105783	0.055	0.771	1.50E-18	FUBP1
4.40E-23	-1.114559234	0.086	0.843	1.52E-18	TMEM156
4.51E-23	-0.927361084	0.016	0.651	1.56E-18	MCM9
4.57E-23	-0.752993352	0.039	0.723	1.58E-18	MGA
4.65E-23	-1.618505876	0.227	0.976	1.60E-18	ZSWIM6
4.70E-23	-1.068612074	0.039	0.723	1.62E-18	PRKCH
4.70E-23	-0.877632014	0.039	0.723	1.62E-18	ZNF277
4.78E-23	-1.24781204	0.125	0.928	1.65E-18	MIS18BP1
4.81E-23	-0.759137431	0.023	0.675	1.66E-18	DIDO1
5.11E-23	-0.828845118	0.008	0.627	1.76E-18	CSTF3
5.11E-23	-0.818610301	0.008	0.627	1.76E-18	ZNF236
5.13E-23	-0.739250485	0.062	0.795	1.77E-18	LONP2
5.24E-23	-0.718434901	0.023	0.675	1.81E-18	TMEM260
5.32E-23	-1.230219067	0.07	0.795	1.84E-18	PRKCB
5.38E-23	-0.969862667	0.062	0.783	1.86E-18	USP25
5.42E-23	-0.765771628	0.039	0.723	1.87E-18	AGPAT5
5.43E-23	-1.047040667	0.109	0.892	1.87E-18	ZNF148
5.46E-23	-0.96768885	0.086	0.831	1.89E-18	TMEM65
5.55E-23	-0.887228952	0.016	0.651	1.92E-18	NOD1
5.62E-23	-1.391553708	0.164	0.988	1.94E-18	P2RY12
5.64E-23	-0.650295401	0.047	0.747	1.95E-18	REV1
5.72E-23	-0.865156273	0.016	0.651	1.97E-18	DIPK1A
5.72E-23	-0.818107405	0.023	0.675	1.98E-18	USP48
5.84E-23	-0.896787603	0.062	0.783	2.02E-18	YEATS2
5.98E-23	-1.63754477	0.094	0.807	2.07E-18	IMMP2L
6.06E-23	-0.832311346	0.023	0.675	2.09E-18	TRRAP
6.53E-23	-0.891218226	0.086	0.843	2.26E-18	SMG1
6.81E-23	-0.67479729	0.023	0.675	2.35E-18	ZYG11B
6.93E-23	-0.79103899	0.055	0.771	2.39E-18	SMAD4
7.01E-23	-0.754323457	0.109	0.892	2.42E-18	KIF2A
7.51E-23	-1.102780942	0.094	0.855	2.59E-18	DLG1
7.57E-23	-1.027036388	0.102	0.867	2.61E-18	PDS5A
7.57E-23	-1.094078843	0.109	0.892	2.62E-18	DENND4A
7.61E-23	-1.649882188	0.383	0.988	2.63E-18	BMP2K
7.81E-23	-0.931924207	0.102	0.855	2.70E-18	PNISR
7.82E-23	-1.144518279	0.047	0.723	2.70E-18	CTBP2
8.33E-23	-1.17570556	0.094	0.855	2.88E-18	FAM102B
9.56E-23	-0.96950028	0.047	0.735	3.30E-18	POU2F1
9.82E-23	-1.124740995	0.055	0.747	3.39E-18	PHACTR2
9.94E-23	-0.838060052	0.039	0.711	3.43E-18	FOXN2
1.01E-22	-0.867887547	0.094	0.867	3.49E-18	TRPM2
1.04E-22	-0.709839881	0.07	0.807	3.60E-18	URI1
1.07E-22	1.919906177	0.977	0.964	3.68E-18	S100A11
1.08E-22	-0.956997376	0.086	0.831	3.74E-18	DTNBP1
1.14E-22	-0.962884721	0.117	0.916	3.92E-18	GSK3B
1.14E-22	-0.88654476	0.039	0.711	3.95E-18	EAF2
1.15E-22	-1.229295939	0.188	0.964	3.95E-18	PAG1
1.21E-22	-1.017217523	0.062	0.759	4.18E-18	AGO4
1.21E-22	-1.002500589	0.062	0.759	4.18E-18	AGO3
1.24E-22	1.863997755	0.969	0.964	4.27E-18	TYROBP
1.26E-22	-0.965833326	0.016	0.639	4.36E-18	FNBP1L
1.26E-22	-0.796765118	0.016	0.639	4.36E-18	RMI1
1.27E-22	-1.055119205	0.094	0.843	4.39E-18	RASA1
1.35E-22	-1.258656758	0	0.59	4.65E-18	AL392172.2
1.35E-22	-0.627584766	0	0.59	4.65E-18	TTLL3
1.35E-22	-0.875757076	0	0.59	4.65E-18	POLH
1.35E-22	-0.787728312	0	0.59	4.65E-18	IMMP1L
1.35E-22	-1.067125819	0	0.59	4.65E-18	CKAP2
1.35E-22	-1.012437635	0	0.59	4.65E-18	LMO7
1.35E-22	-0.712196629	0	0.59	4.65E-18	FNTB
1.35E-22	-0.834312057	0.039	0.711	4.67E-18	ATG4C
1.42E-22	-1.48252465	0.016	0.639	4.90E-18	TEX14
1.42E-22	-1.030343655	0.07	0.783	4.92E-18	GPATCH2
1.43E-22	-0.800770071	0.008	0.614	4.92E-18	AC008957.2
1.43E-22	-0.663894301	0.039	0.711	4.94E-18	LETMD1
1.47E-22	-0.876496221	0.008	0.614	5.07E-18	KANTR
1.48E-22	-0.926904366	0.055	0.747	5.11E-18	DERA
1.51E-22	-0.998040621	0.016	0.639	5.20E-18	CWC27
1.51E-22	-0.748857259	0.016	0.639	5.20E-18	CBWD3
1.51E-22	-0.882673609	0.023	0.663	5.22E-18	PRKY
1.51E-22	-0.905809582	0.039	0.711	5.23E-18	RGS12
1.52E-22	-0.867326956	0.078	0.819	5.24E-18	SPG11
1.57E-22	-0.804926784	0.062	0.771	5.42E-18	VPS35L
1.63E-22	-0.746723911	0.031	0.687	5.63E-18	CHIC2
1.65E-22	-0.902592339	0.023	0.663	5.69E-18	DGLUCY
1.66E-22	-1.080861284	0.008	0.614	5.72E-18	PKP4
1.66E-22	-0.802690027	0.008	0.614	5.72E-18	LINC01268
1.70E-22	-1.126830969	0.141	0.916	5.86E-18	PBRM1
1.70E-22	-0.756914363	0.023	0.663	5.86E-18	SLC36A4
1.71E-22	-0.868879205	0.008	0.614	5.90E-18	MIR181A2HG
1.73E-22	-0.839717035	0.078	0.819	5.97E-18	TNRC18
1.75E-22	-0.801071506	0.016	0.639	6.03E-18	MASTL
1.76E-22	-0.695498737	0.008	0.614	6.08E-18	CASP2
1.76E-22	-0.680595126	0.008	0.614	6.08E-18	IRAK4
1.76E-22	-0.71798942	0.008	0.614	6.08E-18	ICE2
1.78E-22	-0.67010299	0.031	0.687	6.13E-18	RPE
1.79E-22	-0.69106013	0.039	0.711	6.18E-18	ANAPC10
1.83E-22	-0.880239626	0.055	0.759	6.30E-18	THADA
1.85E-22	-0.908346432	0.016	0.639	6.39E-18	OSBPL6
1.85E-22	-0.904485598	0.016	0.639	6.39E-18	GRAMD1B
1.86E-22	-0.62473929	0.047	0.735	6.41E-18	IWS1
1.88E-22	-0.679948604	0.031	0.687	6.49E-18	PRKRIP1
1.91E-22	-0.845005908	0.047	0.735	6.58E-18	ARMH4
1.93E-22	-0.81009529	0.031	0.687	6.67E-18	TFCP2
1.95E-22	-0.655741866	0.078	0.831	6.75E-18	TNKS2
2.02E-22	-0.664196509	0.07	0.807	6.98E-18	XPO6
2.08E-22	-0.834063643	0.023	0.663	7.17E-18	TTF2
2.08E-22	-0.774397644	0.016	0.639	7.19E-18	CNOT6L
2.14E-22	-0.771802717	0.023	0.663	7.38E-18	ANKRD26
2.15E-22	-0.629056205	0.016	0.639	7.41E-18	FAM228B
2.21E-22	-0.760034978	0.055	0.759	7.62E-18	SHCBP1
2.23E-22	-0.716524201	0.031	0.687	7.69E-18	SPATS2
2.24E-22	-0.693917614	0.039	0.711	7.73E-18	ABCB7
2.29E-22	-0.836397904	0.031	0.687	7.91E-18	KAT2B
2.36E-22	-0.733911888	0.031	0.687	8.14E-18	ANAPC1
2.42E-22	-1.329227869	0.188	0.952	8.36E-18	FRMD4B
2.43E-22	-0.972788304	0.094	0.843	8.39E-18	CELF1
2.49E-22	-1.007278486	0.055	0.747	8.58E-18	ZCCHC7
2.58E-22	-1.01633567	0.047	0.723	8.90E-18	CCND3
2.58E-22	-0.603006094	0.047	0.735	8.91E-18	AQR
2.63E-22	-0.860523763	0.102	0.88	9.07E-18	ITSN2
2.66E-22	-1.140621163	0.141	0.928	9.17E-18	CCNY
2.71E-22	-0.890264852	0.031	0.675	9.36E-18	USP24
2.72E-22	-0.613644694	0.031	0.687	9.38E-18	GSTM2
2.72E-22	-0.960077816	0.023	0.651	9.39E-18	WRN
2.74E-22	-0.893446485	0.094	0.855	9.44E-18	BRWD1
2.74E-22	-0.650453613	0.055	0.759	9.46E-18	CCDC82
2.80E-22	-0.633338421	0.047	0.735	9.67E-18	PRIM1
2.82E-22	-0.554830121	0.055	0.759	9.72E-18	RAB3GAP2
3.09E-22	-0.853795149	0.055	0.747	1.07E-17	NHLRC2
3.26E-22	-0.62026432	0.07	0.795	1.13E-17	LIMK2
3.27E-22	-0.922277795	0.117	0.916	1.13E-17	OTULINL
3.28E-22	-0.710951399	0.086	0.843	1.13E-17	MIER1
3.36E-22	-1.015648619	0.055	0.735	1.16E-17	TYMS
3.44E-22	-0.860973945	0.109	0.88	1.19E-17	FAM13B
3.50E-22	-1.070915907	0.125	0.892	1.21E-17	NT5C2
3.55E-22	-0.939687202	0.039	0.699	1.23E-17	XYLT1
3.57E-22	-1.156871683	0.039	0.687	1.23E-17	PVT1
3.75E-22	-0.917131674	0.102	0.855	1.30E-17	7-Mar
3.89E-22	-1.268135692	0.062	0.747	1.34E-17	LRRC8D
3.92E-22	-0.862168257	0.031	0.675	1.35E-17	GMPS
3.92E-22	-0.85814715	0.031	0.675	1.35E-17	TAF2
3.92E-22	-0.885452052	0.031	0.675	1.35E-17	NAA25
3.97E-22	-1.185346266	0.125	0.892	1.37E-17	PPP3CA
4.03E-22	-1.141874289	0.148	0.94	1.39E-17	NIPBL
4.05E-22	-0.795812507	0.109	0.892	1.40E-17	CSF3R
4.18E-22	-1.083855313	0.055	0.735	1.44E-17	PLD1
4.19E-22	-0.983597312	0.062	0.759	1.45E-17	ARSB
4.24E-22	-0.783458974	0.07	0.783	1.46E-17	ARFIP1
4.25E-22	-1.3968154	0.203	0.976	1.47E-17	SPTLC2
4.35E-22	-0.773631032	0.047	0.723	1.50E-17	SLC30A9
4.39E-22	-0.817199981	0.031	0.675	1.52E-17	OXCT1
4.43E-22	-0.723857684	0.078	0.819	1.53E-17	MAP3K8
4.48E-22	2.376935891	0.938	0.88	1.55E-17	CD63
4.51E-22	-0.790016993	0.055	0.747	1.56E-17	MAP3K1
4.59E-22	-0.958894836	0	0.578	1.59E-17	LINC02391
4.60E-22	-0.990717354	0	0.578	1.59E-17	NUP210
4.60E-22	-0.67648574	0	0.578	1.59E-17	ANAPC4
4.60E-22	-0.757399286	0	0.578	1.59E-17	MTBP
4.60E-22	-1.866286698	0	0.578	1.59E-17	MKI67
4.60E-22	-0.674811261	0	0.578	1.59E-17	LINC02256
4.60E-22	-1.314917939	0	0.578	1.59E-17	MACROD2
4.60E-22	-1.426156022	0	0.578	1.59E-17	AC073529.1
4.66E-22	-1.176827006	0.062	0.759	1.61E-17	CKAP5
4.71E-22	-0.83060573	0.023	0.651	1.62E-17	VPS54
4.71E-22	-0.693559342	0.062	0.771	1.63E-17	HAT1
4.74E-22	-0.86518498	0.094	0.843	1.64E-17	KAT6A
4.77E-22	-0.943691611	0.094	0.831	1.65E-17	CCNH
4.86E-22	-1.06074818	0.008	0.602	1.68E-17	MAGI3
4.89E-22	-0.594923401	0.055	0.747	1.69E-17	ARFGEF2
5.15E-22	-0.934040275	0.094	0.831	1.78E-17	TSC22D2
5.16E-22	-1.208406007	0.008	0.602	1.78E-17	CPA6
5.24E-22	-0.60802091	0.07	0.795	1.81E-17	PPP4R3A
5.51E-22	-0.646920768	0.031	0.675	1.90E-17	DSN1
5.53E-22	-0.984755009	0.102	0.843	1.91E-17	FNIP1
5.60E-22	-0.950563796	0.016	0.627	1.93E-17	EFCAB11
5.60E-22	-1.088520734	0.016	0.627	1.93E-17	DSCAM
5.67E-22	-1.114908207	0.031	0.675	1.96E-17	PLAC8
5.71E-22	-0.746517171	0.047	0.723	1.97E-17	XRRA1
6.00E-22	-0.642515876	0.008	0.602	2.07E-17	MTOR
6.00E-22	-0.737290351	0.008	0.602	2.07E-17	APTX
6.13E-22	-0.78953018	0.094	0.843	2.11E-17	UBE3C
6.26E-22	-0.993958955	0.078	0.807	2.16E-17	ATXN2
6.28E-22	-1.10382985	0.102	0.831	2.17E-17	CDC27
6.30E-22	-0.886345735	0.016	0.627	2.17E-17	NR2C2
6.34E-22	-0.754744603	0.031	0.675	2.19E-17	ZNF680
6.34E-22	-0.931277089	0.031	0.675	2.19E-17	PIGN
6.46E-22	-0.798880479	0.07	0.783	2.23E-17	AGPS
6.49E-22	-0.370138283	0.062	0.771	2.24E-17	ARIH2
6.54E-22	-0.726487273	0.039	0.699	2.26E-17	EED
6.73E-22	-0.853571724	0.078	0.783	2.32E-17	ARHGEF7
6.94E-22	-0.682345384	0.055	0.747	2.40E-17	C1GALT1
7.11E-22	-0.694800318	0.039	0.699	2.46E-17	CCDC66
7.26E-22	-0.855545865	0.125	0.916	2.51E-17	SETX
7.29E-22	-1.083433792	0.016	0.627	2.52E-17	ECT2
7.29E-22	-0.651371427	0.016	0.627	2.52E-17	ELP3
7.30E-22	-1.407726816	0.188	0.94	2.52E-17	FOXP1
7.30E-22	-0.732135097	0.031	0.675	2.52E-17	CEP63
7.32E-22	-0.94555688	0.07	0.771	2.53E-17	KIAA2026
7.67E-22	-0.664824614	0.023	0.651	2.65E-17	RAB11FIP2
7.70E-22	-0.844818458	0.117	0.892	2.66E-17	TNRC6A
7.78E-22	-0.656893949	0.086	0.831	2.68E-17	RABEP1
7.79E-22	-0.947378185	0.055	0.735	2.69E-17	ZMYM2
7.89E-22	-0.519349388	0.023	0.651	2.72E-17	C2CD3
8.03E-22	-0.971673524	0.062	0.747	2.77E-17	SMURF1
8.17E-22	-0.670079711	0.031	0.675	2.82E-17	STX18
8.24E-22	-1.088648791	0.008	0.59	2.85E-17	BUB1
8.36E-22	-0.694738929	0.023	0.651	2.89E-17	EXOC2
8.37E-22	-0.704524058	0.047	0.723	2.89E-17	MCCC1
8.37E-22	-0.641887309	0.047	0.723	2.89E-17	RNF4
8.38E-22	-0.800758982	0.062	0.759	2.89E-17	ITGB3BP
8.54E-22	-0.842821942	0.094	0.843	2.95E-17	PPP3R1
8.84E-22	-0.624380458	0.047	0.723	3.05E-17	BTAF1
9.09E-22	-0.671799421	0.047	0.723	3.14E-17	ZC3H7A
9.31E-22	-0.825204636	0.086	0.831	3.21E-17	TRA2A
9.64E-22	-0.561881627	0.039	0.699	3.33E-17	PIK3C3
9.64E-22	-0.537218081	0.039	0.699	3.33E-17	VAPB
1.03E-21	-0.968862257	0.109	0.867	3.55E-17	PHKB
1.05E-21	-1.136147743	0.062	0.747	3.62E-17	PLAGL1
1.10E-21	-0.782979941	0.047	0.711	3.79E-17	ABI2
1.10E-21	2.953681977	0.898	0.807	3.79E-17	APOC1
1.26E-21	-1.421633055	0.211	0.988	4.34E-17	AL627171.2
1.28E-21	-0.651425463	0.062	0.759	4.43E-17	COQ2
1.29E-21	-0.99126956	0.016	0.614	4.45E-17	LINC02328
1.29E-21	-1.250020061	0.008	0.59	4.46E-17	NUF2
1.32E-21	-1.100699917	0.18	0.976	4.55E-17	BIRC6
1.32E-21	-0.922967778	0.109	0.867	4.56E-17	FMNL3
1.34E-21	-1.076922363	0.164	0.94	4.64E-17	CUX1
1.37E-21	-0.888462009	0.078	0.795	4.72E-17	HERC4
1.37E-21	-0.821204761	0.109	0.88	4.74E-17	RAPGEF2
1.40E-21	-0.615235847	0.078	0.807	4.83E-17	RBBP4
1.43E-21	-0.858666847	0.031	0.663	4.93E-17	RNF168
1.45E-21	-0.830821447	0.016	0.614	5.00E-17	MNAT1
1.45E-21	-0.955506217	0.07	0.771	5.01E-17	NCOA3
1.46E-21	-0.890994163	0.008	0.59	5.03E-17	SERGEF
1.55E-21	-0.718238493	0	0.566	5.35E-17	SKP2
1.55E-21	-0.738868399	0	0.566	5.35E-17	SLC8A1-AS1
1.55E-21	-1.279609121	0	0.566	5.35E-17	SPC25
1.55E-21	-0.656701328	0	0.566	5.35E-17	MSH5
1.55E-21	-0.622698563	0	0.566	5.35E-17	FBXW8
1.55E-21	-0.684649311	0	0.566	5.35E-17	CENPJ
1.55E-21	-0.72153202	0	0.566	5.35E-17	ZNF780B
1.60E-21	-0.993835354	0.125	0.916	5.51E-17	UBE2W
1.63E-21	-0.963336289	0.078	0.783	5.64E-17	AKAP7
1.68E-21	-0.776523091	0.016	0.614	5.79E-17	MYO19
1.72E-21	-0.774019428	0.023	0.639	5.94E-17	CCDC93
1.72E-21	-0.848995721	0.023	0.639	5.94E-17	NEK1
1.73E-21	-0.745048535	0.016	0.614	5.96E-17	TTN-AS1
1.77E-21	-0.7166031	0.023	0.639	6.11E-17	RNF138
1.79E-21	-0.889351017	0.086	0.807	6.18E-17	PIAS2
1.82E-21	-1.035725734	0.031	0.651	6.28E-17	GLCCI1
1.82E-21	-1.004979175	0.023	0.639	6.29E-17	ACACA
1.84E-21	-0.76858599	0.055	0.735	6.36E-17	MED14
1.84E-21	-0.779051759	0.039	0.687	6.36E-17	USP37
1.88E-21	-1.071253773	0.016	0.614	6.50E-17	KIAA0825
1.89E-21	-0.868692879	0.055	0.735	6.53E-17	PIK3CD
1.90E-21	-0.898298968	0.008	0.59	6.57E-17	NCAPH
1.96E-21	-0.879558732	0.008	0.59	6.77E-17	POLE2
2.00E-21	-0.774772197	0.016	0.614	6.89E-17	CACNA1A
2.02E-21	-0.658594823	0.008	0.59	6.98E-17	ZNF85
2.02E-21	-0.593920582	0.008	0.59	6.98E-17	ZNF714
2.03E-21	-1.054256963	0.047	0.699	7.02E-17	CCM2
2.06E-21	-0.616963243	0.016	0.614	7.10E-17	POLA2
2.11E-21	-0.783275512	0.055	0.723	7.30E-17	SECISBP2
2.12E-21	-0.612486629	0.016	0.614	7.31E-17	ZC3H18
2.12E-21	-0.481427082	0.031	0.663	7.31E-17	MTHFD1
2.16E-21	-0.528747151	0.055	0.735	7.46E-17	DPP8
2.18E-21	-0.800386629	0.078	0.795	7.52E-17	MTF2
2.19E-21	-0.746938048	0.086	0.819	7.54E-17	MTR
2.21E-21	-0.754633387	0.07	0.783	7.63E-17	RC3H1
2.23E-21	-0.625863629	0.023	0.639	7.68E-17	ZMAT1
2.23E-21	-1.171860239	0.164	0.94	7.70E-17	ANKRD17
2.30E-21	-0.845064015	0.039	0.687	7.93E-17	ZXDC
2.31E-21	-0.853825417	0.016	0.614	7.97E-17	TET3
2.31E-21	-1.095518102	0.109	0.855	7.97E-17	ADNP
2.35E-21	-0.706050254	0.062	0.759	8.12E-17	SYNRG
2.36E-21	-0.759974996	0.023	0.639	8.13E-17	HECTD4
2.38E-21	-0.654702705	0.016	0.614	8.21E-17	SFXN5
2.43E-21	-0.757578151	0.039	0.687	8.37E-17	GMNN
2.43E-21	-0.725480473	0.031	0.663	8.41E-17	ZNF654
2.45E-21	-0.641310694	0.016	0.614	8.45E-17	ZNF708
2.47E-21	-0.874225598	0.078	0.783	8.54E-17	ZNF518A
2.49E-21	-0.706636605	0.023	0.639	8.61E-17	CCDC84
2.54E-21	-0.808172116	0.094	0.843	8.76E-17	RAB3GAP1
2.57E-21	-0.747461162	0.031	0.663	8.89E-17	SLC15A2
2.79E-21	-0.6114681	0.023	0.639	9.65E-17	PIGF
2.79E-21	-1.049673247	0.023	0.639	9.65E-17	CDK1
2.87E-21	-0.530878094	0.07	0.783	9.90E-17	LATS1
2.87E-21	-1.088684177	0.141	0.892	9.92E-17	CDC42SE2
2.90E-21	-1.002742284	0.047	0.699	1.00E-16	FBXO34
2.91E-21	-0.949896122	0.07	0.759	1.01E-16	RCBTB2
2.94E-21	-0.814027116	0.07	0.771	1.01E-16	SPPL3
3.06E-21	-1.437267828	0.258	0.976	1.06E-16	WSB1
3.09E-21	-0.804381161	0.07	0.771	1.07E-16	HECTD1
3.16E-21	-0.66086462	0.047	0.711	1.09E-16	ANKFY1
3.18E-21	-1.125396352	0.188	0.964	1.10E-16	ANKRD11
3.32E-21	-0.872394339	0.023	0.627	1.15E-16	STEAP1B
3.39E-21	-1.027244762	0.141	0.928	1.17E-16	IL17RA
3.47E-21	-1.141433223	0.188	0.988	1.20E-16	PPP1R12A
3.50E-21	-1.223965336	0.016	0.602	1.21E-16	PRKN
3.55E-21	-0.937538509	0.078	0.783	1.23E-16	ACYP2
3.64E-21	-0.601972392	0.062	0.747	1.26E-16	GAK
3.80E-21	-0.872009849	0.109	0.855	1.31E-16	FKBP15
3.84E-21	-0.73610394	0.062	0.747	1.33E-16	PRKCD
4.05E-21	-0.787561716	0.086	0.807	1.40E-16	DNAJC13
4.06E-21	-1.171998053	0.164	0.94	1.40E-16	DST
4.12E-21	-0.740756614	0.039	0.675	1.42E-16	USP12
4.14E-21	-0.681421807	0.078	0.795	1.43E-16	RSF1
4.24E-21	-0.81798692	0.133	0.904	1.46E-16	ARID1A
4.28E-21	-1.121663463	0.164	0.952	1.48E-16	NASP
4.30E-21	-1.046686169	0.102	0.819	1.49E-16	RREB1
4.36E-21	-0.814271014	0.109	0.867	1.51E-16	COMMD1
4.47E-21	-0.56385842	0.055	0.723	1.54E-16	MYSM1
4.50E-21	-0.917739581	0.094	0.819	1.55E-16	MSRA
4.70E-21	-0.8315853	0.094	0.831	1.62E-16	CARD8
4.75E-21	-0.918773581	0.109	0.855	1.64E-16	HELZ
4.86E-21	-1.010286925	0.125	0.867	1.68E-16	PACSIN2
5.10E-21	-0.785743518	0.055	0.723	1.76E-16	ATAD2B
5.14E-21	-0.788396721	0.133	0.928	1.78E-16	LPIN2
5.17E-21	-0.864852118	0	0.554	1.79E-16	MIR34AHG
5.17E-21	-0.621832447	0	0.554	1.79E-16	AC012368.1
5.17E-21	-0.701558404	0	0.554	1.79E-16	POC5
5.17E-21	-0.61986222	0	0.554	1.79E-16	SLC25A16
5.17E-21	-0.739141537	0	0.554	1.79E-16	ASF1B
5.17E-21	-0.761670041	0	0.554	1.79E-16	AP001011.1
5.20E-21	-0.779960877	0.07	0.771	1.79E-16	RSRP1
5.43E-21	-0.774264897	0.031	0.651	1.88E-16	SLC7A6
5.51E-21	-0.907613179	0.086	0.795	1.90E-16	STK24
5.55E-21	-0.818731839	0.023	0.627	1.92E-16	ANO10
5.98E-21	-0.835929867	0.008	0.578	2.06E-16	POT1
6.25E-21	-0.689859144	0.031	0.651	2.16E-16	SIN3A
6.64E-21	-0.738123619	0.133	0.916	2.29E-16	RBMX
6.73E-21	-0.612079856	0.008	0.578	2.32E-16	TCHP
6.73E-21	-0.521477476	0.008	0.578	2.32E-16	ACPP
6.73E-21	-0.664485917	0.008	0.578	2.32E-16	ERCC8
6.73E-21	-0.597217151	0.008	0.578	2.32E-16	ARNTL
6.83E-21	-0.566300673	0.055	0.723	2.36E-16	TPP2
6.85E-21	-0.832907162	0.102	0.843	2.37E-16	RAPH1
6.87E-21	-0.733926342	0.07	0.759	2.37E-16	IKBKB
6.88E-21	-0.645017321	0.047	0.699	2.37E-16	NUDCD3
6.91E-21	-0.84495226	0.102	0.831	2.39E-16	CLASP2
6.92E-21	-0.891784855	0.094	0.807	2.39E-16	STX8
6.96E-21	-0.801775299	0.023	0.627	2.40E-16	TNFRSF10B
6.98E-21	-0.853858997	0.031	0.651	2.41E-16	AC006230.1
7.01E-21	-0.62159702	0.094	0.831	2.42E-16	BCLAF1
7.03E-21	-0.692267522	0.016	0.602	2.43E-16	NR2C1
7.20E-21	-0.584928667	0.055	0.723	2.49E-16	FAM192A
7.26E-21	-0.722970246	0.047	0.699	2.51E-16	PSIP1
7.26E-21	-1.103119002	0.133	0.867	2.51E-16	DUT
7.38E-21	-0.614513289	0.031	0.651	2.55E-16	ZFX
7.43E-21	-0.906427427	0.07	0.759	2.56E-16	XPR1
7.58E-21	-0.629716194	0.062	0.747	2.62E-16	TRIM25
7.67E-21	-0.628433157	0.016	0.602	2.65E-16	B3GALNT2
7.80E-21	-0.68209317	0.023	0.627	2.69E-16	KLHL20
8.02E-21	-0.621562477	0.031	0.651	2.77E-16	FBXO42
8.13E-21	-0.708681973	0.016	0.602	2.81E-16	MCF2L2
8.13E-21	-1.061205686	0.016	0.602	2.81E-16	CEP55
8.13E-21	-0.615789511	0.016	0.602	2.81E-16	TMEM62
8.25E-21	-0.732832712	0.023	0.627	2.85E-16	TDP1
8.71E-21	-0.630342789	0.078	0.783	3.01E-16	SLC23A2
9.04E-21	-0.842965112	0.062	0.723	3.12E-16	RUFY3
9.48E-21	-0.989720375	0.133	0.892	3.27E-16	MANBA
9.55E-21	-0.814010454	0.109	0.843	3.30E-16	USP32
9.75E-21	-0.714831207	0.047	0.699	3.37E-16	ZNF91
9.94E-21	-0.805149417	0.102	0.843	3.43E-16	TRIM44
1.01E-20	-0.720136077	0.07	0.759	3.50E-16	USP47
1.02E-20	-0.865102306	0.039	0.663	3.53E-16	EEFSEC
1.02E-20	-0.712176045	0.062	0.735	3.54E-16	FILIP1L
1.05E-20	-0.606545824	0.062	0.735	3.63E-16	IDI1
1.08E-20	-0.85286947	0.117	0.855	3.74E-16	SUZ12
1.11E-20	-0.633581999	0.062	0.735	3.82E-16	NFATC2IP
1.12E-20	-0.510335261	0.078	0.783	3.88E-16	HERC3
1.14E-20	-0.730070479	0.047	0.687	3.92E-16	SMG7
1.28E-20	-0.883121198	0.141	0.916	4.42E-16	ARHGAP21
1.29E-20	-0.808761551	0.102	0.831	4.44E-16	6-Mar
1.31E-20	-0.857662328	0.117	0.867	4.51E-16	TANK
1.33E-20	-0.778626248	0.055	0.711	4.59E-16	DENND5A
1.36E-20	-0.663635271	0.062	0.735	4.71E-16	DNM1L
1.38E-20	-0.860086168	0.109	0.843	4.77E-16	SMC1A
1.41E-20	-0.647720692	0.07	0.759	4.88E-16	PPM1B
1.44E-20	-0.589398226	0.062	0.735	4.96E-16	UBE2G2
1.45E-20	-0.763532931	0.07	0.759	5.01E-16	RHOT1
1.46E-20	-1.118217918	0.016	0.59	5.03E-16	SGO2
1.48E-20	-0.741780716	0.055	0.711	5.10E-16	RALGAPA1
1.51E-20	-0.6086593	0.102	0.843	5.22E-16	KMT2E
1.56E-20	-0.845797678	0.008	0.566	5.37E-16	PGM5
1.59E-20	-0.792062458	0.125	0.904	5.49E-16	GIT2
1.61E-20	-0.52178008	0.047	0.687	5.56E-16	EXOSC8
1.61E-20	-0.657578018	0.133	0.916	5.57E-16	ADPGK
1.65E-20	-0.72592456	0.047	0.687	5.71E-16	CDK8
1.67E-20	-0.790337489	0.086	0.783	5.78E-16	CGGBP1
1.68E-20	-0.861956576	0.031	0.639	5.80E-16	NUBPL
1.71E-20	-1.394295384	0	0.542	5.90E-16	GTSE1
1.71E-20	-0.993528149	0	0.542	5.90E-16	HIST1H2BJ
1.71E-20	-0.642441256	0	0.542	5.90E-16	AC131568.1
1.71E-20	-0.688155208	0	0.542	5.90E-16	MCM10
1.71E-20	-1.262640439	0	0.542	5.90E-16	NDC80
1.71E-20	-0.684762446	0	0.542	5.90E-16	MIRLET7BHG
1.71E-20	-0.66760557	0	0.542	5.90E-16	AC011933.4
1.72E-20	-0.711034455	0.023	0.614	5.94E-16	KANSL1L
1.79E-20	-1.061709827	0.062	0.723	6.16E-16	STARD13
1.82E-20	-1.127925613	0.18	0.964	6.30E-16	MGAT5
1.86E-20	-0.793860757	0.07	0.747	6.43E-16	RFC1
1.87E-20	-0.494635758	0.055	0.711	6.46E-16	NUP42
1.88E-20	-1.001481985	0.156	0.928	6.47E-16	PAFAH1B1
1.89E-20	-0.831802106	0.133	0.904	6.52E-16	NCOR1
1.89E-20	-0.726680858	0.016	0.59	6.52E-16	PHYKPL
1.93E-20	-1.009034667	0.141	0.892	6.67E-16	SRSF10
1.94E-20	-0.65090239	0.047	0.687	6.70E-16	DAGLB
1.97E-20	-0.715474131	0.039	0.663	6.79E-16	TBCD
2.01E-20	-0.822645236	0.125	0.892	6.93E-16	PSME4
2.03E-20	-0.822223985	0.008	0.566	7.01E-16	CENPU
2.04E-20	-0.793974005	0.031	0.639	7.04E-16	TMEM168
2.06E-20	-0.733686094	0.016	0.59	7.11E-16	ILKAP
2.06E-20	-0.726606824	0.078	0.771	7.13E-16	NFAT5
2.08E-20	-0.776201264	0.055	0.711	7.18E-16	RPA3
2.09E-20	-0.853600058	0.008	0.566	7.22E-16	AC090579.1
2.09E-20	-0.722892633	0.008	0.566	7.22E-16	ZNF90
2.12E-20	-0.776464663	0.016	0.59	7.32E-16	ANKUB1
2.21E-20	-0.79010264	0.086	0.795	7.62E-16	VPS41
2.25E-20	-0.702535534	0.016	0.59	7.75E-16	SAP130
2.25E-20	-0.67082128	0.016	0.59	7.75E-16	CSPP1
2.25E-20	-1.020730245	0.039	0.651	7.77E-16	PCBD2
2.28E-20	-0.928098698	0.047	0.687	7.87E-16	CD226
2.31E-20	-0.627738	0.016	0.59	7.98E-16	TTC13
2.31E-20	-0.817694004	0.039	0.651	7.99E-16	APAF1
2.32E-20	-0.842329014	0.148	0.952	8.00E-16	EVL
2.34E-20	-0.664218236	0.031	0.639	8.08E-16	NEK9
2.38E-20	-0.975907133	0.039	0.663	8.21E-16	CAMKMT
2.44E-20	-0.628781592	0.039	0.663	8.43E-16	SLC25A40
2.45E-20	-0.771195446	0.016	0.59	8.45E-16	FOXK1
2.52E-20	-0.708297205	0.016	0.59	8.70E-16	TUBGCP5
2.53E-20	-0.828298518	0.07	0.747	8.75E-16	XRCC4
2.55E-20	-0.788402785	0.023	0.614	8.81E-16	RALGPS2
2.59E-20	-0.70607354	0.016	0.59	8.95E-16	C9orf85
2.61E-20	-0.977053545	0.117	0.843	9.02E-16	KDM2A
2.63E-20	-0.73469109	0.086	0.795	9.08E-16	SRPK2
2.65E-20	-0.843309053	0.078	0.759	9.14E-16	TLK1
2.67E-20	-0.658454894	0.016	0.59	9.21E-16	SASS6
2.67E-20	-0.582421184	0.016	0.59	9.21E-16	MSH2
2.67E-20	-0.560000182	0.016	0.59	9.21E-16	NGLY1
2.67E-20	-0.698602205	0.016	0.59	9.21E-16	IPO11
2.67E-20	-0.598174127	0.016	0.59	9.21E-16	ZDHHC6
2.67E-20	-0.538583779	0.016	0.59	9.21E-16	TCF20
2.67E-20	-0.660585356	0.047	0.687	9.23E-16	HMGXB4
2.73E-20	-0.707140042	0.078	0.771	9.42E-16	GOLPH3
2.78E-20	-0.774197424	0.023	0.614	9.59E-16	CARMIL1
2.78E-20	-0.643221624	0.023	0.614	9.59E-16	MIR222HG
2.79E-20	-0.959823706	0.148	0.892	9.63E-16	PRRC2B
2.94E-20	-0.784031363	0.023	0.614	1.01E-15	SYTL3
2.97E-20	-1.045944651	0.148	0.88	1.02E-15	RBMS1
3.00E-20	-0.565245611	0.031	0.639	1.04E-15	RABEP2
3.03E-20	-0.759063156	0.07	0.747	1.05E-15	TBC1D15
3.09E-20	-0.974264183	0.164	0.94	1.07E-15	PTPRE
3.11E-20	-0.616050788	0.07	0.747	1.07E-15	RUBCNL
3.11E-20	-0.806497557	0.109	0.831	1.08E-15	ST3GAL6
3.17E-20	-1.014501897	0.117	0.843	1.10E-15	PHACTR4
3.20E-20	-0.480640615	0.039	0.663	1.11E-15	API5
3.21E-20	-0.92194791	0.117	0.843	1.11E-15	MARK3
3.26E-20	-0.507287861	0.031	0.639	1.12E-15	TTC14
3.33E-20	-0.63533741	0.062	0.723	1.15E-15	DIPK2A
3.42E-20	-0.504127161	0.078	0.771	1.18E-15	ZNF131
3.43E-20	-0.631945699	0.055	0.699	1.18E-15	RCOR3
3.44E-20	-1.374831053	0.312	0.988	1.19E-15	MGAT4A
3.46E-20	-0.681065726	0.086	0.795	1.19E-15	ITCH
3.47E-20	-0.807867745	0.086	0.783	1.20E-15	DDX60
3.55E-20	-0.425634768	0.086	0.795	1.22E-15	NMT1
3.56E-20	-0.888885192	0.086	0.783	1.23E-15	TBC1D16
3.58E-20	-1.410904107	0.312	0.964	1.24E-15	PARP14
3.65E-20	-0.765778837	0.133	0.88	1.26E-15	PHACTR1
3.69E-20	-0.677320943	0.078	0.771	1.28E-15	UPF2
3.87E-20	-0.74595161	0.094	0.807	1.34E-15	DNMT1
3.98E-20	-0.967686044	0.047	0.663	1.37E-15	TENT4A
4.07E-20	-0.832923678	0.125	0.88	1.41E-15	DDX46
4.12E-20	-0.684872428	0.055	0.699	1.42E-15	STRN
4.17E-20	-0.514127244	0.094	0.807	1.44E-15	KLF3
4.34E-20	-1.120966986	0.188	0.952	1.50E-15	NF1
4.46E-20	-0.767996821	0.109	0.843	1.54E-15	SP3
4.50E-20	-0.943227543	0.109	0.819	1.55E-15	RANBP9
4.56E-20	-0.743733681	0.109	0.843	1.58E-15	DHX15
4.95E-20	-0.615204059	0.055	0.699	1.71E-15	CPLANE1
5.04E-20	-0.921202501	0.148	0.916	1.74E-15	NUFIP2
5.22E-20	-0.669575525	0.039	0.651	1.80E-15	RARS2
5.33E-20	-0.621384801	0.094	0.807	1.84E-15	STX6
5.34E-20	-1.460253797	0.148	0.855	1.84E-15	HMGB2
5.34E-20	2.166688893	0.883	0.904	1.84E-15	MYL6
5.37E-20	-0.878776463	0.039	0.651	1.85E-15	ZRANB3
5.55E-20	-0.668476437	0.125	0.88	1.92E-15	PARP4
5.58E-20	-0.715654927	0	0.53	1.93E-15	CDC7
5.58E-20	-1.000809716	0	0.53	1.93E-15	CKAP2L
5.58E-20	-0.9490816	0	0.53	1.93E-15	NEIL3
5.58E-20	-0.533153552	0	0.53	1.93E-15	C5orf34
5.58E-20	-1.430552031	0	0.53	1.93E-15	HMMR
5.58E-20	-0.838423049	0	0.53	1.93E-15	UBE3D
5.58E-20	-0.86827948	0	0.53	1.93E-15	CADPS2
5.58E-20	-0.711713	0	0.53	1.93E-15	RAD54B
5.58E-20	-0.772506951	0	0.53	1.93E-15	RAP1GAP2
5.58E-20	-0.924709494	0	0.53	1.93E-15	AC079142.1
5.58E-20	-0.863480068	0.07	0.723	1.93E-15	MOB1B
5.59E-20	-0.630572385	0.062	0.723	1.93E-15	PGGT1B
5.73E-20	-0.774738535	0.062	0.723	1.98E-15	SP140
6.06E-20	-0.756744963	0.008	0.554	2.09E-15	SCAF4
6.10E-20	-1.036396936	0.102	0.795	2.11E-15	PTPN2
6.15E-20	-0.802236869	0.109	0.831	2.12E-15	PLEKHA2
6.15E-20	-0.682816383	0.109	0.831	2.12E-15	HUWE1
6.23E-20	-1.417422261	0.367	0.976	2.15E-15	IFI44L
6.31E-20	-0.692591787	0.039	0.651	2.18E-15	WWP2
6.37E-20	-0.742042278	0.047	0.675	2.20E-15	HERC6
6.37E-20	-1.161540707	0.219	0.964	2.20E-15	ACAP2
6.42E-20	-0.561752857	0.078	0.771	2.22E-15	PANK2
6.43E-20	-1.199315719	0.008	0.554	2.22E-15	GPSM2
6.51E-20	-0.89860802	0.016	0.578	2.25E-15	C22orf34
6.52E-20	-0.873108996	0.078	0.747	2.25E-15	CSNK1G1
6.61E-20	-0.829887504	0.07	0.735	2.28E-15	ATRN
6.78E-20	-0.700856478	0.07	0.735	2.34E-15	ZMYND11
6.89E-20	-0.670931685	0.047	0.675	2.38E-15	CDK17
6.95E-20	-0.676885697	0.031	0.627	2.40E-15	ULK2
7.21E-20	-1.309988517	0.141	0.855	2.49E-15	MYO1E
7.22E-20	-0.62600015	0.008	0.554	2.49E-15	ZNF124
7.22E-20	-0.651643385	0.008	0.554	2.49E-15	AC079781.5
7.40E-20	-0.920597219	0.117	0.831	2.55E-15	PEAK1
7.75E-20	-0.875401314	0.031	0.627	2.68E-15	KIAA0586
7.95E-20	-0.756371729	0.016	0.578	2.75E-15	ZNF66
7.97E-20	-0.695177228	0.031	0.627	2.75E-15	TMEM131L
7.98E-20	-0.870067159	0.078	0.747	2.75E-15	SMURF2
8.26E-20	-0.792256766	0.023	0.602	2.85E-15	LINC01184
8.27E-20	1.817715283	0.961	0.976	2.86E-15	SRGN
8.29E-20	-0.735792374	0.047	0.675	2.86E-15	TTBK2
8.32E-20	-0.966643202	0.055	0.687	2.87E-15	SUPT3H
8.42E-20	-0.638402339	0.016	0.578	2.91E-15	TULP4
8.47E-20	1.779303711	0.93	0.952	2.92E-15	FCER1G
8.72E-20	-0.506104717	0.039	0.651	3.01E-15	NVL
8.73E-20	-0.56052155	0.023	0.602	3.02E-15	TRIM5
8.73E-20	-0.621032694	0.023	0.602	3.02E-15	MTMR10
8.98E-20	-0.867274892	0.023	0.602	3.10E-15	MAST3
9.14E-20	-0.540151967	0.031	0.627	3.15E-15	C5orf56
9.20E-20	-0.622306699	0.07	0.735	3.18E-15	PDXDC1
9.23E-20	-0.607798704	0.023	0.602	3.19E-15	ZNF618
9.23E-20	-0.717550135	0.023	0.602	3.19E-15	CEP78
9.28E-20	-1.004977805	0.141	0.916	3.20E-15	STX7
9.37E-20	-0.545001329	0.094	0.807	3.23E-15	EWSR1
9.58E-20	-1.114625088	0.164	0.928	3.31E-15	SP110
9.68E-20	-0.87446922	0.125	0.867	3.34E-15	PIK3R5
9.70E-20	-0.788983837	0.039	0.651	3.35E-15	LINC00578
9.89E-20	-0.798674404	0.047	0.651	3.41E-15	TTTY14
1.05E-19	-0.450972717	0.031	0.627	3.62E-15	RNF34
1.05E-19	-0.539257919	0.039	0.651	3.63E-15	FBXL4
1.07E-19	-0.756096906	0.102	0.807	3.70E-15	PCMTD1
1.07E-19	-1.235490952	0.203	0.952	3.70E-15	WDFY3
1.11E-19	-1.102369311	0.188	0.952	3.84E-15	KMT2C
1.16E-19	-0.666723949	0.07	0.735	3.99E-15	ZNF431
1.18E-19	-0.685752714	0.125	0.88	4.09E-15	ARHGEF6
1.20E-19	-0.91463092	0.039	0.639	4.15E-15	FBXL20
1.30E-19	-1.038747863	0.008	0.542	4.48E-15	SLFN13
1.32E-19	-0.83533642	0.047	0.663	4.55E-15	PPP1R21
1.45E-19	-0.799296895	0.039	0.639	5.01E-15	NUP153
1.45E-19	-1.107880861	0.203	0.964	5.02E-15	RIN3
1.48E-19	-0.78483903	0.125	0.867	5.12E-15	SLC39A11
1.54E-19	-0.698426188	0.086	0.771	5.32E-15	PTAR1
1.55E-19	-0.728159458	0.055	0.687	5.37E-15	CDKN2A
1.56E-19	-1.508331747	0.391	1	5.38E-15	ST6GAL1
1.58E-19	-0.662594919	0.047	0.663	5.47E-15	ERCC6L2
1.63E-19	2.012846717	0.938	0.988	5.62E-15	HLA-DRA
1.63E-19	1.833157985	0.984	0.988	5.63E-15	CD74
1.65E-19	-0.819699561	0.023	0.59	5.69E-15	PUDP
1.71E-19	-1.084505729	0.125	0.819	5.91E-15	STMN1
1.72E-19	-0.738061072	0.016	0.566	5.92E-15	POC1B
1.74E-19	-0.655096486	0.086	0.771	6.02E-15	TCERG1
1.74E-19	-0.90787901	0.07	0.711	6.02E-15	SKI
1.75E-19	-0.904866557	0.125	0.867	6.04E-15	SSH1
1.75E-19	-0.733860642	0.039	0.639	6.05E-15	CYP20A1
1.79E-19	-0.699526629	0.008	0.542	6.19E-15	GPATCH11
1.79E-19	-0.737114163	0.008	0.542	6.19E-15	TNFRSF10D
1.80E-19	-0.757646142	0	0.518	6.22E-15	KIF26B
1.80E-19	-0.783105793	0	0.518	6.22E-15	AC092535.4
1.80E-19	-0.529734157	0	0.518	6.22E-15	TMEM267
1.80E-19	-0.682319125	0	0.518	6.22E-15	SIMC1
1.80E-19	-0.912311499	0	0.518	6.22E-15	HIST1H4B
1.80E-19	-0.772442434	0	0.518	6.22E-15	OPRM1
1.80E-19	-0.878877876	0	0.518	6.22E-15	MTERF1
1.80E-19	-0.553515139	0	0.518	6.22E-15	COX10
1.80E-19	-1.217145469	0	0.518	6.22E-15	KIF18B
1.80E-19	-0.653658635	0	0.518	6.22E-15	FANCB
1.84E-19	-0.598564507	0.008	0.542	6.37E-15	CENPM
1.85E-19	-0.871059634	0.07	0.723	6.37E-15	IPO7
1.86E-19	-0.68174067	0.102	0.819	6.40E-15	WDR33
1.86E-19	-1.092584804	0.148	0.88	6.41E-15	SPATA13
1.90E-19	-0.957117553	0.055	0.675	6.57E-15	PHF21A
1.91E-19	-0.945249176	0.172	0.94	6.59E-15	RPS6KA3
1.92E-19	-1.037756539	0.016	0.566	6.64E-15	AL034397.3
1.95E-19	-0.839449496	0.023	0.59	6.72E-15	ARHGEF9
1.96E-19	-0.781618528	0.008	0.542	6.75E-15	EPM2A
1.96E-19	-0.696375052	0.008	0.542	6.75E-15	DONSON
2.00E-19	-0.690621355	0.039	0.639	6.92E-15	SCML1
2.01E-19	-0.575295966	0.055	0.687	6.96E-15	RELL1
2.06E-19	-0.602697768	0.047	0.663	7.12E-15	SUFU
2.07E-19	-1.431876217	0.234	0.928	7.16E-15	TAOK3
2.08E-19	-0.908431357	0.047	0.651	7.18E-15	NEDD4L
2.13E-19	-0.756144873	0.008	0.542	7.37E-15	FKTN
2.14E-19	-0.396337529	0.062	0.711	7.38E-15	PHF6
2.17E-19	-0.644465215	0.039	0.639	7.49E-15	CHPT1
2.19E-19	-0.770426257	0.047	0.651	7.57E-15	UHRF2
2.22E-19	-0.85970767	0.016	0.566	7.65E-15	LINC02057
2.22E-19	-0.70786802	0.016	0.566	7.65E-15	DCAF10
2.23E-19	-0.624632321	0.086	0.771	7.69E-15	HTT
2.26E-19	-0.779649211	0.008	0.542	7.81E-15	ST5
2.29E-19	-0.560355505	0.047	0.663	7.91E-15	VTA1
2.30E-19	-0.582858785	0.023	0.59	7.94E-15	INPP5F
2.32E-19	-0.894291606	0.18	0.964	8.02E-15	HNRNPD
2.33E-19	-0.63828229	0.008	0.542	8.04E-15	INTS7
2.33E-19	-0.591573364	0.008	0.542	8.04E-15	ARSG
2.33E-19	-0.967265112	0.203	0.964	8.05E-15	SRSF11
2.34E-19	-0.553282122	0.086	0.771	8.08E-15	IFRD1
2.35E-19	-0.790302918	0.047	0.663	8.12E-15	RPAP2
2.38E-19	-0.618214364	0.07	0.723	8.20E-15	MDM4
2.42E-19	-0.633734723	0.039	0.639	8.34E-15	TAF1B
2.43E-19	-0.834891221	0.023	0.59	8.40E-15	CEP85L
2.43E-19	-0.789283277	0.023	0.59	8.40E-15	CTCF
2.48E-19	-0.516858767	0.047	0.663	8.56E-15	NPLOC4
2.48E-19	-0.758328035	0.016	0.566	8.58E-15	AC097376.3
2.51E-19	-0.657003556	0.133	0.904	8.67E-15	PUM1
2.61E-19	-0.890767099	0.102	0.771	9.00E-15	MGMT
2.61E-19	-0.560061939	0.031	0.614	9.01E-15	RASSF1
2.62E-19	-0.803080497	0.039	0.639	9.03E-15	CLYBL
2.67E-19	-0.804285032	0.055	0.675	9.20E-15	SLMAP
2.68E-19	-0.524713494	0.031	0.614	9.26E-15	TMEM154
2.69E-19	-0.471094044	0.039	0.639	9.28E-15	SRFBP1
2.69E-19	-0.667754753	0.117	0.831	9.29E-15	CNOT2
2.70E-19	-0.60296446	0.016	0.566	9.34E-15	ZMYM1
2.70E-19	-0.570058402	0.016	0.566	9.34E-15	ELMOD2
2.70E-19	-0.549407521	0.016	0.566	9.34E-15	PPP3CC
2.70E-19	-0.657753767	0.016	0.566	9.34E-15	MRPS31
2.77E-19	-1.246086518	0.383	1	9.55E-15	PICALM
2.77E-19	-0.742622245	0.062	0.699	9.58E-15	NFATC3
2.78E-19	-0.66241953	0.016	0.566	9.61E-15	SMARCAD1
2.78E-19	-0.510541147	0.016	0.566	9.61E-15	AC010894.3
2.78E-19	-0.573798276	0.016	0.566	9.61E-15	SLF1
2.78E-19	-0.487269928	0.016	0.566	9.61E-15	STAM
2.78E-19	-0.535785246	0.016	0.566	9.61E-15	NAA40
2.78E-19	-0.631397589	0.016	0.566	9.61E-15	WDR20
2.78E-19	-0.461464459	0.016	0.566	9.61E-15	ARHGAP27
2.78E-19	-0.570579334	0.016	0.566	9.61E-15	SLC25A17
2.82E-19	-1.042598869	0.188	0.94	9.75E-15	SUSD6
2.84E-19	-0.805127009	0.094	0.783	9.80E-15	PNN
2.85E-19	-0.611471739	0.078	0.747	9.86E-15	UBA2
2.93E-19	-1.005173822	0.148	0.867	1.01E-14	SRSF7
2.98E-19	-1.034665531	0.164	0.904	1.03E-14	ABI1
3.03E-19	-0.696499184	0.125	0.88	1.04E-14	APPL1
3.04E-19	-0.63812677	0.023	0.59	1.05E-14	MTX2
3.07E-19	-0.556211736	0.039	0.639	1.06E-14	ZNF800
3.12E-19	-0.451701255	0.023	0.59	1.08E-14	USP40
3.24E-19	-0.480760929	0.031	0.614	1.12E-14	UBE2V2
3.28E-19	-0.708426323	0.055	0.675	1.13E-14	LRCH3
3.29E-19	-0.687761742	0.07	0.723	1.14E-14	TRAK1
3.31E-19	-0.539086614	0.047	0.663	1.14E-14	SENP7
3.31E-19	-0.433407364	0.047	0.663	1.14E-14	DENND11
3.31E-19	-0.596055411	0.047	0.663	1.14E-14	SKA2
3.33E-19	-0.584587833	0.031	0.614	1.15E-14	PIK3CA
3.35E-19	-0.444133912	0.094	0.795	1.15E-14	TIAL1
3.37E-19	-1.936324502	0.016	0.554	1.16E-14	CENPF
3.38E-19	-0.637764507	0.07	0.723	1.17E-14	TRPC4AP
3.58E-19	-0.859733444	0.133	0.88	1.23E-14	EPS15
3.62E-19	-0.741629195	0.047	0.651	1.25E-14	CCDC18-AS1
3.62E-19	-0.792416506	0.047	0.651	1.25E-14	FBXW4
3.64E-19	-0.505606723	0.086	0.771	1.26E-14	CPSF6
3.70E-19	-1.222200179	0.008	0.53	1.28E-14	HIST1H2AG
3.75E-19	-0.921705744	0.086	0.735	1.29E-14	CMC2
3.84E-19	-0.597558346	0.078	0.747	1.33E-14	KIF13B
4.11E-19	-0.750263695	0.078	0.735	1.42E-14	ERICH1
4.41E-19	-0.730992271	0.031	0.602	1.52E-14	NUTM2B-AS1
4.45E-19	-0.62325	0.07	0.723	1.54E-14	PPP3CB
4.49E-19	-0.526597147	0.109	0.831	1.55E-14	OSBPL11
4.58E-19	-0.785688763	0.102	0.795	1.58E-14	ZMYND8
4.61E-19	-0.934338544	0.016	0.554	1.59E-14	MIR181A1HG
4.70E-19	-0.649311291	0.047	0.651	1.62E-14	TTC7B
4.82E-19	-0.94836167	0.039	0.627	1.66E-14	TACC3
4.83E-19	-0.792658095	0.055	0.675	1.67E-14	KHDRBS3
4.88E-19	-0.805152597	0.016	0.554	1.69E-14	IFT80
4.88E-19	-0.882327954	0.016	0.554	1.69E-14	CCDC146
4.92E-19	-0.669648437	0.078	0.747	1.70E-14	DHX9
5.06E-19	-0.783061965	0.133	0.88	1.75E-14	ORMDL1
5.09E-19	-0.880175467	0.125	0.819	1.76E-14	POU2F2
5.12E-19	-0.549540485	0.086	0.759	1.77E-14	ATL3
5.17E-19	-0.733182538	0.07	0.723	1.78E-14	SLC2A9
5.33E-19	-0.834231456	0.031	0.602	1.84E-14	WLS
5.33E-19	-0.856297034	0.031	0.602	1.84E-14	VWA8
5.60E-19	-0.688076711	0.094	0.771	1.93E-14	KDM3B
5.65E-19	-0.591288006	0.062	0.699	1.95E-14	MTMR3
5.76E-19	-0.806300054	0	0.506	1.99E-14	AL353138.1
5.76E-19	-1.143013272	0	0.506	1.99E-14	ESRRG
5.76E-19	-0.609928781	0	0.506	1.99E-14	LIN9
5.76E-19	-0.636681615	0	0.506	1.99E-14	CARF
5.76E-19	-0.719481753	0	0.506	1.99E-14	GASK1A
5.76E-19	-0.653650042	0	0.506	1.99E-14	ZNF782
5.76E-19	-1.256364537	0	0.506	1.99E-14	CERNA2
5.76E-19	-0.990740735	0	0.506	1.99E-14	HS3ST4
5.76E-19	-0.6171509	0	0.506	1.99E-14	SFI1
5.76E-19	-0.632755739	0	0.506	1.99E-14	AC044781.1
5.78E-19	-0.691725901	0.07	0.711	2.00E-14	CFDP1
5.87E-19	-1.321384908	0.32	0.988	2.03E-14	SP100
5.92E-19	-0.873514283	0.086	0.735	2.04E-14	RAP1GDS1
5.93E-19	-0.631203344	0.055	0.675	2.05E-14	PMM2
6.06E-19	-0.619361847	0.008	0.53	2.09E-14	POC1A
6.11E-19	-0.750403994	0.047	0.651	2.11E-14	H2AFX
6.20E-19	-0.763566306	0.109	0.807	2.14E-14	PHF3
6.24E-19	-0.806782874	0.008	0.53	2.16E-14	AP002495.1
6.24E-19	-0.665325664	0.008	0.53	2.16E-14	DEPDC5
6.30E-19	-0.659523486	0.016	0.554	2.17E-14	ZNF789
6.41E-19	-0.61298286	0.062	0.699	2.21E-14	STK17A
6.43E-19	-0.702063235	0.008	0.53	2.22E-14	MSH6
6.43E-19	-1.061288224	0.008	0.53	2.22E-14	KCNMB2-AS1
6.44E-19	-0.740882371	0.031	0.602	2.22E-14	XPO4
6.48E-19	-0.658215157	0.016	0.554	2.24E-14	TMEM106C
6.55E-19	-0.673600113	0.07	0.711	2.26E-14	MICU2
6.63E-19	-0.985510914	0.188	0.94	2.29E-14	HNRNPH1
6.70E-19	-0.767054682	0.055	0.663	2.31E-14	TRAPPC8
6.86E-19	-0.979290583	0.195	0.916	2.37E-14	CEP350
6.92E-19	-0.629495172	0.055	0.675	2.39E-14	EP400
7.01E-19	-0.675585986	0.008	0.53	2.42E-14	TASP1
7.08E-19	-0.602697859	0.078	0.735	2.45E-14	TBK1
7.09E-19	-0.538985712	0.062	0.699	2.45E-14	SENP5
7.32E-19	-0.974473492	0.039	0.614	2.53E-14	CLEC16A
7.43E-19	-0.722824238	0.008	0.53	2.56E-14	IKZF2
7.43E-19	-0.480011617	0.008	0.53	2.56E-14	PIGG
7.43E-19	-0.665125736	0.008	0.53	2.56E-14	AAGAB
7.46E-19	-0.649831932	0.016	0.554	2.58E-14	NSUN6
7.46E-19	-0.655444718	0.016	0.554	2.58E-14	ZWINT
7.51E-19	1.551320565	0.984	1	2.59E-14	ACTB
7.52E-19	-0.654661291	0.047	0.651	2.60E-14	GPR107
7.68E-19	-0.668994526	0.016	0.554	2.65E-14	TSEN15
7.70E-19	-0.724879203	0.023	0.578	2.66E-14	LRRC28
7.80E-19	-0.645430469	0.07	0.711	2.69E-14	LPGAT1
7.86E-19	-0.581761525	0.055	0.675	2.72E-14	EFL1
7.90E-19	-0.547497455	0.016	0.554	2.73E-14	VIRMA
7.92E-19	-0.789567061	0.023	0.578	2.73E-14	MAST2
8.14E-19	-0.686420819	0.023	0.578	2.81E-14	TK1
8.31E-19	-1.099562958	0.156	0.867	2.87E-14	MPZL1
8.34E-19	-0.786624131	0.125	0.819	2.88E-14	SLC20A1
8.41E-19	-0.540798679	0.07	0.711	2.90E-14	KPNA1
8.42E-19	-0.587176731	0.039	0.627	2.91E-14	OGT
8.54E-19	-0.707664065	0.078	0.723	2.95E-14	PCNX4
8.59E-19	-0.618756987	0.016	0.554	2.97E-14	LINC01004
8.64E-19	-0.825360874	0.094	0.771	2.98E-14	CUL3
8.84E-19	-0.614743764	0.016	0.554	3.05E-14	SLC30A6
8.84E-19	-0.550082265	0.016	0.554	3.05E-14	RAD54L2
8.84E-19	-0.635429184	0.016	0.554	3.05E-14	PREP
8.84E-19	-0.576078929	0.016	0.554	3.05E-14	TFB1M
8.84E-19	-0.652719979	0.016	0.554	3.05E-14	MAP3K4
8.84E-19	-0.557525592	0.016	0.554	3.05E-14	ATG16L2
8.84E-19	-0.518773518	0.016	0.554	3.05E-14	VPS39
8.86E-19	-0.845551561	0.156	0.916	3.06E-14	CTNND1
8.91E-19	-0.590690952	0.031	0.602	3.08E-14	AP1G1
8.93E-19	-0.642161162	0.102	0.795	3.08E-14	MFSD14B
9.11E-19	-0.57354757	0.039	0.627	3.15E-14	TANGO6
9.22E-19	-0.743484279	0.172	0.904	3.18E-14	PSD3
9.34E-19	-0.60188051	0.023	0.578	3.23E-14	PAQR3
9.34E-19	-0.559578351	0.023	0.578	3.23E-14	WEE1
9.50E-19	-0.853869644	0.156	0.904	3.28E-14	NSD3
9.50E-19	-0.554432474	0.047	0.651	3.28E-14	CBWD1
9.61E-19	-0.551157582	0.039	0.627	3.32E-14	ZNF736
9.61E-19	-0.615115088	0.039	0.627	3.32E-14	POGLUT3
9.66E-19	-0.660289107	0.031	0.602	3.34E-14	THUMPD2
9.75E-19	-0.511153851	0.047	0.651	3.37E-14	NCK1-DT
9.82E-19	-0.931470522	0.133	0.843	3.39E-14	LCOR
9.87E-19	-0.518013856	0.023	0.578	3.41E-14	C12orf4
9.87E-19	-0.540509154	0.023	0.578	3.41E-14	FANCM
1.02E-18	-0.525330751	0.031	0.602	3.52E-14	RALGAPB
1.04E-18	-0.79952528	0.109	0.807	3.60E-14	ATXN10
1.07E-18	-0.491011819	0.039	0.627	3.69E-14	MCM7
1.07E-18	-1.074741357	0.117	0.783	3.70E-14	C20orf194
1.10E-18	-0.613786753	0.078	0.735	3.81E-14	MFF
1.12E-18	-1.068734233	0.094	0.747	3.85E-14	TRPS1
1.13E-18	-0.658136747	0.07	0.711	3.91E-14	SPIN1
1.14E-18	-1.043214114	0.195	0.952	3.93E-14	CPQ
1.17E-18	-0.889271741	0.109	0.783	4.05E-14	SNX24
1.18E-18	-0.617956737	0.078	0.723	4.06E-14	DCAF7
1.18E-18	-0.556701604	0.094	0.771	4.08E-14	PITPNB
1.19E-18	-0.670651287	0.07	0.711	4.11E-14	GATAD2A
1.20E-18	-0.776837794	0.164	0.928	4.13E-14	BPTF
1.22E-18	-0.746561341	0.18	0.964	4.20E-14	MAN2A1
1.24E-18	-1.116981371	0.242	0.988	4.28E-14	FUS
1.28E-18	-0.56634593	0.109	0.819	4.42E-14	MTUS1
1.30E-18	2.882261221	0.844	0.795	4.50E-14	IFI30
1.31E-18	-0.997944539	0.031	0.59	4.51E-14	G2E3
1.31E-18	-0.64213963	0.047	0.639	4.52E-14	INO80
1.36E-18	-0.51011641	0.117	0.831	4.70E-14	ZFR
1.37E-18	-0.481849851	0.078	0.735	4.74E-14	MED4
1.41E-18	-0.693143248	0.062	0.687	4.86E-14	PRR14L
1.42E-18	-0.682646355	0.039	0.614	4.91E-14	NOL10
1.48E-18	-0.414188043	0.078	0.735	5.11E-14	SP140L
1.52E-18	-0.81751703	0.055	0.663	5.25E-14	ABL1
1.56E-18	-0.82285108	0.055	0.663	5.39E-14	SUCO
1.56E-18	-0.892581209	0.172	0.916	5.40E-14	XPO1
1.57E-18	-0.743104598	0.047	0.639	5.42E-14	TFDP1
1.59E-18	-0.384390048	0.125	0.867	5.49E-14	TMX1
1.61E-18	-0.516392084	0.047	0.639	5.57E-14	MED15
1.63E-18	-1.369908319	0.305	1	5.62E-14	FMNL2
1.65E-18	-0.558482206	0.133	0.867	5.70E-14	MAP2K1
1.66E-18	-1.078504818	0.008	0.518	5.72E-14	MAPK10
1.70E-18	-0.539668999	0.047	0.639	5.86E-14	C11orf49
1.76E-18	-0.665501338	0.008	0.518	6.06E-14	TTC27
1.82E-18	-0.564303753	0	0.494	6.28E-14	INPP5B
1.82E-18	-0.638256413	0	0.494	6.28E-14	ANKAR
1.82E-18	-0.583056271	0	0.494	6.28E-14	ZNF138
1.82E-18	-0.5847938	0	0.494	6.28E-14	FAM185A
1.82E-18	-0.504138981	0	0.494	6.28E-14	DDX11
1.82E-18	-0.582937407	0	0.494	6.28E-14	MYCBP2-AS1
1.82E-18	-0.944176528	0	0.494	6.28E-14	AURKB
1.82E-18	-0.617238758	0	0.494	6.28E-14	CDC45
1.82E-18	-0.990406152	0	0.494	6.28E-14	KIF4A
1.88E-18	-1.199021303	0.227	0.964	6.50E-14	CMIP
1.91E-18	-0.529022751	0.055	0.663	6.61E-14	MCM5
1.93E-18	-0.399404553	0.078	0.735	6.68E-14	C12orf75
1.94E-18	-0.295829423	0.086	0.747	6.71E-14	SLC30A7
1.95E-18	-0.289233626	0.062	0.687	6.73E-14	CHROMR
1.95E-18	-0.73015727	0.062	0.675	6.74E-14	ATP11C
1.97E-18	-0.634937811	0.008	0.518	6.81E-14	PPARGC1B
2.00E-18	-0.617738757	0.094	0.771	6.90E-14	ZRANB2
2.00E-18	-0.764814746	0.062	0.687	6.91E-14	LRMP
2.04E-18	-0.639940403	0.047	0.639	7.03E-14	RASA3
2.05E-18	-0.73113242	0.023	0.566	7.07E-14	NDC1
2.05E-18	-0.679165474	0.023	0.566	7.07E-14	ZBTB44
2.09E-18	-0.781129014	0.008	0.518	7.21E-14	TTK
2.10E-18	-0.67711225	0.125	0.843	7.25E-14	EEA1
2.10E-18	-0.733404037	0.023	0.566	7.26E-14	GALK2
2.11E-18	-0.539677721	0.039	0.614	7.29E-14	MRPS27
2.11E-18	-0.61307925	0.039	0.614	7.29E-14	SRPK1
2.12E-18	-0.652676011	0.031	0.59	7.33E-14	CBR4
2.15E-18	-0.578284402	0.008	0.518	7.42E-14	CRCP
2.15E-18	-0.836484267	0.008	0.518	7.42E-14	CEP112
2.17E-18	-0.641228047	0.078	0.723	7.50E-14	P2RX7
2.21E-18	-0.648690968	0.102	0.783	7.63E-14	FAM133B
2.22E-18	-0.843670445	0.016	0.542	7.67E-14	B3GLCT
2.24E-18	-0.626245034	0.07	0.699	7.72E-14	FIP1L1
2.33E-18	-1.042725255	0.062	0.675	8.04E-14	PER3
2.34E-18	-0.976233557	0.156	0.892	8.07E-14	ATF6
2.34E-18	-0.816548179	0.008	0.518	8.09E-14	GRK5
2.34E-18	-0.576863482	0.008	0.518	8.09E-14	ECHDC2
2.34E-18	-0.532753898	0.008	0.518	8.09E-14	SNX7
2.34E-18	-0.500995049	0.008	0.518	8.09E-14	FBXO9
2.34E-18	-0.544250011	0.008	0.518	8.09E-14	ADAT2
2.35E-18	-0.673838596	0.023	0.566	8.11E-14	PRTFDC1
2.38E-18	-0.659534936	0.133	0.867	8.21E-14	BTBD7
2.42E-18	-0.497444005	0.094	0.771	8.35E-14	KPNA3
2.46E-18	-0.808790719	0.172	0.928	8.48E-14	ETNK1
2.47E-18	-0.556949292	0.039	0.614	8.54E-14	NSUN3
2.48E-18	-0.711869555	0.023	0.566	8.56E-14	SLC25A26
2.49E-18	-0.613896773	0.031	0.59	8.61E-14	TTF1
2.51E-18	-0.473639588	0.078	0.723	8.68E-14	MARK2
2.60E-18	-0.524242132	0.055	0.663	8.96E-14	SPG7
2.60E-18	-0.501537909	0.094	0.771	8.97E-14	GAPVD1
2.63E-18	-0.534405583	0.031	0.59	9.08E-14	CABIN1
2.67E-18	-1.142074614	0.594	1	9.20E-14	MALAT1
2.68E-18	-0.603675293	0.039	0.614	9.24E-14	SMAD3
2.70E-18	-0.537318699	0.016	0.542	9.33E-14	SMYD4
2.72E-18	-0.932124612	0.203	0.964	9.38E-14	MKNK1
2.77E-18	-0.58334572	0.031	0.59	9.58E-14	PACS2
2.79E-18	-0.403475968	0.07	0.699	9.64E-14	ATF7IP2
2.80E-18	-0.623762047	0.102	0.771	9.67E-14	PPA2
2.84E-18	-1.479325774	0.211	0.892	9.81E-14	KCNMA1
2.84E-18	-0.526870666	0.023	0.566	9.82E-14	FBXO4
2.84E-18	-0.624622581	0.023	0.566	9.82E-14	VPS13A
2.89E-18	-0.536403588	0.039	0.614	1.00E-13	TRANK1
2.92E-18	-1.28477436	0.32	0.964	1.01E-13	EPSTI1
2.92E-18	-0.590395455	0.023	0.566	1.01E-13	MTMR1
2.93E-18	-0.440388259	0.031	0.59	1.01E-13	RBM14
2.93E-18	-0.519284547	0.102	0.783	1.01E-13	SUPT16H
2.96E-18	-0.940757973	0.133	0.843	1.02E-13	ATXN1
3.00E-18	-0.454505031	0.047	0.639	1.03E-13	PSMF1
3.05E-18	-0.418298803	0.039	0.614	1.05E-13	RFX2
3.09E-18	-0.526718454	0.023	0.566	1.07E-13	SELENOI
3.09E-18	-0.455590949	0.023	0.566	1.07E-13	NAA35
3.09E-18	-0.515980866	0.023	0.566	1.07E-13	PRMT3
3.13E-18	-0.543225635	0.117	0.831	1.08E-13	THOC2
3.16E-18	-0.802008776	0.055	0.651	1.09E-13	SAMD4A
3.21E-18	-0.715336517	0.039	0.614	1.11E-13	FIG4
3.32E-18	-0.606845558	0.07	0.699	1.15E-13	MLXIP
3.33E-18	1.524348031	0.977	0.988	1.15E-13	LAPTM5
3.53E-18	-0.470550224	0.078	0.723	1.22E-13	ZMYM6
3.55E-18	-0.967908433	0.164	0.904	1.23E-13	ANOS1
3.62E-18	-0.592060267	0.078	0.723	1.25E-13	TASOR
3.76E-18	-0.659318894	0.078	0.711	1.30E-13	HIBCH
3.89E-18	-0.477145659	0.078	0.723	1.34E-13	PPM1K
3.94E-18	-0.77628316	0.039	0.602	1.36E-13	OTULIN
3.94E-18	-0.617062441	0.07	0.699	1.36E-13	BRI3BP
4.05E-18	-0.544814214	0.078	0.711	1.40E-13	PGP
4.15E-18	-0.573691593	0.039	0.602	1.43E-13	MCM4
4.17E-18	-0.542622654	0.125	0.843	1.44E-13	CD58
4.18E-18	-0.686094985	0.102	0.771	1.44E-13	MIA2
4.35E-18	-0.511880154	0.062	0.675	1.50E-13	NCOA6
4.39E-18	-0.514152052	0.055	0.651	1.52E-13	KLHL8
4.44E-18	-0.633429036	0.047	0.627	1.53E-13	CLEC2D
4.46E-18	-0.433361791	0.07	0.699	1.54E-13	PARP12
4.57E-18	-0.516827987	0.07	0.699	1.58E-13	LARP4
4.69E-18	-1.046247227	0.117	0.783	1.62E-13	CDK6
4.74E-18	-0.568393125	0.055	0.651	1.64E-13	MAP3K20
4.93E-18	-0.619889203	0.125	0.831	1.70E-13	TCF25
5.02E-18	-0.51299369	0.133	0.867	1.73E-13	NSL1
5.04E-18	-0.566073284	0.078	0.711	1.74E-13	SIK2
5.04E-18	-1.728118802	0.008	0.506	1.74E-13	ASPM
5.05E-18	-0.415197318	0.062	0.675	1.74E-13	WASHC5
5.11E-18	-0.647466084	0.109	0.807	1.76E-13	LINC02712
5.18E-18	-0.598516802	0.062	0.675	1.79E-13	SACM1L
5.29E-18	-0.693575142	0.078	0.711	1.83E-13	PI4KA
5.31E-18	-0.611419451	0.062	0.675	1.83E-13	VEZT
5.38E-18	-0.70027769	0.016	0.53	1.86E-13	PIGL
5.46E-18	-0.508121607	0.047	0.627	1.88E-13	SEPTIN10
5.51E-18	-0.538077674	0.055	0.651	1.90E-13	ERCC5
5.53E-18	-1.068589573	0.016	0.53	1.91E-13	TMEM163
5.56E-18	-0.575802056	0.07	0.699	1.92E-13	WASHC3
5.56E-18	-0.605830754	0.07	0.699	1.92E-13	AL078590.2
5.57E-18	-1.042264931	0.172	0.88	1.92E-13	AAK1
5.66E-18	-0.658786596	0.164	0.904	1.95E-13	TNRC6B
5.70E-18	-0.548838478	0	0.482	1.97E-13	SPATA1
5.70E-18	-0.654320078	0	0.482	1.97E-13	EXO1
5.70E-18	-0.787822537	0	0.482	1.97E-13	CDC25C
5.70E-18	-1.434358748	0	0.482	1.97E-13	HIST1H1B
5.70E-18	-0.912322764	0	0.482	1.97E-13	ESCO2
5.70E-18	-1.031828322	0	0.482	1.97E-13	MS4A4E
5.70E-18	-1.226262909	0	0.482	1.97E-13	AL008633.1
5.78E-18	-0.718131542	0.094	0.735	2.00E-13	CDC73
5.82E-18	-0.575174165	0.008	0.506	2.01E-13	INTS4
5.89E-18	-0.613773587	0.031	0.578	2.03E-13	STXBP5
5.91E-18	-0.535797319	0.109	0.795	2.04E-13	ATP6V1H
5.95E-18	-0.531156026	0.055	0.651	2.05E-13	SLC12A6
5.98E-18	-0.448897119	0.07	0.699	2.06E-13	PPP2R3C
6.01E-18	-1.271276652	0.016	0.53	2.08E-13	TPX2
6.18E-18	-0.675674717	0.07	0.687	2.14E-13	NCOA7
6.31E-18	-0.599158199	0.156	0.916	2.18E-13	IL4R
6.35E-18	-0.643767574	0.023	0.554	2.19E-13	MRRF
6.50E-18	-0.752707921	0.117	0.795	2.25E-13	SETD3
6.52E-18	-0.935649555	0.008	0.506	2.25E-13	CDCA2
6.54E-18	-0.791913479	0.016	0.53	2.26E-13	TDRD3
6.59E-18	-0.403179164	0.086	0.735	2.28E-13	EXOC5
6.59E-18	-0.425433075	0.07	0.699	2.28E-13	BIN2
6.71E-18	-0.626969227	0.086	0.723	2.32E-13	CMC1
6.72E-18	-0.745191257	0.016	0.53	2.32E-13	BBS9
6.74E-18	-0.544436897	0.055	0.651	2.33E-13	UBAP1
7.11E-18	-0.648403265	0.016	0.53	2.45E-13	CDC14B
7.18E-18	-0.960510901	0.203	0.952	2.48E-13	IL6ST
7.28E-18	-0.592123421	0.031	0.578	2.51E-13	TLE4
7.32E-18	-0.646858863	0.008	0.506	2.53E-13	KIFC1
7.32E-18	-0.621049691	0.008	0.506	2.53E-13	CCDC171
7.32E-18	-0.506352852	0.008	0.506	2.53E-13	CHAMP1
7.38E-18	-0.430414833	0.094	0.759	2.55E-13	DAP3
7.38E-18	-0.588354434	0.039	0.602	2.55E-13	RNPC3
7.38E-18	-0.573872456	0.039	0.602	2.55E-13	TMLHE
7.41E-18	-0.924977207	0.219	0.976	2.56E-13	IFI44
7.58E-18	-0.575686964	0.039	0.602	2.62E-13	AUH
7.68E-18	-0.416259377	0.023	0.554	2.65E-13	CEP120
7.78E-18	-0.46858052	0.039	0.602	2.69E-13	SLC35B3
7.78E-18	-0.505655151	0.039	0.602	2.69E-13	MBTD1
7.89E-18	-0.546787255	0.031	0.578	2.72E-13	PUM3
7.95E-18	-0.609355913	0.016	0.53	2.74E-13	TMEM72-AS1
7.95E-18	-0.710927011	0.016	0.53	2.74E-13	CEP162
7.98E-18	-0.512260923	0.039	0.602	2.76E-13	LTN1
8.01E-18	-0.5522949	0.102	0.783	2.77E-13	SNX1
8.10E-18	-0.643531658	0.031	0.578	2.80E-13	XPO7
8.17E-18	-0.564828751	0.016	0.53	2.82E-13	LARS2
8.17E-18	-0.576663594	0.016	0.53	2.82E-13	TG
8.22E-18	-0.587621063	0.047	0.627	2.84E-13	CASP8
8.29E-18	-0.77304917	0.18	0.94	2.86E-13	TMEM165
8.34E-18	-0.683004954	0.023	0.554	2.88E-13	TMEM181
8.40E-18	-0.611801675	0.109	0.783	2.90E-13	STK38L
8.46E-18	-0.426748225	0.055	0.651	2.92E-13	AK2
8.56E-18	-0.540874768	0.086	0.735	2.96E-13	RAD50
8.64E-18	-0.498897188	0.016	0.53	2.98E-13	COX19
8.64E-18	-0.367854173	0.016	0.53	2.98E-13	CBX1
8.64E-18	-0.52052377	0.016	0.53	2.98E-13	C19orf48
8.77E-18	-0.638647147	0.031	0.578	3.03E-13	NUP93
8.93E-18	-0.657859991	0.07	0.687	3.08E-13	NFKBIZ
9.05E-18	-0.604273099	0.023	0.554	3.12E-13	AC009093.2
9.05E-18	1.451550872	1	1	3.12E-13	TMSB4X
9.09E-18	-0.490482239	0.039	0.602	3.14E-13	DELE1
9.50E-18	-0.47317584	0.031	0.578	3.28E-13	TRIM26
9.50E-18	-0.538018531	0.031	0.578	3.28E-13	ZNF430
9.55E-18	-0.579581781	0.023	0.554	3.30E-13	AHCYL2
9.58E-18	-0.568142727	0.039	0.602	3.31E-13	DROSHA
9.64E-18	-1.013520635	0.234	0.976	3.33E-13	PREX1
9.75E-18	-0.665333382	0.125	0.831	3.37E-13	PPHLN1
9.76E-18	-0.427789577	0.031	0.578	3.37E-13	PRAM1
9.83E-18	-0.445642986	0.047	0.627	3.40E-13	TBRG1
1.00E-17	-0.383714634	0.031	0.578	3.46E-13	OFD1
1.01E-17	-0.551035004	0.039	0.602	3.48E-13	BORCS5
1.01E-17	-0.578773877	0.07	0.687	3.48E-13	VGLL4
1.03E-17	-0.587264682	0.117	0.807	3.54E-13	CD2AP
1.03E-17	-0.705576264	0.133	0.819	3.56E-13	DNAJC1
1.04E-17	-0.872120736	0.188	0.916	3.61E-13	ATRX
1.06E-17	-0.619968445	0.102	0.771	3.68E-13	VPS8
1.09E-17	-0.815275728	0.062	0.651	3.75E-13	CKS1B
1.12E-17	-1.363354601	0.016	0.518	3.88E-13	AC007319.1
1.17E-17	-0.62100722	0.102	0.771	4.03E-13	NUP98
1.21E-17	-1.219448797	0.047	0.602	4.17E-13	MIR646HG
1.26E-17	-0.863868849	0.125	0.819	4.35E-13	GPCPD1
1.26E-17	-0.675975858	0.148	0.867	4.36E-13	HMGN3
1.26E-17	-0.774146553	0.07	0.675	4.36E-13	KLF7
1.27E-17	-0.751202283	0.141	0.843	4.40E-13	U2SURP
1.28E-17	-0.572126656	0.047	0.614	4.41E-13	UBR4
1.31E-17	-0.407097085	0.117	0.819	4.51E-13	YWHAQ
1.39E-17	-0.536476347	0.055	0.639	4.79E-13	CAND1
1.42E-17	-0.831891749	0.164	0.892	4.89E-13	ETV5
1.42E-17	-0.7416957	0.117	0.795	4.90E-13	MYOF
1.47E-17	-0.479710215	0.062	0.663	5.07E-13	YTHDC1
1.50E-17	-0.828983713	0.062	0.651	5.18E-13	VKORC1L1
1.51E-17	-0.561088771	0.086	0.723	5.21E-13	PRDM2
1.55E-17	-0.572084025	0.117	0.807	5.34E-13	TM7SF3
1.61E-17	-0.560602469	0.055	0.639	5.56E-13	APPBP2
1.61E-17	-0.616377574	0.07	0.675	5.57E-13	FOXK2
1.65E-17	-0.661148058	0.125	0.819	5.70E-13	PHF20
1.68E-17	-0.637558065	0.109	0.771	5.79E-13	STAT2
1.68E-17	-0.807685949	0.133	0.843	5.81E-13	TNPO1
1.70E-17	-0.686400325	0.031	0.566	5.89E-13	FGGY
1.74E-17	-0.377593359	0.055	0.639	6.00E-13	ESF1
1.76E-17	-0.481145903	0	0.47	6.09E-13	POLE
1.76E-17	-0.531294106	0	0.47	6.09E-13	AC079921.1
1.76E-17	-0.554208326	0	0.47	6.09E-13	PLK4
1.76E-17	-0.618532067	0	0.47	6.09E-13	STK38
1.76E-17	-0.531384667	0	0.47	6.09E-13	XRCC2
1.76E-17	-0.963102291	0	0.47	6.09E-13	CDKN3
1.76E-17	-0.617794831	0	0.47	6.09E-13	USP31
1.76E-17	-0.58185488	0	0.47	6.09E-13	METTL4
1.76E-17	-0.557023554	0	0.47	6.09E-13	CHAF1A
1.76E-17	-0.555893723	0	0.47	6.09E-13	MICAL3
1.76E-17	-0.603145083	0.07	0.687	6.09E-13	TTC37
1.77E-17	-0.575366348	0.039	0.59	6.12E-13	TAPT1
1.78E-17	-0.440581712	0.055	0.639	6.15E-13	FADS1
1.78E-17	-0.407509111	0.055	0.639	6.15E-13	FBXO22
1.80E-17	-0.541935858	0.094	0.747	6.22E-13	HRH2
1.80E-17	-1.067026427	0.016	0.518	6.23E-13	KIF14
1.82E-17	-0.672105442	0.047	0.614	6.30E-13	ATP11B
1.88E-17	-0.904365246	0.211	0.952	6.50E-13	IL18
1.95E-17	-0.840429762	0.023	0.542	6.73E-13	EFCAB2
1.97E-17	-0.634129223	0.039	0.59	6.79E-13	TRIM24
2.00E-17	-0.615173654	0.031	0.566	6.90E-13	FARSB
2.02E-17	-0.615114149	0.078	0.699	6.96E-13	LNPK
2.02E-17	-0.504809259	0.055	0.639	6.96E-13	TRIM56
2.07E-17	-0.594178569	0.055	0.639	7.14E-13	SERTAD2
2.07E-17	-0.631184077	0.016	0.518	7.15E-13	ZNF141
2.12E-17	-0.459911195	0.047	0.614	7.33E-13	TTC19
2.14E-17	-0.742406307	0.008	0.494	7.37E-13	DNM3
2.18E-17	-0.466262983	0.039	0.59	7.53E-13	HAUS6
2.18E-17	-0.666608663	0.117	0.795	7.54E-13	CCAR1
2.20E-17	-0.621681609	0.008	0.494	7.59E-13	TARBP1
2.20E-17	-0.571353942	0.008	0.494	7.59E-13	RFX3-AS1
2.24E-17	-0.471318914	0.039	0.59	7.72E-13	AFG3L2
2.26E-17	-0.581309801	0.008	0.494	7.81E-13	EXOG
2.26E-17	-0.668358305	0.008	0.494	7.81E-13	AC011447.3
2.26E-17	-0.658245786	0.008	0.494	7.81E-13	NBEA
2.27E-17	-0.885048185	0.102	0.735	7.85E-13	PPARD
2.28E-17	-0.45325275	0.031	0.566	7.88E-13	PPIH
2.34E-17	-0.576084341	0.148	0.867	8.08E-13	NIBAN1
2.34E-17	-0.637711427	0.031	0.566	8.09E-13	TVP23C
2.34E-17	-0.457121362	0.055	0.639	8.09E-13	SNX4
2.36E-17	-0.555177294	0.039	0.59	8.13E-13	PARG
2.36E-17	-0.415165237	0.039	0.59	8.13E-13	PTRH2
2.40E-17	-0.694533761	0.117	0.783	8.27E-13	CREBBP
2.46E-17	-0.551123948	0.102	0.759	8.48E-13	OPA1
2.47E-17	-0.446310506	0.047	0.614	8.54E-13	ATAD1
2.48E-17	-0.59946942	0.039	0.59	8.57E-13	RHOH
2.53E-17	-0.994420673	0.219	0.94	8.74E-13	SHTN1
2.54E-17	-0.416170948	0.133	0.855	8.76E-13	P2RY13
2.55E-17	-0.587033895	0.023	0.542	8.82E-13	NEDD1
2.56E-17	-0.588466397	0.07	0.675	8.83E-13	KIAA0319L
2.58E-17	-0.992559737	0.039	0.578	8.90E-13	PRC1
2.59E-17	-0.429905551	0.016	0.518	8.93E-13	BRD1
2.60E-17	-0.56976743	0.031	0.566	8.99E-13	CEP44
2.60E-17	-0.523929362	0.031	0.566	8.99E-13	MDN1
2.62E-17	-0.453655882	0.023	0.542	9.06E-13	AL158152.1
2.65E-17	-0.516497757	0.055	0.639	9.16E-13	KRIT1
2.66E-17	-0.640030939	0.016	0.518	9.18E-13	TMEM161B-AS1
2.68E-17	-0.471714006	0.102	0.771	9.26E-13	USP10
2.69E-17	-0.523581164	0.102	0.759	9.30E-13	RPRD2
2.70E-17	-0.561275403	0.023	0.542	9.31E-13	EMSY
2.70E-17	-0.451513688	0.047	0.614	9.33E-13	UPF3A
2.74E-17	-0.56037768	0.031	0.566	9.47E-13	MAP3K14
2.75E-17	-0.553114022	0.039	0.59	9.50E-13	CEP135
2.75E-17	-0.37918622	0.039	0.59	9.50E-13	MAPK9
2.77E-17	-0.723269018	0.023	0.542	9.56E-13	PRR11
2.78E-17	-0.68125132	0.062	0.651	9.60E-13	GCNT1
2.82E-17	-0.650591722	0.078	0.699	9.72E-13	PRPF38B
2.83E-17	-0.864674087	0.07	0.663	9.76E-13	HS2ST1
2.85E-17	-0.591733629	0.023	0.542	9.82E-13	FAM126A
2.89E-17	-0.644018496	0.102	0.747	9.96E-13	MAPRE2
2.90E-17	-0.716975761	0.141	0.831	1.00E-12	BBX
2.92E-17	-0.368018377	0.023	0.542	1.01E-12	PDZD8
2.92E-17	-0.380261116	0.023	0.542	1.01E-12	RNF121
2.99E-17	-0.842789014	0.211	0.928	1.03E-12	LPAR6
3.05E-17	-0.440652663	0.031	0.566	1.05E-12	TERF1
3.05E-17	-0.37705696	0.039	0.59	1.05E-12	SPOP
3.05E-17	-0.3020266	0.039	0.59	1.05E-12	MCM3AP
3.07E-17	-0.470553341	0.094	0.747	1.06E-12	YLPM1
3.13E-17	-0.743287931	0.18	0.928	1.08E-12	AIG1
3.13E-17	-0.495930303	0.086	0.723	1.08E-12	CDK12
3.17E-17	-0.504510469	0.078	0.699	1.10E-12	CHD8
3.24E-17	-0.664797325	0.102	0.759	1.12E-12	MAP4
3.42E-17	-0.533647785	0.133	0.843	1.18E-12	DCTN4
3.49E-17	-0.360379462	0.078	0.699	1.20E-12	DEF6
3.52E-17	-0.43516508	0.086	0.723	1.22E-12	RBM5
3.67E-17	-0.423392236	0.117	0.795	1.27E-12	ACADM
3.82E-17	-0.616784912	0.109	0.771	1.32E-12	CNOT4
3.85E-17	-0.724901493	0.133	0.795	1.33E-12	PELI1
3.88E-17	-0.608400861	0.078	0.687	1.34E-12	AP3S2
3.97E-17	-0.551490751	0.094	0.735	1.37E-12	APC
3.99E-17	-0.545991428	0.133	0.843	1.38E-12	UBE3A
4.08E-17	-0.553836795	0.117	0.807	1.41E-12	SIK3
4.15E-17	-0.528118185	0.07	0.675	1.43E-12	CUL4A
4.34E-17	-0.697376027	0.094	0.723	1.50E-12	N4BP1
4.46E-17	-0.364947366	0.07	0.675	1.54E-12	CLCN3
4.54E-17	-0.631612354	0.062	0.651	1.57E-12	PHF14
4.56E-17	-0.715953155	0.18	0.916	1.58E-12	TRA2B
4.59E-17	-0.549955832	0.078	0.687	1.58E-12	VPS36
4.65E-17	-0.375083741	0.062	0.651	1.61E-12	MTREX
4.65E-17	-0.443831077	0.062	0.651	1.61E-12	TGS1
4.67E-17	-0.430932932	0.094	0.735	1.61E-12	CERT1
4.68E-17	-0.364133421	0.07	0.675	1.61E-12	SS18
4.69E-17	1.594002789	0.938	0.988	1.62E-12	HLA-C
4.77E-17	-0.517005595	0.062	0.651	1.65E-12	STAM2
4.79E-17	-0.349630323	0.07	0.675	1.65E-12	KMT2A
5.14E-17	-0.509047671	0.055	0.627	1.78E-12	PSMA3-AS1
5.15E-17	-0.437780905	0.07	0.675	1.78E-12	HSPB11
5.26E-17	-0.493803193	0.109	0.771	1.81E-12	RAB12
5.38E-17	-0.435616055	0.062	0.651	1.86E-12	ELAVL1
5.40E-17	-0.404385922	0.055	0.627	1.87E-12	HBS1L
5.40E-17	-0.324359352	0.055	0.627	1.87E-12	PML
5.41E-17	-0.752942247	0.203	0.94	1.87E-12	FNDC3A
5.41E-17	-0.472407317	0	0.458	1.87E-12	AL513327.1
5.41E-17	-0.680538375	0	0.458	1.87E-12	UBE2T
5.41E-17	-0.747864622	0	0.458	1.87E-12	ARRDC3-AS1
5.41E-17	-0.572391128	0	0.458	1.87E-12	USP45
5.41E-17	-0.639678249	0	0.458	1.87E-12	NR6A1
5.41E-17	-0.537959058	0	0.458	1.87E-12	FEN1
5.41E-17	-1.135785726	0	0.458	1.87E-12	APOLD1
5.41E-17	-0.763954786	0	0.458	1.87E-12	GPR137C
5.41E-17	-1.034142313	0	0.458	1.87E-12	AL365295.1
5.41E-17	-0.53752524	0	0.458	1.87E-12	ALKBH1
5.41E-17	-0.679072333	0	0.458	1.87E-12	AC004943.2
5.41E-17	-0.659873073	0	0.458	1.87E-12	STS
5.41E-17	-0.484269998	0	0.458	1.87E-12	LINC00630
5.41E-17	-0.547644661	0	0.458	1.87E-12	AC009505.1
5.44E-17	-0.652981237	0.047	0.602	1.88E-12	FAM193A
5.46E-17	-0.542970565	0.039	0.578	1.89E-12	ERAP2
5.46E-17	-0.58044981	0.039	0.578	1.89E-12	RBBP8
5.48E-17	-0.733661779	0.109	0.747	1.89E-12	PPP2R5E
5.52E-17	-0.343024026	0.062	0.651	1.90E-12	VASH1
5.58E-17	-0.64489151	0.031	0.554	1.93E-12	FAM177B
5.65E-17	-1.000068887	0.234	0.964	1.95E-12	AFF1
5.65E-17	-0.543647631	0.062	0.651	1.95E-12	ATF2
5.66E-17	-0.811049473	0.211	0.964	1.95E-12	GOLGA4
5.67E-17	-0.391711865	0.07	0.675	1.96E-12	JKAMP
5.75E-17	-0.482061238	0.102	0.747	1.99E-12	SMARCC1
5.76E-17	-0.737717141	0.023	0.53	1.99E-12	ALMS1
6.10E-17	-0.456373162	0.078	0.687	2.11E-12	ECHDC1
6.10E-17	-0.578956262	0.164	0.904	2.11E-12	WAPL
6.12E-17	-0.528513734	0.055	0.627	2.11E-12	PEX14
6.12E-17	-0.606228496	0.055	0.627	2.11E-12	UBR1
6.15E-17	-0.736795756	0.016	0.506	2.12E-12	NEDD4
6.17E-17	-0.517098217	0.047	0.602	2.13E-12	SPRED2
6.25E-17	-1.1971766	0.023	0.53	2.16E-12	CENPE
6.26E-17	-0.690136384	0.195	0.952	2.16E-12	SLC4A7
6.27E-17	-0.537675026	0.055	0.627	2.16E-12	IP6K1
6.27E-17	-0.563999859	0.164	0.916	2.17E-12	HCK
6.33E-17	-0.679920958	0.156	0.88	2.18E-12	CSF2RA
6.35E-17	-0.662714792	0.008	0.482	2.19E-12	AF117829.1
6.43E-17	1.354667378	0.969	0.976	2.22E-12	NPC2
6.54E-17	-0.485134155	0.039	0.578	2.26E-12	CLASRP
6.59E-17	-0.351293467	0.055	0.627	2.27E-12	CGAS
6.71E-17	-0.560525696	0.078	0.687	2.32E-12	TNPO3
6.72E-17	-0.714273335	0.008	0.482	2.32E-12	DNAH14
6.72E-17	-0.596504365	0.008	0.482	2.32E-12	ZNF302
6.86E-17	-0.545499345	0.016	0.506	2.37E-12	CA5B
6.91E-17	-0.881088562	0.008	0.482	2.39E-12	AC008014.1
6.91E-17	-0.526895649	0.008	0.482	2.39E-12	CSAD
[truncated: 8,855 more rows]

## Sheet: Enriched_upregulated genes
ID	Description	GeneRatio	BgRatio	pvalue	p.adjust	qvalue	geneID	Count
GO:0002181	cytoplasmic translation	30/106	148/18722	5.42E-39	1.08E-35	8.25E-36	RPL28/RPL41/RPL36/RPLP1/RPS29/RPS9/RPS18/RPL19/RPL37/RPS19/RPS24/RPL32/RPL29/RPL34/RPS15/RPS14/RPS12/RPL10/RPL18/RPL15/RPLP2/RPS27A/RPL39/RPL9/RPS2/RPS27/RPS23/RPS28/RPL27A/RPL37A	30
GO:0048002	antigen processing and presentation of peptide antigen	16/106	62/18722	7.56E-23	7.52E-20	5.75E-20	HLA-A/CTSD/HLA-B/B2M/FCER1G/HLA-DRA/CD74/IFI30/HLA-C/CTSL/CTSS/HLA-E/CALR/HLA-DPA1/HLA-DPB1/LGMN	16
GO:0002478	antigen processing and presentation of exogenous peptide antigen	13/106	38/18722	1.38E-20	9.17E-18	7.01E-18	HLA-A/CTSD/B2M/FCER1G/HLA-DRA/CD74/IFI30/CTSL/CTSS/HLA-E/HLA-DPA1/HLA-DPB1/LGMN	13
GO:0019882	antigen processing and presentation	17/106	106/18722	2.14E-20	1.07E-17	8.15E-18	HLA-A/CTSD/HLA-B/B2M/FCER1G/HLA-DRA/CD74/IFI30/HLA-C/CTSL/CD68/CTSS/HLA-E/CALR/HLA-DPA1/HLA-DPB1/LGMN	17
GO:0019884	antigen processing and presentation of exogenous antigen	13/106	47/18722	3.44E-19	1.37E-16	1.05E-16	HLA-A/CTSD/B2M/FCER1G/HLA-DRA/CD74/IFI30/CTSL/CTSS/HLA-E/HLA-DPA1/HLA-DPB1/LGMN	13
GO:0019886	antigen processing and presentation of exogenous peptide antigen via MHC class II	11/106	30/18722	5.62E-18	1.86E-15	1.42E-15	CTSD/B2M/FCER1G/HLA-DRA/CD74/IFI30/CTSL/CTSS/HLA-DPA1/HLA-DPB1/LGMN	11
GO:0002495	antigen processing and presentation of peptide antigen via MHC class II	11/106	34/18722	2.89E-17	8.21E-15	6.28E-15	CTSD/B2M/FCER1G/HLA-DRA/CD74/IFI30/CTSL/CTSS/HLA-DPA1/HLA-DPB1/LGMN	11
GO:0002504	antigen processing and presentation of peptide or polysaccharide antigen via MHC class II	11/106	36/18722	6.01E-17	1.49E-14	1.14E-14	CTSD/B2M/FCER1G/HLA-DRA/CD74/IFI30/CTSL/CTSS/HLA-DPA1/HLA-DPB1/LGMN	11
GO:0002474	antigen processing and presentation of peptide antigen via MHC class I	8/106	28/18722	2.28E-12	5.05E-10	3.86E-10	HLA-A/HLA-B/B2M/FCER1G/IFI30/HLA-C/HLA-E/CALR	8
GO:0019883	antigen processing and presentation of endogenous antigen	7/106	26/18722	9.19E-11	1.83E-08	1.40E-08	HLA-A/HLA-B/B2M/HLA-DRA/CD74/HLA-C/HLA-E	7
GO:0002483	antigen processing and presentation of endogenous peptide antigen	6/106	19/18722	7.30E-10	1.32E-07	1.01E-07	HLA-A/HLA-B/B2M/HLA-DRA/HLA-C/HLA-E	6
GO:0002699	positive regulation of immune effector process	12/106	235/18722	8.98E-09	1.49E-06	1.14E-06	HLA-A/HLA-B/B2M/TYROBP/HLA-DRA/CD74/LAPTM5/ITGB2/CD81/HLA-E/RPS19/LAMP1	12
GO:0002443	leukocyte mediated immunity	15/106	440/18722	2.67E-08	4.01E-06	3.06E-06	HLA-A/HLA-B/B2M/C1QA/TYROBP/FCER1G/HLA-DRA/CD74/C1QB/ITGB2/CD81/HLA-E/LAMP1/HLA-DPA1/HLA-DPB1	15
GO:0001912	positive regulation of leukocyte mediated cytotoxicity	7/106	56/18722	2.82E-08	4.01E-06	3.06E-06	HLA-A/HLA-B/B2M/TYROBP/HLA-DRA/HLA-E/LAMP1	7
GO:0019885	antigen processing and presentation of endogenous peptide antigen via MHC class I	5/106	17/18722	3.10E-08	4.11E-06	3.15E-06	HLA-A/HLA-B/B2M/HLA-C/HLA-E	5
GO:0002501	peptide antigen assembly with MHC protein complex	5/106	18/18722	4.27E-08	5.32E-06	4.07E-06	B2M/HLA-DRA/CALR/HLA-DPA1/HLA-DPB1	5
GO:0000028	ribosomal small subunit assembly	5/106	19/18722	5.78E-08	6.38E-06	4.88E-06	RPS19/RPS15/RPS14/RPS27/RPS28	5
GO:0002396	MHC protein complex assembly	5/106	19/18722	5.78E-08	6.38E-06	4.88E-06	B2M/HLA-DRA/CALR/HLA-DPA1/HLA-DPB1	5
GO:0002697	regulation of immune effector process	13/106	339/18722	6.26E-08	6.48E-06	4.95E-06	HLA-A/HLA-B/B2M/TYROBP/HLA-DRA/CD74/LAPTM5/ITGB2/CD81/GRN/HLA-E/RPS19/LAMP1	13
GO:0031343	positive regulation of cell killing	7/106	63/18722	6.51E-08	6.48E-06	4.95E-06	HLA-A/HLA-B/B2M/TYROBP/HLA-DRA/HLA-E/LAMP1	7
GO:0002705	positive regulation of leukocyte mediated immunity	9/106	134/18722	6.87E-08	6.51E-06	4.98E-06	HLA-A/HLA-B/B2M/TYROBP/HLA-DRA/ITGB2/CD81/HLA-E/LAMP1	9
GO:0002449	lymphocyte mediated immunity	13/106	350/18722	9.08E-08	8.21E-06	6.28E-06	HLA-A/HLA-B/B2M/C1QA/FCER1G/HLA-DRA/CD74/C1QB/CD81/HLA-E/LAMP1/HLA-DPA1/HLA-DPB1	13
GO:0007159	leukocyte cell-cell adhesion	13/106	371/18722	1.78E-07	1.54E-05	1.18E-05	HLA-A/B2M/HLA-DRA/CD74/LAPTM5/S100A9/LGALS1/ITGB2/GPNMB/CD81/HLA-E/HLA-DPA1/HLA-DPB1	13
GO:0016064	immunoglobulin mediated immune response	10/106	207/18722	2.78E-07	2.31E-05	1.76E-05	B2M/C1QA/FCER1G/HLA-DRA/CD74/C1QB/CD81/HLA-E/HLA-DPA1/HLA-DPB1	10
GO:0019724	B cell mediated immunity	10/106	210/18722	3.18E-07	2.53E-05	1.93E-05	B2M/C1QA/FCER1G/HLA-DRA/CD74/C1QB/CD81/HLA-E/HLA-DPA1/HLA-DPB1	10
GO:0001910	regulation of leukocyte mediated cytotoxicity	7/106	82/18722	4.10E-07	3.13E-05	2.40E-05	HLA-A/HLA-B/B2M/TYROBP/HLA-DRA/HLA-E/LAMP1	7
GO:1903037	regulation of leukocyte cell-cell adhesion	12/106	336/18722	4.46E-07	3.29E-05	2.52E-05	HLA-A/B2M/HLA-DRA/CD74/LAPTM5/LGALS1/ITGB2/GPNMB/CD81/HLA-E/HLA-DPA1/HLA-DPB1	12
GO:0001916	positive regulation of T cell mediated cytotoxicity	5/106	29/18722	5.64E-07	4.01E-05	3.07E-05	HLA-A/HLA-B/B2M/HLA-DRA/HLA-E	5
GO:0002711	positive regulation of T cell mediated immunity	6/106	56/18722	7.37E-07	5.06E-05	3.87E-05	HLA-A/HLA-B/B2M/HLA-DRA/CD81/HLA-E	6
GO:0002460	adaptive immune response based on somatic recombination of immune receptors built from immunoglobulin superfamily domains	12/106	356/18722	8.22E-07	5.46E-05	4.17E-05	HLA-A/HLA-B/B2M/C1QA/FCER1G/HLA-DRA/CD74/C1QB/CD81/HLA-E/HLA-DPA1/HLA-DPB1	12
GO:0032103	positive regulation of response to external stimulus	13/106	427/18722	8.76E-07	5.62E-05	4.30E-05	TYROBP/CD74/TMSB4X/CYBA/S100A9/CD81/GRN/HLA-E/RPS19/LAMP1/CALR/LGMN/NUPR1	13
GO:1903039	positive regulation of leukocyte cell-cell adhesion	10/106	239/18722	1.04E-06	6.46E-05	4.94E-05	HLA-A/B2M/HLA-DRA/CD74/LGALS1/ITGB2/CD81/HLA-E/HLA-DPA1/HLA-DPB1	10
GO:0001906	cell killing	9/106	188/18722	1.22E-06	7.12E-05	5.45E-05	HLA-A/HLA-B/B2M/TYROBP/HLA-DRA/GAPDH/HLA-E/RPS19/LAMP1	9
GO:0042255	ribosome assembly	6/106	61/18722	1.23E-06	7.12E-05	5.45E-05	RPS19/RPS15/RPS14/RPL10/RPS27/RPS28	6
GO:0006898	receptor-mediated endocytosis	10/106	244/18722	1.25E-06	7.12E-05	5.45E-05	APOE/B2M/CD63/APOC1/FCER1G/CTSL/ITGB2/CD81/CD14/MSR1	10
GO:0055094	response to lipoprotein particle	5/106	34/18722	1.29E-06	7.14E-05	5.46E-05	APOE/FCER1G/CD68/ITGB2/CD81	5
GO:0031341	regulation of cell killing	7/106	99/18722	1.48E-06	7.97E-05	6.10E-05	HLA-A/HLA-B/B2M/TYROBP/HLA-DRA/HLA-E/LAMP1	7
GO:0002399	MHC class II protein complex assembly	4/106	16/18722	1.68E-06	8.55E-05	6.54E-05	B2M/HLA-DRA/HLA-DPA1/HLA-DPB1	4
GO:0002503	peptide antigen assembly with MHC class II protein complex	4/106	16/18722	1.68E-06	8.55E-05	6.54E-05	B2M/HLA-DRA/HLA-DPA1/HLA-DPB1	4
GO:0071402	cellular response to lipoprotein particle stimulus	5/106	36/18722	1.73E-06	8.63E-05	6.60E-05	APOE/FCER1G/CD68/ITGB2/CD81	5
GO:0002720	positive regulation of cytokine production involved in immune response	6/106	65/18722	1.80E-06	8.73E-05	6.68E-05	HLA-A/B2M/CD74/LAPTM5/CD81/HLA-E	6
GO:0001819	positive regulation of cytokine production	13/106	467/18722	2.36E-06	0.000112054	8.57E-05	HLA-A/B2M/TYROBP/FCER1G/CD74/LAPTM5/GAPDH/CYBA/CD81/HLA-E/HLA-DPA1/HLA-DPB1/CD14	13
GO:0001914	regulation of T cell mediated cytotoxicity	5/106	39/18722	2.61E-06	0.00011883	9.09E-05	HLA-A/HLA-B/B2M/HLA-DRA/HLA-E	5
GO:0050863	regulation of T cell activation	11/106	329/18722	2.63E-06	0.00011883	9.09E-05	HLA-A/B2M/HLA-DRA/CD74/LAPTM5/LGALS1/GPNMB/CD81/HLA-E/HLA-DPA1/HLA-DPB1	11
GO:0051651	maintenance of location in cell	9/106	213/18722	3.41E-06	0.000149447	0.000114308	FTL/FTH1/APOE/TMSB10/SRGN/TMSB4X/CYBA/S100A9/CALR	9
GO:0002696	positive regulation of leukocyte activation	12/106	409/18722	3.48E-06	0.000149447	0.000114308	HLA-A/B2M/TYROBP/HLA-DRA/CD74/LGALS1/ITGB2/CD81/HLA-E/LAMP1/HLA-DPA1/HLA-DPB1	12
GO:0042274	ribosomal small subunit biogenesis	6/106	73/18722	3.57E-06	0.000149447	0.000114308	RPS19/RPS24/RPS15/RPS14/RPS27/RPS28	6
GO:0002708	positive regulation of lymphocyte mediated immunity	7/106	113/18722	3.60E-06	0.000149447	0.000114308	HLA-A/HLA-B/B2M/HLA-DRA/CD81/HLA-E/LAMP1	7
GO:0042110	T cell activation	13/106	487/18722	3.74E-06	0.000151941	0.000116216	HLA-A/B2M/FCER1G/HLA-DRA/CD74/LAPTM5/CTSL/LGALS1/GPNMB/CD81/HLA-E/HLA-DPA1/HLA-DPB1	13
GO:0050870	positive regulation of T cell activation	9/106	216/18722	3.82E-06	0.000152182	0.000116401	HLA-A/B2M/HLA-DRA/CD74/LGALS1/CD81/HLA-E/HLA-DPA1/HLA-DPB1	9
GO:0050867	positive regulation of cell activation	12/106	420/18722	4.56E-06	0.000178001	0.000136149	HLA-A/B2M/TYROBP/HLA-DRA/CD74/LGALS1/ITGB2/CD81/HLA-E/LAMP1/HLA-DPA1/HLA-DPB1	12
GO:0022409	positive regulation of cell-cell adhesion	10/106	284/18722	4.87E-06	0.000186336	0.000142524	HLA-A/B2M/HLA-DRA/CD74/LGALS1/ITGB2/CD81/HLA-E/HLA-DPA1/HLA-DPB1	10
GO:0002703	regulation of leukocyte mediated immunity	9/106	226/18722	5.53E-06	0.000207464	0.000158685	HLA-A/HLA-B/B2M/TYROBP/HLA-DRA/ITGB2/CD81/HLA-E/LAMP1	9
GO:0051251	positive regulation of lymphocyte activation	11/106	362/18722	6.54E-06	0.000241131	0.000184435	HLA-A/B2M/TYROBP/HLA-DRA/CD74/LGALS1/CD81/HLA-E/LAMP1/HLA-DPA1/HLA-DPB1	11
GO:0001909	leukocyte mediated cytotoxicity	7/106	124/18722	6.68E-06	0.000241609	0.000184801	HLA-A/HLA-B/B2M/TYROBP/HLA-DRA/HLA-E/LAMP1	7
GO:0001913	T cell mediated cytotoxicity	5/106	49/18722	8.28E-06	0.000294077	0.000224933	HLA-A/HLA-B/B2M/HLA-DRA/HLA-E	5
GO:0002709	regulation of T cell mediated immunity	6/106	85/18722	8.69E-06	0.000300825	0.000230094	HLA-A/HLA-B/B2M/HLA-DRA/CD81/HLA-E	6
GO:0022407	regulation of cell-cell adhesion	12/106	448/18722	8.77E-06	0.000300825	0.000230094	HLA-A/B2M/HLA-DRA/CD74/LAPTM5/LGALS1/ITGB2/GPNMB/CD81/HLA-E/HLA-DPA1/HLA-DPB1	12
GO:0051235	maintenance of location	10/106	326/18722	1.62E-05	0.000547144	0.000418498	FTL/FTH1/APOE/TMSB10/SRGN/TMSB4X/CYBA/S100A9/CALR/MSR1	10
GO:0002718	regulation of cytokine production involved in immune response	6/106	96/18722	1.75E-05	0.000581201	0.000444548	HLA-A/B2M/CD74/LAPTM5/CD81/HLA-E	6
GO:1901216	positive regulation of neuron death	6/106	97/18722	1.86E-05	0.000606589	0.000463966	C1QA/TYROBP/CTSZ/ITGB2/GRN/NUPR1	6
GO:0002367	cytokine production involved in immune response	6/106	98/18722	1.97E-05	0.00063283	0.000484037	HLA-A/B2M/CD74/LAPTM5/CD81/HLA-E	6
GO:0002366	leukocyte activation involved in immune response	9/106	275/18722	2.65E-05	0.000835801	0.000639285	TYROBP/FCER1G/HLA-DRA/CD74/LGALS1/ITGB2/CD81/GRN/LAMP1	9
GO:0031349	positive regulation of defense response	9/106	278/18722	2.88E-05	0.000895807	0.000685182	TYROBP/CYBA/S100A9/CD81/GRN/HLA-E/RPS19/LAMP1/NUPR1	9
GO:0002263	cell activation involved in immune response	9/106	279/18722	2.96E-05	0.00090718	0.000693881	TYROBP/FCER1G/HLA-DRA/CD74/LGALS1/ITGB2/CD81/GRN/LAMP1	9
GO:0002824	positive regulation of adaptive immune response based on somatic recombination of immune receptors built from immunoglobulin superfamily domains	6/106	107/18722	3.25E-05	0.000979564	0.000749246	HLA-A/HLA-B/B2M/HLA-DRA/CD81/HLA-E	6
GO:0045088	regulation of innate immune response	8/106	218/18722	3.37E-05	0.001000805	0.000765493	HLA-A/APOE/HLA-B/TYROBP/GRN/HLA-E/RPS19/LAMP1	8
GO:0002456	T cell mediated immunity	6/106	109/18722	3.61E-05	0.00105564	0.000807435	HLA-A/HLA-B/B2M/HLA-DRA/CD81/HLA-E	6
GO:0045785	positive regulation of cell adhesion	11/106	437/18722	3.75E-05	0.001081972	0.000827575	HLA-A/B2M/HLA-DRA/CD74/LGALS1/ITGB2/CD81/HLA-E/CALR/HLA-DPA1/HLA-DPB1	11
GO:0070997	neuron death	10/106	361/18722	3.87E-05	0.001100316	0.000841606	APOE/C1QA/TYROBP/GAPDH/CTSZ/ITGB2/GPNMB/GRN/LGMN/NUPR1	10
GO:0044403	biological process involved in symbiotic interaction	9/106	290/18722	4.01E-05	0.001122931	0.000858904	CTSB/APOE/CD74/CTSL/GAPDH/LGALS1/CD81/CFL1/LAMP1	9
GO:0002821	positive regulation of adaptive immune response	6/106	112/18722	4.20E-05	0.001149612	0.000879312	HLA-A/HLA-B/B2M/HLA-DRA/CD81/HLA-E	6
GO:0050670	regulation of lymphocyte proliferation	8/106	225/18722	4.22E-05	0.001149612	0.000879312	HLA-A/TYROBP/CD74/GPNMB/CD81/HLA-E/HLA-DPA1/HLA-DPB1	8
GO:0043112	receptor metabolic process	7/106	166/18722	4.43E-05	0.001191218	0.000911135	APOE/CD63/FCER1G/LAPTM5/ITGB2/CD81/LGMN	7
GO:0032944	regulation of mononuclear cell proliferation	8/106	227/18722	4.49E-05	0.001191266	0.000911172	HLA-A/TYROBP/CD74/GPNMB/CD81/HLA-E/HLA-DPA1/HLA-DPB1	8
GO:0002706	regulation of lymphocyte mediated immunity	7/106	168/18722	4.78E-05	0.001251643	0.000957353	HLA-A/HLA-B/B2M/HLA-DRA/CD81/HLA-E/LAMP1	7
GO:0031647	regulation of protein stability	9/106	298/18722	4.95E-05	0.001268882	0.000970539	TYROBP/IFI30/GAPDH/CD81/GRN/SERF2/LAMP1/CALR/PFN1	9
GO:0042119	neutrophil activation	4/106	36/18722	4.97E-05	0.001268882	0.000970539	TYROBP/FCER1G/ITGB2/GRN	4
GO:0045824	negative regulation of innate immune response	5/106	71/18722	5.12E-05	0.001289584	0.000986373	HLA-A/HLA-B/GRN/HLA-E/RPS19	5
GO:0002702	positive regulation of production of molecular mediator of immune response	6/106	117/18722	5.37E-05	0.001336165	0.001022002	HLA-A/B2M/CD74/LAPTM5/CD81/HLA-E	6
GO:0002440	production of molecular mediator of immune response	9/106	308/18722	6.38E-05	0.001567526	0.001198964	HLA-A/B2M/HLA-DRA/CD74/LAPTM5/CD81/HLA-E/HLA-DPA1/HLA-DPB1	9
GO:0019730	antimicrobial humoral response	6/106	122/18722	6.79E-05	0.001646755	0.001259565	HLA-A/GAPDH/S100A9/HLA-E/RPS19/RPL39	6
GO:0002468	dendritic cell antigen processing and presentation	3/106	15/18722	7.64E-05	0.001818036	0.001390574	HLA-DRA/CD74/CD68	3
GO:0070663	regulation of leukocyte proliferation	8/106	245/18722	7.67E-05	0.001818036	0.001390574	HLA-A/TYROBP/CD74/GPNMB/CD81/HLA-E/HLA-DPA1/HLA-DPB1	8
GO:0006959	humoral immune response	9/106	317/18722	7.96E-05	0.001862429	0.001424529	HLA-A/C1QA/GAPDH/S100A9/C1QB/CD81/HLA-E/RPS19/RPL39	9
GO:1901214	regulation of neuron death	9/106	319/18722	8.35E-05	0.001931273	0.001477186	APOE/C1QA/TYROBP/CTSZ/ITGB2/GPNMB/GRN/LGMN/NUPR1	9
GO:0048145	regulation of fibroblast proliferation	5/106	80/18722	9.08E-05	0.002070262	0.001583496	FTH1/CD74/IFI30/S100A6/NUPR1	5
GO:0030574	collagen catabolic process	4/106	42/18722	9.21E-05	0.002070262	0.001583496	CTSB/CTSL/CST3/CTSS	4
GO:0034375	high-density lipoprotein particle remodeling	3/106	16/18722	9.36E-05	0.002070262	0.001583496	APOE/APOC1/PLTP	3
GO:0051238	sequestering of metal ion	3/106	16/18722	9.36E-05	0.002070262	0.001583496	FTL/FTH1/S100A9	3
GO:0048144	fibroblast proliferation	5/106	81/18722	9.63E-05	0.002106602	0.001611292	FTH1/CD74/IFI30/S100A6/NUPR1	5
GO:0002831	regulation of response to biotic stimulus	9/106	327/18722	0.000100764	0.002139785	0.001636673	HLA-A/APOE/HLA-B/TYROBP/CYBA/GRN/HLA-E/RPS19/LAMP1	9
GO:0014002	astrocyte development	4/106	43/18722	0.000101075	0.002139785	0.001636673	C1QA/S100A9/VIM/GRN	4
GO:0036230	granulocyte activation	4/106	43/18722	0.000101075	0.002139785	0.001636673	TYROBP/FCER1G/ITGB2/GRN	4
GO:0050821	protein stabilization	7/106	191/18722	0.000107184	0.002245231	0.001717326	TYROBP/IFI30/GAPDH/GRN/LAMP1/CALR/PFN1	7
GO:0042269	regulation of natural killer cell mediated cytotoxicity	4/106	44/18722	0.000110701	0.002294735	0.00175519	HLA-A/HLA-B/HLA-E/LAMP1	4
GO:0097067	cellular response to thyroid hormone stimulus	3/106	17/18722	0.000113226	0.002322879	0.001776717	CTSB/CTSL/CTSS	3
GO:0010977	negative regulation of neuron projection development	6/106	137/18722	0.000128847	0.002589954	0.001980996	APOE/B2M/SPP1/CTSZ/LGALS1/VIM	6
GO:0050671	positive regulation of lymphocyte proliferation	6/106	137/18722	0.000128847	0.002589954	0.001980996	HLA-A/CD74/CD81/HLA-E/HLA-DPA1/HLA-DPB1	6
GO:0032946	positive regulation of mononuclear cell proliferation	6/106	138/18722	0.000134091	0.002639911	0.002019208	HLA-A/CD74/CD81/HLA-E/HLA-DPA1/HLA-DPB1	6
GO:0002283	neutrophil activation involved in immune response	3/106	18/18722	0.000135312	0.002639911	0.002019208	TYROBP/FCER1G/ITGB2	3
GO:0045953	negative regulation of natural killer cell mediated cytotoxicity	3/106	18/18722	0.000135312	0.002639911	0.002019208	HLA-A/HLA-B/HLA-E	3
GO:0001774	microglial cell activation	4/106	47/18722	0.000143568	0.002773794	0.002121611	C1QA/TYROBP/ITGB2/GRN	4
GO:0002715	regulation of natural killer cell mediated immunity	4/106	48/18722	0.000155941	0.002971469	0.002272808	HLA-A/HLA-B/HLA-E/LAMP1	4
GO:0050729	positive regulation of inflammatory response	6/106	142/18722	0.000156786	0.002971469	0.002272808	S100A9/CD81/GRN/HLA-E/RPS19/NUPR1	6
GO:0002716	negative regulation of natural killer cell mediated immunity	3/106	19/18722	0.000160022	0.002976115	0.002276362	HLA-A/HLA-B/HLA-E	3
GO:0002888	positive regulation of myeloid leukocyte mediated immunity	3/106	19/18722	0.000160022	0.002976115	0.002276362	TYROBP/ITGB2/HLA-E	3
GO:0046718	viral entry into host cell	6/106	144/18722	0.000169219	0.003118023	0.002384904	CTSB/CD74/CTSL/LGALS1/CD81/LAMP1	6
GO:0002683	negative regulation of immune system process	10/106	434/18722	0.0001772	0.003235112	0.002474463	HLA-A/HLA-B/TYROBP/CD74/LAPTM5/CD68/GPNMB/GRN/HLA-E/RPS19	10
GO:0032930	positive regulation of superoxide anion generation	3/106	20/18722	0.000187488	0.00339182	0.002594325	TYROBP/CYBA/ITGB2	3
GO:0070665	positive regulation of leukocyte proliferation	6/106	150/18722	0.000211258	0.003787414	0.002896906	HLA-A/CD74/CD81/HLA-E/HLA-DPA1/HLA-DPB1	6
GO:0046641	positive regulation of alpha-beta T cell proliferation	3/106	21/18722	0.000217836	0.003856729	0.002949923	HLA-A/CD81/HLA-E	3
GO:0044409	entry into host	6/106	151/18722	0.000219	0.003856729	0.002949923	CTSB/CD74/CTSL/LGALS1/CD81/LAMP1	6
GO:0046651	lymphocyte proliferation	8/106	288/18722	0.000233168	0.004070222	0.003113219	HLA-A/TYROBP/CD74/GPNMB/CD81/HLA-E/HLA-DPA1/HLA-DPB1	8
GO:0032943	mononuclear cell proliferation	8/106	291/18722	0.000250075	0.004272464	0.003267909	HLA-A/TYROBP/CD74/GPNMB/CD81/HLA-E/HLA-DPA1/HLA-DPB1	8
GO:0032816	positive regulation of natural killer cell activation	3/106	22/18722	0.000251195	0.004272464	0.003267909	TYROBP/HLA-E/LAMP1	3
GO:0071404	cellular response to low-density lipoprotein particle stimulus	3/106	22/18722	0.000251195	0.004272464	0.003267909	FCER1G/ITGB2/CD81	3
GO:0097529	myeloid leukocyte migration	7/106	220/18722	0.000256007	0.004317412	0.003302289	FCER1G/CD74/S100A9/ITGB2/CD81/RPS19/LGMN	7
GO:0042102	positive regulation of T cell proliferation	5/106	101/18722	0.000272327	0.004554047	0.003483286	HLA-A/CD81/HLA-E/HLA-DPA1/HLA-DPB1	5
GO:0042254	ribosome biogenesis	8/106	299/18722	0.000300131	0.004977175	0.003806927	GLUL/RPS19/RPS24/RPS15/RPS14/RPL10/RPS27/RPS28	8
GO:0032963	collagen metabolic process	5/106	104/18722	0.000311967	0.005130697	0.003924353	CTSB/CTSL/CST3/CTSS/VIM	5
GO:0043525	positive regulation of neuron apoptotic process	4/106	58/18722	0.000325584	0.005212772	0.003987129	TYROBP/CTSZ/GRN/NUPR1	4
GO:0001911	negative regulation of leukocyte mediated cytotoxicity	3/106	24/18722	0.000327435	0.005212772	0.003987129	HLA-A/HLA-B/HLA-E	3
GO:0002726	positive regulation of T cell cytokine production	3/106	24/18722	0.000327435	0.005212772	0.003987129	HLA-A/B2M/CD81	3
GO:0032928	regulation of superoxide anion generation	3/106	24/18722	0.000327435	0.005212772	0.003987129	TYROBP/CYBA/ITGB2	3
GO:0030595	leukocyte chemotaxis	7/106	230/18722	0.000335144	0.005293145	0.004048605	FCER1G/CD74/S100A9/ITGB2/RPS19/CALR/LGMN	7
GO:0042116	macrophage activation	5/106	106/18722	0.000340724	0.005310055	0.004061539	C1QA/TYROBP/CD74/ITGB2/GRN	5
GO:0002700	regulation of production of molecular mediator of immune response	6/106	164/18722	0.000341551	0.005310055	0.004061539	HLA-A/B2M/CD74/LAPTM5/CD81/HLA-E	6
GO:0002832	negative regulation of response to biotic stimulus	5/106	108/18722	0.000371445	0.005730046	0.004382781	HLA-A/HLA-B/GRN/HLA-E/RPS19	5
GO:0060326	cell chemotaxis	8/106	310/18722	0.000382068	0.005811878	0.004445372	FCER1G/CD74/TMSB4X/S100A9/ITGB2/RPS19/CALR/LGMN	8
GO:0002822	regulation of adaptive immune response based on somatic recombination of immune receptors built from immunoglobulin superfamily domains	6/106	168/18722	0.000388432	0.005811878	0.004445372	HLA-A/HLA-B/B2M/HLA-DRA/CD81/HLA-E	6
GO:0002833	positive regulation of response to biotic stimulus	6/106	168/18722	0.000388432	0.005811878	0.004445372	TYROBP/CYBA/GRN/HLA-E/RPS19/LAMP1	6
GO:0099173	postsynapse organization	6/106	168/18722	0.000388432	0.005811878	0.004445372	APOE/SRGN/ACTB/CFL1/ACTG1/LGMN	6
GO:0002698	negative regulation of immune effector process	5/106	110/18722	0.000404216	0.00600291	0.004591488	HLA-A/HLA-B/GRN/HLA-E/RPS19	5
GO:0097066	response to thyroid hormone	3/106	26/18722	0.000417172	0.00614942	0.00470355	CTSB/CTSL/CTSS	3
GO:0042129	regulation of T cell proliferation	6/106	171/18722	0.000426783	0.006244842	0.004776536	HLA-A/GPNMB/CD81/HLA-E/HLA-DPA1/HLA-DPB1	6
GO:0032609	interferon-gamma production	5/106	112/18722	0.000439125	0.006332306	0.004843435	HLA-A/LAPTM5/HLA-DPA1/HLA-DPB1/CD14	5
GO:0032649	regulation of interferon-gamma production	5/106	112/18722	0.000439125	0.006332306	0.004843435	HLA-A/LAPTM5/HLA-DPA1/HLA-DPB1/CD14	5
GO:0070661	leukocyte proliferation	8/106	318/18722	0.000452433	0.006477277	0.00495432	HLA-A/TYROBP/CD74/GPNMB/CD81/HLA-E/HLA-DPA1/HLA-DPB1	8
GO:0052126	movement in host environment	6/106	175/18722	0.000482449	0.006857672	0.005245276	CTSB/CD74/CTSL/LGALS1/CD81/LAMP1	6
GO:0051402	neuron apoptotic process	7/106	246/18722	0.000501575	0.007078965	0.005414537	APOE/TYROBP/GAPDH/CTSZ/GRN/LGMN/NUPR1	7
GO:0031342	negative regulation of cell killing	3/106	28/18722	0.000521331	0.007254886	0.005549095	HLA-A/HLA-B/HLA-E	3
GO:0032801	receptor catabolic process	3/106	28/18722	0.000521331	0.007254886	0.005549095	APOE/LAPTM5/LGMN	3
GO:0030301	cholesterol transport	5/106	117/18722	0.00053634	0.007411916	0.005669204	APOE/APOC1/NPC2/PLTP/MSR1	5
GO:0046635	positive regulation of alpha-beta T cell activation	4/106	67/18722	0.000565702	0.007763771	0.00593833	HLA-A/HLA-DRA/CD81/HLA-E	4
GO:0042267	natural killer cell mediated cytotoxicity	4/106	68/18722	0.000598462	0.008157117	0.006239192	HLA-A/HLA-B/HLA-E/LAMP1	4
GO:0002819	regulation of adaptive immune response	6/106	183/18722	0.000610667	0.008266847	0.006323121	HLA-A/HLA-B/B2M/HLA-DRA/CD81/HLA-E	6
GO:0033344	cholesterol efflux	4/106	69/18722	0.000632546	0.008445039	0.006459416	APOE/APOC1/NPC2/PLTP	4
GO:0034368	protein-lipid complex remodeling	3/106	30/18722	0.000640804	0.008445039	0.006459416	APOE/APOC1/PLTP	3
GO:0034369	plasma lipoprotein particle remodeling	3/106	30/18722	0.000640804	0.008445039	0.006459416	APOE/APOC1/PLTP	3
GO:0048147	negative regulation of fibroblast proliferation	3/106	30/18722	0.000640804	0.008445039	0.006459416	FTH1/IFI30/NUPR1	3
GO:0031345	negative regulation of cell projection organization	6/106	186/18722	0.000665033	0.008688177	0.006645387	APOE/B2M/SPP1/CTSZ/LGALS1/VIM	6
GO:0002381	immunoglobulin production involved in immunoglobulin-mediated immune response	4/106	70/18722	0.000667985	0.008688177	0.006645387	B2M/HLA-DRA/HLA-DPA1/HLA-DPB1	4
GO:0050808	synapse organization	9/106	426/18722	0.000704445	0.009048835	0.006921246	APOE/C1QA/SRGN/ACTB/C1QB/CFL1/ACTG1/PFN1/LGMN	9
GO:0002228	natural killer cell mediated immunity	4/106	71/18722	0.000704809	0.009048835	0.006921246	HLA-A/HLA-B/HLA-E/LAMP1	4
GO:0032729	positive regulation of interferon-gamma production	4/106	72/18722	0.000743046	0.009478605	0.007249967	HLA-A/HLA-DPA1/HLA-DPB1/CD14	4
GO:0034367	protein-containing complex remodeling	3/106	32/18722	0.000776449	0.009841611	0.007527622	APOE/APOC1/PLTP	3
GO:0002285	lymphocyte activation involved in immune response	6/106	194/18722	0.000828464	0.010434447	0.007981069	FCER1G/HLA-DRA/CD74/LGALS1/CD81/LAMP1	6
GO:0042742	defense response to bacterium	8/106	350/18722	0.000846876	0.010599261	0.008107131	HLA-A/FCER1G/CYBA/S100A9/GRN/HLA-E/RPS19/RPL39	8
GO:0015918	sterol transport	5/106	130/18722	0.000864696	0.010754663	0.008225994	APOE/APOC1/NPC2/PLTP/MSR1	5
GO:1990000	amyloid fibril formation	3/106	34/18722	0.000929086	0.011483737	0.008783646	APOE/B2M/PFDN5	3
GO:0042098	T cell proliferation	6/106	199/18722	0.000945336	0.011612465	0.008882108	HLA-A/GPNMB/CD81/HLA-E/HLA-DPA1/HLA-DPB1	6
GO:0010975	regulation of neuron projection development	9/106	445/18722	0.000958409	0.011700817	0.008949686	APOE/B2M/SPP1/S100A9/CTSZ/LGALS1/VIM/GRN/CFL1	9
GO:0032814	regulation of natural killer cell activation	3/106	35/18722	0.001012025	0.01220564	0.009335813	TYROBP/HLA-E/LAMP1	3
GO:0046640	regulation of alpha-beta T cell proliferation	3/106	35/18722	0.001012025	0.01220564	0.009335813	HLA-A/CD81/HLA-E	3
GO:0051701	biological process involved in interaction with host	6/106	203/18722	0.001047659	0.012545734	0.009595943	CTSB/CD74/CTSL/LGALS1/CD81/LAMP1	6
GO:0061844	antimicrobial humoral immune response mediated by antimicrobial peptide	4/106	79/18722	0.001052833	0.012545734	0.009595943	GAPDH/S100A9/RPS19/RPL39	4
GO:0090322	regulation of superoxide metabolic process	3/106	36/18722	0.001099506	0.013023915	0.009961693	TYROBP/CYBA/ITGB2	3
GO:0140694	non-membrane-bounded organelle assembly	8/106	367/18722	0.001148272	0.013521072	0.010341957	RPS19/RPS15/RPS14/ACTG1/RPL10/RPS27/RPS23/RPS28	8
GO:0048708	astrocyte differentiation	4/106	81/18722	0.001155785	0.013529488	0.010348394	C1QA/S100A9/VIM/GRN	4
GO:0015850	organic hydroxy compound transport	7/106	284/18722	0.001164722	0.013550452	0.010364429	APOE/APOC1/ACTB/NPC2/SPP1/PLTP/MSR1	7
GO:0050900	leukocyte migration	8/106	369/18722	0.001188743	0.013550452	0.010364429	FCER1G/CD74/S100A9/ITGB2/CD81/RPS19/CALR/LGMN	8
GO:0002369	T cell cytokine production	3/106	37/18722	0.001191623	0.013550452	0.010364429	HLA-A/B2M/CD81	3
GO:0002724	regulation of T cell cytokine production	3/106	37/18722	0.001191623	0.013550452	0.010364429	HLA-A/B2M/CD81	3
GO:0045730	respiratory burst	3/106	37/18722	0.001191623	0.013550452	0.010364429	CYBA/GRN/RPS19	3
GO:0052547	regulation of peptidase activity	9/106	461/18722	0.00122602	0.013862385	0.010603019	CTSD/LAPTM5/GAPDH/S100A9/CST3/GRN/IFI6/APLP2/LGMN	9
GO:0034341	response to interferon-gamma	5/106	141/18722	0.001243478	0.013941017	0.010663164	CD74/GAPDH/VIM/ACTG1/HLA-DPA1	5
GO:0050866	negative regulation of cell activation	6/106	210/18722	0.001246985	0.013941017	0.010663164	APOE/TYROBP/CD74/LAPTM5/GPNMB/GRN	6
GO:0048678	response to axon injury	4/106	83/18722	0.001265598	0.014070052	0.01076186	TYROBP/SPP1/LGALS1/GRN	4
GO:0046633	alpha-beta T cell proliferation	3/106	38/18722	0.001288466	0.014166007	0.010835253	HLA-A/CD81/HLA-E	3
GO:0097242	amyloid-beta clearance	3/106	38/18722	0.001288466	0.014166007	0.010835253	APOE/ITGB2/MSR1	3
GO:0043523	regulation of neuron apoptotic process	6/106	212/18722	0.001308943	0.01431207	0.010946974	APOE/TYROBP/CTSZ/GRN/LGMN/NUPR1	6
GO:0002253	activation of immune response	8/106	375/18722	0.001317043	0.014321938	0.010954521	HLA-A/C1QA/TYROBP/FCER1G/LAPTM5/C1QB/CD81/HLA-DPB1	8
GO:0002764	immune response-regulating signaling pathway	9/106	468/18722	0.001360703	0.014699434	0.011243259	HLA-A/TYROBP/FCER1G/LAPTM5/CYBA/CD81/CTSS/HLA-DPB1/CD14	9
GO:0010632	regulation of epithelial cell migration	7/106	292/18722	0.00136653	0.014699434	0.011243259	APOE/TMSB4X/GRN/GLUL/CALR/PFN1/LGMN	7
GO:0097006	regulation of plasma lipoprotein particle levels	4/106	85/18722	0.00138251	0.014762681	0.011291635	APOE/APOC1/PLTP/MSR1	4
GO:0042989	sequestering of actin monomers	2/106	10/18722	0.001387247	0.014762681	0.011291635	TMSB10/TMSB4X	2
GO:0022618	ribonucleoprotein complex assembly	6/106	220/18722	0.001580639	0.016644429	0.012730941	RPS19/RPS15/RPS14/RPL10/RPS27/RPS28	6
GO:0050727	regulation of inflammatory response	8/106	386/18722	0.001580803	0.016644429	0.012730941	APOE/TMSB4X/S100A9/CD81/GRN/HLA-E/RPS19/NUPR1	8
GO:0002604	regulation of dendritic cell antigen processing and presentation	2/106	11/18722	0.001689266	0.017014401	0.013013924	CD74/CD68	2
GO:0046598	positive regulation of viral entry into host cell	2/106	11/18722	0.001689266	0.017014401	0.013013924	CD74/LGALS1	2
GO:0048102	autophagic cell death	2/106	11/18722	0.001689266	0.017014401	0.013013924	LAPTM5/LAMP1	2
GO:0075294	positive regulation by symbiont of entry into host	2/106	11/18722	0.001689266	0.017014401	0.013013924	CD74/LGALS1	2
GO:0090160	Golgi to lysosome transport	2/106	11/18722	0.001689266	0.017014401	0.013013924	LAPTM5/LAMP1	2
GO:0098883	synapse pruning	2/106	11/18722	0.001689266	0.017014401	0.013013924	C1QA/C1QB	2
GO:1900426	positive regulation of defense response to bacterium	2/106	11/18722	0.001689266	0.017014401	0.013013924	CYBA/GRN	2
GO:2000644	regulation of receptor catabolic process	2/106	11/18722	0.001689266	0.017014401	0.013013924	APOE/LAPTM5	2
GO:0002274	myeloid leukocyte activation	6/106	223/18722	0.00169289	0.017014401	0.013013924	C1QA/TYROBP/FCER1G/CD74/ITGB2/GRN	6
GO:0006364	rRNA processing	6/106	225/18722	0.001771025	0.017693473	0.013533331	RPS19/RPS24/RPS15/RPS14/RPS27/RPS28	6
GO:0002275	myeloid cell activation involved in immune response	4/106	91/18722	0.001778238	0.017693473	0.013533331	TYROBP/FCER1G/ITGB2/GRN	4
GO:0006909	phagocytosis	7/106	308/18722	0.001851673	0.018243671	0.013954164	TYROBP/FCER1G/CYBA/ITGB2/CALR/CD14/MSR1	7
GO:0071826	ribonucleoprotein complex subunit organization	6/106	227/18722	0.00185187	0.018243671	0.013954164	RPS19/RPS15/RPS14/RPL10/RPS27/RPS28	6
GO:0046631	alpha-beta T cell activation	5/106	156/18722	0.001941886	0.019036223	0.014560369	HLA-A/HLA-DRA/CTSL/CD81/HLA-E	5
GO:0042554	superoxide anion generation	3/106	44/18722	0.00197368	0.019230063	0.014708633	TYROBP/CYBA/ITGB2	3
GO:0002863	positive regulation of inflammatory response to antigenic stimulus	2/106	12/18722	0.00201964	0.019230063	0.014708633	CD81/HLA-E	2
GO:0060907	positive regulation of macrophage cytokine production	2/106	12/18722	0.00201964	0.019230063	0.014708633	CD74/LAPTM5	2
GO:0098974	postsynaptic actin cytoskeleton organization	2/106	12/18722	0.00201964	0.019230063	0.014708633	ACTB/ACTG1	2
GO:1902563	regulation of neutrophil activation	2/106	12/18722	0.00201964	0.019230063	0.014708633	ITGB2/GRN	2
GO:1904667	negative regulation of ubiquitin protein ligase activity	2/106	12/18722	0.00201964	0.019230063	0.014708633	RPL37/RPS15	2
GO:0010594	regulation of endothelial cell migration	6/106	232/18722	0.00206624	0.019580083	0.014976355	APOE/TMSB4X/GRN/GLUL/CALR/LGMN	6
GO:0015914	phospholipid transport	4/106	96/18722	0.0021631	0.020400804	0.015604106	APOE/APOC1/NPC2/PLTP	4
GO:0019058	viral life cycle	7/106	317/18722	0.002178001	0.02044444	0.015637482	CTSB/APOE/CD74/CTSL/LGALS1/CD81/LAMP1	7
GO:0071827	plasma lipoprotein particle organization	3/106	46/18722	0.002243743	0.020833431	0.015935013	APOE/APOC1/PLTP	3
GO:1900271	regulation of long-term synaptic potentiation	3/106	46/18722	0.002243743	0.020833431	0.015935013	APOE/TYROBP/LGMN	3
GO:0016072	rRNA metabolic process	6/106	236/18722	0.002250848	0.020833431	0.015935013	RPS19/RPS24/RPS15/RPS14/RPS27/RPS28	6
GO:0033700	phospholipid efflux	2/106	13/18722	0.002378045	0.021608715	0.01652801	APOE/APOC1	2
GO:0044794	positive regulation by host of viral process	2/106	13/18722	0.002378045	0.021608715	0.01652801	APOE/CFL1	2
GO:1900272	negative regulation of long-term synaptic potentiation	2/106	13/18722	0.002378045	0.021608715	0.01652801	APOE/TYROBP	2
GO:1905907	negative regulation of amyloid fibril formation	2/106	13/18722	0.002378045	0.021608715	0.01652801	APOE/PFDN5	2
GO:0016032	viral process	8/106	415/18722	0.002480585	0.022438015	0.017162322	CTSB/APOE/CD74/CTSL/LGALS1/CD81/CFL1/LAMP1	8
GO:0045807	positive regulation of endocytosis	4/106	100/18722	0.002509687	0.022598536	0.017285101	APOE/B2M/CD63/CD14	4
GO:0120009	intermembrane lipid transfer	3/106	48/18722	0.00253567	0.022704642	0.017366259	APOE/NPC2/PLTP	3
GO:1902904	negative regulation of supramolecular fiber organization	5/106	166/18722	0.002544289	0.022704642	0.017366259	APOE/TMSB10/TMSB4X/PFDN5/PFN1	5
GO:0002475	antigen processing and presentation via MHC class Ib	2/106	14/18722	0.002764158	0.024232046	0.018534535	B2M/HLA-E	2
GO:0006596	polyamine biosynthetic process	2/106	14/18722	0.002764158	0.024232046	0.018534535	SAT1/OAZ1	2
GO:0010872	regulation of cholesterol esterification	2/106	14/18722	0.002764158	0.024232046	0.018534535	APOE/APOC1	2
GO:0099188	postsynaptic cytoskeleton organization	2/106	14/18722	0.002764158	0.024232046	0.018534535	ACTB/ACTG1	2
GO:0030593	neutrophil chemotaxis	4/106	103/18722	0.002793412	0.024274631	0.018567107	FCER1G/CD74/S100A9/ITGB2	4
GO:0032760	positive regulation of tumor necrosis factor production	4/106	103/18722	0.002793412	0.024274631	0.018567107	TYROBP/CYBA/HLA-E/CD14	4
GO:0030490	maturation of SSU-rRNA	3/106	50/18722	0.002850037	0.024552271	0.018779468	RPS19/RPS14/RPS28	3
GO:0071825	protein-lipid complex subunit organization	3/106	50/18722	0.002850037	0.024552271	0.018779468	APOE/APOC1/PLTP	3
GO:0046634	regulation of alpha-beta T cell activation	4/106	104/18722	0.00289267	0.024812127	0.018978226	HLA-A/HLA-DRA/CD81/HLA-E	4
GO:0052548	regulation of endopeptidase activity	8/106	432/18722	0.003170266	0.026681626	0.020408163	CTSD/LAPTM5/GAPDH/S100A9/CST3/IFI6/APLP2/LGMN	8
GO:0002679	respiratory burst involved in defense response	2/106	15/18722	0.003177661	0.026681626	0.020408163	GRN/RPS19	2
GO:0035627	ceramide transport	2/106	15/18722	0.003177661	0.026681626	0.020408163	PSAP/PLTP	2
GO:0042159	lipoprotein catabolic process	2/106	15/18722	0.003177661	0.026681626	0.020408163	CTSD/APOE	2
GO:2001028	positive regulation of endothelial cell chemotaxis	2/106	15/18722	0.003177661	0.026681626	0.020408163	TMSB4X/LGMN	2
GO:1903557	positive regulation of tumor necrosis factor superfamily cytokine production	4/106	107/18722	0.003204885	0.026797149	0.020496524	TYROBP/CYBA/HLA-E/CD14	4
GO:0010634	positive regulation of epithelial cell migration	5/106	176/18722	0.0032722	0.027245518	0.02083947	TMSB4X/GRN/CALR/PFN1/LGMN	5
GO:0002707	negative regulation of lymphocyte mediated immunity	3/106	53/18722	0.003364861	0.027442926	0.020990464	HLA-A/HLA-B/HLA-E	3
GO:0007566	embryo implantation	3/106	53/18722	0.003364861	0.027442926	0.020990464	SPP1/RPL29/CALR	3
GO:0034381	plasma lipoprotein particle clearance	3/106	53/18722	0.003364861	0.027442926	0.020990464	APOE/APOC1/MSR1	3
GO:0043113	receptor clustering	3/106	53/18722	0.003364861	0.027442926	0.020990464	APOE/ITGB2/CD81	3
GO:0051438	regulation of ubiquitin-protein transferase activity	3/106	53/18722	0.003364861	0.027442926	0.020990464	RPL37/RPS15/RPS2	3
GO:0031348	negative regulation of defense response	6/106	258/18722	0.003497705	0.028409934	0.021730106	HLA-A/APOE/HLA-B/GRN/HLA-E/RPS19	6
GO:1905954	positive regulation of lipid localization	4/106	110/18722	0.003539346	0.028631297	0.021899421	APOE/SPP1/PLTP/MSR1	4
GO:0002830	positive regulation of type 2 immune response	2/106	16/18722	0.003618237	0.028801165	0.02202935	CD74/CD81	2
GO:0017014	protein nitrosylation	2/106	16/18722	0.003618237	0.028801165	0.02202935	GAPDH/S100A9	2
GO:0018119	peptidyl-cysteine S-nitrosylation	2/106	16/18722	0.003618237	0.028801165	0.02202935	GAPDH/S100A9	2
GO:1905906	regulation of amyloid fibril formation	2/106	16/18722	0.003618237	0.028801165	0.02202935	APOE/PFDN5	2
GO:0032640	tumor necrosis factor production	5/106	181/18722	0.003687564	0.029004947	0.022185217	TYROBP/CYBA/GPNMB/HLA-E/CD14	5
GO:0032680	regulation of tumor necrosis factor production	5/106	181/18722	0.003687564	0.029004947	0.022185217	TYROBP/CYBA/GPNMB/HLA-E/CD14	5
GO:1905952	regulation of lipid localization	5/106	181/18722	0.003687564	0.029004947	0.022185217	APOE/APOC1/SPP1/PLTP/MSR1	5
GO:0006414	translational elongation	3/106	55/18722	0.003737679	0.029283392	0.022398194	EEF1A1/RPLP1/RPLP2	3
GO:1901222	regulation of NIK/NF-kappaB signaling	4/106	112/18722	0.003775045	0.029460156	0.022533396	LAPTM5/TMSB4X/CALR/CD14	4
GO:0031623	receptor internalization	4/106	113/18722	0.003896793	0.030291479	0.023169256	CD63/FCER1G/ITGB2/CD81	4
GO:0002886	regulation of myeloid leukocyte mediated immunity	3/106	56/18722	0.003933153	0.030455152	0.023294446	TYROBP/ITGB2/HLA-E	3
GO:0002286	T cell activation involved in immune response	4/106	114/18722	0.004021176	0.030796544	0.023555569	FCER1G/HLA-DRA/CD74/CD81	4
GO:0007041	lysosomal transport	4/106	114/18722	0.004021176	0.030796544	0.023555569	PSAP/LAPTM5/GRN/LAMP1	4
GO:0010934	macrophage cytokine production	2/106	17/18722	0.004085572	0.030796544	0.023555569	CD74/LAPTM5	2
GO:0010935	regulation of macrophage cytokine production	2/106	17/18722	0.004085572	0.030796544	0.023555569	CD74/LAPTM5	2
GO:0016045	detection of bacterium	2/106	17/18722	0.004085572	0.030796544	0.023555569	HLA-A/HLA-B	2
GO:0060263	regulation of respiratory burst	2/106	17/18722	0.004085572	0.030796544	0.023555569	GRN/RPS19	2
GO:0090713	immunological memory process	2/106	17/18722	0.004085572	0.030796544	0.023555569	HLA-DRA/CD81	2
GO:0006754	ATP biosynthetic process	3/106	57/18722	0.004134748	0.030852554	0.02359841	TMSB4X/ATP5F1E/ATP6V0C	3
GO:0071706	tumor necrosis factor superfamily cytokine production	5/106	186/18722	0.004139514	0.030852554	0.02359841	TYROBP/CYBA/GPNMB/HLA-E/CD14	5
GO:1903555	regulation of tumor necrosis factor superfamily cytokine production	5/106	186/18722	0.004139514	0.030852554	0.02359841	TYROBP/CYBA/GPNMB/HLA-E/CD14	5
GO:0010631	epithelial cell migration	7/106	357/18722	0.004198124	0.031172639	0.023843235	APOE/TMSB4X/GRN/GLUL/CALR/PFN1/LGMN	7
GO:0002695	negative regulation of leukocyte activation	5/106	187/18722	0.004234446	0.031325457	0.023960122	TYROBP/CD74/LAPTM5/GPNMB/GRN	5
GO:0021782	glial cell development	4/106	116/18722	0.004277953	0.031530099	0.024116648	C1QA/S100A9/VIM/GRN	4
GO:0006826	iron ion transport	3/106	58/18722	0.00434252	0.031887879	0.024390305	FTL/FTH1/B2M	3
GO:0090132	epithelium migration	7/106	360/18722	0.004392919	0.032139374	0.024582668	APOE/TMSB4X/GRN/GLUL/CALR/PFN1/LGMN	7
GO:0071346	cellular response to interferon-gamma	4/106	118/18722	0.004545586	0.032780269	0.025072874	GAPDH/VIM/ACTG1/HLA-DPA1	4
GO:0006595	polyamine metabolic process	2/106	18/18722	0.004579354	0.032780269	0.025072874	SAT1/OAZ1	2
GO:0034433	steroid esterification	2/106	18/18722	0.004579354	0.032780269	0.025072874	APOE/APOC1	2
GO:0034434	sterol esterification	2/106	18/18722	0.004579354	0.032780269	0.025072874	APOE/APOC1	2
GO:0034435	cholesterol esterification	2/106	18/18722	0.004579354	0.032780269	0.025072874	APOE/APOC1	2
GO:1900424	regulation of defense response to bacterium	2/106	18/18722	0.004579354	0.032780269	0.025072874	CYBA/GRN	2
GO:0090130	tissue migration	7/106	365/18722	0.004732712	0.033756623	0.025819665	APOE/TMSB4X/GRN/GLUL/CALR/PFN1/LGMN	7
GO:0019731	antibacterial humoral response	3/106	60/18722	0.004776817	0.033828707	0.025874801	HLA-A/HLA-E/RPL39	3
GO:0031638	zymogen activation	3/106	60/18722	0.004776817	0.033828707	0.025874801	CTSL/CTSZ/LGMN	3
GO:0022613	ribonucleoprotein complex biogenesis	8/106	463/18722	0.004804395	0.033903356	0.025931898	GLUL/RPS19/RPS24/RPS15/RPS14/RPL10/RPS27/RPS28	8
GO:0050777	negative regulation of immune response	5/106	194/18722	0.004943044	0.034758506	0.026585983	HLA-A/HLA-B/GRN/HLA-E/RPS19	5
GO:0002281	macrophage activation involved in immune response	2/106	19/18722	0.005099276	0.035338047	0.02702926	TYROBP/GRN	2
GO:0051444	negative regulation of ubiquitin-protein transferase activity	2/106	19/18722	0.005099276	0.035338047	0.02702926	RPL37/RPS15	2
GO:2001185	regulation of CD8-positive, alpha-beta T cell activation	2/106	19/18722	0.005099276	0.035338047	0.02702926	HLA-A/HLA-E	2
GO:0043542	endothelial cell migration	6/106	279/18722	0.005110373	0.035338047	0.02702926	APOE/TMSB4X/GRN/GLUL/CALR/LGMN	6
GO:1990266	neutrophil migration	4/106	122/18722	0.00511425	0.035338047	0.02702926	FCER1G/CD74/S100A9/ITGB2	4
GO:0045862	positive regulation of proteolysis	7/106	372/18722	0.005241356	0.035922837	0.027476553	CTSD/APOE/LAPTM5/S100A9/GRN/LGMN/NUPR1	7
GO:0030168	platelet activation	4/106	123/18722	0.005263522	0.035922837	0.027476553	APOE/FCER1G/ACTB/ACTG1	4
GO:0050852	T cell receptor signaling pathway	4/106	123/18722	0.005263522	0.035922837	0.027476553	HLA-A/LAPTM5/CD81/HLA-DPB1	4
GO:0010952	positive regulation of peptidase activity	5/106	197/18722	0.00527109	0.035922837	0.027476553	CTSD/LAPTM5/S100A9/GRN/LGMN	5
GO:0031099	regeneration	5/106	198/18722	0.005383786	0.036565647	0.027968223	SPP1/CD81/GRN/RPL19/RPS15	5
GO:0002704	negative regulation of leukocyte mediated immunity	3/106	63/18722	0.005475925	0.037064934	0.028350116	HLA-A/HLA-B/HLA-E	3
GO:0071621	granulocyte chemotaxis	4/106	125/18722	0.00557077	0.037579091	0.028743383	FCER1G/CD74/S100A9/ITGB2	4
GO:0002577	regulation of antigen processing and presentation	2/106	20/18722	0.00564503	0.037696675	0.02883332	CD74/CD68	2
GO:0006896	Golgi to vacuole transport	2/106	20/18722	0.00564503	0.037696675	0.02883332	LAPTM5/LAMP1	2
GO:0098543	detection of other organism	2/106	20/18722	0.00564503	0.037696675	0.02883332	HLA-A/HLA-B	2
GO:0030837	negative regulation of actin filament polymerization	3/106	64/18722	0.005721869	0.037828965	0.028934506	TMSB10/TMSB4X/PFN1	3
GO:0030888	regulation of B cell proliferation	3/106	64/18722	0.005721869	0.037828965	0.028934506	TYROBP/CD74/CD81	3
GO:0032507	maintenance of protein location in cell	3/106	64/18722	0.005721869	0.037828965	0.028934506	TMSB10/SRGN/TMSB4X	3
GO:0061081	positive regulation of myeloid leukocyte cytokine production involved in immune response	2/106	21/18722	0.006216313	0.040361963	0.030871938	CD74/LAPTM5	2
GO:0150105	protein localization to cell-cell junction	2/106	21/18722	0.006216313	0.040361963	0.030871938	ACTB/ACTG1	2
GO:0150146	cell junction disassembly	2/106	21/18722	0.006216313	0.040361963	0.030871938	C1QA/C1QB	2
GO:0034101	erythrocyte homeostasis	4/106	129/18722	0.006220762	0.040361963	0.030871938	B2M/RPS19/RPS24/RPS14	4
GO:0050766	positive regulation of phagocytosis	3/106	66/18722	0.006233397	0.040361963	0.030871938	FCER1G/CYBA/CALR	3
GO:0002429	immune response-activating cell surface receptor signaling pathway	6/106	291/18722	0.006246977	0.040361963	0.030871938	HLA-A/TYROBP/FCER1G/LAPTM5/CD81/HLA-DPB1	6
GO:0002757	immune response-activating signal transduction	6/106	291/18722	0.006246977	0.040361963	0.030871938	HLA-A/TYROBP/FCER1G/LAPTM5/CD81/HLA-DPB1	6
GO:0051604	protein maturation	6/106	294/18722	0.006557802	0.042135946	0.032228817	SRGN/CTSL/CTSZ/CTSS/CALR/LGMN	6
GO:0045089	positive regulation of innate immune response	4/106	131/18722	0.006563891	0.042135946	0.032228817	TYROBP/HLA-E/RPS19/LAMP1	4
GO:0009206	purine ribonucleoside triphosphate biosynthetic process	3/106	68/18722	0.006771406	0.043328289	0.033140813	TMSB4X/ATP5F1E/ATP6V0C	3
GO:0042176	regulation of protein catabolic process	7/106	391/18722	0.006829772	0.043561687	0.033319333	APOE/LAPTM5/EEF1A1/CST3/CD81/OAZ1/NUPR1	7
GO:0010595	positive regulation of endothelial cell migration	4/106	133/18722	0.00691936	0.043992098	0.033648545	TMSB4X/GRN/CALR/LGMN	4
GO:0030100	regulation of endocytosis	5/106	211/18722	0.007008092	0.044399955	0.033960505	APOE/B2M/CD63/APOC1/CD14	5
GO:0009145	purine nucleoside triphosphate biosynthetic process	3/106	69/18722	0.007050445	0.044399955	0.033960505	TMSB4X/ATP5F1E/ATP6V0C	3
GO:1901224	positive regulation of NIK/NF-kappaB signaling	3/106	69/18722	0.007050445	0.044399955	0.033960505	LAPTM5/CALR/CD14	3
GO:0006457	protein folding	5/106	212/18722	0.007145753	0.044858198	0.034311004	B2M/CD74/GRN/CALR/PFDN5	5
GO:0042157	lipoprotein metabolic process	4/106	135/18722	0.007287353	0.045603245	0.034880874	CTSD/APOE/APOC1/GLUL	4
GO:0003081	regulation of systemic arterial blood pressure by renin-angiotensin	2/106	23/18722	0.007434267	0.046231846	0.035361677	CYBA/CTSZ	2
GO:1904666	regulation of ubiquitin protein ligase activity	2/106	23/18722	0.007434267	0.046231846	0.035361677	RPL37/RPS15	2
GO:0006869	lipid transport	7/106	398/18722	0.007497121	0.046477477	0.035549554	APOE/PSAP/APOC1/NPC2/SPP1/PLTP/MSR1	7
GO:0002377	immunoglobulin production	5/106	216/18722	0.007715342	0.04768177	0.03647069	B2M/HLA-DRA/HLA-E/HLA-DPA1/HLA-DPB1	5
GO:0055076	transition metal ion homeostasis	4/106	138/18722	0.007863217	0.048445207	0.037054625	FTL/FTH1/B2M/S100A9	4
GO:0016486	peptide hormone processing	2/106	24/18722	0.008080342	0.049324789	0.037727397	CTSL/CTSZ	2
GO:0043302	positive regulation of leukocyte degranulation	2/106	24/18722	0.008080342	0.049324789	0.037727397	ITGB2/LAMP1	2
GO:2001026	regulation of endothelial cell chemotaxis	2/106	24/18722	0.008080342	0.049324789	0.037727397	TMSB4X/LGMN	2

## Sheet: Enriched_downregulated genes
ID	Description	GeneRatio	BgRatio	pvalue	p.adjust	qvalue	geneID	Count
GO:0000819	sister chromatid segregation	91/1996	202/18722	4.98E-36	2.80E-32	2.38E-32	STAG1/CENPK/HDAC8/TNKS/KNTC1/NSMCE2/NCAPD3/SMC4/NCAPG2/SMC5/PDS5B/SMC2/SLF2/ATM/CDK5RAP2/GEN1/MRE11/POGZ/FBXW7/CENPC/BUB1B/NCAPG/PIBF1/CHFR/NUSAP1/DIS3L2/MAD1L1/TOP2A/KIF22/SMC3/PDS5A/TEX14/ANAPC1/NIPBL/ANAPC4/DSN1/CDC27/BUB1/NUF2/NCAPH/LATS1/SMC1A/SGO2/NDC80/TENT4A/KIF18B/CTCF/SLF1/CENPF/TACC3/ZWINT/CUL3/INO80/DDX11/AURKB/KIF4A/TTK/NSL1/ESCO2/KIFC1/CHAMP1/ATRX/KIF14/PRC1/APC/FEN1/WAPL/CENPE/KLHL…	91
GO:0007059	chromosome segregation	122/1996	346/18722	6.43E-35	1.81E-31	1.53E-31	BRIP1/STAG1/UVRAG/CENPK/HDAC8/BRCA1/TNKS/KNTC1/NSMCE2/NCAPD3/SMC4/KNL1/NCAPG2/TRAPPC12/SMC5/PDS5B/SMC2/PUM2/SLF2/ATM/CDK5RAP2/GEN1/MRE11/FANCD2/POGZ/FBXW7/CENPC/BUB1B/NCAPG/SMC6/PIBF1/CHFR/NUSAP1/DIS3L2/MAD1L1/TOP2A/KIF22/SMC3/PDS5A/AGO4/RMI1/TEX14/ANAPC1/NIPBL/ANAPC4/MKI67/DSN1/CDC27/ECT2/BUB1/NUF2/SPC25/NCAPH/LATS1/SMC1A/SGO2/NDC80/TLK1/TENT4A/KIF18B/CTCF/PUM1/SMARCAD1/SLF1/SKA2/CENPF/TACC3/ZWI…	122
GO:0000070	mitotic sister chromatid segregation	77/1996	168/18722	2.71E-31	4.15E-28	3.52E-28	CENPK/TNKS/KNTC1/NSMCE2/NCAPD3/SMC4/NCAPG2/SMC5/PDS5B/SMC2/SLF2/ATM/CDK5RAP2/GEN1/POGZ/CENPC/BUB1B/NCAPG/PIBF1/NUSAP1/DIS3L2/MAD1L1/KIF22/SMC3/PDS5A/TEX14/ANAPC1/NIPBL/ANAPC4/DSN1/CDC27/BUB1/NUF2/NCAPH/SMC1A/SGO2/NDC80/TENT4A/KIF18B/SLF1/CENPF/TACC3/ZWINT/CUL3/INO80/AURKB/KIF4A/TTK/NSL1/KIFC1/CHAMP1/ATRX/KIF14/PRC1/APC/CENPE/KLHL22/ZNF207/EML4/RAB11A/DLGAP5/KIF2C/MAD2L1/XRCC3/RB1/KIF23/NCAPD2/CDC…	77
GO:0098813	nuclear chromosome segregation	103/1996	281/18722	2.95E-31	4.15E-28	3.52E-28	BRIP1/STAG1/CENPK/HDAC8/TNKS/KNTC1/NSMCE2/NCAPD3/SMC4/KNL1/NCAPG2/TRAPPC12/SMC5/PDS5B/SMC2/SLF2/ATM/CDK5RAP2/GEN1/MRE11/FANCD2/POGZ/FBXW7/CENPC/BUB1B/NCAPG/PIBF1/CHFR/NUSAP1/DIS3L2/MAD1L1/TOP2A/KIF22/SMC3/PDS5A/AGO4/RMI1/TEX14/ANAPC1/NIPBL/ANAPC4/DSN1/CDC27/ECT2/BUB1/NUF2/NCAPH/LATS1/SMC1A/SGO2/NDC80/TENT4A/KIF18B/CTCF/SLF1/CENPF/TACC3/ZWINT/CUL3/FANCM/INO80/DDX11/AURKB/KIF4A/NDC1/TTK/NSL1/ESCO2/…	103
GO:0140014	mitotic nuclear division	103/1996	287/18722	2.30E-30	2.59E-27	2.20E-27	STAG1/CENPK/TNKS/KNTC1/NSMCE2/EPS8/NCAPD3/SMC4/PHIP/CLASP1/NCAPG2/CEP192/SMC5/KIF20B/PDS5B/SMC2/SLF2/ATM/CDK5RAP2/GEN1/POGZ/CHEK2/CENPC/BUB1B/NCAPG/KIF11/PIBF1/NUSAP1/DIS3L2/CDC14A/ANLN/MAD1L1/KIF22/SMC3/KIF15/CHEK1/LSM14A/CDK13/KIF2A/PDS5A/TEX14/ANAPC1/NIPBL/ANAPC4/MTBP/MKI67/DSN1/CDC27/BUB1/NUF2/NCAPH/CLASP2/SMC1A/SGO2/NDC80/TENT4A/KIF18B/SLF1/CENPF/TACC3/ZWINT/CUL3/INO80/AURKB/KIF4A/TTK/NSL1/C…	103
GO:0048285	organelle fission	138/1996	488/18722	5.62E-28	5.26E-25	4.46E-25	RAD51B/BRCA2/BRIP1/STAG1/CENPK/TNKS/KNTC1/NSMCE2/EPS8/NCAPD3/FANCA/SMC4/PHIP/CLASP1/NCAPG2/CEP192/RPS6KA2/SMC5/KIF20B/PDS5B/SMC2/MSH3/SLF2/ATM/CDK5RAP2/MND1/GEN1/MRE11/FANCD2/TMCC1/RAD51AP1/LRRK2/POGZ/CHEK2/CENPC/BUB1B/NCAPG/KIF11/PIBF1/CHFR/NUSAP1/DIS3L2/CDC14A/ANLN/MAD1L1/FOXJ3/TOP2A/KIF22/SMC3/KIF15/AP3B1/CHEK1/LSM14A/CDK13/KIF2A/PDS5A/AGO4/RMI1/TEX14/ANAPC1/NIPBL/ANAPC4/MTBP/MKI67/DSN1/CDC27/…	138
GO:0044772	mitotic cell cycle phase transition	125/1996	424/18722	2.98E-27	2.39E-24	2.03E-24	RAD51B/FOXN3/RBL1/BRCA1/UBE2E2/KNTC1/BABAM2/NSMCE2/EPS8/CLASP1/MELK/CLSPN/APPL2/SMC5/RFWD3/RPTOR/EZH2/BCL2/ATM/CDK5RAP2/E2F3/GEN1/MRE11/CHEK2/FBXL17/CRLF3/TOPBP1/PRKDC/BACH1/RNASEH2B/BUB1B/CUL1/UIMC1/CHFR/BLM/PIAS1/CDC14A/ANLN/MAD1L1/CHEK1/DTL/GIGYF2/PKD2/DLG1/TEX14/MASTL/CASP2/ANAPC1/CCND3/CCNY/TAF2/PPP3CA/ANAPC4/MTBP/CDC27/BUB1/MNAT1/SKP2/USP37/ANKRD17/CDK1/LATS1/NASP/SIN3A/CLASP2/USP47/KMT2E/G…	125
GO:0000280	nuclear division	127/1996	439/18722	8.00E-27	5.62E-24	4.77E-24	RAD51B/BRCA2/BRIP1/STAG1/CENPK/TNKS/KNTC1/NSMCE2/EPS8/NCAPD3/FANCA/SMC4/PHIP/CLASP1/NCAPG2/CEP192/RPS6KA2/SMC5/KIF20B/PDS5B/SMC2/MSH3/SLF2/ATM/CDK5RAP2/MND1/GEN1/MRE11/FANCD2/RAD51AP1/POGZ/CHEK2/CENPC/BUB1B/NCAPG/KIF11/PIBF1/CHFR/NUSAP1/DIS3L2/CDC14A/ANLN/MAD1L1/FOXJ3/TOP2A/KIF22/SMC3/KIF15/CHEK1/LSM14A/CDK13/KIF2A/PDS5A/AGO4/RMI1/TEX14/ANAPC1/NIPBL/ANAPC4/MTBP/MKI67/DSN1/CDC27/BUB1/NUF2/MSH5/NCA…	127
GO:0006260	DNA replication	92/1996	260/18722	1.03E-26	6.45E-24	5.47E-24	BRCA2/MMS22L/POLA1/FAF1/PRIM2/POLQ/ATR/ORC6/ZGRF1/NFIA/POLK/RFC3/WDHD1/GINS1/RFWD3/RRM1/BCAR3/ATAD5/FAM111A/GEN1/MRE11/TOPBP1/MCM3/POLD3/BLM/PCNA/FAM111B/PRIMPOL/RRM2/SMC3/DNA2/ATG7/CHEK1/LIG1/DTL/PCLAF/MCM9/REV1/PDS5A/RMI1/POLH/WRN/PRIM1/RBBP4/USP37/POLE2/POLA2/ANKRD17/GMNN/CDK1/NASP/SIN3A/DUT/MCM10/RFC1/RPA3/SRPK2/RBMS1/ZRANB3/CDC7/DONSON/DHX9/FANCM/INO80/DDX11/CDC45/MCM5/TTF1/SUPT16H/MCM4/ESCO…	92
GO:0006302	double-strand break repair	86/1996	251/18722	6.05E-24	3.40E-21	2.89E-21	RAD51B/BRCA2/MMS22L/POLA1/BRIP1/SPIDR/NSD2/UVRAG/BRCA1/POLQ/WDR70/BABAM2/NSMCE2/SMC5/RFWD3/SLF2/ATM/GEN1/MRE11/ARID2/FANCD2/RAD51AP1/PARPBP/CHEK2/EYA3/PRKDC/ERCC6/SETD2/UIMC1/SMC6/MCM3/SMCHD1/BLM/DCLRE1C/RIF1/MCM8/DNA2/CHEK1/MCM9/RMI1/WRN/NIPBL/APTX/SETX/RNF168/RNF138/POT1/ERCC8/TDP1/RPA3/XRCC4/KDM2A/MSH2/TENT4A/HMGB2/CDC7/RAD54B/FANCB/MGMT/SMARCAD1/SLF1/FANCM/FUS/INO80/DDX11/CDC45/MCM5/MCM4/ERCC…	86
GO:1901987	regulation of cell cycle phase transition	112/1996	390/18722	1.75E-23	8.93E-21	7.57E-21	RAD51B/BRIP1/FOXN3/RBL1/BRCA1/UBE2E2/KNTC1/BABAM2/NSMCE2/ATR/CLSPN/APPL2/RFWD3/RPTOR/EZH2/PLCG2/ATAD5/MAPK14/BCL2/ATM/CDK5RAP2/GEN1/MRE11/FANCD2/FBXW7/CHEK2/TOPBP1/PRKDC/ERCC6/RNASEH2B/BUB1B/DDX39B/UIMC1/WDR76/CHFR/BLM/CDC14A/ANLN/MAD1L1/DNA2/CHEK1/DTL/GIGYF2/PKD2/DLG1/TEX14/CASP2/CCND3/ANAPC4/MTBP/CDC27/CEP63/BUB1/ANKRD17/CDK1/SIN3A/USP47/KMT2E/GTSE1/NDC80/MSH2/CDC7/DONSON/TAOK3/INTS7/APPL1/CENP…	112
GO:1901990	regulation of mitotic cell cycle phase transition	93/1996	299/18722	2.32E-22	1.06E-19	8.95E-20	RAD51B/FOXN3/RBL1/BRCA1/UBE2E2/KNTC1/BABAM2/NSMCE2/CLSPN/APPL2/RFWD3/RPTOR/EZH2/BCL2/ATM/CDK5RAP2/GEN1/MRE11/CHEK2/TOPBP1/PRKDC/RNASEH2B/BUB1B/UIMC1/CHFR/BLM/CDC14A/ANLN/MAD1L1/CHEK1/DTL/GIGYF2/PKD2/DLG1/TEX14/CASP2/CCND3/ANAPC4/MTBP/CDC27/BUB1/ANKRD17/CDK1/SIN3A/USP47/KMT2E/GTSE1/NDC80/CDC7/DONSON/TAOK3/APPL1/CENPF/ZWINT/CUL3/WEE1/INO80/TFDP1/AURKB/TTK/CDC25C/CDC73/CDC14B/KIF14/APC/CUL4A/CENPE/K…	93
GO:0010948	negative regulation of cell cycle process	92/1996	294/18722	2.44E-22	1.06E-19	8.95E-20	BRIP1/FOXN3/RBL1/BRCA1/TNKS/KNTC1/BABAM2/ATR/CLSPN/RPS6KA2/RFWD3/EZH2/MAPK14/BCL2/ATM/CDK5RAP2/GEN1/MRE11/FANCD2/CHEK2/TOPBP1/PRKDC/ERCC6/RNASEH2B/BUB1B/DDX39B/UIMC1/WDR76/CHFR/BLM/MAD1L1/DNA2/CHEK1/DTL/GIGYF2/PKD2/DLG1/TEX14/CASP2/KAT2B/MTBP/CEP63/BUB1/CDK1/USP47/GTSE1/NDC80/MSH2/DONSON/TAOK3/INTS7/CENPF/ZWINT/WEE1/AURKB/CDC45/TTK/FBXO4/MAP3K20/CDC73/CDC14B/ATRX/APC/CUL4A/ATF2/WAPL/KLHL22/CLOCK/…	92
GO:1901988	negative regulation of cell cycle phase transition	81/1996	249/18722	5.36E-21	2.15E-18	1.82E-18	BRIP1/FOXN3/RBL1/BRCA1/KNTC1/BABAM2/ATR/CLSPN/RFWD3/EZH2/MAPK14/BCL2/ATM/CDK5RAP2/GEN1/MRE11/FANCD2/CHEK2/TOPBP1/PRKDC/ERCC6/RNASEH2B/BUB1B/DDX39B/UIMC1/WDR76/CHFR/BLM/MAD1L1/DNA2/CHEK1/DTL/GIGYF2/PKD2/DLG1/TEX14/CASP2/CEP63/BUB1/CDK1/USP47/GTSE1/NDC80/MSH2/DONSON/TAOK3/INTS7/CENPF/ZWINT/WEE1/AURKB/CDC45/TTK/FBXO4/MAP3K20/CDC73/CDC14B/APC/CUL4A/ATF2/KLHL22/CLOCK/ZNF207/XPC/JADE1/SLFN11/PTEN/MDM2/…	81
GO:0033044	regulation of chromosome organization	68/1996	187/18722	7.90E-21	2.96E-18	2.51E-18	HDAC8/TNKS/KNTC1/NSMCE2/ATR/TRAPPC12/HMBOX1/SMC5/XRN1/SENP6/ATF7IP/SLF2/ATM/CDK5RAP2/GEN1/MRE11/MCPH1/NEK7/BUB1B/CHFR/SMG6/MAD1L1/PARN/TOP2A/SMG1/TEX14/TNKS2/ANAPC1/ANAPC4/CDC27/BUB1/RNF4/MNAT1/POT1/NDC80/DNMT1/HNRNPD/CTCF/SLF1/CENPF/TACC3/ZWINT/CUL3/MAP3K4/DDX11/AURKB/TTK/FBXO4/TASOR/RAD50/PPHLN1/ATRX/APC/FEN1/WAPL/CENPE/KLHL22/ZNF207/DLGAP5/MAD2L1/XRCC3/RB1/FBXO5/UBE2C/RAD21/XRCC5/PTTG1/CCNB1	68
GO:0000075	cell cycle checkpoint signaling	64/1996	169/18722	9.26E-21	3.25E-18	2.76E-18	BRIP1/FOXN3/BRCA1/KNTC1/BABAM2/ATR/CLSPN/RFWD3/MAPK14/ATM/CDK5RAP2/GEN1/MRE11/FANCD2/CHEK2/TOPBP1/PRKDC/ERCC6/RNASEH2B/BUB1B/DDX39B/UIMC1/WDR76/CHFR/BLM/MAD1L1/DNA2/CHEK1/DTL/GIGYF2/TEX14/CASP2/CEP63/BUB1/CDK1/GTSE1/NDC80/MSH2/DONSON/TAOK3/INTS7/CENPF/ZWINT/AURKB/CDC45/TTK/FBXO4/MAP3K20/CDC14B/APC/CUL4A/ATF2/KLHL22/CLOCK/ZNF207/XPC/MDM2/MAD2L1/XRCC3/NEK11/TAOK1/WAC/CRADD/CCNB1	64
GO:0007346	regulation of mitotic cell cycle	117/1996	457/18722	5.45E-20	1.80E-17	1.53E-17	RAD51B/BRCA2/PRKCA/FOXN3/RBL1/BRCA1/TTC28/UBE2E2/KNTC1/BABAM2/NSMCE2/PHIP/CLSPN/APPL2/KIF20B/RFWD3/RPTOR/EZH2/PKN2/BCL2/ATM/CDK5RAP2/GEN1/MRE11/FANCD2/CHEK2/NEK7/TOPBP1/PRKDC/RNASEH2B/BUB1B/UIMC1/CHFR/NUSAP1/BLM/CDC14A/ANLN/MAD1L1/YTHDC2/CHEK1/DTL/GIGYF2/PKD2/CDK13/GBF1/DLG1/TEX14/CASP2/CCND3/ANAPC4/MTBP/MKI67/CDC27/BUB1/ANKRD17/CDK1/SIN3A/USP47/KMT2E/GTSE1/NDC80/PAFAH1B1/RPA3/MSH2/CDC7/DONSON/TA…	117
GO:0051983	regulation of chromosome segregation	44/1996	91/18722	1.36E-19	4.23E-17	3.59E-17	KNTC1/NSMCE2/SMC5/PUM2/ATM/CDK5RAP2/GEN1/BUB1B/SMC6/CHFR/MAD1L1/TEX14/ANAPC1/ANAPC4/MKI67/CDC27/BUB1/NDC80/PUM1/CENPF/TACC3/ZWINT/CUL3/AURKB/TTK/CDCA2/APC/WAPL/CENPE/KLHL22/RAD18/ZNF207/DLGAP5/KIF2C/RCC2/MAD2L1/XRCC3/RB1/FBXO5/UBE2C/RAD21/PTTG1/PLSCR1/CCNB1	44
GO:0006261	DNA-dependent DNA replication	57/1996	151/18722	1.46E-18	4.31E-16	3.66E-16	BRCA2/MMS22L/POLA1/PRIM2/POLQ/ATR/ORC6/ZGRF1/RFC3/WDHD1/GINS1/RFWD3/FAM111A/GEN1/MRE11/TOPBP1/MCM3/POLD3/BLM/PCNA/PRIMPOL/DNA2/ATG7/LIG1/MCM9/WRN/PRIM1/POLE2/POLA2/GMNN/MCM10/RFC1/SRPK2/ZRANB3/CDC7/DONSON/FANCM/INO80/DDX11/CDC45/MCM5/MCM4/ATRX/METTL4/FEN1/BOD1L1/DBF4B/MCMBP/SLFN11/MCM6/CCNE2/RFC4/ORC5/FBXO5/E2F7/E2F8/NUCKS1	57
GO:0090068	positive regulation of cell cycle process	74/1996	236/18722	2.83E-18	7.96E-16	6.75E-16	RAD51B/PRKCE/UBE2E2/CIT/NSMCE2/PHIP/SMC5/KIF20B/ROCK2/RPTOR/EZH2/PLCG2/PKN2/ATAD5/SLF2/GEN1/RAD51AP1/CHEK2/DDX39B/NUSAP1/CDC14A/CEP295/DTL/PKP4/CCND3/ANAPC4/MTBP/CDC27/ECT2/CENPJ/ANKRD17/CDK1/SIN3A/KMT2E/NDC80/CSPP1/CDC7/GPSM2/SLF1/CUL3/INO80/TFDP1/DDX11/AURKB/MAP3K20/CDC25C/CDC73/CDC14B/ATRX/PLK4/KIF14/CUL4A/FEN1/DBF4B/RAB11A/DLGAP5/RCC2/MDM2/MAD2L1/XRCC3/RB1/KIF23/INSR/IGF1/UBXN2B/RACGAP1/FBXO5…	74
GO:0045786	negative regulation of cell cycle	100/1996	385/18722	1.02E-17	2.73E-15	2.31E-15	BRIP1/FOXN3/RBL1/BRCA1/TNKS/KNTC1/BABAM2/ATR/CLSPN/RPS6KA2/RFWD3/EZH2/MAPK14/BCL2/ATM/CDK5RAP2/GEN1/MRE11/FANCD2/CHEK2/TOPBP1/PRKDC/ERCC6/RNASEH2B/BUB1B/DDX39B/UIMC1/WDR76/CHFR/BLM/MAD1L1/DNA2/YTHDC2/CHEK1/DTL/GIGYF2/PKD2/DLG1/TEX14/CASP2/KAT2B/MTBP/CEP63/BUB1/GMNN/CDK1/LATS1/USP47/GTSE1/NDC80/MSH2/CDKN2A/IPO7/DONSON/TAOK3/INTS7/CENPF/ZWINT/WEE1/ABL1/AURKB/CDC45/TTK/SMAD3/FBXO4/CDK6/MAP3K20/CDC73…	100
GO:0045787	positive regulation of cell cycle	87/1996	313/18722	1.57E-17	4.01E-15	3.40E-15	RAD51B/BRCA2/PRKCA/PRKCE/UBE2E2/CIT/NSMCE2/PHIP/SMC5/KIF20B/ROCK2/RPTOR/CCNT2/EZH2/PLCG2/PKN2/ATAD5/SLF2/GEN1/RAD51AP1/CHEK2/DDX39B/NUSAP1/CDC14A/CEP295/YTHDC2/CHEK1/DTL/PKD2/PKP4/CCND3/CCNY/ANAPC4/MTBP/CDC27/ECT2/MNAT1/CENPJ/ANKRD17/CDK1/SIN3A/KMT2E/NDC80/PAFAH1B1/CSPP1/SRPK2/CDC7/PGGT1B/GPSM2/SLF1/CUL3/INO80/ABL1/TFDP1/DDX11/AURKB/MAP3K20/CDC25C/CDC73/CDC14B/ATRX/CKS1B/PLK4/KIF14/CUL4A/FEN1/DBF…	87
GO:1901991	negative regulation of mitotic cell cycle phase transition	61/1996	179/18722	3.07E-17	7.51E-15	6.37E-15	FOXN3/RBL1/BRCA1/KNTC1/BABAM2/CLSPN/RFWD3/EZH2/BCL2/ATM/CDK5RAP2/GEN1/MRE11/CHEK2/TOPBP1/PRKDC/BUB1B/UIMC1/CHFR/BLM/MAD1L1/CHEK1/DTL/GIGYF2/PKD2/DLG1/TEX14/CASP2/BUB1/CDK1/USP47/GTSE1/NDC80/DONSON/TAOK3/CENPF/ZWINT/WEE1/AURKB/TTK/CDC73/CDC14B/APC/KLHL22/ZNF207/JADE1/SLFN11/PTEN/MDM2/MAD2L1/XRCC3/RB1/RBL2/TAOK1/FBXO5/E2F7/RAD21/CTDSPL/WAC/CRADD/CCNB1	61
GO:0016570	histone modification	112/1996	463/18722	3.33E-17	7.79E-15	6.61E-15	BRCA2/AUTS2/PRKCA/UTY/SMYD3/NSD2/HDAC8/BRCA1/JAK2/WDR70/VRK1/DDB2/NSD1/KDM4C/KDM6A/NCAPG2/EPC2/TET2/EZH2/SETD5/HDAC4/ATM/KANSL1/HDAC9/ZNF451/LRRK2/ASXL1/USP15/ASH1L/EYA3/EPC1/JMJD1C/ATXN7/TBL1XR1/SETD2/RCOR1/UIMC1/PAXBP1/CAMK2D/EHMT1/ATG5/UHRF1/UBE2E1/RIF1/NCOA1/CHEK1/BAZ1B/PRKCB/YEATS2/TRRAP/SMAD4/IWS1/KAT2B/MIER1/NIPBL/HAT1/KAT6A/EED/RNF168/NCOA3/MTF2/TET3/CDK1/PRKCD/MYSM1/SIN3A/SUZ12/KMT2E/KDM…	112
GO:0007093	mitotic cell cycle checkpoint signaling	50/1996	129/18722	5.17E-17	1.16E-14	9.86E-15	FOXN3/BRCA1/KNTC1/BABAM2/CLSPN/RFWD3/ATM/CDK5RAP2/GEN1/MRE11/FANCD2/CHEK2/TOPBP1/PRKDC/BUB1B/UIMC1/CHFR/BLM/MAD1L1/CHEK1/DTL/GIGYF2/TEX14/CASP2/BUB1/CDK1/GTSE1/NDC80/MSH2/DONSON/TAOK3/CENPF/ZWINT/AURKB/TTK/MAP3K20/CDC14B/APC/ATF2/KLHL22/ZNF207/XPC/MDM2/MAD2L1/XRCC3/NEK11/TAOK1/WAC/CRADD/CCNB1	50
GO:0045930	negative regulation of mitotic cell cycle	71/1996	235/18722	1.27E-16	2.74E-14	2.32E-14	FOXN3/RBL1/BRCA1/KNTC1/BABAM2/CLSPN/RFWD3/EZH2/BCL2/ATM/CDK5RAP2/GEN1/MRE11/FANCD2/CHEK2/TOPBP1/PRKDC/BUB1B/UIMC1/CHFR/BLM/MAD1L1/YTHDC2/CHEK1/DTL/GIGYF2/PKD2/DLG1/TEX14/CASP2/MTBP/BUB1/CDK1/USP47/GTSE1/NDC80/MSH2/DONSON/TAOK3/CENPF/ZWINT/WEE1/ABL1/AURKB/TTK/SMAD3/MAP3K20/CDC73/CDC14B/APC/ATF2/KLHL22/ZNF207/XPC/JADE1/SLFN11/PTEN/MDM2/MAD2L1/XRCC3/RB1/NEK11/RBL2/TAOK1/FBXO5/E2F7/RAD21/CTDSPL/WAC/C…	71
GO:0032392	DNA geometric change	39/1996	90/18722	1.69E-15	3.51E-13	2.98E-13	ASCC3/BRIP1/CHD7/POLQ/CHD9/RFC3/MRE11/MCM3/BLM/CHD1/TOP2A/MCM8/DNA2/CHD2/MCM9/WRN/SETX/MNAT1/POT1/HMGB2/ZRANB3/RAD54B/MTERF1/SMARCAD1/DHX9/RAD54L2/FANCM/DDX11/MCM5/MCM4/RAD50/ATRX/CHD8/MCM6/RFC4/RAD54L/NAV2/GTF2F2/XRCC5	39
GO:0051306	mitotic sister chromatid separation	33/1996	67/18722	2.41E-15	4.83E-13	4.10E-13	KNTC1/NSMCE2/ATM/CDK5RAP2/GEN1/BUB1B/DIS3L2/MAD1L1/TEX14/ANAPC1/ANAPC4/CDC27/BUB1/NDC80/CENPF/TACC3/ZWINT/CUL3/AURKB/TTK/APC/CENPE/KLHL22/ZNF207/DLGAP5/MAD2L1/XRCC3/RB1/FBXO5/UBE2C/RAD21/PTTG1/CCNB1	33
GO:0034502	protein localization to chromosome	39/1996	92/18722	4.13E-15	8.00E-13	6.79E-13	BRCA2/SPIDR/HDAC8/TNKS/KNTC1/ATR/KNL1/TRAPPC12/SMC5/EZH2/SLF2/BUB1B/SETD2/MCM8/MCM9/TNKS2/NIPBL/MTBP/CDK1/POT1/NDC80/XRCC4/MSH2/CTCF/SLF1/AURKB/TTK/TASOR/ESCO2/CHAMP1/PPHLN1/ATRX/WAPL/CENPA/RCC2/RB1/CENPQ/RAD21/XRCC5	39
GO:1905818	regulation of chromosome separation	34/1996	72/18722	4.58E-15	8.57E-13	7.27E-13	KNTC1/NSMCE2/ATM/CDK5RAP2/GEN1/BUB1B/CHFR/MAD1L1/TEX14/ANAPC1/ANAPC4/CDC27/BUB1/NDC80/CENPF/TACC3/ZWINT/CUL3/AURKB/TTK/APC/CENPE/KLHL22/ZNF207/DLGAP5/MAD2L1/XRCC3/RB1/FBXO5/UBE2C/RAD21/PTTG1/PLSCR1/CCNB1	34
GO:0071103	DNA conformation change	78/1996	290/18722	5.41E-15	9.81E-13	8.32E-13	CENPP/ASCC3/BRIP1/HELLS/SMYD3/CHD7/POLQ/SHPRH/CHD9/NCAPD3/SMC4/NCAPG2/RFC3/SMC5/SMC2/MRE11/MCPH1/NCAPG/DNAJC9/MCM3/NUSAP1/BLM/CHD1/NAP1L4/TOP2A/MCM8/LIN54/DNA2/CHD2/MCM9/WRN/HAT1/KAT6A/SETX/ITGB3BP/RBBP4/MNAT1/NCAPH/CDK1/RSF1/NASP/ASF1B/POT1/PSME4/TENT4A/HMGB2/ZRANB3/RAD54B/MTERF1/CTCF/SMARCAD1/DHX9/RAD54L2/FANCM/ABL1/DDX11/MCM5/SRPK1/CABIN1/MCM4/RAD50/ATRX/CHAF1A/CHD8/WAPL/HJURP/UBN2/OIP5/MCM6/N…	78
GO:0051056	regulation of small GTPase mediated signal transduction	80/1996	302/18722	6.08E-15	1.07E-12	9.06E-13	ARHGAP24/AUTS2/SRGAP2/ARHGAP15/DOCK8/ARHGAP22/ARHGAP26/TRIO/MAP4K4/DENND1A/RALGAPA2/EPS8/FGD2/ARHGAP6/SRGAP3/FAM13A/DENND3/ARFGEF1/MCF2L/DOCK2/MAPKAP1/TIAM2/ARHGAP12/ABR/ARHGAP17/ARHGAP11B/ARHGAP31/SIPA1L2/FGD4/ARHGAP25/LPAR1/GARNL3/TIAM1/GBF1/DENND4A/RASA1/FAM13B/ARFGEF2/ECT2/CDC42SE2/ARHGAP21/RALGAPA1/STARD13/RALGPS2/RAP1GAP2/STMN1/SPATA13/ARHGEF9/OGT/CUL3/PSD3/RALGAPB/ABL1/RASA3/PREX1/CD2AP/KI…	80
GO:0010965	regulation of mitotic sister chromatid separation	32/1996	65/18722	6.48E-15	1.07E-12	9.09E-13	KNTC1/NSMCE2/ATM/CDK5RAP2/GEN1/BUB1B/MAD1L1/TEX14/ANAPC1/ANAPC4/CDC27/BUB1/NDC80/CENPF/TACC3/ZWINT/CUL3/AURKB/TTK/APC/CENPE/KLHL22/ZNF207/DLGAP5/MAD2L1/XRCC3/RB1/FBXO5/UBE2C/RAD21/PTTG1/CCNB1	32
GO:0044784	metaphase/anaphase transition of cell cycle	32/1996	65/18722	6.48E-15	1.07E-12	9.09E-13	KNTC1/NSMCE2/ATM/CDK5RAP2/GEN1/BUB1B/CHFR/MAD1L1/TEX14/ANAPC1/ANAPC4/CDC27/BUB1/NDC80/CENPF/TACC3/ZWINT/CUL3/AURKB/TTK/APC/CENPE/KLHL22/ZNF207/DLGAP5/MAD2L1/XRCC3/RB1/FBXO5/UBE2C/RAD21/CCNB1	32
GO:0007062	sister chromatid cohesion	31/1996	62/18722	9.87E-15	1.54E-12	1.31E-12	STAG1/HDAC8/TNKS/NSMCE2/SMC5/PDS5B/SLF2/MRE11/POGZ/FBXW7/BUB1B/KIF22/SMC3/PDS5A/NIPBL/BUB1/SMC1A/SGO2/TENT4A/CTCF/SLF1/DDX11/ESCO2/ATRX/FEN1/WAPL/MCMBP/STAG2/RB1/SGO1/RAD21	31
GO:0007091	metaphase/anaphase transition of mitotic cell cycle	31/1996	62/18722	9.87E-15	1.54E-12	1.31E-12	KNTC1/NSMCE2/ATM/CDK5RAP2/GEN1/BUB1B/MAD1L1/TEX14/ANAPC1/ANAPC4/CDC27/BUB1/NDC80/CENPF/TACC3/ZWINT/CUL3/AURKB/TTK/APC/CENPE/KLHL22/ZNF207/DLGAP5/MAD2L1/XRCC3/RB1/FBXO5/UBE2C/RAD21/CCNB1	31
GO:0051304	chromosome separation	39/1996	96/18722	2.26E-14	3.39E-12	2.87E-12	KNTC1/NSMCE2/ATM/CDK5RAP2/GEN1/BUB1B/CHFR/DIS3L2/MAD1L1/TOP2A/RMI1/TEX14/ANAPC1/ANAPC4/CDC27/BUB1/NDC80/SMARCAD1/CENPF/TACC3/ZWINT/CUL3/FANCM/AURKB/TTK/APC/CENPE/KLHL22/ZNF207/DLGAP5/MAD2L1/XRCC3/RB1/FBXO5/UBE2C/RAD21/PTTG1/PLSCR1/CCNB1	39
GO:0031570	DNA integrity checkpoint signaling	45/1996	123/18722	2.29E-14	3.39E-12	2.87E-12	BRIP1/FOXN3/BRCA1/BABAM2/ATR/CLSPN/RFWD3/MAPK14/ATM/MRE11/FANCD2/CHEK2/TOPBP1/PRKDC/ERCC6/RNASEH2B/DDX39B/UIMC1/WDR76/BLM/DNA2/CHEK1/DTL/GIGYF2/CASP2/CEP63/CDK1/GTSE1/MSH2/DONSON/TAOK3/INTS7/CDC45/FBXO4/MAP3K20/CDC14B/CUL4A/ATF2/CLOCK/XPC/MDM2/NEK11/TAOK1/WAC/CRADD	45
GO:0042770	signal transduction in response to DNA damage	55/1996	172/18722	2.44E-14	3.52E-12	2.99E-12	BRCA2/BRIP1/FOXN3/BRCA1/BABAM2/ATR/DYRK1A/CLSPN/RFWD3/MAPK14/ATM/MRE11/FANCD2/CHEK2/TOPBP1/PRKDC/ERCC6/RNASEH2B/DDX39B/UIMC1/WDR76/BLM/CHEK1/DTL/GIGYF2/CASP2/CEP63/CDK1/GTSE1/MSH2/DONSON/TAOK3/INTS7/MDM4/SP100/ABL1/FBXO4/MAP3K20/CDC14B/ATRX/CUL4A/ATF2/SPRED2/CLOCK/FOXO3/XPC/PPM1D/SPRED1/MDM2/NEK11/TAOK1/E2F7/WAC/CRADD/DDX5	55
GO:0000724	double-strand break repair via homologous recombination	48/1996	138/18722	2.98E-14	4.19E-12	3.56E-12	RAD51B/BRCA2/MMS22L/SPIDR/BRCA1/POLQ/NSMCE2/SMC5/RFWD3/GEN1/MRE11/ARID2/RAD51AP1/PARPBP/ERCC6/SETD2/SMC6/MCM3/SMCHD1/BLM/RIF1/MCM8/CHEK1/MCM9/RMI1/WRN/NIPBL/RNF138/RPA3/CDC7/RAD54B/FANCB/FANCM/FUS/INO80/CDC45/MCM5/MCM4/ERCC5/XRCC2/FEN1/RBBP8/SHLD2/MCM6/XRCC3/RAD54L/RAD21/NUCKS1	48
GO:0032508	DNA duplex unwinding	36/1996	84/18722	3.10E-14	4.20E-12	3.57E-12	ASCC3/BRIP1/CHD7/POLQ/CHD9/RFC3/MRE11/MCM3/BLM/CHD1/TOP2A/MCM8/DNA2/CHD2/MCM9/WRN/SETX/MNAT1/POT1/RAD54B/SMARCAD1/DHX9/RAD54L2/FANCM/DDX11/MCM5/MCM4/RAD50/ATRX/CHD8/MCM6/RFC4/RAD54L/NAV2/GTF2F2/XRCC5	36
GO:0031023	microtubule organizing center organization	49/1996	143/18722	3.14E-14	4.20E-12	3.57E-12	RTTN/BRCA2/UVRAG/BRCA1/BCAS3/CLASP1/CNTLN/CEP192/ROCK2/CDK5RAP2/GEN1/MCPH1/STIL/CEP152/KIF11/FBXW11/CEP295/CHEK1/PKD2/SDCCAG8/PCLAF/KAT2B/CKAP5/CEP63/C2CD3/CENPJ/CDK1/PPP1R12A/CLASP2/NDC80/PAFAH1B1/SASS6/POC1B/XPO1/PLK4/XRCC2/CEP44/CEP135/ALMS1/PCM1/TRIM37/XRCC3/GCC2/NIN/UBXN2B/CCP110/SGO1/CCNF/WDR62	49
GO:0033045	regulation of sister chromatid segregation	33/1996	72/18722	3.42E-14	4.47E-12	3.79E-12	KNTC1/NSMCE2/ATM/CDK5RAP2/GEN1/BUB1B/CHFR/MAD1L1/TEX14/ANAPC1/ANAPC4/CDC27/BUB1/NDC80/CENPF/TACC3/ZWINT/CUL3/AURKB/TTK/APC/CENPE/KLHL22/ZNF207/DLGAP5/MAD2L1/XRCC3/RB1/FBXO5/UBE2C/RAD21/PTTG1/CCNB1	33
GO:0000077	DNA damage checkpoint signaling	43/1996	115/18722	3.53E-14	4.51E-12	3.83E-12	BRIP1/FOXN3/BRCA1/BABAM2/ATR/CLSPN/RFWD3/MAPK14/ATM/MRE11/FANCD2/CHEK2/TOPBP1/PRKDC/ERCC6/RNASEH2B/DDX39B/UIMC1/WDR76/BLM/CHEK1/DTL/GIGYF2/CASP2/CEP63/CDK1/GTSE1/MSH2/DONSON/TAOK3/INTS7/FBXO4/MAP3K20/CDC14B/CUL4A/ATF2/CLOCK/XPC/MDM2/NEK11/TAOK1/WAC/CRADD	43
GO:0000725	recombinational repair	48/1996	140/18722	5.59E-14	6.99E-12	5.92E-12	RAD51B/BRCA2/MMS22L/SPIDR/BRCA1/POLQ/NSMCE2/SMC5/RFWD3/GEN1/MRE11/ARID2/RAD51AP1/PARPBP/ERCC6/SETD2/SMC6/MCM3/SMCHD1/BLM/RIF1/MCM8/CHEK1/MCM9/RMI1/WRN/NIPBL/RNF138/RPA3/CDC7/RAD54B/FANCB/FANCM/FUS/INO80/CDC45/MCM5/MCM4/ERCC5/XRCC2/FEN1/RBBP8/SHLD2/MCM6/XRCC3/RAD54L/RAD21/NUCKS1	48
GO:1902099	regulation of metaphase/anaphase transition of cell cycle	30/1996	63/18722	1.40E-13	1.72E-11	1.46E-11	KNTC1/NSMCE2/ATM/CDK5RAP2/GEN1/BUB1B/CHFR/MAD1L1/TEX14/ANAPC4/CDC27/BUB1/NDC80/CENPF/ZWINT/CUL3/AURKB/TTK/APC/CENPE/KLHL22/ZNF207/DLGAP5/MAD2L1/XRCC3/RB1/FBXO5/UBE2C/RAD21/CCNB1	30
GO:0030071	regulation of mitotic metaphase/anaphase transition	29/1996	60/18722	2.20E-13	2.64E-11	2.24E-11	KNTC1/NSMCE2/ATM/CDK5RAP2/GEN1/BUB1B/MAD1L1/TEX14/ANAPC4/CDC27/BUB1/NDC80/CENPF/ZWINT/CUL3/AURKB/TTK/APC/CENPE/KLHL22/ZNF207/DLGAP5/MAD2L1/XRCC3/RB1/FBXO5/UBE2C/RAD21/CCNB1	29
GO:0000209	protein polyubiquitination	65/1996	236/18722	3.08E-13	3.61E-11	3.06E-11	BARD1/BRCA1/TNKS/UBE2E2/SHPRH/DDB2/BCL2/RNF216/FBXL17/ANKIB1/UBE2E3/CUL1/CHFR/UBE2E1/UBE4B/FBXW11/HACE1/BTRC/RNF111/LNPEP/DTL/ANAPC10/TNKS2/ANAPC1/ANAPC4/UBE3C/CDC27/SMURF1/RNF4/RNF168/SKP2/UBE2W/RC3H1/HECTD1/PRKN/ERCC8/TPP2/KLHL20/TRIM44/UBE2G2/ITCH/UBE3D/HUWE1/WWP2/SMURF2/TRIM5/NEDD4L/CUL3/FBXO4/TRIM56/PELI1/UBE3A/UBE2T/NEDD4/UBR5/TRIP12/CBFB/CBL/TRIM22/MDM2/RFFL/UBE2K/TRAF3/UBE2C/RNF217	65
GO:0034508	centromere complex assembly	20/1996	30/18722	3.44E-13	3.95E-11	3.35E-11	CENPP/HELLS/CENPK/KNTC1/CENPI/TRAPPC12/SENP6/POGZ/CENPC/RNF4/ITGB3BP/NASP/CENPF/CENPE/HJURP/DLGAP5/CENPA/OIP5/CENPO/RB1	20
GO:0007051	spindle organization	55/1996	184/18722	5.58E-13	6.27E-11	5.32E-11	STAG1/UVRAG/TUBGCP3/TNKS/CLASP1/CEP192/SENP6/CHEK2/NEK7/STIL/KIF11/PIBF1/SMC3/KIF15/LSM14A/KIF2A/DLG1/LIMK2/CKAP5/CEP63/RNF4/NUF2/SPC25/CENPJ/CLASP2/SMC1A/NDC80/NCOR1/TUBGCP5/GPSM2/STMN1/TACC3/INO80/AURKB/KIF4A/TTK/ASPM/TPX2/KIFC1/ATRX/PRC1/MAPRE2/MAP4/CENPE/ZNF207/RAB11A/DLGAP5/STAG2/KIF23/RACGAP1/INCENP/FBXO5/WDR62/CCNB1/TUBB	55
GO:0043087	regulation of GTPase activity	83/1996	348/18722	1.00E-12	1.10E-10	9.37E-11	ARHGAP24/SRGAP2/LRCH1/ARHGAP15/RABGAP1L/USP6NL/DOCK8/ARHGAP22/MAP4K4/DOCK10/BCAS3/DENND1A/RALGAPA2/TBC1D12/FGD2/RIC1/RAPGEF6/TBC1D5/RASAL2/TBC1D22A/EZH2/ARHGAP6/BCAR3/PIP5K1A/ARFGEF1/TBC1D1/TBC1D2B/RICTOR/DOCK11/LRRK2/TIAM2/ARHGAP12/TBCK/ABR/TBC1D8/SBF2/SNX13/SIPA1L2/RABGAP1/FGD4/TBC1D4/TBC1D14/PTK2/ARHGAP25/ARAP2/GARNL3/TIAM1/GSK3B/RASA1/PKP4/RAB3GAP2/MTOR/ARHGEF7/ECT2/RAB11FIP2/RAPGEF2/RAB3GAP1…	83
GO:1902850	microtubule cytoskeleton organization involved in mitosis	47/1996	147/18722	1.86E-12	2.01E-10	1.71E-10	STAG1/TNKS/CLASP1/CEP192/CDK5RAP2/MCPH1/CHEK2/STIL/SETD2/KIF11/PIBF1/NUSAP1/FBXW11/SMC3/KIF15/LSM14A/KIF2A/CKAP5/NUF2/SPC25/CLASP2/SMC1A/NDC80/PAFAH1B1/GPSM2/STMN1/HTT/TACC3/AURKB/KIF4A/TTK/TPX2/KIFC1/PRC1/MAP4/CENPE/ZNF207/RAB11A/DLGAP5/CENPA/STAG2/MAD2L1/KIF23/UBXN2B/RACGAP1/WDR62/CCNB1	47
GO:0006325	chromatin organization	92/1996	409/18722	2.16E-12	2.29E-10	1.94E-10	CENPP/L3MBTL4/HELLS/RBL1/SMYD3/ATAD2/HDAC8/CHD7/SCMH1/SHPRH/FAM172A/CHD9/BABAM2/KDM4C/KDM6A/SFMBT1/ARID1B/IKZF1/EZH2/SETD5/HDAC4/ATF7IP/ARID2/BAZ2B/PAK1/RERE/ERCC6/GATAD2B/HLTF/SETD2/CECR2/DNAJC9/EHMT1/SMCHD1/NAP1L4/LIN54/SMARCA2/BAZ1B/CHD2/PBRM1/KAT2B/MKI67/HAT1/KAT6A/ITGB3BP/RBBP4/MTF2/ZNF518A/RSF1/ARID1A/NASP/MYSM1/ASF1B/KMT2E/NCOR1/PSME4/TLK1/DNMT1/HMGB2/ZMYND11/PHF21A/CTCF/SMARCAD1/SPIN1/BPT…	92
GO:0007098	centrosome cycle	43/1996	130/18722	4.52E-12	4.70E-10	3.99E-10	RTTN/BRCA2/UVRAG/BRCA1/CNTLN/CEP192/ROCK2/CDK5RAP2/GEN1/MCPH1/STIL/CEP152/KIF11/CEP295/CHEK1/PKD2/SDCCAG8/PCLAF/KAT2B/CKAP5/CEP63/C2CD3/CENPJ/CDK1/PPP1R12A/NDC80/SASS6/POC1B/XPO1/PLK4/XRCC2/CEP44/CEP135/ALMS1/PCM1/TRIM37/XRCC3/NIN/UBXN2B/CCP110/SGO1/CCNF/WDR62	43
GO:0018105	peptidyl-serine phosphorylation	76/1996	315/18722	4.98E-12	5.08E-10	4.31E-10	PRKCA/AKT3/SMYD3/PRKCE/TNKS/VRK1/ATR/DYRK1A/NSD1/CLSPN/STK32B/RPS6KA2/ROCK2/RPTOR/NLK/PLCL1/PKN2/BCAR3/CAMK1D/MAPK14/BCL2/ATM/PLCL2/NCK2/VRK2/MAPKAP1/RICTOR/PAK1/LRRK2/CHEK2/SGK3/PRKDC/SYK/CAMK2D/BRAF/PRKCH/PRKCB/SMG1/GSK3B/PRKY/MASTL/FNIP1/MTOR/CDK1/LATS1/PRKCD/IKBKB/SRPK2/TLK1/MARK3/CDC7/CSNK1G1/ULK2/TTBK2/MAST3/RPS6KA3/INPP5F/PIK3CA/TBK1/MAST2/PAQR3/AURKB/TTK/MKNK1/STK38L/STK38/RPS6KA5/MAPK8/P…	76
GO:0006310	DNA recombination	74/1996	305/18722	7.11E-12	7.14E-10	6.05E-10	RAD51B/BRCA2/MMS22L/BRIP1/SPIDR/NSD2/BRCA1/POLQ/NSMCE2/SMC5/RFWD3/MSH3/ATM/MND1/GEN1/MRE11/ARID2/FANCD2/RAD51AP1/PARPBP/PRKDC/ERCC6/SETD2/SMC6/MCM3/SMCHD1/BLM/DCLRE1C/RIF1/TOP2A/MCM8/CHEK1/MCM9/RMI1/WRN/NIPBL/SETX/RNF168/MSH5/RNF138/RPA3/XRCC4/MSH2/HMGB2/ZRANB3/CDC7/RAD54B/FANCB/SMARCAD1/MSH6/KPNA1/FANCM/FUS/INO80/CDC45/MCM5/MCM4/ERCC5/EXO1/RAD50/XRCC2/FEN1/RBBP8/SHLD2/SWAP70/MCM6/XRCC3/UBR2/RAD5…	74
GO:0000086	G2/M transition of mitotic cell cycle	44/1996	137/18722	7.94E-12	7.83E-10	6.64E-10	RAD51B/FOXN3/BRCA1/BABAM2/MELK/CLSPN/ATM/MRE11/CHEK2/FBXL17/TOPBP1/BACH1/RNASEH2B/UIMC1/CHFR/BLM/CHEK1/DTL/MASTL/CCNY/TAF2/SKP2/CDK1/LATS1/SIN3A/USP47/CDC7/DONSON/TAOK3/CENPF/WEE1/AURKB/CDC25C/CDC14B/KIF14/DBF4B/RAB11A/PPM1D/RCC2/CCNA2/TAOK1/FBXO5/RAD21/CCNB1	44
GO:0010212	response to ionizing radiation	46/1996	148/18722	9.72E-12	9.41E-10	7.98E-10	BRCA2/SPIDR/BRCA1/BABAM2/ATR/RFWD3/RRM1/MAPK14/BCL2/ATM/COP1/FANCD2/RAD51AP1/CHEK2/EYA3/TOPBP1/PRKDC/ERCC6/UIMC1/BLM/DCLRE1C/WRN/NIPBL/XRRA1/ECT2/RNF168/TANK/XRCC4/MSH2/RAD54B/INTS7/MGMT/INO80/FBXO4/MAP3K20/XRCC2/INIP/CLOCK/CBL/MDM2/RAD54L/HAMP/XRCC5/IFI16/NUCKS1/PTPRC	46
GO:2001020	regulation of response to DNA damage stimulus	59/1996	219/18722	1.04E-11	9.87E-10	8.37E-10	SPIDR/NSD2/BRCA1/POLQ/BABAM2/ATR/DYRK1A/RFWD3/BCL2/SLF2/ATM/ARID2/RAD51AP1/PARPBP/CHEK2/EYA3/PRKDC/ERCC6/RNASEH2B/SETD2/DDX39B/UIMC1/WDR76/SMCHD1/FAM168A/RIF1/PCNA/USP1/CHEK1/SMG1/POLH/RNF168/PRKCD/POT1/ERCC8/BCLAF1/USP47/FANCB/MGMT/SLF1/DHX9/FUS/ABL1/DDX11/FBXO4/MAP3K20/PARG/CUL4A/SPRED2/UBR5/TRIP12/SHLD2/DDIAS/SPRED1/MDM2/PARP9/FBXO5/DEK/DDX5	59
GO:0018209	peptidyl-serine modification	79/1996	338/18722	1.05E-11	9.87E-10	8.37E-10	PRKCA/AKT3/SMYD3/PRKCE/TNKS/VRK1/ATR/DYRK1A/NSD1/GALNT2/CLSPN/STK32B/RPS6KA2/ROCK2/RPTOR/NLK/PLCL1/PKN2/BCAR3/CAMK1D/MAPK14/BCL2/ATM/PLCL2/NCK2/VRK2/MAPKAP1/RICTOR/PAK1/LRRK2/CHEK2/SGK3/PRKDC/SYK/CAMK2D/BRAF/PRKCH/PRKCB/SMG1/GSK3B/PRKY/MASTL/FNIP1/MTOR/CDK1/LATS1/PRKCD/IKBKB/SRPK2/TLK1/MARK3/CDC7/CSNK1G1/ULK2/TTBK2/MAST3/RPS6KA3/INPP5F/PIK3CA/TBK1/MAST2/PAQR3/POGLUT3/AURKB/TTK/MKNK1/STK38L/STK38/…	79
GO:0000082	G1/S transition of mitotic cell cycle	58/1996	214/18722	1.19E-11	1.09E-09	9.21E-10	RBL1/UBE2E2/APPL2/RFWD3/RPTOR/EZH2/BCL2/ATM/E2F3/CHEK2/CRLF3/PRKDC/BACH1/CUL1/PIAS1/GIGYF2/PKD2/DLG1/CASP2/CCND3/PPP3CA/MTBP/MNAT1/SKP2/USP37/ANKRD17/LATS1/NASP/KMT2E/GTSE1/CDC7/CDK17/CDKN2A/APPL1/CUL3/WEE1/INO80/TFDP1/CDK6/CDC73/CDKN3/KIF14/APC/CUL4A/RBBP8/JADE1/SLFN11/PTEN/MDM2/RB1/CCNE2/RBL2/IQGAP3/E2F7/RDX/CTDSPL/WAC/CRADD	58
GO:0044786	cell cycle DNA replication	22/1996	41/18722	1.20E-11	1.09E-09	9.21E-10	BRCA2/POLA1/GINS1/MCM3/BLM/PCNA/DNA2/LIG1/WRN/GMNN/CDC7/DONSON/INO80/CDC45/MCM4/ATRX/FEN1/DBF4B/MCM6/FBXO5/E2F7/E2F8	22
GO:0051985	negative regulation of chromosome segregation	23/1996	45/18722	1.54E-11	1.35E-09	1.15E-09	KNTC1/ATM/CDK5RAP2/GEN1/BUB1B/CHFR/MAD1L1/TEX14/BUB1/NDC80/CENPF/ZWINT/AURKB/TTK/APC/KLHL22/ZNF207/MAD2L1/XRCC3/FBXO5/RAD21/PTTG1/CCNB1	23
GO:1905819	negative regulation of chromosome separation	23/1996	45/18722	1.54E-11	1.35E-09	1.15E-09	KNTC1/ATM/CDK5RAP2/GEN1/BUB1B/CHFR/MAD1L1/TEX14/BUB1/NDC80/CENPF/ZWINT/AURKB/TTK/APC/KLHL22/ZNF207/MAD2L1/XRCC3/FBXO5/RAD21/PTTG1/CCNB1	23
GO:0007088	regulation of mitotic nuclear division	38/1996	110/18722	1.78E-11	1.54E-09	1.31E-09	KNTC1/NSMCE2/PHIP/KIF20B/ATM/CDK5RAP2/GEN1/BUB1B/NUSAP1/MAD1L1/CHEK1/CDK13/TEX14/ANAPC4/MTBP/MKI67/CDC27/BUB1/NDC80/CENPF/ZWINT/CUL3/AURKB/TTK/CDC25C/CDCA2/APC/KLHL22/ZNF207/DLGAP5/MAD2L1/XRCC3/RB1/INSR/IGF1/FBXO5/RAD21/CCNB1	38
GO:0140694	non-membrane-bounded organelle assembly	83/1996	367/18722	1.94E-11	1.66E-09	1.40E-09	RTTN/PAN3/STAG1/CENPK/MEF2A/TUBGCP3/BRCA1/TNKS/KNTC1/CLASP1/TRAPPC12/CEP192/SENP6/PUM2/CDK5RAP2/POGZ/CHEK2/NEK7/PRKDC/CENPC/STIL/CEP152/KIF11/PIBF1/ANLN/C9orf72/CEP295/SMC3/KIF15/BICD1/LSM14A/SMAD4/KIF2A/CNOT6L/KAT2B/ATXN2/CEP63/C2CD3/RNF4/CENPJ/RC3H1/CLASP2/SMC1A/PGM5/NCOR1/TUBGCP5/SASS6/GPSM2/POC1B/CNOT2/CENPF/EFL1/INO80/AURKB/KIF4A/ASPM/TPX2/KIFC1/PLK4/PRC1/CEP44/MDN1/CEP135/MAPRE2/ALMS1/CENPE…	83
GO:1902100	negative regulation of metaphase/anaphase transition of cell cycle	22/1996	42/18722	2.26E-11	1.90E-09	1.61E-09	KNTC1/ATM/CDK5RAP2/GEN1/BUB1B/CHFR/MAD1L1/TEX14/BUB1/NDC80/CENPF/ZWINT/AURKB/TTK/APC/KLHL22/ZNF207/MAD2L1/XRCC3/FBXO5/RAD21/CCNB1	22
GO:0006275	regulation of DNA replication	37/1996	107/18722	3.17E-11	2.62E-09	2.22E-09	BRCA2/FAF1/ATR/RFC3/BCAR3/ATAD5/BLM/PCNA/SMC3/DNA2/ATG7/PDS5A/USP37/ANKRD17/GMNN/CDK1/ZRANB3/CDC7/DONSON/DHX9/INO80/TTF1/ESCO2/ATRX/METTL4/WAPL/DBF4B/SLFN11/CCNA2/RFC4/CCDC88A/ORC5/FBXO5/MAP2K4/E2F7/E2F8/NUCKS1	37
GO:0044839	cell cycle G2/M phase transition	45/1996	148/18722	3.74E-11	3.04E-09	2.58E-09	RAD51B/FOXN3/BRCA1/BABAM2/MELK/CLSPN/ATAD5/ATM/MRE11/CHEK2/FBXL17/TOPBP1/BACH1/RNASEH2B/UIMC1/CHFR/BLM/CHEK1/DTL/MASTL/CCNY/TAF2/SKP2/CDK1/LATS1/SIN3A/USP47/CDC7/DONSON/TAOK3/CENPF/WEE1/AURKB/CDC25C/CDC14B/KIF14/DBF4B/RAB11A/PPM1D/RCC2/CCNA2/TAOK1/FBXO5/RAD21/CCNB1	45
GO:0033046	negative regulation of sister chromatid segregation	22/1996	43/18722	4.17E-11	3.25E-09	2.76E-09	KNTC1/ATM/CDK5RAP2/GEN1/BUB1B/MAD1L1/TEX14/BUB1/NDC80/CENPF/ZWINT/AURKB/TTK/APC/KLHL22/ZNF207/MAD2L1/XRCC3/FBXO5/RAD21/PTTG1/CCNB1	22
GO:0033048	negative regulation of mitotic sister chromatid segregation	22/1996	43/18722	4.17E-11	3.25E-09	2.76E-09	KNTC1/ATM/CDK5RAP2/GEN1/BUB1B/MAD1L1/TEX14/BUB1/NDC80/CENPF/ZWINT/AURKB/TTK/APC/KLHL22/ZNF207/MAD2L1/XRCC3/FBXO5/RAD21/PTTG1/CCNB1	22
GO:2000816	negative regulation of mitotic sister chromatid separation	22/1996	43/18722	4.17E-11	3.25E-09	2.76E-09	KNTC1/ATM/CDK5RAP2/GEN1/BUB1B/MAD1L1/TEX14/BUB1/NDC80/CENPF/ZWINT/AURKB/TTK/APC/KLHL22/ZNF207/MAD2L1/XRCC3/FBXO5/RAD21/PTTG1/CCNB1	22
GO:0045841	negative regulation of mitotic metaphase/anaphase transition	21/1996	40/18722	6.11E-11	4.70E-09	3.99E-09	KNTC1/ATM/CDK5RAP2/GEN1/BUB1B/MAD1L1/TEX14/BUB1/NDC80/CENPF/ZWINT/AURKB/TTK/APC/KLHL22/ZNF207/MAD2L1/XRCC3/FBXO5/RAD21/CCNB1	21
GO:0044773	mitotic DNA damage checkpoint signaling	31/1996	81/18722	6.43E-11	4.88E-09	4.14E-09	FOXN3/BRCA1/BABAM2/CLSPN/RFWD3/ATM/MRE11/FANCD2/CHEK2/TOPBP1/PRKDC/UIMC1/BLM/CHEK1/DTL/GIGYF2/CASP2/CDK1/GTSE1/MSH2/DONSON/TAOK3/MAP3K20/CDC14B/ATF2/XPC/MDM2/NEK11/TAOK1/WAC/CRADD	31
GO:2001251	negative regulation of chromosome organization	32/1996	86/18722	7.55E-11	5.66E-09	4.80E-09	TNKS/KNTC1/XRN1/ATM/CDK5RAP2/GEN1/BUB1B/SMG6/MAD1L1/TOP2A/TEX14/TNKS2/BUB1/MNAT1/POT1/NDC80/CENPF/ZWINT/AURKB/TTK/RAD50/ATRX/APC/WAPL/KLHL22/ZNF207/MAD2L1/XRCC3/FBXO5/RAD21/PTTG1/CCNB1	32
GO:0044843	cell cycle G1/S phase transition	61/1996	241/18722	7.87E-11	5.82E-09	4.93E-09	RBL1/UBE2E2/APPL2/RFWD3/RPTOR/EZH2/PLCG2/BCL2/ATM/E2F3/FBXW7/CHEK2/CRLF3/PRKDC/BACH1/CUL1/PIAS1/GIGYF2/PKD2/DLG1/CASP2/CCND3/PPP3CA/MTBP/MNAT1/SKP2/USP37/ANKRD17/LATS1/NASP/KMT2E/GTSE1/CDC7/CDK17/CDKN2A/APPL1/CUL3/WEE1/INO80/TFDP1/CDK6/CDC73/CDKN3/KIF14/APC/CUL4A/RBBP8/JADE1/SLFN11/PTEN/MDM2/CCNA2/RB1/CCNE2/RBL2/IQGAP3/E2F7/RDX/CTDSPL/WAC/CRADD	61
GO:0045839	negative regulation of mitotic nuclear division	23/1996	48/18722	8.43E-11	6.15E-09	5.22E-09	KNTC1/ATM/CDK5RAP2/GEN1/BUB1B/MAD1L1/CHEK1/TEX14/MTBP/BUB1/NDC80/CENPF/ZWINT/AURKB/TTK/APC/KLHL22/ZNF207/MAD2L1/XRCC3/FBXO5/RAD21/CCNB1	23
GO:0051298	centrosome duplication	29/1996	73/18722	9.13E-11	6.58E-09	5.58E-09	RTTN/BRCA2/BRCA1/CEP192/ROCK2/CDK5RAP2/GEN1/STIL/CEP152/CEP295/PKD2/KAT2B/CKAP5/CEP63/C2CD3/CENPJ/NDC80/SASS6/POC1B/XPO1/PLK4/CEP44/CEP135/ALMS1/TRIM37/XRCC3/CCP110/CCNF/WDR62	29
GO:0010639	negative regulation of organelle organization	78/1996	347/18722	1.07E-10	7.64E-09	6.48E-09	NAV3/SSH2/BRCA1/TNKS/KNTC1/DYRK1A/EPS8/CLASP1/RPS6KA2/XRN1/ARHGAP6/ATM/CDK5RAP2/GEN1/ARFGEF1/LRRK2/ATXN7/BUB1B/SMG6/MAD1L1/TBC1D4/TOP2A/CHEK1/SMAD4/CKAP2/TEX14/TNKS2/KAT2B/LIMK2/MTBP/ARHGEF7/BUB1/MNAT1/PRKN/PRKCD/POT1/TCHP/CLASP2/DNM1L/NDC80/TBCD/CARMIL1/HUWE1/TTBK2/STMN1/SSH1/PIK3CA/CENPF/ZWINT/AURKB/TTK/TPX2/RAD50/ATRX/OPA1/MAP4/APC/WAPL/KLHL22/ZNF207/TRIM37/SWAP70/MAD2L1/XRCC3/TAOK1/IGF1/CCP11…	78
GO:0043547	positive regulation of GTPase activity	63/1996	255/18722	1.15E-10	8.10E-09	6.87E-09	ARHGAP24/SRGAP2/RABGAP1L/USP6NL/DOCK8/ARHGAP22/MAP4K4/DOCK10/BCAS3/DENND1A/RALGAPA2/TBC1D12/RIC1/RAPGEF6/TBC1D5/TBC1D22A/EZH2/ARHGAP6/BCAR3/PIP5K1A/TBC1D1/TBC1D2B/DOCK11/TIAM2/TBCK/ABR/TBC1D8/SNX13/SIPA1L2/RABGAP1/TBC1D4/TBC1D14/ARHGAP25/ARAP2/GARNL3/TIAM1/GSK3B/RASA1/PKP4/ARHGEF7/ECT2/RAB11FIP2/RAPGEF2/RAB3GAP1/RALGAPA1/TBC1D15/TBC1D16/NF1/RAP1GAP2/ELMOD2/PICALM/RAP1GDS1/RALGAPB/PREX1/MAPRE2/SIP…	63
GO:0071459	protein localization to chromosome, centromeric region	16/1996	25/18722	2.10E-10	1.46E-08	1.24E-08	KNTC1/KNL1/TRAPPC12/SMC5/BUB1B/MTBP/CDK1/NDC80/CTCF/AURKB/TTK/CHAMP1/CENPA/RCC2/RB1/CENPQ	16
GO:0033047	regulation of mitotic sister chromatid segregation	22/1996	46/18722	2.27E-10	1.56E-08	1.32E-08	KNTC1/ATM/CDK5RAP2/GEN1/BUB1B/MAD1L1/TEX14/BUB1/NDC80/CENPF/ZWINT/AURKB/TTK/APC/KLHL22/ZNF207/MAD2L1/XRCC3/FBXO5/RAD21/PTTG1/CCNB1	22
GO:0008608	attachment of spindle microtubules to kinetochore	19/1996	35/18722	2.34E-10	1.59E-08	1.34E-08	KNL1/CENPC/MAD1L1/TEX14/ECT2/NUF2/NDC80/AURKB/CHAMP1/APC/CENPE/ZNF207/EML4/KIF2C/RCC2/RB1/RACGAP1/SGO1/CCNB1	19
GO:0051052	regulation of DNA metabolic process	79/1996	359/18722	2.41E-10	1.61E-08	1.36E-08	SPIDR/NSD2/PRIM2/HDAC8/BRCA1/TNKS/POLQ/WDR70/BABAM2/ATR/RFC3/HMBOX1/XRN1/MSH3/SLF2/ATM/MRE11/ARID2/RAD51AP1/PARPBP/NEK7/EYA3/PRKDC/ERCC6/SETD2/DDX39B/UIMC1/SMCHD1/BLM/SMG6/FAM168A/RIF1/PCNA/PARN/USP1/CHEK1/SMG1/POLH/TNKS2/WRN/RNF168/PRKCD/POT1/ERCC8/ZNF91/MSH2/ZRANB3/PARP4/NVL/FANCB/HNRNPD/MGMT/SMARCAD1/SLF1/PIK3CA/DHX9/MSH6/KPNA1/MAP3K4/FUS/TFDP1/DDX11/AURKB/FBXO4/RAD50/ATRX/PARG/CUL4A/UBR5/TRIP…	79
GO:0044774	mitotic DNA integrity checkpoint signaling	31/1996	85/18722	2.68E-10	1.77E-08	1.50E-08	FOXN3/BRCA1/BABAM2/CLSPN/RFWD3/ATM/MRE11/FANCD2/CHEK2/TOPBP1/PRKDC/UIMC1/BLM/CHEK1/DTL/GIGYF2/CASP2/CDK1/GTSE1/MSH2/DONSON/TAOK3/MAP3K20/CDC14B/ATF2/XPC/MDM2/NEK11/TAOK1/WAC/CRADD	31
GO:0031577	spindle checkpoint signaling	20/1996	39/18722	3.05E-10	1.99E-08	1.69E-08	KNTC1/ATM/CDK5RAP2/GEN1/BUB1B/CHFR/MAD1L1/TEX14/BUB1/NDC80/CENPF/ZWINT/AURKB/TTK/APC/KLHL22/ZNF207/MAD2L1/XRCC3/CCNB1	20
GO:0051383	kinetochore organization	15/1996	23/18722	5.30E-10	3.42E-08	2.90E-08	CENPK/KNTC1/SMC4/TRAPPC12/SENP6/SMC2/POGZ/CENPC/RNF4/NUF2/NDC80/CENPF/CENPE/DLGAP5/CENPA	15
GO:0051225	spindle assembly	37/1996	117/18722	5.88E-10	3.74E-08	3.17E-08	STAG1/TUBGCP3/TNKS/CLASP1/CEP192/SENP6/CHEK2/NEK7/KIF11/PIBF1/SMC3/KIF15/LSM14A/KIF2A/CEP63/RNF4/CLASP2/SMC1A/NCOR1/TUBGCP5/GPSM2/INO80/AURKB/KIF4A/ASPM/TPX2/KIFC1/PRC1/MAPRE2/ZNF207/RAB11A/STAG2/KIF23/RACGAP1/INCENP/FBXO5/TUBB	37
GO:0051784	negative regulation of nuclear division	24/1996	56/18722	5.92E-10	3.74E-08	3.17E-08	KNTC1/RPS6KA2/ATM/CDK5RAP2/GEN1/BUB1B/MAD1L1/CHEK1/TEX14/MTBP/BUB1/NDC80/CENPF/ZWINT/AURKB/TTK/APC/KLHL22/ZNF207/MAD2L1/XRCC3/FBXO5/RAD21/CCNB1	24
GO:0045005	DNA-dependent DNA replication maintenance of fidelity	22/1996	48/18722	6.38E-10	3.99E-08	3.38E-08	BRCA2/MMS22L/ATR/ZGRF1/RFWD3/FAM111A/GEN1/MRE11/BLM/PCNA/PRIMPOL/DNA2/MCM9/WRN/ZRANB3/DONSON/FANCM/DDX11/ATRX/BOD1L1/SLFN11/NUCKS1	22
GO:0033260	nuclear DNA replication	19/1996	37/18722	8.26E-10	5.10E-08	4.32E-08	BRCA2/POLA1/GINS1/MCM3/BLM/PCNA/DNA2/LIG1/WRN/GMNN/CDC7/DONSON/INO80/CDC45/MCM4/ATRX/FEN1/DBF4B/MCM6	19
GO:0007099	centriole replication	20/1996	41/18722	9.64E-10	5.89E-08	4.99E-08	RTTN/BRCA1/CEP192/CDK5RAP2/STIL/CEP152/CEP295/KAT2B/CEP63/C2CD3/CENPJ/SASS6/POC1B/PLK4/CEP44/CEP135/ALMS1/TRIM37/CCP110/WDR62	20
GO:0009314	response to radiation	92/1996	456/18722	1.04E-09	6.27E-08	5.32E-08	BRCA2/SPIDR/BRCA1/TENT2/TANC1/SLC1A3/BABAM2/ATR/DDB2/POLK/RFWD3/RRM1/MAPK14/BCL2/ATM/COP1/FANCD2/RAD51AP1/CHEK2/FBXL17/EYA3/MAP4K3/TOPBP1/PRKDC/ERCC6/UIMC1/GNAQ/POLD3/BLM/PIAS1/DCLRE1C/PCNA/UBE4B/PRIMPOL/USP1/CHEK1/DTL/PCLAF/REV1/POLH/WRN/NIPBL/XRRA1/MTOR/CCDC66/ECT2/RNF168/PRKCD/ERCC8/USP47/TANK/SMC1A/CAMKMT/XRCC4/MSH2/NF1/ZRANB3/RAD54B/OPRM1/INTS7/MGMT/MSH6/MAP3K4/INO80/MAPK10/AURKB/PER3/FBXO4/…	92
GO:0010389	regulation of G2/M transition of mitotic cell cycle	32/1996	94/18722	1.06E-09	6.31E-08	5.36E-08	RAD51B/FOXN3/BRCA1/BABAM2/CLSPN/ATM/MRE11/TOPBP1/RNASEH2B/UIMC1/CHFR/BLM/CHEK1/DTL/CDK1/SIN3A/USP47/CDC7/DONSON/TAOK3/CENPF/AURKB/CDC25C/CDC14B/KIF14/DBF4B/RAB11A/RCC2/TAOK1/FBXO5/RAD21/CCNB1	32
GO:0007052	mitotic spindle organization	37/1996	120/18722	1.30E-09	7.70E-08	6.53E-08	STAG1/TNKS/CLASP1/CEP192/CHEK2/STIL/KIF11/PIBF1/SMC3/KIF15/LSM14A/KIF2A/CKAP5/NUF2/SPC25/CLASP2/SMC1A/NDC80/GPSM2/STMN1/TACC3/AURKB/KIF4A/TTK/TPX2/KIFC1/PRC1/MAP4/CENPE/ZNF207/RAB11A/DLGAP5/STAG2/KIF23/RACGAP1/WDR62/CCNB1	37
GO:0007063	regulation of sister chromatid cohesion	14/1996	21/18722	1.32E-09	7.74E-08	6.56E-08	HDAC8/TNKS/NSMCE2/SMC5/SLF2/BUB1/CTCF/SLF1/DDX11/ATRX/FEN1/WAPL/RB1/RAD21	14
GO:0007094	mitotic spindle assembly checkpoint signaling	19/1996	38/18722	1.49E-09	8.44E-08	7.16E-08	KNTC1/ATM/CDK5RAP2/GEN1/BUB1B/MAD1L1/TEX14/BUB1/NDC80/CENPF/ZWINT/AURKB/TTK/APC/KLHL22/ZNF207/MAD2L1/XRCC3/CCNB1	19
GO:0071173	spindle assembly checkpoint signaling	19/1996	38/18722	1.49E-09	8.44E-08	7.16E-08	KNTC1/ATM/CDK5RAP2/GEN1/BUB1B/MAD1L1/TEX14/BUB1/NDC80/CENPF/ZWINT/AURKB/TTK/APC/KLHL22/ZNF207/MAD2L1/XRCC3/CCNB1	19
GO:0071174	mitotic spindle checkpoint signaling	19/1996	38/18722	1.49E-09	8.44E-08	7.16E-08	KNTC1/ATM/CDK5RAP2/GEN1/BUB1B/MAD1L1/TEX14/BUB1/NDC80/CENPF/ZWINT/AURKB/TTK/APC/KLHL22/ZNF207/MAD2L1/XRCC3/CCNB1	19
GO:1902749	regulation of cell cycle G2/M phase transition	33/1996	102/18722	2.57E-09	1.45E-07	1.23E-07	RAD51B/FOXN3/BRCA1/BABAM2/CLSPN/ATAD5/ATM/MRE11/TOPBP1/RNASEH2B/UIMC1/CHFR/BLM/CHEK1/DTL/CDK1/SIN3A/USP47/CDC7/DONSON/TAOK3/CENPF/AURKB/CDC25C/CDC14B/KIF14/DBF4B/RAB11A/RCC2/TAOK1/FBXO5/RAD21/CCNB1	33
GO:0016311	dephosphorylation	85/1996	417/18722	2.70E-09	1.50E-07	1.27E-07	SSH2/JAK2/LRRK1/INPP5D/CTDSPL2/ROCK2/PLPP1/BCL2/PALD1/MEF2C/RNGTT/CTTNBP2NL/LRRK2/EYA3/INPP4A/PPP6R2/PPP6R3/PTPRA/SMG6/PTPRJ/CDC14A/FBXW11/SYNJ1/UBASH3B/BTRC/DLG1/URI1/GSK3B/MASTL/NT5C2/PPP3CA/MTOR/APTX/PPP3R1/SPPL3/PPP1R12A/PRKCD/LPIN2/IKBKB/SMG7/PPM1B/MGAT5/ILKAP/PTPRE/PTPN2/MTMR10/PUDP/SSH1/HTT/INPP5F/RPAP2/PPP3CC/PPP3CB/MTMR3/INPP5B/PPARGC1B/SMAD3/PPA2/MTMR1/FIG4/PGP/SACM1L/CDC25C/CDCA2/CDC14…	85
GO:0051783	regulation of nuclear division	40/1996	139/18722	2.73E-09	1.50E-07	1.27E-07	KNTC1/NSMCE2/PHIP/RPS6KA2/KIF20B/ATM/CDK5RAP2/GEN1/RAD51AP1/BUB1B/NUSAP1/MAD1L1/CHEK1/CDK13/TEX14/ANAPC4/MTBP/MKI67/CDC27/BUB1/NDC80/CENPF/ZWINT/CUL3/AURKB/TTK/CDC25C/CDCA2/APC/KLHL22/ZNF207/DLGAP5/MAD2L1/XRCC3/RB1/INSR/IGF1/FBXO5/RAD21/CCNB1	40
GO:0022616	DNA strand elongation	14/1996	22/18722	3.28E-09	1.79E-07	1.52E-07	POLA1/RFC3/GINS1/MRE11/MCM3/POLD3/PCNA/DNA2/LIG1/POT1/MCM4/RAD50/RFC4/NUCKS1	14
GO:0031297	replication fork processing	19/1996	40/18722	4.47E-09	2.42E-07	2.05E-07	BRCA2/MMS22L/ATR/ZGRF1/RFWD3/FAM111A/GEN1/MRE11/BLM/PCNA/PRIMPOL/DNA2/WRN/ZRANB3/FANCM/DDX11/ATRX/BOD1L1/NUCKS1	19
GO:0000723	telomere maintenance	38/1996	131/18722	5.29E-09	2.83E-07	2.40E-07	BRCA2/HDAC8/TNKS/NSMCE2/ATR/HMBOX1/SMC5/XRN1/ATM/MRE11/NEK7/PRKDC/SMC6/BLM/DCLRE1C/SMG6/RIF1/PCNA/PARN/DNA2/SMG1/TNKS2/WRN/POT1/RFC1/RPA3/HNRNPD/SP100/MAP3K4/AURKB/FBXO4/EXO1/RAD50/ATRX/FEN1/XRCC3/CCNE2/XRCC5	38
GO:0030010	establishment of cell polarity	40/1996	143/18722	6.70E-09	3.55E-07	3.01E-07	FRMD4A/DOCK8/BCAS3/CLASP1/KIF20B/ROCK2/CDK5RAP2/MCPH1/ARFGEF1/DOCK2/RICTOR/PAK1/WDPCP/FBXW11/PTK2/SDCCAG8/GBF1/GSK3B/FRMD4B/RAB11FIP2/RUFY3/NDC80/PAFAH1B1/GOLPH3/GPSM2/KIF26B/HTT/WEE1/SHTN1/KRIT1/MAP4/SIPA1L3/MYO9A/ARHGEF11/CENPA/MAD2L1/ROCK1/UBXN2B/PARD3B/UST	40
GO:0006470	protein dephosphorylation	63/1996	281/18722	7.36E-09	3.87E-07	3.28E-07	SSH2/JAK2/LRRK1/CTDSPL2/ROCK2/BCL2/PALD1/RNGTT/CTTNBP2NL/LRRK2/EYA3/PPP6R2/PPP6R3/PTPRA/PTPRJ/CDC14A/FBXW11/UBASH3B/BTRC/DLG1/GSK3B/MASTL/PPP3CA/MTOR/PPP3R1/SPPL3/PPP1R12A/PRKCD/IKBKB/PPM1B/MGAT5/ILKAP/PTPRE/PTPN2/SSH1/HTT/RPAP2/PPP3CC/PPP3CB/MTMR3/PPA2/MTMR1/PGP/CDC25C/CDCA2/CDC14B/CDKN3/PPP2R5E/PHLPP1/BOD1L1/PPM1D/PTPN9/PPP4R1/SWAP70/PTEN/NCK1/ROCK1/PTPN4/PTPN14/PTPRM/SLC39A10/CTDSPL/PTPRC	63
GO:0098534	centriole assembly	20/1996	45/18722	7.45E-09	3.87E-07	3.29E-07	RTTN/BRCA1/CEP192/CDK5RAP2/STIL/CEP152/CEP295/KAT2B/CEP63/C2CD3/CENPJ/SASS6/POC1B/PLK4/CEP44/CEP135/ALMS1/TRIM37/CCP110/WDR62	20
GO:0072698	protein localization to microtubule cytoskeleton	22/1996	54/18722	9.64E-09	4.97E-07	4.22E-07	DISC1/CCDC14/CEP192/KIF20B/MCPH1/STIL/PIBF1/BICD1/GSK3B/C2CD3/NUDCD3/TTBK2/CEP350/TTK/CHAMP1/NEDD1/MAPRE2/APC/CEP83/PCM1/UBXN2B/DIAPH1	22
GO:0038093	Fc receptor signaling pathway	21/1996	50/18722	1.09E-08	5.56E-07	4.72E-07	PRKCE/APPL2/PLCG2/FER/PAK1/SYK/PTPRJ/PTK2/MAP3K1/PRKCD/IKBKB/APPL1/ABL1/MAPK10/HCK/SOS1/MAPK8/MAP2K4/LYN/RAP1A/PTPRC	21
GO:0006282	regulation of DNA repair	37/1996	130/18722	1.47E-08	7.44E-07	6.31E-07	SPIDR/NSD2/BRCA1/POLQ/BABAM2/SLF2/ARID2/RAD51AP1/PARPBP/EYA3/PRKDC/ERCC6/SETD2/UIMC1/SMCHD1/FAM168A/RIF1/PCNA/USP1/CHEK1/POLH/RNF168/POT1/ERCC8/FANCB/MGMT/SLF1/DHX9/FUS/DDX11/PARG/CUL4A/UBR5/TRIP12/SHLD2/PARP9/DEK	37
GO:1901989	positive regulation of cell cycle phase transition	34/1996	115/18722	1.97E-08	9.87E-07	8.37E-07	RAD51B/UBE2E2/NSMCE2/RPTOR/EZH2/PLCG2/ATAD5/CHEK2/DDX39B/DTL/CCND3/ANAPC4/MTBP/CDC27/ANKRD17/CDK1/SIN3A/KMT2E/CDC7/CUL3/TFDP1/CDC25C/CDC73/CUL4A/DBF4B/RAB11A/DLGAP5/RCC2/MDM2/RB1/FBXO5/UBE2C/RDX/CCNB1	34
GO:1903311	regulation of mRNA metabolic process	63/1996	288/18722	1.99E-08	9.90E-07	8.40E-07	PRKCA/BARD1/PAN3/FTO/FAM172A/CELF2/DYRK1A/TUT4/SRSF4/ROCK2/MAPK14/PUM2/TAF15/LARP4B/QKI/NBAS/CPEB3/SFSWAP/DIS3L2/PARN/MBNL1/GIGYF2/IWS1/CNOT6L/CELF1/MTOR/TNRC6A/TRA2A/SECISBP2/RC3H1/PRKCD/RBMX/EXOSC8/SRSF10/SRPK2/TENT4A/HNRNPD/PUM1/CNOT2/SRSF7/CPSF6/KHDRBS3/DHX9/VIRMA/FUS/SRPK1/SAMD4A/TNRC6B/CDC73/NUP98/TRA2B/SNW1/SF1/MBNL2/ZC3HAV1/ROCK1/MBNL3/DDX17/SRSF2/DDX5/CCNB1/KHDRBS2/SLC11A1	63
GO:0036297	interstrand cross-link repair	18/1996	39/18722	2.02E-08	9.97E-07	8.45E-07	FANCL/ATR/FANCA/RFWD3/FANCD2/RAD51AP1/FANCC/DCLRE1C/MCM8/MCM9/RNF168/NEIL3/ERCC6L2/FANCB/MSH6/FANCM/XRCC3/NUCKS1	18
GO:0051054	positive regulation of DNA metabolic process	49/1996	201/18722	2.08E-08	1.02E-06	8.63E-07	SPIDR/NSD2/PRIM2/BRCA1/TNKS/BABAM2/ATR/RFC3/HMBOX1/SLF2/ATM/MRE11/ARID2/RAD51AP1/NEK7/EYA3/PRKDC/ERCC6/DDX39B/UIMC1/SMCHD1/FAM168A/RIF1/PCNA/PARN/TNKS2/WRN/RNF168/PRKCD/POT1/MSH2/NVL/FANCB/HNRNPD/MGMT/SLF1/DHX9/MAP3K4/FUS/DDX11/AURKB/FBXO4/RAD50/ATRX/SHLD2/RFC4/PARP9/XRCC5/PTPRC	49
GO:0007064	mitotic sister chromatid cohesion	15/1996	28/18722	2.41E-08	1.17E-06	9.88E-07	TNKS/NSMCE2/SMC5/PDS5B/SLF2/POGZ/SMC3/PDS5A/NIPBL/SMC1A/SLF1/ATRX/RB1/SGO1/RAD21	15
GO:0051656	establishment of organelle localization	78/1996	390/18722	2.87E-08	1.38E-06	1.17E-06	EXOC6/EXOC4/GAB2/CLASP1/TRAPPC12/FER/CDK5RAP2/MCPH1/TANC2/LRRK2/AGTPBP1/CENPC/SYK/PIBF1/EXOC6B/NUSAP1/MAD1L1/FBXW11/SYNJ1/KIF22/AP3B1/BICD1/GBF1/DLG1/DTNBP1/FNBP1L/SPG11/LIMK2/NUF2/MYO19/PIK3CD/PRKN/CLASP2/ARHGAP21/RHOT1/NDC80/PAFAH1B1/GPSM2/MYO1E/HTT/PICALM/TRAK1/CENPF/CUL3/C12orf4/XPO1/AURKB/IL4R/KIFC1/CHAMP1/BORCS5/KIF14/OPA1/MAP4/AP3S2/PEX14/CENPE/CEP83/EML4/RAB11A/CBL/PCM1/DLGAP5/CENPA/KIF2C…	78
GO:0044380	protein localization to cytoskeleton	22/1996	58/18722	4.55E-08	2.17E-06	1.84E-06	DISC1/CCDC14/CEP192/KIF20B/MCPH1/STIL/PIBF1/BICD1/GSK3B/C2CD3/NUDCD3/TTBK2/CEP350/TTK/CHAMP1/NEDD1/MAPRE2/APC/CEP83/PCM1/UBXN2B/DIAPH1	22
GO:2001252	positive regulation of chromosome organization	27/1996	82/18722	4.67E-08	2.20E-06	1.87E-06	TNKS/NSMCE2/ATR/HMBOX1/SMC5/ATF7IP/SLF2/ATM/MRE11/NEK7/PARN/TNKS2/POT1/DNMT1/HNRNPD/SLF1/MAP3K4/DDX11/AURKB/FBXO4/TASOR/RAD50/PPHLN1/ATRX/FEN1/RAD21/XRCC5	27
GO:0071539	protein localization to centrosome	16/1996	33/18722	5.20E-08	2.44E-06	2.07E-06	DISC1/CCDC14/CEP192/MCPH1/STIL/PIBF1/BICD1/GSK3B/C2CD3/NUDCD3/CEP350/NEDD1/APC/CEP83/PCM1/UBXN2B	16
GO:2000045	regulation of G1/S transition of mitotic cell cycle	38/1996	142/18722	5.81E-08	2.70E-06	2.29E-06	RBL1/UBE2E2/APPL2/RFWD3/RPTOR/EZH2/BCL2/ATM/CHEK2/PRKDC/GIGYF2/PKD2/DLG1/CASP2/CCND3/MTBP/ANKRD17/KMT2E/GTSE1/APPL1/WEE1/INO80/TFDP1/CDC73/KIF14/APC/CUL4A/JADE1/SLFN11/PTEN/MDM2/RB1/RBL2/E2F7/RDX/CTDSPL/WAC/CRADD	38
GO:0006892	post-Golgi vesicle-mediated transport	31/1996	104/18722	6.66E-08	3.07E-06	2.60E-06	EXOC6/EXOC4/CCDC91/VTI1A/MON2/DOP1A/EXOC6B/KIF16B/GBF1/VPS35L/VPS54/ARFGEF2/RABEP1/EXOC2/CCDC93/ANKFY1/GAK/COMMD1/KLHL20/GOLPH3/EPS15/AP1G1/VPS13A/AP3S2/GOLGA4/ATP2C1/VPS13C/MACF1/SORT1/SORL1/SCFD1	31
GO:0090630	activation of GTPase activity	33/1996	115/18722	7.02E-08	3.21E-06	2.72E-06	ARHGAP24/RABGAP1L/USP6NL/ARHGAP22/BCAS3/RALGAPA2/TBC1D12/TBC1D5/TBC1D22A/PIP5K1A/TBC1D1/TBC1D2B/TIAM2/TBCK/ABR/TBC1D8/SIPA1L2/RABGAP1/TBC1D4/TBC1D14/ARHGAP25/GARNL3/TIAM1/ECT2/RALGAPA1/TBC1D15/TBC1D16/RAP1GAP2/RALGAPB/SIPA1L3/EVI5/SIPA1L1/RCC2	33
GO:0043161	proteasome-mediated ubiquitin-dependent protein catabolic process	80/1996	412/18722	7.27E-08	3.30E-06	2.79E-06	ASCC3/FHIT/FAF1/GLMN/COP1/LRRK2/FBXW7/RNF216/FBXL17/ANKIB1/FBXL5/TBL1XR1/CUL1/CHFR/KLHDC10/PIAS1/UBE4B/FBXW11/UBR3/HACE1/ARMC8/BTRC/ZYG11B/GSK3B/ANAPC10/ANAPC1/ANAPC4/CDC27/SMURF1/RNF4/SKP2/FBXW8/UBE2W/HECTD1/PRKN/COMMD1/ERCC8/ARNTL/TRIM25/KLHL20/UBE2G2/ITCH/UBE3D/HUWE1/WWP2/SMURF2/FBXL4/FBXL20/NEDD4L/NPLOC4/TRPC4AP/FBXW4/OGT/CUL3/XPO1/FBXO9/FBXO4/LTN1/CD2AP/APPBP2/KIF14/PELI1/CUL4A/N4BP1/UBR1/NE…	80
GO:2001022	positive regulation of response to DNA damage stimulus	31/1996	105/18722	8.50E-08	3.82E-06	3.24E-06	SPIDR/BRCA1/BABAM2/ATR/SLF2/ATM/ARID2/RAD51AP1/EYA3/PRKDC/ERCC6/UIMC1/SMCHD1/FAM168A/RIF1/PCNA/RNF168/PRKCD/BCLAF1/FANCB/MGMT/SLF1/DHX9/FUS/DDX11/MAP3K20/SPRED2/SHLD2/SPRED1/PARP9/DDX5	31
GO:0007095	mitotic G2 DNA damage checkpoint signaling	16/1996	34/18722	8.85E-08	3.95E-06	3.35E-06	FOXN3/BRCA1/BABAM2/CLSPN/ATM/MRE11/TOPBP1/UIMC1/BLM/CHEK1/DTL/CDK1/DONSON/TAOK3/CDC14B/TAOK1	16
GO:0016482	cytosolic transport	42/1996	168/18722	9.81E-08	4.32E-06	3.67E-06	CCDC91/VTI1A/MON2/RIC1/TBC1D5/HEATR5B/ERC1/TANC2/LRRK2/DOP1A/TRAPPC10/EIPR1/VPS53/PIP4K2A/KIF16B/TBC1D14/STX16/GBF1/ARFIP1/VPS54/PIK3C3/ANKFY1/PRKN/GAK/DNAJC13/STX8/KLHL20/DENND5A/SRSF10/STX6/EPS15/AP1G1/MAP2K1/EEA1/VPS13A/SNX1/EVI5/GCC2/VPS13C/SORT1/SORL1/RDX	42
GO:1902115	regulation of organelle assembly	45/1996	186/18722	9.85E-08	4.32E-06	3.67E-06	PAN3/GRID2/BRCA1/TRAPPC12/TBC1D12/SENP6/CDK5RAP2/LRRK2/STIL/PIP4K2A/ATG5/C9orf72/CEP295/TBC1D14/KIF15/SDCCAG8/SMAD4/CNOT6L/KAT2B/RAB3GAP2/LIMK2/STX18/RNF4/CENPJ/RAB3GAP1/TCHP/RABEP2/GPSM2/HTT/CNOT2/MTMR3/PLK4/TAPT1/CEP135/MAP4/ALMS1/HCK/TRIM37/ASAP1/ARHGAP35/CCDC88A/IL1RAP/CCP110/SCFD1/RDX	45
GO:1905508	protein localization to microtubule organizing center	16/1996	35/18722	1.47E-07	6.40E-06	5.43E-06	DISC1/CCDC14/CEP192/MCPH1/STIL/PIBF1/BICD1/GSK3B/C2CD3/NUDCD3/CEP350/NEDD1/APC/CEP83/PCM1/UBXN2B	16
GO:0032465	regulation of cytokinesis	28/1996	92/18722	1.75E-07	7.57E-06	6.42E-06	BRCA2/UVRAG/PRKCE/CIT/KIF20B/PKN2/SETD2/CDC14A/TEX14/PKP4/ECT2/PIK3C3/BIRC6/MYO19/CSPP1/CUL3/AURKB/CDC14B/PLK4/KIF14/PRC1/RAB11A/KIF23/RACGAP1/INCENP/CCP110/E2F7/E2F8	28
GO:0009896	positive regulation of catabolic process	90/1996	492/18722	1.97E-07	8.46E-06	7.18E-06	FAF1/BARD1/ZBTB20/PAN3/UVRAG/PRKCE/DISC1/NNT/FTO/TUT4/VPS13D/ROCK2/COP1/LRRK2/FBXW7/AGTPBP1/ANKIB1/FBXL5/CPEB3/CHFR/PIP4K2A/DIS3L2/PIAS1/C9orf72/PARN/HACE1/ATG7/PTK2/DTL/GIGYF2/SESN1/NOD1/ZYG11B/GSK3B/CNOT6L/CELF1/RAB3GAP2/SPTLC2/TNRC6A/SMURF1/FBXW8/ZC3H18/RC3H1/RAB3GAP1/HECTD1/PRKN/PRKCD/EXOSC8/DAGLB/ITCH/TENT4A/HUWE1/WWP2/SMURF2/TRIM5/EPM2A/NEDD4L/HTT/HNRNPD/PUM1/CNOT2/TBK1/P2RX7/ATF6/SAMD4A/TN…	90
GO:1901992	positive regulation of mitotic cell cycle phase transition	28/1996	93/18722	2.25E-07	9.59E-06	8.13E-06	RAD51B/UBE2E2/NSMCE2/RPTOR/DTL/CCND3/ANAPC4/MTBP/CDC27/ANKRD17/CDK1/SIN3A/KMT2E/CDC7/CUL3/TFDP1/CDC25C/CUL4A/DBF4B/RAB11A/DLGAP5/RCC2/MDM2/RB1/FBXO5/UBE2C/RDX/CCNB1	28
GO:0009411	response to UV	38/1996	149/18722	2.27E-07	9.59E-06	8.13E-06	BRCA2/ATR/DDB2/POLK/BCL2/MAP4K3/ERCC6/POLD3/PCNA/UBE4B/PRIMPOL/USP1/CHEK1/DTL/PCLAF/REV1/POLH/WRN/PRKCD/ERCC8/USP47/MSH2/ZRANB3/MSH6/MAP3K4/INO80/AURKB/ERCC5/CREBBP/N4BP1/FEN1/NEDD4/XPC/MAPK8/MDM2/PBK/ZBTB1/PIK3R1	38
GO:0031929	TOR signaling	34/1996	126/18722	2.30E-07	9.63E-06	8.16E-06	AKT3/DISC1/DEPTOR/RPTOR/ATM/MAPKAP1/RICTOR/TBCK/SLC38A9/MIOS/C9orf72/SESN1/SMG1/FNIP1/MTOR/ARNTL/GOLPH3/EPM2A/PIK3CA/DEPDC5/CLEC16A/FBXO9/SIK3/GPR137C/UBR1/KLHL22/CARD11/BMT2/UBR2/RFFL/CCDC88A/SESN3/RHEB/WAC	34
GO:0006913	nucleocytoplasmic transport	62/1996	301/18722	2.54E-07	1.05E-05	8.92E-06	BARD1/IPO9/JAK2/RSRC1/CTDSPL2/APPL2/MAPK14/NUP107/E2F3/LRRK2/STRADA/FAM53B/SETD2/DDX39B/SYK/SMG6/NUP160/NUP205/SMG1/GSK3B/IWS1/XPO6/PPP3CA/ECT2/SMURF1/PPP3R1/CDK1/PPP1R12A/PRKCD/SMG7/IPO11/UPF2/NUP153/IPO7/SUFU/APPL1/CPSF6/DHX9/SP100/XPO4/KPNA1/XPO1/NDC1/SMAD3/ATXN1/THOC2/XPO7/NUP93/NUP98/TNPO1/NEDD4/TNPO3/UBR5/CSE1L/AKAP13/NUP58/MDM2/TCF7L2/PTPN14/KPNA2/MX2/PIK3R1	62
GO:0051169	nuclear transport	62/1996	301/18722	2.54E-07	1.05E-05	8.92E-06	BARD1/IPO9/JAK2/RSRC1/CTDSPL2/APPL2/MAPK14/NUP107/E2F3/LRRK2/STRADA/FAM53B/SETD2/DDX39B/SYK/SMG6/NUP160/NUP205/SMG1/GSK3B/IWS1/XPO6/PPP3CA/ECT2/SMURF1/PPP3R1/CDK1/PPP1R12A/PRKCD/SMG7/IPO11/UPF2/NUP153/IPO7/SUFU/APPL1/CPSF6/DHX9/SP100/XPO4/KPNA1/XPO1/NDC1/SMAD3/ATXN1/THOC2/XPO7/NUP93/NUP98/TNPO1/NEDD4/TNPO3/UBR5/CSE1L/AKAP13/NUP58/MDM2/TCF7L2/PTPN14/KPNA2/MX2/PIK3R1	62
GO:0045931	positive regulation of mitotic cell cycle	33/1996	121/18722	2.63E-07	1.08E-05	9.13E-06	RAD51B/BRCA2/PRKCA/UBE2E2/NSMCE2/RPTOR/PKN2/DTL/CCND3/ANAPC4/MTBP/CDC27/ANKRD17/CDK1/SIN3A/KMT2E/PAFAH1B1/CDC7/CUL3/ABL1/TFDP1/CDC25C/CUL4A/DBF4B/RAB11A/DLGAP5/RCC2/MDM2/RB1/FBXO5/UBE2C/RDX/CCNB1	33
GO:0018205	peptidyl-lysine modification	73/1996	376/18722	2.70E-07	1.10E-05	9.33E-06	BRCA2/AUTS2/SMYD3/NSD2/BRCA1/DIP2B/NSMCE2/NSD1/KDM6A/EPC2/SMC5/TET2/SENP6/EZH2/SETD5/HDAC4/KANSL1/DIP2A/HDAC9/ZNF451/ASH1L/EPC1/SETD2/EHMT1/ATG5/PIAS1/RIF1/NCOA1/CHEK1/YEATS2/TRRAP/SMAD4/IWS1/KAT2B/HAT1/KAT6A/EED/NCOA3/PIAS2/MTF2/TET3/SIN3A/SUZ12/KMT2E/CAMKMT/DNMT1/SUPT3H/KMT2C/UHRF2/CTCF/NAA40/UBA2/SENP7/EP400/SENP5/OGT/NSD3/SETD3/ATRX/PHF20/CREBBP/PHF14/ATF2/RPS6KA5/CLOCK/SNW1/SAE1/JADE1/EEF1AK…	73
GO:0008286	insulin receptor signaling pathway	32/1996	116/18722	2.99E-07	1.21E-05	1.02E-05	C2CD5/NCOA5/PHIP/FER/BCAR3/PAK1/PIP4K2A/PTPRA/GAB1/PRKCB/GSK3B/CCND3/PRKCD/PTPRE/PTPN2/APPL1/PIK3CA/OGT/SIK2/OPA1/APC/SOGA1/IDE/NCK1/INSR/SORL1/SESN3/ENPP1/FOXO1/BAIAP2/PIK3R1/NUCKS1	32
GO:0051382	kinetochore assembly	11/1996	18/18722	3.07E-07	1.23E-05	1.04E-05	CENPK/KNTC1/TRAPPC12/SENP6/POGZ/CENPC/RNF4/CENPF/CENPE/DLGAP5/CENPA	11
GO:0007163	establishment or maintenance of cell polarity	49/1996	218/18722	3.08E-07	1.23E-05	1.04E-05	FRMD4A/DOCK8/BCAS3/CLASP1/KIF20B/ROCK2/CDK5RAP2/MCPH1/ARFGEF1/DOCK2/RICTOR/PAK1/WDPCP/FBXW11/PTK2/SDCCAG8/GBF1/DLG1/GSK3B/FRMD4B/CKAP5/RAB11FIP2/DST/CLASP2/RUFY3/NDC80/PAFAH1B1/GOLPH3/GPSM2/KIF26B/HTT/WEE1/RHOH/SHTN1/KRIT1/MAP4/SIPA1L3/ERBIN/MYO9A/ARHGEF11/CENPA/KIF2C/ARHGAP35/MAD2L1/ROCK1/DLG2/UBXN2B/PARD3B/UST	49
GO:0031109	microtubule polymerization or depolymerization	33/1996	122/18722	3.23E-07	1.28E-05	1.09E-05	NAV3/TUBGCP3/DYRK1A/CLASP1/CEP192/CDK5RAP2/PAK1/NCKAP5/ATXN7/KIF2A/CKAP2/CKAP5/ARHGEF7/CENPJ/CLASP2/TBCD/TUBGCP5/RANBP9/TTBK2/STMN1/KIF18B/SKA2/ABL1/TPX2/MAPRE2/APC/ZNF207/KIF2C/TAOK1/NIN/KIF18A/FBXO5/SNCA	33
GO:0006271	DNA strand elongation involved in DNA replication	10/1996	15/18722	3.36E-07	1.32E-05	1.12E-05	POLA1/RFC3/GINS1/MCM3/POLD3/PCNA/DNA2/LIG1/MCM4/RFC4	10
GO:0002431	Fc receptor mediated stimulatory signaling pathway	15/1996	33/18722	3.96E-07	1.55E-05	1.31E-05	PRKCE/APPL2/PAK1/SYK/PTPRJ/PTK2/PRKCD/CD226/APPL1/ABL1/HCK/LYN/PLSCR1/RAP1A/PTPRC	15
GO:0090329	regulation of DNA-dependent DNA replication	18/1996	46/18722	4.39E-07	1.70E-05	1.44E-05	BRCA2/RFC3/BLM/PCNA/ATG7/GMNN/ZRANB3/CDC7/DONSON/INO80/ATRX/METTL4/DBF4B/SLFN11/RFC4/FBXO5/E2F7/E2F8	18
GO:0051310	metaphase plate congression	22/1996	65/18722	4.70E-07	1.78E-05	1.51E-05	TRAPPC12/CENPC/PIBF1/MAD1L1/KIF22/NUF2/NDC80/CENPF/CUL3/AURKB/KIFC1/CHAMP1/KIF14/CENPE/EML4/RAB11A/KIF2C/CENPQ/CDCA8/INCENP/KIF18A/CCNB1	22
GO:0070936	protein K48-linked ubiquitination	22/1996	65/18722	4.70E-07	1.78E-05	1.51E-05	UBE2E2/RNF216/UBE2E3/CUL1/UBE2E1/HACE1/BTRC/RNF4/SKP2/PRKN/TRIM44/UBE2G2/ITCH/NEDD4L/CUL3/PELI1/UBE3A/UBE2T/UBR5/RFFL/UBE2K/UBE2C	22
GO:0090307	mitotic spindle assembly	22/1996	65/18722	4.70E-07	1.78E-05	1.51E-05	STAG1/CLASP1/CEP192/CHEK2/KIF11/PIBF1/SMC3/KIF15/LSM14A/KIF2A/CLASP2/SMC1A/AURKB/KIF4A/TPX2/KIFC1/PRC1/ZNF207/RAB11A/STAG2/KIF23/RACGAP1	22
GO:0051321	meiotic cell cycle	55/1996	261/18722	5.58E-07	2.10E-05	1.78E-05	RAD51B/BRCA2/BRIP1/TUBGCP3/NCAPD3/FANCA/SMC4/RPS6KA2/SMC2/MSH3/ATM/MND1/MRE11/FANCD2/RAD51AP1/CENPC/BUB1B/CHFR/FOXJ3/TOP2A/SMC3/YTHDC2/AGO4/RMI1/TEX14/BUB1/NUF2/MSH5/SMC1A/SGO2/TUBGCP5/RAD54B/MSH6/FANCM/SPIN1/NDC1/TTK/ASPM/EXO1/CDC25C/RAD50/ATRX/XRCC2/RBBP8/STAG2/UBR2/CCNE2/NCAPD2/RAD54L/INCENP/KIF18A/FBXO5/SGO1/RAD21/PTTG1	55
GO:0060368	regulation of Fc receptor mediated stimulatory signaling pathway	8/1996	10/18722	6.08E-07	2.28E-05	1.93E-05	APPL2/PTPRJ/CD226/APPL1/LYN/PLSCR1/RAP1A/PTPRC	8
GO:0010498	proteasomal protein catabolic process	88/1996	490/18722	6.12E-07	2.28E-05	1.93E-05	ASCC3/FHIT/FAF1/UGGT2/UBAC2/GLMN/COP1/LRRK2/FBXW7/SOCS6/RNF216/ATE1/FBXL17/ANKIB1/FBXL5/TBL1XR1/CUL1/CHFR/KLHDC10/PIAS1/UBE4B/FBXW11/UBR3/HACE1/ARMC8/BTRC/USP25/ZYG11B/GSK3B/ANAPC10/ANAPC1/ANAPC4/CDC27/SMURF1/RNF4/SKP2/FBXW8/UBE2W/HECTD1/PRKN/COMMD1/ERCC8/ARNTL/TRIM25/KLHL20/UBE2G2/PSME4/NGLY1/ITCH/UBE3D/HUWE1/WWP2/SMURF2/FBXL4/FBXL20/NEDD4L/NPLOC4/TRPC4AP/FBXW4/OGT/CUL3/XPO1/FBXO9/FBXO4/LTN1/CD2…	88
GO:0000910	cytokinesis	41/1996	173/18722	6.45E-07	2.39E-05	2.02E-05	BRCA2/UVRAG/PRKCE/CIT/KIF20B/ROCK2/PKN2/SETD2/CECR2/NUSAP1/CDC14A/ANLN/RASA1/CKAP2/TEX14/PKP4/ECT2/PIK3C3/BIRC6/MYO19/CEP55/CSPP1/STMN1/CUL3/AURKB/KIF4A/SEPTIN10/CDC14B/PLK4/KIF14/PRC1/APC/RAB11A/CENPA/KIF23/ROCK1/RACGAP1/INCENP/CCP110/E2F7/E2F8	41
GO:0034501	protein localization to kinetochore	11/1996	19/18722	6.59E-07	2.41E-05	2.04E-05	KNTC1/KNL1/TRAPPC12/MTBP/CDK1/NDC80/AURKB/TTK/CHAMP1/RCC2/CENPQ	11
GO:1903083	protein localization to condensed chromosome	11/1996	19/18722	6.59E-07	2.41E-05	2.04E-05	KNTC1/KNL1/TRAPPC12/MTBP/CDK1/NDC80/AURKB/TTK/CHAMP1/RCC2/CENPQ	11
GO:0071897	DNA biosynthetic process	42/1996	180/18722	7.39E-07	2.68E-05	2.27E-05	POLA1/TNKS/POLQ/ATR/POLK/RFC3/HMBOX1/XRN1/ATM/MRE11/NEK7/DDX39B/POLD3/SMG6/PCNA/PRIMPOL/PARN/LIG1/DTL/PCLAF/REV1/POLH/TNKS2/WRN/TYMS/POLE2/POT1/RFC1/PARP4/NVL/HNRNPD/CENPF/LIN9/TK1/MAP3K4/TFDP1/AURKB/FBXO4/RAD50/RFC4/ZBTB1/XRCC5	42
GO:0007569	cell aging	34/1996	132/18722	7.52E-07	2.71E-05	2.30E-05	BRCA2/AKT3/RBL1/BMPR1A/MAP3K5/NSMCE2/ATR/SMC5/MAPK14/BCL2/ATM/CHEK2/PRKDC/SMC6/MAP3K3/CHEK1/ZNF277/WRN/KAT6A/MTOR/CDK1/PRKCD/ARNTL/CDKN2A/ABL1/MAP2K1/MAPK10/CDK6/OPA1/MAPK8/PTEN/FBXO5/MAP2K4/MAP2K6	34
GO:1902806	regulation of cell cycle G1/S phase transition	40/1996	168/18722	7.74E-07	2.77E-05	2.35E-05	RBL1/UBE2E2/APPL2/RFWD3/RPTOR/EZH2/PLCG2/BCL2/ATM/FBXW7/CHEK2/PRKDC/GIGYF2/PKD2/DLG1/CASP2/CCND3/MTBP/ANKRD17/KMT2E/GTSE1/APPL1/WEE1/INO80/TFDP1/CDC73/KIF14/APC/CUL4A/JADE1/SLFN11/PTEN/MDM2/RB1/RBL2/E2F7/RDX/CTDSPL/WAC/CRADD	40
GO:0006513	protein monoubiquitination	22/1996	67/18722	8.49E-07	3.02E-05	2.56E-05	FANCL/DDB2/CUL1/UHRF1/UBE2E1/DTL/RNF168/UBE2W/PRKN/TRIM25/UBE3D/HUWE1/NEDD4L/CUL3/FANCM/CDC73/UBE2T/KLHL22/RAD18/CBL/TRIM37/WAC	22
GO:0002433	immune response-regulating cell surface receptor signaling pathway involved in phagocytosis	13/1996	27/18722	1.05E-06	3.69E-05	3.13E-05	PRKCE/APPL2/PAK1/SYK/PTPRJ/PTK2/PRKCD/APPL1/ABL1/HCK/LYN/RAP1A/PTPRC	13
GO:0038096	Fc-gamma receptor signaling pathway involved in phagocytosis	13/1996	27/18722	1.05E-06	3.69E-05	3.13E-05	PRKCE/APPL2/PAK1/SYK/PTPRJ/PTK2/PRKCD/APPL1/ABL1/HCK/LYN/RAP1A/PTPRC	13
GO:0032886	regulation of microtubule-based process	51/1996	240/18722	1.09E-06	3.79E-05	3.21E-05	NAV3/BRCA1/DYRK1A/CLASP1/ROCK2/SENP6/CDK5RAP2/GEN1/MCPH1/PAK1/STIL/ATXN7/CEP295/KIF15/BICD1/GSK3B/CKAP2/KAT2B/CKAP5/ARHGEF7/RNF4/CENPJ/CLASP2/RHOT1/PAFAH1B1/TBCD/GPSM2/TTBK2/STMN1/RASSF1/SKA2/TACC3/ABL1/XPO1/TPX2/BORCS5/PLK4/MAPRE2/APC/ALMS1/CEP70/TRIM37/XRCC3/TAOK1/ROCK1/NIN/DIAPH1/MACF1/KIF18A/SNCA/CCNF	51
GO:0045739	positive regulation of DNA repair	23/1996	73/18722	1.10E-06	3.79E-05	3.21E-05	SPIDR/BRCA1/BABAM2/SLF2/ARID2/RAD51AP1/EYA3/PRKDC/ERCC6/UIMC1/SMCHD1/FAM168A/RIF1/PCNA/RNF168/FANCB/MGMT/SLF1/DHX9/FUS/DDX11/SHLD2/PARP9	23
GO:0051865	protein autoubiquitination	23/1996	73/18722	1.10E-06	3.79E-05	3.21E-05	SH3RF3/BRCA1/DDB2/LRRK2/NFX1/UHRF1/RNF4/HECTD1/PRKN/ERCC8/ITCH/UBE3D/WWP2/UHRF2/CUL3/LTN1/CNOT4/UBE3A/UBE2T/RAD18/TRIM37/MDM2/RNF213	23
GO:1903046	meiotic cell cycle process	45/1996	202/18722	1.20E-06	4.10E-05	3.48E-05	RAD51B/BRCA2/BRIP1/NCAPD3/FANCA/SMC4/RPS6KA2/SMC2/MSH3/ATM/MND1/MRE11/FANCD2/RAD51AP1/CENPC/BUB1B/CHFR/FOXJ3/TOP2A/AGO4/RMI1/TEX14/BUB1/NUF2/MSH5/SGO2/RAD54B/MSH6/FANCM/NDC1/TTK/ASPM/CDC25C/RAD50/ATRX/UBR2/CCNE2/NCAPD2/RAD54L/INCENP/KIF18A/FBXO5/SGO1/RAD21/PTTG1	45
GO:0071824	protein-DNA complex subunit organization	51/1996	241/18722	1.24E-06	4.24E-05	3.60E-05	CENPP/HELLS/SMYD3/CENPK/KNTC1/SHPRH/CENPI/TRAPPC12/SENP6/ATF7IP/ARID2/POGZ/CENPC/SETD2/DNAJC9/PIAS1/NAP1L4/LIN54/HAT1/KAT6A/RNF4/ITGB3BP/RBBP4/GMNN/RSF1/ARID1A/NASP/ASF1B/PSME4/HMGB2/TAF1B/CTCF/CENPF/BPTF/INO80/CDC45/CABIN1/SUPT16H/ATRX/CAND1/CHAF1A/CENPE/HJURP/UBN2/DLGAP5/CENPA/OIP5/CENPO/RB1/TCF4/HP1BP3	51
GO:2000134	negative regulation of G1/S transition of mitotic cell cycle	25/1996	84/18722	1.25E-06	4.24E-05	3.60E-05	RBL1/RFWD3/EZH2/BCL2/ATM/CHEK2/PRKDC/GIGYF2/PKD2/DLG1/CASP2/GTSE1/WEE1/CDC73/APC/JADE1/SLFN11/PTEN/MDM2/RB1/RBL2/E2F7/CTDSPL/WAC/CRADD	25
GO:0032200	telomere organization	38/1996	159/18722	1.31E-06	4.41E-05	3.74E-05	BRCA2/HDAC8/TNKS/NSMCE2/ATR/HMBOX1/SMC5/XRN1/ATM/MRE11/NEK7/PRKDC/SMC6/BLM/DCLRE1C/SMG6/RIF1/PCNA/PARN/DNA2/SMG1/TNKS2/WRN/POT1/RFC1/RPA3/HNRNPD/SP100/MAP3K4/AURKB/FBXO4/EXO1/RAD50/ATRX/FEN1/XRCC3/CCNE2/XRCC5	38
GO:0038094	Fc-gamma receptor signaling pathway	13/1996	28/18722	1.77E-06	5.91E-05	5.02E-05	PRKCE/APPL2/PAK1/SYK/PTPRJ/PTK2/PRKCD/APPL1/ABL1/HCK/LYN/RAP1A/PTPRC	13
GO:0007080	mitotic metaphase plate congression	18/1996	50/18722	1.85E-06	6.15E-05	5.22E-05	CENPC/PIBF1/MAD1L1/KIF22/NUF2/NDC80/CUL3/AURKB/KIFC1/CHAMP1/KIF14/CENPE/EML4/RAB11A/KIF2C/CDCA8/KIF18A/CCNB1	18
GO:0010972	negative regulation of G2/M transition of mitotic cell cycle	20/1996	60/18722	2.03E-06	6.72E-05	5.70E-05	FOXN3/BRCA1/BABAM2/CLSPN/ATM/MRE11/TOPBP1/UIMC1/CHFR/BLM/CHEK1/DTL/CDK1/USP47/DONSON/TAOK3/AURKB/CDC14B/TAOK1/RAD21	20
GO:0044818	mitotic G2/M transition checkpoint	17/1996	46/18722	2.34E-06	7.70E-05	6.53E-05	FOXN3/BRCA1/BABAM2/CLSPN/ATM/MRE11/TOPBP1/UIMC1/CHFR/BLM/CHEK1/DTL/CDK1/DONSON/TAOK3/CDC14B/TAOK1	17
GO:0006473	protein acetylation	44/1996	201/18722	2.56E-06	8.38E-05	7.11E-05	BRCA2/AUTS2/BRCA1/DIP2B/NAA15/EPC2/SMC5/SETD5/KANSL1/DIP2A/ZNF451/EPC1/ATG5/CEP295/NCOA1/CHEK1/YEATS2/TRRAP/SMAD4/GSK3B/IWS1/KAT2B/NAA25/HAT1/KAT6A/NCOA3/SIN3A/ARNTL/SUPT3H/CTCF/NAA40/EP400/OGT/ESCO2/PHF20/CREBBP/PHF14/ATF2/RPS6KA5/CLOCK/JADE1/TAOK1/SNCA/FOXO1	44
GO:0031331	positive regulation of cellular catabolic process	77/1996	427/18722	2.60E-06	8.45E-05	7.16E-05	FAF1/ZBTB20/PAN3/UVRAG/DISC1/NNT/FTO/TUT4/VPS13D/ROCK2/COP1/LRRK2/FBXW7/AGTPBP1/ANKIB1/FBXL5/CPEB3/CHFR/PIP4K2A/DIS3L2/PIAS1/C9orf72/PARN/ATG7/PTK2/GIGYF2/SESN1/NOD1/ZYG11B/GSK3B/CNOT6L/CELF1/RAB3GAP2/SPTLC2/TNRC6A/SMURF1/FBXW8/ZC3H18/RC3H1/RAB3GAP1/HECTD1/PRKN/PRKCD/EXOSC8/DAGLB/ITCH/TENT4A/TRIM5/EPM2A/HTT/HNRNPD/PUM1/CNOT2/TBK1/P2RX7/ATF6/SAMD4A/TNRC6B/VGLL4/FOXO3/NRDC/TRIM22/PTEN/MDM2/ZC3HAV1/…	77
GO:1901976	regulation of cell cycle checkpoint	14/1996	33/18722	2.69E-06	8.68E-05	7.36E-05	RFWD3/CDK5RAP2/GEN1/CHEK2/RNASEH2B/DDX39B/WDR76/NDC80/FBXO4/MAP3K20/CUL4A/MAD2L1/XRCC3/CCNB1	14
GO:0032006	regulation of TOR signaling	28/1996	104/18722	2.73E-06	8.76E-05	7.43E-05	AKT3/DEPTOR/RPTOR/ATM/RICTOR/TBCK/SLC38A9/MIOS/C9orf72/SESN1/FNIP1/ARNTL/GOLPH3/EPM2A/PIK3CA/DEPDC5/CLEC16A/FBXO9/SIK3/GPR137C/UBR1/KLHL22/BMT2/UBR2/RFFL/SESN3/RHEB/WAC	28
GO:0051258	protein polymerization	58/1996	296/18722	3.28E-06	0.000104753	8.88E-05	NAV3/SSH2/PRKCE/TUBGCP3/FCHSD2/JAK2/FMN1/TTC17/DYRK1A/EPS8/CLASP1/CEP192/ARHGAP6/FER/CDK5RAP2/NCK2/DIAPH3/ARFGEF1/RICTOR/PAK1/DLG1/RASA1/ARFIP1/CKAP5/MTOR/ARHGEF7/ABI2/CENPJ/LATS1/PRKN/PRKCD/CLASP2/DNM1L/TBCD/EVL/TUBGCP5/CARMIL1/RANBP9/STMN1/SSH1/ABL1/WASHC3/TPX2/PREX1/HCK/ZNF207/NCK1/PSTPIP2/UBE2K/NIN/DIAPH1/FBXO5/WASF2/UBE2C/SNCA/RDX/BAIAP2/CYFIP1	58
GO:0071479	cellular response to ionizing radiation	22/1996	72/18722	3.31E-06	0.000105201	8.92E-05	SPIDR/ATR/MAPK14/ATM/RAD51AP1/CHEK2/BLM/WRN/NIPBL/ECT2/TANK/INTS7/MGMT/INO80/FBXO4/MAP3K20/CLOCK/MDM2/HAMP/XRCC5/IFI16/NUCKS1	22
GO:1902750	negative regulation of cell cycle G2/M phase transition	20/1996	62/18722	3.62E-06	0.0001143	9.69E-05	FOXN3/BRCA1/BABAM2/CLSPN/ATM/MRE11/TOPBP1/UIMC1/CHFR/BLM/CHEK1/DTL/CDK1/USP47/DONSON/TAOK3/AURKB/CDC14B/TAOK1/RAD21	20
GO:2000114	regulation of establishment of cell polarity	11/1996	22/18722	4.54E-06	0.000142454	0.000120815	DOCK8/BCAS3/KIF20B/ROCK2/ARFGEF1/RICTOR/WDPCP/RUFY3/SHTN1/KRIT1/ROCK1	11
GO:0120032	regulation of plasma membrane bounded cell projection assembly	41/1996	186/18722	4.63E-06	0.000144599	0.000122634	ARHGAP24/AUTS2/BCAS3/EPS8/HDAC4/FER/SRGAP2C/DOCK11/WDPCP/ATG5/ANLN/SDCCAG8/P2RY12/TRPM2/FNBP1L/LIMK2/PLD1/MTOR/ABI2/PRKCD/TCHP/EVL/RABEP2/HTT/PIK3CA/ZMYND8/P2RX7/TAPT1/DNM3/CEP135/MAP4/APC/RCC2/ARHGAP35/CCDC88A/CCP110/WASF2/RDX/PIK3R1/TGFBR1/CYFIP1	41
GO:0016572	histone phosphorylation	15/1996	39/18722	5.16E-06	0.000160271	0.000135926	PRKCA/JAK2/VRK1/ATM/CHEK1/BAZ1B/PRKCB/CDK1/PRKCD/AURKB/RPS6KA5/CCNA2/NEK11/INCENP/CCNB1	15
GO:0050684	regulation of mRNA processing	33/1996	137/18722	5.32E-06	0.000164297	0.00013934	BARD1/FAM172A/CELF2/DYRK1A/SRSF4/QKI/CPEB3/SFSWAP/MBNL1/IWS1/CELF1/TRA2A/RBMX/SRSF10/SRPK2/SRSF7/CPSF6/KHDRBS3/DHX9/VIRMA/SRPK1/CDC73/NUP98/TRA2B/SNW1/SF1/MBNL2/MBNL3/DDX17/SRSF2/DDX5/CCNB1/KHDRBS2	33
GO:0034086	maintenance of sister chromatid cohesion	8/1996	12/18722	5.49E-06	0.000167717	0.000142241	TNKS/NSMCE2/SMC5/SLF2/NIPBL/SLF1/ATRX/RB1	8
GO:0034088	maintenance of mitotic sister chromatid cohesion	8/1996	12/18722	5.49E-06	0.000167717	0.000142241	TNKS/NSMCE2/SMC5/SLF2/NIPBL/SLF1/ATRX/RB1	8
GO:2000779	regulation of double-strand break repair	24/1996	85/18722	5.65E-06	0.000171562	0.000145501	SPIDR/NSD2/POLQ/SLF2/ARID2/RAD51AP1/PARPBP/PRKDC/ERCC6/SETD2/SMCHD1/RIF1/CHEK1/POT1/FANCB/MGMT/SLF1/FUS/DDX11/UBR5/TRIP12/SHLD2/PARP9/DEK	24
GO:0060491	regulation of cell projection assembly	41/1996	188/18722	6.13E-06	0.000185084	0.00015697	ARHGAP24/AUTS2/BCAS3/EPS8/HDAC4/FER/SRGAP2C/DOCK11/WDPCP/ATG5/ANLN/SDCCAG8/P2RY12/TRPM2/FNBP1L/LIMK2/PLD1/MTOR/ABI2/PRKCD/TCHP/EVL/RABEP2/HTT/PIK3CA/ZMYND8/P2RX7/TAPT1/DNM3/CEP135/MAP4/APC/RCC2/ARHGAP35/CCDC88A/CCP110/WASF2/RDX/PIK3R1/TGFBR1/CYFIP1	41
GO:0006298	mismatch repair	14/1996	35/18722	6.20E-06	0.000186291	0.000157993	PMS1/MSH3/SETD2/POLD3/PCNA/LIG1/MCM9/MSH5/RPA3/MSH2/MSH6/ABL1/EXO1/XPC	14
GO:0051303	establishment of chromosome localization	23/1996	80/18722	6.31E-06	0.000188549	0.000159909	TRAPPC12/CENPC/PIBF1/MAD1L1/KIF22/NUF2/NDC80/CENPF/CUL3/AURKB/KIFC1/CHAMP1/KIF14/CENPE/EML4/RAB11A/DLGAP5/KIF2C/CENPQ/CDCA8/INCENP/KIF18A/CCNB1	23
GO:0006338	chromatin remodeling	51/1996	255/18722	6.91E-06	0.000205441	0.000174234	CENPP/HELLS/SMYD3/CHD7/SCMH1/SHPRH/KDM4C/KDM6A/ARID1B/HDAC4/ARID2/BAZ2B/PAK1/RERE/ERCC6/GATAD2B/SETD2/CECR2/DNAJC9/NAP1L4/LIN54/SMARCA2/BAZ1B/PBRM1/KAT2B/HAT1/KAT6A/ITGB3BP/RBBP4/RSF1/ARID1A/NASP/MYSM1/ASF1B/PSME4/HMGB2/CTCF/SMARCAD1/BPTF/INO80/CABIN1/SUPT16H/ATRX/CHAF1A/CHD8/HJURP/UBN2/OIP5/RB1/ZBTB1/HP1BP3	51
GO:0006301	postreplication repair	13/1996	31/18722	7.16E-06	0.000210609	0.000178617	BRCA1/POLK/PCNA/PRIMPOL/DTL/PCLAF/REV1/POLH/POLE2/MSH2/WDR33/RAD18/ZBTB1	13
GO:0071168	protein localization to chromatin	13/1996	31/18722	7.16E-06	0.000210609	0.000178617	HDAC8/EZH2/SETD2/MCM8/MCM9/NIPBL/MSH2/TASOR/ESCO2/PPHLN1/WAPL/RB1/RAD21	13
GO:2000781	positive regulation of double-strand break repair	15/1996	40/18722	7.45E-06	0.000218	0.000184885	SPIDR/SLF2/ARID2/RAD51AP1/PRKDC/ERCC6/SMCHD1/RIF1/FANCB/MGMT/SLF1/FUS/DDX11/SHLD2/PARP9	15
GO:0043543	protein acylation	49/1996	243/18722	8.22E-06	0.000239254	0.000202911	BRCA2/AUTS2/BRCA1/ZDHHC14/CDYL/DIP2B/NAA15/EPC2/SMC5/SETD5/KANSL1/DIP2A/ZNF451/ZDHHC21/EPC1/ATG5/CEP295/NCOA1/CHEK1/YEATS2/TRRAP/SMAD4/GSK3B/IWS1/KAT2B/NAA25/HAT1/KAT6A/NCOA3/SIN3A/ARNTL/PPM1B/ZDHHC6/SUPT3H/CTCF/NAA40/EP400/OGT/ESCO2/PHF20/CREBBP/PHF14/ATF2/RPS6KA5/CLOCK/JADE1/TAOK1/SNCA/FOXO1	49
GO:0018107	peptidyl-threonine phosphorylation	29/1996	116/18722	8.99E-06	0.00025962	0.000220183	PRKCA/TNKS/VRK1/CIT/DYRK1A/ROCK2/RPTOR/NLK/BCL2/LRRK2/PRKDC/CAMK2D/PRKAG2/CHEK1/PRKCB/GSK3B/MTOR/CDK1/PRKCD/TBK1/MAP2K1/TTK/SPRED2/MAPK8/SPRED1/UBE2K/ROCK1/TGFBR2/TGFBR1	29
GO:0001952	regulation of cell-matrix adhesion	31/1996	128/18722	9.01E-06	0.00025962	0.000220183	DISC1/MAP4K4/BCAS3/FMN1/CLASP1/ROCK2/ARHGAP6/BCL2/CASK/WDPCP/PTPRA/PTPRJ/UTRN/PTK2/GSK3B/RASA1/CLASP2/NF1/PLEKHA2/PEAK1/CDKN2A/ABL1/SMAD3/CDK6/RIN2/RCC2/PTEN/ROCK1/MACF1/PIK3R1/NEXMIF	31
GO:0090398	cellular senescence	25/1996	93/18722	9.45E-06	0.000269551	0.000228606	AKT3/RBL1/BMPR1A/MAP3K5/NSMCE2/SMC5/MAPK14/ATM/PRKDC/SMC6/MAP3K3/ZNF277/KAT6A/PRKCD/ARNTL/CDKN2A/ABL1/MAP2K1/MAPK10/CDK6/OPA1/MAPK8/FBXO5/MAP2K4/MAP2K6	25
GO:1902807	negative regulation of cell cycle G1/S phase transition	25/1996	93/18722	9.45E-06	0.000269551	0.000228606	RBL1/RFWD3/EZH2/BCL2/ATM/CHEK2/PRKDC/GIGYF2/PKD2/DLG1/CASP2/GTSE1/WEE1/CDC73/APC/JADE1/SLFN11/PTEN/MDM2/RB1/RBL2/E2F7/CTDSPL/WAC/CRADD	25
GO:0140013	meiotic nuclear division	40/1996	185/18722	9.83E-06	0.000279023	0.000236639	RAD51B/BRCA2/BRIP1/FANCA/SMC4/RPS6KA2/SMC2/MSH3/ATM/MND1/MRE11/FANCD2/RAD51AP1/CENPC/BUB1B/CHFR/FOXJ3/TOP2A/AGO4/RMI1/TEX14/BUB1/NUF2/MSH5/SGO2/RAD54B/FANCM/NDC1/TTK/ASPM/RAD50/UBR2/CCNE2/RAD54L/INCENP/KIF18A/FBXO5/SGO1/RAD21/PTTG1	40
GO:0050000	chromosome localization	23/1996	82/18722	9.92E-06	0.000280091	0.000237545	TRAPPC12/CENPC/PIBF1/MAD1L1/KIF22/NUF2/NDC80/CENPF/CUL3/AURKB/KIFC1/CHAMP1/KIF14/CENPE/EML4/RAB11A/DLGAP5/KIF2C/CENPQ/CDCA8/INCENP/KIF18A/CCNB1	23
GO:0006303	double-strand break repair via nonhomologous end joining	20/1996	66/18722	1.05E-05	0.000295477	0.000250594	POLA1/NSD2/UVRAG/POLQ/ATM/MRE11/PRKDC/ERCC6/SMCHD1/DCLRE1C/RIF1/POT1/ERCC8/XRCC4/KDM2A/HMGB2/SHLD2/PARP9/XRCC5/DEK	20
GO:0071478	cellular response to radiation	40/1996	186/18722	1.13E-05	0.000314685	0.000266884	SPIDR/TENT2/ATR/DDB2/POLK/MAPK14/ATM/RAD51AP1/CHEK2/POLD3/BLM/PCNA/CHEK1/POLH/WRN/NIPBL/ECT2/PRKCD/USP47/TANK/CAMKMT/INTS7/MGMT/INO80/AURKB/FBXO4/MAP3K20/CREBBP/N4BP1/NEDD4/CLOCK/XPC/MDM2/PBK/HAMP/ZBTB1/XRCC5/IFI16/PIK3R1/NUCKS1	40
GO:0007019	microtubule depolymerization	16/1996	46/18722	1.14E-05	0.000318318	0.000269965	NAV3/CLASP1/NCKAP5/ATXN7/KIF2A/CKAP2/CKAP5/CLASP2/TTBK2/STMN1/KIF18B/TPX2/APC/KIF2C/TAOK1/KIF18A	16
GO:0046822	regulation of nucleocytoplasmic transport	27/1996	106/18722	1.25E-05	0.000346766	0.000294092	BARD1/JAK2/CTDSPL2/MAPK14/SETD2/GSK3B/IWS1/ECT2/CDK1/PPP1R12A/PRKCD/NUP153/SUFU/CPSF6/DHX9/SP100/XPO4/XPO1/SMAD3/NEDD4/UBR5/NUP58/MDM2/TCF7L2/PTPN14/MX2/PIK3R1	27
GO:0043201	response to leucine	8/1996	13/18722	1.29E-05	0.000356366	0.000302233	RPTOR/SESN1/MTOR/PIK3C3/UBR1/KLHL22/UBR2/SESN3	8
GO:0071233	cellular response to leucine	7/1996	10/18722	1.39E-05	0.000380871	0.000323017	RPTOR/SESN1/MTOR/UBR1/KLHL22/UBR2/SESN3	7
GO:0065004	protein-DNA complex assembly	42/1996	201/18722	1.45E-05	0.000394686	0.000334733	CENPP/HELLS/SMYD3/CENPK/KNTC1/SHPRH/CENPI/TRAPPC12/SENP6/ATF7IP/POGZ/CENPC/DNAJC9/PIAS1/NAP1L4/HAT1/KAT6A/RNF4/ITGB3BP/RBBP4/GMNN/RSF1/NASP/ASF1B/HMGB2/TAF1B/CENPF/CDC45/CABIN1/ATRX/CAND1/CHAF1A/CENPE/HJURP/UBN2/DLGAP5/CENPA/OIP5/CENPO/RB1/TCF4/HP1BP3	42
GO:0018210	peptidyl-threonine modification	30/1996	125/18722	1.51E-05	0.000409966	0.000347692	PRKCA/TNKS/VRK1/CIT/DYRK1A/GALNT2/ROCK2/RPTOR/NLK/BCL2/LRRK2/PRKDC/CAMK2D/PRKAG2/CHEK1/PRKCB/GSK3B/MTOR/CDK1/PRKCD/TBK1/MAP2K1/TTK/SPRED2/MAPK8/SPRED1/UBE2K/ROCK1/TGFBR2/TGFBR1	30
GO:0016358	dendrite development	48/1996	243/18722	1.79E-05	0.000483275	0.000409865	SDK1/SRGAP2/MEF2A/DISC1/DOCK10/EZH2/CAMK1D/SRGAP2C/NCK2/DIP2A/TANC2/MEF2C/FARP1/LRRK2/RERE/CPEB3/TIAM1/DTNBP1/GSK3B/PPP3CA/DSCAM/MTOR/ABI2/CUX1/RAPGEF2/FBXW8/DNM1L/PAFAH1B1/PHACTR1/STRN/NEDD4L/PICALM/ABI1/TRAK1/ZMYND8/PREX1/KLF7/DNM3/OPA1/UBE3A/NEDD4/SIPA1L1/LRP8/SLC11A2/PTEN/ASAP1/BAIAP2/CYFIP1	48
GO:0032869	cellular response to insulin stimulus	42/1996	203/18722	1.86E-05	0.00050008	0.000424118	PDE3B/C2CD5/NCOA5/PHIP/APPL2/FER/BCAR3/HDAC9/PAK1/PRKDC/PIP4K2A/PTPRA/TBC1D4/GAB1/PRKCB/GSK3B/KAT2B/CCND3/PRKCD/LPIN2/PTPRE/PTPN2/APPL1/PIK3CA/OGT/SIK2/OPA1/APC/SOGA1/IDE/PTEN/NCK1/INSR/SORL1/SESN3/GCLC/ENPP1/FOXO1/BAIAP2/PIK3R1/NUCKS1/CYFIP1	42
GO:0006895	Golgi to endosome transport	9/1996	17/18722	1.91E-05	0.000511613	0.000433898	MON2/DOP1A/KIF16B/GBF1/KLHL20/EPS15/VPS13A/VPS13C/SORT1	9
GO:0006284	base-excision repair	15/1996	43/18722	2.06E-05	0.000548209	0.000464935	POLQ/ERCC6/FAM168A/PCNA/DNA2/LIG1/WRN/USP47/RPA3/NEIL3/HUWE1/ERCC5/PARG/FEN1/PARP2	15
GO:0030522	intracellular receptor signaling pathway	51/1996	265/18722	2.09E-05	0.000553864	0.000469732	ALPK1/FAM120B/BRCA1/JAK2/ASXL2/KDM4C/PLPP1/EZH2/PUM2/PAK1/ASXL1/USP15/NCOR2/STRN3/NCOA1/LSM14A/CTBP2/NR2C2/FOXP1/SKP2/PIAS2/ANKRD17/SLC15A2/LATS1/ARID1A/ARNTL/NR2C1/NCOR1/ITCH/DDX60/NPLOC4/PUM1/CNOT2/ESRRG/PPARGC1B/OTULIN/TRIM24/PPARD/UBE3A/NR6A1/NEDD4/ERBIN/CLOCK/UBR5/SNW1/TRERF1/NR3C1/PADI2/DDX17/MAP2K6/DDX5	51
GO:0030261	chromosome condensation	16/1996	48/18722	2.12E-05	0.000555569	0.000471178	NCAPD3/SMC4/NCAPG2/SMC5/SMC2/MCPH1/NCAPG/NUSAP1/TOP2A/NCAPH/CDK1/TENT4A/WAPL/NCAPD2/INCENP/CCNB1	16
GO:0032878	regulation of establishment or maintenance of cell polarity	11/1996	25/18722	2.12E-05	0.000555569	0.000471178	DOCK8/BCAS3/KIF20B/ROCK2/ARFGEF1/RICTOR/WDPCP/RUFY3/SHTN1/KRIT1/ROCK1	11
GO:0046474	glycerophospholipid biosynthetic process	43/1996	211/18722	2.19E-05	0.000572773	0.000485768	PLA2G4A/INPP5D/PLCG2/ATM/FAR1/PIP5K1A/SOCS6/INPP4A/LCLAT1/CHKA/TTC7A/CEPT1/PIP4K2A/PIP5K1B/SYNJ1/AGPAT5/SMG1/PLD1/PIGN/PIK3C3/PIK3CD/PIGF/CHPT1/INPP5F/PIK3CA/TTC7B/MTMR3/ETNK1/MTMR1/SELENOI/FIG4/SACM1L/PI4KA/PIGL/FAM126A/IP6K1/INPP4B/PIGU/PTEN/LPCAT2/ABHD3/PLSCR1/PIK3R1	43
GO:0048813	dendrite morphogenesis	33/1996	146/18722	2.21E-05	0.00057504	0.000487691	MEF2A/DOCK10/DIP2A/TANC2/FARP1/LRRK2/RERE/TIAM1/DTNBP1/GSK3B/PPP3CA/DSCAM/ABI2/CUX1/RAPGEF2/FBXW8/DNM1L/PAFAH1B1/PHACTR1/NEDD4L/PICALM/ABI1/TRAK1/KLF7/DNM3/OPA1/UBE3A/NEDD4/SIPA1L1/LRP8/SLC11A2/PTEN/BAIAP2	33
GO:0006402	mRNA catabolic process	46/1996	232/18722	2.40E-05	0.000619113	0.000525069	PRKCA/PAN3/FTO/TENT2/TUT4/ROCK2/XRN1/MAPK14/PUM2/TAF15/ATM/LARP4B/NBAS/SND1/CPEB3/DIS3L2/SMG6/PARN/GIGYF2/SMG1/AGO4/AGO3/CNOT6L/CELF1/MTOR/TNRC6A/SECISBP2/RC3H1/PRKCD/SMG7/EXOSC8/UPF2/TENT4A/HNRNPD/PUM1/CNOT2/DHX9/FUS/SAMD4A/TNRC6B/TTC37/ZC3HAV1/ROCK1/CNOT10/DDX5/SLC11A1	46
GO:0046854	phosphatidylinositol phosphate biosynthetic process	19/1996	64/18722	2.40E-05	0.000619113	0.000525069	ATM/PIP5K1A/SOCS6/INPP4A/TTC7A/PIP4K2A/PIP5K1B/SYNJ1/SMG1/PIK3C3/PIK3CD/PIK3CA/TTC7B/FIG4/PI4KA/FAM126A/IP6K1/INPP4B/PIK3R1	19
GO:0006323	DNA packaging	41/1996	199/18722	2.58E-05	0.000661554	0.000561064	CENPP/HELLS/SMYD3/SHPRH/NCAPD3/SMC4/NCAPG2/SMC5/SMC2/MCPH1/NCAPG/DNAJC9/NUSAP1/NAP1L4/TOP2A/LIN54/HAT1/KAT6A/ITGB3BP/RBBP4/NCAPH/CDK1/RSF1/NASP/ASF1B/PSME4/TENT4A/HMGB2/CTCF/SRPK1/CABIN1/ATRX/CHAF1A/WAPL/HJURP/UBN2/OIP5/NCAPD2/INCENP/HP1BP3/CCNB1	41
GO:0071214	cellular response to abiotic stimulus	60/1996	331/18722	2.73E-05	0.000692417	0.000587238	SPIDR/TENT2/ATR/DDB2/POLK/HDAC4/MAPK14/ATM/RAD51AP1/CASP8AP2/CHEK2/LRRC8C/POLD3/BLM/PCNA/CHEK1/PKD2/POLH/CASP2/WRN/LRRC8D/NIPBL/MAP3K1/ECT2/PRKCD/TNFRSF10B/USP47/TANK/CAMKMT/INTS7/MGMT/PIK3CA/INO80/MAPK10/AURKB/FBXO4/MAP3K20/SLC12A6/CASP8/CREBBP/MAP3K14/N4BP1/NEDD4/CLOCK/XPC/MAPK8/PTEN/MDM2/RCSD1/PBK/MAP3K2/HAMP/GCLC/ZBTB1/MAP2K4/XRCC5/IFI16/PIK3R1/CRADD/NUCKS1	60
GO:0104004	cellular response to environmental stimulus	60/1996	331/18722	2.73E-05	0.000692417	0.000587238	SPIDR/TENT2/ATR/DDB2/POLK/HDAC4/MAPK14/ATM/RAD51AP1/CASP8AP2/CHEK2/LRRC8C/POLD3/BLM/PCNA/CHEK1/PKD2/POLH/CASP2/WRN/LRRC8D/NIPBL/MAP3K1/ECT2/PRKCD/TNFRSF10B/USP47/TANK/CAMKMT/INTS7/MGMT/PIK3CA/INO80/MAPK10/AURKB/FBXO4/MAP3K20/SLC12A6/CASP8/CREBBP/MAP3K14/N4BP1/NEDD4/CLOCK/XPC/MAPK8/PTEN/MDM2/RCSD1/PBK/MAP3K2/HAMP/GCLC/ZBTB1/MAP2K4/XRCC5/IFI16/PIK3R1/CRADD/NUCKS1	60
GO:1902969	mitotic DNA replication	8/1996	14/18722	2.74E-05	0.000692417	0.000587238	BRCA2/POLA1/GINS1/MCM3/LIG1/CDC45/MCM4/MCM6	8
GO:0048193	Golgi vesicle transport	55/1996	296/18722	2.86E-05	0.000718956	0.000609745	EXOC6/EXOC4/UVRAG/CCDC91/VTI1A/SEC22A/MON2/TRAPPC12/COG5/LRRK2/ATP9B/NBAS/DOP1A/TRAPPC10/EXOC6B/KIF16B/SLC10A7/SEC24B/TBC1D14/GBF1/VPS35L/VPS54/ARFGEF2/RABEP1/STX18/EXOC2/VAPB/CUX1/CCDC93/ANKFY1/GAK/COMMD1/KLHL20/GOLPH3/STX6/HTT/EPS15/TRAPPC8/CUL3/AP1G1/PITPNB/VPS13A/MIA2/SNX1/AP3S2/GOLGA4/ATP2C1/COPG2/GCC2/VPS13C/MACF1/SORT1/SORL1/COG6/SCFD1	55
GO:1902751	positive regulation of cell cycle G2/M phase transition	12/1996	30/18722	2.87E-05	0.000718956	0.000609745	RAD51B/ATAD5/DTL/CDK1/SIN3A/CDC7/CDC25C/DBF4B/RAB11A/RCC2/FBXO5/CCNB1	12
GO:0070507	regulation of microtubule cytoskeleton organization	33/1996	148/18722	2.97E-05	0.000740705	0.000628191	NAV3/DYRK1A/CLASP1/SENP6/CDK5RAP2/PAK1/ATXN7/KIF15/BICD1/GSK3B/CKAP2/CKAP5/ARHGEF7/RNF4/CLASP2/PAFAH1B1/TBCD/GPSM2/TTBK2/STMN1/RASSF1/SKA2/TACC3/ABL1/TPX2/MAPRE2/APC/CEP70/TAOK1/ROCK1/NIN/KIF18A/SNCA	33
GO:0060996	dendritic spine development	25/1996	99/18722	3.04E-05	0.000754791	0.000640138	SDK1/SRGAP2/DISC1/DOCK10/SRGAP2C/NCK2/DIP2A/TANC2/MEF2C/LRRK2/CPEB3/TIAM1/MTOR/ABI2/DNM1L/PAFAH1B1/ZMYND8/DNM3/OPA1/UBE3A/SIPA1L1/LRP8/PTEN/ASAP1/BAIAP2	25
GO:0035825	homologous recombination	18/1996	60/18722	3.34E-05	0.000827488	0.000701792	RAD51B/BRIP1/MSH3/ATM/MND1/MRE11/FANCD2/RAD51AP1/TOP2A/RMI1/MSH5/RAD54B/FANCM/RAD50/UBR2/RAD54L/RAD21/NUCKS1	18
GO:0000731	DNA synthesis involved in DNA repair	13/1996	35/18722	3.40E-05	0.000834894	0.000708072	POLA1/POLK/RFC3/POLD3/PCNA/PRIMPOL/DTL/PCLAF/REV1/POLH/WRN/POLE2/ZBTB1	13
GO:0040001	establishment of mitotic spindle localization	13/1996	35/18722	3.40E-05	0.000834894	0.000708072	CLASP1/CDK5RAP2/MCPH1/NUSAP1/FBXW11/CLASP2/NDC80/PAFAH1B1/GPSM2/HTT/CENPA/MAD2L1/UBXN2B	13
GO:0150116	regulation of cell-substrate junction organization	20/1996	71/18722	3.45E-05	0.000844163	0.000715934	MAP4K4/BCAS3/FMN1/CLASP1/ROCK2/ARHGAP6/WDPCP/PTPRA/PTPRJ/PTK2/CLASP2/PEAK1/ABL1/SMAD3/MAPRE2/RCC2/PTEN/ROCK1/MACF1/PIK3R1	20
GO:0016236	macroautophagy	54/1996	291/18722	3.49E-05	0.000850218	0.000721069	EXOC4/UVRAG/VTI1A/TBC1D12/ATG10/VPS13D/TBC1D5/LRRK2/AMBRA1/PIP4K2A/ATG5/C9orf72/TBC1D14/ATG7/SNX14/SESN1/NOD1/SMG1/RAB3GAP2/SPTLC2/MTOR/SMURF1/PIK3C3/RAB3GAP1/PRKN/VPS41/RUBCNL/HUWE1/ULK2/WDFY3/EPM2A/HTT/VTA1/PIK3CA/MTMR3/TRAPPC8/TBK1/CLEC16A/ATG16L2/VPS39/PACS2/ATP6V1H/VPS36/STAM2/NEDD4/NPC1/MAPK8/EPG5/VPS13C/UBXN2B/SESN3/SCFD1/RHEB/WAC	54
GO:1903313	positive regulation of mRNA metabolic process	28/1996	118/18722	3.58E-05	0.00086605	0.000734496	PAN3/FTO/TUT4/ROCK2/CPEB3/DIS3L2/PARN/GIGYF2/CNOT6L/CELF1/TNRC6A/TRA2A/RC3H1/RBMX/EXOSC8/TENT4A/HNRNPD/PUM1/CNOT2/SAMD4A/TNRC6B/CDC73/NUP98/TRA2B/SNW1/ZC3HAV1/ROCK1/CCNB1	28
GO:0031111	negative regulation of microtubule polymerization or depolymerization	14/1996	40/18722	3.71E-05	0.000890592	0.00075531	NAV3/DYRK1A/CLASP1/ATXN7/CKAP2/ARHGEF7/CLASP2/TBCD/TTBK2/STMN1/TPX2/APC/TAOK1/SNCA	14
GO:0045740	positive regulation of DNA replication	14/1996	40/18722	3.71E-05	0.000890592	0.00075531	FAF1/BCAR3/ATAD5/PCNA/DNA2/CDK1/CDC7/DHX9/INO80/ATRX/DBF4B/MAP2K4/E2F7/E2F8	14
GO:0018394	peptidyl-lysine acetylation	36/1996	169/18722	3.75E-05	0.000894292	0.000758448	BRCA2/AUTS2/BRCA1/DIP2B/EPC2/SMC5/SETD5/KANSL1/DIP2A/ZNF451/EPC1/ATG5/NCOA1/CHEK1/YEATS2/TRRAP/SMAD4/IWS1/KAT2B/HAT1/KAT6A/NCOA3/SIN3A/SUPT3H/CTCF/NAA40/EP400/OGT/PHF20/CREBBP/PHF14/ATF2/RPS6KA5/CLOCK/JADE1/SNCA	36
GO:0038202	TORC1 signaling	16/1996	50/18722	3.76E-05	0.000894292	0.000758448	DEPTOR/RPTOR/ATM/C9orf72/SESN1/SMG1/MTOR/DEPDC5/CLEC16A/SIK3/GPR137C/KLHL22/CARD11/BMT2/SESN3/WAC	16
GO:0032868	response to insulin	50/1996	264/18722	3.88E-05	0.000917179	0.000777859	PDE3B/C2CD5/NCOA5/PHIP/SRSF4/APPL2/FER/BCAR3/HDAC9/PAK1/PRKDC/PIP4K2A/PTPRA/TBC1D4/GAB1/PRKCB/GSK3B/KAT2B/CCND3/MTOR/PRKCD/LPIN2/PTPRE/PTPN2/APPL1/PIK3CA/OGT/SIK2/OPA1/GCNT1/APC/SOGA1/IDE/PTEN/NCK1/INSR/VPS13C/SORT1/SORL1/SESN3/GCLC/MAX/ENPP1/FOXO1/BAIAP2/LYN/PIK3R1/TLR2/NUCKS1/CYFIP1	50
GO:0006401	RNA catabolic process	52/1996	278/18722	3.88E-05	0.000917179	0.000777859	PRKCA/PAN3/FTO/TENT2/TUT4/ROCK2/XRN1/MAPK14/PUM2/TAF15/ATM/LARP4B/NBAS/RNASEH2B/SND1/CPEB3/DIS3L2/SMG6/PARN/DNA2/GIGYF2/SMG1/AGO4/AGO3/CNOT6L/CELF1/MTOR/TNRC6A/SECISBP2/ZC3H18/RC3H1/PRKCD/SMG7/EXOSC8/UPF2/TENT4A/SLFN13/HNRNPD/PUM1/CNOT2/DHX9/FUS/SAMD4A/TNRC6B/DROSHA/TTC37/FEN1/ZC3HAV1/ROCK1/CNOT10/DDX5/SLC11A1	52
GO:0006661	phosphatidylinositol biosynthetic process	30/1996	131/18722	3.94E-05	0.00092311	0.000782888	INPP5D/PLCG2/ATM/PIP5K1A/SOCS6/INPP4A/TTC7A/PIP4K2A/PIP5K1B/SYNJ1/SMG1/PIGN/PIK3C3/PIK3CD/PIGF/INPP5F/PIK3CA/TTC7B/MTMR3/MTMR1/FIG4/SACM1L/PI4KA/PIGL/FAM126A/IP6K1/INPP4B/PIGU/PTEN/PIK3R1	30
GO:0018022	peptidyl-lysine methylation	30/1996	131/18722	3.94E-05	0.00092311	0.000782888	AUTS2/SMYD3/NSD2/BRCA1/NSD1/KDM6A/TET2/EZH2/SETD5/ASH1L/SETD2/EHMT1/RIF1/SMAD4/IWS1/EED/MTF2/TET3/SUZ12/KMT2E/CAMKMT/DNMT1/KMT2C/OGT/NSD3/SETD3/ATRX/SNW1/EEF1AKMT2/CSKMT	30
GO:0016197	endosomal transport	45/1996	230/18722	4.11E-05	0.000959136	0.000813442	VTI1A/DENND1A/RIC1/TBC1D5/HEATR5B/ERC1/LYST/TMCC1/LRRK2/VPS50/TRAPPC10/EIPR1/VPS53/TBC1D14/KIAA1109/AP3B1/STX16/GBF1/VPS35L/ITSN2/ARFIP1/VPS54/CCDC93/ANKFY1/PRKN/DENND5A/DNM1L/STX6/ACAP2/VTA1/INPP5F/PICALM/EPS15/CLEC16A/VPS39/EEA1/SNX1/VPS36/ALMS1/EVI5/RAB11A/EPG5/GCC2/SORT1/SORL1	45
GO:0060998	regulation of dendritic spine development	18/1996	61/18722	4.27E-05	0.000988503	0.000838348	SDK1/DISC1/SRGAP2C/TANC2/MEF2C/CPEB3/TIAM1/MTOR/DNM1L/PAFAH1B1/ZMYND8/DNM3/OPA1/UBE3A/LRP8/PTEN/ASAP1/BAIAP2	18
GO:0007034	vacuolar transport	34/1996	157/18722	4.27E-05	0.000988503	0.000838348	CCDC91/VTI1A/VPS13D/LYST/DENND3/LRRK2/VPS53/C9orf72/AP3B1/ARSB/VPS54/SMURF1/ANKFY1/PRKN/GAK/STX8/VPS41/HMGXB4/VTA1/TRAK1/CLEC16A/VPS39/AP1G1/VPS13A/AP3S2/VPS36/NEDD4/NPC1/EPG5/GCC2/HGSNAT/VPS13C/SORT1/SORL1	34
GO:0048024	regulation of mRNA splicing, via spliceosome	25/1996	101/18722	4.36E-05	0.001003421	0.000851	FAM172A/CELF2/DYRK1A/SRSF4/QKI/SFSWAP/MBNL1/CELF1/TRA2A/RBMX/SRSF10/SRPK2/SRSF7/KHDRBS3/SRPK1/NUP98/TRA2B/SNW1/SF1/MBNL2/MBNL3/DDX17/SRSF2/DDX5/KHDRBS2	25
GO:0007265	Ras protein signal transduction	60/1996	337/18722	4.69E-05	0.001076952	0.000913361	ELMO1/ARHGAP24/AUTS2/MAP4K4/DENND1A/EPS8/RAPGEF6/ROCK2/ARHGAP6/DENND3/ARFGEF1/MAPKAP1/ARHGAP17/HACE1/LPAR1/TIAM1/GBF1/DENND4A/RASA1/PLD1/ARFGEF2/ABI2/RAPGEF2/CDC42SE2/RREB1/STARD13/RALGPS2/PHACTR4/DNMT1/NF1/GPSM2/CDKN2A/STMN1/RASSF1/OGT/CUL3/PSD3/ABL1/RASA3/KIF14/RHOH/SHTN1/MAPRE2/LPAR6/ERBIN/SOS1/CBL/ARHGEF11/RASA2/AKAP13/ARHGAP35/CCNA2/RB1/ROCK1/IGF1/IQGAP3/WASF2/RDX/RAP1A/CYFIP1	60
GO:0071900	regulation of protein serine/threonine kinase activity	63/1996	359/18722	4.80E-05	0.00109712	0.000930467	STK3/UVRAG/BMPR1A/SLC8A1/MAP3K5/FGD2/RPTOR/CCNT2/EZH2/IRAK3/RICTOR/PAK1/LRRK2/STRADA/SYK/PRKAG2/MAP2K5/BLM/PTPRJ/PKD2/TIAM1/DTNBP1/KAT2B/CCND3/CCNY/CCNH/RAPGEF2/MNAT1/LATS1/PRKCD/DIPK2A/NF1/PIK3R5/CDKN2A/IPO7/TAOK3/HTT/MAP3K4/PAQR3/ABL1/MAP2K1/CDC25C/CKS1B/STK38/CDKN3/APC/DBF4B/AKAP13/PTEN/CCNA2/RB1/CCNE2/TAOK1/INSR/INCENP/SORL1/ROR2/HERC5/SNCA/CCNF/MAP2K6/LYN/CCNB1	63
GO:0018393	internal peptidyl-lysine acetylation	34/1996	158/18722	4.90E-05	0.001114225	0.000944973	BRCA2/AUTS2/BRCA1/EPC2/SMC5/SETD5/KANSL1/ZNF451/EPC1/ATG5/NCOA1/CHEK1/YEATS2/TRRAP/SMAD4/IWS1/KAT2B/HAT1/KAT6A/NCOA3/SIN3A/SUPT3H/CTCF/NAA40/EP400/OGT/PHF20/CREBBP/PHF14/ATF2/RPS6KA5/CLOCK/JADE1/SNCA	34
GO:0010971	positive regulation of G2/M transition of mitotic cell cycle	11/1996	27/18722	5.06E-05	0.001145576	0.000971562	RAD51B/DTL/CDK1/SIN3A/CDC7/CDC25C/DBF4B/RAB11A/RCC2/FBXO5/CCNB1	11
GO:0016573	histone acetylation	33/1996	152/18722	5.22E-05	0.001173322	0.000995093	BRCA2/AUTS2/BRCA1/EPC2/SETD5/KANSL1/ZNF451/EPC1/ATG5/NCOA1/CHEK1/YEATS2/TRRAP/SMAD4/IWS1/KAT2B/HAT1/KAT6A/NCOA3/SIN3A/SUPT3H/CTCF/NAA40/EP400/OGT/PHF20/CREBBP/PHF14/ATF2/RPS6KA5/CLOCK/JADE1/SNCA	33
GO:0031056	regulation of histone modification	33/1996	152/18722	5.22E-05	0.001173322	0.000995093	AUTS2/BRCA1/WDR70/NSD1/NCAPG2/SETD5/ZNF451/LRRK2/PAXBP1/CAMK2D/ATG5/RIF1/CHEK1/SMAD4/IWS1/NIPBL/MTF2/SIN3A/KMT2E/DNMT1/SKI/CTCF/OGT/NSD3/ATRX/PARG/RPS6KA5/UBR5/SNW1/TRIP12/MAPK8/SNCA/CCNB1	33
GO:0008654	phospholipid biosynthetic process	48/1996	253/18722	5.25E-05	0.001174536	0.000996123	PLA2G4A/INPP5D/PLCG2/ATM/FAR1/PIP5K1A/SGMS1/SOCS6/INPP4A/LCLAT1/CHKA/TTC7A/CEPT1/PIP4K2A/PIP5K1B/SYNJ1/AGPAT5/SMG1/PLD1/SPTLC2/PIGN/PIK3C3/PIK3CD/PIGF/IDI1/CHPT1/INPP5F/PIK3CA/TTC7B/MTMR3/LPGAT1/ETNK1/MTMR1/SELENOI/FIG4/SACM1L/PI4KA/PIGL/PPARD/FAM126A/IP6K1/INPP4B/PIGU/PTEN/LPCAT2/ABHD3/PLSCR1/PIK3R1	48
GO:0010452	histone H3-K36 methylation	8/1996	15/18722	5.31E-05	0.001175329	0.000996796	NSD2/NSD1/SETD5/ASH1L/SETD2/IWS1/NSD3/SETD3	8
GO:0051315	attachment of mitotic spindle microtubules to kinetochore	8/1996	15/18722	5.31E-05	0.001175329	0.000996796	CENPC/MAD1L1/NUF2/NDC80/AURKB/CHAMP1/CENPE/KIF2C	8
GO:2000104	negative regulation of DNA-dependent DNA replication	8/1996	15/18722	5.31E-05	0.001175329	0.000996796	BRCA2/BLM/ATG7/GMNN/ZRANB3/DONSON/SLFN11/FBXO5	8
GO:0046488	phosphatidylinositol metabolic process	34/1996	159/18722	5.60E-05	0.001234457	0.001046941	INPP5D/PLCG2/ATM/PIP5K1A/SOCS6/INPP4A/LCLAT1/TTC7A/PIP4K2A/PIP5K1B/SYNJ1/SMG1/PIGN/PIK3C3/PIK3CD/PIGF/MTMR10/INPP5F/PIK3CA/TTC7B/MTMR3/LPGAT1/INPP5B/MTMR1/FIG4/SACM1L/PI4KA/PIGL/FAM126A/IP6K1/INPP4B/PIGU/PTEN/PIK3R1	34
GO:0034968	histone lysine methylation	27/1996	115/18722	5.96E-05	0.001307688	0.001109049	AUTS2/SMYD3/NSD2/BRCA1/NSD1/KDM6A/TET2/EZH2/SETD5/ASH1L/SETD2/EHMT1/RIF1/SMAD4/IWS1/EED/MTF2/TET3/SUZ12/KMT2E/DNMT1/KMT2C/OGT/NSD3/SETD3/ATRX/SNW1	27
GO:0042176	regulation of protein catabolic process	67/1996	391/18722	6.00E-05	0.001313011	0.001113563	FHIT/FAF1/BARD1/DISC1/RIC1/MYCBP2/IRAK3/GLMN/COP1/LRRK2/FBXW7/AGTPBP1/CHEK2/ANKIB1/FBXL5/CHFR/PIAS1/HACE1/ATG7/PTK2/BTRC/SF3B3/DTL/USP25/ZYG11B/GSK3B/SMURF1/FBXW8/LATS1/HECTD1/PRKN/COMMD1/ITCH/HUWE1/WWP2/SMURF2/FBXL20/SUFU/NEDD4L/MDM4/OGT/XPO1/SMAD3/SNX1/VGLL4/APC/UBE3A/N4BP1/NEDD4/AZIN2/NRDC/IDE/PTEN/MDM2/MAD2L1/UBE2K/ROCK1/PBK/HAMP/SORL1/GCLC/SNCA/FOXO1/RDX/RNF217/AGBL4/WAC	67
GO:0008156	negative regulation of DNA replication	12/1996	32/18722	6.10E-05	0.001329747	0.001127757	BRCA2/ATR/BLM/ATG7/PDS5A/GMNN/ZRANB3/DONSON/TTF1/WAPL/SLFN11/FBXO5	12
GO:0046777	protein autophosphorylation	44/1996	227/18722	6.27E-05	0.001360709	0.001154016	JAK2/VRK1/ATR/DYRK1A/MELK/TRPM7/NLK/IRAK3/FER/ATM/VRK2/MRE11/PAK1/LRRK2/CHEK2/SYK/CAMK2D/MAP3K3/PTK2/SMG1/GSK3B/MTOR/STK24/MARK3/MOB1B/ULK2/PEAK1/TAOK3/ABL1/AURKB/TTK/GRK5/MKNK1/SIK2/AAK1/RAD50/TRIM24/HCK/TAOK1/INSR/ENPP1/LYN/EIF2AK2/PTPRC	44
GO:0006475	internal protein amino acid acetylation	34/1996	160/18722	6.40E-05	0.001382483	0.001172482	BRCA2/AUTS2/BRCA1/EPC2/SMC5/SETD5/KANSL1/ZNF451/EPC1/ATG5/NCOA1/CHEK1/YEATS2/TRRAP/SMAD4/IWS1/KAT2B/HAT1/KAT6A/NCOA3/SIN3A/SUPT3H/CTCF/NAA40/EP400/OGT/PHF20/CREBBP/PHF14/ATF2/RPS6KA5/CLOCK/JADE1/SNCA	34
GO:0032206	positive regulation of telomere maintenance	16/1996	52/18722	6.43E-05	0.00138417	0.001173913	TNKS/ATR/HMBOX1/ATM/MRE11/NEK7/PARN/TNKS2/POT1/HNRNPD/MAP3K4/AURKB/FBXO4/RAD50/ATRX/XRCC5	16
GO:0016571	histone methylation	31/1996	141/18722	6.76E-05	0.001450456	0.00123013	AUTS2/SMYD3/NSD2/BRCA1/NSD1/KDM6A/TET2/EZH2/SETD5/ASH1L/SETD2/PAXBP1/EHMT1/RIF1/SMAD4/IWS1/EED/MTF2/TET3/SUZ12/KMT2E/DNMT1/KMT2C/CTCF/OGT/NSD3/SETD3/ATRX/PRDM2/CREBBP/SNW1	31
GO:0048511	rhythmic process	54/1996	298/18722	6.79E-05	0.001451758	0.001231234	ENOX2/DYRK1A/ROCK2/MYCBP2/EZH2/FBXW7/NCOR2/FBXL17/PRKDC/PSPC1/GNAQ/NCOA2/PCNA/FBXW11/NCOA1/TOP2A/ATG7/BTRC/BTBD9/ZFHX3/DTL/TRPM2/GSK3B/CASP2/KAT2B/TYMS/MTOR/SETX/ADNP/CDK1/SIN3A/ARNTL/DNM1L/NCOR1/KDM2A/HUWE1/OPRM1/HNRNPD/DHX9/OGT/MAPK10/PER3/CREBBP/UBE3A/CUL4A/PHLPP1/CLOCK/FOXO3/GFPT1/MAPK8/PTEN/NRIP1/MAP2K6/DDX5	54
GO:0032467	positive regulation of cytokinesis	14/1996	42/18722	6.88E-05	0.00146452	0.001242058	PRKCE/CIT/KIF20B/PKN2/CDC14A/PKP4/ECT2/CSPP1/CUL3/AURKB/CDC14B/KIF14/KIF23/RACGAP1	14
GO:0043484	regulation of RNA splicing	32/1996	148/18722	7.31E-05	0.001550933	0.001315345	PTBP2/FAM172A/CELF2/DYRK1A/SRSF4/QKI/SFSWAP/MBNL1/CELF1/SETX/TRA2A/RBMX/SRSF10/SRPK2/SRSF7/KHDRBS3/HNRNPH1/FUS/SRPK1/NUP98/METTL4/TRA2B/SNW1/SF1/MBNL2/MBNL3/DDX17/SRSF2/PTBP3/PIK3R1/DDX5/KHDRBS2	32
GO:0006479	protein methylation	37/1996	181/18722	7.43E-05	0.001563723	0.001326192	AUTS2/SMYD3/NSD2/BRCA1/NSD1/KDM6A/TET2/EZH2/SETD5/ASH1L/SETD2/PAXBP1/EHMT1/RIF1/FBXO11/SMAD4/IWS1/EED/MTF2/TET3/SUZ12/KMT2E/CAMKMT/DNMT1/PCMTD1/KMT2C/CTCF/OGT/NSD3/PRMT3/SETD3/ATRX/PRDM2/CREBBP/SNW1/EEF1AKMT2/CSKMT	37
GO:0008213	protein alkylation	37/1996	181/18722	7.43E-05	0.001563723	0.001326192	AUTS2/SMYD3/NSD2/BRCA1/NSD1/KDM6A/TET2/EZH2/SETD5/ASH1L/SETD2/PAXBP1/EHMT1/RIF1/FBXO11/SMAD4/IWS1/EED/MTF2/TET3/SUZ12/KMT2E/CAMKMT/DNMT1/PCMTD1/KMT2C/CTCF/OGT/NSD3/PRMT3/SETD3/ATRX/PRDM2/CREBBP/SNW1/EEF1AKMT2/CSKMT	37
GO:0007131	reciprocal meiotic recombination	17/1996	58/18722	7.61E-05	0.00158894	0.001347578	RAD51B/BRIP1/MSH3/ATM/MND1/MRE11/FANCD2/RAD51AP1/TOP2A/RMI1/MSH5/RAD54B/FANCM/RAD50/UBR2/RAD54L/RAD21	17
GO:0140527	reciprocal homologous recombination	17/1996	58/18722	7.61E-05	0.00158894	0.001347578	RAD51B/BRIP1/MSH3/ATM/MND1/MRE11/FANCD2/RAD51AP1/TOP2A/RMI1/MSH5/RAD54B/FANCM/RAD50/UBR2/RAD54L/RAD21	17
GO:0120034	positive regulation of plasma membrane bounded cell projection assembly	25/1996	105/18722	8.64E-05	0.001797317	0.001524302	AUTS2/BCAS3/EPS8/HDAC4/DOCK11/ANLN/P2RY12/FNBP1L/MTOR/ABI2/HTT/PIK3CA/ZMYND8/P2RX7/TAPT1/DNM3/CEP135/APC/ARHGAP35/CCDC88A/CCP110/WASF2/PIK3R1/TGFBR1/CYFIP1	25
GO:0010165	response to X-ray	12/1996	33/18722	8.67E-05	0.001797317	0.001524302	BRCA2/ATM/ERCC6/BLM/NIPBL/XRRA1/XRCC4/MSH2/XRCC2/HAMP/XRCC5/NUCKS1	12
GO:0038095	Fc-epsilon receptor signaling pathway	10/1996	24/18722	8.89E-05	0.001836079	0.001557177	PLCG2/FER/SYK/MAP3K1/IKBKB/MAPK10/SOS1/MAPK8/MAP2K4/LYN	10
GO:2000001	regulation of DNA damage checkpoint	8/1996	16/18722	9.63E-05	0.001982454	0.001681317	RFWD3/CHEK2/RNASEH2B/DDX39B/WDR76/FBXO4/MAP3K20/CUL4A	8
GO:0031346	positive regulation of cell projection organization	61/1996	353/18722	9.87E-05	0.002024346	0.001716846	AUTS2/DISC1/BCAS3/EPS8/EZH2/HDAC4/CAMK1D/DOCK11/PAK1/TIAM2/ANLN/TIAM1/P2RY12/FNBP1L/ARSB/DSCAM/MTOR/ARHGEF7/SETX/ABI2/CUX1/RAPGEF2/FBXW8/ADNP/RREB1/RUFY3/DNM1L/PAFAH1B1/CARMIL1/HTT/TRAK1/PIK3CA/ZMYND8/MAP2K1/P2RX7/FIG4/TAPT1/DNM3/OPA1/SHTN1/CEP135/APC/GOLGA4/RAB11A/LRP8/NCK1/ARHGAP35/NIN/CCDC88A/MACF1/CCP110/CBFA2T2/ROR2/WASF2/BAIAP2/LYN/PIK3R1/RAP1A/TGFBR1/ZNF804A/CYFIP1	61
GO:0042594	response to starvation	39/1996	197/18722	9.99E-05	0.002041503	0.001731397	BCAS3/MAP3K5/RPTOR/TBC1D5/BCL2/LRRK2/PRKAG2/ATG5/MIOS/ATG7/SREBF2/SESN1/WRN/OXCT1/FNIP1/MTOR/TNRC6A/PIK3C3/STK24/XPR1/VPS41/FOXK1/ULK2/MTMR3/DEPDC5/CLEC16A/SIK2/FOXK2/FOXO3/CBL/PPM1D/MAPK8/BMT2/HAMP/SESN3/MAX/FOXO1/IFI16/EIF2AK2	39
GO:0051302	regulation of cell division	36/1996	177/18722	0.000102824	0.002093729	0.001775689	BRCA2/RBL1/UVRAG/PRKCE/CIT/ORC6/KIF20B/GAREM1/PKN2/SETD2/BLM/CDC14A/TEX14/PKP4/ECT2/PIK3C3/BIRC6/NCOA3/MYO19/CSPP1/KIF18B/CUL3/AURKB/ASPM/CDC14B/PLK4/KIF14/PRC1/RAB11A/KIF23/RBL2/RACGAP1/INCENP/CCP110/E2F7/E2F8	36
GO:0007568	aging	59/1996	339/18722	0.000104103	0.00211212	0.001791286	BRCA2/AKT3/RBL1/BMPR1A/MAP3K5/NSMCE2/ATR/INPP5D/KCNMB1/SMC5/MAPK14/BCL2/ATM/BAZ2B/LRRK2/CHEK2/PRKDC/SMC6/MAP3K3/ATG7/CHEK1/ZNF277/CASP2/WRN/TYMS/PPP3CA/KAT6A/MTOR/CDK1/PRKCD/SIN3A/ARNTL/APAF1/MSH2/RAD54B/CDKN2A/PICALM/MSH6/ABL1/MAP2K1/MAPK10/AURKB/FBXO4/CDK6/PRDM2/OPA1/FOXO3/MAPK8/IDE/PTEN/RAD54L/HAMP/GCLC/FBXO5/MAP2K4/KYNU/TGFBR2/SNCA/MAP2K6	59
GO:0034067	protein localization to Golgi apparatus	11/1996	29/18722	0.000109632	0.002208357	0.001872905	VPS13D/PACS1/GBF1/GAK/GOLPH3/PAQR3/VPS13A/GCC2/VPS13C/SORL1/ARL5A	11
GO:0070979	protein K11-linked ubiquitination	11/1996	29/18722	0.000109632	0.002208357	0.001872905	UBE2E2/UBE2E3/ANAPC10/ANAPC1/ANAPC4/CDC27/RNF4/UBE2W/PRKN/UBE2T/UBE2C	11
GO:0031146	SCF-dependent proteasomal ubiquitin-dependent protein catabolic process	15/1996	49/18722	0.000115365	0.002307293	0.001956813	FBXW7/FBXL17/FBXL5/CUL1/FBXW11/BTRC/SKP2/FBXL4/FBXL20/FBXW4/FBXO9/FBXO4/KIF14/CUL4A/CCNF	15
GO:0046605	regulation of centrosome cycle	15/1996	49/18722	0.000115365	0.002307293	0.001956813	BRCA1/ROCK2/CDK5RAP2/GEN1/MCPH1/STIL/CEP295/KAT2B/CENPJ/XPO1/PLK4/ALMS1/TRIM37/XRCC3/CCNF	15
GO:0000018	regulation of DNA recombination	25/1996	107/18722	0.000119587	0.002373318	0.002012809	SPIDR/NSD2/POLQ/MSH3/MRE11/ARID2/RAD51AP1/PARPBP/ERCC6/SETD2/SMCHD1/BLM/RIF1/CHEK1/MSH2/ZRANB3/FANCB/SMARCAD1/MSH6/KPNA1/FUS/RAD50/SHLD2/KPNA2/PTPRC	25
GO:0006270	DNA replication initiation	12/1996	34/18722	0.000121021	0.002373318	0.002012809	POLA1/ORC6/TOPBP1/MCM3/POLA2/MCM10/CDC45/MCM5/MCM4/MCM6/CCNE2/ORC5	12
GO:0032212	positive regulation of telomere maintenance via telomerase	12/1996	34/18722	0.000121021	0.002373318	0.002012809	TNKS/ATR/HMBOX1/ATM/NEK7/PARN/TNKS2/POT1/MAP3K4/AURKB/FBXO4/XRCC5	12
GO:0034724	DNA replication-independent nucleosome organization	12/1996	34/18722	0.000121021	0.002373318	0.002012809	CENPP/HAT1/ITGB3BP/RBBP4/NASP/ASF1B/CABIN1/SUPT16H/ATRX/HJURP/UBN2/OIP5	12
GO:0071375	cellular response to peptide hormone stimulus	52/1996	290/18722	0.000121092	0.002373318	0.002012809	BRIP1/PDE3B/JAK2/MBD5/C2CD5/NCOA5/PHIP/APPL2/ROCK2/FER/BCAR3/HDAC9/PAK1/PRKDC/PIP4K2A/PTPRA/TBC1D4/GAB1/PTK2/PRKCB/GSK3B/KAT2B/CCND3/PRKCD/LPIN2/PTPRE/PTPN2/APPL1/PIK3CA/OGT/SIK2/OPA1/APC/SOGA1/IDE/PTEN/MDM2/NCK1/CCNA2/ROCK1/INSR/SORL1/SESN3/GCLC/MAX/ENPP1/FOXO1/BAIAP2/LYN/PIK3R1/NUCKS1/CYFIP1	52
GO:0006289	nucleotide-excision repair	17/1996	60/18722	0.0001212	0.002373318	0.002012809	BRCA2/BRIP1/DDB2/POLK/FANCC/ERCC6/POLD3/RNF111/SLC30A9/MNAT1/COMMD1/ERCC8/RPA3/ERCC5/CUL4A/USP45/XPC	17
GO:0150115	cell-substrate junction organization	24/1996	101/18722	0.000122659	0.00239356	0.002029976	MAP4K4/BCAS3/FMN1/CLASP1/ROCK2/ARHGAP6/BCL2/PIP5K1A/WDPCP/PTPRA/PTPRJ/PTK2/ARHGEF7/DST/CLASP2/PEAK1/ABL1/SMAD3/MAPRE2/RCC2/PTEN/ROCK1/MACF1/PIK3R1	24
GO:0046785	microtubule polymerization	21/1996	83/18722	0.000123909	0.002409576	0.002043558	NAV3/TUBGCP3/DYRK1A/CLASP1/CEP192/CDK5RAP2/PAK1/CKAP5/ARHGEF7/CENPJ/CLASP2/TBCD/TUBGCP5/RANBP9/STMN1/ABL1/TPX2/ZNF207/NIN/FBXO5/SNCA	21
GO:0016233	telomere capping	13/1996	39/18722	0.000124429	0.002411349	0.002045063	TNKS/ATM/MRE11/NEK7/PRKDC/DCLRE1C/SMG6/TNKS2/POT1/HNRNPD/MAP3K4/AURKB/RAD50	13
GO:0051893	regulation of focal adhesion assembly	18/1996	66/18722	0.000132697	0.002546729	0.002159878	MAP4K4/BCAS3/FMN1/CLASP1/ROCK2/ARHGAP6/WDPCP/PTPRA/PTPRJ/PTK2/CLASP2/PEAK1/ABL1/SMAD3/RCC2/PTEN/ROCK1/MACF1	18
GO:0090109	regulation of cell-substrate junction assembly	18/1996	66/18722	0.000132697	0.002546729	0.002159878	MAP4K4/BCAS3/FMN1/CLASP1/ROCK2/ARHGAP6/WDPCP/PTPRA/PTPRJ/PTK2/CLASP2/PEAK1/ABL1/SMAD3/RCC2/PTEN/ROCK1/MACF1	18
GO:0071496	cellular response to external stimulus	56/1996	320/18722	0.000132774	0.002546729	0.002159878	BRIP1/TNKS/MAP3K5/RPTOR/HDAC4/BCL2/LRRK2/CASP8AP2/PRKAG2/ATG5/MIOS/NCOA1/ATG7/SREBF2/CHEK1/SESN1/CASP2/WRN/MAP3K1/FNIP1/MTOR/TNRC6A/PIK3C3/SKP2/ADNP/STK24/TNFRSF10B/XPR1/DNM1L/VPS41/MTMR3/DEPDC5/CLEC16A/SIK2/CASP8/TRIM24/MAP3K14/SNW1/FOXO3/CBL/PPM1D/MAPK8/BMT2/MDM2/ARHGAP35/MAP3K2/SESN3/GCLC/MAP2K4/MAX/FOXO1/IFI16/LYN/CRADD/EIF2AK2/PTPRC	56
GO:0006312	mitotic recombination	10/1996	25/18722	0.000134003	0.002561547	0.002172445	BRCA2/NSMCE2/SMC5/MSH3/GEN1/MRE11/SMC6/RAD54B/RAD50/XRCC3	10
GO:0007041	lysosomal transport	26/1996	114/18722	0.000134829	0.002568601	0.002178428	CCDC91/LYST/DENND3/LRRK2/VPS53/C9orf72/AP3B1/ARSB/VPS54/ANKFY1/PRKN/GAK/STX8/VPS41/HMGXB4/TRAK1/CLEC16A/VPS39/AP1G1/NEDD4/NPC1/EPG5/GCC2/HGSNAT/SORT1/SORL1	26
GO:0099003	vesicle-mediated transport in synapse	39/1996	200/18722	0.000139648	0.002651432	0.002248676	SYNDIG1/NLGN4Y/DENND1A/APBA1/LRRK2/CASK/ERC2/SYNJ1/KIAA1109/AP3B1/BTBD9/PRKCB/CTBP2/DTNBP1/GSK3B/ITSN2/PLD1/PPP3R1/RAB3GAP1/GAK/DNM1L/CADPS2/FBXL20/PPP3CC/PICALM/EPS15/PPP3CB/MAPK10/STXBP5/DNM3/RAB11A/SYT6/NUMB/PTEN/ROCK1/SNCA/RAP1A/PCLO/CYFIP1	39
GO:0030032	lamellipodium assembly	19/1996	72/18722	0.000140966	0.002667431	0.002262245	AUTS2/SRGAP2/HDAC4/FER/NCK2/P2RY12/MTOR/ARHGEF7/ABI2/GOLPH3/CARMIL1/ARHGEF6/SPATA13/PIK3CA/NCK1/CCDC88A/WASF2/PIK3R1/CYFIP1	19
GO:0097581	lamellipodium organization	22/1996	90/18722	0.000149143	0.002812688	0.002385438	AUTS2/SRGAP2/HDAC4/FER/NCK2/P2RY12/MTOR/ARHGEF7/ABI2/RREB1/GOLPH3/CARMIL1/ARHGEF6/SPATA13/ABI1/PIK3CA/SNX1/NCK1/CCDC88A/WASF2/PIK3R1/CYFIP1	22
GO:0007015	actin filament organization	72/1996	441/18722	0.000155286	0.002900494	0.002459906	ELMO1/SSH2/PRKCE/FCHSD2/DIAPH2/JAK2/FMN1/TTC17/EPS8/CLASP1/ROCK2/ARHGAP6/FER/BCL2/NCK2/DIAPH3/ARFGEF1/RICTOR/PAK1/ARHGAP12/C9orf72/ARHGAP25/LPAR1/DLG1/RASA1/ARFIP1/MTOR/ABI2/MYO19/LATS1/PRKN/PRKCD/CLASP2/RUFY3/EVL/CARMIL1/PHACTR1/MYO1E/STMN1/SSH1/ABI1/PIK3CA/CUL3/ABL1/PPARGC1B/SMAD3/WASHC3/PREX1/CD2AP/MICAL3/RHOH/SHTN1/ALMS1/HCK/MCU/SH3KBP1/SWAP70/NCK1/PSTPIP2/ARHGAP35/ROCK1/CCDC88A/DIAPH1/MTSS1/…	72
GO:0019985	translesion synthesis	9/1996	21/18722	0.000155347	0.002900494	0.002459906	POLK/PCNA/PRIMPOL/DTL/PCLAF/REV1/POLH/POLE2/ZBTB1	9
GO:0046599	regulation of centriole replication	9/1996	21/18722	0.000155347	0.002900494	0.002459906	BRCA1/CDK5RAP2/STIL/CEP295/KAT2B/CENPJ/PLK4/ALMS1/TRIM37	9
GO:0010824	regulation of centrosome duplication	14/1996	45/18722	0.000159729	0.002972448	0.00252093	BRCA1/ROCK2/CDK5RAP2/GEN1/STIL/CEP295/KAT2B/CENPJ/XPO1/PLK4/ALMS1/TRIM37/XRCC3/CCNF	14
GO:1902117	positive regulation of organelle assembly	18/1996	67/18722	0.000163572	0.003028707	0.002568643	PAN3/PIP4K2A/CEP295/CNOT6L/RAB3GAP2/STX18/CENPJ/RAB3GAP1/GPSM2/HTT/CNOT2/PLK4/TAPT1/CEP135/ASAP1/ARHGAP35/CCDC88A/CCP110	18
GO:0007076	mitotic chromosome condensation	8/1996	17/18722	0.000164908	0.003028707	0.002568643	NCAPD3/SMC4/SMC2/NCAPG/NUSAP1/NCAPH/TENT4A/NCAPD2	8
GO:0008340	determination of adult lifespan	8/1996	17/18722	0.000164908	0.003028707	0.002568643	INPP5D/LRRK2/MSH2/RAD54B/MSH6/PRDM2/IDE/RAD54L	8
GO:0036092	phosphatidylinositol-3-phosphate biosynthetic process	8/1996	17/18722	0.000164908	0.003028707	0.002568643	ATM/INPP4A/SYNJ1/PIK3C3/PIK3CD/PIK3CA/FIG4/INPP4B	8
GO:0007020	microtubule nucleation	12/1996	35/18722	0.000166414	0.003046398	0.002583647	TUBGCP3/CLASP1/CEP192/PAK1/CKAP5/ARHGEF7/CENPJ/CLASP2/TUBGCP5/RANBP9/TPX2/NIN	12
GO:0009615	response to virus	62/1996	367/18722	0.000167296	0.003052613	0.002588918	WDFY4/IRAK3/NLRC5/MAPK14/PUM2/BCL2/LYST/RNF216/USP15/SETD2/IRF2/ATG7/LSM14A/GBF1/URI1/SKP2/ANKRD17/IL17RA/CARD8/SIN3A/IKBKB/XPR1/TRIM44/PPM1B/ITCH/DDX60/IFI44L/ZMYND11/TRIM5/SLFN13/STMN1/NPLOC4/PUM1/ELMOD2/DHX9/POU2F2/TBK1/CRCP/SMAD3/CDK6/IFI44/STAT2/TRIM56/MAP3K14/ATF2/TRIM22/IFNLR1/SLFN11/ZC3HAV1/PARP9/DDX17/TRAF3/HERC5/IFI16/EXT1/IFNGR1/AGBL4/PLSCR1/MX2/TLR2/EIF2AK2/PTPRC	62
GO:0070534	protein K63-linked ubiquitination	16/1996	56/18722	0.000170994	0.003109993	0.002637582	UBE2E2/UBE2E3/RNF4/RNF168/HECTD1/PRKN/ITCH/WWP2/TRIM5/TRIM56/PELI1/UBE2T/NEDD4/UBR5/TRIP12/TRAF3	16
GO:0035335	peptidyl-tyrosine dephosphorylation	23/1996	97/18722	0.000174175	0.003157631	0.002677983	SSH2/PALD1/RNGTT/EYA3/PTPRA/PTPRJ/CDC14A/UBASH3B/PTPRE/PTPN2/SSH1/MTMR3/MTMR1/PGP/CDC25C/CDC14B/CDKN3/PTPN9/PTEN/PTPN4/PTPN14/PTPRM/PTPRC	23
GO:0061982	meiosis I cell cycle process	29/1996	135/18722	0.000175541	0.003172154	0.0026903	RAD51B/BRCA2/BRIP1/MSH3/ATM/MND1/MRE11/FANCD2/RAD51AP1/CENPC/FOXJ3/TOP2A/AGO4/RMI1/MSH5/SGO2/RAD54B/MSH6/FANCM/NDC1/CDC25C/RAD50/UBR2/CCNE2/RAD54L/FBXO5/SGO1/RAD21/PTTG1	29
GO:0006354	DNA-templated transcription, elongation	22/1996	91/18722	0.000177166	0.003191259	0.002706503	ARID1B/CCNT2/EZH2/SETD5/SCAF8/ERCC6/SETD2/DDX39B/CHEK1/ELP4/CDK13/EAF2/RNF168/ARID1A/ZMYND11/TCERG1/SUPT16H/CDC73/SERTAD2/WDR43/PADI2/GTF2F2	22
GO:0051494	negative regulation of cytoskeleton organization	33/1996	162/18722	0.00018992	0.003399807	0.002883372	NAV3/SSH2/BRCA1/DYRK1A/EPS8/CLASP1/ARHGAP6/CDK5RAP2/ARFGEF1/ATXN7/SMAD4/CKAP2/KAT2B/ARHGEF7/PRKN/PRKCD/CLASP2/TBCD/CARMIL1/TTBK2/STMN1/SSH1/PIK3CA/TPX2/APC/TRIM37/SWAP70/TAOK1/WASF2/SNCA/RDX/CCNF/PIK3R1	33
GO:0045017	glycerolipid biosynthetic process	46/1996	252/18722	0.000190482	0.003399807	0.002883372	PLA2G4A/INPP5D/PLCG2/ATM/FAR1/PIP5K1A/FBXW7/SOCS6/INPP4A/LCLAT1/CHKA/TTC7A/CEPT1/PIP4K2A/PIP5K1B/SYNJ1/AGPAT5/SMG1/PLD1/PIGN/PIK3C3/PIK3CD/PIGF/LPIN2/CHPT1/INPP5F/PIK3CA/TTC7B/MTMR3/LPGAT1/ETNK1/MTMR1/SELENOI/FIG4/SACM1L/PI4KA/PIGL/FAM126A/IP6K1/INPP4B/PIGU/PTEN/LPCAT2/ABHD3/PLSCR1/PIK3R1	46
GO:0010506	regulation of autophagy	55/1996	317/18722	0.000190559	0.003399807	0.002883372	EXOC4/UVRAG/ITPR1/VPS13D/RPTOR/BCL2/ATM/LRRK2/FBXW7/PIP4K2A/HERC1/TAB2/C9orf72/TBC1D14/ATG7/SREBF2/SESN1/NOD1/SMG1/GSK3B/RAB3GAP2/SPTLC2/MTOR/RAB3GAP1/PRKN/DNM1L/FOXK1/TRIM5/EPM2A/HTT/PIK3CA/MTMR3/DEPDC5/TBK1/CLEC16A/ABL1/ATF6/ATP6V1H/FOXK2/NEDD4/KLHL22/FOXO3/SOGA1/NPC1/MAPK8/TRIM22/ROCK1/VPS13C/SESN3/SCFD1/RHEB/SNCA/FOXO1/IFI16/WAC	55
GO:0031055	chromatin remodeling at centromere	6/1996	10/18722	0.000209259	0.003721639	0.003156318	CENPP/HELLS/ITGB3BP/NASP/HJURP/OIP5	6
GO:0032204	regulation of telomere maintenance	20/1996	80/18722	0.000211984	0.003758195	0.003187321	HDAC8/TNKS/ATR/HMBOX1/XRN1/ATM/MRE11/NEK7/SMG6/PARN/SMG1/TNKS2/POT1/HNRNPD/MAP3K4/AURKB/FBXO4/RAD50/ATRX/XRCC5	20
GO:0010762	regulation of fibroblast migration	12/1996	36/18722	0.000225582	0.003986707	0.003381122	PRKCE/SLC8A1/APPL2/FER/PAK1/WDPCP/PTK2/ARHGEF7/APPL1/RCC2/ADIPOR2/RFFL	12
GO:0045860	positive regulation of protein kinase activity	64/1996	386/18722	0.000227491	0.004007836	0.003399041	STK3/BMPR1A/JAK2/MAP3K5/CLSPN/FGD2/RPTOR/CCNT2/EZH2/RICTOR/PAK1/LRRK2/FBXW7/STRADA/ERCC6/SYK/PIBF1/PRKAG2/MAP2K5/TAB2/PTK2/PKD2/TIAM1/DLG1/CCND3/CCNY/MTOR/ECT2/RAPGEF2/MNAT1/ADNP/PRKCD/TNFRSF10B/DIPK2A/PIK3R5/TAOK3/ABI1/PIK3CA/MAP3K4/ABL1/MAP2K1/TPX2/CKS1B/KIF14/IL18/CENPE/DBF4B/LRP8/AKAP13/TAOK1/INSR/IGF1/CCDC88A/INCENP/DOCK3/ROR2/TGFBR2/SNCA/XRCC5/MAP2K6/RAP1A/PTPRC/CCNB1/SLC11A1	64
GO:0007030	Golgi organization	32/1996	157/18722	0.000233121	0.004081438	0.003461463	ATP8B4/USP6NL/DYM/BCAS3/VTI1A/VRK1/CLASP1/TRAPPC12/ARFGEF1/LRRK2/ARMH3/HACE1/STX16/GBF1/ARHGEF7/STX18/FBXW8/CDK1/GAK/CLASP2/ARHGAP21/GOLPH3/STX6/HUWE1/HTT/NPLOC4/ATL3/TRAPPC8/MAP2K1/ATL2/GCC2/UBXN2B	32
GO:0070646	protein modification by small protein removal	32/1996	157/18722	0.000233121	0.004081438	0.003461463	BABAM2/USP9Y/SENP6/STAMBPL1/USP34/ASXL1/USP15/ATXN7/UIMC1/USP1/USP25/USP48/TRRAP/USP24/USP37/CDK1/PRKN/USP12/MYSM1/USP32/USP47/TANK/ITCH/SUPT3H/SENP7/SENP5/OTULIN/USP31/USP45/USP3/USP53/USPL1	32
GO:0035561	regulation of chromatin binding	9/1996	22/18722	0.000238108	0.004155796	0.003524526	HMBOX1/CTBP2/PPP3CA/BTAF1/GMNN/ZNF618/DDX11/WAPL/PARP9	9
GO:0070192	chromosome organization involved in meiotic cell cycle	18/1996	69/18722	0.000244642	0.004256612	0.003610028	BRIP1/NCAPD3/SMC4/SMC2/MRE11/FANCD2/BUB1B/AGO4/BUB1/SGO2/NDC1/RAD50/ATRX/CCNE2/NCAPD2/INCENP/SGO1/RAD21	18
GO:0048041	focal adhesion assembly	21/1996	87/18722	0.000252095	0.004359306	0.003697123	MAP4K4/BCAS3/FMN1/CLASP1/ROCK2/ARHGAP6/BCL2/PIP5K1A/WDPCP/PTPRA/PTPRJ/PTK2/ARHGEF7/CLASP2/PEAK1/ABL1/SMAD3/RCC2/PTEN/ROCK1/MACF1	21
GO:0061014	positive regulation of mRNA catabolic process	21/1996	87/18722	0.000252095	0.004359306	0.003697123	PAN3/FTO/TUT4/ROCK2/CPEB3/DIS3L2/PARN/GIGYF2/CNOT6L/CELF1/TNRC6A/RC3H1/EXOSC8/TENT4A/HNRNPD/PUM1/CNOT2/SAMD4A/TNRC6B/ZC3HAV1/ROCK1	21
GO:0010761	fibroblast migration	14/1996	47/18722	0.000266551	0.00458109	0.003885218	PRKCE/SLC8A1/APPL2/FER/PIP5K1A/PAK1/WDPCP/PTK2/ARHGEF7/APPL1/RCC2/ADIPOR2/RFFL/ARID5B	14
GO:0032008	positive regulation of TOR signaling	14/1996	47/18722	0.000266551	0.00458109	0.003885218	AKT3/RPTOR/RICTOR/SLC38A9/MIOS/FNIP1/GOLPH3/PIK3CA/CLEC16A/SIK3/GPR137C/KLHL22/RHEB/WAC	14
GO:0034453	microtubule anchoring	10/1996	27/18722	0.00028321	0.004849965	0.00411325	CLASP1/CEP57/BICD1/GSK3B/CLASP2/CEP350/PEX14/PCM1/GCC2/NIN	10
GO:1903320	regulation of protein modification by small protein conjugation or removal	44/1996	242/18722	0.000283921	0.004849965	0.00411325	PRKCE/HDAC8/BRCA1/FANCI/WDR70/MYCBP2/HDAC4/GLMN/LRRK2/FBXW7/CHFR/ATG5/PIAS1/BTRC/RNF111/MTBP/MTOR/SKP2/PRKN/COMMD1/TRIM44/TANK/ITCH/HUWE1/UBA2/OGT/CUL3/FANCM/ABL1/FBXO4/PRMT3/CDC14B/PELI1/UBE3A/N4BP1/UBR5/TRIP12/SAE1/PTEN/MAD2L1/GCLC/FBXO5/UBE2C/TGFBR1	44
GO:1902903	regulation of supramolecular fiber organization	63/1996	382/18722	0.00029424	0.005010989	0.004249814	NAV3/SSH2/PRKCE/FCHSD2/FMN1/DYRK1A/EPS8/CLASP1/ROCK2/ARHGAP6/FER/CDK5RAP2/NCK2/ARFGEF1/RICTOR/PAK1/ATXN7/C9orf72/LPAR1/SMAD4/DLG1/RASA1/CKAP2/ARFIP1/CKAP5/MTOR/ARHGEF7/ABI2/LATS1/PRKN/PRKCD/CLASP2/TBCD/EVL/CARMIL1/TTBK2/STMN1/SSH1/PIK3CA/ABL1/SMAD3/TPX2/PREX1/APC/ALMS1/HCK/AKAP13/SWAP70/NCK1/ARHGAP35/RB1/TAOK1/ROCK1/NIN/CCDC88A/MTSS1/WASF2/SNCA/RDX/BAIAP2/PIK3R1/TGFBR1/CYFIP1	63
GO:0031110	regulation of microtubule polymerization or depolymerization	21/1996	88/18722	0.000298332	0.005050086	0.004282972	NAV3/DYRK1A/CLASP1/CDK5RAP2/PAK1/ATXN7/CKAP2/CKAP5/ARHGEF7/CLASP2/TBCD/TTBK2/STMN1/SKA2/ABL1/TPX2/MAPRE2/APC/TAOK1/NIN/SNCA	21
GO:0050779	RNA destabilization	21/1996	88/18722	0.000298332	0.005050086	0.004282972	PAN3/FTO/TUT4/ROCK2/CPEB3/DIS3L2/PARN/GIGYF2/CNOT6L/CELF1/TNRC6A/ZC3H18/RC3H1/EXOSC8/TENT4A/HNRNPD/PUM1/CNOT2/SAMD4A/TNRC6B/ROCK1	21
GO:0051294	establishment of spindle orientation	12/1996	37/18722	0.000301739	0.005071362	0.004301017	CLASP1/CDK5RAP2/MCPH1/FBXW11/NDC80/PAFAH1B1/GPSM2/HTT/MAP4/CENPA/MAD2L1/UBXN2B	12
GO:1904358	positive regulation of telomere maintenance via telomere lengthening	12/1996	37/18722	0.000301739	0.005071362	0.004301017	TNKS/ATR/HMBOX1/ATM/NEK7/PARN/TNKS2/POT1/MAP3K4/AURKB/FBXO4/XRCC5	12
GO:0046856	phosphatidylinositol dephosphorylation	11/1996	32/18722	0.000302296	0.005071362	0.004301017	INPP5D/SYNJ1/MTMR10/INPP5F/MTMR3/INPP5B/MTMR1/FIG4/SACM1L/INPP4B/PTEN	11
GO:0061013	regulation of mRNA catabolic process	33/1996	166/18722	0.000304501	0.005093146	0.004319492	PRKCA/PAN3/FTO/TUT4/ROCK2/MAPK14/PUM2/TAF15/LARP4B/NBAS/CPEB3/DIS3L2/PARN/GIGYF2/CNOT6L/CELF1/MTOR/TNRC6A/SECISBP2/RC3H1/PRKCD/EXOSC8/TENT4A/HNRNPD/PUM1/CNOT2/DHX9/FUS/SAMD4A/TNRC6B/ZC3HAV1/ROCK1/SLC11A1	33
GO:0043414	macromolecule methylation	54/1996	316/18722	0.000319898	0.005334789	0.004524429	AUTS2/HELLS/SMYD3/NSD2/BRCA1/METTL15/NSD1/KDM6A/TET2/EZH2/SETD5/ATF7IP/ASH1L/SETD2/PAXBP1/EHMT1/TRMT11/RIF1/FBXO11/SMAD4/THADA/IWS1/EED/MTF2/TET3/SUZ12/KMT2E/CAMKMT/DNMT1/PCMTD1/KMT2C/CTCF/MGMT/PIK3CA/NSUN6/VIRMA/OGT/TFB1M/NSD3/THUMPD2/GATAD2A/NSUN3/PRMT3/SETD3/ATRX/PRDM2/METTL4/TARBP1/CREBBP/SNW1/PPM1D/EEF1AKMT2/METTL8/CSKMT	54
GO:0007044	cell-substrate junction assembly	22/1996	95/18722	0.000341204	0.005673275	0.004811498	MAP4K4/BCAS3/FMN1/CLASP1/ROCK2/ARHGAP6/BCL2/PIP5K1A/WDPCP/PTPRA/PTPRJ/PTK2/ARHGEF7/DST/CLASP2/PEAK1/ABL1/SMAD3/RCC2/PTEN/ROCK1/MACF1	22
GO:0048639	positive regulation of developmental growth	34/1996	174/18722	0.000347925	0.00576796	0.0048918	DISC1/CHD7/BMPR1A/MAPK14/BCL2/MEF2C/PAK1/PRKDC/DDX39B/CELF1/ITSN2/NIPBL/DSCAM/MTOR/SMURF1/ADNP/CDK1/PRKN/SLC23A2/RUFY3/PAFAH1B1/NEDD4L/PPARD/SHTN1/GOLGA4/RAB11A/PARP2/INSR/IGF1/MACF1/HAMP/TGFBR2/CCNB1/CYFIP1	34
GO:0031050	dsRNA processing	15/1996	54/18722	0.000379329	0.006251695	0.005302055	RMRP/TUT4/PUM2/NCOR2/SMAD2/AGO4/AGO3/PPP3CA/ZC3H7A/NCOR1/PUM1/MAP2K1/SMAD3/DROSHA/DDX5	15
GO:0070918	production of small RNA involved in gene silencing by RNA	15/1996	54/18722	0.000379329	0.006251695	0.005302055	RMRP/TUT4/PUM2/NCOR2/SMAD2/AGO4/AGO3/PPP3CA/ZC3H7A/NCOR1/PUM1/MAP2K1/SMAD3/DROSHA/DDX5	15
GO:0032984	protein-containing complex disassembly	41/1996	224/18722	0.00038979	0.006405325	0.005432349	NAV3/UVRAG/EPS8/CLASP1/IRAK3/ARID2/SCAF8/NCKAP5/ATXN7/SYNJ1/KLC1/SNX14/KIF2A/GSK3B/CKAP2/CKAP5/SETX/GAK/ARID1A/CLASP2/CARMIL1/RUBCNL/SCAF4/TTBK2/STMN1/KIF18B/VTA1/PIK3CA/CLEC16A/SUPT16H/TPX2/MICAL3/APC/PEX14/KIF2C/SWAP70/EPG5/TAOK1/INSR/KIF18A/RDX	41
GO:0035303	regulation of dephosphorylation	27/1996	128/18722	0.000392884	0.006437348	0.005459507	JAK2/ROCK2/MEF2C/PPP6R2/PPP6R3/SMG6/URI1/GSK3B/MASTL/MTOR/SPPL3/PPP1R12A/PRKCD/IKBKB/SMG7/MGAT5/HTT/MTMR3/PPARGC1B/SMAD3/MTMR1/CDCA2/BOD1L1/SWAP70/ROCK1/SLC39A10/PTPRC	27
GO:0010613	positive regulation of cardiac muscle hypertrophy	12/1996	38/18722	0.000398608	0.006512142	0.005522941	PRKCA/MEF2A/ROCK2/DDX39B/CAMK2D/PPP3CA/MTOR/IL6ST/PARP2/ROCK1/IGF1/HAMP	12
GO:0031668	cellular response to extracellular stimulus	44/1996	246/18722	0.000409942	0.006661338	0.005649473	BRIP1/TNKS/MAP3K5/RPTOR/BCL2/LRRK2/PRKAG2/ATG5/MIOS/NCOA1/ATG7/SREBF2/SESN1/WRN/FNIP1/MTOR/TNRC6A/PIK3C3/SKP2/ADNP/STK24/XPR1/DNM1L/VPS41/MTMR3/DEPDC5/CLEC16A/SIK2/TRIM24/SNW1/FOXO3/CBL/PPM1D/MAPK8/BMT2/MDM2/ARHGAP35/SESN3/MAX/FOXO1/IFI16/LYN/EIF2AK2/PTPRC	44
GO:0006336	DNA replication-independent nucleosome assembly	11/1996	33/18722	0.000410111	0.006661338	0.005649473	CENPP/HAT1/ITGB3BP/RBBP4/NASP/ASF1B/CABIN1/ATRX/HJURP/UBN2/OIP5	11
GO:0000729	DNA double-strand break processing	8/1996	19/18722	0.000421585	0.006818993	0.00578318	BRIP1/WDR70/MRE11/BLM/DNA2/RNF138/SMARCAD1/RBBP8	8
GO:0046626	regulation of insulin receptor signaling pathway	17/1996	66/18722	0.000423751	0.006818993	0.00578318	NCOA5/PAK1/PIP4K2A/PRKCB/CCND3/PRKCD/PTPRE/PTPN2/OGT/SIK2/OPA1/NCK1/SORL1/SESN3/ENPP1/PIK3R1/NUCKS1	17
GO:2000573	positive regulation of DNA biosynthetic process	17/1996	66/18722	0.000423751	0.006818993	0.00578318	TNKS/ATR/RFC3/HMBOX1/ATM/NEK7/DDX39B/PCNA/PARN/TNKS2/POT1/NVL/MAP3K4/AURKB/FBXO4/RFC4/XRCC5	17
GO:0061157	mRNA destabilization	20/1996	84/18722	0.00042467	0.006818993	0.00578318	PAN3/FTO/TUT4/ROCK2/CPEB3/DIS3L2/PARN/GIGYF2/CNOT6L/CELF1/TNRC6A/RC3H1/EXOSC8/TENT4A/HNRNPD/PUM1/CNOT2/SAMD4A/TNRC6B/ROCK1	20
GO:0030330	DNA damage response, signal transduction by p53 class mediator	18/1996	72/18722	0.000431249	0.006904893	0.005856032	BRCA2/ATR/DYRK1A/ATM/CHEK2/CASP2/GTSE1/MDM4/SP100/ATRX/SPRED2/FOXO3/PPM1D/SPRED1/MDM2/E2F7/CRADD/DDX5	18
GO:0007127	meiosis I	27/1996	129/18722	0.000447301	0.007141562	0.006056751	RAD51B/BRCA2/BRIP1/MSH3/ATM/MND1/MRE11/FANCD2/RAD51AP1/CENPC/FOXJ3/TOP2A/AGO4/RMI1/MSH5/SGO2/RAD54B/FANCM/NDC1/RAD50/UBR2/CCNE2/RAD54L/FBXO5/SGO1/RAD21/PTTG1	27
GO:0030518	intracellular steroid hormone receptor signaling pathway	25/1996	116/18722	0.000452199	0.007199314	0.00610573	BRCA1/JAK2/KDM4C/PLPP1/PAK1/NCOR2/STRN3/FOXP1/SKP2/PIAS2/LATS1/ARID1A/ARNTL/NCOR1/CNOT2/PPARGC1B/UBE3A/NEDD4/CLOCK/UBR5/TRERF1/NR3C1/PADI2/DDX17/DDX5	25
GO:0030111	regulation of Wnt signaling pathway	55/1996	328/18722	0.000457603	0.007264772	0.006161245	WWOX/STK3/DISC1/TNKS/LRRK1/UBAC2/NLK/MAPK14/USP34/INVS/LRRK2/FAM53B/TBL1XR1/GNAQ/RECK/BTRC/TIAM1/GSK3B/TNKS2/CCNY/LATS1/PRKN/ARNTL/USP47/PPM1B/HMGXB4/CSNK1G1/TMEM131L/SMURF2/SKI/IFT80/WLS/KPNA1/CTNND1/SPIN1/ABL1/SMAD3/OTULIN/ASPM/CDC73/TLE4/VGLL4/CHD8/APC/UBR5/FOXO3/DEPDC1B/ZEB2/JADE1/TCF7L2/MACF1/ROR2/EDA/TLR2/RNF213	55
GO:0009267	cellular response to starvation	31/1996	156/18722	0.000459504	0.007274408	0.006169417	MAP3K5/RPTOR/BCL2/LRRK2/PRKAG2/ATG5/MIOS/ATG7/SREBF2/SESN1/WRN/FNIP1/MTOR/TNRC6A/PIK3C3/STK24/XPR1/VPS41/MTMR3/DEPDC5/CLEC16A/SIK2/FOXO3/PPM1D/MAPK8/BMT2/SESN3/MAX/FOXO1/IFI16/EIF2AK2	31
GO:0043401	steroid hormone mediated signaling pathway	28/1996	136/18722	0.000469025	0.007389805	0.006267285	BRCA1/JAK2/KDM4C/PLPP1/PAK1/NCOR2/STRN3/FOXP1/SKP2/PIAS2/LATS1/ARID1A/ARNTL/NR2C1/NCOR1/CNOT2/ESRRG/PPARGC1B/PPARD/UBE3A/NEDD4/CLOCK/UBR5/TRERF1/NR3C1/PADI2/DDX17/DDX5	28
GO:0072331	signal transduction by p53 class mediator	32/1996	163/18722	0.000469424	0.007389805	0.006267285	BRCA2/WWOX/FHIT/ATR/DYRK1A/BCL2/ATM/CHEK2/CHEK1/CASP2/KAT6A/MTOR/PRKN/GTSE1/MSH2/MDM4/SP100/AURKB/ATRX/TRIM24/SPRED2/SNW1/FOXO3/PPM1D/SPRED1/MDM2/RFFL/E2F7/IFI16/MAP2K6/CRADD/DDX5	32
GO:0042147	retrograde transport, endosome to Golgi	21/1996	91/18722	0.000484418	0.00760455	0.00644941	VTI1A/RIC1/TBC1D5/HEATR5B/ERC1/LRRK2/TRAPPC10/EIPR1/VPS53/TBC1D14/STX16/GBF1/ARFIP1/VPS54/ANKFY1/PRKN/DENND5A/STX6/SNX1/EVI5/GCC2	21
GO:0001701	in utero embryonic development	60/1996	367/18722	0.000509263	0.007972302	0.0067613	RAD51B/BRCA2/STK3/CHST11/CHD7/BMPR1A/NCAPG2/GINS1/APBA1/TANC2/STIL/RNASEH2B/SETD2/FUT8/NCOA1/ATP11A/RRM2/SMAD2/MBNL1/CHEK1/N4BP2L2/PKD2/SMAD4/C2CD3/BIRC6/FBXW8/CCM2/LATS1/HECTD1/NASP/ASF1B/SIN3A/MSH2/SP3/MYO1E/CNOT2/CUL3/BPTF/MAN2A1/MAP2K1/INPP5B/CMIP/SMAD3/CASP8/PLK4/XRCC2/LPAR6/CHD8/CUL4A/ALKBH1/RBBP8/ATF2/UNK/IGF1/E2F7/E2F8/TGFBR2/AGBL4/TGFBR1/CCNB1	60
GO:0032386	regulation of intracellular transport	56/1996	337/18722	0.000513318	0.008013469	0.006796214	BARD1/JAK2/BCAS3/C2CD5/CTDSPL2/KIF20B/UBAC2/MAPK14/PAK1/LRRK2/FBXW7/SETD2/EIPR1/SEC24B/SREBF2/GSK3B/IWS1/ARFIP1/ECT2/STX18/CDK1/PPP1R12A/PRKN/PRKCD/DNAJC13/RUFY3/UBE2G2/RHOT1/HUWE1/NUP153/SUFU/INPP5F/CPSF6/DHX9/SP100/XPO4/MFF/XPO1/MAP2K1/SMAD3/BORCS5/NEDD4/UBR5/SAE1/MAPK8/PCM1/NUP58/MDM2/GCC2/TCF7L2/SORL1/SCFD1/PTPN14/RDX/MX2/PIK3R1	56
GO:0014742	positive regulation of muscle hypertrophy	12/1996	39/18722	0.000520465	0.008102535	0.006871751	PRKCA/MEF2A/ROCK2/DDX39B/CAMK2D/PPP3CA/MTOR/IL6ST/PARP2/ROCK1/IGF1/HAMP	12
GO:2000058	regulation of ubiquitin-dependent protein catabolic process	32/1996	164/18722	0.00052475	0.008146664	0.006909177	FHIT/DISC1/GLMN/COP1/LRRK2/FBXW7/AGTPBP1/ANKIB1/CHFR/PIAS1/PTK2/ZYG11B/GSK3B/SMURF1/FBXW8/LATS1/HECTD1/PRKN/COMMD1/SUFU/OGT/XPO1/UBE3A/N4BP1/PTEN/MDM2/UBE2K/PBK/GCLC/RNF217/AGBL4/WAC	32
GO:0000289	nuclear-transcribed mRNA poly(A) tail shortening	10/1996	29/18722	0.000550893	0.008528977	0.007233416	PAN3/TUT4/CPEB3/PARN/CNOT6L/TNRC6A/TENT4A/CNOT2/SAMD4A/TNRC6B	10
GO:0010810	regulation of cell-substrate adhesion	40/1996	221/18722	0.000574799	0.008874646	0.007526577	PRKCE/DISC1/MAP4K4/JAK2/BCAS3/FMN1/CLASP1/ROCK2/ARHGAP6/BCL2/CASK/WDPCP/PTPRA/PTPRJ/UTRN/PTK2/GSK3B/RASA1/ARHGEF7/RREB1/CLASP2/TBCD/CARMIL1/NF1/PLEKHA2/PEAK1/CDKN2A/ABL1/SMAD3/CDK6/PREX1/RIN2/GCNT2/RCC2/PTEN/ROCK1/MACF1/DOCK5/PIK3R1/NEXMIF	40
GO:0010332	response to gamma radiation	15/1996	56/18722	0.000580488	0.0089135	0.007559529	BRCA2/ATR/BCL2/ATM/FANCD2/CHEK2/PRKDC/ERCC6/WRN/MAP3K20/XRCC2/CBL/MDM2/XRCC5/PTPRC	15
GO:0051653	spindle localization	15/1996	56/18722	0.000580488	0.0089135	0.007559529	CLASP1/CDK5RAP2/MCPH1/NUSAP1/FBXW11/CLASP2/NDC80/PAFAH1B1/GPSM2/HTT/ASPM/MAP4/CENPA/MAD2L1/UBXN2B	15
GO:0034655	nucleobase-containing compound catabolic process	65/1996	407/18722	0.000582425	0.008918873	0.007564087	PRKCA/FHIT/PAN3/FTO/DPYD/TENT2/TUT4/ROCK2/XRN1/PDE7A/MAPK14/PUM2/TAF15/ATM/LARP4B/NBAS/RNASEH2B/SND1/CECR2/CPEB3/ENTPD1/DIS3L2/SMG6/PARN/DNA2/GIGYF2/PDE8A/SMG1/AGO4/AGO3/DERA/CNOT6L/CELF1/NT5C2/MTOR/TNRC6A/SECISBP2/ZC3H18/RC3H1/PRKCD/DUT/SMG7/EXOSC8/UPF2/TENT4A/SLFN13/HNRNPD/PUM1/CNOT2/DHX9/FUS/SAMD4A/TNRC6B/DROSHA/TTC37/EXOG/FEN1/PDE5A/ZC3HAV1/ROCK1/CNOT10/ENPP1/DDX5/PDE4D/SLC11A1	65
GO:0040029	regulation of gene expression, epigenetic	23/1996	105/18722	0.000590228	0.009013808	0.007644601	HELLS/BRCA1/FAM172A/CDYL/ARID1B/EZH2/HDAC4/ATF7IP/GLMN/EPC1/SMCHD1/CHEK1/KAT2B/ARID1A/CGGBP1/DNMT1/CTCF/TASOR/PPHLN1/SERTAD2/PPM1D/PADI2/IFI16	23
GO:0051607	defense response to virus	46/1996	265/18722	0.000605124	0.009171095	0.007777995	NLRC5/PUM2/BCL2/LYST/RNF216/USP15/SETD2/IRF2/ATG7/LSM14A/SKP2/ANKRD17/CARD8/SIN3A/TRIM44/PPM1B/ITCH/DDX60/IFI44L/ZMYND11/TRIM5/SLFN13/NPLOC4/PUM1/ELMOD2/DHX9/TBK1/CRCP/STAT2/TRIM56/MAP3K14/TRIM22/IFNLR1/SLFN11/ZC3HAV1/PARP9/DDX17/TRAF3/HERC5/IFI16/AGBL4/PLSCR1/MX2/TLR2/EIF2AK2/PTPRC	46
GO:0140546	defense response to symbiont	46/1996	265/18722	0.000605124	0.009171095	0.007777995	NLRC5/PUM2/BCL2/LYST/RNF216/USP15/SETD2/IRF2/ATG7/LSM14A/SKP2/ANKRD17/CARD8/SIN3A/TRIM44/PPM1B/ITCH/DDX60/IFI44L/ZMYND11/TRIM5/SLFN13/NPLOC4/PUM1/ELMOD2/DHX9/TBK1/CRCP/STAT2/TRIM56/MAP3K14/TRIM22/IFNLR1/SLFN11/ZC3HAV1/PARP9/DDX17/TRAF3/HERC5/IFI16/AGBL4/PLSCR1/MX2/TLR2/EIF2AK2/PTPRC	46
GO:0046824	positive regulation of nucleocytoplasmic transport	16/1996	62/18722	0.000605423	0.009171095	0.007777995	JAK2/CTDSPL2/MAPK14/GSK3B/ECT2/CDK1/PRKCD/CPSF6/DHX9/XPO4/SMAD3/NEDD4/UBR5/MDM2/TCF7L2/PIK3R1	16
GO:0003300	cardiac muscle hypertrophy	22/1996	99/18722	0.000625372	0.009447827	0.008012692	PRKCA/MEF2A/ROCK2/EZH2/HDAC4/PAK1/DDX39B/CAMK2D/TIAM1/SMAD4/PPP3CA/MTOR/INPP5F/SMAD3/IL6ST/PARP2/AKAP13/ROCK1/IGF1/HAMP/MAP2K4/FOXO1	22
GO:0000956	nuclear-transcribed mRNA catabolic process	24/1996	112/18722	0.000635204	0.009550904	0.008100111	PAN3/TENT2/TUT4/XRN1/ATM/NBAS/CPEB3/DIS3L2/SMG6/PARN/SMG1/CNOT6L/TNRC6A/SECISBP2/RC3H1/SMG7/EXOSC8/UPF2/TENT4A/CNOT2/SAMD4A/TNRC6B/TTC37/DDX5	24
GO:0006896	Golgi to vacuole transport	8/1996	20/18722	0.000637293	0.009550904	0.008100111	CCDC91/VTI1A/VPS54/ANKFY1/GAK/AP1G1/AP3S2/SORT1	8
GO:0046931	pore complex assembly	8/1996	20/18722	0.000637293	0.009550904	0.008100111	NUP107/NUP205/NUP153/NDC1/P2RX7/NUP93/NUP98/ANO6	8
GO:0031669	cellular response to nutrient levels	39/1996	215/18722	0.000639586	0.009559771	0.008107631	BRIP1/TNKS/MAP3K5/RPTOR/BCL2/LRRK2/PRKAG2/ATG5/MIOS/NCOA1/ATG7/SREBF2/SESN1/WRN/FNIP1/MTOR/TNRC6A/PIK3C3/STK24/XPR1/DNM1L/VPS41/MTMR3/DEPDC5/CLEC16A/SIK2/TRIM24/SNW1/FOXO3/CBL/PPM1D/MAPK8/BMT2/MDM2/SESN3/MAX/FOXO1/IFI16/EIF2AK2	39
GO:0051098	regulation of binding	59/1996	363/18722	0.000655309	0.009768795	0.008284904	STK3/DISC1/TNKS/JAK2/NSD1/HMBOX1/PLCL1/HDAC4/PLCL2/LRRK2/FBXW7/C9orf72/UBASH3B/SMAD2/TIAM1/SMAD4/CTBP2/DTNBP1/GSK3B/TEX14/PPP3CA/ARHGEF7/BTAF1/RAPGEF2/ADNP/GMNN/SPPL3/PRKN/PRKCD/RSF1/SIN3A/MARK3/HMGB2/TTBK2/NVL/ZNF618/STMN1/SKI/DHX9/SP100/ABL1/DDX11/AURKB/SMAD3/WAPL/PEX14/HJURP/MAPK8/IDE/EPB41/RB1/ROCK1/TCF7L2/IGF1/SORL1/PARP9/IFI16/NUCKS1/TGFBR1	59
GO:0045132	meiotic chromosome segregation	21/1996	93/18722	0.000658468	0.009789921	0.008302821	BRIP1/SMC4/SMC2/MRE11/FANCD2/CENPC/BUB1B/CHFR/TOP2A/AGO4/RMI1/BUB1/NUF2/SGO2/FANCM/NDC1/TTK/CCNE2/SGO1/RAD21/PTTG1	21
GO:0051293	establishment of spindle localization	14/1996	51/18722	0.000670669	0.009945015	0.008434356	CLASP1/CDK5RAP2/MCPH1/NUSAP1/FBXW11/CLASP2/NDC80/PAFAH1B1/GPSM2/HTT/MAP4/CENPA/MAD2L1/UBXN2B	14
GO:0016579	protein deubiquitination	28/1996	139/18722	0.000675518	0.009990548	0.008472973	BABAM2/USP9Y/STAMBPL1/USP34/ASXL1/USP15/ATXN7/UIMC1/USP1/USP25/USP48/TRRAP/USP24/USP37/CDK1/PRKN/USP12/MYSM1/USP32/USP47/TANK/ITCH/SUPT3H/OTULIN/USP31/USP45/USP3/USP53	28
GO:0032259	methylation	59/1996	364/18722	0.000702677	0.010364946	0.008790499	AUTS2/HELLS/SMYD3/NSD2/BRCA1/METTL15/NSD1/KDM6A/MTAP/TET2/EZH2/SETD5/ATF7IP/ASH1L/SETD2/PAXBP1/EHMT1/TRMT11/RIF1/FBXO11/SMAD4/THADA/IWS1/TYMS/EED/MTF2/MTR/TET3/SUZ12/KMT2E/CAMKMT/DNMT1/PCMTD1/KMT2C/CTCF/MGMT/PIK3CA/NSUN6/VIRMA/OGT/TFB1M/NSD3/THUMPD2/GATAD2A/NSUN3/SMYD4/PRMT3/SETD3/ATRX/PRDM2/METTL4/TARBP1/CREBBP/SNW1/PPM1D/BMT2/EEF1AKMT2/METTL8/CSKMT	59
GO:0099504	synaptic vesicle cycle	34/1996	181/18722	0.000731596	0.010763267	0.009128315	SYNDIG1/NLGN4Y/DENND1A/APBA1/LRRK2/CASK/ERC2/SYNJ1/KIAA1109/AP3B1/BTBD9/PRKCB/CTBP2/DTNBP1/GSK3B/ITSN2/PLD1/RAB3GAP1/GAK/DNM1L/CADPS2/FBXL20/PPP3CC/PICALM/PPP3CB/STXBP5/DNM3/SYT6/PTEN/ROCK1/SNCA/RAP1A/PCLO/CYFIP1	34
GO:0006368	transcription elongation from RNA polymerase II promoter	17/1996	69/18722	0.000737534	0.01079411	0.009154473	ARID1B/EZH2/SETD2/CHEK1/ELP4/CDK13/EAF2/RNF168/ARID1A/ZMYND11/TCERG1/SUPT16H/CDC73/SERTAD2/WDR43/PADI2/GTF2F2	17
GO:0007004	telomere maintenance via telomerase	17/1996	69/18722	0.000737534	0.01079411	0.009154473	TNKS/ATR/HMBOX1/XRN1/ATM/MRE11/NEK7/SMG6/PARN/TNKS2/POT1/RFC1/MAP3K4/AURKB/FBXO4/RAD50/XRCC5	17
GO:0045732	positive regulation of protein catabolic process	41/1996	231/18722	0.000741848	0.01082906	0.009184114	FAF1/BARD1/DISC1/COP1/LRRK2/FBXW7/AGTPBP1/ANKIB1/FBXL5/CHFR/PIAS1/HACE1/ATG7/PTK2/DTL/ZYG11B/GSK3B/SMURF1/FBXW8/HECTD1/PRKN/ITCH/HUWE1/WWP2/SMURF2/NEDD4L/SNX1/VGLL4/APC/NEDD4/NRDC/IDE/PTEN/MDM2/HAMP/SORL1/GCLC/FOXO1/RDX/RNF217/AGBL4	41
GO:0000132	establishment of mitotic spindle orientation	10/1996	30/18722	0.000748083	0.010863636	0.009213438	CDK5RAP2/MCPH1/FBXW11/NDC80/PAFAH1B1/GPSM2/HTT/CENPA/MAD2L1/UBXN2B	10
GO:0031571	mitotic G1 DNA damage checkpoint signaling	10/1996	30/18722	0.000748083	0.010863636	0.009213438	RFWD3/ATM/CHEK2/PRKDC/GIGYF2/CASP2/GTSE1/MDM2/WAC/CRADD	10
GO:0030177	positive regulation of Wnt signaling pathway	28/1996	140/18722	0.000760147	0.010917814	0.009259386	DISC1/TNKS/LRRK1/USP34/LRRK2/FAM53B/TBL1XR1/RECK/TNKS2/ARNTL/USP47/PPM1B/CSNK1G1/SMURF2/SKI/WLS/SPIN1/ABL1/SMAD3/ASPM/CDC73/UBR5/DEPDC1B/ZEB2/MACF1/ROR2/EDA/TLR2	28
GO:0000727	double-strand break repair via break-induced replication	6/1996	12/18722	0.000762013	0.010917814	0.009259386	MCM3/CDC7/CDC45/MCM5/MCM4/MCM6	6
GO:0051255	spindle midzone assembly	6/1996	12/18722	0.000762013	0.010917814	0.009259386	AURKB/KIF4A/PRC1/KIF23/RACGAP1/INCENP	6
GO:1901503	ether biosynthetic process	6/1996	12/18722	0.000762013	0.010917814	0.009259386	PLA2G4A/FAR1/AGPS/CHPT1/ALOX5/LPCAT2	6
GO:2000105	positive regulation of DNA-dependent DNA replication	6/1996	12/18722	0.000762013	0.010917814	0.009259386	CDC7/INO80/ATRX/DBF4B/E2F7/E2F8	6
GO:0000079	regulation of cyclin-dependent protein serine/threonine kinase activity	21/1996	94/18722	0.000764166	0.010917814	0.009259386	CCNT2/BLM/PKD2/KAT2B/CCND3/CCNY/CCNH/MNAT1/LATS1/CDKN2A/IPO7/CDC25C/CKS1B/CDKN3/APC/PTEN/CCNA2/CCNE2/HERC5/CCNF/CCNB1	21
GO:0031648	protein destabilization	13/1996	46/18722	0.000765413	0.010917814	0.009259386	FBXW7/PRKDC/CHFR/FBXW11/BTRC/PRKN/HTT/CUL3/FBXO4/CDC73/CREBBP/MDM2/SNCA	13
GO:0008154	actin polymerization or depolymerization	39/1996	217/18722	0.000769536	0.010948841	0.0092857	SSH2/PRKCE/FCHSD2/JAK2/FMN1/TTC17/EPS8/ARHGAP6/FER/NCK2/DIAPH3/ARFGEF1/RICTOR/DLG1/RASA1/ARFIP1/MTOR/ABI2/LATS1/PRKCD/EVL/CARMIL1/SSH1/ABI1/PIK3CA/WASHC3/PREX1/MICAL3/HCK/SWAP70/NCK1/PSTPIP2/ARHGAP35/DIAPH1/WIPF1/WASF2/RDX/BAIAP2/CYFIP1	39
GO:0031396	regulation of protein ubiquitination	38/1996	210/18722	0.000781352	0.011088888	0.009404474	PRKCE/HDAC8/BRCA1/FANCI/WDR70/MYCBP2/GLMN/LRRK2/FBXW7/CHFR/ATG5/BTRC/RNF111/MTBP/MTOR/SKP2/PRKN/COMMD1/TRIM44/HUWE1/OGT/CUL3/FANCM/ABL1/FBXO4/PRMT3/CDC14B/PELI1/UBE3A/N4BP1/UBR5/TRIP12/PTEN/MAD2L1/GCLC/FBXO5/UBE2C/TGFBR1	38
GO:0051403	stress-activated MAPK cascade	42/1996	239/18722	0.000792371	0.011188773	0.009489186	SH3RF3/STK3/MAP4K4/MAP3K5/MAPK14/ULK4/LRRK2/MAP4K3/ERCC6/MAP3K3/KLHDC10/NOD1/DLG1/IRAK4/MAGI3/CCM2/PRKN/IKBKB/PAFAH1B1/NCOR1/ITCH/ZMYND11/ARHGEF6/RELL1/TAOK3/FKTN/MAP3K4/MAP2K1/MAPK10/SMAD3/MAP3K20/ATF2/PHLPP1/MAPK8/TAOK1/PBK/ROR2/TRAF3/MAP2K4/FOXO1/MAP2K6/EIF2AK2	42
GO:0051168	nuclear export	30/1996	154/18722	0.000792372	0.011188773	0.009489186	BARD1/CTDSPL2/NUP107/STRADA/SETD2/DDX39B/SMG6/NUP160/SMG1/GSK3B/IWS1/XPO6/SMURF1/SMG7/UPF2/NUP153/CPSF6/DHX9/SP100/XPO4/XPO1/ATXN1/THOC2/XPO7/NUP93/CSE1L/AKAP13/MDM2/TCF7L2/PTPN14	30
GO:0002244	hematopoietic progenitor cell differentiation	24/1996	114/18722	0.000828847	0.011588406	0.009828114	TENT2/BCL2/PRKDC/TOP2A/AP3B1/CHD2/N4BP2L2/AGPAT5/FNIP1/SIN3A/ITCH/ABL1/ESCO2/ATF2/SIPA1L3/ZFAT/SOS1/SOS2/ZBTB1/RBM47/XRCC5/EXT1/EIF2AK2/PTPRC	24
GO:0051261	protein depolymerization	24/1996	114/18722	0.000828847	0.011588406	0.009828114	NAV3/EPS8/CLASP1/NCKAP5/ATXN7/SYNJ1/KIF2A/CKAP2/CKAP5/GAK/CLASP2/CARMIL1/TTBK2/STMN1/KIF18B/PIK3CA/TPX2/MICAL3/APC/KIF2C/SWAP70/TAOK1/KIF18A/RDX	24
GO:0002218	activation of innate immune response	14/1996	52/18722	0.000828922	0.011588406	0.009828114	PLCG2/PAK1/PRKDC/PSPC1/SYK/SIN3A/IKBKB/TRIM5/TBK1/CREBBP/HCK/XRCC5/IFI16/LYN	14
GO:0035196	production of miRNAs involved in gene silencing by miRNA	14/1996	52/18722	0.000828922	0.011588406	0.009828114	TUT4/PUM2/NCOR2/SMAD2/AGO4/AGO3/PPP3CA/ZC3H7A/NCOR1/PUM1/MAP2K1/SMAD3/DROSHA/DDX5	14
GO:1901653	cellular response to peptide	58/1996	359/18722	0.000841384	0.011716143	0.009936448	BRIP1/PDE3B/JAK2/MBD5/C2CD5/NCOA5/PHIP/APPL2/ROCK2/FER/BCAR3/HDAC9/PAK1/PRKDC/PIP4K2A/PTPRA/TBC1D4/GAB1/PTK2/PRKCB/NOD1/GSK3B/KAT2B/CCND3/CACNA1A/PRKCD/LPIN2/PTPRE/KLF3/PTPN2/APPL1/PIK3CA/OGT/DDX11/SIK2/OPA1/APC/FOXO3/SOGA1/IDE/PTEN/MDM2/NCK1/CCNA2/ROCK1/INSR/IGF1/SORL1/SESN3/GCLC/MAX/ENPP1/FOXO1/BAIAP2/LYN/PIK3R1/NUCKS1/CYFIP1	58
GO:0031098	stress-activated protein kinase signaling cascade	43/1996	247/18722	0.000842228	0.011716143	0.009936448	SH3RF3/STK3/MAP4K4/MAP3K5/MAPK14/ULK4/LRRK2/MAP4K3/ERCC6/MAP3K3/KLHDC10/NOD1/DLG1/IRAK4/MAGI3/CCM2/PRKN/IKBKB/PAFAH1B1/NCOR1/ITCH/ZMYND11/ARHGEF6/RELL1/TAOK3/FKTN/MAP3K4/MAP2K1/MAPK10/SMAD3/MAP3K20/ATF2/PHLPP1/MAPK8/TAOK1/PBK/ROR2/TRAF3/MAP2K4/FOXO1/MAP2K6/LYN/EIF2AK2	43
GO:0043666	regulation of phosphoprotein phosphatase activity	15/1996	58/18722	0.000866111	0.012018628	0.010192985	JAK2/ROCK2/PPP6R2/PPP6R3/GSK3B/MASTL/MTOR/PPP1R12A/IKBKB/MGAT5/HTT/BOD1L1/ROCK1/SLC39A10/PTPRC	15
GO:0042752	regulation of circadian rhythm	25/1996	121/18722	0.000871175	0.012059128	0.010227333	ROCK2/EZH2/FBXW7/FBXL17/PRKDC/PSPC1/GNAQ/FBXW11/TOP2A/ATG7/BTRC/ZFHX3/GSK3B/MTOR/CDK1/SIN3A/ARNTL/KDM2A/HNRNPD/MAPK10/PER3/UBE3A/PHLPP1/CLOCK/MAPK8	25
GO:0006606	protein import into nucleus	30/1996	155/18722	0.000884335	0.012211213	0.010356316	IPO9/JAK2/APPL2/MAPK14/NUP107/E2F3/LRRK2/FAM53B/SYK/PPP3CA/ECT2/PPP3R1/CDK1/PRKCD/IPO11/NUP153/IPO7/SUFU/APPL1/KPNA1/SMAD3/NUP93/NUP98/TNPO1/TNPO3/UBR5/CSE1L/NUP58/KPNA2/PIK3R1	30
GO:0061001	regulation of dendritic spine morphogenesis	13/1996	47/18722	0.000956154	0.013139422	0.011143529	TANC2/LRRK2/TIAM1/ABI2/DNM1L/PAFAH1B1/DNM3/OPA1/UBE3A/SIPA1L1/LRP8/PTEN/BAIAP2	13
GO:0014897	striated muscle hypertrophy	22/1996	102/18722	0.000956232	0.013139422	0.011143529	PRKCA/MEF2A/ROCK2/EZH2/HDAC4/PAK1/DDX39B/CAMK2D/TIAM1/SMAD4/PPP3CA/MTOR/INPP5F/SMAD3/IL6ST/PARP2/AKAP13/ROCK1/IGF1/HAMP/MAP2K4/FOXO1	22
GO:0043487	regulation of RNA stability	32/1996	170/18722	0.000994092	0.013626329	0.011556475	PRKCA/PAN3/FTO/TENT2/TUT4/ROCK2/MAPK14/PUM2/TAF15/LARP4B/CPEB3/DIS3L2/PARN/GIGYF2/CNOT6L/CELF1/MTOR/TNRC6A/ZC3H18/RC3H1/PRKCD/EXOSC8/TENT4A/HNRNPD/PUM1/CNOT2/DHX9/FUS/SAMD4A/TNRC6B/ROCK1/SLC11A1	32
GO:0044819	mitotic G1/S transition checkpoint signaling	10/1996	31/18722	0.000999853	0.013671955	0.01159517	RFWD3/ATM/CHEK2/PRKDC/GIGYF2/CASP2/GTSE1/MDM2/WAC/CRADD	10
GO:1904353	regulation of telomere capping	9/1996	26/18722	0.001007825	0.013746367	0.011658279	TNKS/ATM/NEK7/SMG6/TNKS2/HNRNPD/MAP3K4/AURKB/RAD50	9
GO:0000380	alternative mRNA splicing, via spliceosome	18/1996	77/18722	0.001015629	0.013746367	0.011658279	FAM172A/CELF2/DYRK1A/RSRC1/SFSWAP/MBNL1/CDK13/CELF1/RBMX/KHDRBS3/DHX9/TRA2B/MBNL2/MBNL3/DDX17/SRSF2/DDX5/KHDRBS2	18
GO:1901983	regulation of protein acetylation	18/1996	77/18722	0.001015629	0.013746367	0.011658279	AUTS2/BRCA1/DIP2B/SETD5/DIP2A/ZNF451/ATG5/CEP295/CHEK1/SMAD4/GSK3B/IWS1/SIN3A/ARNTL/CTCF/RPS6KA5/TAOK1/SNCA	18
GO:0032210	regulation of telomere maintenance via telomerase	14/1996	53/18722	0.001017525	0.013746367	0.011658279	TNKS/ATR/HMBOX1/XRN1/ATM/NEK7/SMG6/PARN/TNKS2/POT1/MAP3K4/AURKB/FBXO4/XRCC5	14
GO:0032784	regulation of DNA-templated transcription, elongation	14/1996	53/18722	0.001017525	0.013746367	0.011658279	CCNT2/EZH2/SETD5/SCAF8/ERCC6/DDX39B/CDK13/EAF2/RNF168/ZMYND11/TCERG1/SUPT16H/CDC73/WDR43	14
GO:0055017	cardiac muscle tissue growth	21/1996	96/18722	0.001020113	0.013748283	0.011659904	TENM4/BMPR1A/MAPK14/ARID2/MEF2C/PAK1/DDX39B/RUNX1/MTOR/CDK1/DIPK2A/VGLL4/PARP2/AKAP13/PTEN/IGF1/HAMP/MAP2K4/TGFBR2/TGFBR1/CCNB1	21
GO:0051651	maintenance of location in cell	38/1996	213/18722	0.001028234	0.013824582	0.011724613	BARD1/UVRAG/PRKCE/CHD7/SLC8A1/ITPR2/ITPR1/VPS13D/PLCG2/ANK2/TAF3/CAMK2D/ATG5/RYR1/UBASH3B/PKD2/TRPM2/GSTM2/ARHGAP21/PAFAH1B1/GOLPH3/GPSM2/HTT/SP100/ABL1/RASA3/VPS13A/ASPM/TAPT1/VPS13C/CCDC88A/DIAPH1/SORL1/SNCA/TRPC1/LYN/PTPRC/PDE4D	38
GO:0022604	regulation of cell morphogenesis	51/1996	309/18722	0.001038334	0.013927054	0.011811519	ARHGAP15/EPS8/PHIP/FGD2/PRKDC/WDPCP/ZMYM4/FGD4/PTK2/MKLN1/LPAR1/TIAM1/DLG1/AGO4/RASA1/ITSN2/BRWD1/ARHGEF7/SMURF1/FMNL3/CUX1/FBXW8/CDC42SE2/PRKN/RREB1/SLC23A2/DNM1L/PAFAH1B1/CARMIL1/NEDD4L/CFDP1/ABL1/FMNL2/LARP4/PREX1/OPA1/RHOH/HCK/MYO9A/LRP8/SH3KBP1/RCC2/ARHGAP35/EPB41/DIAPH1/MACF1/BRWD3/DOCK5/RDX/BAIAP2/CYFIP1	51
GO:0000281	mitotic cytokinesis	17/1996	71/18722	0.001042618	0.013951219	0.011832013	CIT/KIF20B/ROCK2/NUSAP1/ANLN/RASA1/CKAP2/ECT2/CEP55/STMN1/KIF4A/APC/CENPA/KIF23/ROCK1/RACGAP1/INCENP	17
GO:0098876	vesicle-mediated transport to the plasma membrane	27/1996	136/18722	0.001050616	0.014024846	0.011894457	EXOC6/EXOC4/DENND1A/VPS50/EIPR1/VPS53/EXOC6B/KIAA1109/VPS35L/ARFGEF2/RABEP1/EXOC2/CCDC93/COMMD1/GOLPH3/STX6/ACAP2/INPP5F/EPS15/VPS39/MAPK10/GOLGA4/RAB11A/ATP2C1/EPG5/MACF1/SORL1	27
GO:0016601	Rac protein signal transduction	12/1996	42/18722	0.001087656	0.014450657	0.012255586	ELMO1/ARHGAP24/AUTS2/EPS8/ARHGAP17/HACE1/TIAM1/ABI2/OGT/RHOH/WASF2/CYFIP1	12
GO:1903432	regulation of TORC1 signaling	12/1996	42/18722	0.001087656	0.014450657	0.012255586	DEPTOR/ATM/C9orf72/SESN1/DEPDC5/CLEC16A/SIK3/GPR137C/KLHL22/BMT2/SESN3/WAC	12
GO:0010921	regulation of phosphatase activity	19/1996	84/18722	0.001139978	0.015074536	0.012784698	JAK2/ROCK2/MEF2C/PPP6R2/PPP6R3/URI1/GSK3B/MASTL/MTOR/PPP1R12A/IKBKB/MGAT5/HTT/PPARGC1B/SMAD3/BOD1L1/ROCK1/SLC39A10/PTPRC	19
GO:0097061	dendritic spine organization	19/1996	84/18722	0.001139978	0.015074536	0.012784698	DOCK10/TANC1/DIP2A/TANC2/LRRK2/TIAM1/ABI2/DNM1L/PAFAH1B1/ZMYND8/DNM3/OPA1/UBE3A/SIPA1L1/LRP8/PTEN/INSR/BAIAP2/ZNF804A	19
GO:0031573	mitotic intra-S DNA damage checkpoint signaling	7/1996	17/18722	0.001145175	0.015107712	0.012812834	MRE11/FANCD2/CHEK2/MSH2/ATF2/XPC/NEK11	7
GO:0010569	regulation of double-strand break repair via homologous recombination	13/1996	48/18722	0.001185094	0.015597724	0.013228412	SPIDR/POLQ/ARID2/RAD51AP1/PARPBP/ERCC6/SETD2/SMCHD1/RIF1/CHEK1/FANCB/FUS/SHLD2	13
GO:0051235	maintenance of location	53/1996	326/18722	0.001189977	0.015625403	0.013251887	FAF1/BARD1/UVRAG/PRKCE/CHD7/FTO/SLC8A1/ASXL2/ITPR2/ITPR1/VPS13D/PLCG2/ANK2/FBXW7/ASXL1/TAF3/CAMK2D/ATG5/RYR1/UBASH3B/SREBF2/PKD2/TRPM2/GSTM2/LATS1/ARHGAP21/PAFAH1B1/GOLPH3/PTPN2/GPSM2/SUFU/HTT/OSBPL11/SP100/ABL1/RASA3/VPS13A/ASPM/TAPT1/PPARD/VPS13C/CCDC88A/DIAPH1/SORL1/NRIP1/ITGAV/ENPP1/SNCA/TRPC1/LDAH/LYN/PTPRC/PDE4D	53
GO:1902745	positive regulation of lamellipodium organization	11/1996	37/18722	0.001213577	0.015898142	0.013483196	AUTS2/HDAC4/MTOR/ARHGEF7/ABI2/RREB1/CARMIL1/PIK3CA/WASF2/PIK3R1/CYFIP1	11
GO:0043488	regulation of mRNA stability	30/1996	158/18722	0.001218406	0.015924281	0.013505365	PRKCA/PAN3/FTO/TUT4/ROCK2/MAPK14/PUM2/TAF15/LARP4B/CPEB3/DIS3L2/PARN/GIGYF2/CNOT6L/CELF1/MTOR/TNRC6A/RC3H1/PRKCD/EXOSC8/TENT4A/HNRNPD/PUM1/CNOT2/DHX9/FUS/SAMD4A/TNRC6B/ROCK1/SLC11A1	30
GO:0014896	muscle hypertrophy	22/1996	104/18722	0.0012525	0.016331904	0.01385107	PRKCA/MEF2A/ROCK2/EZH2/HDAC4/PAK1/DDX39B/CAMK2D/TIAM1/SMAD4/PPP3CA/MTOR/INPP5F/SMAD3/IL6ST/PARP2/AKAP13/ROCK1/IGF1/HAMP/MAP2K4/FOXO1	22
GO:0051988	regulation of attachment of spindle microtubules to kinetochore	6/1996	13/18722	0.001287851	0.016753983	0.014209035	ECT2/AURKB/APC/RCC2/RACGAP1/CCNB1	6
GO:0022411	cellular component disassembly	68/1996	443/18722	0.001299526	0.016866829	0.014304739	NAV3/PRKCA/UVRAG/MAP4K4/VRK1/EPS8/CLASP1/VPS13D/IRAK3/ARID2/SCAF8/FBXW7/AMBRA1/NCKAP5/ATXN7/CECR2/ATG5/SYNJ1/TOP2A/ATG7/SREBF2/KLC1/SNX14/GBF1/PRKCB/KIF2A/GSK3B/CKAP2/CKAP5/SETX/CDK1/PRKN/GAK/ARID1A/CLASP2/DNM1L/PAFAH1B1/CARMIL1/RUBCNL/SCAF4/HUWE1/ULK2/TTBK2/STMN1/KIF18B/HTT/VTA1/PIK3CA/CLEC16A/SUPT16H/TPX2/MRRF/MICAL3/EXOG/MAPRE2/APC/PEX14/KIF2C/SWAP70/EPG5/TAOK1/INSR/VPS13C/PADI2/KIF18A/RDX/PIK…	68
GO:0051642	centrosome localization	10/1996	32/18722	0.001316924	0.017053257	0.014462848	DLG1/PAFAH1B1/GPSM2/ASPM/CEP83/DLGAP5/MAD2L1/NIN/SYNE2/PARD3B	10
GO:0009416	response to light stimulus	52/1996	320/18722	0.001330176	0.017185269	0.014574807	BRCA2/TENT2/TANC1/SLC1A3/ATR/DDB2/POLK/BCL2/FBXL17/MAP4K3/ERCC6/GNAQ/POLD3/PIAS1/PCNA/UBE4B/PRIMPOL/USP1/CHEK1/DTL/PCLAF/REV1/POLH/WRN/MTOR/CCDC66/PRKCD/ERCC8/USP47/CAMKMT/MSH2/NF1/ZRANB3/MSH6/MAP3K4/INO80/MAPK10/AURKB/PER3/ERCC5/CREBBP/N4BP1/FEN1/NEDD4/CLOCK/XPC/MAPK8/MDM2/PBK/ZBTB1/EXT1/PIK3R1	52
GO:0033674	positive regulation of kinase activity	71/1996	467/18722	0.001336053	0.017221599	0.014605619	STK3/BMPR1A/JAK2/MAP3K5/CLSPN/FGD2/RPTOR/CCNT2/EZH2/MRE11/RICTOR/PAK1/LRRK2/FBXW7/AMBRA1/STRADA/ERCC6/SYK/PIBF1/PRKAG2/MAP2K5/TAB2/PTK2/MERTK/PKD2/TIAM1/P2RY12/DLG1/CCND3/CCNY/MTOR/ECT2/RAPGEF2/MNAT1/ADNP/PRKCD/TNFRSF10B/DIPK2A/MOB1B/PIK3R5/TAOK3/ABI1/PIK3CA/MAP3K4/ABL1/MAP2K1/TPX2/RAD50/CKS1B/KIF14/IL18/CENPE/DBF4B/LRP8/AKAP13/TAOK1/INSR/IGF1/CCDC88A/INCENP/DOCK3/ROR2/TGFBR2/SNCA/XRCC5/MAP2K6/LY…	71
GO:1904029	regulation of cyclin-dependent protein kinase activity	21/1996	98/18722	0.001346436	0.017315725	0.014685447	CCNT2/BLM/PKD2/KAT2B/CCND3/CCNY/CCNH/MNAT1/LATS1/CDKN2A/IPO7/CDC25C/CKS1B/CDKN3/APC/PTEN/CCNA2/CCNE2/HERC5/CCNF/CCNB1	21
GO:0051170	import into nucleus	30/1996	159/18722	0.001351821	0.017345285	0.014710517	IPO9/JAK2/APPL2/MAPK14/NUP107/E2F3/LRRK2/FAM53B/SYK/PPP3CA/ECT2/PPP3R1/CDK1/PRKCD/IPO11/NUP153/IPO7/SUFU/APPL1/KPNA1/SMAD3/NUP93/NUP98/TNPO1/TNPO3/UBR5/CSE1L/NUP58/KPNA2/PIK3R1	30
GO:0033173	calcineurin-NFAT signaling cascade	12/1996	43/18722	0.001364305	0.017421146	0.014774854	NFATC2/PLCG2/GSK3B/PPP3CA/MTOR/PPP3R1/SPPL3/NFAT5/PPP3CC/NFATC3/PPP3CB/IGF1	12
GO:0007026	negative regulation of microtubule depolymerization	9/1996	27/18722	0.001370133	0.017421146	0.014774854	NAV3/CLASP1/ATXN7/CKAP2/CLASP2/TTBK2/TPX2/APC/TAOK1	9
GO:0010586	miRNA metabolic process	9/1996	27/18722	0.001370133	0.017421146	0.014774854	TENT2/TUT4/SND1/DIS3L2/PARN/AGO4/RC3H1/DROSHA/DDX17	9
GO:1903421	regulation of synaptic vesicle recycling	9/1996	27/18722	0.001370133	0.017421146	0.014774854	LRRK2/BTBD9/DNM1L/PPP3CC/PPP3CB/DNM3/ROCK1/SNCA/CYFIP1	9
GO:0032231	regulation of actin filament bundle assembly	22/1996	105/18722	0.001428042	0.018116471	0.015364559	CLASP1/ROCK2/ARHGAP6/PAK1/LPAR1/MTOR/PRKN/CLASP2/EVL/CARMIL1/STMN1/ABL1/SMAD3/ALMS1/SWAP70/ROCK1/CCDC88A/MTSS1/WASF2/RDX/PIK3R1/TGFBR1	22
GO:0046700	heterocycle catabolic process	68/1996	445/18722	0.001461857	0.018503681	0.015692952	PRKCA/FHIT/PAN3/FTO/DPYD/TENT2/TUT4/TET2/ROCK2/XRN1/PDE7A/MAPK14/PUM2/TAF15/ATM/LARP4B/NBAS/RNASEH2B/SND1/CECR2/CPEB3/ENTPD1/DIS3L2/SMG6/PARN/DNA2/GIGYF2/PDE8A/SMG1/AGO4/AGO3/DERA/CNOT6L/CELF1/NT5C2/MTOR/TNRC6A/SECISBP2/ZC3H18/RC3H1/TET3/PRKCD/DUT/SMG7/EXOSC8/UPF2/TENT4A/SLFN13/HNRNPD/PUM1/CNOT2/DHX9/FUS/SAMD4A/TNRC6B/DROSHA/TTC37/EXOG/FEN1/PDE5A/ZC3HAV1/ROCK1/CNOT10/KYNU/ENPP1/DDX5/PDE4D/SLC11A1	68
GO:0043967	histone H4 acetylation	16/1996	67/18722	0.001490985	0.018829968	0.015969675	BRCA2/AUTS2/BRCA1/KANSL1/EPC1/ATG5/NCOA1/TRRAP/IWS1/HAT1/NAA40/EP400/OGT/PHF20/ATF2/JADE1	16
GO:0007623	circadian rhythm	37/1996	210/18722	0.001497191	0.018865951	0.016000192	DYRK1A/ROCK2/MYCBP2/EZH2/FBXW7/FBXL17/PRKDC/PSPC1/GNAQ/NCOA2/FBXW11/TOP2A/ATG7/BTRC/BTBD9/ZFHX3/GSK3B/TYMS/MTOR/SETX/CDK1/SIN3A/ARNTL/NCOR1/KDM2A/HUWE1/HNRNPD/OGT/MAPK10/PER3/UBE3A/PHLPP1/CLOCK/GFPT1/MAPK8/PTEN/NRIP1	37
GO:0048016	inositol phosphate-mediated signaling	14/1996	55/18722	0.001503851	0.018907481	0.016035414	NFATC2/ITPR2/ITPR1/PLCG2/GSK3B/PPP3CA/MTOR/PPP3R1/SPPL3/NFAT5/PPP3CC/NFATC3/PPP3CB/IGF1	14
GO:0060997	dendritic spine morphogenesis	15/1996	61/18722	0.001511886	0.018966075	0.016085107	DOCK10/DIP2A/TANC2/LRRK2/TIAM1/ABI2/DNM1L/PAFAH1B1/DNM3/OPA1/UBE3A/SIPA1L1/LRP8/PTEN/BAIAP2	15
GO:0198738	cell-cell signaling by wnt	68/1996	446/18722	0.001549555	0.019395324	0.016449153	WWOX/STK3/DISC1/TNKS/LRRK1/UBAC2/NLK/PLCG2/MAPK14/USP34/INVS/LRRK2/DAAM1/FAM53B/TBL1XR1/GNAQ/FBXW11/RECK/BTRC/PKD2/TIAM1/GSK3B/TNKS2/CCNY/SMURF1/RNF138/LATS1/PRKN/ARNTL/USP47/PPM1B/HMGXB4/STRN/CSNK1G1/TMEM131L/SMURF2/SKI/OPRM1/FBXW4/IFT80/WLS/KPNA1/CUL3/CTNND1/SPIN1/ABL1/GRK5/SMAD3/OTULIN/ASPM/CDC73/TLE4/VGLL4/CHD8/APC/UBR5/FOXO3/DEPDC1B/ZEB2/JADE1/PTEN/TCF7L2/MACF1/ROR2/EDA/EXT1/TLR2/RNF213	68
GO:0110053	regulation of actin filament organization	46/1996	277/18722	0.001565386	0.019549926	0.016580271	SSH2/PRKCE/FCHSD2/FMN1/EPS8/CLASP1/ROCK2/ARHGAP6/FER/NCK2/ARFGEF1/RICTOR/PAK1/C9orf72/LPAR1/DLG1/RASA1/ARFIP1/MTOR/ABI2/LATS1/PRKN/PRKCD/CLASP2/EVL/CARMIL1/STMN1/SSH1/PIK3CA/ABL1/SMAD3/PREX1/ALMS1/HCK/SWAP70/NCK1/ARHGAP35/ROCK1/CCDC88A/MTSS1/WASF2/RDX/BAIAP2/PIK3R1/TGFBR1/CYFIP1	46
GO:0016032	viral process	64/1996	415/18722	0.001577425	0.019656601	0.016670741	ST6GALNAC3/USP6NL/UVRAG/ST3GAL3/MVB12B/NFIA/ROCK2/CCNT2/PKN2/BCL2/FAM111A/SLC20A2/FUT8/ATG5/CHD1/TOP2A/ATG7/YTHDC2/BICD1/CTBP2/GSK3B/VAPB/CDK1/PRKN/RSF1/XPR1/TRIM25/MGAT5/SRPK2/MGAT4A/ITCH/WWP2/TRIM5/NUP153/ST6GAL1/VTA1/EPS15/DHX9/ATG16L2/MAN2A1/EEA1/SRPK1/TASOR/PI4KA/N4BP1/NEDD4/SNW1/NPC1/ANO6/TRIM22/CIITA/IDE/ZC3HAV1/INSR/PARP9/ITGAV/IFI16/TRIM59/KPNA2/PLSCR1/DEK/EIF2AK2/NUCKS1/DDX5	64
GO:2000278	regulation of DNA biosynthetic process	22/1996	106/18722	0.001624203	0.02019474	0.017127136	TNKS/ATR/RFC3/HMBOX1/XRN1/ATM/NEK7/DDX39B/SMG6/PCNA/PARN/TNKS2/POT1/PARP4/NVL/HNRNPD/MAP3K4/TFDP1/AURKB/FBXO4/RFC4/XRCC5	22
GO:0106027	neuron projection organization	20/1996	93/18722	0.001654949	0.020531595	0.017412823	DOCK10/TANC1/DIP2A/TANC2/LRRK2/TIAM1/GSK3B/ABI2/DNM1L/PAFAH1B1/ZMYND8/DNM3/OPA1/UBE3A/SIPA1L1/LRP8/PTEN/INSR/BAIAP2/ZNF804A	20
GO:0051782	negative regulation of cell division	7/1996	18/18722	0.001702649	0.021030522	0.017835962	ORC6/BLM/TEX14/AURKB/ASPM/E2F7/E2F8	7
GO:1905820	positive regulation of chromosome separation	7/1996	18/18722	0.001702649	0.021030522	0.017835962	NSMCE2/ANAPC4/CDC27/CUL3/DLGAP5/RB1/PLSCR1	7
GO:0061842	microtubule organizing center localization	10/1996	33/18722	0.001711191	0.021089675	0.01788613	DLG1/PAFAH1B1/GPSM2/ASPM/CEP83/DLGAP5/MAD2L1/NIN/SYNE2/PARD3B	10
GO:0110020	regulation of actomyosin structure organization	21/1996	100/18722	0.001758049	0.021619769	0.018335702	CLASP1/ROCK2/ARHGAP6/PAK1/LPAR1/SMAD4/MTOR/ECT2/CLASP2/EVL/CARMIL1/STMN1/ABL1/SMAD3/ALMS1/AKAP13/ROCK1/CCDC88A/WASF2/PIK3R1/TGFBR1	21
GO:0048488	synaptic vesicle endocytosis	15/1996	62/18722	0.001801183	0.022053704	0.018703722	NLGN4Y/DENND1A/LRRK2/SYNJ1/KIAA1109/BTBD9/ITSN2/GAK/DNM1L/PPP3CC/PICALM/PPP3CB/DNM3/ROCK1/SNCA	15
GO:0140238	presynaptic endocytosis	15/1996	62/18722	0.001801183	0.022053704	0.018703722	NLGN4Y/DENND1A/LRRK2/SYNJ1/KIAA1109/BTBD9/ITSN2/GAK/DNM1L/PPP3CC/PICALM/PPP3CB/DNM3/ROCK1/SNCA	15
GO:0016241	regulation of macroautophagy	27/1996	141/18722	0.001832182	0.022384485	0.018984257	EXOC4/UVRAG/VPS13D/LRRK2/PIP4K2A/C9orf72/SESN1/NOD1/SMG1/RAB3GAP2/SPTLC2/MTOR/RAB3GAP1/EPM2A/HTT/PIK3CA/TBK1/CLEC16A/ATP6V1H/NEDD4/NPC1/MAPK8/VPS13C/SESN3/SCFD1/RHEB/WAC	27
GO:0016578	histone deubiquitination	8/1996	23/18722	0.001852586	0.022584672	0.019154035	ASXL1/USP15/ATXN7/UIMC1/TRRAP/MYSM1/SUPT3H/USP3	8
GO:0006278	RNA-dependent DNA biosynthetic process	17/1996	75/18722	0.001980938	0.024045077	0.020392603	TNKS/ATR/HMBOX1/XRN1/ATM/MRE11/NEK7/SMG6/PARN/TNKS2/POT1/RFC1/MAP3K4/AURKB/FBXO4/RAD50/XRCC5	17
GO:0036465	synaptic vesicle recycling	17/1996	75/18722	0.001980938	0.024045077	0.020392603	NLGN4Y/DENND1A/LRRK2/SYNJ1/KIAA1109/AP3B1/BTBD9/ITSN2/GAK/DNM1L/PPP3CC/PICALM/PPP3CB/DNM3/ROCK1/SNCA/CYFIP1	17
GO:0032956	regulation of actin cytoskeleton organization	56/1996	357/18722	0.002036447	0.024634916	0.020892845	SSH2/PRKCE/FCHSD2/BCAS3/FMN1/EPS8/CLASP1/ROCK2/ARHGAP6/FER/NCK2/ARFGEF1/RICTOR/PAK1/ARHGAP17/C9orf72/LPAR1/SMAD4/DLG1/TRPM2/RASA1/ARFIP1/MTOR/ECT2/ABI2/LATS1/PRKN/PRKCD/CLASP2/EVL/CARMIL1/STMN1/SSH1/PIK3CA/ABL1/SMAD3/PREX1/CD2AP/RHOH/ALMS1/HCK/AKAP13/SWAP70/NCK1/ARHGAP35/TAOK1/ROCK1/CCDC88A/IQGAP3/MTSS1/WASF2/RDX/BAIAP2/PIK3R1/TGFBR1/CYFIP1	56
GO:0006999	nuclear pore organization	6/1996	14/18722	0.002051449	0.024634916	0.020892845	NUP107/NUP205/NUP153/NDC1/NUP93/NUP98	6
GO:0010457	centriole-centriole cohesion	6/1996	14/18722	0.002051449	0.024634916	0.020892845	RTTN/CNTLN/CEP44/CEP135/NIN/SGO1	6
GO:0035563	positive regulation of chromatin binding	6/1996	14/18722	0.002051449	0.024634916	0.020892845	HMBOX1/CTBP2/GMNN/ZNF618/DDX11/PARP9	6
GO:0051984	positive regulation of chromosome segregation	6/1996	14/18722	0.002051449	0.024634916	0.020892845	SMC5/SMC6/AURKB/RAD18/RCC2/CCNB1	6
GO:0044270	cellular nitrogen compound catabolic process	68/1996	451/18722	0.002061476	0.024702543	0.020950199	PRKCA/FHIT/PAN3/FTO/DPYD/TENT2/TUT4/TET2/ROCK2/XRN1/PDE7A/MAPK14/PUM2/TAF15/ATM/LARP4B/NBAS/RNASEH2B/SND1/CECR2/CPEB3/ENTPD1/DIS3L2/SMG6/PARN/DNA2/GIGYF2/PDE8A/SMG1/AGO4/AGO3/DERA/CNOT6L/CELF1/NT5C2/MTOR/TNRC6A/SECISBP2/ZC3H18/RC3H1/TET3/PRKCD/DUT/SMG7/EXOSC8/UPF2/TENT4A/SLFN13/HNRNPD/PUM1/CNOT2/DHX9/FUS/SAMD4A/TNRC6B/DROSHA/TTC37/EXOG/FEN1/PDE5A/ZC3HAV1/ROCK1/CNOT10/KYNU/ENPP1/DDX5/PDE4D/SLC11A1	68
GO:0010611	regulation of cardiac muscle hypertrophy	16/1996	69/18722	0.002068905	0.024738826	0.020980971	PRKCA/MEF2A/ROCK2/PAK1/DDX39B/CAMK2D/SMAD4/PPP3CA/MTOR/SMAD3/IL6ST/PARP2/ROCK1/IGF1/HAMP/FOXO1	16
GO:0002831	regulation of response to biotic stimulus	52/1996	327/18722	0.002145839	0.025293142	0.021451086	PRKCA/APPL2/PLCG2/IRAK3/NLRC5/PUM2/PAK1/RNF216/USP15/PRKDC/PSPC1/SYK/LSM14A/NOD1/FOXP1/ANKRD17/CARD8/SIN3A/IKBKB/TRIM44/PPM1B/CD226/ITCH/DDX60/PARP14/HMGB2/PTPN2/TRIM5/NPLOC4/PUM1/ELMOD2/APPL1/DHX9/TBK1/AP1G1/CASP8/STAT2/CREBBP/N4BP1/HCK/LRP8/IFNLR1/UBE2K/PARP9/TRAF3/SERPINB9/HERC5/LY86/XRCC5/IFI16/LYN/PLSCR1	52
GO:0051209	release of sequestered calcium ion into cytosol	23/1996	115/18722	0.002152357	0.025293142	0.021451086	PRKCE/CHD7/SLC8A1/ITPR2/ITPR1/PLCG2/ANK2/CAMK2D/ATG5/RYR1/UBASH3B/PKD2/TRPM2/GSTM2/HTT/ABL1/RASA3/DIAPH1/SNCA/TRPC1/LYN/PTPRC/PDE4D	23
GO:0016055	Wnt signaling pathway	67/1996	444/18722	0.002167682	0.025293142	0.021451086	WWOX/STK3/DISC1/TNKS/LRRK1/UBAC2/NLK/PLCG2/MAPK14/USP34/INVS/LRRK2/DAAM1/FAM53B/TBL1XR1/GNAQ/FBXW11/RECK/BTRC/PKD2/TIAM1/GSK3B/TNKS2/CCNY/SMURF1/RNF138/LATS1/PRKN/ARNTL/USP47/PPM1B/HMGXB4/STRN/CSNK1G1/TMEM131L/SMURF2/SKI/FBXW4/IFT80/WLS/KPNA1/CUL3/CTNND1/SPIN1/ABL1/GRK5/SMAD3/OTULIN/ASPM/CDC73/TLE4/VGLL4/CHD8/APC/UBR5/FOXO3/DEPDC1B/ZEB2/JADE1/PTEN/TCF7L2/MACF1/ROR2/EDA/EXT1/TLR2/RNF213	67
GO:0006611	protein export from nucleus	14/1996	57/18722	0.002169917	0.025293142	0.021451086	BARD1/CTDSPL2/STRADA/GSK3B/XPO6/SMURF1/SP100/XPO4/XPO1/XPO7/CSE1L/MDM2/TCF7L2/PTPN14	14
GO:0043242	negative regulation of protein-containing complex disassembly	18/1996	82/18722	0.002172168	0.025293142	0.021451086	NAV3/EPS8/CLASP1/IRAK3/SCAF8/ATXN7/CKAP2/CLASP2/CARMIL1/SCAF4/TTBK2/PIK3CA/CLEC16A/TPX2/APC/SWAP70/TAOK1/RDX	18
GO:0010992	ubiquitin recycling	5/1996	10/18722	0.002178271	0.025293142	0.021451086	FBXW7/PRKN/IDE/UBE2K/UBE2C	5
GO:0030953	astral microtubule organization	5/1996	10/18722	0.002178271	0.025293142	0.021451086	CLASP1/DLG1/LIMK2/CENPJ/RAB11A	5
GO:0034085	establishment of sister chromatid cohesion	5/1996	10/18722	0.002178271	0.025293142	0.021451086	HDAC8/NIPBL/DDX11/WAPL/RB1	5
GO:0035520	monoubiquitinated protein deubiquitination	5/1996	10/18722	0.002178271	0.025293142	0.021451086	ASXL1/USP15/USP1/MYSM1/USP47	5
GO:0051660	establishment of centrosome localization	5/1996	10/18722	0.002178271	0.025293142	0.021451086	DLG1/PAFAH1B1/CEP83/MAD2L1/PARD3B	5
GO:0071421	manganese ion transmembrane transport	5/1996	10/18722	0.002178271	0.025293142	0.021451086	TRPM2/TMEM165/ATP2C1/SLC11A2/SLC11A1	5
GO:0099532	synaptic vesicle endosomal processing	5/1996	10/18722	0.002178271	0.025293142	0.021451086	AP3B1/ITSN2/DNM1L/STX6/EEA1	5
GO:1900246	positive regulation of RIG-I signaling pathway	5/1996	10/18722	0.002178271	0.025293142	0.021451086	PUM2/USP15/ANKRD17/DDX60/PUM1	5
GO:1901978	positive regulation of cell cycle checkpoint	5/1996	10/18722	0.002178271	0.025293142	0.021451086	GEN1/NDC80/MAP3K20/MAD2L1/XRCC3	5
GO:0014855	striated muscle cell proliferation	17/1996	76/18722	0.002303126	0.026687772	0.02263387	TENM4/BMPR1A/JAK2/MAPK14/ARID2/MEF2C/PAXBP1/RUNX1/CDK1/DIPK2A/KPNA1/VGLL4/PPARD/PTEN/TGFBR2/TGFBR1/CCNB1	17
GO:0019082	viral protein processing	9/1996	29/18722	0.002405988	0.027765203	0.023547638	ST6GALNAC3/ST3GAL3/FUT8/GSK3B/MGAT5/MGAT4A/ST6GAL1/MAN2A1/PARP9	9
GO:2001032	regulation of double-strand break repair via nonhomologous end joining	9/1996	29/18722	0.002405988	0.027765203	0.023547638	NSD2/PRKDC/ERCC6/SMCHD1/RIF1/POT1/SHLD2/PARP9/DEK	9
GO:0051283	negative regulation of sequestering of calcium ion	23/1996	116/18722	0.002419612	0.027865199	0.023632444	PRKCE/CHD7/SLC8A1/ITPR2/ITPR1/PLCG2/ANK2/CAMK2D/ATG5/RYR1/UBASH3B/PKD2/TRPM2/GSTM2/HTT/ABL1/RASA3/DIAPH1/SNCA/TRPC1/LYN/PTPRC/PDE4D	23
GO:0030866	cortical actin cytoskeleton organization	11/1996	40/18722	0.002432395	0.027955133	0.023708718	ROCK2/EPB41L2/ANLN/DLG1/ECT2/FMNL3/IKBKB/FMNL2/EPB41/ROCK1/RACGAP1	11
GO:0006650	glycerophospholipid metabolic process	49/1996	306/18722	0.002449715	0.02804204	0.023782423	PLA2G4A/INPP5D/PLCG2/ATM/FAR1/PIP5K1A/SOCS6/INPP4A/LCLAT1/CHKA/TTC7A/CEPT1/PIP4K2A/PIP5K1B/SYNJ1/AGPAT5/SMG1/PLD1/PIGN/PIK3C3/PIK3CD/PIGF/PAFAH1B1/MTMR10/CHPT1/INPP5F/PIK3CA/TTC7B/MTMR3/LPGAT1/INPP5B/ETNK1/MTMR1/SELENOI/FIG4/PGP/SACM1L/PI4KA/PIGL/GPCPD1/FAM126A/IP6K1/INPP4B/PIGU/PTEN/LPCAT2/ABHD3/PLSCR1/PIK3R1	49
GO:0044003	modulation by symbiont of host process	7/1996	19/18722	0.002449936	0.02804204	0.023782423	ATG5/ATG7/VAPB/ULK2/ANO6/INSR/SERPINB9	7
GO:0046839	phospholipid dephosphorylation	12/1996	46/18722	0.002560918	0.029252761	0.024809234	INPP5D/PLPP1/SYNJ1/MTMR10/INPP5F/MTMR3/INPP5B/MTMR1/FIG4/SACM1L/INPP4B/PTEN	12
GO:0034644	cellular response to UV	19/1996	90/18722	0.00266873	0.030360851	0.025749004	ATR/DDB2/POLK/POLD3/PCNA/CHEK1/POLH/PRKCD/USP47/INO80/AURKB/CREBBP/N4BP1/NEDD4/XPC/MDM2/PBK/ZBTB1/PIK3R1	19
GO:0035304	regulation of protein dephosphorylation	19/1996	90/18722	0.00266873	0.030360851	0.025749004	JAK2/ROCK2/PPP6R2/PPP6R3/GSK3B/MASTL/MTOR/SPPL3/PPP1R12A/PRKCD/IKBKB/MGAT5/HTT/CDCA2/BOD1L1/SWAP70/ROCK1/SLC39A10/PTPRC	19
GO:0010508	positive regulation of autophagy	24/1996	124/18722	0.002754074	0.031268478	0.026518762	UVRAG/VPS13D/LRRK2/PIP4K2A/C9orf72/ATG7/SESN1/NOD1/GSK3B/RAB3GAP2/SPTLC2/RAB3GAP1/PRKN/TRIM5/EPM2A/HTT/TBK1/ATF6/FOXO3/TRIM22/ROCK1/SESN3/FOXO1/WAC	24
GO:0019079	viral genome replication	25/1996	131/18722	0.002776092	0.031454917	0.026676881	NFIA/ROCK2/PKN2/BCL2/FAM111A/ATG5/TOP2A/YTHDC2/CTBP2/VAPB/PRKN/SRPK2/ATG16L2/EEA1/SRPK1/TASOR/PI4KA/N4BP1/ZC3HAV1/IFI16/PLSCR1/DEK/EIF2AK2/NUCKS1/DDX5	25
GO:0006471	protein ADP-ribosylation	10/1996	35/18722	0.002784605	0.031487882	0.026704838	TNKS/PARP8/TNKS2/KAT2B/ADNP/PARP14/PARP4/PUM3/PARP2/PARP9	10
GO:0050769	positive regulation of neurogenesis	38/1996	225/18722	0.002828217	0.031916822	0.027068622	DISC1/TENM4/PAK1/TIAM2/SYNJ1/TIAM1/PRKCH/DSCAM/MTOR/CUX1/FBXW8/ADNP/RUFY3/DNM1L/PAFAH1B1/OPRM1/TRAK1/MAN2A1/MAP2K1/ASPM/IL6ST/ETV5/XRCC2/OPA1/SHTN1/GOLGA4/SNW1/RAB11A/LRP8/NUMB/NIN/MACF1/RHEB/XRCC5/BAIAP2/LYN/TLR2/CYFIP1	38
GO:0060419	heart growth	21/1996	104/18722	0.002907306	0.032743604	0.027769814	TENM4/BMPR1A/MAPK14/ARID2/MEF2C/PAK1/DDX39B/RUNX1/MTOR/CDK1/DIPK2A/VGLL4/PARP2/AKAP13/PTEN/IGF1/HAMP/MAP2K4/TGFBR2/TGFBR1/CCNB1	21
GO:0001953	negative regulation of cell-matrix adhesion	11/1996	41/18722	0.003009234	0.033689032	0.028571631	MAP4K4/BCAS3/ARHGAP6/CASK/RASA1/CLASP2/CDKN2A/RCC2/PTEN/PIK3R1/NEXMIF	11
GO:0031062	positive regulation of histone methylation	11/1996	41/18722	0.003009234	0.033689032	0.028571631	AUTS2/BRCA1/PAXBP1/RIF1/SMAD4/MTF2/KMT2E/DNMT1/OGT/NSD3/SNW1	11
GO:1902116	negative regulation of organelle assembly	11/1996	41/18722	0.003009234	0.033689032	0.028571631	BRCA1/CDK5RAP2/LRRK2/SMAD4/KAT2B/LIMK2/TCHP/MAP4/TRIM37/CCP110/SCFD1	11
GO:0046578	regulation of Ras protein signal transduction	33/1996	189/18722	0.003026934	0.033724682	0.028601866	ARHGAP24/AUTS2/MAP4K4/DENND1A/EPS8/DENND3/ARFGEF1/MAPKAP1/ARHGAP17/LPAR1/GBF1/DENND4A/RASA1/ARFGEF2/CDC42SE2/STARD13/RALGPS2/STMN1/OGT/CUL3/PSD3/ABL1/RASA3/KIF14/MAPRE2/LPAR6/ERBIN/CBL/RASA2/AKAP13/ARHGAP35/IGF1/RDX	33
GO:0031667	response to nutrient levels	70/1996	474/18722	0.003034656	0.033724682	0.028601866	BRIP1/NNT/TNKS/SLC8A1/BCAS3/MAP3K5/APPL2/RPTOR/TBC1D5/BCL2/LRRK2/PRKAG2/ATG5/MIOS/NCOA1/ATG7/SREBF2/CHSY1/SESN1/WRN/TYMS/ARSB/OXCT1/HAT1/FNIP1/MTOR/TNRC6A/PIK3C3/STK24/XPR1/TRIM25/DNM1L/VPS41/APAF1/FOXK1/ULK2/OPRM1/MGMT/MTMR3/DEPDC5/CLEC16A/OGT/SIK2/FOXK2/TRIM24/PPARD/OPA1/BCKDHB/SNW1/FOXO3/HLCS/SLC25A25/CBL/PPM1D/MAPK8/BMT2/PTEN/MDM2/ADIPOR2/HAMP/SORL1/SESN3/GCLC/KYNU/TGFBR2/MAX/SRSF2/FOXO1/IFI1…	70
GO:0051282	regulation of sequestering of calcium ion	23/1996	118/18722	0.003039043	0.033724682	0.028601866	PRKCE/CHD7/SLC8A1/ITPR2/ITPR1/PLCG2/ANK2/CAMK2D/ATG5/RYR1/UBASH3B/PKD2/TRPM2/GSTM2/HTT/ABL1/RASA3/DIAPH1/SNCA/TRPC1/LYN/PTPRC/PDE4D	23
GO:0051495	positive regulation of cytoskeleton organization	38/1996	226/18722	0.00305892	0.033724682	0.028601866	NAV3/PRKCE/FCHSD2/BCAS3/FMN1/CLASP1/ROCK2/FER/CDK5RAP2/NCK2/RICTOR/PAK1/KATNBL1/CEP295/LPAR1/DLG1/ARFIP1/CKAP5/MTOR/ABI2/CENPJ/EVL/CARMIL1/GPSM2/ABL1/P2RX7/SMAD3/PLK4/HCK/SWAP70/NCK1/NIN/CCDC88A/MTSS1/WASF2/BAIAP2/TGFBR1/CYFIP1	38
GO:0051053	negative regulation of DNA metabolic process	24/1996	125/18722	0.003071739	0.033724682	0.028601866	TNKS/POLQ/XRN1/MSH3/ATM/PARPBP/ERCC6/SMCHD1/BLM/SMG6/RIF1/TNKS2/POT1/ZNF91/MSH2/ZRANB3/FANCB/MSH6/RAD50/UBR5/TRIP12/SHLD2/ZNF93/XRCC5	24
GO:0016574	histone ubiquitination	12/1996	47/18722	0.003111123	0.033724682	0.028601866	WDR70/DDB2/UHRF1/UBE2E1/RNF168/HUWE1/CDC73/UBR5/TRIP12/TRIM37/UBR2/WAC	12
GO:0051972	regulation of telomerase activity	12/1996	47/18722	0.003111123	0.033724682	0.028601866	TNKS/HMBOX1/NEK7/SMG6/PARN/POT1/PARP4/NVL/HNRNPD/MAP3K4/AURKB/XRCC5	12
GO:0000722	telomere maintenance via recombination	6/1996	15/18722	0.003112917	0.033724682	0.028601866	BRCA2/NSMCE2/SMC5/SMC6/RAD50/XRCC3	6
GO:0001325	formation of extrachromosomal circular DNA	6/1996	15/18722	0.003112917	0.033724682	0.028601866	BLM/DNA2/WRN/EXO1/XRCC3/XRCC5	6
GO:0009263	deoxyribonucleotide biosynthetic process	6/1996	15/18722	0.003112917	0.033724682	0.028601866	ADK/RRM1/RRM2/TYMS/DUT/DTYMK	6
GO:0031958	corticosteroid receptor signaling pathway	6/1996	15/18722	0.003112917	0.033724682	0.028601866	JAK2/ARID1A/ARNTL/NEDD4/CLOCK/NR3C1	6
GO:0045842	positive regulation of mitotic metaphase/anaphase transition	6/1996	15/18722	0.003112917	0.033724682	0.028601866	NSMCE2/ANAPC4/CDC27/CUL3/DLGAP5/RB1	6
GO:0051290	protein heterotetramerization	6/1996	15/18722	0.003112917	0.033724682	0.028601866	RRM1/RRM2/PKD2/CPSF6/CBR4/FARSB	6
GO:0090656	t-circle formation	6/1996	15/18722	0.003112917	0.033724682	0.028601866	BLM/DNA2/WRN/EXO1/XRCC3/XRCC5	6
GO:0090737	telomere maintenance via telomere trimming	6/1996	15/18722	0.003112917	0.033724682	0.028601866	BLM/DNA2/WRN/EXO1/XRCC3/XRCC5	6
GO:1901970	positive regulation of mitotic sister chromatid separation	6/1996	15/18722	0.003112917	0.033724682	0.028601866	NSMCE2/ANAPC4/CDC27/CUL3/DLGAP5/RB1	6
GO:0046825	regulation of protein export from nucleus	9/1996	30/18722	0.003116519	0.033724682	0.028601866	BARD1/CTDSPL2/GSK3B/SP100/XPO4/XPO1/MDM2/TCF7L2/PTPN14	9
GO:0097479	synaptic vesicle localization	13/1996	53/18722	0.003120433	0.033724682	0.028601866	SYNDIG1/LRRK2/SYNJ1/AP3B1/DTNBP1/SPG11/PRKN/PICALM/BORCS5/AP3S2/PTEN/SNCA/PCLO	13
GO:0043254	regulation of protein-containing complex assembly	64/1996	427/18722	0.003152921	0.034010397	0.02884418	LDLRAD4/NAV3/SSH2/FAF1/SPIDR/PRKCE/FCHSD2/FMN1/ATR/DYRK1A/EPS8/CLASP1/TRAPPC12/SENP6/PLCG2/FER/ATF7IP/SLF2/ATM/CDK5RAP2/NCK2/ARFGEF1/RICTOR/PAK1/SYK/P2RY12/DLG1/GSK3B/RASA1/ARFIP1/CKAP5/FNIP1/MTOR/ARHGEF7/RNF4/ABI2/LATS1/PRKCD/CARD8/TBCD/EVL/CARMIL1/STMN1/SSH1/SLF1/ABL1/STXBP5/PREX1/CAND1/KIF14/HCK/HJURP/NCK1/ASAP1/RB1/NIN/SORL1/SMAD6/WASF2/SNCA/RDX/BAIAP2/EIF2AK2/CYFIP1	64
GO:0002833	positive regulation of response to biotic stimulus	30/1996	168/18722	0.003238414	0.034865681	0.029569546	PRKCA/PLCG2/NLRC5/PUM2/PAK1/USP15/PRKDC/PSPC1/SYK/LSM14A/ANKRD17/SIN3A/IKBKB/CD226/DDX60/HMGB2/TRIM5/PUM1/DHX9/TBK1/AP1G1/CREBBP/HCK/UBE2K/PARP9/LY86/XRCC5/IFI16/LYN/PLSCR1	30
GO:0014743	regulation of muscle hypertrophy	16/1996	72/18722	0.003277233	0.035148952	0.029809787	PRKCA/MEF2A/ROCK2/PAK1/DDX39B/CAMK2D/SMAD4/PPP3CA/MTOR/SMAD3/IL6ST/PARP2/ROCK1/IGF1/HAMP/FOXO1	16
GO:0055021	regulation of cardiac muscle tissue growth	16/1996	72/18722	0.003277233	0.035148952	0.029809787	BMPR1A/MAPK14/MEF2C/PAK1/DDX39B/RUNX1/MTOR/CDK1/VGLL4/PARP2/PTEN/IGF1/HAMP/TGFBR2/TGFBR1/CCNB1	16
GO:0030041	actin filament polymerization	33/1996	190/18722	0.003297361	0.03529746	0.029935737	SSH2/PRKCE/FCHSD2/JAK2/FMN1/TTC17/EPS8/ARHGAP6/FER/NCK2/DIAPH3/ARFGEF1/RICTOR/DLG1/RASA1/ARFIP1/MTOR/ABI2/LATS1/PRKCD/EVL/CARMIL1/SSH1/WASHC3/PREX1/HCK/NCK1/PSTPIP2/DIAPH1/WASF2/RDX/BAIAP2/CYFIP1	33
GO:0033119	negative regulation of RNA splicing	8/1996	25/18722	0.003366721	0.035971432	0.030507332	PTBP2/DYRK1A/SRSF4/SFSWAP/RBMX/SRSF10/SRSF7/PTBP3	8
GO:0001933	negative regulation of protein phosphorylation	53/1996	342/18722	0.003416321	0.036432111	0.030898033	LDLRAD4/SMYD3/NNT/SLC8A1/LRRK1/NCAPG2/DEPTOR/IRAK3/NCK2/LRRK2/PRKDC/PIBF1/PRKAG2/GNAQ/PTPRJ/C9orf72/UBASH3B/DTNBP1/PRKRIP1/KAT2B/MTOR/LATS1/PRKN/PRKCD/SUZ12/PARP14/NF1/PTPN2/CDKN2A/IPO7/INPP5F/PAQR3/ABL1/STK38/NIBAN1/APC/SPRED2/CBL/SPRED1/PTEN/NCK1/RB1/PBK/SORL1/SMAD6/SAMSN1/ENPP1/SNCA/CTDSPL/LYN/PTPRC/CCNB1/PDE4D	53
GO:0097193	intrinsic apoptotic signaling pathway	46/1996	288/18722	0.003423761	0.036442308	0.030906681	BRCA2/WWOX/FHIT/HELLS/BRCA1/TMEM117/JAK2/MAP3K5/ITPR1/MELK/BCL2/ATM/NCK2/SGMS1/LRRK2/FBXW7/CHEK2/PRKDC/ERCC6/CUL1/URI1/CASP2/PRKN/PRKCD/STK24/TNFRSF10B/BCLAF1/USP47/DNM1L/APAF1/MSH2/PTPN2/MSH6/CUL3/ABL1/OPA1/CUL4A/SNW1/DDIAS/MDM2/NCK1/UBE2K/IFI16/PIK3R1/RTKN2/DDX5	46
GO:0032535	regulation of cellular component size	58/1996	382/18722	0.003601567	0.037859933	0.032108968	SSH2/AKT3/PRKCE/DISC1/FCHSD2/FMN1/DIP2B/EPS8/DEPTOR/RPTOR/FER/NCK2/ARFGEF1/RICTOR/PAK1/DLG1/GSK3B/RASA1/ARFIP1/DSCAM/MTOR/ABI2/ADNP/LATS1/PRKCD/SIN3A/RUFY3/PAFAH1B1/EVL/CARMIL1/RAP1GAP2/ULK2/RIN3/SSH1/PICALM/PIK3CA/ABL1/P2RX7/KCNMA1/SLC12A6/PREX1/SHTN1/GOLGA4/HCK/RAB11A/ANO6/SWAP70/PTEN/NCK1/ARHGAP35/MACF1/IQGAP3/SLC12A8/WASF2/RDX/BAIAP2/HP1BP3/CYFIP1	58
GO:0000381	regulation of alternative mRNA splicing, via spliceosome	14/1996	60/18722	0.003610551	0.037859933	0.032108968	FAM172A/CELF2/DYRK1A/MBNL1/CELF1/RBMX/KHDRBS3/TRA2B/MBNL2/MBNL3/DDX17/SRSF2/DDX5/KHDRBS2	14
GO:0008611	ether lipid biosynthetic process	5/1996	11/18722	0.003644524	0.037859933	0.032108968	PLA2G4A/FAR1/AGPS/CHPT1/LPCAT2	5
GO:0018026	peptidyl-lysine monomethylation	5/1996	11/18722	0.003644524	0.037859933	0.032108968	SETD2/EHMT1/SETD3/EEF1AKMT2/CSKMT	5
GO:0044068	modulation by symbiont of host cellular process	5/1996	11/18722	0.003644524	0.037859933	0.032108968	ATG5/ATG7/ULK2/ANO6/SERPINB9	5
GO:0046504	glycerol ether biosynthetic process	5/1996	11/18722	0.003644524	0.037859933	0.032108968	PLA2G4A/FAR1/AGPS/CHPT1/LPCAT2	5
GO:0046710	GDP metabolic process	5/1996	11/18722	0.003644524	0.037859933	0.032108968	CASK/DLG1/MAGI3/CARD11/DLG2	5
GO:0048096	chromatin-mediated maintenance of transcription	5/1996	11/18722	0.003644524	0.037859933	0.032108968	ARID1B/CHEK1/ARID1A/SERTAD2/PADI2	5
GO:0051657	maintenance of organelle location	5/1996	11/18722	0.003644524	0.037859933	0.032108968	UVRAG/ARHGAP21/PAFAH1B1/GPSM2/ASPM	5
GO:0070601	centromeric sister chromatid cohesion	5/1996	11/18722	0.003644524	0.037859933	0.032108968	BUB1B/BUB1/SGO2/CTCF/SGO1	5
GO:0070933	histone H4 deacetylation	5/1996	11/18722	0.003644524	0.037859933	0.032108968	HDAC8/HDAC4/HDAC9/RCOR1/SMARCAD1	5
GO:0090160	Golgi to lysosome transport	5/1996	11/18722	0.003644524	0.037859933	0.032108968	CCDC91/ANKFY1/GAK/AP1G1/SORT1	5
GO:0097384	cellular lipid biosynthetic process	5/1996	11/18722	0.003644524	0.037859933	0.032108968	PLA2G4A/FAR1/AGPS/CHPT1/LPCAT2	5
GO:0045773	positive regulation of axon extension	11/1996	42/18722	0.003691084	0.038272863	0.032459173	DISC1/PAK1/DSCAM/ADNP/RUFY3/PAFAH1B1/SHTN1/GOLGA4/RAB11A/MACF1/CYFIP1	11
GO:0097720	calcineurin-mediated signaling	12/1996	48/18722	0.003753132	0.038844573	0.032944039	NFATC2/PLCG2/GSK3B/PPP3CA/MTOR/PPP3R1/SPPL3/NFAT5/PPP3CC/NFATC3/PPP3CB/IGF1	12
GO:0034504	protein localization to nucleus	46/1996	290/18722	0.003913913	0.04043417	0.034292175	BARD1/IPO9/JAK2/APPL2/ZBTB16/MAPK14/NUP107/E2F3/LRRK2/TAF3/FAM53B/SYK/GSK3B/WRN/LIMK2/PPP3CA/ECT2/PPP3R1/CDK1/LATS1/PRKCD/SIN3A/IPO11/NVL/NUP153/IPO7/SUFU/APPL1/SP100/KPNA1/XPO1/SMAD3/FBXO4/NUP93/CD2AP/NUP98/TNPO1/TNPO3/UBR5/CSE1L/NUP58/MDM2/NOL8/PARP9/KPNA2/PIK3R1	46
GO:0001782	B cell homeostasis	9/1996	31/18722	0.003982428	0.040991291	0.034764669	DOCK10/BCL2/MEF2C/DOCK11/RC3H1/ABL1/SOS1/SOS2/LYN	9
GO:0031114	regulation of microtubule depolymerization	9/1996	31/18722	0.003982428	0.040991291	0.034764669	NAV3/CLASP1/ATXN7/CKAP2/CLASP2/TTBK2/TPX2/APC/TAOK1	9
GO:0010720	positive regulation of cell development	47/1996	298/18722	0.003993145	0.041026459	0.034794494	DISC1/TENM4/RFX3/BCL2/PAK1/TIAM2/PRKDC/SYNJ1/TIAM1/PRKCH/DSCAM/MTOR/ARHGEF7/CUX1/FBXW8/ADNP/RREB1/RUFY3/DNM1L/PAFAH1B1/CARMIL1/OPRM1/TRAK1/MAN2A1/ABL1/MAP2K1/ASPM/IL6ST/PREX1/ETV5/XRCC2/OPA1/SHTN1/GOLGA4/SNW1/RAB11A/LRP8/NUMB/NIN/MACF1/DOCK5/RHEB/XRCC5/BAIAP2/LYN/TLR2/CYFIP1	47
GO:0061640	cytoskeleton-dependent cytokinesis	20/1996	100/18722	0.004048274	0.04148617	0.035184375	CIT/KIF20B/ROCK2/CECR2/NUSAP1/ANLN/RASA1/CKAP2/ECT2/CEP55/STMN1/AURKB/KIF4A/SEPTIN10/APC/CENPA/KIF23/ROCK1/RACGAP1/INCENP	20
GO:0062197	cellular response to chemical stress	52/1996	337/18722	0.004052653	0.04148617	0.035184375	OXR1/JAK2/MAP3K5/MELK/EZH2/FER/BCL2/ATM/VRK2/MAPKAP1/LRRK2/FBXW7/LRRC8C/FANCC/FUT8/DHFR/ATG5/PCNA/ATG7/PKD2/PDE8A/ZNF277/TRPM2/LRRC8D/SETX/ECT2/CDK1/PRKN/PRKCD/MSRA/STK24/SIN3A/ARNTL/ERCC6L2/MGMT/PIK3CA/ABL1/MAPK10/PPARGC1B/SLC12A6/NCOA7/ETV5/VKORC1L1/ATF2/FOXO3/MAPK8/MDM2/RCSD1/ALOX5/SNCA/XRCC5/FOXO1	52
GO:0071902	positive regulation of protein serine/threonine kinase activity	34/1996	200/18722	0.004102383	0.041918891	0.035551365	STK3/BMPR1A/MAP3K5/FGD2/RPTOR/CCNT2/EZH2/RICTOR/PAK1/LRRK2/STRADA/SYK/MAP2K5/PKD2/TIAM1/CCND3/CCNY/RAPGEF2/MNAT1/DIPK2A/PIK3R5/TAOK3/MAP3K4/MAP2K1/CKS1B/DBF4B/AKAP13/TAOK1/INSR/INCENP/ROR2/SNCA/MAP2K6/CCNB1	34
GO:0051090	regulation of DNA-binding transcription factor activity	65/1996	440/18722	0.00414145	0.042241285	0.035824787	FAF1/TRAPPC9/STK3/JAK2/FANCA/EZH2/PLCG2/IRAK3/HDAC4/FER/CAMK1D/NLRC5/ERC1/TAF3/SGK3/SYK/MAP2K5/BTRC/PKD2/PRKCH/PRKCB/NOD1/PPP3CA/COMMD1/CARD8/IKBKB/TRIM25/ITCH/WWP2/TRIM5/ZNF431/CDKN2A/SUFU/DHX9/CARF/SP100/TFDP1/MAPK10/PPARGC1B/SMAD3/OTULIN/IL18/PELI1/ATF2/PEX14/HCK/RPS6KA5/ERBIN/CLOCK/LRP8/CARD11/MAPK8/TRIM22/TRIM37/PTEN/RB1/TCF7L2/IL1RAP/TRAF3/EDA/ENPP1/ARID5B/RTKN2/TLR2/EIF2AK2	65
GO:1904356	regulation of telomere maintenance via telomere lengthening	14/1996	61/18722	0.004235685	0.043124187	0.036573575	TNKS/ATR/HMBOX1/XRN1/ATM/NEK7/SMG6/PARN/TNKS2/POT1/MAP3K4/AURKB/FBXO4/XRCC5	14
GO:0048638	regulation of developmental growth	51/1996	330/18722	0.004254011	0.043232447	0.036665391	STK3/DISC1/CHD7/FTO/BMPR1A/MBD5/DIP2B/MAPK14/BCL2/MEF2C/PAK1/PRKDC/DDX39B/RUNX1/GSK3B/TNKS2/CELF1/ITSN2/NIPBL/DSCAM/PLAC8/MTOR/SMURF1/ADNP/CDK1/LATS1/PRKN/SIN3A/SLC23A2/RUFY3/PAFAH1B1/ATRN/ULK2/NEDD4L/PIK3CA/ABL1/VGLL4/PPARD/SHTN1/GOLGA4/RAB11A/PARP2/PTEN/INSR/IGF1/MACF1/HAMP/TGFBR2/TGFBR1/CCNB1/CYFIP1	51
GO:0006623	protein targeting to vacuole	10/1996	37/18722	0.004337382	0.044000153	0.037316481	VPS13D/AP3B1/SMURF1/VPS41/VPS13A/NEDD4/GCC2/VPS13C/SORT1/SORL1	10
GO:0045936	negative regulation of phosphate metabolic process	65/1996	441/18722	0.004365029	0.044200836	0.03748668	LDLRAD4/SMYD3/NNT/SLC8A1/LRRK1/NCAPG2/ROCK2/DEPTOR/IRAK3/HDAC4/NCK2/LRRK2/PRKDC/PIBF1/PRKAG2/GNAQ/PIP4K2A/PTPRJ/C9orf72/UBASH3B/URI1/DTNBP1/GSK3B/MASTL/PRKRIP1/KAT2B/MTOR/LATS1/PRKN/PRKCD/IKBKB/SUZ12/MGAT5/NCOR1/PARP14/NF1/PTPN2/CDKN2A/IPO7/INPP5F/PAQR3/ABL1/STK38/NIBAN1/APC/SPRED2/BOD1L1/CBL/SPRED1/SWAP70/PTEN/NCK1/RB1/ROCK1/PBK/SORL1/SMAD6/SAMSN1/ENPP1/SNCA/CTDSPL/LYN/PTPRC/CCNB1/PDE4D	65
GO:0061614	pri-miRNA transcription by RNA polymerase II	13/1996	55/18722	0.004401217	0.044487119	0.037729477	BMPR1A/MRTFB/HDAC4/MRTFA/SREBF2/SMAD4/NFATC3/SMAD3/PPARD/FOXO3/NR3C1/SMAD6/DDX5	13
GO:0006828	manganese ion transport	6/1996	16/18722	0.004535746	0.045116624	0.038263359	TRPM2/TMEM165/ATP2C1/SLC11A2/TRPC1/SLC11A1	6
GO:0010225	response to UV-C	6/1996	16/18722	0.004535746	0.045116624	0.038263359	BRCA2/POLH/WRN/MAP3K4/ERCC5/MDM2	6
GO:0044849	estrous cycle	6/1996	16/18722	0.004535746	0.045116624	0.038263359	NCOR2/PCNA/NCOA1/TRPM2/ADNP/OPRM1	6
GO:0046037	GMP metabolic process	6/1996	16/18722	0.004535746	0.045116624	0.038263359	CASK/DLG1/GMPS/MAGI3/CARD11/DLG2	6
GO:0090231	regulation of spindle checkpoint	6/1996	16/18722	0.004535746	0.045116624	0.038263359	CDK5RAP2/GEN1/NDC80/MAD2L1/XRCC3/CCNB1	6
GO:0090266	regulation of mitotic cell cycle spindle assembly checkpoint	6/1996	16/18722	0.004535746	0.045116624	0.038263359	CDK5RAP2/GEN1/NDC80/MAD2L1/XRCC3/CCNB1	6
GO:1902101	positive regulation of metaphase/anaphase transition of cell cycle	6/1996	16/18722	0.004535746	0.045116624	0.038263359	NSMCE2/ANAPC4/CDC27/CUL3/DLGAP5/RB1	6
GO:1903504	regulation of mitotic spindle checkpoint	6/1996	16/18722	0.004535746	0.045116624	0.038263359	CDK5RAP2/GEN1/NDC80/MAD2L1/XRCC3/CCNB1	6
GO:2001224	positive regulation of neuron migration	6/1996	16/18722	0.004535746	0.045116624	0.038263359	ZNF609/KIF20B/SRGAP2C/NIPBL/RAPGEF2/SHTN1	6
GO:0010563	negative regulation of phosphorus metabolic process	65/1996	442/18722	0.004598938	0.045664368	0.0387279	LDLRAD4/SMYD3/NNT/SLC8A1/LRRK1/NCAPG2/ROCK2/DEPTOR/IRAK3/HDAC4/NCK2/LRRK2/PRKDC/PIBF1/PRKAG2/GNAQ/PIP4K2A/PTPRJ/C9orf72/UBASH3B/URI1/DTNBP1/GSK3B/MASTL/PRKRIP1/KAT2B/MTOR/LATS1/PRKN/PRKCD/IKBKB/SUZ12/MGAT5/NCOR1/PARP14/NF1/PTPN2/CDKN2A/IPO7/INPP5F/PAQR3/ABL1/STK38/NIBAN1/APC/SPRED2/BOD1L1/CBL/SPRED1/SWAP70/PTEN/NCK1/RB1/ROCK1/PBK/SORL1/SMAD6/SAMSN1/ENPP1/SNCA/CTDSPL/LYN/PTPRC/CCNB1/PDE4D	65
GO:0043624	cellular protein complex disassembly	25/1996	136/18722	0.004632492	0.045837147	0.038874434	NAV3/EPS8/CLASP1/NCKAP5/ATXN7/SYNJ1/KIF2A/CKAP2/CKAP5/GAK/CLASP2/CARMIL1/TTBK2/STMN1/KIF18B/PIK3CA/TPX2/MICAL3/APC/PEX14/KIF2C/SWAP70/TAOK1/KIF18A/RDX	25
GO:0010833	telomere maintenance via telomere lengthening	17/1996	81/18722	0.004640807	0.045837147	0.038874434	TNKS/ATR/HMBOX1/XRN1/ATM/MRE11/NEK7/SMG6/PARN/TNKS2/POT1/RFC1/MAP3K4/AURKB/FBXO4/RAD50/XRCC5	17
GO:2001021	negative regulation of response to DNA damage stimulus	17/1996	81/18722	0.004640807	0.045837147	0.038874434	POLQ/DYRK1A/BCL2/PARPBP/CHEK2/ERCC6/DDX39B/SMCHD1/RIF1/USP47/FANCB/UBR5/TRIP12/SHLD2/DDIAS/MDM2/FBXO5	17
GO:0006353	DNA-templated transcription, termination	7/1996	21/18722	0.004672024	0.046064518	0.039067266	SCAF8/TTF2/SETX/SCAF4/MTERF1/DHX9/TTF1	7
GO:0051208	sequestering of calcium ion	23/1996	122/18722	0.004682864	0.046090533	0.03908933	PRKCE/CHD7/SLC8A1/ITPR2/ITPR1/PLCG2/ANK2/CAMK2D/ATG5/RYR1/UBASH3B/PKD2/TRPM2/GSTM2/HTT/ABL1/RASA3/DIAPH1/SNCA/TRPC1/LYN/PTPRC/PDE4D	23
GO:0032271	regulation of protein polymerization	38/1996	232/18722	0.004810061	0.047182783	0.040015666	NAV3/SSH2/PRKCE/FCHSD2/FMN1/DYRK1A/EPS8/CLASP1/FER/CDK5RAP2/NCK2/ARFGEF1/RICTOR/PAK1/DLG1/RASA1/ARFIP1/CKAP5/MTOR/ARHGEF7/ABI2/LATS1/PRKCD/TBCD/EVL/CARMIL1/STMN1/SSH1/ABL1/PREX1/HCK/NCK1/NIN/WASF2/SNCA/RDX/BAIAP2/CYFIP1	38
GO:0032388	positive regulation of intracellular transport	34/1996	202/18722	0.004810629	0.047182783	0.040015666	JAK2/BCAS3/C2CD5/CTDSPL2/KIF20B/MAPK14/PAK1/FBXW7/EIPR1/SREBF2/GSK3B/ECT2/STX18/CDK1/PRKN/PRKCD/RUFY3/HUWE1/CPSF6/DHX9/XPO4/MFF/SMAD3/BORCS5/NEDD4/UBR5/SAE1/MAPK8/PCM1/MDM2/TCF7L2/SORL1/RDX/PIK3R1	34
GO:0019439	aromatic compound catabolic process	68/1996	467/18722	0.004824989	0.047241185	0.040065196	PRKCA/FHIT/PAN3/FTO/DPYD/TENT2/TUT4/TET2/ROCK2/XRN1/PDE7A/MAPK14/PUM2/TAF15/ATM/LARP4B/NBAS/RNASEH2B/SND1/CECR2/CPEB3/ENTPD1/DIS3L2/SMG6/PARN/DNA2/GIGYF2/PDE8A/SMG1/AGO4/AGO3/DERA/CNOT6L/CELF1/NT5C2/MTOR/TNRC6A/SECISBP2/ZC3H18/RC3H1/TET3/PRKCD/DUT/SMG7/EXOSC8/UPF2/TENT4A/SLFN13/HNRNPD/PUM1/CNOT2/DHX9/FUS/SAMD4A/TNRC6B/DROSHA/TTC37/EXOG/FEN1/PDE5A/ZC3HAV1/ROCK1/CNOT10/KYNU/ENPP1/DDX5/PDE4D/SLC11A1	68
GO:0046847	filopodium assembly	14/1996	62/18722	0.004945748	0.048339314	0.040996519	SRGAP2/BCAS3/FGD2/SRGAP2C/DOCK11/FGD4/TRPM2/FNBP1L/PRKCD/SPATA13/ZMYND8/DNM3/PIK3R1/TGFBR1	14
GO:0008088	axo-dendritic transport	16/1996	75/18722	0.005015204	0.04877899	0.041369408	APBA1/AGTPBP1/FBXW11/AP3B1/DTNBP1/SPG11/DST/PAFAH1B1/TRAK1/KIF4A/SPG7/BORCS5/OPA1/AP3S2/DLG2/AGBL4	16
GO:0034243	regulation of transcription elongation from RNA polymerase II promoter	9/1996	32/18722	0.005025451	0.04877899	0.041369408	EZH2/CDK13/EAF2/RNF168/ZMYND11/TCERG1/SUPT16H/CDC73/WDR43	9
GO:1901532	regulation of hematopoietic progenitor cell differentiation	9/1996	32/18722	0.005025451	0.04877899	0.041369408	PRKDC/N4BP2L2/FNIP1/ITCH/ABL1/SOS1/SOS2/ZBTB1/EIF2AK2	9
GO:1901889	negative regulation of cell junction assembly	9/1996	32/18722	0.005025451	0.04877899	0.041369408	BCAS3/ROCK2/ARHGAP6/IKBKB/CLASP2/RCC2/PTEN/ROCK1/TLR2	9
GO:0032970	regulation of actin filament-based process	59/1996	396/18722	0.005069881	0.049068745	0.041615149	SSH2/PRKCE/FCHSD2/BCAS3/FMN1/EPS8/CLASP1/ROCK2/ARHGAP6/FER/ANK2/NCK2/ARFGEF1/RICTOR/PAK1/ARHGAP17/CAMK2D/C9orf72/LPAR1/SMAD4/DLG1/TRPM2/RASA1/ARFIP1/MTOR/ECT2/ABI2/LATS1/PRKN/PRKCD/CLASP2/EVL/CARMIL1/STMN1/SSH1/PIK3CA/ABL1/SMAD3/PREX1/CD2AP/RHOH/ALMS1/HCK/AKAP13/SWAP70/NCK1/ARHGAP35/TAOK1/ROCK1/CCDC88A/IQGAP3/MTSS1/WASF2/RDX/BAIAP2/PIK3R1/TGFBR1/PDE4D/CYFIP1	59
GO:0002764	immune response-regulating signaling pathway	68/1996	468/18722	0.005072765	0.049068745	0.041615149	ALPK1/PRKCE/NFATC2/INPP5D/APPL2/PLCG2/IRAK3/FER/PUM2/BCL2/PLCL2/MEF2C/PAK1/USP15/BLNK/SYK/EIF2B3/PTPRJ/AP3B1/PTK2/LSM14A/PRKCH/PRKCB/NOD1/IRAK4/MAP3K1/FOXP1/RAB11FIP2/PIK3CD/RC3H1/ANKRD17/SLC15A2/SPPL3/PRKCD/IKBKB/CD226/ITCH/DDX60/PTPN2/RPS6KA3/NPLOC4/PUM1/APPL1/PIK3CA/ABL1/MAPK10/OTULIN/NFKBIZ/CREBBP/PELI1/HCK/ERBIN/FYB1/SOS1/CARD11/MAPK8/EPG5/TRAF3/MAP2K4/SLC39A10/MAP2K6/LYN/PLSCR1/RAP1A/PIK3AP…	68
GO:0030307	positive regulation of cell growth	29/1996	166/18722	0.005169102	0.049771518	0.042211169	DISC1/RPTOR/BCL2/PAK1/DDX39B/MAP2K5/ITSN2/DSCAM/MTOR/SMURF1/ADNP/PRKN/SLC23A2/RUFY3/USP47/PAFAH1B1/RPS6KA3/NEDD4L/INO80/SHTN1/GOLGA4/KLHL22/RAB11A/PARP2/IGF1/MACF1/HAMP/TGFBR1/CYFIP1	29
GO:0051236	establishment of RNA localization	29/1996	166/18722	0.005169102	0.049771518	0.042211169	TNKS/ATR/NUP107/ATM/QKI/SETD2/DDX39B/SMG6/NUP160/NUP205/SMG1/IWS1/NUP210/CKAP5/ATXN2/SMG7/UPF2/NUP153/SRSF7/CPSF6/DHX9/XPO1/NDC1/THOC2/NUP93/NUP98/NUP58/TGFBR2/MX2	29
GO:0007160	cell-matrix adhesion	38/1996	233/18722	0.005171987	0.049771518	0.042211169	DISC1/MAP4K4/BCAS3/FMN1/CLASP1/TRPM7/ROCK2/ARHGAP6/BCL2/PIP5K1A/CASK/WDPCP/PTPRA/PTPRJ/UTRN/PTK2/MKLN1/TIAM1/GSK3B/RASA1/ARHGEF7/CLASP2/NF1/PLEKHA2/PEAK1/CDKN2A/ABL1/SMAD3/CDK6/RIN2/RCC2/PTEN/ROCK1/MACF1/ITGAV/EDA/PIK3R1/NEXMIF	38
