# Supplementary material for: Single-cell atlas profiling revealed cellular characteristics and dynamic changes after PD-1 blockade therapy of brain metastases from laryngeal squamous cell carcinoma
Source: Mol Cell Biochem. 2024 Aug 1;480(4):2377–400. doi: 10.1007/s11010-024-05064-3 (PMC11961546; doi:10.1007/s11010-024-05064-3)
Supplement: Supplementary file 13 — Supplementary file13 (XLSX 1660 KB) [file 11010_2024_5064_MOESM13_ESM.xlsx]

## Sheet: Name 
Supplementary Data 13. Modules associated with Branch 1 and Branch 2
Sheet #	Name	Description
Sheet 1	Module_branch 1	Module genes of branch 1
Sheet 2	Module_branch 2	Module genes of branch 2
Sheet 3	Enriched_interselect genes	Pathway enrichment of interselect genes of two modules

## Sheet: Module_branch 1
id	module	supermodule	dim_1	dim_2
FAM87B	31	1	2.08081	1.58636
NOC2L	5	1	1.59232	-2.23626
PERM1	16	1	2.00176	2.29025
AL645608.7	16	1	2.26651	2.22035
HES4	13	1	2.56322	3.012
ISG15	11	1	3.48257	-0.857302
AGRN	20	1	0.577603	3.66788
C1orf159	9	1	-2.81924	-0.0766001
TNFRSF18	13	1	2.48924	3.06576
SDF4	11	1	2.64651	-0.462238
UBE2J2	38	1	0.306442	-0.794089
ACAP3	6	1	-0.71501	-0.365073
PUSL1	5	1	2.01737	-3.09782
INTS11	19	1	3.29586	-2.37277
AURKAIP1	2	1	3.49784	-2.29497
CCNL2	27	1	-2.4354	-0.57879
MRPL20	2	1	3.5036	-2.37293
VWA1	41	2	3.79354	-4.18242
ATAD3B	4	1	-1.25814	1.43701
ATAD3A	5	1	1.8849	-3.15371
SSU72	2	1	4.01258	-2.20147
AL645728.1	30	1	-0.776148	3.10773
MIB2	1	1	1.52917	0.647226
CDK11B	4	1	-1.2134	2.35308
CDK11A	15	1	-2.24198	1.56314
NADK	6	1	-0.167686	-0.530151
GNB1	7	1	0.326004	1.53195
FAAP20	2	1	3.98023	-1.84018
SKI	4	1	-1.01777	1.82548
AL590822.3	20	1	0.792712	3.93011
RER1	11	1	2.92063	-1.79805
PEX10	5	1	2.19935	-2.17604
AL139246.5	30	1	-0.373966	3.43391
TNFRSF14-AS1	20	1	0.369984	4.04086
TNFRSF14	1	1	2.48751	0.497814
AL139246.3	20	1	0.363577	3.64159
PRXL2B	1	1	2.4074	0.327808
TPRG1L	14	1	2.09813	-0.762299
WRAP73	6	1	-0.778677	-0.983714
SMIM1	2	1	4.40717	-1.80632
LRRC47	8	1	0.769099	-1.21925
CEP104	27	1	-2.09739	-0.743973
C1orf174	8	1	1.31748	-1.89617
NPHP4	3	1	-3.95056	-1.21823
KCNAB2	31	1	1.50557	1.06205
RPL22	35	1	5.36436	-2.1831
ICMT	33	1	0.584868	-3.11636
LINC00337	23	1	-2.11333	-2.67828
ACOT7	5	1	1.53745	-2.25092
NOL9	25	1	-2.60891	-0.572385
TAS1R1	30	1	-0.54561	3.25185
ZBTB48	15	1	-2.18896	1.25155
KLHL21	13	1	1.85036	2.84613
DNAJC11	25	1	-2.44523	-0.928769
CAMTA1-DT	18	1	-2.07965	3.01215
CAMTA1	4	1	-0.917458	1.18187
VAMP3	11	1	3.117	-1.48015
PER3	4	1	-1.70399	2.6474
UTS2	11	1	3.19593	-0.538005
TNFRSF9	16	1	2.4495	2.08067
PARK7	2	1	3.8247	-2.57616
ERRFI1	18	1	-1.38934	3.15737
RERE	9	1	-2.80198	0.864191
ENO1	11	1	3.79054	-0.294477
SLC2A5	32	1	-3.20876	-2.71434
GPR157	18	1	-1.33618	3.09895
MIR34AHG	9	1	-2.63214	0.618357
H6PD	1	1	2.08435	0.463151
SPSB1	13	1	1.83302	2.93264
SLC25A33	30	1	0.0462604	3.48442
TMEM201	33	1	0.405797	-3.30916
PIK3CD	24	1	-3.33031	-0.775704
CLSTN1	3	1	-3.78698	-2.26583
CTNNBIP1	11	1	3.32282	-1.31202
LZIC	19	1	3.05963	-2.79131
NMNAT1	27	1	-1.98741	-0.412657
RBP7	34	1	3.31133	1.01396
UBE4B	21	1	-2.07548	0.331487
KIF1B	16	1	1.77491	2.49295
PGD	1	1	3.07736	0.0958283
CENPS	28	1	0.614784	-3.42608
CORT	28	1	0.473317	-3.83809
DFFA	14	1	2.29747	-1.83463
PEX14	9	1	-2.866	0.0594578
TARDBP	6	1	-0.486246	-0.516366
SRM	19	1	2.53334	-2.71569
EXOSC10	6	1	-1.93161	-1.43286
MTOR	27	1	-2.77966	-0.526399
FBXO6	11	1	3.45903	-1.05041
MAD2L2	5	1	2.3878	-3.11417
AGTRAP	11	1	3.48153	0.097177
MTHFR	4	1	-0.915821	2.02385
CLCN6	4	1	-0.912137	1.93403
KIAA2013	1	1	2.32895	0.217411
PLOD1	1	1	2.35733	0.118568
MFN2	38	1	0.622427	-0.806636
MIIP	28	1	0.0034773	-4.19725
TNFRSF1B	13	1	2.51502	3.41803
VPS13D	15	1	-2.55616	1.44399
DHRS3	31	1	1.58376	1.21807
PDPN	32	1	-3.39559	-3.02441
PRDM2	15	1	-1.91396	1.24692
TMEM51-AS1	26	1	0.994818	0.973114
TMEM51	26	1	-0.314895	0.974437
FHAD1	26	1	0.449164	1.01423
EFHD2	11	1	3.6485	-0.958194
CTRC	22	1	1.13682	3.33462
CASP9	18	1	-1.13558	3.17148
DDI2	21	1	-1.78867	0.266433
PLEKHM2	29	1	1.13904	2.55966
SLC25A34	29	1	1.35163	2.25014
UQCRHL	12	1	-0.794496	-2.73521
AL450998.2	18	1	-1.82961	3.14205
SPEN	7	1	0.0757312	1.67504
ZBTB17	16	1	1.63875	2.64248
FBXO42	21	1	-2.09927	0.145254
SZRD1	14	1	2.52677	-1.09595
NECAP2	1	1	2.47113	-0.0601421
LINC01772	22	1	0.719143	2.90832
CROCC	39	1	-2.22303	2.60912
BX284668.5	5	1	1.4715	-2.76234
ATP13A2	1	1	1.8818	0.61546
SDHB	2	1	3.60231	-1.56258
PADI2	3	1	-4.17857	-2.13715
RCC2	8	1	0.0895043	-1.86733
ARHGEF10L	7	1	0.187951	1.43216
IGSF21	3	1	-4.1288	-2.19551
ALDH4A1	6	1	-1.77126	-0.578288
IFFO2	13	1	1.88377	3.20048
UBR4	4	1	-1.26537	0.680288
EMC1-AS1	18	1	-1.39469	3.18817
EMC1	14	1	2.17671	-0.920197
MRTO4	5	1	2.17372	-2.61718
AKR7A2	19	1	3.28527	-2.65446
SLC66A1	14	1	2.13714	-0.265166
CAPZB	6	1	-0.743245	-0.649513
MICOS10	2	1	3.41936	-1.98731
NBL1	14	1	1.94133	-0.0637454
TMCO4	24	1	-2.96171	-0.80552
OTUD3	23	1	-1.48132	-2.79406
Z98257.1	32	1	-3.16103	-2.38411
UBXN10	1	1	2.71352	1.16449
MUL1	14	1	1.81567	-0.795743
PINK1	1	1	2.30796	0.82412
DDOST	11	1	2.97173	-1.74372
HP1BP3	28	1	-0.082405	-4.23149
EIF4G3	15	1	-2.37424	0.915721
USP48	27	1	-2.10213	-0.911384
CDC42	2	1	3.57062	-1.3521
CDC42-AS1	20	1	0.342549	4.36037
ZBTB40	7	1	0.226183	2.0143
C1QA	14	1	2.04264	-0.257977
C1QC	14	1	2.04679	-0.318352
C1QB	14	1	1.95108	-0.251311
EPHB2	6	1	-1.32826	-0.545829
KDM1A	7	1	-0.44171	1.20425
LUZP1	15	1	-2.65217	0.926105
HNRNPR	5	1	1.56576	-2.38106
ZNF436	17	1	-0.556145	3.82765
E2F2	12	1	-0.0579778	-3.33404
ID3	13	1	2.38301	3.6543
RPL11	35	1	5.29462	-2.13692
ELOA-AS1	24	1	-3.3935	-0.83543
ELOA	14	1	1.92708	-1.06034
PITHD1	14	1	2.53068	-0.881721
LYPLA2	1	1	2.5354	-0.184084
GALE	5	1	2.01069	-2.52891
HMGCL	25	1	-2.83363	-1.31117
FUCA1	1	1	2.0782	0.0570048
PNRC2	13	1	2.84661	3.2315
SRSF10	12	1	-0.550051	-2.24171
RCAN3AS	10	1	-3.35208	-1.7508
SRRM1	8	1	1.19103	-1.8989
CLIC4	13	1	2.40188	2.76522
RUNX3	13	1	2.45655	3.18828
SYF2	35	1	4.74522	-1.70467
RSRP1	29	1	0.900766	2.47295
TMEM50A	11	1	3.2524	-0.84657
MACO1	24	1	-3.01611	-0.595422
MAN1C1	36	1	-3.84507	-0.377256
SELENON	1	1	2.32036	-0.279793
MTFR1L	6	1	-0.821358	-0.123617
AUNIP	12	1	-1.05799	-2.98427
STMN1	28	1	0.794891	-3.69913
PAFAH2	6	1	-1.36675	-0.382269
PDIK1L	3	1	-3.62233	-2.28757
ZNF593	19	1	2.93953	-2.70336
CEP85	12	1	-0.720417	-3.99463
SH3BGRL3	11	1	3.87953	-0.838488
UBXN11	7	1	0.728117	1.49787
CD52	34	1	3.45429	0.807631
DHDDS	21	1	-1.98808	-0.0110102
HMGN2	5	1	2.27969	-3.09359
RPS6KA1	25	1	-2.09008	-1.31745
ARID1A	27	1	-2.27597	-0.662852
ZDHHC18	16	1	3.10652	2.54959
SFN	1	1	1.41145	-0.280214
GPN2	31	1	1.48694	0.955926
GPATCH3	31	1	1.47347	1.03455
NUDC	22	1	1.33518	3.51571
SLC9A1	20	1	0.242447	3.60661
WDTC1	15	1	-2.16822	0.954342
MAP3K6	33	1	0.365634	-3.09879
WASF2	10	1	-3.00021	-1.7489
FGR	31	1	1.93756	1.86004
IFI6	11	1	3.34068	-0.819738
FAM76A	26	1	-0.534951	0.592575
STX12	6	1	-1.46611	-0.428097
AL020997.4	12	1	-1.4092	-3.51515
PPP1R8	8	1	-0.845261	-1.8999
THEMIS2	1	1	2.38662	1.07157
RPA2	33	1	0.252732	-3.23108
EYA3	7	1	-0.0953994	1.46963
PTAFR	6	1	-1.30446	-0.912378
DNAJC8	11	1	2.86509	-1.82812
ATP5IF1	2	1	4.01614	-1.91317
SESN2	13	1	2.51998	3.18686
PHACTR4	7	1	-0.0685185	2.17649
RCC1	18	1	-0.966685	3.15746
SNHG3	6	1	-1.07247	-1.37452
TRNAU1AP	18	1	-1.66856	3.04895
SNHG12	37	1	0.975954	3.97428
TAF12	2	1	3.59106	-2.27044
RAB42	1	1	2.44814	0.53016
AL360012.1	7	1	0.320567	1.96195
GMEB1	21	1	-1.45022	0.473131
YTHDF2	8	1	0.528608	-1.24391
EPB41	36	1	-3.8865	-0.448129
SRSF4	6	1	-1.18828	-0.248235
MATN1	18	1	-1.91896	3.05426
LAPTM5	1	1	2.75319	-0.252221
SDC3	1	1	2.12834	0.441351
PUM1	26	1	-0.726393	0.419731
NKAIN1	4	1	-1.18408	2.70825
SNRNP40	33	1	0.396202	-3.30889
ZCCHC17	6	1	-0.223278	-0.760084
LINC01226	20	1	0.271909	4.37696
PEF1	2	1	3.47838	-1.82235
SPOCD1	34	1	3.1741	0.828091
PTP4A2	11	1	3.28642	-1.00845
KHDRBS1	29	1	1.51154	2.13235
TMEM39B	24	1	-3.34896	-0.540258
KPNA6	21	1	-1.43075	0.412121
TXLNA	26	1	0.150674	0.128705
CCDC28B	5	1	1.50429	-3.17843
EIF3I	19	1	3.2157	-2.62025
HDAC1	33	1	0.941028	-2.52527
MARCKSL1	16	1	3.05449	2.33907
BSDC1	26	1	-0.603098	0.655344
ZBTB8A	10	1	-2.85014	-1.92423
ZBTB8OS	5	1	2.54187	-2.52169
RBBP4	8	1	0.148874	-2.14348
YARS	7	1	0.700178	1.6216
S100PBP	10	1	-2.54089	-1.65766
AL031602.2	22	1	1.59223	3.40577
RNF19B	13	1	2.26889	3.08834
AL020995.1	3	1	-4.41853	-0.904484
AK2	5	1	1.65683	-3.01689
ZNF362	36	1	-3.75825	-0.965631
PHC2	24	1	-3.29812	-0.648073
SMIM12	19	1	2.93983	-2.19925
DLGAP3	5	1	1.86269	-3.01471
TMEM35B	11	1	2.97435	-0.679018
ZMYM1	23	1	-1.93461	-2.41152
AL590434.1	18	1	-1.57807	3.53762
SFPQ	7	1	0.541351	2.75836
ZMYM4	9	1	-2.39683	0.123006
KIAA0319L	24	1	-3.12898	-0.599759
AC004865.2	1	1	2.4844	-0.07809
TFAP2E	10	1	-2.22945	-1.67043
PSMB2	19	1	3.18401	-2.41464
C1orf216	6	1	-1.23307	-0.225072
CLSPN	12	1	-0.103261	-3.25916
AGO4	25	1	-2.94257	-0.96133
AGO1	9	1	-2.51158	0.38787
AGO3	4	1	-0.747963	2.10311
ADPRHL2	8	1	-0.856105	-1.86712
COL8A2	14	1	2.21035	-0.914725
TRAPPC3	2	1	3.61634	-1.83578
MAP7D1	31	1	2.09041	1.59323
THRAP3	4	1	-1.13988	0.866739
SH3D21	22	1	1.27145	3.07813
EVA1B	1	1	2.33594	0.529971
STK40	22	1	1.47226	2.84778
LSM10	2	1	3.78212	-2.46473
MRPS15	2	1	3.45942	-2.27782
CSF3R	9	1	-3.15773	0.354865
LINC01137	7	1	-0.117923	2.52746
ZC3H12A	13	1	2.46212	3.33837
MEAF6	5	1	2.06419	-2.37391
SNIP1	7	1	0.12686	2.43717
DNALI1	23	1	-2.45513	-2.65234
GNL2	14	1	1.91489	-1.38863
C1orf109	8	1	0.391677	-2.04717
CDCA8	28	1	-0.0449856	-4.31185
MANEAL	14	1	1.45273	-0.661316
YRDC	5	1	2.63751	-1.98119
C1orf122	11	1	3.89106	-0.759904
MTF1	16	1	2.7384	2.18767
INPP5B	9	1	-3.08624	-0.011426
SF3A3	33	1	0.366384	-2.35725
FHL3	34	1	3.46105	0.895558
UTP11	19	1	2.82413	-2.81575
RRAGC	1	1	2.95199	0.0901335
AL139260.1	4	1	-0.909832	1.6584
MYCBP	5	1	1.69264	-2.98655
RHBDL2	30	1	-0.272262	2.76001
AKIRIN1	29	1	0.894609	1.85559
NDUFS5	2	1	4.00932	-1.92969
MACF1	4	1	-0.997683	1.39399
PABPC4	16	1	2.31427	2.20924
PPIE	2	1	3.79678	-2.12117
TRIT1	10	1	-3.22905	-1.75619
MFSD2A	13	1	2.63539	2.96389
CAP1	14	1	2.52417	-1.41582
PPT1	14	1	2.49107	-0.673369
RLF	30	1	0.0651102	2.80792
ZMPSTE24	6	1	-0.343816	-0.539151
SMAP2	10	1	-3.04646	-1.83141
NFYC-AS1	12	1	-1.29043	-2.53886
NFYC	21	1	-1.7051	-0.149172
KCNQ4	18	1	-1.75556	3.68288
CTPS1	12	1	-0.467109	-2.73633
SCMH1	23	1	-1.85322	-2.42166
HIVEP3	3	1	-4.22862	-1.59329
FOXJ3	21	1	-1.78999	-0.0226389
PPCS	2	1	3.37005	-1.93018
PPIH	5	1	1.6485	-2.97788
YBX1	2	1	3.79627	-1.46379
P3H1	6	1	-0.825211	-0.603263
C1orf50	11	1	3.27187	-1.27051
SVBP	5	1	2.70098	-2.4187
ERMAP	3	1	-3.87096	-1.72652
SLC2A1	34	1	3.20795	0.877138
EBNA1BP2	5	1	2.29485	-2.6629
CDC20	28	1	0.163395	-4.3651
ELOVL1	5	1	2.64919	-2.07781
MED8	19	1	3.53717	-2.51026
SZT2	27	1	-2.87502	-0.340645
HYI	5	1	1.4381	-3.32953
KDM4A	27	1	-2.30745	-0.114605
ST3GAL3	10	1	-2.20904	-2.07409
IPO13	11	1	2.89765	-0.488379
DPH2	5	1	2.27051	-2.35739
ATP6V0B	11	1	3.2789	-0.936061
DMAP1	5	1	2.2871	-1.99148
ERI3	25	1	-2.54815	-1.04361
RNF220	14	1	1.88242	-1.51046
ARMH1	39	1	-2.24549	2.95316
KIF2C	28	1	-0.0472791	-4.28544
AL592166.1	6	1	-0.456211	-0.061725
RPS8	35	1	5.32075	-2.30239
PLK3	13	1	1.92386	3.21588
BTBD19	22	1	1.3919	3.04888
PTCH2	17	1	-0.488132	4.05282
EIF2B3	24	1	-3.51372	-0.305345
HECTD3	14	1	2.00014	-0.762349
UROD	2	1	3.41886	-1.58055
ZSWIM5	4	1	-1.05495	2.77818
HPDL	33	1	0.0257665	-3.37439
MUTYH	12	1	-0.899361	-3.79323
TOE1	28	1	-0.232	-4.0264
TESK2	17	1	-1.04815	3.63136
PRDX1	2	1	3.5106	-1.44627
AKR1A1	11	1	3.11858	-1.42623
NASP	12	1	-0.0833284	-3.2318
GPBP1L1	21	1	-1.46307	0.287201
TMEM69	14	1	2.29447	-1.73191
MAST2	4	1	-1.38956	1.20131
PIK3R3	18	1	-1.29757	3.25527
RAD54L	12	1	-0.481834	-3.49851
LRRC41	4	1	-0.593935	1.72074
UQCRH	2	1	4.30803	-2.32616
NSUN4	6	1	-1.07061	0.149127
MKNK1	3	1	-3.81394	-2.07393
EFCAB14	38	1	0.748659	-0.897684
STIL	12	1	-0.667343	-3.81487
CMPK1	11	1	2.79211	-1.80211
SPATA6	3	1	-4.11319	-2.05861
FAF1	15	1	-2.11376	1.08404
CDKN2C	28	1	0.100909	-4.30674
LINC01562	17	1	-0.763767	3.82961
RNF11	29	1	1.00927	2.07808
EPS15	25	1	-3.08227	-1.00245
OSBPL9	9	1	-2.4953	0.394209
NRDC	27	1	-2.29402	-0.130419
TXNDC12	11	1	2.98903	-1.12071
BTF3L4	5	1	2.11002	-2.23536
CC2D1B	21	1	-1.68113	0.424737
ORC1	12	1	-0.442752	-3.2366
PRPF38A	5	1	2.46241	-2.26939
TUT4	36	1	-3.69546	-0.890333
GPX7	32	1	-3.45804	-3.05646
SHISAL2A	3	1	-4.15599	-2.11866
COA7	8	1	1.46412	-1.43857
ZYG11B	27	1	-1.97292	-0.550731
ECHDC2	3	1	-3.91923	-1.61715
SCP2	11	1	2.75514	-1.32966
CPT2	8	1	0.892688	-1.76516
CZIB	19	1	3.09067	-2.50696
MAGOH	19	1	3.07071	-2.81187
LRP8	23	1	-1.61187	-2.80788
NDC1	12	1	-0.616378	-3.74569
HSPB11	5	1	1.71476	-2.94454
LRRC42	33	1	0.613496	-2.73601
TMEM59	11	1	3.21157	-0.878347
TCEANC2	23	1	-1.85385	-2.50583
MRPL37	5	1	2.24783	-2.23532
SSBP3	16	1	1.53235	2.61817
ACOT11	15	1	-1.83311	0.903262
MROH7	26	1	0.227325	1.14479
TTC4	6	1	-1.45818	-0.943698
DHCR24	12	1	-0.676843	-4.22359
USP24	4	1	-0.99956	0.992396
AC119674.1	16	1	1.99943	2.19857
PLPP3	16	1	2.01174	2.20683
OMA1	10	1	-3.0214	-1.93164
MYSM1	24	1	-3.07088	-0.595441
JUN	20	1	0.283003	4.26922
LINC01358	9	1	-3.08734	0.708845
AC093425.1	29	1	1.3177	2.02554
FGGY	9	1	-2.72301	0.883857
NFIA	24	1	-3.58337	-0.694936
TM2D1	6	1	-1.43254	-0.802221
PATJ	25	1	-2.63642	-1.04106
USP1	33	1	0.0798594	-3.26836
DOCK7	9	1	-2.44857	0.335335
ATG4C	10	1	-3.02482	-1.3668
ALG6	10	1	-2.5826	-1.90924
ITGB3BP	12	1	-0.581693	-3.2358
EFCAB7	36	1	-3.81217	-0.824896
PGM1	34	1	3.20381	0.869767
CACHD1	13	1	1.92961	3.14498
RAVER2	29	1	1.30786	2.1829
JAK1	16	1	1.51523	2.64397
AK4	34	1	3.36272	1.02514
LEPROT	1	1	2.76156	0.776879
PDE4B	13	1	1.94409	3.13409
TCTEX1D1	34	1	3.41397	1.13856
MIER1	6	1	-1.7515	-0.962499
SLC35D1	21	1	-1.63414	0.228979
IL12RB2	17	1	-0.816375	3.7012
SERBP1	5	1	2.41823	-2.21177
GADD45A	37	1	1.74723	3.78967
GNG12	1	1	1.85217	0.03329
DEPDC1	28	1	0.0596004	-4.33271
LRRC7	3	1	-4.20452	-1.61472
LRRC40	10	1	-2.67963	-1.3764
SRSF11	8	1	-0.40774	-1.20496
ANKRD13C	24	1	-2.97979	-0.744228
ZRANB2	6	1	-1.54504	-1.02853
TYW3	7	1	0.691946	2.56327
ACADM	8	1	-0.386702	-1.84708
RABGGTB	6	1	-0.376222	-0.979956
MSH4	15	1	-2.59753	1.98113
PIGK	25	1	-2.17145	-1.42342
AC118549.1	27	1	-2.39288	-0.0918501
USP33	25	1	-2.40767	-0.911725
NEXN	23	1	-1.231	-2.06904
FUBP1	7	1	-0.675725	1.34807
DNAJB4	37	1	1.38142	3.83405
GIPC2	17	1	-1.08004	3.64622
IFI44L	23	1	-1.60332	-1.96871
IFI44	23	1	-1.43581	-1.91318
PRKACB	36	1	-4.10675	-0.789056
RPF1	5	1	2.56978	-2.22598
GNG5	2	1	3.97674	-1.94662
SPATA1	3	1	-4.18725	-1.52376
CTBS	26	1	0.558717	-0.00933009
AL359762.1	18	1	-1.06468	3.16901
SSX2IP	12	1	-0.554097	-2.51637
LPAR3	22	1	1.55661	3.04092
MCOLN2	16	1	2.26321	2.66607
WDR63	16	1	2.21153	2.76851
MCOLN3	31	1	2.19752	1.90312
C1orf52	29	1	1.01191	2.63233
BCL10	37	1	1.44301	3.70189
AL078459.1	22	1	0.691754	3.38091
ZNHIT6	25	1	-2.48794	-0.913744
ODF2L	3	1	-3.96052	-1.535
SH3GLB1	14	1	2.34423	-0.800198
SELENOF	11	1	2.78908	-1.34714
HS2ST1	15	1	-2.43331	0.647716
LMO4	8	1	1.43014	-1.61062
PKN2-AS1	24	1	-3.02009	-0.316907
PKN2	3	1	-3.57297	-1.12734
GTF2B	29	1	1.22514	2.53991
KYAT3	3	1	-3.46983	-1.49267
RBMXL1	8	1	-0.423594	-1.86974
GBP3	3	1	-4.25777	-1.50862
GBP1	11	1	3.56233	-0.356769
GBP2	13	1	2.26836	3.07282
AC104459.1	39	1	-2.27437	2.98999
GBP4	11	1	3.34355	-0.21659
GBP5	34	1	3.37528	0.349794
AL596214.1	39	1	-2.28305	2.9557
LRRC8B	4	1	-0.939962	1.08809
LRRC8C	3	1	-3.70297	-1.43069
LRRC8D	24	1	-3.04009	-0.450544
ZNF326	7	1	0.022853	1.63659
ZNF644	4	1	-1.45956	1.09686
CDC7	12	1	-0.826801	-3.14812
GLMN	23	1	-1.95655	-2.48963
RPAP2	3	1	-3.49059	-1.55187
EVI5	15	1	-2.40756	1.10093
RPL5	35	1	5.17767	-2.31663
DIPK1A	3	1	-4.21743	-1.69296
MTF2	10	1	-2.59529	-1.63623
TMED5	1	1	2.41536	0.768467
CCDC18	12	1	-1.18299	-3.30996
CCDC18-AS1	36	1	-3.70958	-0.953034
DR1	8	1	-0.379754	-1.9443
BCAR3	15	1	-2.58593	0.96523
DNTTIP2	37	1	1.53157	3.70278
GCLM	16	1	1.63677	2.32797
ABCD3	25	1	-2.77436	-0.983807
ALG14	23	1	-1.09267	-1.69858
PTBP2	24	1	-3.03623	-0.504919
DPYD	4	1	-0.951769	1.64745
DPYD-AS1	4	1	-1.0569	2.21145
SNX7	3	1	-3.90842	-2.2246
FRRS1	3	1	-3.92605	-1.45624
AGL	3	1	-3.63739	-1.25463
SASS6	12	1	-0.71648	-3.74643
TRMT13	25	1	-2.39197	-1.41151
LRRC39	3	1	-3.66583	-2.04846
RTCA	8	1	0.534434	-1.80442
CDC14A	15	1	-2.21275	1.06243
EXTL2	3	1	-3.7074	-1.91852
SLC30A7	9	1	-2.49451	0.214466
RNPC3	27	1	-2.43403	-0.260011
PRMT6	14	1	1.78977	-1.47178
VAV3	31	1	1.08337	1.47733
LINC02785	31	1	0.872001	1.51708
SLC25A24	1	1	2.01331	0.358497
FAM102B	4	1	-0.800993	1.48274
HENMT1	8	1	-0.599104	-2.0418
PRPF38B	29	1	0.775442	2.47105
FNDC7	17	1	-0.873652	4.06663
STXBP3	15	1	-2.14767	0.53781
GPSM2	28	1	-0.528485	-4.0042
CLCC1	8	1	-0.473022	-1.91195
WDR47	7	1	-0.389703	1.63354
TAF13	29	1	1.04644	2.40591
TMEM167B	14	1	2.35825	-0.778604
SARS	5	1	2.53134	-2.44085
PSRC1	32	1	-3.48789	-2.72412
SORT1	3	1	-3.99628	-1.70135
PSMA5	19	1	3.06369	-2.64516
GNAI3	6	1	-0.00891712	-0.75059
AMPD2	31	1	2.07453	1.23281
GSTM4	32	1	-3.59089	-3.17242
GSTM2	3	1	-4.20188	-1.98391
GSTM3	32	1	-3.67209	-3.06125
CSF1	22	1	0.551974	3.16105
AHCYL1	22	1	0.805577	3.12298
STRIP1	4	1	-0.933726	1.70332
RBM15-AS1	39	1	-2.18681	3.02318
RBM15	8	1	-0.652108	-2.00089
LAMTOR5	2	1	3.7978	-2.21582
CD53	8	1	0.613377	-1.42581
AL360270.1	18	1	-1.50219	4.2
LRIF1	22	1	1.37521	3.56819
DRAM2	23	1	-2.48303	-2.20012
CEPT1	25	1	-2.67385	-1.10477
AL355816.2	29	1	1.39353	2.18571
DENND2D	29	1	1.39145	1.95941
CHI3L2	18	1	-1.2844	3.42536
WDR77	6	1	-1.80604	-1.68231
ATP5PB	2	1	3.19522	-2.02974
C1orf162	2	1	4.17833	-1.71839
TMIGD3	14	1	2.24685	-0.877006
ADORA3	32	1	-2.94103	-2.66036
RAP1A	27	1	-2.09482	-0.378221
INKA2-AS1	17	1	-0.456144	3.98354
CTTNBP2NL	36	1	-4.05839	-0.600456
WNT2B	15	1	-2.39938	1.57984
ST7L	24	1	-3.08871	-0.709298
CAPZA1	8	1	0.571554	-1.56914
MOV10	6	1	-1.27739	-1.42998
RHOC	11	1	2.77839	-0.494635
LINC01356	3	1	-3.91541	-2.02475
LINC01357	3	1	-4.24959	-2.06832
SLC16A1	18	1	-1.45378	3.15426
SLC16A1-AS1	25	1	-2.80359	-0.989038
LRIG2	24	1	-3.09551	-0.91333
MAGI3	3	1	-4.15964	-1.86255
PHTF1	7	1	-0.39783	1.66258
RSBN1	4	1	-0.873511	1.66031
AL137856.1	18	1	-1.43955	3.80458
PTPN22	17	1	-1.04307	3.76157
AP4B1-AS1	18	1	-1.49159	3.69259
AP4B1	17	1	-0.958017	3.8201
DCLRE1B	37	1	1.16652	3.88083
HIPK1	29	1	1.19254	2.22495
OLFML3	32	1	-3.46457	-3.21538
TRIM33	4	1	-1.0583	0.841757
BCAS2	37	1	0.827881	4.05414
NRAS	14	1	2.5683	-0.929009
CSDE1	14	1	2.3307	-0.853196
SIKE1	2	1	3.60696	-2.2468
VANGL1	1	1	2.11983	-0.0985822
SLC22A15	26	1	0.061258	0.903805
ATP1A1	22	1	0.631807	3.4082
ATP1A1-AS1	24	1	-3.38073	-0.792501
LINC01762	30	1	0.240455	3.23347
AL390066.1	29	1	0.94835	2.34857
CD58	7	1	0.359769	2.08388
CD2	38	1	0.537898	-0.463226
TTF2	12	1	-1.04218	-3.18153
MAN1A2	21	1	-1.86647	0.36734
TENT5C	18	1	-1.43371	3.29317
GDAP2	27	1	-2.37919	-0.565276
WDR3	8	1	0.353695	-1.49649
WARS2	6	1	-1.51384	-0.548861
WARS2-AS1	15	1	-2.21638	1.29287
PHGDH	38	1	0.89825	-0.622033
NOTCH2	16	1	1.91782	2.61448
SEC22B	16	1	1.92291	2.56883
NBPF26	7	1	0.790413	1.91797
LINC00623	6	1	-1.59554	-0.693729
FCGR1B	32	1	-3.41444	-2.95327
FAM72B	23	1	-2.01975	-2.14149
SRGAP2C	3	1	-3.9479	-1.37867
SRGAP2B	3	1	-3.97791	-1.1938
FAM72D	28	1	-0.290662	-4.25751
AC245014.3	3	1	-4.3179	-1.53223
GPR89A	7	1	0.471162	2.73169
PDZK1	17	1	-0.877868	3.95318
RNF115	21	1	-1.93647	0.0296537
POLR3C	6	1	-0.589402	-0.759146
PIAS3	6	1	-1.50472	-0.749909
PEX11B	6	1	-1.29965	-1.3749
RBM8A	19	1	3.13598	-2.7364
LIX1L-AS1	4	1	-1.2971	2.79778
LIX1L	11	1	2.76616	-1.15284
POLR3GL	2	1	3.73316	-1.83711
TXNIP	26	1	1.29826	0.955866
AC239799.2	23	1	-1.5317	-2.40348
LINC01719	16	1	1.89634	2.21498
NBPF10	16	1	1.79039	2.65032
NBPF12	24	1	-2.80083	-0.633338
GPR89B	22	1	0.643509	2.8295
NBPF11	24	1	-3.31663	-0.682867
LINC01731	14	1	2.42072	-1.78756
LINC01138	15	1	-2.66399	1.06901
PPIAL4G	20	1	0.205891	3.44024
NBPF14	16	1	1.7293	2.60418
PDE4DIP	16	1	1.55164	2.66405
AC245297.3	4	1	-1.28715	1.93252
NOTCH2NLC	16	1	1.84871	2.64272
NBPF19	16	1	1.91865	2.55075
FCGR1A	32	1	-3.11259	-2.93194
HIST2H2BF	18	1	-1.89524	3.02786
AC243772.2	18	1	-1.80428	3.04486
HIST2H2AA4	12	1	-0.992481	-4.24161
HIST2H4B	12	1	-0.886007	-4.39082
HIST2H2AC	12	1	-0.795199	-4.47992
SF3B4	5	1	2.43273	-2.38447
MTMR11	34	1	3.35866	0.873693
OTUD7B	7	1	0.552955	1.76006
VPS45	10	1	-2.94392	-1.53012
PLEKHO1	14	1	2.43919	-0.844081
ANP32E	28	1	0.659707	-3.82203
APH1A	11	1	2.94132	-0.903409
MRPS21	2	1	3.84806	-2.41977
PRPF3	21	1	-1.30634	0.410945
TARS2	23	1	-1.59665	-2.02157
ECM1	1	1	2.27804	0.0220468
ADAMTSL4	1	1	2.39925	0.433701
ADAMTSL4-AS1	30	1	0.0405914	3.29553
MCL1	13	1	2.41094	3.51301
ENSA	20	1	0.479095	3.59596
GOLPH3L	21	1	-2.21558	0.226303
CTSS	1	1	2.85605	0.314346
CTSK	26	1	0.249098	0.56776
ARNT	27	1	-2.27688	-0.0671496
SETDB1	25	1	-2.48828	-0.642005
CERS2	14	1	2.44256	-0.858096
PRUNE1	18	1	-1.64828	3.55464
C1orf56	8	1	0.970664	-2.09455
CDC42SE1	14	1	1.88671	-1.05929
MLLT11	7	1	0.135105	2.72936
GABPB2	4	1	-0.973791	1.06709
TNFAIP8L2	32	1	-3.34663	-3.16625
SCNM1	8	1	0.547043	-1.59665
VPS72	8	1	1.52331	-1.70232
PIP5K1A	21	1	-1.70742	0.436054
PSMD4	2	1	3.63732	-2.4123
PI4KB	7	1	0.0466582	2.45579
RFX5	26	1	1.01669	-0.0179635
SELENBP1	32	1	-3.58889	-3.18278
PSMB4	2	1	3.72506	-1.67864
POGZ	9	1	-2.69136	0.281843
TUFT1	20	1	0.159864	4.05913
SNX27	4	1	-0.916859	1.8804
MRPL9	5	1	2.49986	-2.33979
THEM4	23	1	-1.77358	-2.00995
S100A10	11	1	3.55138	0.29384
S100A11	2	1	4.0911	-1.35076
TCHH	13	1	2.53724	3.24075
FLG-AS1	9	1	-3.13824	0.475059
IVL	1	1	1.40815	-0.313353
SPRR3	1	1	1.35519	-0.246795
S100A9	34	1	3.61056	0.531971
S100A8	34	1	3.44163	1.05761
S100A6	34	1	3.45627	0.381246
S100A4	11	1	3.63359	-0.384307
S100A2	1	1	1.39021	-0.265613
CHTOP	8	1	0.500422	-1.32981
SNAPIN	19	1	3.3446	-2.36307
ILF2	19	1	2.89731	-2.97543
INTS3	25	1	-2.48389	-0.908135
SLC27A3	34	1	3.34759	0.791133
GATAD2B	15	1	-2.01097	0.971287
AL358472.5	15	1	-2.40658	1.49528
DENND4B	9	1	-2.62733	0.274274
CRTC2	13	1	1.93569	3.58224
SLC39A1	11	1	2.91245	-0.985189
JTB	2	1	4.05388	-2.3613
RAB13	11	1	3.64769	0.120847
RPS27	35	1	5.19631	-2.03737
NUP210L	17	1	-1.30991	3.64627
TPM3	11	1	2.99683	-1.47434
C1orf43	2	1	3.7055	-1.33743
UBAP2L	22	1	0.703436	3.20304
HAX1	2	1	3.86835	-1.79669
IL6R-AS1	20	1	0.32653	4.18543
IL6R	7	1	-0.209162	2.07118
UBE2Q1	11	1	3.02006	-0.369999
ADAR	23	1	-1.11697	-1.80626
PMVK	18	1	-1.4169	3.52424
AL451085.1	18	1	-1.65024	3.25809
PBXIP1	26	1	0.846073	0.0332294
SHC1	11	1	2.77423	-0.639185
CKS1B	28	1	0.728361	-3.66517
FLAD1	8	1	0.180234	-2.16689
ZBTB7B	31	1	2.08373	1.08764
ADAM15	11	1	2.84153	-1.25104
SLC50A1	11	1	3.49725	-1.02027
KRTCAP2	2	1	3.90739	-1.734
THBS3	26	1	1.00275	1.23087
MTX1	2	1	3.81291	-2.20199
GBA	1	1	2.52646	0.00128714
FAM189B	14	1	1.86303	-0.890035
SCAMP3	14	1	2.21157	-1.26348
FDPS	28	1	1.02115	-3.47438
RUSC1	5	1	1.16744	-2.83198
ASH1L	4	1	-0.83975	1.21457
YY1AP1	7	1	0.431298	1.80181
DAP3	6	1	-0.162496	-0.715532
GON4L	9	1	-2.42807	0.284014
SYT11	6	1	-1.78174	-1.50633
RIT1	16	1	1.72463	2.34888
KHDC4	7	1	0.0301679	1.73291
ARHGEF2	16	1	1.79343	2.5251
SSR2	2	1	4.32276	-1.91074
UBQLN4	14	1	1.75499	-1.01127
LAMTOR2	2	1	3.82556	-2.38269
LMNA	31	1	2.25481	1.38392
SEMA4A	22	1	0.691122	3.30667
SLC25A44	29	1	1.32276	2.70065
PMF1	20	1	0.607711	3.76239
SMG5	29	1	0.889023	1.83616
GLMP	1	1	2.55882	0.21305
CCT3	5	1	2.55592	-2.04438
MEF2D	22	1	0.927365	2.75188
IQGAP3	12	1	-0.670136	-3.97799
NAXE	2	1	3.63269	-1.75502
GPATCH4	5	1	1.79445	-2.46984
ISG20L2	20	1	0.921439	3.64794
RRNAD1	4	1	-1.56395	1.86059
MRPL24	2	1	3.21095	-2.18171
HDGF	14	1	2.39212	-1.20995
PRCC	7	1	-0.296448	1.8073
SH2D2A	38	1	0.606164	-0.440035
ARHGEF11	4	1	-1.4459	1.10452
ETV3	13	1	2.46652	3.39634
CD1D	1	1	1.30876	0.484951
MNDA	5	1	2.65754	-2.11827
IFI16	23	1	-1.74719	-2.01728
AIM2	20	1	0.348065	4.26679
DUSP23	2	1	3.492	-1.72807
SLAMF8	34	1	3.01223	0.541168
AL590560.3	15	1	-2.17744	0.709679
TAGLN2	11	1	3.45606	-0.0333491
SLAMF9	34	1	3.2598	1.01632
PEA15	11	1	3.07511	-0.388663
DCAF8	25	1	-2.62744	-0.937023
PEX19	1	1	2.30578	0.216427
COPA	7	1	0.389366	2.75643
NCSTN	1	1	2.42291	0.312681
SLAMF6	17	1	-0.845284	3.72308
CD84	26	1	1.11771	0.0402543
SLAMF1	16	1	2.5731	2.47296
AL121985.1	13	1	1.86552	3.1483
CD48	11	1	3.73823	-0.731696
SLAMF7	22	1	0.814237	3.38501
LY9	20	1	0.262977	3.64126
CD244	15	1	-2.51411	1.81947
F11R	1	1	2.24595	0.715726
TSTD1	11	1	3.656	-0.416046
ARHGAP30	26	1	0.854801	0.496807
NECTIN4	1	1	2.25231	0.729316
PFDN2	19	1	3.10664	-2.43124
NIT1	8	1	0.756285	-1.59066
DEDD	26	1	0.171023	0.461276
UFC1	2	1	4.2331	-2.21869
NDUFS2	2	1	3.29435	-1.95216
FCER1G	11	1	3.38391	-0.780193
TOMM40L	16	1	2.26534	2.24374
PCP4L1	17	1	-0.884633	4.15488
SDHC	11	1	2.89652	-1.45105
AL592295.4	9	1	-3.0705	0.337206
AL592295.5	39	1	-2.29419	2.53466
FCGR2A	13	1	2.25689	3.59807
HSPA6	37	1	1.72554	3.62444
FCGR3A	14	1	2.1986	-0.469997
FCGR2B	1	1	2.08595	0.232374
FCRLB	20	1	0.0177389	4.07239
DUSP12	33	1	0.678205	-2.34445
ATF6	7	1	0.0456403	2.02314
OLFML2B	1	1	2.54837	0.860238
NOS1AP	3	1	-4.31142	-1.95426
UHMK1	6	1	-0.323196	-0.96278
UAP1	20	1	0.140275	3.93632
DDR2	17	1	-0.374763	4.11712
HSD17B7	18	1	-1.01412	3.23425
NUF2	28	1	-0.130165	-4.15248
MGST3	2	1	3.95763	-1.30741
ALDH9A1	14	1	2.2454	-0.681367
TMCO1	14	1	2.50936	-1.5264
UCK2	21	1	-1.47256	-0.0474318
POGK	8	1	-0.80715	-1.57268
TADA1	25	1	-2.65741	-1.20179
ILDR2	38	1	0.883473	-0.686132
AL451050.2	18	1	-1.50995	3.15648
POU2F1	9	1	-2.86546	0.340831
CREG1	1	1	2.24968	-0.122109
RCSD1	3	1	-3.59846	-1.65316
MPZL1	36	1	-4.07423	-0.909668
ADCY10	36	1	-4.12124	-0.234476
MPC2	32	1	-3.48261	-3.16619
DCAF6	3	1	-3.81677	-1.21639
TIPRL	13	1	2.56971	3.26464
SFT2D2	10	1	-2.17146	-1.49255
TBX19	7	1	-0.119561	2.00308
AL023755.1	18	1	-2.09813	3.51523
XCL1	38	1	0.528493	-0.482937
ATP1B1	13	1	2.4378	2.75648
NME7	9	1	-3.25883	0.51751
BLZF1	23	1	-1.5078	-1.83768
CCDC181	29	1	1.3366	2.57207
SLC19A2	16	1	2.19372	2.25949
C1orf112	23	1	-2.30775	-2.37477
SELL	33	1	0.106262	-2.73082
SCYL3	10	1	-3.24652	-1.16394
KIFAP3	3	1	-3.68379	-1.07519
PRRC2C	26	1	0.00233421	0.950068
MYOCOS	18	1	-1.50218	3.5816
VAMP4	21	1	-1.74021	0.269198
EEF1AKNMT	8	1	0.125567	-2.05654
DNM3	3	1	-4.26723	-1.63648
PIGC	10	1	-3.24922	-1.4524
SUCO	39	1	-1.98709	2.18313
PRDX6	2	1	4.01692	-1.63495
KLHL20	25	1	-3.05574	-1.0743
CENPL	28	1	-0.371264	-4.06352
DARS2	18	1	-1.95796	2.99019
GAS5	35	1	4.95124	-1.96685
RC3H1	26	1	-0.894548	0.563392
RABGAP1L	9	1	-2.95981	0.733169
Z99127.4	18	1	-1.6416	3.21207
CACYBP	37	1	1.26834	3.92385
MRPS14	18	1	-1.736	3.26934
KIAA0040	23	1	-1.79838	-1.96314
LINC02803	30	1	-0.290321	3.50936
COP1	15	1	-1.94553	1.04534
AL591043.2	24	1	-3.38749	-0.413297
PAPPA2	9	1	-3.43799	0.323285
AL136114.1	4	1	-1.2172	2.54232
RASAL2	15	1	-2.05564	1.00561
FAM20B	4	1	-0.857811	1.93328
TOR3A	16	1	2.03127	2.27203
ABL2	13	1	1.7928	3.12304
SOAT1	7	1	0.684161	1.73783
AXDND1	22	1	0.906364	2.71674
TOR1AIP2	6	1	-0.560041	0.0313093
TOR1AIP1	6	1	-1.78924	-1.27682
CEP350	10	1	-2.61651	-1.44456
QSOX1	1	1	2.61863	0.578259
ACBD6	27	1	-2.39105	-0.123883
XPR1	15	1	-2.5617	1.05296
AL162431.1	15	1	-2.16583	1.23174
STX6	15	1	-1.98873	1.06789
MR1	6	1	-1.21711	-1.10093
IER5	37	1	1.30725	4.05475
GLUL	1	1	2.73744	0.432556
RGS16	3	1	-4.1479	-1.17595
NPL	6	1	-1.32197	-0.222723
DHX9	6	1	-1.0902	-0.345327
LAMC1	16	1	2.651	1.4471
SMG7	15	1	-1.99443	0.775912
NCF2	34	1	3.28436	0.930385
ARPC5	2	1	3.64003	-1.53103
RGL1	31	1	1.68113	1.39574
TSEN15	12	1	-1.02879	-2.80584
C1orf21	16	1	2.12791	2.16226
EDEM3	26	1	-0.95426	0.358359
NIBAN1	15	1	-2.20595	0.91025
RNF2	6	1	-1.02619	-0.0325873
SWT1	4	1	-0.680095	2.1257
IVNS1ABP	13	1	2.06048	3.58508
TPR	8	1	0.138724	-2.04865
ODR4	21	1	-1.70177	0.476249
AL096803.2	9	1	-3.3295	0.439554
PTGS2	13	1	2.70095	3.34996
PLA2G4A	3	1	-3.75643	-1.58809
ERVMER61-1	12	1	-0.159979	-3.1388
RGS18	32	1	-3.20545	-2.61264
AL390957.1	18	1	-1.45107	3.27817
AL136987.1	37	1	1.11181	3.97786
RGS1	37	1	1.35367	3.93079
RGS13	17	1	-0.573437	4.02722
AL136454.1	35	1	4.73779	-2.13996
RGS2	37	1	1.78522	3.88728
UCHL5	12	1	-0.376322	-2.20271
RO60	8	1	0.407596	-1.39298
GLRX2	19	1	3.22857	-2.22692
CDC73	21	1	-1.55769	0.417979
LINC01031	17	1	-0.348457	3.71109
CFH	1	1	2.27255	0.362803
ASPM	28	1	-0.105921	-4.2772
DENND1B	7	1	-0.314553	1.22574
NEK7	21	1	-1.96746	0.543329
PTPRC	10	1	-2.8109	-1.88683
MIR181A1HG	29	1	0.866271	2.41661
LINC00862	16	1	1.78107	2.66169
AC104461.1	16	1	1.7039	2.66869
ZNF281	16	1	1.85056	2.58868
KIF14	28	1	-0.368907	-4.24524
DDX59	24	1	-3.03056	-0.626577
CAMSAP2	9	1	-2.41693	0.0867942
KIF21B	3	1	-3.99077	-1.68142
TMEM9	14	1	2.30579	-0.65638
CSRP1	2	1	3.4828	-1.37063
AC096677.1	26	1	-0.595558	0.619832
NAV1	26	1	0.929306	0.913419
IPO9-AS1	30	1	-0.0206191	3.38857
IPO9	23	1	-1.8715	-1.88805
TIMM17A	5	1	2.83438	-2.07823
RNPEP	14	1	1.71354	-1.29591
ELF3	1	1	1.34332	-0.229267
ARL8A	1	1	2.63499	0.263713
PTPN7	6	1	-1.111	-1.3099
UBE2T	28	1	0.466495	-3.58934
PPP1R12B	9	1	-2.6818	0.00525114
AC104463.2	26	1	0.746785	1.27328
KDM5B	16	1	2.55331	1.94512
RABIF	1	1	2.63095	0.181014
ADIPOR1	1	1	2.61568	0.353661
CYB5R1	1	1	2.26876	-0.109724
TMEM183A	11	1	3.27361	-1.07119
CHI3L1	34	1	3.33186	0.776809
LINC01353	40	1	-2.95033	2.78577
BTG2	37	1	0.890816	4.08631
ATP2B4	3	1	-3.55747	-1.32838
SNRPE	19	1	2.76961	-2.8463
PLEKHA6	20	1	0.871274	3.66097
PPP1R15B	13	1	2.37741	3.21912
PIK3C2B	36	1	-3.85383	-0.951803
MDM4	25	1	-2.7878	-0.802071
RBBP5	26	1	-0.422235	0.78181
NUAK2	18	1	-2.05616	2.91533
ELK4	10	1	-2.71885	-1.45567
SLC45A3	1	1	2.43233	0.897956
NUCKS1	28	1	0.634456	-3.5099
RAB29	32	1	-2.76962	-2.44104
RAB7B	31	1	2.04089	1.59039
AC244035.1	17	1	-0.865255	3.8705
SRGAP2	36	1	-3.82783	-0.949374
IKBKE	23	1	-1.70955	-1.79117
RASSF5	20	1	0.753464	3.9501
EIF2D	4	1	-1.25451	2.77268
AL591846.2	37	1	1.49437	3.76111
DYRK3	16	1	1.80774	2.74564
MAPKAPK2	22	1	1.54287	2.96559
IL10	13	1	2.63787	3.47847
IL19	22	1	1.41199	3.20148
PFKFB2	3	1	-3.46113	-1.48351
CD55	13	1	2.92236	2.79058
CR1	1	1	2.54268	0.937188
CR1L	12	1	-0.800565	-3.44599
CD46	26	1	0.618336	-0.0986973
MIR29B2CHG	36	1	-3.70038	-0.957256
CAMK1G	16	1	2.18073	2.40196
LAMB3	13	1	1.86303	3.12956
HSD11B1-AS1	16	1	2.97618	2.74797
G0S2	13	1	2.59823	3.32179
HSD11B1	34	1	3.36621	0.766487
TRAF3IP3	3	1	-3.98714	-1.96256
RCOR3	25	1	-2.70786	-0.993193
TRAF5	26	1	0.105868	1.2886
LINC00467	10	1	-2.74208	-1.98768
SLC30A1	1	1	2.40225	-0.440048
NEK2	28	1	0.0757409	-4.34447
LPGAT1	25	1	-2.29506	-1.26526
INTS7	23	1	-1.48199	-2.68231
DTL	12	1	-0.345133	-3.216
PPP2R5A	15	1	-2.14848	0.703295
PACC1	27	1	-2.49997	-0.132802
NENF	11	1	3.1088	-0.748064
LINC01740	18	1	-1.62799	3.17165
AC092803.1	18	1	-1.47633	3.39946
ATF3	37	1	0.783998	4.1555
BATF3	32	1	-3.56754	-2.73429
NSL1	10	1	-3.05514	-2.0521
FLVCR1-DT	10	1	-2.62441	-1.96665
FLVCR1	10	1	-2.6798	-1.58944
RPS6KC1	15	1	-2.15075	1.02911
SMYD2	6	1	-1.62696	-0.968273
CENPF	28	1	0.024727	-4.33028
KCTD3	25	1	-2.62403	-0.947349
GPATCH2	24	1	-3.30336	-1.01064
RRP15	5	1	1.47207	-2.30582
TGFB2	26	1	0.73216	1.07475
LYPLAL1	10	1	-2.79617	-2.02278
EPRS	5	1	1.63758	-2.1251
BPNT1	10	1	-2.75997	-1.43421
IARS2	8	1	1.14671	-1.5583
RAB3GAP2	27	1	-2.12371	-0.270441
HLX	10	1	-2.19847	-1.75821
DUSP10	29	1	1.39167	2.73165
TAF1A	25	1	-2.63583	-1.01263
MIA3	23	1	-1.66016	-1.81188
AIDA	32	1	-3.56423	-2.42082
BROX	6	1	-1.74571	-1.45868
FAM177B	7	1	-0.273532	1.74957
AL392172.1	36	1	-3.82071	-0.370559
DISP1	36	1	-4.00702	-0.692633
TLR5	10	1	-3.20978	-1.65676
CAPN2	16	1	1.66015	2.47822
TP53BP2	22	1	1.5038	2.93085
FBXO28	4	1	-0.748477	0.991902
DEGS1	33	1	0.783692	-2.25726
NVL	25	1	-2.67221	-0.96575
CNIH4	34	1	3.35205	0.977752
WDR26	29	1	0.844019	2.30258
CNIH3	4	1	-1.4513	1.13296
DNAH14	3	1	-4.2029	-1.74744
LBR	12	1	-0.423313	-3.4464
SRP9	19	1	2.92848	-2.51536
EPHX1	1	1	1.75425	-0.0598449
TMEM63A	27	1	-2.15119	-0.225027
PYCR2	14	1	2.38228	-1.62876
SDE2	37	1	1.29012	3.77766
H3F3A	35	1	4.81118	-1.87945
LINC01703	18	1	-1.6332	3.31585
ACBD3	29	1	1.4891	2.27792
LIN9	12	1	-0.964672	-3.40267
PARP1	5	1	0.916997	-2.96869
ITPKB	16	1	1.9001	2.71051
PSEN2	1	1	2.23503	0.215453
COQ8A	26	1	-0.348284	0.594719
CDC42BPA	26	1	1.00437	1.11054
JMJD4	19	1	2.58721	-2.86944
WNT3A	18	1	-1.77929	3.53137
ARF1	11	1	2.78626	-1.00385
C1orf35	5	1	2.44346	-2.86099
MRPL55	19	1	3.67892	-2.65867
GUK1	2	1	3.80813	-1.17864
TRIM11	8	1	-0.101326	-1.67409
HIST3H2A	13	1	2.55645	3.48334
RNF187	11	1	3.06119	-0.535642
RHOU	13	1	2.65949	3.1084
RAB4A	8	1	0.00129303	-1.48415
CCSAP	28	1	0.0275242	-3.9844
NUP133	27	1	-2.41985	-0.0426306
ABCB10	25	1	-2.65598	-1.21585
TAF5L	6	1	-1.36543	-1.03114
GALNT2	36	1	-3.91221	-0.910575
COG2	25	1	-2.08514	-1.31484
C1orf198	14	1	1.78113	-0.209755
ARV1	8	1	0.117982	-1.85992
C1orf131	33	1	0.165276	-2.27432
GNPAT	25	1	-2.01456	-1.35678
SPRTN	10	1	-2.7033	-1.52933
EGLN1	7	1	0.414556	1.94475
AL445524.1	13	1	2.6615	3.20994
TSNAX	32	1	-3.5674	-2.40363
DISC1	9	1	-3.07367	0.524707
SIPA1L2	9	1	-3.51559	-0.0312815
NTPCR	8	1	0.449066	-1.85378
PCNX2	3	1	-3.99405	-1.3886
COA6	19	1	3.54767	-2.40807
TARBP1	25	1	-2.9438	-0.990281
IRF2BP2	13	1	2.16918	3.51592
AL391832.4	20	1	0.15414	4.20633
AL391832.2	20	1	0.481435	4.15369
TOMM20	35	1	4.84572	-2.21425
ARID4B	7	1	-0.451918	1.50149
TBCE	9	1	-2.47286	0.242566
B3GALNT2	23	1	-1.99054	-2.02555
LYST	9	1	-2.89749	0.0521003
NID1	30	1	-0.330138	3.56884
GPR137B	29	1	1.46433	2.38275
ERO1B	22	1	0.621932	2.89695
LGALS8	7	1	0.460173	1.28918
HEATR1	25	1	-2.41518	-0.727272
ACTN2	17	1	-1.24661	3.54232
MTR	25	1	-2.19995	-1.22299
AL359764.3	20	1	0.584686	3.53898
FH	5	1	2.77137	-2.46834
KMO	13	1	1.99238	2.92665
OPN3	16	1	2.07657	2.73556
CHML	13	1	1.9583	2.92236
EXO1	12	1	-0.42678	-3.23715
CEP170	4	1	-1.14226	1.07372
SDCCAG8	9	1	-2.69163	0.829977
AKT3	3	1	-4.20273	-1.20156
C1orf100	20	1	0.256534	4.21991
AL645465.1	29	1	1.46304	2.29809
ADSS	29	1	1.3	2.18529
CATSPERE	15	1	-1.89706	1.35047
DESI2	29	1	1.17849	2.56044
AL451007.3	1	1	1.66161	0.226283
BX323046.2	20	1	0.103574	3.83861
COX20	19	1	2.62196	-2.8061
HNRNPU	22	1	0.837651	3.27125
BX323046.1	17	1	-1.28796	3.75479
EFCAB2	15	1	-1.78634	1.4932
SMYD3	9	1	-3.09248	0.0158138
TFB2M	22	1	0.814078	3.25334
CNST	7	1	-0.0576238	2.33048
AL591623.1	17	1	-0.522437	4.14817
SCCPDH	1	1	2.76648	0.515043
AHCTF1	7	1	0.264956	2.70888
ZNF695	28	1	-0.111001	-3.52839
ZNF670	7	1	0.0846551	2.02651
ZNF124	7	1	-0.173182	1.49151
AL390728.6	10	1	-2.94904	-1.37742
ZNF496	4	1	-0.922678	1.74415
NLRP3	13	1	2.64743	3.33102
TRIM58	10	1	-3.00433	-1.71419
SH3BP5L	38	1	0.116733	-0.544038
ZNF672	8	1	1.49395	-1.45247
PGBD2	24	1	-3.34883	-1.04133
ACP1	5	1	2.72947	-2.34838
TMEM18	2	1	3.34185	-2.02571
EIPR1	24	1	-3.05688	-0.395924
TRAPPC12	24	1	-3.36085	-0.821993
ADI1	5	1	2.79465	-2.32582
RNASEH1	8	1	1.02751	-2.24693
RPS7	35	1	5.18034	-2.18582
NRIR	3	1	-3.67342	-1.21417
CMPK2	23	1	-1.24523	-1.92327
RSAD2	23	1	-1.24028	-1.95669
RNF144A-AS1	6	1	-0.2084	-0.208979
RNF144A	12	1	-0.87759	-4.44689
LINC01871	38	1	0.549998	-0.48988
LINC00299	38	1	0.541772	-0.471195
LINC01814	20	1	0.63452	3.78039
ID2	37	1	1.49897	4.00162
KIDINS220	21	1	-1.40139	0.17559
MBOAT2	12	1	-0.0739109	-3.29212
ASAP2	14	1	2.15978	-0.18367
ITGB1BP1	33	1	0.00575718	-2.67214
CPSF3	23	1	-1.09012	-1.99548
IAH1	19	1	3.50479	-2.40991
ADAM17	15	1	-1.8015	1.61117
YWHAQ	5	1	1.61395	-2.34912
TAF1B	10	1	-2.45455	-1.55744
GRHL1	18	1	-1.31384	3.98828
AC104794.3	39	1	-2.27723	2.94328
KLF11	37	1	0.979228	4.19621
RRM2	28	1	0.043873	-3.77711
HPCAL1	31	1	1.61613	1.4674
ODC1	18	1	-1.76352	2.92503
NOL10	21	1	-1.55746	0.307158
PDIA6	11	1	2.71257	-1.44914
LINC01954	32	1	-3.42354	-3.13254
SLC66A3	1	1	2.57352	-0.171547
ROCK2	9	1	-2.89051	-0.158431
AC099344.3	12	1	-1.14815	-2.68912
E2F6	29	1	1.16925	1.89747
LPIN1	16	1	2.17771	2.71463
NBAS	24	1	-3.02213	-0.163766
DDX1	33	1	0.482962	-2.08915
FAM49A	29	1	0.982008	2.53237
SMC6	12	1	-1.38014	-2.67598
GEN1	12	1	-1.26113	-3.11257
RDH14	8	1	1.35831	-2.03184
TTC32	8	1	0.0276413	-1.66634
AC013400.1	13	1	2.49998	3.17797
MATN3	18	1	-1.31351	3.4046
LAPTM4A	11	1	2.9942	-0.694383
LAPTM4A-DT	17	1	-1.22868	3.65601
PUM2	21	1	-1.46008	0.356627
RHOB	18	1	-1.45238	3.69462
HS1BP3	6	1	-1.18142	-0.0409021
GDF7	11	1	2.71898	-1.48959
LDAH	25	1	-2.76789	-0.937956
ATAD2B	21	1	-2.21924	0.123273
UBXN2A	6	1	-1.22404	0.166697
WDCP	12	1	-0.85817	-3.04846
FKBP1B	19	1	2.80749	-2.56567
SF3B6	2	1	4.28574	-2.28526
TP53I3	2	1	3.94773	-1.61231
AC008073.1	34	1	2.86102	0.864966
ITSN2	4	1	-1.18315	0.797086
AC009228.1	23	1	-2.17591	-2.74715
NCOA1	15	1	-2.1674	0.793177
PTRHD1	2	1	4.28023	-2.2333
CENPO	28	1	-0.553828	-4.10443
ADCY3	29	1	1.33637	2.13574
DNMT3A	9	1	-2.55494	0.353963
DTNB	15	1	-2.57991	0.942356
ASXL2	27	1	-2.46341	-0.295839
KIF3C	3	1	-4.18364	-2.09005
RAB10	7	1	0.452803	1.62044
GAREM2	10	1	-2.99499	-1.76528
HADHA	14	1	2.58036	-1.68648
HADHB	11	1	2.99323	-0.829429
ADGRF3	17	1	-0.630374	3.66013
SELENOI	9	1	-2.56922	0.0580389
SLC35F6	1	1	2.31717	0.134519
CENPA	28	1	-0.17906	-4.2811
TMEM214	8	1	0.161194	-1.06588
AGBL5	10	1	-3.30733	-1.61333
OST4	2	1	4.31667	-1.82889
EMILIN1	1	1	2.21034	0.112746
KHK	19	1	2.77788	-2.96736
CGREF1	38	1	0.828342	-0.691553
PREB	5	1	2.63556	-1.85837
ATRAID	11	1	3.33145	-1.19326
CAD	12	1	-0.898687	-2.80863
MPV17	2	1	3.2796	-2.06441
GTF3C2	6	1	-1.50224	-0.950959
AC074117.1	23	1	-1.48281	-2.30978
SNX17	5	1	2.72609	-2.00649
ZNF513	6	1	-0.679168	-0.631356
PPM1G	5	1	1.04221	-3.02692
NRBP1	1	1	2.31646	0.13211
ZNF512	36	1	-3.66474	-0.503419
CCDC121	18	1	-1.42997	3.91904
GPN1	20	1	0.76969	3.82862
SUPT7L	4	1	-1.00893	1.8031
SLC4A1AP	17	1	-0.931297	3.9127
MRPL33	2	1	4.09128	-2.27734
RBKS	20	1	0.720029	3.87344
BABAM2	15	1	-1.77238	1.52279
AC104695.2	20	1	0.562975	3.90347
FOSL2	13	1	2.50189	3.42457
AC104695.4	37	1	1.89125	3.67098
AC104695.3	13	1	1.89383	3.43671
PLB1	3	1	-3.82453	-1.6718
AC092164.1	17	1	-0.689989	3.73718
PPP1CB	13	1	2.09081	3.07036
SPDYA	20	1	0.806411	3.63358
WDR43	6	1	-0.687825	-0.84859
TOGARAM2	20	1	0.0651016	3.98709
CLIP4	31	1	1.38015	1.1969
YPEL5	22	1	1.25013	3.03504
LCLAT1	10	1	-2.31399	-2.00082
MEMO1	9	1	-3.14659	0.297234
DPY30	2	1	3.85125	-2.30704
SPAST	21	1	-2.08392	0.0575782
SLC30A6	25	1	-2.09981	-1.21031
NLRC4	36	1	-3.77628	-0.774228
YIPF4	21	1	-1.37503	0.251367
BIRC6	15	1	-1.80421	0.904102
TTC27	17	1	-0.738765	3.55299
LINC00486	4	1	-0.67935	2.35605
RASGRP3	22	1	1.51303	2.77502
FAM98A	8	1	-0.356583	-1.39716
AC017050.1	30	1	0.00213036	3.50527
FEZ2	10	1	-2.94343	-2.1881
STRN	9	1	-2.8999	0.207992
HEATR5B	3	1	-3.56378	-1.17339
GPATCH11	10	1	-2.90146	-2.24621
EIF2AK2	23	1	-1.34033	-1.89601
CEBPZOS	8	1	0.390293	-1.85605
CEBPZ	5	1	2.54626	-2.2957
NDUFAF7	24	1	-3.1359	-0.681963
PRKD3	3	1	-3.71596	-2.1039
CDC42EP3	22	1	0.657426	3.09396
RMDN2	3	1	-3.50441	-1.04188
CYP1B1	16	1	2.71452	1.55479
CYP1B1-AS1	20	1	0.0022932	4.3924
ATL2	21	1	-2.26301	0.343118
HNRNPLL	4	1	-0.819183	1.41333
GALM	26	1	0.681336	1.09668
AC074366.1	18	1	-1.58175	3.37599
SRSF7	18	1	-1.82809	2.92644
GEMIN6	5	1	2.3287	-2.88711
MORN2	2	1	4.01437	-1.84245
SOS1	4	1	-1.2599	0.825161
CDKL4	17	1	-0.57317	3.67802
MAP4K3	4	1	-1.29697	2.04674
MAP4K3-DT	15	1	-2.04726	0.652102
THUMPD2	24	1	-3.35219	-1.00778
SLC8A1-AS1	3	1	-4.58767	-1.22759
SLC8A1	15	1	-2.15322	1.22688
EML4	9	1	-2.53035	0.228608
COX7A2L	2	1	3.97791	-2.39653
AC010883.2	12	1	-1.02132	-3.8196
ZFP36L2	26	1	0.560518	0.170411
THADA	9	1	-2.97929	0.340459
LRPPRC	38	1	0.127481	-0.58742
PPM1B	9	1	-2.34637	0.0458753
CAMKMT	9	1	-3.25423	0.230613
SRBD1	24	1	-3.14884	-0.971426
PRKCE	4	1	-1.489	1.62065
EPAS1	29	1	1.40352	2.51233
LINC02583	20	1	0.131927	3.84457
ATP6V1E2	39	1	-2.33619	2.59607
RHOQ	22	1	0.89517	2.81271
AC018682.1	30	1	-0.0787177	2.85293
PIGF	36	1	-3.97318	-0.695027
CRIPT	17	1	-0.296086	3.69956
MCFD2	11	1	3.0053	-0.56782
TTC7A	36	1	-3.80682	-0.751615
STPG4	9	1	-3.37788	0.566717
CALM2	5	1	2.36329	-2.40581
MSH2	12	1	-0.528223	-3.12773
MSH6	12	1	-0.163169	-3.32129
FBXO11	4	1	-0.988752	1.537
AC092650.1	39	1	-2.26194	2.13537
FOXN2	21	1	-1.92793	0.34404
PPP1R21	25	1	-2.79355	-0.972873
ASB3	4	1	-1.29964	1.67228
CHAC2	33	1	0.427265	-3.03135
ERLEC1	14	1	1.87646	-0.67617
PSME4	4	1	-1.22842	1.63898
ACYP2	36	1	-3.79248	-0.479752
SPTBN1	28	1	-0.0489279	-4.29497
EML6	39	1	-2.18934	2.37108
RTN4	7	1	0.254785	2.4612
CLHC1	9	1	-2.8572	0.981607
RPS27A	35	1	5.41777	-2.29531
MTIF2	4	1	-1.15268	0.712228
CCDC88A	21	1	-1.01402	0.368155
CFAP36	1	1	2.54225	1.04879
PPP4R3B	21	1	-1.19585	0.238922
PNPT1	23	1	-1.29605	-1.90553
VRK2	25	1	-2.68931	-1.033
FANCL	23	1	-1.81868	-2.55414
BCL11A	13	1	2.36722	2.82326
PAPOLG	3	1	-4.16558	-1.66352
REL	13	1	2.06088	3.36561
PUS10	15	1	-2.14396	1.54037
KIAA1841	23	1	-1.55332	-2.57615
AC016747.1	8	1	1.06105	-1.69898
C2orf74	8	1	0.90933	-1.8445
USP34	15	1	-1.79217	1.18351
XPO1	26	1	-0.663032	0.648958
FAM161A	17	1	-0.761874	3.88165
CCT4	22	1	1.35851	3.43783
COMMD1	15	1	-2.0034	0.701775
B3GNT2	29	1	1.51326	1.94502
EHBP1	24	1	-3.22008	-0.260467
OTX1	12	1	-0.379854	-2.98074
WDPCP	15	1	-2.50788	0.792574
MDH1	19	1	3.20107	-2.33765
UGP2	16	1	2.32739	2.56502
VPS54	15	1	-2.38578	1.11479
PELI1	7	1	0.436939	2.43721
AC012368.1	3	1	-4.05271	-1.41393
LINC00309	37	1	0.96716	4.05051
AFTPH	4	1	-1.14385	0.888419
SERTAD2	7	1	0.525459	2.53206
AC007880.1	20	1	0.293997	4.14827
LINC02245	17	1	-0.418352	3.61115
SLC1A4	23	1	-1.22051	-1.93388
LINC02576	17	1	-0.620494	3.6818
CEP68	30	1	-0.500209	2.92963
RAB1A	7	1	0.420222	1.76633
ACTR2	14	1	1.88609	-1.15122
SPRED2	7	1	0.308665	2.36956
LINC01873	1	1	1.29799	-0.372097
C1D	5	1	2.66789	-2.13202
WDR92	10	1	-2.28044	-1.93519
PNO1	5	1	2.4954	-2.23069
PPP3R1	4	1	-1.12183	1.86655
CNRIP1	31	1	1.80651	0.661104
PLEK	13	1	2.60573	3.35489
FBXO48	39	1	-2.28205	2.84234
APLF	21	1	-2.23289	0.399064
ARHGAP25	3	1	-3.64617	-1.36981
GFPT1	4	1	-1.00507	1.43333
NFU1	11	1	2.654	-0.63491
AAK1	9	1	-2.62745	0.127909
ANXA4	6	1	-1.42564	-0.478037
GMCL1	9	1	-2.81289	0.556782
SNRNP27	2	1	3.29298	-1.95733
MXD1	13	1	2.30543	3.4688
PCBP1-AS1	7	1	-0.0355581	2.35415
PCBP1	11	1	3.4338	-0.51156
C2orf42	4	1	-0.981799	1.39751
TIA1	27	1	-2.08412	-0.708378
PCYOX1	14	1	2.09804	-0.276943
SNRPG	19	1	2.95438	-2.9
FAM136A	19	1	2.54311	-2.73612
TGFA	36	1	-4.03473	-0.936695
TEX261	14	1	2.32219	-0.74466
NAGK	11	1	3.19992	-1.32181
MCEE	25	1	-2.13087	-1.17337
MPHOSPH10	8	1	0.209197	-1.61209
ZNF638	21	1	-1.51606	0.53688
DYSF	31	1	1.29927	1.43553
EXOC6B	9	1	-3.18099	0.587996
SPR	11	1	3.45366	-0.132884
SFXN5	24	1	-3.06584	-0.807413
PRADC1	19	1	2.58024	-2.85547
CCT7	19	1	2.93933	-2.83602
ALMS1	10	1	-3.22257	-1.49508
TPRKB	19	1	2.87633	-2.92068
DUSP11	8	1	0.680179	-1.79006
STAMBP	21	1	-1.78975	-0.279316
DGUOK	5	1	1.97058	-2.48026
TET3	4	1	-0.747627	1.67455
BOLA3	19	1	2.82966	-2.77661
MOB1A	14	1	2.67031	-1.65703
MTHFD2	13	1	2.21194	3.08456
DCTN1	14	1	2.56866	-0.892405
WDR54	11	1	3.72122	0.348757
MOGS	21	1	-1.35707	0.0614893
TTC31	27	1	-1.8556	-0.302642
TLX2	18	1	-1.50533	4.30715
AUP1	11	1	2.78502	-0.933012
HTRA2	2	1	3.42349	-2.29811
LOXL3	3	1	-3.53377	-1.18622
HK2	9	1	-3.30394	-0.112865
POLE4	19	1	3.59843	-2.81625
MRPL19	5	1	2.37597	-2.39771
GCFC2	25	1	-2.19885	-1.36221
SUCLG1	5	1	2.68628	-2.49528
TMSB10	2	1	4.2423	-1.58587
AC022210.2	18	1	-1.71762	3.46342
KCMF1	7	1	0.171561	1.58236
TGOLN2	14	1	1.92117	-0.482094
RETSAT	26	1	0.370031	-0.121036
ELMOD3	24	1	-3.04774	-0.702497
CAPG	2	1	3.77511	-1.20795
MAT2A	24	1	-2.98078	-0.617959
GGCX	18	1	-1.86693	3.08067
VAMP8	2	1	4.14342	-1.66204
VAMP5	11	1	3.58477	-0.697723
RNF181	2	1	4.06865	-1.94551
TMEM150A	11	1	3.79194	-0.937981
USP39	21	1	-1.53636	0.35054
C2orf68	27	1	-2.18957	-0.317858
ATOH8	13	1	2.1748	3.23648
ST3GAL5	27	1	-2.03539	-0.248755
POLR1A	6	1	-1.22961	-0.984891
PTCD3	25	1	-2.72281	-1.19103
IMMT	8	1	0.514424	-1.48329
MRPL35	5	1	2.43953	-2.84615
KDM3A	15	1	-2.21273	0.553108
CHMP3	14	1	1.79015	-1.14624
AC015971.1	4	1	-1.28427	2.70351
RNF103	30	1	0.428079	2.94393
RMND5A	29	1	0.760554	2.3381
CYTOR	22	1	1.18834	3.41223
RGPD2	22	1	1.61465	3.16723
KRCC1	10	1	-2.78876	-1.58605
AC104134.1	20	1	0.656644	3.53649
EIF2AK3	22	1	1.38115	3.16124
RPIA	16	1	2.0599	2.62671
IGKC	32	1	-3.78158	-3.04182
MRPS5	8	1	0.301805	-1.47214
ZNF514	24	1	-3.1831	-0.532989
FAHD2A	33	1	0.699618	-2.66923
LINC00342	23	1	-2.27415	-2.3132
ANKRD36C	10	1	-2.52063	-2.13224
GPAT2	14	1	2.41269	-1.74769
ADRA2B	20	1	0.0407456	4.12104
ASTL	17	1	-0.339778	4.18247
DUSP2	13	1	2.37335	3.56222
STARD7	14	1	1.71124	-1.39272
STARD7-AS1	24	1	-2.94297	-0.206516
TMEM127	1	1	2.34912	0.0435898
CIAO1	8	1	0.558294	-1.43571
SNRNP200	8	1	1.04248	-1.76729
ITPRIPL1	33	1	-0.0200758	-3.03696
NCAPH	28	1	-0.0395346	-3.76092
NEURL3	16	1	2.26221	2.37315
ARID5A	29	1	0.711413	2.36798
KANSL3	21	1	-2.02317	-0.133274
LMAN2L	7	1	0.15917	1.8925
CNNM4	22	1	1.02207	2.86603
CNNM3	1	1	1.21489	-0.408374
ANKRD39	5	1	1.84746	-2.84719
ANKRD36	10	1	-2.39168	-1.94592
AC092683.1	23	1	-1.95668	-2.53504
ANKRD36B	10	1	-2.71148	-1.74482
COX5B	2	1	4.05145	-1.87617
ACTR1B	5	1	1.54598	-2.09072
C2orf92	18	1	-1.86157	2.95127
TMEM131	15	1	-1.83071	0.655727
INPP4A	9	1	-3.35922	-0.00331163
COA5	5	1	2.77645	-2.11027
UNC50	8	1	0.856426	-1.78566
MGAT4A	25	1	-2.1619	-1.06902
LINC02611	23	1	-1.50731	-1.68839
TSGA10	9	1	-3.67152	-0.231449
AC079447.1	9	1	-3.14058	0.699434
MITD1	18	1	-1.34195	3.46388
MRPL30	5	1	2.10559	-2.63963
TXNDC9	19	1	2.69813	-2.59202
EIF5B	5	1	1.88044	-2.1924
REV1	21	1	-1.68154	-0.148813
AFF3	38	1	0.817653	-0.3804
PDCL3	2	1	3.48692	-1.52771
RPL31	35	1	5.34015	-2.27544
TBC1D8	7	1	-0.186221	2.23698
TBC1D8-AS1	33	1	0.304056	-3.09957
CNOT11	27	1	-2.08271	-0.569239
RNF149	21	1	-2.16424	0.338129
MAP4K4	7	1	-0.368827	1.73439
IL1R2	16	1	3.11104	2.58067
IL1R1	16	1	3.10044	2.61867
IL1RL2	22	1	1.00963	3.24092
IL18R1	16	1	3.11393	2.61443
MRPS9	6	1	-1.45556	-0.986929
TGFBRAP1	27	1	-1.92327	-0.485612
C2orf49	8	1	0.447108	-1.57665
FHL2	1	1	1.22737	-0.330887
NCK2	3	1	-4.18648	-1.99178
UXS1	6	1	-1.38703	-0.606485
SULT1C2	21	1	-1.31272	0.445141
GCC2	10	1	-2.676	-1.62621
GCC2-AS1	4	1	-1.28868	2.66652
LIMS1	16	1	1.73528	2.66721
RANBP2	22	1	0.652383	3.16471
CCDC138	20	1	0.543913	3.72049
SH3RF3	3	1	-4.08666	-1.439
MTLN	19	1	3.05672	-2.32105
BUB1	28	1	-0.461963	-4.16041
MIR4435-2HG	7	1	0.308055	2.57879
BCL2L11	22	1	1.40659	2.89074
ANAPC1	10	1	-2.32112	-1.92769
MERTK	9	1	-2.44518	0.105903
TMEM87B	21	1	-2.01138	0.128621
ZC3H6	3	1	-3.62085	-1.12826
RGPD8	4	1	-1.48733	1.06692
TTL	21	1	-1.09933	0.408981
POLR1B	27	1	-2.56871	-0.295262
CHCHD5	2	1	4.05661	-1.9741
AC079922.2	23	1	-1.5549	-2.40142
SLC20A1	18	1	-1.62755	3.12711
CKAP2L	28	1	-0.167033	-4.21711
IL1A	13	1	2.68627	3.42283
AC079753.2	13	1	2.55854	3.48873
IL1B	13	1	2.73221	3.34985
IL1RN	13	1	2.57369	3.27407
PSD4	6	1	-1.70182	-0.455246
PAX8-AS1	29	1	1.26216	2.0233
PAX8	31	1	1.89665	2.00664
AC016745.1	20	1	-0.00474384	4.10312
CBWD2	3	1	-3.87873	-1.17951
AC017074.1	17	1	-0.967979	3.80804
SLC35F5	27	1	-2.25546	-0.229877
AC110769.2	10	1	-2.4967	-1.55394
ACTR3	14	1	2.03232	-1.25266
LINC01191	17	1	-0.9067	3.66219
DDX18	5	1	2.58663	-2.32973
AC009404.1	37	1	1.66633	3.5914
CCDC93	7	1	0.365746	1.73778
INSIG2	10	1	-2.97481	-1.27369
MARCO	34	1	3.235	1.2278
STEAP3	1	1	2.17322	-0.0371579
C2orf76	22	1	1.33688	2.9999
DBI	2	1	3.88095	-1.25441
TMEM37	1	1	2.20316	0.244735
AC012363.1	30	1	-0.0299484	2.99885
TMEM185B	1	1	2.49348	-0.180358
RALB	31	1	1.63619	1.76524
CLASP1	9	1	-2.79982	0.219502
AC012447.1	10	1	-3.26281	-1.65473
NIFK	5	1	2.21393	-2.54758
TSN	14	1	1.85891	-1.63163
GYPC	14	1	2.17275	-0.471695
BIN1	32	1	-3.61117	-3.18941
CYP27C1	17	1	-0.359087	4.1565
ERCC3	9	1	-3.12318	0.373607
AC068282.1	4	1	-1.28962	2.75571
MAP3K2	4	1	-0.649584	2.11989
MAP3K2-DT	30	1	-0.590605	3.16673
IWS1	25	1	-2.37507	-0.994163
WDR33	21	1	-1.66353	0.0824442
SFT2D3	20	1	0.266407	4.29652
POLR2D	12	1	-0.0828506	-3.20011
AMMECR1L	4	1	-1.13365	2.21311
SAP130	27	1	-2.27247	-0.28533
UGGT1	6	1	-1.39205	-1.18226
HS6ST1	3	1	-4.35345	-1.96539
SMPD4	12	1	-0.366784	-2.96607
MZT2B	19	1	3.56358	-2.74424
CCDC115	2	1	4.12495	-2.06931
IMP4	5	1	2.51308	-2.48507
PTPN18	10	1	-3.07471	-1.91487
FAM168B	26	1	-0.938461	0.660713
PLEKHB2	31	1	2.05042	1.72858
MZT2A	19	1	2.49075	-3.01648
MGAT5	9	1	-2.69205	0.502734
TMEM163	36	1	-3.9873	-1.03396
CCNT2-AS1	23	1	-1.95591	-2.14367
CCNT2	27	1	-2.2566	-0.602628
RAB3GAP1	27	1	-2.23523	-0.346367
ZRANB3	3	1	-3.66463	-1.09214
R3HDM1	24	1	-2.91815	-0.757419
UBXN4	8	1	0.763767	-1.5447
MCM6	33	1	0.0978187	-3.14594
DARS	8	1	0.510222	-1.16421
CXCR4	13	1	2.30365	3.52334
HNMT	1	1	2.75587	0.241385
AC114763.1	24	1	-3.26283	-0.182113
SPOPL	4	1	-1.39968	1.63597
KYNU	13	1	1.74894	2.92926
ARHGAP15	15	1	-2.3248	1.21624
GTDC1	4	1	-1.65847	1.31121
ZEB2	7	1	-0.309516	1.61606
TEX41	13	1	1.72813	2.94696
ACVR2A	4	1	-1.46245	0.913525
ORC4	9	1	-2.92337	-0.0118413
MBD5	9	1	-3.32404	0.22111
EPC2	21	1	-1.70588	0.218351
MMADHC	11	1	2.64595	-0.533851
AC007364.1	15	1	-2.44121	2.1618
RND3	1	1	2.13586	0.271553
NMI	19	1	2.93199	-2.15368
TNFAIP6	16	1	3.01511	2.62987
RIF1	8	1	-0.823205	-1.91241
NEB	36	1	-4.28525	-0.715707
ARL5A	32	1	-3.3338	-2.6283
CACNB4	3	1	-4.08575	-2.10961
STAM2	25	1	-2.17486	-1.06144
FMNL2	4	1	-0.547959	1.65167
PRPF40A	22	1	0.834905	2.74822
ARL6IP6	12	1	-1.03902	-2.94749
NR4A2	37	1	2.00531	3.74191
GPD2	9	1	-2.62366	0.130361
CYTIP	26	1	-0.792813	0.62725
ACVR1	4	1	-0.6724	1.71249
PKP4	12	1	-0.917625	-3.50866
TANC1	3	1	-4.27449	-1.97576
WDSUB1	21	1	-1.77766	0.408069
BAZ2B	9	1	-2.69147	0.702082
2023-03-07	27	1	-2.12073	-0.896976
CD302	32	1	-2.83532	-2.65149
LY75	25	1	-2.29942	-1.00956
AC092153.1	17	1	-0.981539	3.76727
RBMS1	26	1	-0.919695	0.678521
TANK	7	1	0.503676	2.69546
AC009299.3	3	1	-4.43612	-1.00061
PSMD14	5	1	1.61765	-2.07292
DPP4	1	1	2.41945	1.12834
FAP	17	1	-0.366011	3.71476
IFIH1	23	1	-0.962553	-1.7915
GCA	8	1	-0.204216	-1.52806
COBLL1	38	1	0.998268	-0.537687
AC009495.1	30	1	-0.336502	3.31924
TTC21B	10	1	-3.04043	-1.20648
STK39	26	1	0.0043821	1.06716
CERS6	4	1	-0.809284	1.65626
CERS6-AS1	18	1	-1.4079	4.33377
NOSTRIN	17	1	-0.789416	3.66779
SPC25	28	1	-0.314439	-4.15499
DHRS9	24	1	-3.60717	-0.532232
BBS5	29	1	1.02363	2.02827
KLHL41	29	1	0.998949	2.22638
FASTKD1	27	1	-1.98824	-0.407669
PPIG	8	1	0.716803	-1.52388
KLHL23	27	1	-1.9674	-0.887101
SSB	2	1	3.26869	-2.00867
METTL5	19	1	2.95951	-2.81001
UBR3	9	1	-2.79361	-0.0942669
GORASP2	8	1	-0.963925	-1.4019
TLK1	27	1	-2.66796	-0.114109
METTL8	25	1	-2.67933	-1.09287
CYBRD1	26	1	0.299619	-0.0535386
DYNC1I2	8	1	0.675834	-1.69704
SLC25A12	3	1	-3.3986	-1.16359
HAT1	33	1	-0.169099	-2.72898
DLX2	20	1	0.353397	4.31711
ITGA6	26	1	0.906401	0.397348
PDK1	24	1	-3.23296	-0.432428
MAP3K20	16	1	2.82534	1.98227
CDCA7	12	1	-0.195794	-3.247
SP3	7	1	-0.618023	1.42041
OLA1	6	1	-1.61458	-0.945977
CIR1	8	1	0.031509	-1.51889
GPR155	10	1	-2.87748	-1.83387
AC010894.3	15	1	-2.03351	1.41908
WIPF1	21	1	-1.44906	0.688643
CHN1	4	1	-1.20075	1.263
ATF2	21	1	-1.18447	0.472493
ATP5MC3	2	1	3.67781	-2.46461
LNPK	23	1	-1.61285	-2.15118
MTX2	10	1	-3.21192	-1.68669
LINC01116	4	1	-1.38984	2.20505
AC079305.3	17	1	-0.448992	3.81608
HNRNPA3	5	1	2.02506	-2.34372
NFE2L2	13	1	2.12453	3.08028
AGPS	6	1	-1.55391	-0.378622
PRKRA	8	1	-0.50976	-1.35413
FKBP7	33	1	0.612688	-2.36742
PLEKHA3	6	1	-0.358077	-0.853794
TTN-AS1	3	1	-3.77832	-1.55085
TTN	36	1	-4.19442	-0.79144
CCDC141	40	1	-2.96678	2.75702
SESTD1	13	1	2.38197	3.11574
CWC22	3	1	-3.37798	-1.44467
UBE2E3	27	1	-2.18443	-0.296173
ITGA4	1	1	2.26767	-0.0818684
ITPRID2	6	1	-0.379302	0.0816901
DNAJC10	6	1	-1.90393	-1.47905
NUP35	6	1	-1.47167	-1.48902
AC021851.1	25	1	-2.38295	-0.92298
AC096667.1	1	1	2.4881	1.04058
ZNF804A	31	1	1.18864	1.59415
LINC01473	9	1	-3.39849	-0.121801
ZC3H15	5	1	2.54236	-2.24384
ITGAV	7	1	-0.125922	1.74777
AC007319.1	9	1	-3.23175	0.669702
CALCRL	13	1	2.70467	2.95086
TFPI	16	1	2.01243	2.37655
COL3A1	32	1	-3.49404	-3.20954
WDR75	10	1	-2.69896	-1.43492
SLC40A1	26	1	1.00991	-0.123932
ASNSD1	19	1	2.80471	-2.79383
ANKAR	36	1	-3.79469	-0.625096
OSGEPL1-AS1	17	1	-1.24316	3.74785
ORMDL1	10	1	-2.84711	-1.87762
PMS1	10	1	-3.26152	-1.59239
C2orf88	17	1	-0.72761	3.65271
HIBCH	30	1	0.469749	2.94424
INPP1	16	1	1.62879	2.36413
MFSD6	21	1	-1.61043	0.238189
NEMP2	23	1	-1.8118	-2.56565
AC108047.1	23	1	-1.48351	-2.56215
AC006460.2	22	1	0.842191	3.38859
NAB1	7	1	0.367575	2.74638
GLS	7	1	0.327948	2.50214
STAT1	23	1	-0.950186	-1.87545
STAT4	13	1	2.45074	3.07203
NABP1	7	1	0.563324	2.57032
SLC39A10	3	1	-3.60754	-1.52827
STK17B	16	1	2.34261	2.54772
CCDC150	12	1	-0.806999	-3.55704
GTF3C3	6	1	-1.5319	-0.217238
PGAP1	4	1	-0.662666	0.892611
ANKRD44	24	1	-3.6495	-0.457899
SF3B1	7	1	-0.0367198	1.356
COQ10B	18	1	-1.4083	3.73316
HSPD1	37	1	1.34504	3.90312
HSPE1	37	1	1.43752	3.97887
MOB4	17	1	-1.09829	3.79342
RFTN2	17	1	-0.864932	3.80576
PLCL1	9	1	-2.99918	0.755327
SATB2	3	1	-3.96735	-1.34509
C2orf69	12	1	-0.478878	-3.33756
MAIP1	5	1	2.571	-2.00556
SPATS2L	29	1	1.29614	2.43089
SGO2	28	1	-0.224127	-4.20455
AOX1	28	1	-0.315054	-4.21234
BZW1	11	1	3.32374	-0.426514
CLK1	37	1	1.13966	3.89442
PPIL3	18	1	-1.63689	2.98124
NIF3L1	18	1	-1.12675	2.99606
ORC2	27	1	-2.39075	-0.430803
AC005037.1	23	1	-1.8323	-2.48167
FAM126B	7	1	-0.405845	1.48685
NDUFB3	2	1	3.73969	-2.36597
CFLAR	13	1	1.8352	3.06269
CFLAR-AS1	22	1	1.27007	3.38972
CASP10	9	1	-3.48152	0.308222
CASP8	9	1	-3.50335	-0.138237
TRAK2	21	1	-1.06863	0.311075
TMEM237	28	1	0.140112	-4.06849
SUMO1	2	1	3.94027	-2.46151
NOP58	17	1	-0.833891	3.74071
AC064836.4	18	1	-1.34515	3.93423
AC064836.3	1	1	2.28576	0.938207
BMPR2	21	1	-2.23756	0.375696
FAM117B	15	1	-2.48632	1.13143
ICA1L	10	1	-3.18094	-1.28618
WDR12	27	1	-1.92079	-0.984978
NBEAL1	7	1	0.494563	2.62306
CYP20A1	9	1	-2.35053	0.495409
ABI2	9	1	-2.88431	0.892382
RAPH1	15	1	-2.16164	1.22667
CD28	1	1	1.56982	-0.12211
PARD3B	3	1	-4.17141	-1.6328
NRP2	16	1	2.19483	2.49379
INO80D	4	1	-1.02575	0.970277
NDUFS1	6	1	-0.959529	-0.873341
EEF1B2	35	1	5.15505	-2.35899
FASTKD2	10	1	-3.29353	-1.95693
AC008269.1	15	1	-2.77065	1.0098
KLF7	7	1	0.0169538	1.96009
AC007879.3	17	1	-0.658226	4.36819
AC009226.1	30	1	-0.666842	2.87653
CREB1	4	1	-0.577573	1.60873
METTL21A	30	1	-0.747549	2.7161
LINC01857	1	1	2.32045	0.833631
CCNYL1	18	1	-1.21793	3.00647
FZD5	31	1	1.41488	1.27288
PLEKHM3	9	1	-2.97927	0.314152
IDH1	14	1	2.03639	-0.202875
PIKFYVE	4	1	-1.11288	0.871047
RPE	25	1	-1.99237	-1.11188
KANSL1L	30	1	0.147469	3.23664
AC007038.1	15	1	-2.00314	1.36885
LANCL1	10	1	-3.29314	-1.64158
BARD1	12	1	-0.818865	-3.23792
SNHG31	12	1	-0.683404	-3.98198
ATIC	5	1	1.22032	-2.45376
FN1	34	1	3.28241	0.963717
LINC00607	17	1	-0.967554	3.45522
AC093382.1	16	1	2.15205	2.13712
MREG	16	1	2.17434	2.14472
XRCC5	8	1	0.2293	-2.05132
SMARCAL1	27	1	-2.8139	-0.416413
RPL37A	35	1	5.42168	-2.19206
DIRC3	31	1	1.11237	1.30729
TNS1	31	1	1.33132	1.26848
ARPC2	2	1	3.42496	-1.65983
GPBAR1	11	1	3.5601	-0.815938
AAMP	5	1	2.73179	-2.09239
PNKD	1	1	2.75286	0.249551
TMBIM1	1	1	2.45857	-0.233266
CATIP-AS1	10	1	-2.76452	-2.21777
SLC11A1	9	1	-3.2187	-0.0705825
CTDSP1	21	1	-1.88759	0.439395
USP37	15	1	-2.50596	0.963527
CNOT9	6	1	-1.03164	-0.996387
PLCD4	24	1	-3.46139	-0.61418
TTLL4	27	1	-2.36599	-0.407568
CYP27A1	1	1	2.61523	0.553806
NHEJ1	15	1	-2.4212	1.82749
SLC23A3	17	1	-1.04338	3.94676
CNPPD1	5	1	2.45334	-2.04174
RETREG2	1	1	2.43084	-0.376566
ZFAND2B	19	1	3.46144	-2.68655
STK16	2	1	4.49291	-2.26454
TUBA4A	16	1	3.05728	2.45635
DNAJB2	31	1	2.11866	1.17114
DNPEP	2	1	3.36877	-1.94366
GMPPA	19	1	3.14965	-2.19099
OBSL1	3	1	-3.882	-1.13105
STK11IP	8	1	0.577724	-1.48855
EPHA4	20	1	0.645708	3.67343
SGPP2	13	1	2.65114	2.91581
FARSB	12	1	-0.837154	-2.45515
MOGAT1	20	1	0.338269	4.29647
ACSL3	22	1	1.15049	2.95997
AP1S3	16	1	1.74883	2.25249
WDFY1	29	1	1.27481	2.18298
MRPL44	29	1	1.52127	2.11165
CUL3	4	1	-1.19787	0.911612
DOCK10	9	1	-2.99161	0.267986
NYAP2	6	1	-0.385928	-0.0629653
RHBDD1	24	1	-3.57163	-0.495
MFF	8	1	-0.74328	-1.5434
AGFG1	7	1	0.251633	1.6462
CCL20	13	1	2.72367	3.319
PID1	16	1	2.82219	2.39434
DNER	20	1	0.246637	4.22038
TRIP12	21	1	-1.88473	0.388294
SP110	23	1	-1.43744	-1.94192
SP140	3	1	-4.00919	-1.26738
SP140L	3	1	-3.87157	-1.26686
SP100	36	1	-3.73712	-0.588352
CAB39	27	1	-2.23204	-0.357415
ITM2C	32	1	-3.55531	-3.12459
PSMD1	6	1	-0.113655	-0.741714
ARMC9	26	1	0.762752	0.981099
AC017104.1	20	1	0.53776	4.12379
B3GNT7	1	1	2.15145	0.54713
NCL	5	1	2.08129	-2.09937
PTMA	19	1	2.87059	-2.70765
PDE6D	4	1	-0.917748	1.15525
COPS7B	25	1	-2.69389	-1.22468
DIS3L2	9	1	-2.94951	0.341017
EIF4E2	2	1	3.49478	-1.91839
GIGYF2	21	1	-1.65801	0.0326434
INPP5D	3	1	-3.48481	-1.30455
ATG16L1	9	1	-3.5483	0.302493
DGKD	22	1	0.688416	2.90064
USP40	10	1	-3.25127	-1.10377
HJURP	28	1	-0.425034	-4.12296
ARL4C	1	1	2.18672	0.761612
SH3BP4	38	1	0.84659	-0.464925
AGAP1	12	1	-0.887634	-3.14492
ACKR3	13	1	2.87276	2.80398
COPS8	19	1	2.7074	-2.87671
MLPH	18	1	-0.94418	3.1806
LRRFIP1	7	1	0.663836	2.00297
UBE2F	21	1	-1.69642	0.256702
SCLY	9	1	-3.49125	0.236384
ESPNL	38	1	0.220463	-0.495565
ERFE	32	1	-3.56503	-3.12114
ILKAP	6	1	-1.82678	-0.55868
AC012485.1	30	1	-0.19567	3.65304
HES6	18	1	-1.85989	2.92103
PER2	4	1	-1.39138	1.62362
TRAF3IP1	25	1	-2.8075	-0.90296
ASB1	8	1	-0.00288668	-1.09645
TWIST2	3	1	-3.78936	-2.0027
HDAC4	15	1	-2.43701	0.786641
NDUFA10	8	1	0.333718	-1.97285
COPS9	2	1	3.91986	-2.29048
ANKMY1	25	1	-2.96189	-1.10104
RNPEPL1	1	1	2.86289	-0.291296
CAPN10	6	1	-0.400674	-0.108324
GPR35	13	1	2.6007	3.1906
PASK	12	1	-0.863006	-3.14951
PPP1R7	19	1	3.24005	-2.27567
ANO7	23	1	-2.02307	-2.8669
HDLBP	7	1	0.748291	1.94233
SEPTIN2	8	1	0.356656	-1.37832
FARP2	9	1	-3.02467	-0.0448785
STK25	41	2	3.76325	-4.03794
THAP4	14	1	1.93272	-1.8012
ATG4B	7	1	0.050621	1.68232
DTYMK	28	1	0.686846	-3.63179
ING5	15	1	-1.9509	1.1613
D2HGDH	24	1	-3.02886	-0.215511
GAL3ST2	30	1	0.249595	2.9693
LINC01237	23	1	-1.56051	-2.18621
LINC01266	3	1	-3.60328	-2.21066
CRBN	10	1	-2.90645	-2.03231
SUMF1	9	1	-2.79281	0.738964
AC023480.1	3	1	-4.27277	-1.65091
SETMAR	23	1	-1.80113	-2.54151
ITPR1	15	1	-1.94634	1.23611
EGOT	4	1	-1.55532	2.58843
AC018816.1	7	1	-0.392213	1.9594
BHLHE40-AS1	13	1	1.75205	3.02773
BHLHE40	13	1	2.43172	3.40265
ARL8B	22	1	1.62909	2.90026
AC026202.2	22	1	1.41539	3.35163
EDEM1	13	1	2.1112	3.10052
RAD18	12	1	-1.02445	-3.19677
SRGAP3	3	1	-3.89372	-1.09732
THUMPD3-AS1	17	1	-0.483665	3.65054
THUMPD3	5	1	2.02605	-1.98728
SETD5	7	1	-0.641168	1.24176
MTMR14	7	1	-0.612627	0.876931
CPNE9	17	1	-1.01293	3.55445
BRPF1	6	1	-1.12318	-0.293009
CAMK1	11	1	3.36274	-0.577525
TADA3	11	1	3.02827	-1.49813
ARPC4	11	1	3.26034	-1.28854
TTLL3	9	1	-2.86532	-0.167614
AC022382.1	8	1	-0.0871243	-1.63729
RPUSD3	8	1	0.937629	-2.26837
JAGN1	5	1	1.75623	-2.34131
IL17RE	33	1	-0.0361475	-3.00632
PRRT3	10	1	-2.58764	-2.311
EMC3	5	1	2.56143	-2.17992
FANCD2	12	1	-0.860362	-3.48869
BRK1	2	1	4.15654	-1.97904
VHL	4	1	-1.48283	1.10315
IRAK2	13	1	1.88983	3.17693
TATDN2	16	1	1.91475	2.43659
GHRL	3	1	-3.90373	-1.43567
SEC13	8	1	1.16426	-1.11395
HRH1	20	1	0.286032	4.15602
AC083855.2	31	1	1.4695	1.50419
ATG7	4	1	-1.32421	1.38436
VGLL4	10	1	-3.23269	-1.43024
PPARG	7	1	0.640471	1.63042
TSEN2	25	1	-2.67917	-1.26477
MKRN2	25	1	-2.40461	-1.34461
RAF1	21	1	-1.53967	-0.00256907
CAND2	39	1	-2.34519	2.90173
RPL32	35	1	5.43228	-2.14742
IQSEC1	31	1	1.63604	1.14061
NUP210	12	1	-0.305705	-2.91102
CHCHD4	19	1	2.65061	-2.83718
TMEM43	31	1	1.79107	1.41568
XPC	10	1	-2.40888	-2.0264
LSM3	19	1	3.13835	-2.75115
SLC6A6	29	1	1.20928	2.18293
CCDC174	25	1	-2.24265	-1.11855
C3orf20	30	1	-0.146971	3.25644
FGD5-AS1	33	1	0.264557	-3.35237
NR2C2	21	1	-1.35748	0.555127
MRPS25	5	1	2.41048	-2.43212
CAPN7	7	1	-0.730057	1.17516
SH3BP5-AS1	4	1	-1.14672	2.40644
SH3BP5	22	1	1.03602	2.93646
METTL6	7	1	0.714534	2.69738
EAF1	16	1	1.76872	2.31118
HACL1	15	1	-2.03677	1.87272
BTD	39	1	-2.04777	2.18771
[truncated: 9,659 more rows]

## Sheet: Module_branch 2
id	module	supermodule	dim_1	dim_2
AL627309.5	6	1	2.4462	-0.338535
LINC01128	28	1	0.631526	-2.92415
NOC2L	17	1	-2.71197	-2.20326
PERM1	41	1	-2.9358	1.987
AL645608.7	1	1	-2.9871	2.37598
HES4	1	1	-3.12457	2.87548
ISG15	19	1	-4.13661	-1.13391
AL645608.1	8	1	0.0932974	4.87076
AGRN	20	1	-1.03661	3.38472
AL390719.3	13	1	0.817223	3.39197
SDF4	32	1	-3.39194	-0.553012
B3GALT6	24	1	-3.28504	-1.99141
UBE2J2	39	1	-1.0898	-0.954779
PUSL1	17	1	-2.42139	-2.89357
INTS11	2	1	-3.72354	-2.57716
AURKAIP1	2	1	-3.9348	-2.35734
CCNL2	15	1	1.25958	-0.56216
MRPL20	2	1	-3.88247	-2.49433
ATAD3B	14	1	0.165399	0.70852
SSU72	9	1	-4.33517	-2.27786
SLC35E2B	27	1	1.87597	0.283306
GNB1	40	1	-1.27348	1.81162
CFAP74	5	1	4.33121	-1.3881
FAAP20	9	1	-4.43049	-1.95832
SKI	14	1	0.125579	1.48802
MORN1	16	1	3.92335	-0.559453
RER1	24	1	-3.57336	-1.81864
AL139246.5	30	1	-0.0591898	4.4014
TNFRSF14	3	1	-3.15691	0.599243
AL139246.3	20	1	-0.673491	3.37648
PRXL2B	3	1	-3.12628	0.212087
MEGF6	3	1	-2.51599	0.716217
TPRG1L	32	1	-3.25031	-0.665754
WRAP73	23	1	-0.326527	-0.943652
TP73	48	1	1.25539	-4.14786
LINC01134	47	1	5.08991	-0.841544
NPHP4	6	1	2.74067	-0.537144
KCNAB2	41	1	-2.41417	1.0793
RPL22	43	1	-5.77284	-2.27941
ICMT	44	1	-0.950216	-3.12346
GPR153	13	1	0.768786	4.09092
ACOT7	17	1	-2.2729	-2.25975
PLEKHG5	5	1	4.21919	-1.59999
TAS1R1	26	1	-0.111558	3.34239
DNAJC11	15	1	1.38944	-1.0127
AL591163.1	26	1	-0.286654	3.54309
CAMTA1	31	1	-0.40893	0.538688
VAMP3	24	1	-3.50545	-1.55718
PER3	27	1	1.85706	0.397688
UTS2	19	1	-3.83206	-0.486686
PARK7	9	1	-4.27005	-2.54787
AL034417.4	8	1	1.51539	4.50164
AL034417.3	8	1	0.859682	4.31483
ERRFI1	8	1	0.398129	4.55726
RERE	10	1	1.44814	0.698698
RERE-AS1	46	1	1.91669	3.02455
ENO1	19	1	-4.27179	-0.953968
SLC2A5	21	1	3.34515	-2.43908
GPR157	8	1	0.171092	4.6533
MIR34AHG	10	1	1.29941	0.612528
LNCTAM34A	18	1	3.77364	0.700383
H6PD	3	1	-2.83556	0.337346
SPSB1	1	1	-2.53357	2.74688
SLC25A33	20	1	-0.790889	3.27938
PIK3CD	6	1	2.10127	-0.655882
PIK3CD-AS2	16	1	3.93622	-0.20088
CLSTN1	11	1	3.6407	-1.7931
RBP7	33	1	-3.80969	1.43296
UBE4B	29	1	0.779973	0.189379
KIF1B	1	1	-2.43281	2.35196
AL139424.3	20	1	-1.1256	3.56598
PGD	3	1	-3.78762	-0.144439
CENPS	44	1	-0.781881	-3.43022
PEX14	10	1	1.35946	-0.0307993
TARDBP	31	1	-0.681851	-0.323894
SRM	2	1	-3.06182	-2.59631
EXOSC10	35	1	1.19311	-1.54578
AL109811.1	11	1	2.95279	-1.40167
MTOR	15	1	1.39287	-0.65665
UBIAD1	37	1	-0.720541	-2.40951
DISP3	18	1	3.47223	1.81247
AL031731.1	46	1	2.22652	2.52985
FBXO6	19	1	-4.03478	-1.15231
AGTRAP	19	1	-4.17213	-0.240882
MTHFR	4	1	-0.102649	1.93891
CLCN6	4	1	-0.139281	1.68356
AL021155.5	38	1	2.98619	0.204573
KIAA2013	3	1	-3.24821	-0.097667
PLOD1	32	1	-3.19375	-0.0828593
MFN2	39	1	-1.69252	-0.975743
MIIP	12	1	-0.285125	-4.34992
VPS13D	10	1	1.12458	1.18619
DHRS3	41	1	-2.39287	1.17676
PDPN	21	1	3.73037	-2.56345
PRDM2	14	1	0.490821	1.04812
TMEM51-AS1	36	1	-1.99928	0.914603
TMEM51	36	1	-1.12394	0.811241
FHAD1	36	1	-1.52026	0.973745
EFHD2	19	1	-3.91056	-1.12532
CTRC	22	1	-1.88852	3.07974
CASP9	8	1	0.241281	4.23328
DNAJC16	7	1	1.95376	-0.941646
AGMAT	21	1	3.92206	-2.50816
DDI2	29	1	0.672304	0.0918948
PLEKHM2	40	1	-2.03708	2.09195
SLC25A34	40	1	-2.11598	2.12306
FBLIM1	13	1	0.721692	3.89451
AL450998.2	8	1	0.335964	4.73392
ZBTB17	22	1	-2.19473	2.60017
AL451042.2	12	1	0.455839	-4.2357
ARHGEF19	46	1	2.13763	2.71479
FBXO42	29	1	0.714846	0.10113
SZRD1	24	1	-3.08173	-1.39067
NECAP2	3	1	-3.25348	-0.0406395
NBPF1	6	1	2.51551	-0.492545
BX284668.2	12	1	1.71407	-3.48526
BX284668.5	17	1	-1.75675	-2.55291
ATP13A2	3	1	-2.77026	0.450585
SDHB	24	1	-3.97444	-1.79089
PADI2	5	1	4.20826	-1.70027
PADI1	25	1	4.55487	-0.771938
PADI3	28	1	0.223438	-3.44891
RCC2	37	1	-0.881272	-1.90857
ARHGEF10L	36	1	-1.12476	1.34679
IGSF21	5	1	4.1267	-1.64685
UBR4	31	1	-0.0895619	0.622489
EMC1-AS1	8	1	0.248646	4.31815
EMC1	32	1	-3.08471	-0.636864
MRTO4	2	1	-2.91206	-2.54089
AKR7A2	2	1	-3.71933	-2.6643
CAPZB	31	1	-0.52117	-0.525074
MICOS10	24	1	-3.9956	-2.11721
NBL1	3	1	-2.86785	-0.0768021
TMCO4	7	1	1.83337	-1.30473
OTUD3	34	1	1.15058	-2.48748
Z98257.1	11	1	2.69601	-1.98381
UBXN10	33	1	-3.39908	1.07396
CAMK2N1	43	1	-5.70464	-2.26675
CDA	1	1	-3.74167	2.11048
PINK1	3	1	-3.11619	0.540428
DDOST	24	1	-3.70373	-1.6274
HP1BP3	12	1	-0.0177838	-4.16822
EIF4G3	14	1	0.668313	0.881851
NBPF3	25	1	4.34895	-0.608067
RAP1GAP	13	1	1.71809	3.82214
USP48	15	1	1.06798	-0.796053
CDC42	19	1	-4.14007	-1.59275
EPHA8	36	1	-1.8129	0.78676
C1QA	32	1	-2.94072	-0.310604
C1QC	21	1	3.0969	-2.8112
C1QB	21	1	3.11937	-2.78885
EPHB2	23	1	0.523413	-0.714346
KDM1A	4	1	-0.308984	0.99927
LUZP1	14	1	0.614363	1.11149
HNRNPR	17	1	-2.18534	-2.29981
E2F2	28	1	-0.105934	-3.27066
AL021154.1	47	1	5.63007	-0.829375
ID3	1	1	-3.06684	3.40917
RPL11	43	1	-5.72683	-2.24798
ELOA-AS1	6	1	2.21803	-0.643056
PITHD1	32	1	-3.02271	-0.41441
LYPLA2	3	1	-3.37025	-0.276677
GALE	17	1	-2.35676	-2.53326
HMGCL	15	1	1.64683	-1.08497
FUCA1	3	1	-2.92208	0.0101869
PNRC2	1	1	-3.19999	3.10399
SRSF10	37	1	-0.141665	-2.30398
IFNLR1	5	1	4.09607	-1.43447
GRHL3	25	1	4.56873	-0.556734
STPG1	7	1	1.70534	-1.28905
NIPAL3	11	1	3.0657	-0.993742
RCAN3AS	25	1	4.70947	-0.537581
RCAN3	7	1	2.38131	-1.21139
NCMAP	47	1	4.72253	-0.87033
SRRM1	17	1	-1.56996	-1.82917
CLIC4	1	1	-2.98866	2.66298
RUNX3	1	1	-3.17884	3.10266
SYF2	43	1	-5.17233	-1.86188
RSRP1	22	1	-1.73068	2.89987
AL031432.3	46	1	1.88947	2.90839
RHD	51	1	0.942169	5.38139
TMEM50A	19	1	-3.77948	-1.01323
MACO1	27	1	1.81405	-0.205642
MAN1C1	38	1	2.55635	-0.0306173
SELENON	32	1	-3.20371	-0.279718
AUNIP	28	1	0.593433	-2.98254
STMN1	44	1	-0.964805	-3.59083
PDIK1L	11	1	3.40016	-1.90443
ZNF593	2	1	-3.43245	-2.74692
CEP85	12	1	0.6737	-4.02228
SH3BGRL3	19	1	-4.46858	-1.23358
CD52	33	1	-3.87889	1.31175
AL513365.2	35	1	1.61518	-2.05359
HMGN2	17	1	-2.61283	-2.95541
RPS6KA1	15	1	1.36342	-0.860505
ARID1A	15	1	1.22295	-0.735476
PIGV	49	1	3.10983	0.68977
ZDHHC18	33	1	-3.22749	1.49903
SFN	33	1	-4.27131	0.425461
GPN2	41	1	-2.512	1.0605
GPATCH3	41	1	-2.30947	1.28045
NUDC	42	1	-2.02031	3.44009
KDF1	13	1	1.41355	3.30682
TRNP1	8	1	1.13548	4.65332
WDTC1	14	1	0.599663	0.872991
FCN3	46	1	1.8426	2.81585
GPR3	12	1	-0.182942	-4.22651
WASF2	7	1	2.40764	-1.69545
AHDC1	38	1	3.15824	-0.438389
FGR	41	1	-2.97271	1.83153
IFI6	19	1	-3.99242	-1.11646
AL020997.5	8	1	0.720324	4.749
FAM76A	36	1	-1.04634	0.772155
STX12	23	1	0.0285694	-0.7896
PPP1R8	45	1	0.434191	-2.1622
THEMIS2	3	1	-3.08193	0.447991
RPA2	28	1	-0.549856	-3.17791
SMPDL3B	26	1	0.200333	3.63824
EYA3	4	1	-0.820158	1.25529
PTAFR	23	1	-0.00774161	-0.800664
DNAJC8	24	1	-3.17324	-2.00661
ATP5IF1	9	1	-4.45507	-1.89399
AL353622.1	16	1	3.98628	-0.646557
PHACTR4	4	1	-0.821687	2.05155
RCC1	8	1	-0.0974994	4.74768
SNHG3	23	1	0.271991	-1.32299
SNHG12	30	1	-0.626478	4.07802
RAB42	3	1	-3.38787	-0.110619
AL360012.1	4	1	-0.882596	1.76613
GMEB1	31	1	-0.023781	0.442423
YTHDF2	39	1	-1.53769	-1.36021
EPB41	27	1	2.27191	0.453157
SRSF4	23	1	-0.0138535	-0.380416
MATN1	8	1	0.625138	4.93657
MATN1-AS1	13	1	0.930508	3.86565
LAPTM5	3	1	-3.47528	-0.411786
SDC3	3	1	-2.94131	0.181528
PUM1	31	1	-0.299763	0.38751
SNRNP40	28	1	-0.545436	-3.17695
FABP3	3	1	-3.43565	-0.337121
LINC01226	30	1	-0.848276	4.36898
AC114488.3	21	1	3.93112	-2.49571
SPOCD1	33	1	-3.70419	1.18457
AL136115.2	20	1	-0.450356	2.74055
PTP4A2	24	1	-3.60168	-1.32558
KHDRBS1	40	1	-2.27278	2.14395
AL445248.1	20	1	-1.50604	2.87782
TXLNA	32	1	-2.27629	-0.897608
TMEM234	25	1	4.852	-0.124485
EIF3I	2	1	-3.66656	-2.60843
LCK	49	1	2.47637	1.7434
HDAC1	37	1	-1.25514	-2.38957
BSDC1	31	1	-0.302863	0.583217
ZBTB8OS	2	1	-3.41157	-2.83564
RBBP4	37	1	-0.762558	-2.03086
YARS	36	1	-1.57489	1.44389
S100PBP	35	1	1.89487	-1.6632
TMEM54	21	1	3.49226	-2.70834
AL031602.2	22	1	-2.13896	3.13061
RNF19B	1	1	-2.84335	2.95573
AL020995.1	18	1	4.21051	0.0531293
AK2	17	1	-2.1613	-2.80386
AZIN2	5	1	4.07935	-1.45091
ZNF362	6	1	2.9364	-0.625223
AL513327.1	16	1	4.15019	-0.372226
PHC2	6	1	1.92953	-0.708069
SMIM12	24	1	-3.3087	-2.06753
TMEM35B	19	1	-3.73799	-0.752307
ZMYM6	7	1	2.61429	-1.35243
ZMYM1	34	1	1.46522	-2.27918
AL590434.1	8	1	0.909272	4.32519
SFPQ	22	1	-1.61069	3.04308
ZMYM4	10	1	1.07842	0.2205
ZMYM4-AS1	25	1	4.31499	-0.352331
KIAA0319L	6	1	2.0971	-0.325057
PSMB2	2	1	-3.42909	-2.54471
C1orf216	23	1	0.70297	-1.49514
CLSPN	28	1	-0.194315	-3.24772
AGO4	6	1	1.84673	-0.656302
AGO1	10	1	1.20473	0.551641
AGO3	4	1	-0.303331	1.97683
AL138787.2	14	1	0.92642	2.28247
ADPRHL2	37	1	0.068538	-1.94916
TRAPPC3	9	1	-4.50246	-2.10128
MAP7D1	41	1	-2.73045	1.52763
THRAP3	14	1	0.248908	0.970045
SH3D21	22	1	-2.03495	2.73361
EVA1B	3	1	-3.26251	0.174295
STK40	22	1	-2.05945	2.7339
LSM10	9	1	-4.24212	-2.54964
MRPS15	2	1	-4.00243	-2.39568
CSF3R	10	1	1.2041	0.57222
LINC01137	4	1	-0.941924	2.45599
ZC3H12A	1	1	-3.11844	3.13608
C1orf109	37	1	-0.840105	-2.35626
CDCA8	12	1	-0.0655623	-4.27849
YRDC	24	1	-3.07287	-2.01515
C1orf122	19	1	-4.43836	-1.03137
INPP5B	27	1	1.81224	-0.196616
SF3A3	37	1	-0.872462	-2.46253
FHL3	33	1	-3.90968	1.35257
UTP11	2	1	-3.30105	-2.75156
RRAGC	3	1	-3.60072	-0.125685
AL139260.1	4	1	-0.466296	1.0335
NDUFS5	9	1	-4.41383	-2.10746
MACF1	4	1	-0.552319	1.13268
PABPC4	1	1	-2.95951	2.32907
TRIT1	11	1	3.0891	-1.49719
MYCL	8	1	0.190276	4.80894
CAP1	24	1	-3.31228	-1.46923
PPT1	32	1	-3.20956	-0.722112
RLF	20	1	-1.01397	2.80071
TMCO2	13	1	0.900767	3.66485
AL050341.2	25	1	4.4109	-0.583544
ZMPSTE24	39	1	-0.74748	-0.913835
SMAP2	11	1	2.72156	-1.17929
ZFP69B	13	1	1.19899	3.68697
ZFP69	25	1	4.497	-0.502351
AL603839.3	7	1	2.47764	-1.06806
ZNF684	12	1	0.714826	-3.74071
NFYC	23	1	0.503418	-0.550293
CITED4	21	1	3.89762	-2.63451
CTPS1	28	1	-0.0873903	-2.7829
SLFNL1-AS1	34	1	1.24439	-2.45152
SLFNL1	12	1	1.69703	-3.62461
SCMH1	34	1	1.40944	-2.40589
HIVEP3	16	1	3.69993	-0.907276
FOXJ3	29	1	0.400427	-0.19036
RIMKLA	46	1	1.94842	2.83941
PPCS	24	1	-3.94195	-1.96662
CCDC30	14	1	0.878546	2.38419
PPIH	17	1	-1.78449	-2.80791
AC098484.4	5	1	4.19267	-1.35758
YBX1	19	1	-4.17382	-1.6147
P3H1	23	1	0.478759	-0.886462
C1orf50	19	1	-4.11547	-1.58498
TMEM269	46	1	2.03346	2.74824
SVBP	2	1	-3.41938	-2.74742
ERMAP	11	1	3.19395	-1.24486
EBNA1BP2	2	1	-2.91464	-2.59412
CDC20	12	1	-0.273756	-4.25955
ELOVL1	2	1	-3.28118	-2.30936
MED8	2	1	-3.99509	-2.60112
SZT2	15	1	1.68236	-0.405975
HYI	44	1	-0.994531	-3.06644
HYI-AS1	47	1	5.60597	-0.843547
KDM4A	29	1	1.01356	-0.29844
KDM4A-AS1	16	1	3.67833	-0.36305
ST3GAL3	35	1	1.61293	-1.84144
IPO13	32	1	-3.38737	-0.460664
ATP6V0B	19	1	-3.9314	-1.00918
AL139220.2	16	1	4.12983	-0.45378
RNF220	17	1	-2.02726	-2.00857
TMEM53	3	1	-3.42222	0.233717
KIF2C	12	1	-0.196733	-4.15376
RPS8	43	1	-5.66283	-2.37848
PLK3	1	1	-2.73609	3.04846
TCTEX1D4	3	1	-3.52034	0.322226
BTBD19	22	1	-1.97515	2.67294
PTCH2	26	1	0.027447	3.36541
EIF2B3	6	1	2.05044	-0.366895
UROD	24	1	-3.87586	-1.61521
MUTYH	12	1	0.856519	-3.96332
TESK2	13	1	0.540848	3.6369
CCDC163	26	1	0.000655208	3.3219
PRDX1	24	1	-3.98572	-1.5227
AKR1A1	24	1	-3.73718	-1.58313
NASP	28	1	-0.226086	-3.1725
GPBP1L1	29	1	0.357642	-0.0810096
TMEM69	24	1	-3.29904	-1.76808
MAST2	14	1	0.250919	0.609338
PIK3R3	8	1	0.4471	4.01985
LURAP1	11	1	3.36861	-1.7771
RAD54L	28	1	0.188142	-3.37719
LRRC41	4	1	-0.125804	1.32398
UQCRH	9	1	-4.68791	-2.38235
FAAH	20	1	-1.08673	3.17781
MKNK1-AS1	16	1	4.18369	-0.475363
MKNK1	5	1	3.66656	-1.54909
ATPAF1	7	1	2.62866	-1.36567
EFCAB14	39	1	-1.73153	-0.856851
CYP4Z1	18	1	3.63055	0.211763
CYP4A22-AS1	18	1	3.65803	0.189547
TAL1	5	1	4.21244	-1.63204
STIL	12	1	0.489967	-3.72285
CMPK1	24	1	-3.26884	-1.87487
SPATA6	5	1	3.95998	-1.29696
AGBL4	12	1	0.779502	-3.60463
BEND5	18	1	3.76937	1.26906
ELAVL4	25	1	4.26472	-0.350957
DMRTA2	13	1	1.741	3.80454
FAF1	14	1	0.693984	0.845207
CDKN2C	12	1	-0.246971	-4.27887
RNF11	40	1	-1.86394	2.16949
TTC39A	13	1	1.12717	3.16933
EPS15	15	1	1.85293	-0.471666
OSBPL9	10	1	1.0191	0.487256
NRDC	29	1	1.04916	-0.168767
TXNDC12	19	1	-3.55519	-1.23531
KTI12	37	1	-0.766186	-2.37295
BTF3L4	17	1	-2.33851	-2.3426
ZFYVE9	5	1	3.99075	-1.29885
CC2D1B	29	1	0.422073	0.107571
AL513218.2	8	1	0.118457	4.60813
ORC1	28	1	0.214263	-3.11748
PRPF38A	2	1	-3.23262	-2.31153
TUT4	6	1	2.64833	-0.553031
SHISAL2A	5	1	3.87519	-1.26679
ZYG11B	29	1	0.921111	-0.643164
ECHDC2	16	1	3.46058	-1.08181
SCP2	24	1	-3.47792	-1.40335
CPT2	37	1	-0.710125	-1.94871
CZIB	2	1	-3.84425	-2.55284
MAGOH	2	1	-3.56043	-2.78656
LRP8	34	1	1.13745	-2.71094
NDC1	12	1	0.418315	-3.78491
YIPF1	15	1	1.56313	-0.613673
HSPB11	17	1	-2.27054	-2.8761
TMEM59	19	1	-3.84353	-0.982763
TCEANC2	34	1	1.42968	-2.54333
CYB5RL	34	1	1.24591	-2.4314
MRPL37	2	1	-2.86084	-2.24372
MROH7	4	1	-0.701259	1.09427
USP24	4	1	-0.173211	1.05411
AC119674.1	1	1	-2.73549	2.21249
PLPP3	1	1	-2.7463	2.22618
AL035411.3	8	1	0.00157806	4.63231
MYSM1	27	1	1.60004	-0.294792
JUN	30	1	-0.937476	4.02005
LINC01135	35	1	1.88046	-1.88649
LINC01358	27	1	1.90604	0.677091
FGGY	10	1	1.28065	0.881068
NFIA	38	1	2.32607	-0.0486687
AC099791.4	39	1	-0.693601	-1.24182
TM2D1	23	1	0.433377	-0.885932
USP1	28	1	-0.442865	-3.2363
DOCK7	10	1	1.25992	0.0626796
ATG4C	7	1	2.48129	-1.17375
ALG6	35	1	1.93748	-1.97438
ITGB3BP	28	1	0.201884	-3.16067
EFCAB7	27	1	1.97525	0.128622
PGM1	33	1	-3.86861	0.846659
JAK1	22	1	-2.32313	2.55731
AK4	33	1	-3.86838	1.15356
LEPROT	3	1	-3.43315	0.773943
PDE4B	1	1	-2.5973	2.89371
MIER1	23	1	0.422366	-0.731648
SLC35D1	31	1	0.269493	0.382504
IL12RB2	26	1	0.436534	3.23897
SERBP1	2	1	-2.93854	-2.17334
GADD45A	42	1	-2.22935	3.63812
GNG12	3	1	-3.42117	0.364324
GNG12-AS1	34	1	1.44653	-2.96087
WLS	34	1	1.15611	-2.75785
DEPDC1	12	1	-0.101191	-4.42857
LRRC7	47	1	4.88532	-0.822542
LRRC40	15	1	1.57675	-0.882939
SRSF11	39	1	-0.529384	-1.10298
ANKRD13C	6	1	1.97041	-0.480151
PTGER3	18	1	3.42443	1.63149
ZRANB2-AS1	16	1	4.01424	-0.338267
ZRANB2	23	1	0.610915	-1.17071
ZRANB2-AS2	6	1	2.24182	-0.408782
FPGT	11	1	2.71994	-1.1766
CRYZ	40	1	-2.24199	1.87409
ACADM	37	1	-0.27092	-1.6944
RABGGTB	39	1	-0.716109	-1.08516
PIGK	15	1	1.40906	-1.37013
AC118549.1	10	1	1.19325	-0.0905058
USP33	15	1	1.35675	-0.920021
MIGA1	15	1	1.35407	-0.668404
NEXN	45	1	0.438816	-1.9579
FUBP1	4	1	-0.526296	1.25744
DNAJB4	42	1	-2.01125	3.61322
GIPC2	13	1	0.816996	3.19461
AC103591.3	4	1	-0.853861	1.82054
AC103591.4	50	1	2.36821	3.41454
IFI44L	45	1	0.899739	-1.90124
IFI44	45	1	0.625144	-1.90679
PRKACB	38	1	2.8855	0.081571
RPF1	24	1	-3.03944	-2.1523
GNG5	9	1	-4.47125	-1.9211
SPATA1	16	1	3.96947	-0.452042
CTBS	36	1	-1.71259	-0.212603
MCOLN2	1	1	-2.86349	2.64491
MCOLN3	41	1	-2.92284	1.33532
C1orf52	22	1	-1.89981	2.89803
BCL10	42	1	-2.08597	3.61766
AL078459.1	22	1	-1.59806	3.11718
ZNHIT6	15	1	1.53046	-1.11518
COL24A1	41	1	-2.47015	1.01762
LINC02795	16	1	3.29278	-0.876926
ODF2L	16	1	3.28326	-1.07105
SH3GLB1	32	1	-2.65963	-0.761502
SELENOF	24	1	-3.57011	-1.40558
HS2ST1	10	1	1.17077	0.447199
LMO4	39	1	-1.82913	-1.70803
PKN2	6	1	2.60241	-0.675888
GTF2B	22	1	-2.04671	2.50608
KYAT3	6	1	2.36604	-0.672416
GBP3	25	1	4.26702	-0.577801
GBP1	19	1	-4.04177	-0.60777
GBP2	1	1	-2.95068	3.00191
GBP4	3	1	-3.54118	-0.269674
GBP5	33	1	-3.8683	0.613847
LRRC8B	4	1	-0.0381035	1.0917
LRRC8C-DT	5	1	4.03816	-1.09981
LRRC8C	11	1	2.5767	-0.974201
LRRC8D	6	1	1.95278	-0.434423
ZNF326	4	1	-0.862858	1.47254
LINC02609	5	1	4.30497	-1.20879
ZNF644	14	1	0.257577	0.9051
CDC7	28	1	0.37469	-3.13294
BTBD8	6	1	2.99099	-0.908865
GLMN	34	1	1.5315	-2.28922
RPAP2	11	1	2.63066	-0.983245
EVI5	10	1	0.868506	0.921148
RPL5	43	1	-5.59465	-2.34807
DIPK1A	16	1	3.57917	-1.1896
MTF2	7	1	1.93648	-1.31204
TMED5	3	1	-3.14499	0.473697
CCDC18	12	1	0.889047	-3.38528
CCDC18-AS1	6	1	2.83909	-0.431429
DR1	37	1	-0.187452	-1.74467
FNBP1L	5	1	3.91173	-1.35519
BCAR3	10	1	0.820321	1.21328
DNTTIP2	42	1	-2.03657	3.57775
F3	1	1	-3.23851	2.88595
ALG14	37	1	0.0943344	-1.87932
RWDD3	7	1	2.34803	-1.47373
PTBP2	27	1	1.45987	-0.211029
DPYD	4	1	-0.403014	1.3512
DPYD-AS1	4	1	0.173343	1.97984
SNX7	11	1	3.57854	-1.78995
PALMD	18	1	4.19523	0.0122206
FRRS1	11	1	3.16096	-1.04819
AGL	6	1	2.80463	-0.76511
AC118553.1	49	1	2.83135	0.948667
SLC35A3	6	1	2.50287	-0.726544
MFSD14A	29	1	0.567372	-0.00300044
SASS6	12	1	0.489285	-3.66314
TRMT13	35	1	1.49127	-1.47689
LRRC39	11	1	3.38352	-1.78897
DBT	11	1	2.99675	-1.70621
AL445928.2	11	1	2.68085	-1.22466
RTCA	39	1	-1.18482	-1.53702
CDC14A	14	1	0.471899	0.835885
VCAM1	3	1	-2.83704	0.513708
EXTL2	11	1	3.19787	-1.39999
SLC30A7	29	1	0.754237	-0.385408
DPH5	11	1	3.55706	-1.64189
AC093157.1	7	1	2.17302	-1.28208
RNPC3	29	1	0.999683	-0.136792
AMY2B	38	1	2.30675	0.0831612
VAV3	41	1	-2.08683	1.40121
LINC02785	36	1	-1.72394	1.46721
SLC25A24	3	1	-2.74473	0.0294217
FAM102B	4	1	-0.227269	1.43159
HENMT1	45	1	0.313251	-1.88826
AL160171.1	16	1	4.04488	-0.587913
PRPF38B	22	1	-1.73735	2.78774
FNDC7	13	1	0.628345	3.70805
STXBP3	14	1	0.611474	0.251769
AKNAD1	38	1	2.21621	-0.00237945
GPSM2	12	1	0.502321	-4.09193
WDR47	4	1	-0.761634	1.75851
TAF13	22	1	-1.94688	2.75772
TMEM167B	32	1	-2.99879	-0.76665
SARS	2	1	-3.58515	-2.40932
PSRC1	11	1	3.55826	-2.05817
SORT1	16	1	3.63058	-1.20065
PSMA5	2	1	-3.51433	-2.80126
CYB561D1	15	1	1.72756	-0.824051
GNAI3	39	1	-1.18693	-0.982692
GSTM4	21	1	3.79861	-2.67784
GSTM2	5	1	4.05455	-1.19811
GSTM5	46	1	1.94919	3.00699
GSTM3	21	1	3.94002	-2.46664
CSF1	20	1	-1.15304	2.93786
AHCYL1	22	1	-1.53222	3.02628
RBM15	37	1	-0.280267	-1.77313
LAMTOR5-AS1	14	1	0.541097	0.646994
SLC16A4	18	1	4.05303	0.349427
LAMTOR5	9	1	-4.36786	-2.37737
CD53	39	1	-1.31517	-1.72177
AL360270.2	26	1	0.177395	3.47008
AL360270.1	50	1	2.25896	3.26317
LRIF1	42	1	-2.02427	3.372
DRAM2	35	1	2.08764	-2.25768
CEPT1	7	1	1.78112	-1.14391
DENND2D	40	1	-2.25537	1.82117
CHI3L2	30	1	-0.186196	4.1569
WDR77	35	1	1.36916	-1.65103
ATP5PB	2	1	-3.54841	-2.04165
C1orf162	9	1	-4.69642	-1.90714
TMIGD3	32	1	-3.12665	-0.734574
ADORA3	21	1	3.09957	-2.68302
RAP1A	29	1	0.982526	-0.208639
INKA2	25	1	4.29862	-0.203185
CTTNBP2NL	38	1	2.85336	0.00349688
WNT2B	14	1	1.30791	1.65403
AL354760.1	26	1	-0.236242	3.42636
ST7L	27	1	1.53972	-0.362192
CAPZA1	39	1	-1.20466	-1.46289
RHOC	3	1	-3.44965	-0.439285
TAFA3	51	1	0.880352	5.35907
LINC01356	7	1	2.47437	-1.75894
LINC01357	5	1	3.98862	-1.68504
SLC16A1	8	1	-0.0254854	4.68483
SLC16A1-AS1	15	1	1.75536	-0.861631
LRIG2	15	1	1.51653	-0.662869
MAGI3	5	1	3.8652	-1.20691
PHTF1	4	1	-0.418134	1.48221
RSBN1	4	1	-0.256737	1.64941
AL137856.1	18	1	3.78093	1.92542
PTPN22	13	1	0.866754	3.08239
BCL2L15	13	1	1.3363	3.09928
DCLRE1B	42	1	-1.81499	3.70942
HIPK1	22	1	-2.0495	2.35703
OLFML3	21	1	3.67135	-2.73485
SYT6	5	1	4.13666	-1.45967
TRIM33	31	1	-0.0343221	0.556921
BCAS2	42	1	-1.60177	3.8931
DENND2C	46	1	2.66998	2.46106
NRAS	32	1	-3.01222	-1.03495
CSDE1	32	1	-3.00674	-0.823796
SLC22A15	36	1	-1.55821	0.875257
MAB21L3	13	1	0.607412	3.80484
ATP1A1	30	1	-0.947679	4.15463
ATP1A1-AS1	6	1	2.09973	-0.454915
LINC01762	20	1	-0.981847	2.8366
CD58	4	1	-1.00157	1.92378
PTGFRN	21	1	3.1906	-2.66588
AL445231.1	37	1	-0.0127596	-2.45816
TTF2	28	1	0.679824	-3.12428
MAN1A2	14	1	0.473825	0.328524
TENT5C	8	1	0.157465	4.66598
GDAP2	15	1	1.84464	-0.556205
WDR3	39	1	-1.82361	-1.75875
WARS2	23	1	0.557548	-0.536418
ADAM30	34	1	1.41385	-3.07038
NOTCH2	1	1	-2.60724	2.66274
SEC22B	1	1	-2.54828	2.50553
AC253572.2	25	1	4.60541	-0.334538
FCGR1B	21	1	3.59836	-2.56317
FAM72B	45	1	0.972709	-1.91976
SRGAP2C	6	1	3.0731	-0.913392
AC239800.2	21	1	3.92812	-2.5347
LINC02591	47	1	4.99889	-0.535683
HIST2H3PS2	5	1	3.88696	-1.06047
FAM72C	46	1	2.23707	2.60634
NBPF15	16	1	3.32538	-0.703395
SRGAP2B	38	1	3.10622	-0.475406
FAM72D	12	1	0.390228	-4.16244
AC245014.3	25	1	4.19446	-0.135978
RNF115	29	1	0.679147	-0.161487
POLR3C	23	1	-0.22676	-0.786409
ITGA10	51	1	0.883363	5.40346
PEX11B	23	1	0.411948	-1.33778
RBM8A	2	1	-3.74886	-2.64492
POLR3GL	9	1	-4.59544	-1.99244
TXNIP	42	1	-2.01162	3.78465
AC239799.2	34	1	1.05731	-3.12542
NBPF10	1	1	-2.588	2.5829
NBPF12	15	1	1.47334	-0.553279
PRKAB2	15	1	1.30169	-0.844043
AC242426.2	11	1	2.85176	-1.2727
FMO5	16	1	4.20619	-0.499735
LINC00624	25	1	4.50048	-0.366114
BCL9	11	1	2.47779	-1.99883
ACP6	6	1	2.9729	-0.885612
GPR89B	20	1	-1.18624	2.69675
NBPF11	6	1	2.28474	-0.822742
LINC01138	10	1	1.22682	0.896625
PPIAL4G	20	1	-0.61817	2.85344
NBPF14	1	1	-2.55411	2.5454
PDE4DIP	1	1	-2.43608	2.54579
AC245297.3	14	1	0.2501	1.77319
NOTCH2NLC	1	1	-2.5155	2.55483
NBPF19	1	1	-2.51682	2.50038
FCGR1A	21	1	3.3412	-2.79969
HIST2H2BF	8	1	0.72607	4.69977
AC243772.2	8	1	0.635874	4.57971
HIST2H3D	48	1	1.01228	-4.31795
HIST2H4A	46	1	3.05515	2.06927
HIST2H2AA4	48	1	1.08762	-4.25939
HIST2H4B	48	1	1.152	-4.27063
AC239868.1	8	1	0.872471	4.48751
HIST2H2BE	48	1	1.04155	-4.33554
HIST2H2AC	48	1	1.10395	-4.40989
HIST2H2AB	48	1	1.15552	-4.35971
BOLA1	8	1	0.917424	4.64894
SF3B4	2	1	-2.96319	-2.23076
MTMR11	33	1	-3.83161	1.23431
AC244033.2	47	1	5.06363	-1.0547
VPS45	7	1	2.1388	-1.03651
PLEKHO1	19	1	-3.48208	-0.69482
ANP32E	44	1	-0.864695	-3.74515
APH1A	19	1	-3.57038	-1.0514
C1orf54	19	1	-3.58291	-0.950213
CIART	26	1	0.0487569	3.78881
MRPS21	9	1	-4.38182	-2.47223
RPRD2	15	1	1.72196	-0.877695
TARS2	45	1	0.729071	-2.27889
ECM1	3	1	-3.31193	0.0603322
AL356356.1	38	1	2.75314	0.0708848
ADAMTSL4-AS1	20	1	-0.904915	3.1152
MCL1	1	1	-3.09829	3.25999
ENSA	20	1	-1.33857	3.41679
GOLPH3L	10	1	1.12101	0.109492
CTSS	3	1	-3.43818	-0.0237117
ARNT	29	1	0.924563	-0.16714
SETDB1	15	1	1.62264	-0.62096
CERS2	32	1	-3.10293	-0.8817
BNIPL	13	1	1.71193	3.17627
C1orf56	50	1	2.56736	2.86147
CDC42SE1	32	1	-2.45039	-0.928476
GABPB2	4	1	-0.12711	1.14038
TNFAIP8L2	21	1	3.63699	-2.71067
SCNM1	39	1	-1.01831	-1.46666
PIP5K1A	29	1	0.56183	0.0449626
PSMD4	2	1	-3.91042	-2.64231
SELENBP1	21	1	3.80759	-2.68757
PSMB4	24	1	-3.94616	-1.81738
POGZ	10	1	1.26036	0.384137
TUFT1	30	1	-0.636712	4.01049
AL365436.2	51	1	0.794696	5.24485
SNX27	4	1	-0.22054	1.55053
MRPL9	2	1	-3.20302	-2.48419
THEM4	45	1	1.39337	-2.00338
S100A10	19	1	-4.22903	-0.244829
S100A11	9	1	-4.5674	-1.58259
TCHH	1	1	-3.08923	3.16738
FLG-AS1	27	1	1.69983	0.624359
SPRR3	33	1	-4.27528	0.374129
SPRR2D	41	1	-2.40033	1.63802
S100A9	19	1	-4.30554	-0.30748
S100A8	33	1	-3.8511	1.44214
S100A6	33	1	-3.95555	0.73783
S100A4	19	1	-4.24345	-0.9353
S100A13	37	1	-0.266991	-2.42863
SNAPIN	2	1	-3.98387	-2.28526
ILF2	2	1	-3.43286	-2.8191
INTS3	15	1	1.63231	-0.74786
SLC27A3	33	1	-3.81435	1.14664
GATAD2B	14	1	0.533724	0.763225
SLC39A1	19	1	-3.70455	-1.08506
AL358472.4	30	1	-0.606559	3.91008
AL358472.3	8	1	0.0452311	4.6351
CREB3L4	36	1	-1.50903	0.6706
JTB	9	1	-4.46045	-2.40016
RAB13	19	1	-4.31954	-0.295598
RPS27	43	1	-5.67659	-2.17717
NUP210L	13	1	0.633304	3.83921
TPM3	24	1	-3.59542	-1.63136
C1orf189	26	1	-0.0328043	3.43137
C1orf43	19	1	-4.16093	-1.52291
UBAP2L	20	1	-1.33848	2.89545
HAX1	9	1	-4.46323	-1.88198
ATP8B2	13	1	1.03078	3.73055
IL6R-AS1	30	1	-0.89783	3.90359
IL6R	4	1	-0.553303	1.88013
SHE	5	1	4.11898	-0.870384
UBE2Q1	19	1	-3.70529	-0.645255
ADAR	45	1	0.372258	-1.73496
KCNN3	18	1	3.71883	2.0575
PMVK	13	1	0.735799	3.78732
AL451085.1	8	1	0.296186	4.53753
CKS1B	44	1	-0.923207	-3.57638
ADAM15	24	1	-3.61085	-1.35002
EFNA4	37	1	-0.400177	-2.25004
SLC50A1	19	1	-4.20702	-1.46749
DPM3	9	1	-4.58531	-2.26678
KRTCAP2	9	1	-4.26603	-1.64763
THBS3	41	1	-2.64469	1.15965
MTX1	9	1	-4.26474	-2.35929
GBA	32	1	-3.11407	-0.0888069
FAM189B	32	1	-3.25119	-0.656479
ASH1L	4	1	-0.185948	0.98959
ASH1L-AS1	11	1	2.88746	-1.46326
AL353807.5	38	1	3.27287	-0.501806
YY1AP1	4	1	-0.947182	1.54049
DAP3	39	1	-0.942617	-1.00775
GON4L	10	1	1.12821	0.0574364
RIT1	1	1	-2.41002	2.32447
SSR2	9	1	-4.78856	-2.11
LAMTOR2	9	1	-4.19949	-2.45639
LMNA	41	1	-2.94509	1.17308
SEMA4A	20	1	-1.21913	2.93196
PMF1	20	1	-1.22418	3.37914
PAQR6	3	1	-3.44866	-0.359262
SMG5	40	1	-1.89011	1.66413
GLMP	3	1	-3.12162	0.0965458
CCT3	24	1	-3.08951	-2.04667
C1orf61	26	1	0.478643	3.39551
MEF2D	20	1	-1.58253	2.72029
AL365181.1	8	1	0.385651	4.72173
IQGAP3	12	1	0.593851	-3.94431
NAXE	24	1	-4.12309	-1.87713
GPATCH4	2	1	-2.75867	-2.45652
AL590666.4	26	1	0.177898	3.49132
CRABP2	30	1	-0.520727	3.63541
ISG20L2	20	1	-1.45869	3.26497
MRPL24	2	1	-3.7622	-2.22481
HDGF	24	1	-2.97589	-1.47514
PEAR1	13	1	1.55832	3.25307
ARHGEF11	14	1	0.194768	0.964494
ETV3	1	1	-2.99606	3.14505
MNDA	17	1	-1.66715	-2.38559
IFI16	45	1	1.18128	-2.03703
AIM2	30	1	-0.776956	4.14539
DUSP23	24	1	-4.00618	-1.85211
SLAMF8	3	1	-3.7126	0.40894
TAGLN2	19	1	-4.01533	-0.239744
SLAMF9	33	1	-3.60595	1.04727
KCNJ10	8	1	1.48107	4.50283
PEA15	19	1	-3.71987	-0.91368
DCAF8	10	1	1.4961	0.646023
COPA	20	1	-1.17037	2.76977
NCSTN	32	1	-3.07394	-0.0712901
SLAMF6	13	1	0.86344	2.98363
CD84	36	1	-1.96407	-0.0516613
SLAMF1	1	1	-3.24303	2.47048
AL121985.1	1	1	-2.52571	3.00333
CD48	19	1	-4.21491	-0.532316
SLAMF7	40	1	-1.85882	2.06233
LY9	20	1	-0.871253	3.17836
F11R	3	1	-3.01544	0.512407
TSTD1	19	1	-4.44121	-0.48535
ARHGAP30	3	1	-2.27475	0.406114
NECTIN4	3	1	-3.00404	0.79068
PFDN2	2	1	-3.51447	-2.26484
UFC1	9	1	-4.58571	-2.25748
AL590714.1	48	1	1.17355	-4.34435
B4GALT3	24	1	-3.38415	-1.24331
NDUFS2	24	1	-3.94274	-1.86541
FCER1G	19	1	-4.09159	-0.782355
TOMM40L	41	1	-2.82476	1.96764
PCP4L1	13	1	0.79511	3.27416
SDHC	24	1	-3.6738	-1.67326
FCGR2A	1	1	-2.88867	3.38793
HSPA6	42	1	-2.2373	3.53247
FCGR3A	32	1	-2.82066	-0.522934
FCGR2B	3	1	-2.81562	0.515815
FCRLB	30	1	-0.785853	4.17084
ATF6	4	1	-0.785184	1.90829
OLFML2B	3	1	-3.29894	0.524966
NOS1AP	5	1	4.1097	-1.41501
AL450163.1	35	1	2.16748	-2.6156
UHMK1	39	1	-0.668113	-0.990475
UAP1	30	1	-0.42719	4.20931
DDR2	26	1	-0.116935	3.76494
HSD17B7	8	1	0.292679	3.86078
RGS5	49	1	2.79346	0.772575
NUF2	12	1	-0.0709056	-4.13876
PBX1	5	1	4.25221	-1.4152
AL356441.1	13	1	1.03827	3.60652
MGST3	19	1	-4.41747	-1.31606
ALDH9A1	32	1	-3.1294	-0.740982
TMCO1	24	1	-3.15	-1.40901
UCK2	23	1	0.0618198	-0.710522
POU2F1	10	1	1.26261	0.428171
CD247	49	1	2.46957	1.71075
CREG1	32	1	-2.93955	-0.213598
RCSD1	6	1	2.94298	-0.868467
MPZL1	38	1	3.10776	-0.300801
ADCY10	18	1	3.45518	0.536663
MPC2	21	1	3.70657	-2.74555
DCAF6	6	1	2.90941	-0.759588
TIPRL	1	1	-3.12604	3.21097
SFT2D2	15	1	1.06949	-1.23616
ATP1B1	1	1	-2.71308	2.92579
NME7	27	1	2.03772	0.568572
BLZF1	45	1	0.768654	-1.81574
CCDC181	40	1	-2.21739	2.04799
SLC19A2	1	1	-2.72189	2.27994
C1orf112	35	1	1.87021	-2.28229
SELL	37	1	0.166448	-2.18163
SCYL3	6	1	2.11071	-0.661468
KIFAP3	6	1	2.28686	-0.727985
GORAB	15	1	1.48087	-0.948018
FMO4	11	1	2.87787	-1.37815
PRRC2C	31	1	-0.768423	0.287938
MYOCOS	13	1	1.0719	3.64205
DNM3	16	1	3.40992	-0.826847
PIGC	7	1	2.17536	-1.01312
SUCO	10	1	0.963834	1.16898
AL645568.1	6	1	2.27942	-0.52239
PRDX6	9	1	-4.46897	-1.77525
KLHL20	7	1	2.05339	-0.868952
CENPL	12	1	0.12525	-4.04368
DARS2	8	1	0.750063	4.66403
GAS5	43	1	-5.34658	-2.05089
ZBTB37	6	1	2.11224	-0.755751
RC3H1	31	1	-0.146949	0.703895
RABGAP1L	10	1	1.32955	0.764119
Z99127.1	25	1	4.38279	-0.245994
Z99127.4	8	1	0.501156	4.35594
CACYBP	42	1	-2.00836	3.71705
MRPS14	13	1	1.38861	3.45544
TNN	8	1	0.898621	4.44104
KIAA0040	45	1	1.09446	-1.76147
TNR	12	1	1.61613	-3.55661
LINC02803	26	1	-0.0162422	3.01917
COP1	14	1	0.520671	0.76088
AL591043.2	6	1	2.09937	-0.282509
RASAL2	10	1	0.79604	0.963364
RALGPS2	5	1	4.08244	-1.37534
ANGPTL1	25	1	4.32868	-0.730794
TOR3A	1	1	-2.59903	2.397
ABL2	22	1	-2.40734	2.74002
SOAT1	40	1	-1.56508	1.68947
AXDND1	40	1	-1.97313	2.1996
TOR1AIP2	31	1	-0.389997	-0.407638
TOR1AIP1	23	1	0.0510765	-0.800153
CEP350	15	1	1.69299	-1.01161
QSOX1	3	1	-3.29569	0.444506
LHX4	25	1	5.03642	-0.14375
ACBD6	10	1	1.2886	0.111074
XPR1	10	1	1.31289	0.75558
KIAA1614	26	1	0.272773	3.42735
STX6	10	1	1.01554	0.659141
MR1	23	1	0.218532	-1.34465
IER5	42	1	-1.93108	3.76077
LINC01344	8	1	0.825608	4.47837
GLUL	3	1	-3.43123	0.328581
RNASEL	7	1	2.03128	-1.3956
RGS16	21	1	3.58958	-2.49553
NPL	31	1	-0.0101592	-0.208112
DHX9	23	1	-0.0805665	-0.477282
LAMC1	33	1	-3.33886	1.46304
SMG7	14	1	0.657679	0.438158
NCF2	33	1	-3.83147	1.15325
ARPC5	24	1	-4.00258	-1.68323
RGL1	41	1	-2.42635	1.3022
TSEN15	28	1	0.553651	-2.75339
C1orf21	41	1	-2.83352	1.74336
AL713852.1	13	1	0.693496	3.88075
EDEM3	31	1	-0.167716	0.145556
NIBAN1	14	1	0.125718	1.2309
RNF2	31	1	-0.232272	-0.170369
TRMT1L	7	1	1.66471	-1.20625
SWT1	4	1	-0.579283	2.08661
IVNS1ABP	1	1	-2.807	3.373
TPR	37	1	-0.823737	-2.00461
ODR4	14	1	0.544535	0.341294
AL096803.2	27	1	1.72416	0.59003
PDC	25	1	5.04189	-0.184225
PTGS2	1	1	-3.34082	3.22474
PLA2G4A	11	1	2.91303	-1.1893
RGS18	11	1	3.16622	-2.21393
AL390957.1	8	1	0.418021	4.14403
AL136987.1	42	1	-1.34666	4.05146
RGS1	3	1	-2.75091	0.794024
RGS13	26	1	-0.0319974	3.64297
RGS2	42	1	-2.37874	3.66743
UCHL5	37	1	0.0900285	-2.37426
RO60	39	1	-0.636274	-1.28458
GLRX2	2	1	-3.66335	-2.20745
CDC73	31	1	0.07781	0.229331
B3GALT2	18	1	3.51565	1.50721
LINC01031	26	1	-0.0198809	3.14659
CFH	3	1	-3.00446	0.242964
F13B	12	1	1.57816	-3.65039
ASPM	12	1	-0.02791	-4.33593
ZBTB41	7	1	1.76024	-1.17746
DENND1B	36	1	-1.27186	1.11561
NEK7	14	1	0.602257	0.460035
PTPRC	7	1	1.56082	-1.32564
MIR181A1HG	40	1	-1.61122	2.4397
LINC00862	1	1	-2.55831	2.53951
AC104461.1	22	1	-2.19576	2.88835
ZNF281	1	1	-2.5585	2.55401
KIF14	12	1	0.309286	-4.32377
DDX59	27	1	1.62233	-0.262424
CAMSAP2	10	1	0.976065	0.231005
KIF21B	11	1	3.59899	-1.44775
CSRP1	19	1	-4.07505	-1.53516
AC096677.1	36	1	-1.1129	0.565519
NAV1	36	1	-2.06495	0.873803
IPO9	45	1	1.19809	-1.93678
TIMM17A	2	1	-3.42652	-2.09063
RNPEP	32	1	-2.67452	-0.973916
ARL8A	3	1	-3.39926	0.231451
PTPN7	23	1	-0.0661314	-0.536428
UBE2T	44	1	-0.736843	-3.53837
PPP1R12B	10	1	1.33835	0.168644
KDM5B	40	1	-1.35301	1.6012
KLHL12	29	1	0.804199	-0.66186
ADIPOR1	3	1	-3.36655	-0.110206
TMEM183A	19	1	-3.90095	-1.11104
CHI3L1	33	1	-3.7238	1.159
BTG2	42	1	-1.08801	3.68384
ATP2B4	6	1	2.72243	-0.911349
SNRPE	2	1	-3.22556	-2.65983
PLEKHA6	42	1	-1.97663	3.37013
PPP1R15B	1	1	-3.03254	3.13068
PIK3C2B	6	1	3.00881	-0.559134
MDM4	6	1	1.90632	-0.647136
CDK18	10	1	1.16347	0.5545
MFSD4A	25	1	4.43136	-0.467716
ELK4	35	1	1.51508	-1.43041
SLC45A3	3	1	-3.17982	0.665014
NUCKS1	44	1	-1.09024	-3.29042
RAB29	23	1	0.327528	-0.990648
RAB7B	33	1	-3.28562	1.35511
RHEX	12	1	0.972291	-3.91643
FAM72A	34	1	1.41935	-3.10326
SRGAP2	38	1	2.83062	-0.435803
IKBKE	45	1	0.783747	-1.7123
RASSF5	20	1	-1.14408	3.51445
AL591846.2	42	1	-1.57053	3.77941
DYRK3	1	1	-2.53944	2.46432
MAPKAPK2	22	1	-2.11886	2.92326
IL10	1	1	-3.38028	3.1971
IL19	22	1	-2.18425	2.97826
PIGR	46	1	2.01728	2.85103
CD55	1	1	-3.18309	2.93967
CR1	3	1	-3.28288	0.756797
CR1L	12	1	0.427984	-3.38391
CD46	36	1	-1.72555	-0.184826
MIR29B2CHG	38	1	2.85898	-0.388333
CD34	18	1	4.46648	1.19755
PLXNA2	16	1	3.50665	-0.756558
MIR205HG	33	1	-4.19428	0.430322
LAMB3	1	1	-2.59752	2.85294
HSD11B1-AS1	1	1	-3.65844	2.40487
G0S2	1	1	-3.24769	3.15148
HSD11B1	33	1	-3.78131	1.20517
TRAF3IP3	5	1	3.74265	-1.43305
UTP25	7	1	2.20947	-1.51407
HHAT	38	1	2.7946	-0.236352
RCOR3	15	1	1.64103	-0.943292
LINC00467	7	1	2.4632	-1.82202
SLC30A1	32	1	-3.01594	-0.507202
NEK2	12	1	-0.103696	-4.34041
LPGAT1	15	1	1.10375	-1.28281
INTS7	34	1	1.0815	-2.58194
DTL	28	1	0.120253	-3.15747
PPP2R5A	14	1	0.683672	0.543162
AL360091.3	13	1	1.00193	3.78818
NENF	19	1	-3.78288	-0.783904
AC092803.1	8	1	0.362038	4.40765
AC092803.4	8	1	0.59601	4.31068
ATF3	42	1	-1.33474	3.94497
FAM71A	13	1	1.59888	3.89512
BATF3	21	1	3.76223	-2.06221
NSL1	11	1	2.68162	-1.78186
TATDN3	11	1	3.16046	-1.12966
ANGEL2	15	1	1.5934	-1.02379
RPS6KC1	14	1	0.710505	0.847139
PROX1	5	1	4.43682	-1.18831
SMYD2	23	1	0.52178	-0.931476
PTPN14	5	1	4.12701	-1.18602
CENPF	12	1	-0.106749	-4.31875
ESRRG	5	1	4.09747	-1.33806
GPATCH2	7	1	2.05538	-1.03771
RRP15	17	1	-1.98821	-2.19982
TGFB2	36	1	-2.09855	0.858633
LYPLAL1	7	1	2.16261	-1.77781
ZC3H11B	5	1	4.72013	-1.33001
EPRS	17	1	-2.68573	-2.05222
IARS2	17	1	-2.69071	-1.46133
RAB3GAP2	29	1	0.818953	-0.338683
2023-03-01	33	1	-3.706	1.73249
DUSP10	22	1	-2.1455	2.7117
TAF1A	15	1	1.62503	-0.956509
MIA3	45	1	0.954443	-1.84015
AL592148.3	16	1	3.50843	-0.362754
AIDA	11	1	3.23713	-2.04089
BROX	23	1	0.482819	-1.37894
FAM177B	4	1	-0.604404	1.58782
AL392172.2	5	1	3.74893	-1.56206
AL392172.1	38	1	2.68694	0.0924661
DISP1	38	1	2.95033	-0.231178
TLR5	11	1	2.78528	-1.17196
SUSD4	5	1	4.60241	-1.16892
CAPN2	1	1	-2.6539	2.50279
TP53BP2	22	1	-2.22624	2.74681
FBXO28	4	1	-0.351678	0.912552
DEGS1	17	1	-2.03649	-1.79119
NVL	15	1	1.57434	-0.70205
CNIH4	33	1	-3.8195	1.22537
WDR26	40	1	-1.84801	2.12217
DNAH14	16	1	3.67389	-1.04692
LBR	28	1	0.212119	-2.96479
SRP9	2	1	-3.39557	-2.60611
EPHX1	21	1	3.00878	-2.87157
TMEM63A	29	1	0.787151	-0.334241
SDE2	42	1	-1.8223	3.53779
AL512343.2	18	1	4.23035	0.856222
H3F3A	43	1	-5.2611	-1.84782
LINC01703	8	1	0.901299	4.47989
ACBD3	40	1	-2.21298	2.19599
LIN9	12	1	0.676296	-3.54429
PARP1	44	1	-1.10423	-3.13131
PSEN2	3	1	-3.00409	0.173162
COQ8A	36	1	-1.14253	0.622055
CDC42BPA	36	1	-2.13415	1.01125
ZNF678	7	1	1.95499	-1.30495
ARF1	19	1	-3.47108	-1.11919
C1orf35	2	1	-2.9844	-2.8013
MRPL55	2	1	-4.00538	-2.59923
AL136379.1	12	1	0.440672	-4.41581
GUK1	19	1	-4.3211	-1.32862
GJC2	20	1	-1.5613	3.23511
IBA57-DT	51	1	0.901134	5.38234
HIST3H2A	1	1	-3.15015	3.13832
HIST3H2BB	8	1	0.365767	4.8901
RNF187	19	1	-3.83974	-0.92523
RAB4A	37	1	-0.497642	-1.75976
CCSAP	12	1	-0.182408	-4.23893
NUP133	10	1	1.26869	-0.00757229
ABCB10	7	1	1.70284	-1.12617
TAF5L	23	1	0.1654	-0.928083
GALNT2	38	1	2.79514	-0.342867
AL136988.2	25	1	4.41785	-0.220381
PGBD5	5	1	4.45086	-1.23416
COG2	15	1	1.2365	-1.31006
AL158214.2	35	1	2.25237	-2.70264
TTC13	7	1	2.46445	-1.17536
ARV1	37	1	-0.181485	-1.78978
FAM89A	21	1	3.9131	-2.45011
GNPAT	15	1	1.03231	-1.18962
EXOC8	35	1	1.36959	-1.67605
SPRTN	7	1	2.00717	-1.53757
EGLN1	4	1	-0.773668	1.598
AL445524.1	1	1	-3.33349	3.10195
TSNAX	11	1	3.05546	-2.08851
DISC1	10	1	1.58756	0.696831
AL136171.2	25	1	4.34571	-0.0508981
SIPA1L2	38	1	2.53632	0.244338
NTPCR	17	1	-1.43812	-2.02418
PCNX2	16	1	3.32336	-0.933567
MAP3K21	28	1	0.733848	-2.95564
COA6-AS1	11	1	2.93042	-1.96693
COA6	2	1	-3.98336	-2.50733
TARBP1	6	1	2.02379	-0.711351
IRF2BP2	1	1	-2.71407	3.18622
AL160408.6	50	1	2.32987	3.59488
AL391832.4	30	1	-0.650843	4.11509
AL391832.2	30	1	-0.905236	3.94763
TOMM20	43	1	-5.23094	-2.21328
RBM34	7	1	1.79294	-1.1351
ARID4B	4	1	-0.57102	1.36116
GGPS1	19	1	-3.99848	-1.01073
B3GALNT2	45	1	1.31784	-2.09207
LYST	27	1	1.72373	0.386679
NID1	26	1	0.254334	3.01325
GPR137B	40	1	-2.26442	2.15571
ERO1B	20	1	-1.48842	2.84112
LGALS8	40	1	-1.62334	1.7537
HEATR1	15	1	1.38553	-0.787819
ACTN2	8	1	0.458565	4.99963
MTR	15	1	1.33815	-1.08597
FH	2	1	-3.33697	-2.55957
KMO	1	1	-2.52615	2.72785
OPN3	1	1	-2.69334	2.73093
CHML	1	1	-2.70762	2.84887
EXO1	28	1	0.131804	-3.19445
CEP170	4	1	-0.140452	1.00595
SDCCAG8	10	1	1.25097	0.897828
AKT3	38	1	3.1878	-0.394718
AL591721.1	18	1	3.75852	2.01269
C1orf100	30	1	-0.945118	3.85901
AL645465.1	40	1	-2.11035	2.21495
ADSS	40	1	-2.14129	2.19803
DESI2	22	1	-1.90082	2.47272
BX323046.2	30	1	-0.489801	3.71418
COX20	2	1	-3.14647	-2.76193
HNRNPU	20	1	-1.60848	3.32986
EFCAB2	14	1	0.357047	1.26121
KIF26B	5	1	3.97842	-1.30209
SMYD3	10	1	1.45248	0.304522
TFB2M	22	1	-1.65829	2.92033
SCCPDH	3	1	-3.55129	0.421066
AHCTF1	20	1	-1.02216	2.60196
ZNF695	28	1	-0.331627	-3.33293
ZNF670	4	1	-0.766758	1.70563
ZNF124	4	1	-0.390926	1.50032
AL390728.6	7	1	1.71375	-1.2922
AL390728.5	18	1	3.80504	1.95752
NLRP3	1	1	-3.27874	3.20352
SH3YL1	7	1	2.32143	-1.14304
ACP1	2	1	-3.22448	-2.50287
ALKAL2	36	1	-1.47471	0.403534
TMEM18	24	1	-3.99835	-2.15831
EIPR1	15	1	1.1474	-0.449557
TRAPPC12	6	1	2.47967	-0.847551
ADI1	2	1	-3.54263	-2.41653
RNASEH1	17	1	-1.58444	-2.18332
AC108488.3	22	1	-1.88028	2.58647
RPS7	43	1	-5.57931	-2.33358
COLEC11	8	1	1.20401	4.39448
NRIR	6	1	2.62103	-0.686363
CMPK2	45	1	0.487181	-1.91509
RSAD2	45	1	0.445914	-1.94472
RNF144A	48	1	1.11609	-4.36999
ID2-AS1	8	1	0.434212	4.57471
ID2	42	1	-2.1156	3.90872
KIDINS220	31	1	0.141272	0.0668825
MBOAT2	44	1	-0.926997	-3.12452
ITGB1BP1	37	1	-0.278985	-2.62635
CPSF3	45	1	0.496422	-1.89595
IAH1	9	1	-4.13891	-2.33949
ADAM17	14	1	0.792476	1.25512
YWHAQ	17	1	-2.43851	-2.19989
TAF1B	35	1	1.70355	-1.55645
KLF11	42	1	-1.23802	3.98906
RRM2	44	1	-0.292323	-3.75785
HPCAL1	41	1	-2.40001	1.36605
ODC1	17	1	-2.45928	-2.15136
NOL10	29	1	0.452004	0.0918702
PDIA6	24	1	-3.25348	-1.40538
SLC66A3	32	1	-3.13695	-0.329859
ROCK2	27	1	1.39753	-0.21253
LPIN1	1	1	-2.52748	2.70788
NBAS	10	1	1.4834	0.0243875
DDX1	17	1	-1.22763	-1.93827
FAM49A	4	1	-1.00723	2.00996
SMC6	34	1	0.961412	-2.60386
GEN1	34	1	0.874824	-3.15208
LINC01376	11	1	3.10038	-1.06939
TTC32	39	1	-0.767617	-1.5028
WDR35	6	1	2.64214	-0.842939
LAPTM4A	19	1	-3.68873	-0.741714
LAPTM4A-DT	13	1	1.01778	4.05316
PUM2	31	1	0.149007	0.197101
RHOB	13	1	0.817388	3.83075
LDAH	15	1	1.73191	-0.466365
AC009242.1	26	1	0.499986	3.11464
ATAD2B	10	1	1.17551	-0.00886825
WDCP	28	1	0.493875	-2.95756
SF3B6	9	1	-4.6352	-2.32544
FAM228B	6	1	3.13132	-0.669483
TP53I3	9	1	-4.36323	-1.73051
ITSN2	14	1	-0.00253442	0.727864
NCOA1	14	1	0.662382	0.655262
PTRHD1	9	1	-4.75636	-2.23709
CENPO	12	1	0.312838	-4.06755
ADCY3	40	1	-2.12564	1.99106
DNAJC27	10	1	1.31964	0.766245
POMC	9	1	-4.47958	-1.50508
DNMT3A	10	1	1.27288	0.521509
DTNB	10	1	0.835632	0.913516
ASXL2	29	1	1.2045	-0.282913
KIF3C	5	1	4.06577	-1.47037
RAB10	36	1	-1.14373	1.47672
HADHA	24	1	-3.15554	-1.73339
HADHB	19	1	-3.67141	-0.967916
ADGRF3	26	1	0.275664	3.14406
SELENOI	10	1	0.938364	0.165707
SLC35F6	3	1	-2.98803	0.0140011
CENPA	12	1	0.0917928	-4.21708
AGBL5	16	1	4.07732	-0.629765
OST4	9	1	-4.75687	-2.05619
EMILIN1	3	1	-3.26728	0.231202
KHK	2	1	-3.2478	-2.74057
ATRAID	19	1	-4.07562	-1.20915
CAD	34	1	0.802843	-2.62881
MPV17	24	1	-3.87871	-1.92677
GTF3C2	23	1	0.317489	-1.07363
SNX17	24	1	-3.2725	-2.07454
PPM1G	44	1	-1.23067	-3.00728
NRBP1	32	1	-3.07667	-0.538291
ZNF512	6	1	2.34568	-0.249468
CCDC121	13	1	1.43415	3.3604
GPN1	20	1	-0.957596	3.43606
SUPT7L	4	1	-0.141709	1.66563
SLC4A1AP	26	1	0.413979	3.57906
MRPL33	9	1	-4.31613	-2.5711
RBKS	42	1	-1.41264	3.71247
BABAM2	14	1	0.505264	1.51741
AC104695.2	42	1	-1.27344	3.85552
FOSL2	1	1	-3.15683	3.22461
AC104695.4	1	1	-2.60166	3.4766
AC104695.3	1	1	-2.54048	3.05022
PLB1	11	1	2.9476	-1.33579
AC092164.1	30	1	-0.419859	4.16595
PPP1CB	1	1	-2.67642	2.7957
SPDYA	20	1	-1.20897	3.29685
TRMT61B	7	1	1.87308	-1.17745
WDR43	23	1	-0.0406738	-0.687897
CLIP4	41	1	-2.44466	1.07855
ALK	41	1	-2.56519	1.12901
AC016907.2	51	1	0.943631	5.36403
YPEL5	1	1	-2.41869	3.40252
LBH	16	1	3.94335	-0.653573
LCLAT1	35	1	1.78547	-1.8891
MEMO1	27	1	2.02384	-0.0950943
DPY30	9	1	-4.43931	-2.32562
SPAST	29	1	0.787685	0.112806
SLC30A6	35	1	1.39363	-1.50655
NLRC4	38	1	2.90738	-0.30861
YIPF4	31	1	0.0664835	0.0335101
BIRC6	14	1	0.514447	0.64687
TTC27	26	1	0.462204	2.86433
LINC00486	4	1	-0.171191	1.89982
RASGRP3	22	1	-2.18298	2.7183
FAM98A	39	1	-1.07688	-1.54214
CRIM1	1	1	-2.39275	2.39706
FEZ2	11	1	2.8444	-2.11615
STRN	27	1	1.61292	0.187356
HEATR5B	6	1	2.49308	-0.708513
GPATCH11	35	1	1.75623	-2.45616
EIF2AK2	45	1	0.588959	-1.86938
CEBPZOS	37	1	-0.72936	-1.78508
CEBPZ	2	1	-3.14039	-2.29323
NDUFAF7	6	1	1.98224	-0.424868
PRKD3	11	1	3.3786	-1.55449
QPCT	33	1	-3.79084	1.9483
CDC42EP3	22	1	-1.58864	2.98719
RMDN2	6	1	2.32106	-0.665948
CYP1B1	33	1	-3.46645	1.39147
CYP1B1-AS1	30	1	-0.791764	3.79871
ATL2	29	1	0.979106	0.100197
LINC02613	13	1	0.776873	3.2745
HNRNPLL	4	1	-0.614606	1.10027
GALM	36	1	-1.91011	1.02648
AC074366.1	8	1	1.47121	4.52036
SRSF7	8	1	0.582969	4.77555
GEMIN6	17	1	-2.73397	-2.81837
DHX57	6	1	1.86411	-0.634528
MORN2	9	1	-4.54624	-2.022
SOS1	14	1	0.129637	0.807456
CDKL4	26	1	0.154406	3.18734
MAP4K3	14	1	0.325594	1.83145
THUMPD2	7	1	2.0289	-0.878611
SLC8A1-AS1	18	1	4.1768	0.0985603
SLC8A1	10	1	0.730183	1.0192
AC007877.1	36	1	-1.89219	0.873191
C2orf91	25	1	4.34174	-0.773321
PKDCC	18	1	3.26017	1.7428
EML4	10	1	1.1745	0.126189
COX7A2L	9	1	-4.59283	-2.36256
MTA3	16	1	3.20824	-0.906498
AC010883.2	12	1	1.08368	-3.77998
ZFP36L2	36	1	-1.31704	0.188721
THADA	27	1	1.63894	0.553471
DYNC2LI1	11	1	2.86963	-1.34444
ABCG5	18	1	4.41579	0.615012
LRPPRC	39	1	-1.01905	-0.653997
PPM1B	10	1	1.072	0.0417235
PREPL	7	1	2.07869	-1.47896
CAMKMT	27	1	1.66327	0.393754
LINC01121	13	1	1.48264	3.15842
SRBD1	6	1	2.02083	-0.559536
PRKCE	14	1	0.1926	1.42625
EPAS1	40	1	-2.19244	2.19687
RHOQ	20	1	-1.54484	2.64793
AC018682.1	26	1	-0.243327	2.30702
PIGF	27	1	2.06684	0.286883
CRIPT	26	1	0.335839	3.08905
LINC01118	16	1	3.53818	-0.5014
MCFD2	19	1	-3.67462	-0.84452
TTC7A	38	1	2.73593	-0.146474
STPG4	10	1	0.930004	0.957595
CALM2	17	1	-2.12841	-2.51409
MSH2	28	1	0.287983	-3.0767
MSH6	28	1	0.0522562	-3.03744
FBXO11	4	1	-0.119801	1.41631
AC092650.1	10	1	1.31022	0.35513
FOXN2	10	1	0.72922	0.258971
PPP1R21	6	1	1.91211	-0.713526
ASB3	14	1	0.31839	1.49877
ERLEC1	32	1	-2.75297	-0.596475
PSME4	4	1	-0.00943176	1.68944
ACYP2	38	1	2.45409	0.429686
SPTBN1	12	1	0.216778	-4.47286
AC093110.1	12	1	0.34816	-4.40922
EML6	46	1	3.05166	2.0464
RTN4	4	1	-1.187	2.26587
CLHC1	27	1	2.03914	0.538842
RPS27A	43	1	-5.73903	-2.29174
AC012358.3	25	1	4.19995	-0.375226
CCDC88A	31	1	-0.314493	0.0458684
PPP4R3B	31	1	0.0253959	0.172541
PNPT1	45	1	0.574656	-1.8775
VRK2	15	1	1.65518	-0.990169
AC068193.1	11	1	3.37447	-1.48749
FANCL	34	1	1.3968	-2.55357
BCL11A	1	1	-2.83022	2.88452
PAPOLG	6	1	3.19043	-0.727288
REL	1	1	-2.57139	3.11292
PUS10	14	1	0.39202	1.64071
PEX13	7	1	2.0508	-1.26251
KIAA1841	34	1	1.08716	-2.45308
AC016747.1	21	1	2.49055	-2.44889
USP34	14	1	0.323929	0.988952
AC016747.3	34	1	1.27648	-2.96597
XPO1	31	1	-0.484336	0.522707
FAM161A	13	1	1.24888	3.10776
CCT4	22	1	-1.95967	3.32864
AC107081.2	26	1	0.121101	3.1104
COMMD1	10	1	0.912811	0.52714
B3GNT2	40	1	-2.19754	1.95891
EHBP1	27	1	1.58104	0.0457807
AC007098.1	18	1	4.22031	-0.00453338
WDPCP	10	1	1.11608	0.79052
MDH1	2	1	-3.88668	-2.47025
UGP2	1	1	-2.93103	2.63075
VPS54	10	1	0.863637	0.914828
AC012368.2	4	1	-1.23802	2.44845
PELI1	4	1	-1.25995	2.35409
AC012368.1	38	1	3.22894	-0.469225
LINC00309	30	1	-0.924384	4.14029
AFTPH	31	1	-0.0975092	0.675407
SERTAD2	40	1	-1.60595	2.39131
AC007880.1	30	1	-0.698882	4.10915
LINC02245	26	1	0.129499	2.97887
SLC1A4	37	1	0.135071	-1.96848
LINC02576	26	1	0.244236	3.11419
CEP68	26	1	-0.335615	2.40679
RAB1A	40	1	-1.34887	1.74565
ACTR2	32	1	-2.63499	-1.08374
SPRED2	4	1	-0.778717	1.97433
MEIS1	5	1	4.03249	-0.899383
LINC01829	18	1	3.64562	0.259105
ETAA1	35	1	1.92271	-1.94146
C1D	2	1	-3.48368	-2.32822
WDR92	35	1	1.54967	-1.84788
PPP3R1	4	1	0.0365406	1.69657
AC017083.1	8	1	0.368335	4.9691
PLEK	1	1	-3.14928	3.17374
FBXO48	51	1	0.798177	5.26978
ARHGAP25	6	1	2.74448	-0.92642
GFPT1	4	1	-0.186451	1.26689
NFU1	19	1	-3.95956	-1.18362
AAK1	10	1	1.33274	-0.0449898
ANXA4	23	1	-0.12752	-0.544126
SNRNP27	24	1	-3.86716	-2.02468
MXD1	1	1	-2.92237	3.18477
PCBP1-AS1	4	1	-0.676719	2.16446
PCBP1	19	1	-3.81485	-0.913686
PCYOX1	3	1	-2.71146	-0.214793
SNRPG	2	1	-3.3502	-2.83748
FAM136A	2	1	-2.9484	-2.64824
TGFA	5	1	4.01412	-1.1505
ANKRD53	8	1	0.71884	4.49421
NAGK	24	1	-3.94131	-1.31915
ZNF638	31	1	0.230627	0.235764
DYSF	41	1	-2.15509	1.39332
EXOC6B	27	1	1.66815	0.719555
SFXN5	6	1	1.96307	-0.552689
RAB11FIP5	21	1	3.50024	-2.67649
PRADC1	2	1	-3.17567	-2.90406
CCT7	2	1	-3.37315	-2.66981
FBXO41	15	1	1.71643	-0.89828
ALMS1	7	1	2.09429	-1.21677
TPRKB	2	1	-3.25836	-2.93054
STAMBP	23	1	0.3154	-0.520146
DGUOK	2	1	-3.16829	-2.71272
TET3	4	1	-0.355785	1.53107
BOLA3	2	1	-3.25794	-2.68277
MOB1A	17	1	-2.53127	-1.43041
MTHFD2	1	1	-2.68808	2.74092
SLC4A5	49	1	3.0482	0.575425
DCTN1	32	1	-3.27422	-0.980798
WDR54	19	1	-4.43133	-0.446895
RTKN	11	1	3.61949	-1.77958
MOGS	29	1	0.222413	-0.0455368
TTC31	29	1	0.932871	-0.632449
PCGF1	33	1	-3.77558	1.32641
AUP1	32	1	-3.30869	-0.933204
LOXL3	6	1	2.78579	-0.683978
DOK1	21	1	2.64109	-2.45516
M1AP	11	1	2.57425	-1.0436
HK2	27	1	1.75905	0.701201
POLE4	2	1	-3.89866	-2.73755
MRPL19	17	1	-2.53713	-2.45674
GCFC2	7	1	2.18812	-1.65399
SUCLG1	2	1	-3.36398	-2.73976
TRABD2A	30	1	-0.987428	3.80674
TMSB10	9	1	-4.70863	-1.7261
AC022210.2	13	1	1.06788	4.02202
TCF7L1	18	1	3.97571	0.624112
TGOLN2	32	1	-2.36402	-0.578628
ELMOD3	6	1	1.99998	-0.436825
CAPG	19	1	-4.20266	-1.25551
PARTICL	27	1	2.27748	0.238592
MAT2A	27	1	1.93888	-0.130967
GGCX	8	1	0.715472	4.23415
VAMP8	9	1	-4.62447	-1.82182
VAMP5	19	1	-4.16408	-0.85198
RNF181	9	1	-4.59935	-2.09888
TMEM150A	19	1	-4.35715	-1.14944
SFTPB	50	1	2.7136	3.48506
GNLY	49	1	2.85853	0.70738
ST3GAL5	29	1	0.769534	-0.287912
POLR1A	23	1	0.674329	-0.559103
PTCD3	35	1	1.56312	-1.42334
IMMT	39	1	-1.35311	-1.45792
MRPL35	2	1	-3.04702	-2.81106
REEP1	34	1	1.17853	-3.19947
CHMP3	32	1	-3.29619	-1.01684
LINC01943	41	1	-3.26863	1.91863
CYTOR	22	1	-1.82185	3.15915
KRCC1	7	1	1.95737	-1.51463
EIF2AK3	22	1	-2.08157	3.00511
RPIA	1	1	-2.6035	2.64239
IGKC	21	1	4.09897	-2.95384
ZNF514	6	1	2.03133	-0.727878
LINC00342	34	1	1.41733	-2.21482
ANKRD36C	45	1	1.39349	-2.00565
ADRA2B	30	1	-0.710352	3.5712
ASTL	26	1	-0.154825	3.66861
DUSP2	1	1	-3.05773	3.34122
STARD7	17	1	-2.51089	-1.2035
TMEM127	32	1	-3.19724	-0.106539
CIAO1	39	1	-1.41294	-1.4535
SNRNP200	39	1	-1.56773	-1.69941
NCAPH	44	1	-0.251715	-3.74398
ARID5A	4	1	-0.991837	1.94194
KANSL3	29	1	0.751549	-0.348708
CNNM4	22	1	-1.71686	2.63671
CNNM3	3	1	-2.69226	-0.172015
ANKRD39	17	1	-2.50789	-2.79176
SEMA4C	11	1	3.43131	-1.68044
ANKRD36	35	1	1.67955	-1.82294
AC092683.1	34	1	1.20652	-2.3935
ANKRD36B	35	1	1.75521	-1.73587
COX5B	9	1	-4.58087	-1.88927
C2orf92	26	1	0.0147733	3.68818
TMEM131	14	1	0.375753	0.489908
INPP4A	27	1	1.96811	0.0378379
COA5	2	1	-3.56283	-2.44335
UNC50	17	1	-1.40554	-1.95935
MGAT4A	15	1	1.30949	-1.0378
KIAA1211L	5	1	3.70304	-1.59858
TSGA10	27	1	2.15217	0.353603
C2orf15	26	1	-0.0111569	3.57728
AC079447.1	10	1	1.42445	0.835446
TXNDC9	2	1	-3.34697	-2.76886
EIF5B	17	1	-2.68723	-2.2168
REV1	29	1	0.346655	-0.239471
CHST10	21	1	3.21552	-2.34532
PDCL3	2	1	-3.61857	-1.96127
RPL31	43	1	-5.71214	-2.41387
TBC1D8	4	1	-0.724166	2.19323
CNOT11	15	1	1.24337	-0.538807
RNF149	31	1	-0.00860633	0.626505
RFX8	1	1	-3.70961	2.35258
MAP4K4	4	1	-0.499503	1.52118
IL1R2	1	1	-3.71784	2.26257
IL1R1	1	1	-3.70179	2.3337
IL1RL2	22	1	-1.71355	3.02267
MFSD9	39	1	-0.951589	-1.48207
TMEM182	6	1	2.30834	-0.365086
MRPS9	23	1	0.496677	-1.20475
TGFBRAP1	23	1	0.667892	-0.482493
C2orf49	37	1	-0.303915	-1.66192
NCK2	5	1	4.03031	-1.41131
AC010978.1	25	1	4.32298	-0.570561
UXS1	23	1	0.319981	-0.567286
SULT1C2	31	1	-0.181546	0.392844
SULT1C4	5	1	4.43919	-0.991656
GCC2	15	1	1.59626	-1.00321
LIMS1	22	1	-2.07982	2.58625
RANBP2	20	1	-1.4182	2.99417
CCDC138	20	1	-0.999841	3.37918
EDAR	20	1	-0.904433	3.42445
SH3RF3	16	1	3.3215	-0.751889
SEPTIN10	7	1	2.30334	-1.36027
SOWAHC	25	1	4.88172	0.158417
MTLN	2	1	-3.4747	-2.37695
BUB1	12	1	0.362031	-4.20655
BCL2L11	22	1	-2.26	2.935
ANAPC1	35	1	1.67866	-1.84602
MERTK	10	1	1.10323	0.132244
AC093675.1	18	1	4.17687	0.422058
TMEM87B	29	1	1.07047	-0.14586
ZC3H6	6	1	2.61872	-0.706747
RGPD8	14	1	0.0547918	0.95262
TTL	31	1	-0.348945	0.0326533
CHCHD5	9	1	-4.52657	-2.0012
AC079922.2	35	1	1.92706	-2.26069
SLC20A1	8	1	0.38201	4.50817
NT5DC4	8	1	1.52369	4.51942
CKAP2L	12	1	0.200686	-4.21609
IL1A	1	1	-3.26692	3.28476
AC079753.2	1	1	-3.06073	3.32128
IL1B	1	1	-3.24949	3.20935
IL36RN	1	1	-2.90145	3.09903
IL1RN	1	1	-3.19865	3.13856
PAX8-AS1	1	1	-2.36001	2.16473
PAX8	1	1	-2.49314	1.96204
AC016745.1	30	1	-0.367418	4.2448
AC016745.2	5	1	4.2683	-0.830919
CBWD2	38	1	2.97261	-0.484345
FOXD4L1	46	1	1.9078	3.06451
AC017074.1	13	1	0.909515	3.09108
SLC35F5	29	1	0.770841	-0.136597
AC110769.2	7	1	2.20332	-1.40007
ACTR3	39	1	-2.26757	-1.21018
LINC01191	13	1	0.942932	3.08366
DDX18	2	1	-3.20387	-2.35526
CCDC93	40	1	-1.42831	1.78866
INSIG2	7	1	2.30615	-1.07529
THORLNC	18	1	3.6938	1.8937
MARCO	33	1	-3.72748	1.36943
STEAP3	32	1	-3.08495	-0.162113
DBI	19	1	-4.30496	-1.46945
TMEM37	3	1	-2.9235	0.0965812
PTPN4	6	1	2.25931	-0.569376
EPB41L5	5	1	4.09929	-1.00963
RALB	40	1	-2.16092	1.86225
TFCP2L1	38	1	2.59173	-0.217854
CLASP1	10	1	1.20905	0.34218
AC012447.1	11	1	2.80035	-1.67535
NIFK-AS1	35	1	2.16332	-2.5051
NIFK	2	1	-2.82583	-2.58605
TSN	17	1	-2.39527	-1.62925
LINC01823	18	1	4.25148	0.147077
GYPC	32	1	-3.14286	-0.821155
AC012508.1	46	1	1.95733	3.02414
BIN1	21	1	4.04636	-2.42678
CYP27C1	26	1	-0.0603139	3.49076
ERCC3	27	1	1.81196	0.480792
AC068282.1	14	1	0.598586	2.18138
MAP3K2	4	1	-0.442991	2.08804
IWS1	15	1	0.998714	-1.26755
AC010976.1	16	1	4.09367	-0.236599
WDR33	29	1	0.504191	-0.11838
POLR2D	28	1	-0.256215	-3.21489
SAP130	29	1	0.970881	-0.376149
UGGT1	23	1	0.490745	-1.13915
HS6ST1	5	1	4.02461	-1.25029
SMPD4	28	1	-0.0507014	-3.00485
MZT2B	2	1	-3.73213	-2.81792
CCDC115	9	1	-4.55329	-2.13765
IMP4	2	1	-3.05694	-2.34067
PTPN18	7	1	2.51622	-1.4978
FAM168B	31	1	-0.201976	0.528882
PLEKHB2	41	1	-2.70075	1.65979
MZT2A	17	1	-2.87856	-2.93914
NCKAP5	38	1	3.14116	-0.262115
NCKAP5-AS2	11	1	3.60792	-1.99963
MGAT5	10	1	1.30016	0.421089
TMEM163	38	1	3.0373	-0.380417
CCNT2-AS1	6	1	2.21654	-0.842552
CCNT2	15	1	1.1879	-0.787524
MAP3K19	13	1	1.65818	4.10172
RAB3GAP1	29	1	1.02165	-0.46834
ZRANB3	6	1	2.54843	-0.416954
R3HDM1	15	1	1.67905	-0.825714
LCT	18	1	3.65406	2.04059
MCM6	28	1	-0.534303	-3.17825
DARS	39	1	-1.36837	-1.16539
CXCR4	1	1	-2.8991	3.36787
HNMT	3	1	-3.40269	-0.00270003
AC114763.1	27	1	1.60546	-0.0796111
SPOPL	14	1	0.12901	1.03729
KYNU	22	1	-2.38492	2.75951
ARHGAP15	10	1	0.805258	1.13129
GTDC1	14	1	0.300381	1.12922
ZEB2	4	1	-0.77735	1.58538
TEX41	22	1	-2.0674	3.01678
ORC4	27	1	1.63471	0.188578
MBD5	27	1	1.89399	0.566274
EPC2	29	1	0.490827	-0.0346198
MMADHC	3	1	-3.50126	-0.392703
RND3	3	1	-3.03076	0.456226
RBM43	45	1	0.735312	-1.89454
NMI	24	1	-3.85161	-1.71708
TNFAIP6	1	1	-3.59225	2.43876
RIF1	37	1	-0.0518186	-2.04739
NEB	18	1	3.39193	0.381698
ARL5A	21	1	3.21372	-2.28359
AC097448.1	16	1	4.17819	-0.441959
CACNB4	5	1	3.98456	-1.55261
STAM2	15	1	1.02443	-0.699567
FMNL2	4	1	-0.652761	1.50985
PRPF40A	22	1	-1.72873	3.02855
ARL6IP6	34	1	0.654791	-2.77139
NR4A2	1	1	-2.67425	3.48288
GPD2	10	1	1.31583	-0.0662307
CYTIP	31	1	-0.1093	0.242636
ACVR1	4	1	-0.498506	1.37099
PKP4	12	1	0.677628	-3.4397
TANC1	5	1	3.96513	-1.24401
WDSUB1	14	1	0.711443	0.466105
BAZ2B	10	1	1.06763	0.870265
2023-03-07	15	1	1.11721	-0.862156
CD302	21	1	2.90364	-2.61473
LY75	15	1	1.27576	-0.838906
AC092153.1	30	1	-0.269756	4.24571
RBMS1	31	1	-0.434088	0.687713
TANK	20	1	-1.37731	2.54915
PSMD14	17	1	-2.31922	-1.88303
DPP4	41	1	-2.92905	1.17116
FAP	26	1	0.0141272	3.24157
IFIH1	40	1	-1.56957	1.6596
GCA	39	1	-0.64457	-1.48431
GALNT3	20	1	-1.31681	3.23456
AC009495.1	20	1	-0.378086	2.95726
TTC21B	7	1	1.87913	-0.85636
TTC21B-AS1	47	1	4.76514	-0.821118
SCN9A	36	1	-1.22439	0.386259
STK39	36	1	-1.52062	1.23103
CERS6	4	1	-0.522667	1.38482
NOSTRIN	13	1	0.645181	3.17319
SPC25	12	1	0.263884	-4.09996
DHRS9	16	1	3.96888	0.0894486
LRP2	46	1	1.90028	2.85886
BBS5	40	1	-1.96288	1.85014
FASTKD1	23	1	0.600941	-0.42797
PPIG	39	1	-1.35493	-1.67715
KLHL23	35	1	1.54206	-1.71801
SSB	24	1	-3.91007	-2.11939
METTL5	2	1	-3.46652	-2.76239
UBR3	10	1	1.3892	-0.115596
TLK1	10	1	1.1933	-0.0419912
METTL8	7	1	1.78645	-1.08369
DCAF17	7	1	1.86107	-0.887478
CYBRD1	36	1	-1.38966	0.0408405
DYNC1I2	39	1	-1.3617	-1.54897
SLC25A12	11	1	2.61424	-1.08896
HAT1	37	1	-0.227121	-2.79879
METAP1D	6	1	2.71538	-0.809869
AC104088.1	30	1	-0.703121	4.15607
ITGA6	21	1	3.07876	-2.4132
RAPGEF4	5	1	4.49127	-1.38093
MAP3K20	33	1	-3.5823	1.88225
MAP3K20-AS1	34	1	1.43648	-3.1
CDCA7	28	1	-0.0874299	-3.15834
SP3	4	1	-0.606713	1.33717
OLA1	23	1	0.521425	-0.953048
CIR1	39	1	-0.686857	-1.45739
SCRN3	11	1	2.85373	-1.31935
GPR155	11	1	2.65927	-1.77788
AC010894.3	14	1	0.58364	1.358
WIPF1	31	1	0.0408155	0.610973
ATF2	31	1	0.0743505	0.323921
ATP5MC3	2	1	-4.12338	-2.57924
LNPK	45	1	0.912742	-2.1493
MTX2	7	1	2.51989	-1.29717
AC079305.3	30	1	-0.396007	4.08993
HNRNPA3	17	1	-2.67975	-2.24706
NFE2L2	1	1	-2.76796	2.82758
AC019080.1	35	1	2.02075	-2.27791
AGPS	23	1	0.448111	-0.349374
RBM45	35	1	1.61026	-1.47613
OSBPL6	5	1	4.07028	-1.47012
CHROMR	45	1	0.896844	-1.73158
TTN-AS1	6	1	2.88735	-0.962602
TTN	38	1	3.1123	-0.0539291
SESTD1	1	1	-2.87407	2.95708
CWC22	15	1	1.45683	-0.564829
UBE2E3	29	1	0.958833	-0.559546
ITGA4	3	1	-3.15435	0.115141
CERKL	26	1	0.242058	3.13462
DNAJC10	23	1	0.825513	-1.41731
DUSP19	47	1	4.76857	-1.06431
NUP35	45	1	1.06439	-1.77712
AC021851.1	15	1	0.993591	-1.0364
AC021851.2	46	1	2.77904	2.26045
AC096667.1	3	1	-3.74181	0.539266
ZNF804A	40	1	-2.12644	1.67198
FSIP2-AS1	5	1	4.35657	-0.940843
LINC01473	27	1	1.73658	0.092247
ZC3H15	24	1	-3.15866	-2.13419
ITGAV	4	1	-0.675674	1.42033
FAM171B	26	1	0.456345	3.17877
AC007319.1	10	1	1.51566	0.687826
TFPI	1	1	-2.67929	2.3988
WDR75	35	1	1.67843	-1.61371
SLC40A1	21	1	3.07395	-2.80142
ANKAR	6	1	2.12188	-0.306109
OSGEPL1	6	1	2.95069	-0.954939
ORMDL1	7	1	2.22281	-1.85528
PMS1	7	1	2.44763	-1.39108
C2orf88	13	1	0.849495	3.00089
HIBCH	20	1	-1.18261	2.76358
MFSD6	31	1	-0.705906	-0.0180224
NEMP2	34	1	1.47265	-2.6468
AC108047.1	34	1	0.765987	-2.47589
AC006460.2	20	1	-1.47733	3.20255
GLS	4	1	-1.19441	2.39695
STAT1	32	1	-2.94532	-0.703418
AC067945.3	30	1	-0.725757	4.46198
STAT4	1	1	-2.91243	2.9632
NABP1	20	1	-1.48585	2.48692
LINC01825	5	1	3.82014	-1.18479
SLC39A10	6	1	2.72076	-0.885508
STK17B	1	1	-2.84383	2.62454
CCDC150	12	1	0.427015	-3.59582
GTF3C3	29	1	0.288728	-0.114712
PGAP1	4	1	-0.281324	1.08098
ANKRD44	38	1	2.53827	-0.0881077
ANKRD44-IT1	46	1	1.85123	2.98484
COQ10B	13	1	0.776303	3.89037
HSPD1	42	1	-1.96941	3.70037
HSPE1	42	1	-2.11311	3.75762
MOB4	26	1	0.338355	3.66984
RFTN2	26	1	0.425249	3.4785
AC020550.2	13	1	0.803278	3.74224
PLCL1	27	1	1.69088	0.763299
SATB2	16	1	3.20503	-0.841596
FTCDNL1	6	1	2.74883	-0.769754
AC097717.1	50	1	2.06254	3.74664
C2orf69	28	1	0.0942774	-3.2712
TYW5	7	1	2.32185	-1.23661
SPATS2L	22	1	-2.00723	2.28775
AC012459.1	25	1	4.19495	-0.200859
KCTD18	45	1	0.985456	-1.78755
SGO2	12	1	0.0475513	-4.25714
AOX1	12	1	0.342614	-4.27181
BZW1	19	1	-3.47051	-1.10282
CLK1	42	1	-1.77757	3.61069
ORC2	15	1	1.21491	-0.439911
AC005037.1	18	1	3.95164	0.620798
FAM126B	4	1	-0.515358	1.42582
NDUFB3	9	1	-4.09822	-2.44161
CFLAR	1	1	-2.5038	2.89042
CFLAR-AS1	22	1	-2.1154	3.0884
CASP10	27	1	1.75134	0.741662
CASP8	27	1	2.02968	0.0213152
TRAK2	31	1	0.0074154	0.042091
TMEM237	12	1	-0.276772	-4.04407
ALS2	15	1	1.59858	-0.420079
FZD7	1	1	-3.16959	2.94975
SUMO1	9	1	-4.28559	-2.50083
NOP58	26	1	0.129947	3.68712
AC064836.4	13	1	1.16281	3.46628
AC064836.2	13	1	1.34106	3.046
BMPR2	10	1	1.03657	0.266324
FAM117B	10	1	1.131	0.872073
CARF	7	1	1.93395	-1.17296
NBEAL1	4	1	-0.978843	2.27289
CYP20A1	10	1	0.893686	0.475625
ABI2	10	1	1.2885	0.89193
RAPH1	14	1	0.689077	1.23759
CD28	3	1	-3.78924	0.430508
PARD3B	5	1	3.79637	-1.19357
NRP2	1	1	-2.83083	2.51855
INO80D	31	1	-0.0633809	0.638218
AC007383.2	16	1	3.99954	-0.31626
NDUFS1	23	1	-0.301748	-0.982142
EEF1B2	43	1	-5.50395	-2.38599
ZDBF2	5	1	4.49395	-1.23421
FASTKD2	7	1	2.21161	-1.71236
KLF7	4	1	-0.803941	1.81035
MYOSLID	8	1	0.0936454	4.65234
AC009226.1	26	1	-0.236383	2.38328
CREB1	4	1	-0.165283	1.42715
METTL21A	26	1	-0.105386	2.17556
LINC01857	3	1	-3.09264	0.614852
CCNYL1	8	1	0.0602326	4.37598
FZD5	30	1	-0.727303	4.22523
PLEKHM3	10	1	1.46716	0.196641
IDH1	32	1	-2.89508	-0.15407
IDH1-AS1	2	1	-3.44827	-2.41771
PIKFYVE	14	1	-0.0664082	0.926434
PTH2R	13	1	0.81767	3.6217
MAP2	12	1	1.51448	-3.27342
RPE	15	1	1.0714	-0.89105
KANSL1L	20	1	-1.02701	2.87228
AC007038.1	14	1	0.540979	1.2565
AC006994.2	8	1	0.438214	3.89497
LANCL1	7	1	2.46031	-1.58976
IKZF2	16	1	3.2043	-0.951723
SPAG16	11	1	3.70176	-1.25628
BARD1	28	1	0.493772	-3.19232
SNHG31	12	1	0.548078	-3.96073
ABCA12	12	1	1.07085	-3.65412
AC092844.1	8	1	1.52108	4.50825
ATIC	37	1	-1.19554	-2.57909
FN1	33	1	-3.72201	1.17148
AC012668.3	30	1	-0.843194	4.17909
LINC00607	8	1	0.020763	3.92561
MREG	41	1	-2.89194	2.04087
PECR	11	1	3.15018	-1.42876
TMEM169	16	1	3.6019	-1.10284
XRCC5	37	1	-0.796263	-1.94883
SMARCAL1	15	1	1.66667	-0.534401
RPL37A	43	1	-5.82975	-2.34453
AC007563.2	25	1	4.6906	-0.370572
DIRC3	41	1	-2.21714	1.22247
TNS1	41	1	-2.35288	1.21345
RUFY4	36	1	-1.53667	0.904572
CXCR2	14	1	0.819157	1.68956
ARPC2	24	1	-3.79433	-1.69786
AAMP	2	1	-3.36761	-2.19345
PNKD	3	1	-3.35321	0.219768
TMBIM1	32	1	-3.20778	-0.305299
SLC11A1	10	1	1.21501	0.229412
VIL1	13	1	1.13849	3.35623
USP37	10	1	0.869137	0.908527
CNOT9	23	1	-0.0967179	-0.915076
AC012510.1	44	1	-0.912057	-3.23676
RNF25	45	1	0.250648	-1.9147
CYP27A1	3	1	-3.07643	0.787749
RETREG2	32	1	-3.22218	-0.475044
ZFAND2B	2	1	-3.90239	-2.42299
STK16	43	1	-5.05551	-2.34716
TUBA4A	1	1	-3.7011	2.20125
DNAJB2	41	1	-2.88987	1.02063
DNPEP	24	1	-3.99611	-2.03099
GMPPA	2	1	-3.7188	-2.24258
FARSB	37	1	0.00612922	-2.5442
MOGAT1	30	1	-0.888343	4.371
ACSL3	22	1	-1.79748	2.70003
AP1S3	40	1	-2.25544	2.22415
WDFY1	40	1	-2.04218	2.2528
MRPL44	40	1	-2.26604	2.07275
SERPINE2	26	1	0.278931	3.28069
CUL3	14	1	0.0312636	0.742669
DOCK10	10	1	1.36288	0.451065
RHBDD1	38	1	2.2006	-0.0738165
COL4A3	11	1	2.60401	-1.67357
MFF	23	1	-0.000256817	-1.41467
TM4SF20	30	1	-0.773749	4.45427
CCL20	1	1	-3.28971	3.15593
DNER	30	1	-0.836634	4.07225
TRIP12	29	1	0.569342	0.154085
FBXO36	11	1	2.85292	-1.87462
SLC16A14	5	1	4.13637	-1.00433
AC009950.1	5	1	3.98334	-0.94948
SP110	45	1	0.768008	-1.83931
SP140	6	1	2.87244	-0.58089
SP140L	6	1	2.89204	-0.743877
SP100	38	1	2.27654	0.00349542
CAB39	29	1	0.89384	-0.492652
ITM2C	21	1	3.8473	-2.59747
PSMD1	39	1	-1.33537	-1.04214
ARMC9	36	1	-2.15665	0.910815
B3GNT7	3	1	-2.8939	0.456125
NCL	17	1	-2.69654	-2.03712
NMUR1	49	1	2.69084	1.33675
PTMA	43	1	-5.12426	-2.41693
COPS7B	7	1	2.16242	-1.12746
DIS3L2	10	1	1.50195	0.298894
TIGD1	11	1	2.85002	-1.39992
EIF4E2	24	1	-3.90263	-1.91009
GIGYF2	29	1	0.550974	-0.188193
KCNJ13	25	1	4.29901	-0.220865
NGEF	47	1	5.62401	-0.826964
INPP5D	6	1	2.85347	-0.753543
ATG16L1	49	1	2.55064	0.655269
DGKD	20	1	-1.58503	2.80528
USP40	6	1	2.09567	-0.774248
HJURP	12	1	0.388672	-4.19438
ARL4C	3	1	-2.97503	0.666185
AGAP1	28	1	0.582435	-3.11172
ACKR3	1	1	-3.38639	2.72019
RAB17	8	1	0.825354	4.40397
LRRFIP1	40	1	-1.46616	2.00156
AC012076.1	47	1	4.83987	-1.06009
RAMP1	21	1	3.88918	-2.54841
UBE2F	31	1	0.278319	0.298248
SCLY	27	1	2.08265	0.368229
ILKAP	23	1	0.531204	-0.621637
HES6	8	1	0.55426	4.67289
AC012485.3	8	1	0.345874	4.90696
ASB1	39	1	-0.903434	-0.717468
TWIST2	18	1	3.9656	0.950363
HDAC4	10	1	1.083	0.625519
HDAC4-AS1	11	1	2.78414	-1.41319
NDUFA10	37	1	-1.05321	-1.92838
COPS9	9	1	-4.26911	-2.36857
ANKMY1	7	1	1.96531	-0.934892
RNPEPL1	19	1	-3.62461	-0.503968
CAPN10-DT	8	1	0.927001	4.55087
GPR35	1	1	-3.14903	3.11662
MTERF4	11	1	2.64095	-1.07461
PASK	28	1	0.566793	-3.04932
PPP1R7	2	1	-4.00937	-2.44808
HDLBP	40	1	-1.80983	2.20995
SEPTIN2	39	1	-1.14082	-1.36366
FARP2	27	1	1.65413	-0.0490569
ATG4B	40	1	-1.23484	1.66113
DTYMK	44	1	-0.929483	-3.56265
ING5	45	1	1.02607	-2.21977
LINC01237	10	1	1.43823	0.541312
CNTN4	46	1	2.92626	2.10371
IL5RA	13	1	1.29118	3.46433
TRNT1	35	1	1.63638	-1.96874
CRBN	11	1	2.53668	-2.0342
AC024060.2	7	1	2.45027	-1.75982
SUMF1	10	1	1.3044	0.797416
LRRN1	25	1	4.81877	0.125031
AC023480.1	5	1	4.13299	-0.709436
ITPR1	14	1	0.428347	1.07814
BHLHE40	1	1	-3.10036	3.14935
ARL8B	22	1	-2.39338	2.59191
AC026202.2	22	1	-2.01463	3.06081
EDEM1	1	1	-2.61227	3.00961
LMCD1-AS1	5	1	4.40232	-1.33319
RAD18	28	1	0.416622	-3.12567
SRGAP3	38	1	2.89873	-0.350488
THUMPD3-AS1	26	1	-0.242439	3.63222
THUMPD3	17	1	-2.72698	-2.07379
SETD5	4	1	-0.534666	1.14947
LHFPL4	25	1	5.08424	-0.151978
MTMR14	4	1	-0.391893	0.865528
CPNE9	26	1	0.553222	3.24699
CAMK1	19	1	-3.97382	-1.18235
TADA3	24	1	-3.87159	-1.69401
ARPC4	24	1	-3.79088	-1.51806
[truncated: 10,347 more rows]

## Sheet: Enriched_interselect genes
ID	Description	GeneRatio	BgRatio	pvalue	p.adjust	qvalue	geneID	Count
GO:0048002	antigen processing and presentation of peptide antigen	33/757	62/18722	7.20E-30	3.41E-26	2.62E-26	CTSS/FCER1G/FCGR2B/ERAP1/CD74/HLA-F/HLA-A/HLA-E/HLA-C/HLA-B/HLA-DRA/HLA-DRB1/HLA-DQA1/HLA-DQB1/HLA-DQA2/TAP2/TAP1/HLA-DMB/HLA-DMA/HLA-DOA/HLA-DPA1/HLA-DPB1/TAPBP/TREM2/CTSL/CTSD/CLEC4A/LGMN/B2M/ACE/CD209/CALR/IFI30	33
GO:0019882	antigen processing and presentation	38/757	106/18722	3.01E-26	7.13E-23	5.49E-23	CTSS/GBA/FCER1G/FCGR2B/ERAP1/CD74/HLA-F/HLA-A/HLA-E/HLA-C/HLA-B/HLA-DRA/HLA-DRB1/HLA-DQA1/HLA-DQB1/HLA-DQA2/TAP2/TAP1/HLA-DMB/HLA-DMA/HLA-DOA/HLA-DPA1/HLA-DPB1/TAPBP/TREM2/FGL2/CTSL/CTSD/CLEC4A/LGMN/B2M/CTSH/CD68/ACE/CD209/CALR/IFI30/LILRB2	38
GO:0002478	antigen processing and presentation of exogenous peptide antigen	24/757	38/18722	1.45E-24	2.28E-21	1.76E-21	CTSS/FCER1G/FCGR2B/CD74/HLA-F/HLA-A/HLA-E/HLA-DRA/HLA-DRB1/HLA-DQA1/HLA-DQB1/HLA-DQA2/TAP1/HLA-DMB/HLA-DMA/HLA-DOA/HLA-DPA1/HLA-DPB1/CTSL/CTSD/CLEC4A/LGMN/B2M/IFI30	24
GO:0019884	antigen processing and presentation of exogenous antigen	24/757	47/18722	1.71E-21	2.02E-18	1.56E-18	CTSS/FCER1G/FCGR2B/CD74/HLA-F/HLA-A/HLA-E/HLA-DRA/HLA-DRB1/HLA-DQA1/HLA-DQB1/HLA-DQA2/TAP1/HLA-DMB/HLA-DMA/HLA-DOA/HLA-DPA1/HLA-DPB1/CTSL/CTSD/CLEC4A/LGMN/B2M/IFI30	24
GO:0002495	antigen processing and presentation of peptide antigen via MHC class II	20/757	34/18722	8.72E-20	7.67E-17	5.91E-17	CTSS/FCER1G/FCGR2B/CD74/HLA-DRA/HLA-DRB1/HLA-DQA1/HLA-DQB1/HLA-DQA2/HLA-DMB/HLA-DMA/HLA-DOA/HLA-DPA1/HLA-DPB1/TREM2/CTSL/CTSD/LGMN/B2M/IFI30	20
GO:0019886	antigen processing and presentation of exogenous peptide antigen via MHC class II	19/757	30/18722	9.73E-20	7.67E-17	5.91E-17	CTSS/FCER1G/FCGR2B/CD74/HLA-DRA/HLA-DRB1/HLA-DQA1/HLA-DQB1/HLA-DQA2/HLA-DMB/HLA-DMA/HLA-DOA/HLA-DPA1/HLA-DPB1/CTSL/CTSD/LGMN/B2M/IFI30	19
GO:0002504	antigen processing and presentation of peptide or polysaccharide antigen via MHC class II	20/757	36/18722	4.24E-19	2.87E-16	2.21E-16	CTSS/FCER1G/FCGR2B/CD74/HLA-DRA/HLA-DRB1/HLA-DQA1/HLA-DQB1/HLA-DQA2/HLA-DMB/HLA-DMA/HLA-DOA/HLA-DPA1/HLA-DPB1/TREM2/CTSL/CTSD/LGMN/B2M/IFI30	20
GO:0007159	leukocyte cell-cell adhesion	52/757	371/18722	4.10E-15	2.43E-12	1.87E-12	TNFRSF14/LAPTM5/S100A9/F11R/FCGR2B/CR1/ITGA4/CD28/CD47/CASP3/CD74/HLA-A/HLA-E/HLA-DRA/HLA-DRB1/HLA-DQA1/HLA-DQB1/HLA-DQA2/HLA-DMB/HLA-DMA/HLA-DOA/HLA-DPA1/HLA-DPB1/GPNMB/FGL2/IL2RA/ITGB1/ADAM8/CD81/MDK/FERMT3/LAG3/CD4/PTPN6/ITGB7/TNFSF13B/LGALS3/AKT1/B2M/CD276/LGALS9/DUSP3/PRKAR1A/CD209/IL4I1/LILRB2/LILRB4/ITGB2/LGALS1/MSN/VSIG4/IRAK1	52
GO:0002396	MHC protein complex assembly	13/757	19/18722	1.51E-14	7.96E-12	6.12E-12	HLA-DRA/HLA-DRB1/HLA-DQA1/HLA-DQB1/HLA-DQA2/HLA-DMB/HLA-DMA/HLA-DOA/HLA-DPA1/HLA-DPB1/TAPBP/B2M/CALR	13
GO:0002474	antigen processing and presentation of peptide antigen via MHC class I	15/757	28/18722	2.53E-14	1.20E-11	9.20E-12	FCER1G/ERAP1/HLA-F/HLA-A/HLA-E/HLA-C/HLA-B/TAP2/TAP1/TAPBP/CLEC4A/B2M/ACE/CALR/IFI30	15
GO:0050900	leukocyte migration	49/757	369/18722	2.13E-13	9.15E-11	7.04E-11	TNFRSF14/NBL1/ECM1/S100A9/GBA/SLAMF8/F11R/FCER1G/EMILIN1/ITGA4/CCR1/CCR5/CD47/CD200R1/WDR1/BST1/CXCL9/CXCL10/CD74/TREM2/PLA2G7/CREB3/ITGB1/ADAM8/CD81/MDK/SPI1/VEGFB/CD9/ITGB7/TRPV4/MMP14/LGALS3/LGMN/AKT1/MAPK3/HSD3B7/CXCL16/LGALS9/CCL23/CCL18/BSG/CALR/MMP9/ITGB2/MIF/CD99/MSN/MPP1	49
GO:0002501	peptide antigen assembly with MHC protein complex	12/757	18/18722	2.60E-13	1.03E-10	7.90E-11	HLA-DRA/HLA-DRB1/HLA-DQA1/HLA-DQB1/HLA-DQA2/HLA-DMB/HLA-DMA/HLA-DOA/HLA-DPA1/HLA-DPB1/B2M/CALR	12
GO:0044409	entry into host	30/757	151/18722	3.52E-13	1.28E-10	9.86E-11	TNFRSF14/F11R/NECTIN4/CR1/CCR5/SCARB2/CD74/HLA-DRB1/SNX3/FUCA2/DYNLT1/CTSB/LY6E/CTSL/MRC1/ITGB1/IFITM2/IFITM1/IFITM3/CD81/SMPD1/CD4/ITGB7/LAMP1/LGALS9/P4HB/BSG/CD209/SIGLEC1/LGALS1	30
GO:1903037	regulation of leukocyte cell-cell adhesion	46/757	336/18722	3.91E-13	1.32E-10	1.02E-10	TNFRSF14/LAPTM5/FCGR2B/CR1/ITGA4/CD28/CD47/CASP3/CD74/HLA-A/HLA-E/HLA-DRA/HLA-DRB1/HLA-DQA1/HLA-DQB1/HLA-DQA2/HLA-DMB/HLA-DMA/HLA-DOA/HLA-DPA1/HLA-DPB1/GPNMB/FGL2/IL2RA/ADAM8/CD81/MDK/LAG3/CD4/PTPN6/TNFSF13B/LGALS3/AKT1/B2M/CD276/LGALS9/DUSP3/PRKAR1A/CD209/IL4I1/LILRB2/LILRB4/ITGB2/LGALS1/VSIG4/IRAK1	46
GO:0042110	T cell activation	57/757	487/18722	5.12E-13	1.61E-10	1.24E-10	TNFRSF14/LAPTM5/GBA/NCSTN/CD48/FCER1G/FCGR2B/CR1/CD28/AZI2/CD47/CASP3/CD74/HLA-A/HLA-E/HLA-DRA/HLA-DRB1/HLA-DQA1/HLA-DQB1/HLA-DQA2/HLA-DMB/HLA-DMA/HLA-DOA/HLA-DPA1/HLA-DPB1/GPNMB/FGL2/CTSL/IL2RA/ADAM8/CD151/CD81/MDK/SPI1/TCIRG1/LAG3/CD4/PTPN6/CLEC4A/CLEC7A/TNFSF13B/LGALS3/AKT1/B2M/CD276/LGALS9/DUSP3/PRKAR1A/CD209/CLPTM1/KDELR1/IL4I1/LILRB2/LILRB4/LGALS1/MSN/VSIG4	57
GO:0046718	viral entry into host cell	29/757	144/18722	6.08E-13	1.61E-10	1.24E-10	TNFRSF14/F11R/NECTIN4/CR1/CCR5/SCARB2/CD74/HLA-DRB1/SNX3/DYNLT1/CTSB/LY6E/CTSL/MRC1/ITGB1/IFITM2/IFITM1/IFITM3/CD81/SMPD1/CD4/ITGB7/LAMP1/LGALS9/P4HB/BSG/CD209/SIGLEC1/LGALS1	29
GO:0052126	movement in host environment	32/757	175/18722	6.32E-13	1.61E-10	1.24E-10	TNFRSF14/F11R/NECTIN4/CR1/CHMP3/CCR5/CHMP2B/SCARB2/CD74/HLA-DRB1/SNX3/FUCA2/DYNLT1/CTSB/LY6E/CTSL/MRC1/ITGB1/IFITM2/IFITM1/IFITM3/CD81/SMPD1/CD4/ITGB7/LAMP1/LGALS9/P4HB/BSG/CD209/SIGLEC1/LGALS1	32
GO:0002683	negative regulation of immune system process	53/757	434/18722	6.50E-13	1.61E-10	1.24E-10	ISG15/TNFRSF14/NBL1/C1QC/LAPTM5/GBP1/SLAMF8/FCGR2B/CR1/EMILIN1/CD47/CD200R1/CASP3/CD74/HLA-F/HLA-A/HLA-E/HLA-B/HLA-DRB1/HLA-DOA/TREM2/GPNMB/FGL2/TMEM176B/TMEM176A/IL2RA/CD59/MDK/NR1H3/SPI1/SERPING1/TBC1D10C/LAG3/PTPN6/TMBIM6/PCBP2/LGALS3/AKT1/FURIN/SELENOS/ARRB2/CD68/LGALS9/DUSP3/GRN/PRKAR1A/BST2/TYROBP/IL4I1/LILRB2/LILRB4/MIF/VSIG4	53
GO:0022407	regulation of cell-cell adhesion	54/757	448/18722	6.63E-13	1.61E-10	1.24E-10	TNFRSF14/LAPTM5/F11R/FCGR2B/CR1/ITGA4/CD28/CD47/CASP3/CD74/HLA-A/HLA-E/HLA-DRA/HLA-DRB1/HLA-DQA1/HLA-DQB1/HLA-DQA2/HLA-DMB/HLA-DMA/HLA-DOA/HLA-DPA1/HLA-DPB1/GPNMB/FGL2/IL2RA/ADAM8/CD81/MDK/SPI1/FERMT3/CD9/LAG3/CD4/PTPN6/TRPV4/RGCC/TNFSF13B/LGALS3/AKT1/B2M/CD276/LGALS9/DUSP3/PRKAR1A/CD209/FXYD5/SPINT2/IL4I1/LILRB2/LILRB4/ITGB2/LGALS1/VSIG4/IRAK1	54
GO:0002483	antigen processing and presentation of endogenous peptide antigen	12/757	19/18722	6.81E-13	1.61E-10	1.24E-10	ERAP1/HLA-F/HLA-A/HLA-E/HLA-C/HLA-B/HLA-DRA/HLA-DRB1/TAP2/TAP1/TAPBP/B2M	12
GO:0019058	viral life cycle	44/757	317/18722	7.92E-13	1.79E-10	1.37E-10	ISG15/TNFRSF14/F11R/NECTIN4/CR1/PCBP1/CHMP3/CD28/CCR5/CHMP2B/SCARB2/CD74/LARP1/HLA-DRB1/SNX3/DYNLT1/CTSB/LY6E/VCP/CTSL/STOM/MRC1/ITGB1/IFITM2/IFITM1/IFITM3/CD81/SMPD1/RAB1B/CD4/ITGB7/PCBP2/LAMP1/IFI27/FURIN/CHMP1A/LGALS9/P4HB/BSG/CD209/BST2/APOE/SIGLEC1/LGALS1	44
GO:0016032	viral process	51/757	415/18722	1.41E-12	3.04E-10	2.34E-10	ISG15/TNFRSF14/CSDE1/F11R/NECTIN4/CR1/PCBP1/CHMP3/CD28/CCR5/CHMP2B/REST/SCARB2/CD74/LARP1/CANX/MGAT4B/HLA-DRB1/SNX3/DYNLT1/CTSB/LY6E/VCP/CTSL/STOM/MAN1B1/MRC1/ITGB1/IFITM2/IFITM1/IFITM3/CD81/SMPD1/RAB1B/CD4/ITGB7/PCBP2/LAMP1/MGAT2/IFI27/FURIN/CHMP1A/LGALS9/P4HB/BSG/CD209/BST2/USF2/APOE/SIGLEC1/LGALS1	51
GO:0002399	MHC class II protein complex assembly	11/757	16/18722	1.60E-12	3.15E-10	2.42E-10	HLA-DRA/HLA-DRB1/HLA-DQA1/HLA-DQB1/HLA-DQA2/HLA-DMB/HLA-DMA/HLA-DOA/HLA-DPA1/HLA-DPB1/B2M	11
GO:0002503	peptide antigen assembly with MHC class II protein complex	11/757	16/18722	1.60E-12	3.15E-10	2.42E-10	HLA-DRA/HLA-DRB1/HLA-DQA1/HLA-DQB1/HLA-DQA2/HLA-DMB/HLA-DMA/HLA-DOA/HLA-DPA1/HLA-DPB1/B2M	11
GO:0050863	regulation of T cell activation	44/757	329/18722	2.89E-12	5.47E-10	4.21E-10	TNFRSF14/LAPTM5/FCGR2B/CR1/CD28/CD47/CASP3/CD74/HLA-A/HLA-E/HLA-DRA/HLA-DRB1/HLA-DQA1/HLA-DQB1/HLA-DQA2/HLA-DMB/HLA-DMA/HLA-DOA/HLA-DPA1/HLA-DPB1/GPNMB/FGL2/IL2RA/ADAM8/CD81/MDK/LAG3/CD4/PTPN6/TNFSF13B/LGALS3/AKT1/B2M/CD276/LGALS9/DUSP3/PRKAR1A/CD209/CLPTM1/IL4I1/LILRB2/LILRB4/LGALS1/VSIG4	44
GO:0019883	antigen processing and presentation of endogenous antigen	13/757	26/18722	4.46E-12	8.11E-10	6.25E-10	ERAP1/CD74/HLA-F/HLA-A/HLA-E/HLA-C/HLA-B/HLA-DRA/HLA-DRB1/TAP2/TAP1/TAPBP/B2M	13
GO:1903039	positive regulation of leukocyte cell-cell adhesion	36/757	239/18722	9.03E-12	1.58E-09	1.22E-09	TNFRSF14/CR1/ITGA4/CD28/CD47/CD74/HLA-A/HLA-E/HLA-DRA/HLA-DRB1/HLA-DQA1/HLA-DQB1/HLA-DQA2/HLA-DMB/HLA-DMA/HLA-DOA/HLA-DPA1/HLA-DPB1/IL2RA/ADAM8/CD81/MDK/CD4/PTPN6/TNFSF13B/AKT1/B2M/CD276/LGALS9/CD209/IL4I1/LILRB2/LILRB4/ITGB2/LGALS1/IRAK1	36
GO:0034976	response to endoplasmic reticulum stress	37/757	256/18722	1.62E-11	2.71E-09	2.09E-09	FBXO6/TXNDC12/FCGR2B/ERLEC1/AUP1/EIF2B5/EIF4G1/CANX/BAG6/BAK1/PDIA4/TMUB1/GRINA/VCP/CREB3/TOR1A/MAN1B1/NRBF2/NR1H3/HYOU1/TMBIM6/OS9/HSP90B1/ERP29/TMED2/PDIA3/SELENOS/NUPR1/DERL2/P4HB/UBXN6/CALR/DDRGK1/HM13/SERINC3/FOXRED2/BCAP31	37
GO:0097529	myeloid leukocyte migration	34/757	220/18722	1.66E-11	2.71E-09	2.09E-09	NBL1/S100A9/SLAMF8/FCER1G/EMILIN1/CCR1/CD47/CD200R1/WDR1/BST1/CXCL9/CXCL10/CD74/TREM2/PLA2G7/CREB3/ADAM8/CD81/MDK/SPI1/VEGFB/CD9/TRPV4/MMP14/LGALS3/LGMN/MAPK3/CCL23/CCL18/BSG/ITGB2/MIF/CD99/MPP1	34
GO:0002685	regulation of leukocyte migration	33/757	210/18722	2.09E-11	3.29E-09	2.53E-09	TNFRSF14/NBL1/ECM1/SLAMF8/EMILIN1/ITGA4/CCR1/CD47/CD200R1/BST1/CXCL10/CD74/TREM2/PLA2G7/CREB3/ADAM8/CD81/MDK/SPI1/VEGFB/CD9/TRPV4/MMP14/LGALS3/LGMN/AKT1/MAPK3/LGALS9/CALR/MIF/CD99/MSN/MPP1	33
GO:0002697	regulation of immune effector process	43/757	339/18722	3.00E-11	4.58E-09	3.52E-09	TNFRSF14/LAPTM5/SLAMF8/FCGR2B/CFH/CR1/CD28/CD47/CD74/HLA-F/HLA-A/HLA-E/HLA-B/HLA-DRA/HLA-DRB1/HLA-DMB/TREM2/NCF1/FGL2/CD81/CD59/SPI1/SERPING1/LAG3/PTPN6/CLEC7A/TMBIM6/LACC1/LAMP1/LGALS3/B2M/FES/ARRB2/TNFSF13/LGALS9/GRN/BST2/GPI/TYROBP/IL4I1/LILRB4/ITGB2/VSIG4	43
GO:0051701	biological process involved in interaction with host	32/757	203/18722	3.87E-11	5.72E-09	4.41E-09	TNFRSF14/F11R/NECTIN4/CR1/CHMP3/CCR5/CHMP2B/SCARB2/CD74/HLA-DRB1/SNX3/FUCA2/DYNLT1/CTSB/LY6E/CTSL/MRC1/ITGB1/IFITM2/IFITM1/IFITM3/CD81/SMPD1/CD4/ITGB7/LAMP1/LGALS9/P4HB/BSG/CD209/SIGLEC1/LGALS1	32
GO:0050870	positive regulation of T cell activation	33/757	216/18722	4.54E-11	6.51E-09	5.01E-09	TNFRSF14/CR1/CD28/CD47/CD74/HLA-A/HLA-E/HLA-DRA/HLA-DRB1/HLA-DQA1/HLA-DQB1/HLA-DQA2/HLA-DMB/HLA-DMA/HLA-DOA/HLA-DPA1/HLA-DPB1/IL2RA/ADAM8/CD81/MDK/CD4/PTPN6/TNFSF13B/AKT1/B2M/CD276/LGALS9/CD209/IL4I1/LILRB2/LILRB4/LGALS1	33
GO:0016236	macroautophagy	39/757	291/18722	4.78E-11	6.66E-09	5.13E-09	ATP13A2/PINK1/ATP6V0B/SH3GLB1/GBA/QSOX1/AUP1/CHMP3/CHMP2B/ADPRH/CASP3/LARP1/ATP6V0E1/BNIP3L/VCP/ATP6V1G1/VPS26A/CAPN1/RAB1B/TCIRG1/EI24/GAPDH/SNX6/ATP6V1D/VTI1B/AKT1/ATP6V0C/NUPR1/MAPK3/ATP6V0D1/BECN1/UBXN6/MCOLN1/CAPNS1/DDRGK1/SNX5/ATP6V1E1/SNAP29/LAMP2	39
GO:0071674	mononuclear cell migration	31/757	196/18722	7.17E-11	9.70E-09	7.46E-09	TNFRSF14/NBL1/ECM1/GBA/SLAMF8/F11R/ITGA4/CCR1/CCR5/CD47/CD200R1/CXCL10/PLA2G7/CREB3/ADAM8/MDK/SPI1/ITGB7/TRPV4/LGALS3/LGMN/AKT1/MAPK3/HSD3B7/CXCL16/LGALS9/CCL23/CCL18/CALR/CD99/MSN	31
GO:0007162	negative regulation of cell adhesion	39/757	303/18722	1.63E-10	2.12E-08	1.63E-08	TNFRSF14/LAPTM5/GBP1/ADAM15/FCGR2B/CR1/PLXND1/MELTF/CASP3/TGFBI/CD74/HLA-DRB1/CD164/GPNMB/FGL2/ADAMDEC1/IL2RA/MDK/SPI1/CD9/LAG3/PTPN6/LRP1/TRPV4/RGCC/MMP14/LGALS3/AKT1/LGALS9/DUSP3/PRKAR1A/ARHGDIA/FXYD5/SPINT2/IL4I1/LILRB2/LILRB4/LGALS1/VSIG4	39
GO:0019885	antigen processing and presentation of endogenous peptide antigen via MHC class I	10/757	17/18722	1.66E-10	2.12E-08	1.63E-08	ERAP1/HLA-F/HLA-A/HLA-E/HLA-C/HLA-B/TAP2/TAP1/TAPBP/B2M	10
GO:0070661	leukocyte proliferation	40/757	318/18722	1.92E-10	2.39E-08	1.84E-08	TNFRSF14/GBA/NCSTN/FCGR2B/CR1/CD28/AZI2/BST1/CD38/CASP3/CD74/HLA-A/HLA-E/HLA-DRB1/HLA-DMB/HLA-DPA1/HLA-DPB1/TREM2/GPNMB/IL2RA/CD151/CD81/TCIRG1/PTPN6/TNFSF13B/LGALS3/CD276/MAPK3/LGALS9/ACE/PRKAR1A/CD209/BST2/TYROBP/IL4I1/LILRB2/LILRB4/MIF/MSN/VSIG4	40
GO:0051251	positive regulation of lymphocyte activation	43/757	362/18722	2.51E-10	3.05E-08	2.34E-08	TNFRSF14/CR1/CD28/CD47/TNIP2/BST1/CD38/CD74/HLA-F/HLA-A/HLA-E/HLA-DRA/HLA-DRB1/HLA-DQA1/HLA-DQB1/HLA-DQA2/HLA-DMB/HLA-DMA/HLA-DOA/HLA-DPA1/HLA-DPB1/IL2RA/ADAM8/CD81/MDK/CD4/PTPN6/CLEC7A/TNFSF13B/LAMP1/MMP14/AKT1/B2M/CD276/TNFSF13/LGALS9/CD209/TYROBP/IL4I1/LILRB2/LILRB4/MIF/LGALS1	43
GO:0006898	receptor-mediated endocytosis	34/757	244/18722	2.95E-10	3.49E-08	2.69E-08	PPT1/FCER1G/FCGR2B/ARF1/WDR54/ITGA4/STAB1/AP2M1/LRPAP1/SCARB2/DAB2/CD14/CANX/DLL1/DBNL/MSR1/CTSL/MRC1/ITGB1/CD81/CD9/M6PR/CD63/LRP1/ARF6/B2M/ANXA2/ARRB2/CXCL16/APOE/APOC1/LILRB4/SIGLEC1/ITGB2	34
GO:0022409	positive regulation of cell-cell adhesion	37/757	284/18722	3.41E-10	3.94E-08	3.03E-08	TNFRSF14/F11R/CR1/ITGA4/CD28/CD47/CD74/HLA-A/HLA-E/HLA-DRA/HLA-DRB1/HLA-DQA1/HLA-DQB1/HLA-DQA2/HLA-DMB/HLA-DMA/HLA-DOA/HLA-DPA1/HLA-DPB1/IL2RA/ADAM8/CD81/MDK/CD4/PTPN6/TNFSF13B/AKT1/B2M/CD276/LGALS9/CD209/IL4I1/LILRB2/LILRB4/ITGB2/LGALS1/IRAK1	37
GO:0002696	positive regulation of leukocyte activation	46/757	409/18722	3.67E-10	4.13E-08	3.18E-08	TNFRSF14/CR1/CD28/CD47/TNIP2/BST1/CD38/CD74/HLA-F/HLA-A/HLA-E/HLA-DRA/HLA-DRB1/HLA-DQA1/HLA-DQB1/HLA-DQA2/HLA-DMB/HLA-DMA/HLA-DOA/HLA-DPA1/HLA-DPB1/TREM2/IL2RA/ADAM8/CD81/MDK/CTSC/CD4/PTPN6/CLEC7A/TNFSF13B/LAMP1/MMP14/AKT1/B2M/CD276/TNFSF13/LGALS9/CD209/TYROBP/IL4I1/LILRB2/LILRB4/ITGB2/MIF/LGALS1	46
GO:0016241	regulation of macroautophagy	25/757	141/18722	4.24E-10	4.48E-08	3.45E-08	ATP13A2/PINK1/ATP6V0B/SH3GLB1/GBA/QSOX1/CASP3/LARP1/ATP6V0E1/BNIP3L/ATP6V1G1/VPS26A/CAPN1/GAPDH/SNX6/ATP6V1D/AKT1/ATP6V0C/NUPR1/MAPK3/ATP6V0D1/BECN1/CAPNS1/SNX5/ATP6V1E1	25
GO:0050866	negative regulation of cell activation	31/757	210/18722	4.24E-10	4.48E-08	3.45E-08	TNFRSF14/LAPTM5/FCGR2B/CR1/EMILIN1/CASP3/CD74/HLA-F/HLA-DRB1/TREM2/GPNMB/FGL2/IL2RA/MDK/NR1H3/SPI1/TBC1D10C/CD9/LAG3/PTPN6/LGALS3/LGALS9/DUSP3/GRN/PRKAR1A/TYROBP/APOE/IL4I1/LILRB2/LILRB4/VSIG4	31
GO:0002443	leukocyte mediated immunity	48/757	440/18722	4.27E-10	4.48E-08	3.45E-08	C1QA/C1QC/C1QB/PRDX1/FCER1G/FCGR2B/CR1/CD28/WDR1/CD74/HLA-F/HLA-A/HLA-E/HLA-B/C2/HLA-DRA/HLA-DRB1/HLA-DQA1/HLA-DQB1/HLA-DQA2/HLA-DMB/HLA-DMA/HLA-DOA/HLA-DPA1/HLA-DPB1/TREM2/CD81/SPI1/SERPING1/TCIRG1/CTSC/LAG3/PTPN6/CLEC7A/LAMP1/B2M/CTSH/FES/EMP2/ARRB2/TNFSF13/LGALS9/ACE/BST2/TYROBP/IL4I1/LILRB4/ITGB2	48
GO:0002698	negative regulation of immune effector process	22/757	110/18722	4.36E-10	4.48E-08	3.45E-08	SLAMF8/FCGR2B/CR1/CD47/HLA-F/HLA-A/HLA-E/HLA-B/FGL2/CD59/SPI1/SERPING1/PTPN6/TMBIM6/LGALS3/ARRB2/LGALS9/GRN/BST2/IL4I1/LILRB4/VSIG4	22
GO:0007040	lysosome organization	18/757	74/18722	5.91E-10	5.83E-08	4.49E-08	LAPTM5/PPT1/GBA/ARF1/CHMP3/CHMP2B/SCARB2/HEXB/TMEM106B/TPP1/ACP2/CLN5/NAGPA/NAGLU/BECN1/GRN/GAA/ATP6AP2	18
GO:0080171	lytic vacuole organization	18/757	74/18722	5.91E-10	5.83E-08	4.49E-08	LAPTM5/PPT1/GBA/ARF1/CHMP3/CHMP2B/SCARB2/HEXB/TMEM106B/TPP1/ACP2/CLN5/NAGPA/NAGLU/BECN1/GRN/GAA/ATP6AP2	18
GO:0044403	biological process involved in symbiotic interaction	37/757	290/18722	6.20E-10	5.98E-08	4.61E-08	TNFRSF14/F11R/NECTIN4/CR1/CHMP3/CCR5/CHMP2B/REST/SCARB2/CD74/HLA-DRB1/SNX3/FUCA2/DYNLT1/CTSB/LY6E/CTSL/STOM/MRC1/ITGB1/IFITM2/IFITM1/IFITM3/CD81/SMPD1/GAPDH/CD4/ITGB7/LAMP1/IFI27/LGALS9/P4HB/BSG/CD209/APOE/SIGLEC1/LGALS1	37
GO:0050867	positive regulation of cell activation	46/757	420/18722	8.76E-10	8.23E-08	6.33E-08	TNFRSF14/CR1/CD28/CD47/TNIP2/BST1/CD38/CD74/HLA-F/HLA-A/HLA-E/HLA-DRA/HLA-DRB1/HLA-DQA1/HLA-DQB1/HLA-DQA2/HLA-DMB/HLA-DMA/HLA-DOA/HLA-DPA1/HLA-DPB1/TREM2/IL2RA/ADAM8/CD81/MDK/CTSC/CD4/PTPN6/CLEC7A/TNFSF13B/LAMP1/MMP14/AKT1/B2M/CD276/TNFSF13/LGALS9/CD209/TYROBP/IL4I1/LILRB2/LILRB4/ITGB2/MIF/LGALS1	46
GO:0007034	vacuolar transport	26/757	157/18722	8.87E-10	8.23E-08	6.33E-08	ATP13A2/PINK1/TMEM50A/LAPTM5/LEPROT/ARF1/CHMP3/CHMP2B/SCARB2/AP3S1/TMEM106B/VCP/NCOA4/PSAP/M6PR/LRP1/LAMP1/VTI1B/NAGPA/ATP6V0D1/CHMP1A/RILP/BECN1/GRN/UBXN6/LAMP2	26
GO:0071675	regulation of mononuclear cell migration	22/757	115/18722	1.06E-09	9.67E-08	7.45E-08	TNFRSF14/NBL1/ECM1/SLAMF8/ITGA4/CCR1/CD47/CD200R1/CXCL10/PLA2G7/CREB3/ADAM8/MDK/SPI1/TRPV4/LGALS3/LGMN/AKT1/MAPK3/LGALS9/CALR/MSN	22
GO:0002449	lymphocyte mediated immunity	40/757	350/18722	3.31E-09	2.96E-07	2.28E-07	C1QA/C1QC/C1QB/PRDX1/FCER1G/FCGR2B/CR1/CD28/CD74/HLA-F/HLA-A/HLA-E/HLA-B/C2/HLA-DRA/HLA-DRB1/HLA-DQA1/HLA-DQB1/HLA-DQA2/HLA-DMB/HLA-DMA/HLA-DOA/HLA-DPA1/HLA-DPB1/TREM2/CD81/SERPING1/TCIRG1/CTSC/LAG3/PTPN6/LAMP1/B2M/CTSH/EMP2/ARRB2/TNFSF13/LGALS9/IL4I1/LILRB4	40
GO:0051235	maintenance of location	38/757	326/18722	4.76E-09	4.17E-07	3.21E-07	NBL1/PINK1/SELENON/S100A9/GBA/AUP1/CCR5/TWF2/NRROS/CXCL9/CXCL10/HEXB/ANXA6/GM2A/TREM2/MSR1/GPAA1/TXN/SRGN/GSTO1/NR1H3/FTH1/BSCL2/CD4/PTPN6/TWF1/OS9/HSP90B1/AKT1/NOL3/CYBA/GAA/MCOLN1/CALR/APOE/CALM3/KDELR1/FTL	38
GO:0070663	regulation of leukocyte proliferation	32/757	245/18722	5.04E-09	4.33E-07	3.34E-07	TNFRSF14/FCGR2B/CR1/CD28/BST1/CD38/CASP3/CD74/HLA-A/HLA-E/HLA-DRB1/HLA-DMB/HLA-DPA1/HLA-DPB1/GPNMB/IL2RA/CD81/PTPN6/TNFSF13B/LGALS3/CD276/MAPK3/LGALS9/PRKAR1A/CD209/BST2/TYROBP/IL4I1/LILRB2/LILRB4/MIF/VSIG4	32
GO:0022408	negative regulation of cell-cell adhesion	28/757	196/18722	6.28E-09	5.30E-07	4.08E-07	TNFRSF14/LAPTM5/FCGR2B/CR1/CASP3/CD74/HLA-DRB1/GPNMB/FGL2/IL2RA/MDK/SPI1/CD9/LAG3/PTPN6/TRPV4/RGCC/LGALS3/AKT1/LGALS9/DUSP3/PRKAR1A/FXYD5/SPINT2/IL4I1/LILRB2/LILRB4/VSIG4	28
GO:0032943	mononuclear cell proliferation	35/757	291/18722	8.61E-09	7.14E-07	5.50E-07	TNFRSF14/NCSTN/FCGR2B/CR1/CD28/AZI2/BST1/CD38/CASP3/CD74/HLA-A/HLA-E/HLA-DRB1/HLA-DMB/HLA-DPA1/HLA-DPB1/GPNMB/IL2RA/CD151/CD81/PTPN6/TNFSF13B/LGALS3/CD276/LGALS9/ACE/PRKAR1A/CD209/TYROBP/IL4I1/LILRB2/LILRB4/MIF/MSN/VSIG4	35
GO:0045785	positive regulation of cell adhesion	45/757	437/18722	9.21E-09	7.40E-07	5.69E-07	TNFRSF14/S100A10/F11R/CR1/EMILIN1/ITGA4/CD28/CD47/CD74/HLA-A/HLA-E/HLA-DRA/HLA-DRB1/HLA-DQA1/HLA-DQB1/HLA-DQA2/HLA-DMB/HLA-DMA/HLA-DOA/HLA-DPA1/HLA-DPB1/ADAM9/IL2RA/ADAM8/CD81/HSD17B12/MDK/CD4/PTPN6/TNFSF13B/AKT1/B2M/CD276/EMP2/LGALS9/P4HB/CD209/CALR/RRAS/IL4I1/LILRB2/LILRB4/ITGB2/LGALS1/IRAK1	45
GO:0002695	negative regulation of leukocyte activation	27/757	187/18722	9.27E-09	7.40E-07	5.69E-07	TNFRSF14/LAPTM5/FCGR2B/CR1/CASP3/CD74/HLA-F/HLA-DRB1/GPNMB/FGL2/IL2RA/MDK/NR1H3/SPI1/TBC1D10C/LAG3/PTPN6/LGALS3/LGALS9/DUSP3/GRN/PRKAR1A/TYROBP/IL4I1/LILRB2/LILRB4/VSIG4	27
GO:0050670	regulation of lymphocyte proliferation	30/757	225/18722	9.38E-09	7.40E-07	5.69E-07	TNFRSF14/FCGR2B/CR1/CD28/BST1/CD38/CASP3/CD74/HLA-A/HLA-E/HLA-DRB1/HLA-DMB/HLA-DPA1/HLA-DPB1/GPNMB/IL2RA/CD81/PTPN6/TNFSF13B/LGALS3/CD276/LGALS9/PRKAR1A/CD209/TYROBP/IL4I1/LILRB2/LILRB4/MIF/VSIG4	30
GO:0032944	regulation of mononuclear cell proliferation	30/757	227/18722	1.15E-08	8.95E-07	6.89E-07	TNFRSF14/FCGR2B/CR1/CD28/BST1/CD38/CASP3/CD74/HLA-A/HLA-E/HLA-DRB1/HLA-DMB/HLA-DPA1/HLA-DPB1/GPNMB/IL2RA/CD81/PTPN6/TNFSF13B/LGALS3/CD276/LGALS9/PRKAR1A/CD209/TYROBP/IL4I1/LILRB2/LILRB4/MIF/VSIG4	30
GO:0030595	leukocyte chemotaxis	30/757	230/18722	1.57E-08	1.20E-06	9.21E-07	NBL1/S100A9/SLAMF8/FCER1G/CCR1/CCR5/BST1/CXCL9/CXCL10/CD74/PLA2G7/CREB3/ADAM8/MDK/SPI1/VEGFB/TRPV4/LGALS3/LGMN/MAPK3/HSD3B7/CXCL16/LGALS9/CCL23/CCL18/BSG/CALR/ITGB2/MIF/MPP1	30
GO:0007033	vacuole organization	26/757	180/18722	1.73E-08	1.30E-06	9.98E-07	ATP13A2/PINK1/LAPTM5/PPT1/SH3GLB1/GBA/ARF1/CHMP3/CHMP2B/ADPRH/SCARB2/HEXB/TMEM106B/TPP1/ACP2/RAB1B/TCIRG1/CLN5/ANXA2/NAGPA/NUPR1/NAGLU/BECN1/GRN/GAA/ATP6AP2	26
GO:0050868	negative regulation of T cell activation	21/757	122/18722	1.82E-08	1.35E-06	1.04E-06	TNFRSF14/LAPTM5/FCGR2B/CR1/CASP3/CD74/HLA-DRB1/GPNMB/FGL2/IL2RA/MDK/LAG3/PTPN6/LGALS3/LGALS9/DUSP3/PRKAR1A/IL4I1/LILRB2/LILRB4/VSIG4	21
GO:0051250	negative regulation of lymphocyte activation	24/757	157/18722	1.99E-08	1.45E-06	1.12E-06	TNFRSF14/LAPTM5/FCGR2B/CR1/CASP3/CD74/HLA-F/HLA-DRB1/GPNMB/FGL2/IL2RA/MDK/TBC1D10C/LAG3/PTPN6/LGALS3/LGALS9/DUSP3/PRKAR1A/TYROBP/IL4I1/LILRB2/LILRB4/VSIG4	24
GO:0050777	negative regulation of immune response	27/757	194/18722	2.06E-08	1.48E-06	1.14E-06	ISG15/TNFRSF14/SLAMF8/FCGR2B/CR1/HLA-F/HLA-A/HLA-E/HLA-B/HLA-DRB1/TREM2/FGL2/CD59/NR1H3/SPI1/SERPING1/PTPN6/PCBP2/LGALS3/FURIN/SELENOS/ARRB2/LGALS9/GRN/IL4I1/LILRB4/VSIG4	27
GO:0046651	lymphocyte proliferation	34/757	288/18722	2.25E-08	1.59E-06	1.22E-06	TNFRSF14/NCSTN/FCGR2B/CR1/CD28/AZI2/BST1/CD38/CASP3/CD74/HLA-A/HLA-E/HLA-DRB1/HLA-DMB/HLA-DPA1/HLA-DPB1/GPNMB/IL2RA/CD151/CD81/PTPN6/TNFSF13B/LGALS3/CD276/LGALS9/PRKAR1A/CD209/TYROBP/IL4I1/LILRB2/LILRB4/MIF/MSN/VSIG4	34
GO:0010506	regulation of autophagy	36/757	317/18722	2.40E-08	1.67E-06	1.28E-06	ATP13A2/PINK1/RRAGC/ATP6V0B/TMEM59/SH3GLB1/GBA/QSOX1/EIF4G1/CISD2/CASP3/LARP1/ATP6V0E1/TREM2/RRAGD/BNIP3L/ATP6V1G1/VPS26A/PSAP/EIF4G2/CAPN1/CASP1/GAPDH/SNX6/ATP6V1D/AKT1/ATP6V0C/NUPR1/MAPK3/ATP6V0D1/BECN1/RAB8A/CAPNS1/SNX5/CTSA/ATP6V1E1	36
GO:0042098	T cell proliferation	27/757	199/18722	3.56E-08	2.44E-06	1.88E-06	TNFRSF14/NCSTN/CR1/CD28/CASP3/HLA-A/HLA-E/HLA-DRB1/HLA-DMB/HLA-DPA1/HLA-DPB1/GPNMB/IL2RA/CD151/CD81/PTPN6/TNFSF13B/LGALS3/CD276/LGALS9/PRKAR1A/CD209/IL4I1/LILRB2/LILRB4/MSN/VSIG4	27
GO:0051651	maintenance of location in cell	28/757	213/18722	3.98E-08	2.69E-06	2.07E-06	PINK1/SELENON/S100A9/CCR5/TWF2/CXCL9/CXCL10/ANXA6/GPAA1/TXN/SRGN/GSTO1/FTH1/CD4/PTPN6/TWF1/OS9/HSP90B1/AKT1/NOL3/CYBA/GAA/MCOLN1/CALR/APOE/CALM3/KDELR1/FTL	28
GO:0052547	regulation of peptidase activity	45/757	461/18722	4.61E-08	3.07E-06	2.37E-06	ATP13A2/PINK1/SFN/IFI6/LAPTM5/APH1A/ECM1/S100A9/NCSTN/CR1/ARL6IP5/FAM162A/LXN/RARRES1/REST/BAK1/VCP/CTSD/SERPING1/CASP1/APLP2/GAPDH/CLEC7A/LRP1/TMED10/LGMN/AKT1/SPINT1/ANXA2/CTSH/FURIN/ARL6IP1/NOL3/ARRB2/LGALS9/GRN/TIMP2/BST2/GPI/SPINT2/DDRGK1/CST3/MMP9/CSTB/BCAP31	45
GO:0002460	adaptive immune response based on somatic recombination of immune receptors built from immunoglobulin superfamily domains	38/757	356/18722	5.19E-08	3.39E-06	2.61E-06	C1QA/C1QC/C1QB/FCER1G/FCGR2B/CR1/CD28/CD74/HLA-F/HLA-A/HLA-E/HLA-B/C2/HLA-DRA/HLA-DRB1/HLA-DQA1/HLA-DQB1/HLA-DQA2/HLA-DMB/HLA-DMA/HLA-DOA/HLA-DPA1/HLA-DPB1/TREM2/CD81/SERPING1/TCIRG1/CTSC/CD4/PTPN6/CLEC7A/TNFSF13B/B2M/CTSH/EMP2/TNFSF13/IL4I1/LILRB4	38
GO:0034341	response to interferon-gamma	22/757	141/18722	5.31E-08	3.39E-06	2.61E-06	VAMP3/GBP1/GBP4/ACTR2/CD47/SEC61A1/CD74/HLA-DPA1/ZYX/VIM/MRC1/IFITM2/IFITM1/IFITM3/NR1H3/CASP1/GAPDH/CXCL16/LGALS9/CCL23/CCL18/BST2	22
GO:1903038	negative regulation of leukocyte cell-cell adhesion	22/757	141/18722	5.31E-08	3.39E-06	2.61E-06	TNFRSF14/LAPTM5/FCGR2B/CR1/CASP3/CD74/HLA-DRB1/GPNMB/FGL2/IL2RA/MDK/LAG3/PTPN6/LGALS3/AKT1/LGALS9/DUSP3/PRKAR1A/IL4I1/LILRB2/LILRB4/VSIG4	22
GO:0045589	regulation of regulatory T cell differentiation	10/757	28/18722	7.45E-08	4.66E-06	3.59E-06	CR1/CD28/HLA-DRA/HLA-DRB1/MDK/LAG3/LGALS9/IL4I1/LILRB2/LILRB4	10
GO:0070997	neuron death	38/757	361/18722	7.49E-08	4.66E-06	3.59E-06	ATP13A2/PINK1/C1QA/PPT1/GBA/NCSTN/FCGR2B/NENF/ARL6IP5/CD200R1/FAM162A/EIF4G1/REST/CASP3/HLA-F/TREM2/GPNMB/ADAM8/MDK/MAP3K11/HYOU1/GAPDH/LRP1/SNX6/LGMN/AKT1/CHP1/NUPR1/ARRB2/GRN/GPI/TYROBP/EGLN2/APOE/PIGT/CTSZ/ITGB2/G6PD	38
GO:0016064	immunoglobulin mediated immune response	27/757	207/18722	8.18E-08	5.02E-06	3.87E-06	C1QA/C1QC/C1QB/FCER1G/FCGR2B/CR1/CD28/CD74/HLA-E/C2/HLA-DRA/HLA-DRB1/HLA-DQA1/HLA-DQB1/HLA-DQA2/HLA-DMB/HLA-DMA/HLA-DOA/HLA-DPA1/HLA-DPB1/TREM2/CD81/SERPING1/TCIRG1/PTPN6/B2M/TNFSF13	27
GO:0046466	membrane lipid catabolic process	11/757	36/18722	1.05E-07	6.34E-06	4.88E-06	FUCA1/PPT1/GBA/HEXB/GM2A/ASAH1/ENPP2/SMPD1/GALC/HEXA/NAGA	11
GO:0042129	regulation of T cell proliferation	24/757	171/18722	1.06E-07	6.37E-06	4.91E-06	TNFRSF14/CR1/CD28/CASP3/HLA-A/HLA-E/HLA-DRB1/HLA-DMB/HLA-DPA1/HLA-DPB1/GPNMB/IL2RA/CD81/PTPN6/TNFSF13B/LGALS3/CD276/LGALS9/PRKAR1A/CD209/IL4I1/LILRB2/LILRB4/VSIG4	24
GO:0022411	cellular component disassembly	43/757	443/18722	1.08E-07	6.39E-06	4.92E-06	ATP13A2/PINK1/C1QA/C1QC/C1QB/CTSS/ADAM15/GBA/DCTN1/CAPG/CHMP3/APEH/TWF2/CHMP2B/MELTF/WDR1/CISD2/TREM2/BNIP3L/VCP/ADAM8/TWF1/LRP1/TRPV4/MMP14/ARF6/FURIN/MMP2/CHMP1A/CTDNEP1/FLII/BECN1/DUSP3/PPP1R9B/SMARCD2/MCOLN1/DNASE2/DDRGK1/DSTN/CST3/MMP9/SNAP29/LAMP2	43
GO:0019724	B cell mediated immunity	27/757	210/18722	1.10E-07	6.45E-06	4.96E-06	C1QA/C1QC/C1QB/FCER1G/FCGR2B/CR1/CD28/CD74/HLA-E/C2/HLA-DRA/HLA-DRB1/HLA-DQA1/HLA-DQB1/HLA-DQA2/HLA-DMB/HLA-DMA/HLA-DOA/HLA-DPA1/HLA-DPB1/TREM2/CD81/SERPING1/TCIRG1/PTPN6/B2M/TNFSF13	27
GO:0002687	positive regulation of leukocyte migration	21/757	135/18722	1.12E-07	6.47E-06	4.98E-06	TNFRSF14/ITGA4/CCR1/CD47/CXCL10/CD74/TREM2/PLA2G7/CREB3/ADAM8/MDK/SPI1/VEGFB/TRPV4/MMP14/LGALS3/LGMN/MAPK3/LGALS9/CALR/CD99	21
GO:0007041	lysosomal transport	19/757	114/18722	1.47E-07	8.38E-06	6.45E-06	ATP13A2/PINK1/LAPTM5/ARF1/CHMP3/CHMP2B/SCARB2/TMEM106B/VCP/NCOA4/PSAP/M6PR/LRP1/LAMP1/NAGPA/RILP/GRN/UBXN6/LAMP2	19
GO:0044242	cellular lipid catabolic process	27/757	214/18722	1.63E-07	9.17E-06	7.06E-06	LYPLA2/FUCA1/PPT1/SCP2/GBA/HADHB/IDH1/SRD5A3/HEXB/GM2A/PLA2G7/ASAH1/ENPP2/SLC27A4/SMPD1/PLBD1/LRP1/PCK2/GALC/AKT1/HEXA/GDE1/PLA2G15/ACADVL/ACOX1/APOC1/NAGA	27
GO:0055076	transition metal ion homeostasis	21/757	138/18722	1.65E-07	9.17E-06	7.06E-06	ATP13A2/S100A9/SLC30A1/ARF1/STEAP3/MELTF/SLC39A7/SLC31A2/SLC31A1/ATP6V1G1/NCOA4/SLC39A13/CYB561A3/FTH1/B2M/MT2A/MT1A/ATP6V0D1/SLC46A1/FTL/ATP6AP1	21
GO:0072659	protein localization to plasma membrane	32/757	284/18722	1.72E-07	9.48E-06	7.30E-06	VAMP3/TMEM59/GBP1/S100A10/RAB13/F11R/VAMP5/TMEM150A/TMBIM1/ARL6IP5/AP2M1/DAB2/TSPAN17/TREM2/GOLGA7/ITGB1/CD81/LRP1/STAC3/TMED2/MMP14/ARF6/LGALS3/VTI1B/AKT1/ANXA2/EMP2/PPP1R9B/SLC9A3R1/BSG/RAB8A/SYS1	32
GO:2001242	regulation of intrinsic apoptotic signaling pathway	23/757	164/18722	1.98E-07	1.08E-05	8.30E-06	ENO1/PINK1/TXNDC12/S100A9/CD74/TREM2/GRINA/CREB3/HYOU1/TMBIM6/ERP29/AKT1/SELENOS/NUPR1/NOL3/BECN1/SLC9A3R1/P4HB/SERINC3/MMP9/PTTG1IP/MIF/BCAP31	23
GO:0030149	sphingolipid catabolic process	10/757	31/18722	2.26E-07	1.20E-05	9.23E-06	PPT1/GBA/HEXB/GM2A/ASAH1/ENPP2/SMPD1/GALC/HEXA/NAGA	10
GO:0045066	regulatory T cell differentiation	10/757	31/18722	2.26E-07	1.20E-05	9.23E-06	CR1/CD28/HLA-DRA/HLA-DRB1/MDK/LAG3/LGALS9/IL4I1/LILRB2/LILRB4	10
GO:0070482	response to oxygen levels	36/757	347/18722	2.36E-07	1.24E-05	9.57E-06	ENO1/AGTRAP/PLOD1/PINK1/ADAM15/FAM162A/PLOD2/CD38/REST/CASP3/TREM2/BNIP3L/ATP6V1G1/PLAU/ADAM8/LDHA/CAT/VEGFB/UCP2/CASP1/HYOU1/TMBIM6/HSP90B1/RGCC/MMP14/AKT1/MMP2/NOL3/ATP6V0D1/CYBA/BECN1/P4HB/EGLN2/PGK1/IRAK1/ATP6AP1	36
GO:0043112	receptor metabolic process	23/757	166/18722	2.48E-07	1.29E-05	9.91E-06	VAMP3/LAPTM5/SH3GLB1/FCER1G/ARF1/WDR54/AP2M1/LRPAP1/ITGB1/CD81/CAPN1/CD9/CD63/LRP1/LGMN/ANXA2/FURIN/ARRB2/BECN1/RAB11B/APOE/LILRB4/ITGB2	23
GO:0036503	ERAD pathway	18/757	107/18722	2.70E-07	1.39E-05	1.07E-05	FBXO6/ERLEC1/AUP1/CANX/BAG6/TMUB1/VCP/TOR1A/MAN1B1/OS9/HSP90B1/SELENOS/DERL2/UBXN6/CALR/HM13/FOXRED2/BCAP31	18
GO:1903706	regulation of hemopoiesis	37/757	367/18722	3.30E-07	1.68E-05	1.29E-05	ISG15/C1QC/PITHD1/SLAMF8/FCGR2B/CR1/CD28/CCR1/CD74/HLA-B/HLA-DRA/HLA-DRB1/HLA-DOA/TREM2/DLL1/FGL2/TMEM176B/TMEM176A/IL2RA/PRXL2A/ADAM8/MDK/SPI1/LAG3/CD4/PTPN6/MMP14/B2M/FES/LGALS9/TYROBP/CLPTM1/IL4I1/LILRB2/LILRB4/FAM210B/ATP6AP1	37
GO:0001666	response to hypoxia	33/757	307/18722	3.34E-07	1.68E-05	1.29E-05	ENO1/AGTRAP/PLOD1/PINK1/ADAM15/FAM162A/PLOD2/CD38/REST/CASP3/TREM2/BNIP3L/PLAU/ADAM8/LDHA/CAT/VEGFB/UCP2/CASP1/HYOU1/TMBIM6/HSP90B1/RGCC/MMP14/AKT1/MMP2/NOL3/CYBA/BECN1/P4HB/EGLN2/PGK1/IRAK1	33
GO:0007039	protein catabolic process in the vacuole	8/757	19/18722	3.50E-07	1.74E-05	1.34E-05	ATP13A2/GBA/TMEM106B/CD81/TPP1/TCIRG1/LRP1/LAMP2	8
GO:1902105	regulation of leukocyte differentiation	31/757	279/18722	3.66E-07	1.80E-05	1.39E-05	C1QC/SLAMF8/FCGR2B/CR1/CD28/CCR1/CD74/HLA-B/HLA-DRA/HLA-DRB1/HLA-DOA/TREM2/FGL2/TMEM176B/TMEM176A/IL2RA/PRXL2A/ADAM8/MDK/LAG3/CD4/PTPN6/MMP14/FES/LGALS9/TYROBP/CLPTM1/IL4I1/LILRB2/LILRB4/ATP6AP1	31
GO:0052372	modulation by symbiont of entry into host	12/757	49/18722	4.07E-07	1.99E-05	1.53E-05	CD74/HLA-DRB1/SNX3/FUCA2/LY6E/IFITM2/IFITM1/IFITM3/CD4/LGALS9/P4HB/LGALS1	12
GO:0060326	cell chemotaxis	33/757	310/18722	4.17E-07	2.01E-05	1.55E-05	NBL1/S100A9/RAB13/SLAMF8/FCER1G/CCR1/CCR5/BST1/CXCL9/CXCL10/CD74/PLA2G7/CREB3/ADAM8/MDK/SPI1/VEGFB/CORO1B/TRPV4/LGALS3/LGMN/MAPK3/HSD3B7/ARRB2/CXCL16/LGALS9/CCL23/CCL18/BSG/CALR/ITGB2/MIF/MPP1	33
GO:0031341	regulation of cell killing	17/757	99/18722	4.26E-07	2.04E-05	1.57E-05	FCGR2B/CFH/HLA-F/HLA-A/HLA-E/HLA-B/HLA-DRA/HLA-DRB1/CD59/SPI1/LAG3/CLEC7A/LAMP1/B2M/ARRB2/LGALS9/TYROBP	17
GO:1905521	regulation of macrophage migration	11/757	41/18722	4.57E-07	2.16E-05	1.66E-05	SLAMF8/EMILIN1/CD200R1/TREM2/CD81/MDK/CD9/TRPV4/MMP14/MAPK3/MIF	11
GO:0051051	negative regulation of transport	43/757	470/18722	5.52E-07	2.59E-05	1.99E-05	VAMP3/PEA15/FCGR2B/SLC30A1/ERLEC1/WDR54/PNKD/DPH3/ARL6IP5/CD47/LRPAP1/REST/CD74/HLA-F/SNX3/FABP5/TXN/GSTO1/NR1H3/SPI1/UCP2/TMBIM6/OS9/ERP29/ARF6/LGALS3/AKT1/CHP1/OAZ2/SELENOS/DERL2/LGALS9/SLC9A3R1/CNN2/BST2/APOE/APOC1/CALM3/LILRB2/MMP9/PFKL/COMT/SNX12	43
GO:0001909	leukocyte mediated cytotoxicity	19/757	124/18722	5.69E-07	2.64E-05	2.03E-05	PRDX1/FCGR2B/HLA-F/HLA-A/HLA-E/HLA-B/HLA-DRA/HLA-DRB1/SPI1/CTSC/LAG3/PTPN6/LAMP1/B2M/CTSH/EMP2/ARRB2/LGALS9/TYROBP	19
GO:0030574	collagen catabolic process	11/757	42/18722	5.97E-07	2.71E-05	2.09E-05	CTSS/ADAM15/CTSB/CTSL/ITGB1/MMP14/FURIN/MMP2/PEPD/CST3/MMP9	11
GO:0046596	regulation of viral entry into host cell	11/757	42/18722	5.97E-07	2.71E-05	2.09E-05	CD74/HLA-DRB1/SNX3/LY6E/IFITM2/IFITM1/IFITM3/CD4/LGALS9/P4HB/LGALS1	11
GO:0016197	endosomal transport	27/757	230/18722	7.01E-07	3.16E-05	2.43E-05	VAMP3/TMEM50A/LEPROT/RAB13/DCTN1/CHMP3/ARL4C/CMTM6/CHMP2B/SNX3/VCP/VPS26A/BLOC1S2/AP5B1/TBC1D10C/CLN5/SNX6/ARF6/VTI1B/CHMP1A/RILP/UBXN6/RAB11B/RAB8A/SNX5/RAB9A/SNX12	27
GO:1903131	mononuclear cell differentiation	40/757	426/18722	7.11E-07	3.17E-05	2.44E-05	GBA/SLAMF8/FCER1G/FCGR2B/CR1/ITGA4/CD28/AZI2/CD74/HLA-B/HLA-DRA/HLA-DRB1/HLA-DOA/BAK1/TREM2/DLL1/FGL2/TMEM176B/TMEM176A/CTSL/IL2RA/ITGB1/ADAM8/MDK/SPI1/TCIRG1/LAG3/CD4/PTPN6/TNFSF13B/MMP14/B2M/FES/LGALS9/CLPTM1/KDELR1/IL4I1/LILRB2/LILRB4/LGALS1	40
GO:0097193	intrinsic apoptotic signaling pathway	31/757	288/18722	7.33E-07	3.24E-05	2.50E-05	ENO1/PINK1/SFN/IFI6/TXNDC12/S100A9/SHISA5/ARL6IP5/CASP3/CD74/BAG6/BAK1/TREM2/GRINA/CREB3/HYOU1/TMBIM6/ERP29/AKT1/CRIP1/SELENOS/NUPR1/NOL3/BECN1/SLC9A3R1/P4HB/SERINC3/MMP9/PTTG1IP/MIF/BCAP31	31
GO:1901214	regulation of neuron death	33/757	319/18722	8.00E-07	3.50E-05	2.70E-05	ATP13A2/PINK1/C1QA/PPT1/GBA/FCGR2B/NENF/CD200R1/EIF4G1/REST/CASP3/HLA-F/TREM2/GPNMB/ADAM8/MDK/MAP3K11/HYOU1/LRP1/SNX6/LGMN/AKT1/CHP1/NUPR1/ARRB2/GRN/GPI/TYROBP/EGLN2/APOE/CTSZ/ITGB2/G6PD	33
GO:0046916	cellular transition metal ion homeostasis	18/757	115/18722	8.16E-07	3.54E-05	2.73E-05	ATP13A2/S100A9/SLC30A1/ARF1/SLC39A7/SLC31A2/SLC31A1/ATP6V1G1/NCOA4/SLC39A13/CYB561A3/FTH1/MT2A/MT1A/ATP6V0D1/SLC46A1/FTL/ATP6AP1	18
GO:0045088	regulation of innate immune response	26/757	218/18722	8.29E-07	3.55E-05	2.73E-05	ISG15/SLAMF8/FCGR2B/CR1/ERAP1/HLA-F/HLA-A/HLA-E/HLA-B/TREM2/NCF1/ADAM8/NR1H3/SPI1/SERPING1/LAG3/PTPN6/CLEC7A/LAMP1/ARRB2/LGALS9/IFI35/GRN/TYROBP/APOE/VSIG4	26
GO:0002468	dendritic cell antigen processing and presentation	7/757	15/18722	8.32E-07	3.55E-05	2.73E-05	FCGR2B/CD74/HLA-DRA/HLA-DRB1/FGL2/CLEC4A/CD68	7
GO:0016042	lipid catabolic process	33/757	320/18722	8.58E-07	3.60E-05	2.77E-05	LYPLA2/FUCA1/PPT1/SCP2/GBA/HADHB/IDH1/CYP27A1/SRD5A3/SPP1/HEXB/GM2A/PLA2G7/ASAH1/ENPP2/SLC27A4/LIPA/SMPD1/BSCL2/PLBD1/LRP1/PCK2/GALC/AKT1/HEXA/GDE1/PLA2G15/ACADVL/THRA/ACOX1/APOE/APOC1/NAGA	33
GO:0098754	detoxification	21/757	152/18722	8.59E-07	3.60E-05	2.77E-05	PRXL2B/PRDX1/S100A9/MGST3/SLC30A1/GPX3/GSTK1/ALDH1A1/PRXL2C/TXN/PRXL2A/GSTO1/SLC22A18/CAT/FBLN5/SELENOS/MT2A/MT1A/RALBP1/APOE/SRXN1	21
GO:1905897	regulation of response to endoplasmic reticulum stress	15/757	82/18722	8.77E-07	3.61E-05	2.78E-05	TXNDC12/FCGR2B/BAG6/BAK1/GRINA/CREB3/NR1H3/HYOU1/TMBIM6/ERP29/SELENOS/NUPR1/DDRGK1/SERINC3/BCAP31	15
GO:0032963	collagen metabolic process	17/757	104/18722	8.78E-07	3.61E-05	2.78E-05	CTSS/ADAM15/EMILIN1/PLOD3/CTSB/CTSL/ENG/VIM/ITGB1/RGCC/MMP14/FURIN/MMP2/ARRB2/PEPD/CST3/MMP9	17
GO:0043903	regulation of biological process involved in symbiotic interaction	14/757	72/18722	9.37E-07	3.82E-05	2.94E-05	CHMP3/CHMP2B/CD74/HLA-DRB1/SNX3/FUCA2/LY6E/IFITM2/IFITM1/IFITM3/CD4/LGALS9/P4HB/LGALS1	14
GO:0032386	regulation of intracellular transport	34/757	337/18722	9.71E-07	3.93E-05	3.02E-05	ATP13A2/PINK1/SFN/SCP2/LEPROT/SH3GLB1/ARF1/ERLEC1/CHMP3/CAMK1/DAB2/REEP5/YIPF5/SNX3/BNIP3L/TXN/STOM/SAR1A/CD81/OS9/LAMP1/IFI27/CHP1/ANXA2/OAZ2/MAPK3/DERL2/RAB11B/NUCB1/ITGB2/MSN/SNX12/BCAP31/EMD	34
GO:0036293	response to decreased oxygen levels	33/757	322/18722	9.87E-07	3.96E-05	3.05E-05	ENO1/AGTRAP/PLOD1/PINK1/ADAM15/FAM162A/PLOD2/CD38/REST/CASP3/TREM2/BNIP3L/PLAU/ADAM8/LDHA/CAT/VEGFB/UCP2/CASP1/HYOU1/TMBIM6/HSP90B1/RGCC/MMP14/AKT1/MMP2/NOL3/CYBA/BECN1/P4HB/EGLN2/PGK1/IRAK1	33
GO:0000041	transition metal ion transport	17/757	105/18722	1.01E-06	4.00E-05	3.08E-05	SLC39A1/SLC30A1/STEAP3/MELTF/ATOX1/SLC39A7/SLC31A2/SLC31A1/SLC39A13/FTH1/B2M/SLC46A1/MCOLN1/RAB11B/ATP13A1/FTL/TCN2	17
GO:0052548	regulation of endopeptidase activity	40/757	432/18722	1.01E-06	4.00E-05	3.08E-05	ATP13A2/SFN/IFI6/LAPTM5/APH1A/S100A9/NCSTN/CR1/ARL6IP5/FAM162A/LXN/RARRES1/REST/BAK1/VCP/CTSD/SERPING1/CASP1/APLP2/GAPDH/CLEC7A/TMED10/LGMN/AKT1/SPINT1/ANXA2/CTSH/FURIN/ARL6IP1/NOL3/ARRB2/LGALS9/TIMP2/BST2/GPI/SPINT2/CST3/MMP9/CSTB/BCAP31	40
GO:0050672	negative regulation of lymphocyte proliferation	15/757	83/18722	1.03E-06	4.03E-05	3.10E-05	TNFRSF14/FCGR2B/CR1/CASP3/HLA-DRB1/GPNMB/IL2RA/PTPN6/LGALS9/PRKAR1A/TYROBP/IL4I1/LILRB2/LILRB4/VSIG4	15
GO:0002704	negative regulation of leukocyte mediated immunity	13/757	63/18722	1.12E-06	4.36E-05	3.35E-05	FCGR2B/CR1/HLA-F/HLA-A/HLA-E/HLA-B/SPI1/PTPN6/ARRB2/LGALS9/BST2/IL4I1/LILRB4	13
GO:0016482	cytosolic transport	22/757	168/18722	1.20E-06	4.61E-05	3.55E-05	VAMP3/LAPTM5/ACTR2/DCTN1/CHMP3/DAB2/SNX3/VPS26A/TBC1D10C/CLN5/LAMP1/SNX6/VTI1B/EMP2/MAPK3/RILP/BECN1/SNX5/SYS1/RAB9A/MSN/SNX12	22
GO:0032945	negative regulation of mononuclear cell proliferation	15/757	84/18722	1.21E-06	4.61E-05	3.55E-05	TNFRSF14/FCGR2B/CR1/CASP3/HLA-DRB1/GPNMB/IL2RA/PTPN6/LGALS9/PRKAR1A/TYROBP/IL4I1/LILRB2/LILRB4/VSIG4	15
GO:0002764	immune response-regulating signaling pathway	42/757	468/18722	1.24E-06	4.69E-05	3.61E-05	THEMIS2/LAPTM5/GBP1/CTSS/FCER1G/FCGR2B/CR1/CD28/CD47/CD200R1/EIF2B5/TNIP2/CD38/CD14/HLA-A/BAG6/HLA-DRB1/HLA-DQB1/HLA-DPB1/TREM2/LY96/CD81/NR1H3/SLC15A3/PTPN6/CLEC7A/LACC1/LGALS3/SPG21/CD276/CTSH/CMTM3/CYBA/ARRB2/IFI35/DUSP3/COLEC12/GPR108/TYROBP/LILRB2/LILRB4/IRAK1	42
GO:0030970	retrograde protein transport, ER to cytosol	9/757	29/18722	1.33E-06	4.92E-05	3.79E-05	ERLEC1/AUP1/VCP/OS9/HSP90B1/SELENOS/DERL2/HM13/BCAP31	9
GO:1903513	endoplasmic reticulum to cytosol transport	9/757	29/18722	1.33E-06	4.92E-05	3.79E-05	ERLEC1/AUP1/VCP/OS9/HSP90B1/SELENOS/DERL2/HM13/BCAP31	9
GO:1903902	positive regulation of viral life cycle	9/757	29/18722	1.33E-06	4.92E-05	3.79E-05	CHMP3/CHMP2B/CD74/HLA-DRB1/CD4/LGALS9/P4HB/CD209/LGALS1	9
GO:0002831	regulation of response to biotic stimulus	33/757	327/18722	1.39E-06	5.10E-05	3.93E-05	ISG15/SLAMF8/FCGR2B/CR1/ERAP1/HLA-F/HLA-A/HLA-E/HLA-B/HLA-DRB1/TREM2/NCF1/FGL2/LY96/ADAM8/NR1H3/SPI1/SERPING1/LAG3/PTPN6/CLEC7A/PCBP2/LAMP1/MAPK3/CYBA/ARRB2/LGALS9/IFI35/GRN/TYROBP/APOE/IL4I1/VSIG4	33
GO:0030433	ubiquitin-dependent ERAD pathway	15/757	85/18722	1.41E-06	5.15E-05	3.96E-05	FBXO6/ERLEC1/AUP1/CANX/BAG6/TMUB1/VCP/MAN1B1/OS9/HSP90B1/SELENOS/DERL2/CALR/FOXRED2/BCAP31	15
GO:0019377	glycolipid catabolic process	7/757	16/18722	1.43E-06	5.16E-05	3.97E-05	FUCA1/GBA/HEXB/GM2A/GALC/HEXA/NAGA	7
GO:0016485	protein processing	26/757	225/18722	1.52E-06	5.38E-05	4.14E-05	ENO1/TMEM59/APH1A/CTSS/NCSTN/PSEN2/MELTF/CASP3/BAK1/CTSL/SRGN/PLAU/ADAM8/CASP1/CLN5/MMP14/LGMN/CTSH/FURIN/NOL3/ACE/HM13/CTSZ/ATP6AP2/SNX12/PGK1	26
GO:0030100	regulation of endocytosis	25/757	211/18722	1.52E-06	5.38E-05	4.14E-05	PPT1/ARF1/WDR54/AP2M1/LRPAP1/DAB2/CD14/TREM2/DLL1/TOR1A/CD151/SMPD1/NR1H3/CD63/LRP1/ARF6/LGALS3/B2M/ANXA2/ARRB2/RAB5C/APOE/APOC1/CALM3/SNX12	25
GO:0002253	activation of immune response	36/757	375/18722	1.52E-06	5.38E-05	4.14E-05	C1QA/C1QC/C1QB/THEMIS2/LAPTM5/GBP1/FCER1G/FCGR2B/CFH/CR1/CD28/CD47/EIF2B5/CD38/HLA-A/BAG6/C2/HLA-DRB1/HLA-DQB1/HLA-DPB1/TREM2/CD81/CD59/SERPING1/PTPN6/CLEC7A/RGCC/LGALS3/SPG21/CD276/CMTM3/DUSP3/CFD/TYROBP/LILRB4/VSIG4	36
GO:1905517	macrophage migration	12/757	55/18722	1.55E-06	5.43E-05	4.18E-05	SLAMF8/EMILIN1/CD200R1/TREM2/CD81/MDK/CD9/TRPV4/MMP14/LGALS3/MAPK3/MIF	12
GO:0071677	positive regulation of mononuclear cell migration	13/757	65/18722	1.64E-06	5.66E-05	4.36E-05	TNFRSF14/ITGA4/CCR1/CD47/CXCL10/PLA2G7/CREB3/ADAM8/SPI1/LGALS3/LGMN/LGALS9/CALR	13
GO:0002703	regulation of leukocyte mediated immunity	26/757	226/18722	1.65E-06	5.66E-05	4.36E-05	FCGR2B/CR1/CD28/HLA-F/HLA-A/HLA-E/HLA-B/HLA-DRA/HLA-DRB1/TREM2/CD81/SPI1/LAG3/PTPN6/CLEC7A/LAMP1/B2M/FES/ARRB2/TNFSF13/LGALS9/BST2/TYROBP/IL4I1/LILRB4/ITGB2	26
GO:0046598	positive regulation of viral entry into host cell	6/757	11/18722	1.66E-06	5.66E-05	4.36E-05	CD74/HLA-DRB1/CD4/LGALS9/P4HB/LGALS1	6
GO:0075294	positive regulation by symbiont of entry into host	6/757	11/18722	1.66E-06	5.66E-05	4.36E-05	CD74/HLA-DRB1/CD4/LGALS9/P4HB/LGALS1	6
GO:1901136	carbohydrate derivative catabolic process	22/757	172/18722	1.79E-06	6.04E-05	4.65E-05	FBXO6/FUCA1/GBA/HEXB/GNPDA1/GM2A/FUCA2/GUSB/ALDH1A1/CTSL/MAN1B1/GNS/GALC/HEXA/AMDHD2/NAGLU/SGSH/CST3/ADA2/NAGA/TYMP/IDS	22
GO:0051346	negative regulation of hydrolase activity	36/757	379/18722	1.95E-06	6.55E-05	5.04E-05	SFN/IFI6/ECM1/F11R/CR1/LXN/RARRES1/PPP1R11/SLC27A4/PTPA/SERPING1/APLP2/GAPDH/TMBIM6/LRP1/TMED2/LGALS3/TMED10/AKT1/GCHFR/SPINT1/CHP1/ANXA2/FURIN/ARL6IP1/NOL3/ARRB2/PPP1R9B/TIMP2/BST2/GPI/SPINT2/APOC1/CST3/MMP9/CSTB	36
GO:0002688	regulation of leukocyte chemotaxis	18/757	122/18722	1.97E-06	6.58E-05	5.06E-05	NBL1/SLAMF8/CCR1/BST1/CXCL10/CD74/PLA2G7/CREB3/MDK/SPI1/VEGFB/TRPV4/LGMN/MAPK3/LGALS9/CALR/MIF/MPP1	18
GO:1990778	protein localization to cell periphery	33/757	333/18722	2.08E-06	6.88E-05	5.29E-05	VAMP3/TMEM59/GBP1/S100A10/RAB13/F11R/VAMP5/TMEM150A/TMBIM1/ARL6IP5/AP2M1/DAB2/TSPAN17/TREM2/GOLGA7/ITGB1/CD81/LIN7C/LRP1/STAC3/TMED2/MMP14/ARF6/LGALS3/VTI1B/AKT1/ANXA2/EMP2/PPP1R9B/SLC9A3R1/BSG/RAB8A/SYS1	33
GO:0001906	cell killing	23/757	188/18722	2.28E-06	7.48E-05	5.76E-05	PRDX1/FCGR2B/CFH/HLA-F/HLA-A/HLA-E/HLA-B/HLA-DRA/HLA-DRB1/CD59/SPI1/CTSC/GAPDH/LAG3/PTPN6/CLEC7A/LAMP1/B2M/CTSH/EMP2/ARRB2/LGALS9/TYROBP	23
GO:0045591	positive regulation of regulatory T cell differentiation	7/757	17/18722	2.34E-06	7.60E-05	5.85E-05	CR1/HLA-DRA/HLA-DRB1/LGALS9/IL4I1/LILRB2/LILRB4	7
GO:0042130	negative regulation of T cell proliferation	13/757	67/18722	2.35E-06	7.60E-05	5.85E-05	TNFRSF14/CR1/CASP3/HLA-DRB1/GPNMB/IL2RA/PTPN6/LGALS9/PRKAR1A/IL4I1/LILRB2/LILRB4/VSIG4	13
GO:0045807	positive regulation of endocytosis	16/757	100/18722	2.46E-06	7.90E-05	6.08E-05	PPT1/ARF1/AP2M1/DAB2/CD14/TREM2/DLL1/TOR1A/CD151/SMPD1/CD63/LRP1/B2M/ANXA2/ARRB2/APOE	16
GO:0032527	protein exit from endoplasmic reticulum	11/757	48/18722	2.52E-06	8.07E-05	6.21E-05	ERLEC1/AUP1/VCP/SAR1A/CD81/OS9/HSP90B1/SELENOS/DERL2/HM13/BCAP31	11
GO:0006643	membrane lipid metabolic process	24/757	203/18722	2.54E-06	8.08E-05	6.22E-05	FUCA1/PPT1/CERS2/GBA/SCCPDH/HEXB/GM2A/SERINC1/GAL3ST4/ASAH1/ENPP2/GPAA1/GBGT1/PSAP/SMPD1/ALDH3B1/GLTP/GALC/HEXA/PLA2G15/PIGS/SERINC3/PIGT/NAGA	24
GO:0007035	vacuolar acidification	8/757	24/18722	2.85E-06	8.97E-05	6.91E-05	PPT1/ATP6V0E1/TMEM106B/TCIRG1/CLN5/ATP6V0D1/GRN/ATP6AP2	8
GO:0070664	negative regulation of leukocyte proliferation	15/757	90/18722	2.99E-06	9.35E-05	7.20E-05	TNFRSF14/FCGR2B/CR1/CASP3/HLA-DRB1/GPNMB/IL2RA/PTPN6/LGALS9/PRKAR1A/TYROBP/IL4I1/LILRB2/LILRB4/VSIG4	15
GO:0001913	T cell mediated cytotoxicity	11/757	49/18722	3.14E-06	9.76E-05	7.52E-05	FCGR2B/HLA-F/HLA-A/HLA-E/HLA-B/HLA-DRA/HLA-DRB1/CTSC/B2M/CTSH/EMP2	11
GO:2001233	regulation of apoptotic signaling pathway	34/757	356/18722	3.33E-06	0.000102318	7.88E-05	ENO1/PINK1/IFI6/TXNDC12/S100A9/PEA15/SLC35F6/TMBIM1/CD74/TREM2/GRINA/CREB3/CTSC/HYOU1/TMBIM6/ERP29/LGALS3/AKT1/PDIA3/CTSH/SELENOS/TNFRSF12A/NUPR1/NOL3/ARRB2/TNFSF12/BECN1/SLC9A3R1/P4HB/SERINC3/MMP9/PTTG1IP/MIF/BCAP31	34
GO:0051604	protein maturation	30/757	294/18722	3.33E-06	0.000102318	7.88E-05	ENO1/TMEM59/APH1A/CTSS/NCSTN/PSEN2/NFU1/MELTF/CASP3/TSPAN17/BAK1/CTSL/SRGN/PLAU/ADAM8/CASP1/CLN5/MMP14/LGMN/CTSH/FURIN/NOL3/ACE/CALR/HM13/CTSZ/LMF2/ATP6AP2/SNX12/PGK1	30
GO:0002699	positive regulation of immune effector process	26/757	235/18722	3.43E-06	0.000104606	8.05E-05	TNFRSF14/LAPTM5/CR1/CD28/CD74/HLA-F/HLA-A/HLA-E/HLA-B/HLA-DRA/HLA-DRB1/HLA-DMB/TREM2/CD81/SPI1/LAG3/CLEC7A/LACC1/LAMP1/B2M/FES/TNFSF13/LGALS9/GPI/TYROBP/ITGB2	26
GO:0009135	purine nucleoside diphosphate metabolic process	16/757	103/18722	3.66E-06	0.000110284	8.49E-05	ENO1/GUK1/HK3/AK3/PRXL2C/PGAM1/LDHA/GAPDH/TPI1/PKM/NUPR1/ALDOA/GPI/PFKL/PGK1/MPP1	16
GO:0009179	purine ribonucleoside diphosphate metabolic process	16/757	103/18722	3.66E-06	0.000110284	8.49E-05	ENO1/GUK1/HK3/AK3/PRXL2C/PGAM1/LDHA/GAPDH/TPI1/PKM/NUPR1/ALDOA/GPI/PFKL/PGK1/MPP1	16
GO:0019221	cytokine-mediated signaling pathway	41/757	472/18722	3.75E-06	0.000112371	8.65E-05	ISG15/TNFRSF14/LAPTM5/ECM1/FCER1G/ADIPOR1/CCR1/CCR5/TNIP2/CXCL9/CXCL10/CD74/AGPAT1/TREM2/AGPAT2/IL2RA/IFITM2/IFITM1/IFITM3/TOLLIP/NR1H3/SPI1/CASP1/CD4/PTPN6/TNFSF13B/IFI27/AKT1/MAPK3/TRADD/NOL3/CCL23/CCL18/P4HB/LILRB2/LILRB4/IL10RB/IFNAR1/PLP2/IL2RG/IRAK1	41
GO:0002381	immunoglobulin production involved in immunoglobulin-mediated immune response	13/757	70/18722	3.92E-06	0.000116787	8.99E-05	CD28/HLA-DRA/HLA-DRB1/HLA-DQA1/HLA-DQB1/HLA-DQA2/HLA-DMB/HLA-DMA/HLA-DOA/HLA-DPA1/HLA-DPB1/B2M/TNFSF13	13
GO:0016052	carbohydrate catabolic process	20/757	154/18722	4.13E-06	0.000122002	9.39E-05	ENO1/PGD/SCARB2/HEXB/GM2A/HK3/GUSB/PRXL2C/PGAM1/LDHA/GAPDH/TPI1/PKM/NUPR1/ALDOA/GAA/GPI/PFKL/NAGA/PGK1	20
GO:0045824	negative regulation of innate immune response	13/757	71/18722	4.63E-06	0.000136026	0.000104718	ISG15/SLAMF8/CR1/HLA-F/HLA-A/HLA-E/HLA-B/NR1H3/SERPING1/ARRB2/LGALS9/GRN/VSIG4	13
GO:0001910	regulation of leukocyte mediated cytotoxicity	14/757	82/18722	4.74E-06	0.0001385	0.000106623	FCGR2B/HLA-F/HLA-A/HLA-E/HLA-B/HLA-DRA/HLA-DRB1/SPI1/LAG3/LAMP1/B2M/ARRB2/LGALS9/TYROBP	14
GO:0009185	ribonucleoside diphosphate metabolic process	16/757	106/18722	5.37E-06	0.000155823	0.000119959	ENO1/GUK1/HK3/AK3/PRXL2C/PGAM1/LDHA/GAPDH/TPI1/PKM/NUPR1/ALDOA/GPI/PFKL/PGK1/MPP1	16
GO:0097066	response to thyroid hormone	8/757	26/18722	5.62E-06	0.000162263	0.000124916	CTSS/GBA/AKR1B1/CTSB/CTSL/ANXA2/CTSH/GAS2L1	8
GO:2001198	regulation of dendritic cell differentiation	6/757	13/18722	5.76E-06	0.000165196	0.000127174	FCGR2B/HLA-B/TMEM176B/TMEM176A/LGALS9/LILRB2	6
GO:0055094	response to lipoprotein particle	9/757	34/18722	5.81E-06	0.000165686	0.000127552	FCER1G/TREM2/ITGB1/CD81/CD9/AKT1/CD68/APOE/ITGB2	9
GO:0005996	monosaccharide metabolic process	27/757	257/18722	5.95E-06	0.000168519	0.000129732	ENO1/H6PD/PGD/FUCA1/ADIPOR1/SLC45A3/MAN2B2/HK3/FUCA2/AKR1B1/FABP5/GSTO1/GAPDH/TPI1/PCK2/AKT1/ARPP19/SELENOS/ALDOA/BCKDK/IGFBP4/GAA/MAN2B1/GPI/PFKL/PGK1/G6PD	27
GO:0031348	negative regulation of defense response	27/757	258/18722	6.39E-06	0.000180083	0.000138635	ISG15/GBA/SLAMF8/FCGR2B/CR1/CD200R1/HLA-F/HLA-A/HLA-E/HLA-B/HLA-DRB1/TREM2/FGL2/IL2RA/MDK/NR1H3/SERPING1/PCBP2/FURIN/SELENOS/ARRB2/LGALS9/GRN/ACP5/APOE/SIGLEC10/VSIG4	27
GO:0043123	positive regulation of I-kappaB kinase/NF-kappaB signaling	22/757	186/18722	6.55E-06	0.000183391	0.000141181	PINK1/RHOC/ECM1/S100A4/SHISA5/TNIP2/CXXC5/CD74/HLA-DRB1/CASP1/GAPDH/CD4/CLEC7A/TRADD/LGALS9/TMEM101/CANT1/SECTM1/C18orf32/BST2/LGALS1/IRAK1	22
GO:0002832	negative regulation of response to biotic stimulus	16/757	108/18722	6.87E-06	0.000191289	0.000147262	ISG15/SLAMF8/CR1/HLA-F/HLA-A/HLA-E/HLA-B/FGL2/NR1H3/SERPING1/PCBP2/ARRB2/LGALS9/GRN/IL4I1/VSIG4	16
GO:0031343	positive regulation of cell killing	12/757	63/18722	7.00E-06	0.000193795	0.000149191	HLA-F/HLA-A/HLA-E/HLA-B/HLA-DRA/HLA-DRB1/SPI1/LAG3/CLEC7A/LAMP1/B2M/TYROBP	12
GO:0002707	negative regulation of lymphocyte mediated immunity	11/757	53/18722	7.08E-06	0.000194756	0.000149931	FCGR2B/CR1/HLA-F/HLA-A/HLA-E/HLA-B/PTPN6/ARRB2/LGALS9/IL4I1/LILRB4	11
GO:0032102	negative regulation of response to external stimulus	37/757	420/18722	8.10E-06	0.000221575	0.000170577	ISG15/NBL1/CERS2/GBA/SLAMF8/FCGR2B/CR1/NENF/CD200R1/SPP1/HLA-F/HLA-A/HLA-E/HLA-B/HLA-DRB1/TREM2/FGL2/IL2RA/PLAU/MDK/NR1H3/SERPING1/CORO1B/CD9/PCBP2/ANXA2/FURIN/SELENOS/ARRB2/LGALS9/DUSP3/GRN/ACP5/APOE/SIGLEC10/MIF/VSIG4	37
GO:1990266	neutrophil migration	17/757	122/18722	8.32E-06	0.000226321	0.000174231	S100A9/SLAMF8/FCER1G/WDR1/BST1/CXCL9/CXCL10/CD74/ADAM8/MDK/LGALS3/CCL23/CCL18/BSG/ITGB2/CD99/MPP1	17
GO:0002577	regulation of antigen processing and presentation	7/757	20/18722	8.40E-06	0.000227028	0.000174775	FCGR2B/CD74/HLA-DOA/TREM2/FGL2/CD68/LILRB2	7
GO:0097530	granulocyte migration	19/757	148/18722	8.46E-06	0.000227443	0.000175094	S100A9/SLAMF8/FCER1G/WDR1/BST1/CXCL9/CXCL10/CD74/ADAM8/MDK/TRPV4/LGALS3/MAPK3/CCL23/CCL18/BSG/ITGB2/CD99/MPP1	19
GO:0006968	cellular defense response	11/757	54/18722	8.57E-06	0.000229072	0.000176349	CCR5/CXCL9/NCF1/LY96/ITGB1/TCIRG1/BECN1/CD300C/LGALS3BP/TYROBP/LILRB2	11
GO:0045862	positive regulation of proteolysis	34/757	372/18722	8.63E-06	0.000229466	0.000176652	ENO1/PINK1/LAPTM5/APH1A/S100A9/GBA/NCSTN/CR1/ARL6IP5/FAM162A/MELTF/REST/DAB2/BAG6/BAK1/TREM2/ADAM9/VCP/ADAM8/CTSD/CTSC/CASP1/CLEC7A/MMP14/LGMN/AKT1/CTSH/FURIN/NUPR1/LGALS9/GRN/APOE/DDRGK1/BCAP31	34
GO:0010038	response to metal ion	34/757	373/18722	9.14E-06	0.000241628	0.000186014	ATP13A2/C1QA/SLC25A24/NCSTN/SLC30A1/EIF2B5/CASP3/CD14/SPARC/NCF1/ADAM9/ANXA7/ANXA11/SMPD1/CAT/SLC39A13/TCIRG1/LGMN/AKT1/CRIP1/B2M/MAPK3/MT2A/MT1A/CPNE2/BECN1/CYB5A/BSG/MCOLN1/CALR/GPI/CALM3/MMP9/G6PD	34
GO:0006091	generation of precursor metabolites and energy	41/757	490/18722	9.33E-06	0.000245268	0.000188816	ENO1/H6PD/PGD/PINK1/GBA/IDH1/UQCRC1/GYG1/P4HA2/GNPDA1/HK3/NCF1/AKR1B1/VCP/PRXL2C/AIFM2/PGAM1/LDHA/CAT/FDX1/GAPDH/TPI1/TRPV4/ALDH2/AKT1/PKM/SELENOS/NUPR1/ALDOA/CYBA/ACADVL/ACOX1/GAA/ME2/CYB5A/GPI/IL10RB/IFNAR1/PFKL/PGK1/G6PD	41
GO:0030098	lymphocyte differentiation	34/757	374/18722	9.68E-06	0.000250369	0.000192743	GBA/SLAMF8/FCER1G/FCGR2B/CR1/ITGA4/CD28/CD74/HLA-DRA/HLA-DRB1/HLA-DOA/BAK1/DLL1/FGL2/CTSL/IL2RA/ITGB1/ADAM8/MDK/SPI1/TCIRG1/LAG3/CD4/PTPN6/TNFSF13B/MMP14/B2M/LGALS9/CLPTM1/KDELR1/IL4I1/LILRB2/LILRB4/LGALS1	34
GO:0071402	cellular response to lipoprotein particle stimulus	9/757	36/18722	9.70E-06	0.000250369	0.000192743	FCER1G/TREM2/ITGB1/CD81/CD9/AKT1/CD68/APOE/ITGB2	9
GO:0044088	regulation of vacuole organization	10/757	45/18722	9.71E-06	0.000250369	0.000192743	PINK1/SH3GLB1/ADPRH/SCARB2/TMEM106B/RAB1B/ANXA2/NUPR1/BECN1/GRN	10
GO:0046479	glycosphingolipid catabolic process	6/757	14/18722	9.74E-06	0.000250369	0.000192743	GBA/HEXB/GM2A/GALC/HEXA/NAGA	6
GO:0048524	positive regulation of viral process	12/757	65/18722	9.82E-06	0.00025108	0.000193291	CHMP3/CD28/CHMP2B/CD74/LARP1/HLA-DRB1/STOM/CD4/LGALS9/P4HB/CD209/LGALS1	12
GO:0070665	positive regulation of leukocyte proliferation	19/757	150/18722	1.03E-05	0.000261864	0.000201593	CD28/BST1/CD38/CD74/HLA-A/HLA-E/HLA-DMB/HLA-DPA1/HLA-DPB1/IL2RA/CD81/TNFSF13B/CD276/MAPK3/LGALS9/CD209/BST2/LILRB2/MIF	19
GO:0097237	cellular response to toxic substance	17/757	124/18722	1.04E-05	0.000262083	0.000201762	PRXL2B/PINK1/PRDX1/S100A9/MGST3/GPX3/GSTK1/ALDH1A1/PRXL2C/TXN/PRXL2A/GSTO1/CAT/FBLN5/SELENOS/APOE/SRXN1	17
GO:0032801	receptor catabolic process	8/757	28/18722	1.04E-05	0.000262083	0.000201762	LAPTM5/SH3GLB1/CAPN1/LGMN/ANXA2/FURIN/BECN1/APOE	8
GO:0050792	regulation of viral process	20/757	164/18722	1.08E-05	0.000270071	0.000207911	ISG15/CHMP3/CD28/CHMP2B/CD74/LARP1/HLA-DRB1/SNX3/DYNLT1/LY6E/STOM/IFITM2/IFITM1/IFITM3/CD4/LGALS9/P4HB/CD209/BST2/LGALS1	20
GO:0007249	I-kappaB kinase/NF-kappaB signaling	28/757	281/18722	1.10E-05	0.00027361	0.000210635	PINK1/RHOC/ECM1/S100A4/AZI2/SHISA5/TNIP2/CXXC5/CD74/HLA-DRB1/TREM2/CARD19/CASP1/GAPDH/CD4/CLEC7A/AKT1/TRADD/LGALS9/TMEM101/CANT1/SECTM1/C18orf32/BST2/LILRB4/DDRGK1/LGALS1/IRAK1	28
GO:0006664	glycolipid metabolic process	15/757	100/18722	1.14E-05	0.000281175	0.000216459	FUCA1/GBA/SCCPDH/HEXB/GM2A/GAL3ST4/GPAA1/GBGT1/SMPD1/GLTP/GALC/HEXA/PIGS/PIGT/NAGA	15
GO:0045851	pH reduction	10/757	46/18722	1.20E-05	0.000294754	0.000226913	PPT1/SLAMF8/ATP6V0E1/TMEM106B/TCIRG1/CLN5/ATP6V0D1/GRN/ATP6AP2/ATP6AP1	10
GO:0046514	ceramide catabolic process	7/757	21/18722	1.22E-05	0.00029664	0.000228364	GBA/HEXB/GM2A/ASAH1/GALC/HEXA/NAGA	7
GO:0019318	hexose metabolic process	25/757	237/18722	1.22E-05	0.00029664	0.000228364	ENO1/H6PD/FUCA1/ADIPOR1/SLC45A3/MAN2B2/HK3/FUCA2/AKR1B1/FABP5/GAPDH/TPI1/PCK2/AKT1/ARPP19/SELENOS/ALDOA/BCKDK/IGFBP4/GAA/MAN2B1/GPI/PFKL/PGK1/G6PD	25
GO:0001912	positive regulation of leukocyte mediated cytotoxicity	11/757	56/18722	1.24E-05	0.000300478	0.00023132	HLA-F/HLA-A/HLA-E/HLA-B/HLA-DRA/HLA-DRB1/SPI1/LAG3/LAMP1/B2M/TYROBP	11
GO:0098869	cellular oxidant detoxification	15/757	101/18722	1.28E-05	0.000308389	0.00023741	PRXL2B/PRDX1/S100A9/MGST3/GPX3/GSTK1/PRXL2C/TXN/PRXL2A/GSTO1/CAT/FBLN5/SELENOS/APOE/SRXN1	15
GO:1903509	liposaccharide metabolic process	15/757	101/18722	1.28E-05	0.000308389	0.00023741	FUCA1/GBA/SCCPDH/HEXB/GM2A/GAL3ST4/GPAA1/GBGT1/SMPD1/GLTP/GALC/HEXA/PIGS/PIGT/NAGA	15
GO:0006979	response to oxidative stress	38/757	446/18722	1.31E-05	0.000314136	0.000241834	ATP13A2/PINK1/SELENON/PRDX1/SLC25A24/IDH1/ARL6IP5/CD38/REST/CASP3/SELENOP/GPX3/BAK1/TREM2/NCF1/ADAM9/NAPRT/TXN/TOR1A/AIFM2/LDHA/CAT/ALDH3B1/UCP2/MMP14/FBLN5/AKT1/SELENOS/MAPK3/MMP2/NOL3/BECN1/NFE2L1/P4HB/APOE/SRXN1/MMP9/G6PD	38
GO:0046031	ADP metabolic process	14/757	90/18722	1.45E-05	0.000343779	0.000264655	ENO1/HK3/AK3/PRXL2C/PGAM1/LDHA/GAPDH/TPI1/PKM/NUPR1/ALDOA/GPI/PFKL/PGK1	14
GO:0033619	membrane protein proteolysis	11/757	57/18722	1.48E-05	0.000349905	0.00026937	APH1A/NCSTN/PSEN2/ERAP1/ADAM9/ADAM8/CTSH/FURIN/TIMP2/APOE/HM13	11
GO:0002706	regulation of lymphocyte mediated immunity	20/757	168/18722	1.55E-05	0.00036413	0.000280321	FCGR2B/CR1/CD28/HLA-F/HLA-A/HLA-E/HLA-B/HLA-DRA/HLA-DRB1/TREM2/CD81/LAG3/PTPN6/LAMP1/B2M/ARRB2/TNFSF13/LGALS9/IL4I1/LILRB4	20
GO:1905146	lysosomal protein catabolic process	6/757	15/18722	1.57E-05	0.000367099	0.000282607	ATP13A2/GBA/TMEM106B/TPP1/LRP1/LAMP2	6
GO:0046686	response to cadmium ion	12/757	68/18722	1.59E-05	0.000370208	0.000285	SLC30A1/SPARC/NCF1/CAT/AKT1/B2M/MAPK3/MT2A/MT1A/CYB5A/GPI/MMP9	12
GO:0002819	regulation of adaptive immune response	21/757	183/18722	1.68E-05	0.000390558	0.000300667	TNFRSF14/CD48/FCGR2B/CR1/CD28/HLA-F/HLA-A/HLA-E/HLA-B/HLA-DRA/HLA-DRB1/TREM2/CD81/CD4/PTPN6/CLEC7A/TNFSF13B/B2M/TNFSF13/IL4I1/LILRB4	21
GO:1990748	cellular detoxification	16/757	116/18722	1.74E-05	0.000400969	0.000308681	PRXL2B/PRDX1/S100A9/MGST3/GPX3/GSTK1/ALDH1A1/PRXL2C/TXN/PRXL2A/GSTO1/CAT/FBLN5/SELENOS/APOE/SRXN1	16
GO:1903076	regulation of protein localization to plasma membrane	15/757	104/18722	1.84E-05	0.000422659	0.000325379	TMEM59/GBP1/TMBIM1/AP2M1/DAB2/TREM2/ITGB1/LRP1/STAC3/MMP14/ARF6/LGALS3/VTI1B/AKT1/PPP1R9B	15
GO:0050727	regulation of inflammatory response	34/757	386/18722	1.88E-05	0.000429439	0.000330599	S100A9/GBA/SLAMF8/FCGR2B/CD28/CD47/CD200R1/BST1/HLA-E/HLA-DRB1/TREM2/PLA2G7/NCF1/ZYX/IL2RA/ADAM8/CD81/MDK/NR1H3/CTSC/CASP1/TRPV4/LACC1/PSMA6/FURIN/SELENOS/NUPR1/TRADD/IFI35/GRN/ACP5/APOE/SIGLEC10/MMP9	34
GO:0072676	lymphocyte migration	16/757	117/18722	1.94E-05	0.00044092	0.000339437	TNFRSF14/ECM1/GBA/F11R/ITGA4/CD200R1/CXCL10/ADAM8/ITGB7/AKT1/HSD3B7/CXCL16/CCL23/CCL18/CD99/MSN	16
GO:0006096	glycolytic process	13/757	81/18722	2.06E-05	0.000464458	0.000357557	ENO1/HK3/PRXL2C/PGAM1/LDHA/GAPDH/TPI1/PKM/NUPR1/ALDOA/GPI/PFKL/PGK1	13
GO:0030641	regulation of cellular pH	13/757	81/18722	2.06E-05	0.000464458	0.000357557	PPT1/SLAMF8/ATP6V0E1/TMEM106B/TCIRG1/LACC1/CLN5/CHP1/MAPK3/ATP6V0D1/GRN/ATP6AP2/ATP6AP1	13
GO:0002291	T cell activation via T cell receptor contact with antigen bound to MHC molecule on antigen presenting cell	5/757	10/18722	2.27E-05	0.000506307	0.000389775	HLA-DMB/FGL2/CD81/LGALS3/LGALS9	5
GO:0016139	glycoside catabolic process	5/757	10/18722	2.27E-05	0.000506307	0.000389775	FUCA1/GBA/FUCA2/GUSB/NAGA	5
GO:0051402	neuron apoptotic process	25/757	246/18722	2.30E-05	0.000511633	0.000393875	PINK1/PPT1/GBA/NCSTN/FAM162A/CASP3/TREM2/ADAM8/MDK/MAP3K11/HYOU1/GAPDH/LRP1/SNX6/LGMN/NUPR1/ARRB2/GRN/GPI/TYROBP/EGLN2/APOE/PIGT/CTSZ/G6PD	25
GO:0006090	pyruvate metabolic process	15/757	106/18722	2.32E-05	0.000513033	0.000394953	ENO1/HK3/PRXL2C/PGAM1/LDHA/GAPDH/TPI1/PCK2/PKM/NUPR1/ALDOA/ME2/GPI/PFKL/PGK1	15
GO:0006757	ATP generation from ADP	13/757	82/18722	2.36E-05	0.000519466	0.000399905	ENO1/HK3/PRXL2C/PGAM1/LDHA/GAPDH/TPI1/PKM/NUPR1/ALDOA/GPI/PFKL/PGK1	13
GO:0032509	endosome transport via multivesicular body sorting pathway	8/757	31/18722	2.37E-05	0.000519881	0.000400225	TMEM50A/LEPROT/CHMP3/CHMP2B/VCP/CHMP1A/RILP/UBXN6	8
GO:0032091	negative regulation of protein binding	14/757	94/18722	2.40E-05	0.000523053	0.000402666	ADAM15/ITGA4/CAMK1/LRPAP1/DAB2/TMBIM6/AKT1/B2M/MAPK3/ARRB2/CCL23/ACE/TLE5/CTSZ	14
GO:0009636	response to toxic substance	26/757	262/18722	2.41E-05	0.000523053	0.000402666	PRXL2B/PINK1/PRDX1/S100A9/MGST3/SLC30A1/GPX3/BAK1/GSTK1/ALDH1A1/PRXL2C/TXN/PRXL2A/GSTO1/SLC22A18/CAT/SLC7A8/FBLN5/SELENOS/NUPR1/MAPK3/MT2A/MT1A/RALBP1/APOE/SRXN1	26
GO:0002921	negative regulation of humoral immune response	6/757	16/18722	2.42E-05	0.000523251	0.000402819	FCGR2B/CR1/CD59/SERPING1/PTPN6/VSIG4	6
GO:0045022	early endosome to late endosome transport	9/757	40/18722	2.44E-05	0.000524283	0.000403614	CHMP3/DAB2/SNX3/EMP2/MAPK3/RILP/BECN1/MSN/SNX12	9
GO:0031638	zymogen activation	11/757	60/18722	2.46E-05	0.000526693	0.000405468	ENO1/MELTF/BAK1/CTSL/PLAU/MMP14/LGMN/CTSH/FURIN/CTSZ/PGK1	11
GO:0002263	cell activation involved in immune response	27/757	279/18722	2.65E-05	0.000564213	0.000434353	FCER1G/FCGR2B/CR1/CD28/CD74/HLA-F/HLA-DRA/HLA-DRB1/HLA-DMB/TREM2/DLL1/FGL2/CD81/MDK/SPI1/CLEC7A/LRP1/LAMP1/LGALS3/FES/TNFSF13/LGALS9/IFI35/GRN/TYROBP/ITGB2/LGALS1	27
GO:0043122	regulation of I-kappaB kinase/NF-kappaB signaling	25/757	249/18722	2.83E-05	0.00059958	0.00046158	PINK1/RHOC/ECM1/S100A4/SHISA5/TNIP2/CXXC5/CD74/HLA-DRB1/TREM2/CARD19/CASP1/GAPDH/CD4/CLEC7A/TRADD/LGALS9/TMEM101/CANT1/SECTM1/C18orf32/BST2/LILRB4/LGALS1/IRAK1	25
GO:0002705	positive regulation of leukocyte mediated immunity	17/757	134/18722	2.91E-05	0.000615153	0.000473569	CD28/HLA-F/HLA-A/HLA-E/HLA-B/HLA-DRA/HLA-DRB1/TREM2/CD81/SPI1/LAG3/CLEC7A/LAMP1/B2M/TNFSF13/TYROBP/ITGB2	17
GO:1903900	regulation of viral life cycle	18/757	148/18722	3.05E-05	0.000639176	0.000492062	ISG15/CHMP3/CD28/CHMP2B/CD74/LARP1/HLA-DRB1/SNX3/LY6E/IFITM2/IFITM1/IFITM3/CD4/LGALS9/P4HB/CD209/BST2/LGALS1	18
GO:1902235	regulation of endoplasmic reticulum stress-induced intrinsic apoptotic signaling pathway	8/757	32/18722	3.05E-05	0.000639176	0.000492062	TXNDC12/GRINA/CREB3/HYOU1/TMBIM6/ERP29/SELENOS/SERINC3	8
GO:0001911	negative regulation of leukocyte mediated cytotoxicity	7/757	24/18722	3.25E-05	0.000678242	0.000522137	FCGR2B/HLA-F/HLA-A/HLA-E/HLA-B/ARRB2/LGALS9	7
GO:0032613	interleukin-10 production	11/757	62/18722	3.39E-05	0.000700437	0.000539223	ISG15/FCGR2B/CD28/CD47/HLA-DRB1/TREM2/DLL1/CLEC7A/LGALS9/TYROBP/LILRB4	11
GO:0032653	regulation of interleukin-10 production	11/757	62/18722	3.39E-05	0.000700437	0.000539223	ISG15/FCGR2B/CD28/CD47/HLA-DRB1/TREM2/DLL1/CLEC7A/LGALS9/TYROBP/LILRB4	11
GO:0001819	positive regulation of cytokine production	38/757	467/18722	3.64E-05	0.000748268	0.000576045	ISG15/TNFRSF14/LAPTM5/FCER1G/CD28/CD14/CD74/HLA-F/HLA-A/HLA-E/AGPAT1/HLA-DPA1/HLA-DPB1/TREM2/LY96/AGPAT2/ADAM8/CD81/MDK/CASP1/GAPDH/CD4/CLEC7A/LRP1/TRPV4/RGCC/LACC1/TMED10/B2M/CD276/FURIN/CYBA/LGALS9/TYROBP/LILRB2/MIF/ATP6AP2/IRAK1	38
GO:0051452	intracellular pH reduction	9/757	42/18722	3.70E-05	0.000757346	0.000583034	PPT1/SLAMF8/ATP6V0E1/TMEM106B/TCIRG1/CLN5/ATP6V0D1/GRN/ATP6AP2	9
GO:0006801	superoxide metabolic process	12/757	74/18722	3.83E-05	0.000781954	0.000601978	PRDX1/NRROS/BST1/NCF1/CLEC7A/FBLN5/AKT1/CYBA/ACP5/TYROBP/ITGB2/NCF4	12
GO:2001243	negative regulation of intrinsic apoptotic signaling pathway	14/757	98/18722	3.87E-05	0.000785239	0.000604507	ENO1/PINK1/TXNDC12/CD74/GRINA/CREB3/HYOU1/TMBIM6/AKT1/SELENOS/NOL3/MMP9/PTTG1IP/MIF	14
GO:0050671	positive regulation of lymphocyte proliferation	17/757	137/18722	3.88E-05	0.000785239	0.000604507	CD28/BST1/CD38/CD74/HLA-A/HLA-E/HLA-DMB/HLA-DPA1/HLA-DPB1/IL2RA/CD81/TNFSF13B/CD276/LGALS9/CD209/LILRB2/MIF	17
GO:0007042	lysosomal lumen acidification	5/757	11/18722	4.02E-05	0.00080338	0.000618473	PPT1/TMEM106B/CLN5/GRN/ATP6AP2	5
GO:0034975	protein folding in endoplasmic reticulum	5/757	11/18722	4.02E-05	0.00080338	0.000618473	CANX/HSP90B1/PDIA3/P4HB/CALR	5
GO:0009132	nucleoside diphosphate metabolic process	16/757	124/18722	4.02E-05	0.00080338	0.000618473	ENO1/GUK1/HK3/AK3/PRXL2C/PGAM1/LDHA/GAPDH/TPI1/PKM/NUPR1/ALDOA/GPI/PFKL/PGK1/MPP1	16
GO:0045861	negative regulation of proteolysis	31/757	351/18722	4.13E-05	0.000820242	0.000631454	SFN/IFI6/TMEM59/ECM1/CR1/LXN/RARRES1/BAG6/NR1H3/SERPING1/APLP2/GAPDH/LRP1/TMED10/AKT1/SPINT1/ANXA2/FURIN/ARL6IP1/NOL3/ARRB2/TIMP2/BST2/GPI/SPINT2/DDRGK1/CST3/MMP9/CTSZ/CSTB/SNX12	31
GO:0071692	protein localization to extracellular region	32/757	368/18722	4.22E-05	0.00083493	0.000642762	ATP13A2/NBL1/RAB13/UBE2Q1/GLUL/ARF1/STEAP3/DPH3/NRROS/CD38/REST/CANX/HLA-DRB1/TREM2/PDIA4/ADAM9/ADAM8/NR1H3/TCIRG1/UCP2/M6PR/LRP1/ERP29/PCK2/ARF6/LTBP2/TMED10/NAGPA/RAB11B/RAB8A/APOE/PFKL	32
GO:0032946	positive regulation of mononuclear cell proliferation	17/757	138/18722	4.27E-05	0.000840956	0.0006474	CD28/BST1/CD38/CD74/HLA-A/HLA-E/HLA-DMB/HLA-DPA1/HLA-DPB1/IL2RA/CD81/TNFSF13B/CD276/LGALS9/CD209/LILRB2/MIF	17
GO:0006509	membrane protein ectodomain proteolysis	9/757	43/18722	4.51E-05	0.000881788	0.000678834	APH1A/NCSTN/PSEN2/ERAP1/ADAM9/ADAM8/FURIN/TIMP2/APOE	9
GO:0098927	vesicle-mediated transport between endosomal compartments	9/757	43/18722	4.51E-05	0.000881788	0.000678834	CHMP3/DAB2/SNX3/EMP2/MAPK3/RILP/BECN1/MSN/SNX12	9
GO:0043393	regulation of protein binding	21/757	196/18722	4.72E-05	0.000918917	0.000707418	ADAM15/ITGA4/CAMK1/PLXND1/LRPAP1/DAB2/TMBIM6/LRP1/AKT1/B2M/ANXA2/MAPK3/ARRB2/CCL23/ACE/RFNG/TLE5/APOE/MAPRE1/MMP9/CTSZ	21
GO:0002822	regulation of adaptive immune response based on somatic recombination of immune receptors built from immunoglobulin superfamily domains	19/757	168/18722	5.13E-05	0.000994342	0.000765483	FCGR2B/CR1/CD28/HLA-F/HLA-A/HLA-E/HLA-B/HLA-DRA/HLA-DRB1/TREM2/CD81/CD4/PTPN6/CLEC7A/TNFSF13B/B2M/TNFSF13/IL4I1/LILRB4	19
GO:0045953	negative regulation of natural killer cell mediated cytotoxicity	6/757	18/18722	5.24E-05	0.001005374	0.000773976	HLA-F/HLA-A/HLA-E/HLA-B/ARRB2/LGALS9	6
GO:2000641	regulation of early endosome to late endosome transport	6/757	18/18722	5.24E-05	0.001005374	0.000773976	CHMP3/DAB2/SNX3/MAPK3/MSN/SNX12	6
GO:0010959	regulation of metal ion transport	34/757	406/18722	5.25E-05	0.001005374	0.000773976	SELENON/SLC30A1/PSEN2/ARF1/CCR1/CXCL9/CXCL10/BAK1/TREM2/TSPAN13/SARAF/SLC31A2/STOM/ITGB1/GSTO1/FXYD6/CD4/PTPN6/TMBIM6/CD63/STAC3/LGALS3/AKT1/CHP1/B2M/CYBA/ARRB2/TRPV2/SLC9A3R1/HOMER3/FXYD5/CALM3/LILRB2/G6PD	34
GO:0046939	nucleotide phosphorylation	14/757	101/18722	5.45E-05	0.001038904	0.000799788	ENO1/GUK1/HK3/PRXL2C/PGAM1/LDHA/GAPDH/TPI1/PKM/NUPR1/ALDOA/GPI/PFKL/PGK1	14
GO:0031295	T cell costimulation	9/757	44/18722	5.47E-05	0.001039095	0.000799935	TNFRSF14/CD28/CD81/PTPN6/TNFSF13B/AKT1/LILRB2/LILRB4/LGALS1	9
GO:0002366	leukocyte activation involved in immune response	26/757	275/18722	5.51E-05	0.001042091	0.000802242	FCER1G/FCGR2B/CR1/CD28/CD74/HLA-F/HLA-DRA/HLA-DRB1/HLA-DMB/TREM2/DLL1/FGL2/CD81/MDK/SPI1/CLEC7A/LAMP1/LGALS3/FES/TNFSF13/LGALS9/IFI35/GRN/TYROBP/ITGB2/LGALS1	26
GO:0042176	regulation of protein catabolic process	33/757	391/18722	5.79E-05	0.001088951	0.000838316	ATP13A2/PINK1/PITHD1/LAPTM5/GBA/ATRAID/DAB2/BAG6/TREM2/SNX3/ADAM9/VCP/ADAM8/CD81/CTSC/LRP1/AKT1/ANXA2/OAZ2/FURIN/NUPR1/RILP/TNFSF12/TIMP2/EGLN2/APOE/DDRGK1/CST3/CTSA/PTTG1IP/MSN/SNX12/BCAP31	33
GO:0002440	production of molecular mediator of immune response	28/757	308/18722	5.80E-05	0.001088951	0.000838316	TNFRSF14/LAPTM5/FCGR2B/CR1/CD28/CD74/HLA-F/HLA-A/HLA-E/HLA-DRA/HLA-DRB1/HLA-DQA1/HLA-DQB1/HLA-DQA2/HLA-DMB/HLA-DMA/HLA-DOA/HLA-DPA1/HLA-DPB1/CD81/CLEC7A/TMBIM6/LACC1/B2M/TNFSF13/BST2/GPI/LILRB4	28
GO:0072678	T cell migration	11/757	66/18722	6.19E-05	0.001156728	0.000890494	TNFRSF14/ECM1/F11R/ITGA4/CD200R1/CXCL10/ADAM8/ITGB7/CXCL16/CD99/MSN	11
GO:0010466	negative regulation of peptidase activity	25/757	262/18722	6.55E-05	0.001220914	0.000939906	SFN/IFI6/ECM1/CR1/LXN/RARRES1/SERPING1/APLP2/GAPDH/LRP1/TMED10/AKT1/SPINT1/ANXA2/FURIN/ARL6IP1/NOL3/ARRB2/TIMP2/BST2/GPI/SPINT2/CST3/MMP9/CSTB	25
GO:0045732	positive regulation of protein catabolic process	23/757	231/18722	6.64E-05	0.001229324	0.000946381	LAPTM5/GBA/DAB2/BAG6/TREM2/ADAM9/VCP/ADAM8/CD81/CTSC/LRP1/AKT1/OAZ2/FURIN/NUPR1/RILP/TNFSF12/EGLN2/APOE/DDRGK1/PTTG1IP/MSN/BCAP31	23
GO:1902107	positive regulation of leukocyte differentiation	18/757	157/18722	6.70E-05	0.001229324	0.000946381	CR1/CCR1/CD74/HLA-DRA/HLA-DRB1/TREM2/IL2RA/ADAM8/MDK/CD4/MMP14/FES/LGALS9/TYROBP/IL4I1/LILRB2/LILRB4/ATP6AP1	18
GO:1902600	proton transmembrane transport	18/757	157/18722	6.70E-05	0.001229324	0.000946381	ATP6V0B/UQCRC1/ATP6V0E1/ATP6V1F/ATP6V1G1/SLC22A18/SLC15A3/TCIRG1/UCP2/ATP6V1D/CHP1/ATP6V0C/ATP6V0D1/SLC46A1/SLC9A3R1/CYB5A/ATP6V1E1/ATP6AP1	18
GO:1903708	positive regulation of hemopoiesis	18/757	157/18722	6.70E-05	0.001229324	0.000946381	CR1/CCR1/CD74/HLA-DRA/HLA-DRB1/TREM2/IL2RA/ADAM8/MDK/CD4/MMP14/FES/LGALS9/TYROBP/IL4I1/LILRB2/LILRB4/ATP6AP1	18
GO:0072665	protein localization to vacuole	11/757	67/18722	7.13E-05	0.001303174	0.001003234	ATP13A2/LAPTM5/SH3GLB1/GBP1/GLMP/SCARB2/NCOA4/CD81/M6PR/NAGPA/LAMP2	11
GO:0006885	regulation of pH	13/757	91/18722	7.27E-05	0.001321992	0.00101772	PPT1/SLAMF8/ATP6V0E1/TMEM106B/TCIRG1/LACC1/CLN5/CHP1/MAPK3/ATP6V0D1/GRN/ATP6AP2/ATP6AP1	13
GO:0048193	Golgi vesicle transport	27/757	296/18722	7.38E-05	0.001335301	0.001027966	VAMP3/LAPTM5/TMED5/RAB13/ARF1/NRBP1/VAMP5/TMED7/AP3S1/YIPF5/TAPBP/SNX3/GOLGA7/VCP/SAR1A/RAB1B/HYOU1/TMED2/LAMP1/VTI1B/TMED10/RAB8A/KDELR1/ERGIC3/SYS1/SNX12/BCAP31	27
GO:0002716	negative regulation of natural killer cell mediated immunity	6/757	19/18722	7.39E-05	0.001335301	0.001027966	HLA-F/HLA-A/HLA-E/HLA-B/ARRB2/LGALS9	6
GO:1903828	negative regulation of cellular protein localization	15/757	117/18722	7.49E-05	0.001335743	0.001028306	TMEM59/LEPROT/GBP1/ERLEC1/TMBIM1/AP2M1/DAB2/TXN/LZTS2/SPI1/OS9/ARF6/CHP1/DERL2/LILRB4	15
GO:0018126	protein hydroxylation	7/757	27/18722	7.51E-05	0.001335743	0.001028306	PLOD1/CRTAP/PLOD2/P4HA2/PLOD3/P4HB/EGLN2	7
GO:0032703	negative regulation of interleukin-2 production	7/757	27/18722	7.51E-05	0.001335743	0.001028306	LAPTM5/GBP1/CR1/LAG3/HOMER3/LILRB4/VSIG4	7
GO:0060142	regulation of syncytium formation by plasma membrane fusion	7/757	27/18722	7.51E-05	0.001335743	0.001028306	PLEKHO1/CAMK1/CXCL9/CXCL10/TREM2/ADAM9/TYROBP	7
GO:0090322	regulation of superoxide metabolic process	8/757	36/18722	7.61E-05	0.001348812	0.001038367	BST1/CLEC7A/FBLN5/AKT1/CYBA/ACP5/TYROBP/ITGB2	8
GO:0042445	hormone metabolic process	22/757	218/18722	7.78E-05	0.001372864	0.001056883	H6PD/ALDH9A1/RBP1/SRD5A3/REST/SPP1/AKR1B1/CTSB/ALDH1A1/CTSL/HSD17B12/FDX1/FURIN/SULT1A1/SCPEP1/ACE/CYP2S1/IL4I1/CTSZ/COMT/SELENOM/ATP6AP2	22
GO:0031294	lymphocyte costimulation	9/757	46/18722	7.91E-05	0.001385345	0.001066492	TNFRSF14/CD28/CD81/PTPN6/TNFSF13B/AKT1/LILRB2/LILRB4/LGALS1	9
GO:0061462	protein localization to lysosome	9/757	46/18722	7.91E-05	0.001385345	0.001066492	ATP13A2/LAPTM5/GLMP/SCARB2/NCOA4/CD81/M6PR/NAGPA/LAMP2	9
GO:0071346	cellular response to interferon-gamma	15/757	118/18722	8.27E-05	0.001438941	0.001107752	VAMP3/GBP1/GBP4/ACTR2/CD47/HLA-DPA1/ZYX/VIM/MRC1/NR1H3/CASP1/GAPDH/LGALS9/CCL23/CCL18	15
GO:0045619	regulation of lymphocyte differentiation	19/757	174/18722	8.27E-05	0.001438941	0.001107752	SLAMF8/CR1/CD28/CD74/HLA-DRA/HLA-DRB1/HLA-DOA/FGL2/IL2RA/ADAM8/MDK/LAG3/PTPN6/MMP14/LGALS9/CLPTM1/IL4I1/LILRB2/LILRB4	19
GO:1901264	carbohydrate derivative transport	12/757	80/18722	8.44E-05	0.001461973	0.001125483	SLC25A24/SLC50A1/CR1/GUK1/CD47/SLC35A4/PSAP/SLC15A3/GLTP/NPC2/RALBP1/PLTP	12
GO:0048771	tissue remodeling	19/757	175/18722	8.94E-05	0.001537498	0.001183625	TMBIM1/CD38/SPP1/BAK1/GPNMB/LIPA/ADAM8/TPP1/MDK/CAPN1/TCIRG1/MMP14/MMP2/NOL3/DEF8/ACE/ACP5/CST3/ATP6AP1	19
GO:1905475	regulation of protein localization to membrane	19/757	175/18722	8.94E-05	0.001537498	0.001183625	TMEM59/GBP1/TMBIM1/AP2M1/DAB2/TREM2/STOM/ITGB1/CD81/LRP1/STAC3/MMP14/ARF6/LGALS3/VTI1B/AKT1/CHP1/PPP1R9B/ITGB2	19
GO:0042116	macrophage activation	14/757	106/18722	9.32E-05	0.001594751	0.001227701	C1QA/FCGR2B/TNIP2/CD74/TREM2/NR1H3/CTSC/IFI35/GRN/TYROBP/CD93/ITGB2/MIF/VSIG4	14
GO:0045730	respiratory burst	8/757	37/18722	9.37E-05	0.001594751	0.001227701	SLAMF8/TREM2/NCF1/PGAM1/CLEC7A/CYBA/GRN/NCF4	8
GO:0071985	multivesicular body sorting pathway	8/757	37/18722	9.37E-05	0.001594751	0.001227701	TMEM50A/LEPROT/CHMP3/CHMP2B/VCP/CHMP1A/RILP/UBXN6	8
GO:0097028	dendritic cell differentiation	9/757	47/18722	9.43E-05	0.001599346	0.001231238	FCGR2B/AZI2/HLA-B/TREM2/TMEM176B/TMEM176A/SPI1/LGALS9/LILRB2	9
GO:0031342	negative regulation of cell killing	7/757	28/18722	9.67E-05	0.001633284	0.001257365	FCGR2B/HLA-F/HLA-A/HLA-E/HLA-B/ARRB2/LGALS9	7
GO:1902236	negative regulation of endoplasmic reticulum stress-induced intrinsic apoptotic signaling pathway	6/757	20/18722	0.000102041	0.001713455	0.001319083	TXNDC12/GRINA/CREB3/HYOU1/TMBIM6/SELENOS	6
GO:0002690	positive regulation of leukocyte chemotaxis	13/757	94/18722	0.000102134	0.001713455	0.001319083	CCR1/CXCL10/CD74/PLA2G7/CREB3/MDK/SPI1/VEGFB/TRPV4/LGMN/MAPK3/LGALS9/CALR	13
GO:0002824	positive regulation of adaptive immune response based on somatic recombination of immune receptors built from immunoglobulin superfamily domains	14/757	107/18722	0.000103282	0.001720521	0.001324523	CD28/HLA-F/HLA-A/HLA-E/HLA-B/HLA-DRA/HLA-DRB1/TREM2/CD81/CD4/CLEC7A/TNFSF13B/B2M/TNFSF13	14
GO:0007229	integrin-mediated signaling pathway	14/757	107/18722	0.000103282	0.001720521	0.001324523	ISG15/ADAM15/ITGA4/CD47/BST1/ZYX/ADAM9/TLN1/ITGB1/FERMT3/ITGB7/CD63/EMP2/ITGB2	14
GO:1901215	negative regulation of neuron death	21/757	208/18722	0.000111538	0.001851529	0.001425378	ATP13A2/PINK1/PPT1/GBA/NENF/CD200R1/EIF4G1/REST/HLA-F/GPNMB/ADAM8/MDK/HYOU1/LRP1/SNX6/LGMN/AKT1/ARRB2/GRN/GPI/APOE	21
GO:0042157	lipoprotein metabolic process	16/757	135/18722	0.000113135	0.001871474	0.001440732	LYPLA2/PPT1/GBA/GLUL/DBI/GOLGA7/GPAA1/CTSD/ZDHHC24/LRP1/PIGS/APOE/APOC1/PIGT/APOL6/APOL4	16
GO:0002700	regulation of production of molecular mediator of immune response	18/757	164/18722	0.000118147	0.001947575	0.001499318	TNFRSF14/LAPTM5/FCGR2B/CR1/CD28/CD74/HLA-F/HLA-A/HLA-E/CD81/CLEC7A/TMBIM6/LACC1/B2M/TNFSF13/BST2/GPI/LILRB4	18
GO:0043281	regulation of cysteine-type endopeptidase activity involved in apoptotic process	21/757	209/18722	0.000119394	0.001961298	0.001509883	SFN/IFI6/LAPTM5/S100A9/ARL6IP5/FAM162A/REST/BAK1/VCP/CTSD/CASP1/CLEC7A/AKT1/CTSH/ARL6IP1/NOL3/ARRB2/LGALS9/GPI/MMP9/BCAP31	21
GO:0001916	positive regulation of T cell mediated cytotoxicity	7/757	29/18722	0.000123007	0.002006704	0.001544837	HLA-F/HLA-A/HLA-E/HLA-B/HLA-DRA/HLA-DRB1/B2M	7
GO:0090025	regulation of monocyte chemotaxis	7/757	29/18722	0.000123007	0.002006704	0.001544837	NBL1/SLAMF8/CCR1/CXCL10/PLA2G7/CREB3/LGMN	7
GO:0002456	T cell mediated immunity	14/757	109/18722	0.000126395	0.00205489	0.001581933	FCGR2B/HLA-F/HLA-A/HLA-E/HLA-B/HLA-DRA/HLA-DRB1/CD81/CTSC/B2M/CTSH/EMP2/IL4I1/LILRB4	14
GO:0030217	T cell differentiation	24/757	257/18722	0.000127272	0.002062074	0.001587463	GBA/FCER1G/CR1/CD28/CD74/HLA-DRA/HLA-DRB1/HLA-DOA/FGL2/CTSL/IL2RA/ADAM8/MDK/SPI1/TCIRG1/LAG3/CD4/B2M/LGALS9/CLPTM1/KDELR1/IL4I1/LILRB2/LILRB4	24
GO:0050852	T cell receptor signaling pathway	15/757	123/18722	0.000132984	0.002147254	0.001653039	THEMIS2/LAPTM5/GBP1/CD28/EIF2B5/HLA-A/HLA-DRB1/HLA-DQB1/HLA-DPB1/CD81/PTPN6/LGALS3/CD276/DUSP3/LILRB4	15
GO:0030449	regulation of complement activation	6/757	21/18722	0.000137994	0.002213057	0.001703696	CFH/CR1/TREM2/CD59/SERPING1/VSIG4	6
GO:0150146	cell junction disassembly	6/757	21/18722	0.000137994	0.002213057	0.001703696	C1QA/C1QC/C1QB/TREM2/ARF6/DUSP3	6
GO:0001914	regulation of T cell mediated cytotoxicity	8/757	39/18722	0.000139033	0.002222172	0.001710713	FCGR2B/HLA-F/HLA-A/HLA-E/HLA-B/HLA-DRA/HLA-DRB1/B2M	8
GO:0043523	regulation of neuron apoptotic process	21/757	212/18722	0.000145982	0.002325394	0.001790178	PINK1/PPT1/GBA/CASP3/TREM2/ADAM8/MDK/MAP3K11/HYOU1/LRP1/SNX6/LGMN/NUPR1/ARRB2/GRN/GPI/TYROBP/EGLN2/APOE/CTSZ/G6PD	21
GO:0009306	protein secretion	30/757	359/18722	0.000147759	0.002345804	0.00180589	ATP13A2/RAB13/UBE2Q1/GLUL/ARF1/STEAP3/DPH3/CD38/REST/CANX/HLA-DRB1/TREM2/PDIA4/ADAM9/ADAM8/NR1H3/TCIRG1/UCP2/M6PR/LRP1/ERP29/PCK2/ARF6/LTBP2/TMED10/NAGPA/RAB11B/RAB8A/APOE/PFKL	30
GO:0010952	positive regulation of peptidase activity	20/757	197/18722	0.000149408	0.002364044	0.001819931	PINK1/LAPTM5/APH1A/S100A9/NCSTN/CR1/ARL6IP5/FAM162A/REST/BAK1/VCP/CTSD/CASP1/CLEC7A/LGMN/CTSH/LGALS9/GRN/DDRGK1/BCAP31	20
GO:0055072	iron ion homeostasis	12/757	85/18722	0.000153226	0.00241638	0.001860222	ATP13A2/STEAP3/MELTF/ATP6V1G1/NCOA4/CYB561A3/FTH1/B2M/ATP6V0D1/SLC46A1/FTL/ATP6AP1	12
GO:0050858	negative regulation of antigen receptor-mediated signaling pathway	7/757	30/18722	0.000154888	0.002430587	0.001871159	LAPTM5/GBP1/FCGR2B/PTPN6/LGALS3/DUSP3/LILRB4	7
GO:0035592	establishment of protein localization to extracellular region	30/757	360/18722	0.000155155	0.002430587	0.001871159	ATP13A2/RAB13/UBE2Q1/GLUL/ARF1/STEAP3/DPH3/CD38/REST/CANX/HLA-DRB1/TREM2/PDIA4/ADAM9/ADAM8/NR1H3/TCIRG1/UCP2/M6PR/LRP1/ERP29/PCK2/ARF6/LTBP2/TMED10/NAGPA/RAB11B/RAB8A/APOE/PFKL	30
GO:1900037	regulation of cellular response to hypoxia	5/757	14/18722	0.000157427	0.002449957	0.001886071	ENO1/PINK1/HYOU1/TMBIM6/NOL3	5
GO:1901857	positive regulation of cellular respiration	5/757	14/18722	0.000157427	0.002449957	0.001886071	PINK1/VCP/NUPR1/IL10RB/IFNAR1	5
GO:0071621	granulocyte chemotaxis	15/757	125/18722	0.000159558	0.002466277	0.001898634	S100A9/FCER1G/BST1/CXCL9/CXCL10/CD74/MDK/TRPV4/LGALS3/MAPK3/CCL23/CCL18/BSG/ITGB2/MPP1	15
GO:1904375	regulation of protein localization to cell periphery	15/757	125/18722	0.000159558	0.002466277	0.001898634	TMEM59/GBP1/TMBIM1/AP2M1/DAB2/TREM2/ITGB1/LRP1/STAC3/MMP14/ARF6/LGALS3/VTI1B/AKT1/PPP1R9B	15
GO:0050864	regulation of B cell activation	20/757	198/18722	0.00016004	0.002466277	0.001898634	THEMIS2/LAPTM5/SLAMF8/FCGR2B/CR1/CD28/TNIP2/BST1/CD38/CASP3/CD74/CD81/TBC1D10C/PTPN6/TNFSF13B/MMP14/TNFSF13/TYROBP/IL4I1/MIF	20
GO:0002821	positive regulation of adaptive immune response	14/757	112/18722	0.000169425	0.002602434	0.002003453	CD28/HLA-F/HLA-A/HLA-E/HLA-B/HLA-DRA/HLA-DRB1/TREM2/CD81/CD4/CLEC7A/TNFSF13B/B2M/TNFSF13	14
GO:0006165	nucleoside diphosphate phosphorylation	13/757	99/18722	0.000174312	0.002668831	0.002054568	ENO1/HK3/PRXL2C/PGAM1/LDHA/GAPDH/TPI1/PKM/NUPR1/ALDOA/GPI/PFKL/PGK1	13
GO:0032623	interleukin-2 production	10/757	62/18722	0.000176046	0.002678051	0.002061667	LAPTM5/GBP1/CR1/CD28/LAG3/CD4/CLEC7A/HOMER3/LILRB4/VSIG4	10
GO:0032663	regulation of interleukin-2 production	10/757	62/18722	0.000176046	0.002678051	0.002061667	LAPTM5/GBP1/CR1/CD28/LAG3/CD4/CLEC7A/HOMER3/LILRB4/VSIG4	10
GO:0002237	response to molecule of bacterial origin	30/757	363/18722	0.000179369	0.002711168	0.002087161	GNG12/S100A9/FCGR2B/CCR5/TNIP2/CXCL9/CXCL10/CASP3/CD14/SPARC/TREM2/ADAM9/LY96/VIM/MRC1/NR1H3/SPI1/CASP1/PCK2/AKT1/B2M/SELENOS/MAPK3/CD68/LGALS9/ACP5/LILRB2/IFNAR1/COMT/IRAK1	30
GO:0031589	cell-substrate adhesion	30/757	363/18722	0.000179369	0.002711168	0.002087161	VAMP3/GBP1/S100A10/ADAM15/EMILIN1/ITGA4/MELTF/BST1/TRIP6/ZYX/ADAM9/ITGB1/PLAU/HSD17B12/MDK/FERMT3/ITGB7/CD63/LRP1/MMP14/FBLN5/EMP2/OTOA/DUSP3/P4HB/CALR/RRAS/SIGLEC1/ITGB2/LGALS1	30
GO:0006665	sphingolipid metabolic process	17/757	155/18722	0.000182542	0.002744101	0.002112514	PPT1/CERS2/GBA/HEXB/GM2A/SERINC1/ASAH1/ENPP2/PSAP/SMPD1/ALDH3B1/GLTP/GALC/HEXA/PLA2G15/SERINC3/NAGA	17
GO:0016137	glycoside metabolic process	6/757	22/18722	0.000183288	0.002744101	0.002112514	FUCA1/GBA/FUCA2/GUSB/AKR1B1/NAGA	6
GO:0050860	negative regulation of T cell receptor signaling pathway	6/757	22/18722	0.000183288	0.002744101	0.002112514	LAPTM5/GBP1/PTPN6/LGALS3/DUSP3/LILRB4	6
GO:0006605	protein targeting	27/757	314/18722	0.000196824	0.002937455	0.002261366	PINK1/LAPTM5/LEPROT/SH3GLB1/SEC61A1/SEC62/SCARB2/SSR1/SEC61G/NCF1/BNIP3L/GOLGA7/TRAM1/STOM/NCOA4/ZDHHC24/M6PR/OS9/LTBP2/CHP1/NAGPA/ARL6IP1/HOMER3/NUCB1/ITGB2/LAMP2/BCAP31	27
GO:0022617	extracellular matrix disassembly	10/757	63/18722	0.000201792	0.002992716	0.002303908	CTSS/ADAM15/MELTF/ADAM8/LRP1/MMP14/FURIN/MMP2/CST3/MMP9	10
GO:0070059	intrinsic apoptotic signaling pathway in response to endoplasmic reticulum stress	10/757	63/18722	0.000201792	0.002992716	0.002303908	TXNDC12/BAG6/BAK1/GRINA/CREB3/HYOU1/TMBIM6/ERP29/SELENOS/SERINC3	10
GO:0007160	cell-matrix adhesion	22/757	233/18722	0.000204885	0.003029099	0.002331917	S100A10/ADAM15/EMILIN1/ITGA4/BST1/TRIP6/ZYX/ADAM9/ITGB1/PLAU/FERMT3/ITGB7/CD63/LRP1/MMP14/FBLN5/EMP2/OTOA/DUSP3/RRAS/SIGLEC1/ITGB2	22
GO:0002768	immune response-regulating cell surface receptor signaling pathway	27/757	315/18722	0.000207235	0.003054294	0.002351313	THEMIS2/LAPTM5/GBP1/FCER1G/FCGR2B/CR1/CD28/CD47/CD200R1/EIF2B5/CD38/HLA-A/BAG6/HLA-DRB1/HLA-DQB1/HLA-DPB1/CD81/PTPN6/CLEC7A/LGALS3/SPG21/CD276/CMTM3/DUSP3/TYROBP/LILRB2/LILRB4	27
GO:0042102	positive regulation of T cell proliferation	13/757	101/18722	0.000213561	0.003137756	0.002415565	CD28/HLA-A/HLA-E/HLA-DMB/HLA-DPA1/HLA-DPB1/IL2RA/CD81/TNFSF13B/CD276/LGALS9/CD209/LILRB2	13
GO:0042113	B cell activation	28/757	334/18722	0.000230382	0.003367279	0.00259226	THEMIS2/LAPTM5/SLAMF8/FCGR2B/CR1/ITGA4/CD28/TNIP2/BST1/CD38/CASP3/CD74/BAK1/DLL1/ITGB1/CD81/SPI1/TBC1D10C/TCIRG1/PTPN6/TNFSF13B/MMP14/TNFSF13/BST2/TYROBP/IL4I1/MIF/LGALS1	28
GO:0032507	maintenance of protein location in cell	10/757	64/18722	0.000230626	0.003367279	0.00259226	PINK1/TWF2/GPAA1/TXN/SRGN/CD4/TWF1/OS9/AKT1/KDELR1	10
GO:2000116	regulation of cysteine-type endopeptidase activity	22/757	235/18722	0.000231318	0.003367279	0.00259226	SFN/IFI6/LAPTM5/S100A9/ARL6IP5/FAM162A/REST/BAK1/VCP/CTSD/CASP1/CLEC7A/LGMN/AKT1/CTSH/ARL6IP1/NOL3/ARRB2/LGALS9/GPI/MMP9/BCAP31	22
GO:0006622	protein targeting to lysosome	6/757	23/18722	0.000239549	0.003476404	0.002676269	LAPTM5/SCARB2/NCOA4/M6PR/NAGPA/LAMP2	6
GO:0006816	calcium ion transport	33/757	422/18722	0.000243639	0.003521798	0.002711215	SELENON/SLC30A1/PSEN2/TMEM37/CCR1/CCR5/SEC61A1/CXCL9/CXCL10/ANXA6/BAK1/TSPAN13/SARAF/GSTO1/CACNA2D4/CD4/PTPN6/TMBIM6/STAC3/TRPV4/LGALS3/AKT1/ANXA2/ORAI3/NOL3/CYBA/ARRB2/TRPV2/MCOLN1/HOMER3/CALM3/LILRB2/G6PD	33
GO:0010951	negative regulation of endopeptidase activity	23/757	252/18722	0.000244166	0.003521798	0.002711215	SFN/IFI6/CR1/LXN/RARRES1/SERPING1/APLP2/GAPDH/TMED10/AKT1/SPINT1/ANXA2/FURIN/ARL6IP1/NOL3/ARRB2/TIMP2/BST2/GPI/SPINT2/CST3/MMP9/CSTB	23
GO:0030004	cellular monovalent inorganic cation homeostasis	13/757	103/18722	0.000260148	0.00372957	0.002871166	PPT1/SLAMF8/ATP6V0E1/TMEM106B/TCIRG1/LACC1/CLN5/CHP1/MAPK3/ATP6V0D1/GRN/ATP6AP2/ATP6AP1	13
GO:0030593	neutrophil chemotaxis	13/757	103/18722	0.000260148	0.00372957	0.002871166	S100A9/FCER1G/BST1/CXCL9/CXCL10/CD74/MDK/LGALS3/CCL23/CCL18/BSG/ITGB2/MPP1	13
GO:0002720	positive regulation of cytokine production involved in immune response	10/757	65/18722	0.000262835	0.003756712	0.002892061	TNFRSF14/LAPTM5/CD74/HLA-F/HLA-A/HLA-E/CD81/CLEC7A/LACC1/B2M	10
GO:0045580	regulation of T cell differentiation	16/757	146/18722	0.000282299	0.004022763	0.003096877	CR1/CD28/CD74/HLA-DRA/HLA-DRB1/HLA-DOA/FGL2/IL2RA/ADAM8/MDK/LAG3/LGALS9/CLPTM1/IL4I1/LILRB2/LILRB4	16
GO:0002861	regulation of inflammatory response to antigenic stimulus	8/757	43/18722	0.000284117	0.004024426	0.003098157	FCGR2B/CD28/HLA-E/HLA-DRB1/TREM2/CD81/FURIN/SELENOS	8
GO:0014002	astrocyte development	8/757	43/18722	0.000284117	0.004024426	0.003098157	C1QA/S100A9/EIF2B5/TREM2/DLL1/VIM/LRP1/GRN	8
GO:0051924	regulation of calcium ion transport	23/757	255/18722	0.000289732	0.004091707	0.003149953	SELENON/SLC30A1/PSEN2/CCR1/CXCL9/CXCL10/BAK1/TSPAN13/SARAF/GSTO1/CD4/PTPN6/TMBIM6/STAC3/LGALS3/AKT1/CYBA/ARRB2/TRPV2/HOMER3/CALM3/LILRB2/G6PD	23
GO:0050920	regulation of chemotaxis	21/757	223/18722	0.000293623	0.004134321	0.003182759	NBL1/SLAMF8/CCR1/BST1/CXCL10/CD74/TREM2/PLA2G7/CREB3/MDK/SPI1/VEGFB/CORO1B/TRPV4/LGMN/MAPK3/LGALS9/DUSP3/CALR/MIF/MPP1	21
GO:0050766	positive regulation of phagocytosis	10/757	66/18722	0.000298723	0.004193652	0.003228434	FCER1G/FCGR2B/CD47/C2/TREM2/CLEC7A/LRP1/CYBA/CALR/IL2RG	10
GO:0032103	positive regulation of response to external stimulus	33/757	427/18722	0.00030149	0.004219965	0.003248691	S100A9/CD28/CCR1/CD47/CXCL10/CD74/HLA-F/HLA-E/TREM2/PLA2G7/LY96/CREB3/ADAM8/CD81/MDK/SPI1/VEGFB/CTSC/LAG3/CLEC7A/LRP1/TRPV4/LAMP1/LGMN/NUPR1/MAPK3/TRADD/CYBA/LGALS9/IFI35/GRN/CALR/TYROBP	33
GO:0071453	cellular response to oxygen levels	18/757	177/18722	0.00030802	0.004280812	0.003295533	ENO1/PINK1/FAM162A/TREM2/BNIP3L/ATP6V1G1/ADAM8/HYOU1/TMBIM6/RGCC/AKT1/NOL3/ATP6V0D1/P4HB/EGLN2/PGK1/IRAK1/ATP6AP1	18
GO:0032928	regulation of superoxide anion generation	6/757	24/18722	0.000308551	0.004280812	0.003295533	CLEC7A/AKT1/CYBA/ACP5/TYROBP/ITGB2	6
GO:0051156	glucose 6-phosphate metabolic process	6/757	24/18722	0.000308551	0.004280812	0.003295533	H6PD/PGD/HK3/PGAM1/GPI/G6PD	6
GO:0035751	regulation of lysosomal lumen pH	5/757	16/18722	0.000321068	0.004441439	0.00341919	PPT1/TMEM106B/CLN5/GRN/ATP6AP2	5
GO:0044282	small molecule catabolic process	30/757	376/18722	0.000327948	0.004522978	0.003481962	ENO1/PGD/SCP2/GLUL/HADHB/HNMT/PNKD/CYP27A1/SRD5A3/GNPDA1/HK3/DDAH2/SLC27A4/ALDH3B1/TPI1/ALDH2/SDSL/PCK2/AKT1/AMDHD2/SULT1A1/BCKDK/PLA2G15/ACADVL/ACOX1/BCKDHA/APOE/IL4I1/PFKL/ADA2	30
GO:0000768	syncytium formation by plasma membrane fusion	9/757	55/18722	0.00032983	0.004522978	0.003481962	PLEKHO1/CAMK1/CXCL9/CXCL10/TREM2/ADAM9/CD81/CD9/TYROBP	9
GO:0140253	cell-cell fusion	9/757	55/18722	0.00032983	0.004522978	0.003481962	PLEKHO1/CAMK1/CXCL9/CXCL10/TREM2/ADAM9/CD81/CD9/TYROBP	9
GO:0042269	regulation of natural killer cell mediated cytotoxicity	8/757	44/18722	0.000335101	0.004555642	0.003507108	HLA-F/HLA-A/HLA-E/HLA-B/LAG3/LAMP1/ARRB2/LGALS9	8
GO:0042554	superoxide anion generation	8/757	44/18722	0.000335101	0.004555642	0.003507108	NCF1/CLEC7A/AKT1/CYBA/ACP5/TYROBP/ITGB2/NCF4	8
GO:1903573	negative regulation of response to endoplasmic reticulum stress	8/757	44/18722	0.000335101	0.004555642	0.003507108	TXNDC12/GRINA/CREB3/NR1H3/HYOU1/TMBIM6/SELENOS/DDRGK1	8
GO:0002429	immune response-activating cell surface receptor signaling pathway	25/757	291/18722	0.000339146	0.004584288	0.003529161	THEMIS2/LAPTM5/GBP1/FCER1G/FCGR2B/CR1/CD28/CD47/EIF2B5/CD38/HLA-A/BAG6/HLA-DRB1/HLA-DQB1/HLA-DPB1/CD81/PTPN6/CLEC7A/LGALS3/SPG21/CD276/CMTM3/DUSP3/TYROBP/LILRB4	25
GO:0002757	immune response-activating signal transduction	25/757	291/18722	0.000339146	0.004584288	0.003529161	THEMIS2/LAPTM5/GBP1/FCER1G/FCGR2B/CR1/CD28/CD47/EIF2B5/CD38/HLA-A/BAG6/HLA-DRB1/HLA-DQB1/HLA-DPB1/CD81/PTPN6/CLEC7A/LGALS3/SPG21/CD276/CMTM3/DUSP3/TYROBP/LILRB4	25
GO:0002285	lymphocyte activation involved in immune response	19/757	194/18722	0.00034318	0.004612451	0.003550842	FCER1G/FCGR2B/CR1/CD28/CD74/HLA-F/HLA-DRA/HLA-DRB1/HLA-DMB/DLL1/FGL2/CD81/MDK/SPI1/LAMP1/LGALS3/TNFSF13/LGALS9/LGALS1	19
GO:1901654	response to ketone	19/757	194/18722	0.00034318	0.004612451	0.003550842	ADAM15/GBA/CD38/IGFBP7/SPP1/LARP1/AKR1B1/NCOA4/NR1H3/FDX1/PCK2/AKT1/CYBA/PPP1R9B/WBP2/CALR/GPI/CALM3/MSN	19
GO:0032496	response to lipopolysaccharide	28/757	343/18722	0.000355282	0.004761588	0.003665653	GNG12/S100A9/CCR5/TNIP2/CXCL9/CXCL10/CASP3/CD14/SPARC/TREM2/ADAM9/LY96/VIM/MRC1/NR1H3/SPI1/CASP1/PCK2/AKT1/SELENOS/MAPK3/CD68/LGALS9/ACP5/LILRB2/IFNAR1/COMT/IRAK1	28
GO:0045185	maintenance of protein location	12/757	93/18722	0.000361474	0.004830891	0.003719005	NBL1/PINK1/TWF2/NRROS/GPAA1/TXN/SRGN/CD4/TWF1/OS9/AKT1/KDELR1	12
GO:0008637	apoptotic mitochondrial changes	13/757	107/18722	0.000379777	0.005061194	0.003896301	PINK1/SFN/IFI6/SLC35F6/FAM162A/BAK1/BNIP3L/AIFM2/BLOC1S2/AKT1/NOL3/ARRB2/MMP9	13
GO:0090150	establishment of protein localization to membrane	23/757	260/18722	0.000382417	0.00507358	0.003905837	VAMP3/EMC1/VAMP5/SEC61A1/SEC62/SSR1/BAG6/SEC61G/NCF1/GOLGA7/TRAM1/STOM/ZDHHC24/EMC7/CHP1/ARL6IP1/RAB11B/RAB8A/ATP13A1/CALM3/EMC10/SYS1/ITGB2	23
GO:0042267	natural killer cell mediated cytotoxicity	10/757	68/18722	0.000382851	0.00507358	0.003905837	PRDX1/HLA-F/HLA-A/HLA-E/HLA-B/LAG3/PTPN6/LAMP1/ARRB2/LGALS9	10
GO:0006006	glucose metabolic process	19/757	196/18722	0.000390539	0.005125832	0.003946062	ENO1/H6PD/ADIPOR1/SLC45A3/HK3/FABP5/GAPDH/TPI1/PCK2/AKT1/ARPP19/SELENOS/BCKDK/IGFBP4/GAA/GPI/PFKL/PGK1/G6PD	19
GO:0045324	late endosome to vacuole transport	6/757	25/18722	0.000392211	0.005125832	0.003946062	TMEM50A/LEPROT/CHMP3/CHMP2B/CHMP1A/BECN1	6
GO:0098581	detection of external biotic stimulus	6/757	25/18722	0.000392211	0.005125832	0.003946062	HLA-A/HLA-B/HLA-DRB1/TREM2/LY96/CLEC7A	6
GO:0140448	signaling receptor ligand precursor processing	6/757	25/18722	0.000392211	0.005125832	0.003946062	CTSL/CASP1/FURIN/ACE/CTSZ/ATP6AP2	6
GO:1903901	negative regulation of viral life cycle	6/757	25/18722	0.000392211	0.005125832	0.003946062	SNX3/LY6E/IFITM2/IFITM1/IFITM3/BST2	6
GO:0002920	regulation of humoral immune response	8/757	45/18722	0.000393299	0.005125895	0.00394611	FCGR2B/CFH/CR1/TREM2/CD59/SERPING1/PTPN6/VSIG4	8
GO:0030099	myeloid cell differentiation	30/757	381/18722	0.000409336	0.005320239	0.004095724	ISG15/C1QC/PITHD1/GBA/CCR1/NRROS/WDR1/CASP3/CD74/HLA-DRB1/TREM2/OSTM1/DLL1/PRXL2A/CD81/SPI1/TCIRG1/CD4/PTPN6/B2M/ANXA2/FES/THRA/DNASE2/TYROBP/LILRB4/MMP9/FAM210B/ATP6AP1/G6PD	30
GO:0033157	regulation of intracellular protein transport	21/757	229/18722	0.000419743	0.005440563	0.004188354	ATP13A2/PINK1/SFN/LEPROT/SH3GLB1/ERLEC1/CAMK1/BNIP3L/TXN/STOM/SAR1A/CD81/OS9/IFI27/CHP1/OAZ2/DERL2/NUCB1/ITGB2/BCAP31/EMD	21
GO:0006949	syncytium formation	9/757	57/18722	0.000434278	0.005613583	0.004321551	PLEKHO1/CAMK1/CXCL9/CXCL10/TREM2/ADAM9/CD81/CD9/TYROBP	9
GO:0090713	immunological memory process	5/757	17/18722	0.000439782	0.005650146	0.004349699	TNFRSF14/HLA-DRA/HLA-DRB1/FGL2/CD81	5
GO:0097067	cellular response to thyroid hormone stimulus	5/757	17/18722	0.000439782	0.005650146	0.004349699	CTSS/CTSB/CTSL/CTSH/GAS2L1	5
GO:0050764	regulation of phagocytosis	12/757	95/18722	0.00044069	0.005650146	0.004349699	FCER1G/FCGR2B/CD47/C2/TREM2/SNX3/CLEC7A/LRP1/CYBA/CNN2/CALR/IL2RG	12
GO:1904350	regulation of protein catabolic process in the vacuole	4/757	10/18722	0.000458077	0.005857197	0.004509095	ATP13A2/GBA/CD81/LRP1	4
GO:0002718	regulation of cytokine production involved in immune response	12/757	96/18722	0.00048549	0.006178574	0.004756503	TNFRSF14/LAPTM5/CD74/HLA-F/HLA-A/HLA-E/CD81/CLEC7A/LACC1/B2M/BST2/LILRB4	12
GO:0002548	monocyte chemotaxis	10/757	70/18722	0.000485823	0.006178574	0.004756503	NBL1/SLAMF8/CCR1/CXCL10/PLA2G7/CREB3/LGALS3/LGMN/CCL23/CCL18	10
GO:0002407	dendritic cell chemotaxis	6/757	26/18722	0.000492585	0.006231074	0.00479692	SLAMF8/CCR1/CCR5/SPI1/LGALS9/CALR	6
GO:0006027	glycosaminoglycan catabolic process	6/757	26/18722	0.000492585	0.006231074	0.00479692	FUCA1/GUSB/GNS/NAGLU/SGSH/IDS	6
GO:0034340	response to type I interferon	9/757	58/18722	0.000495893	0.006256185	0.004816251	ISG15/IFITM2/IFITM1/IFITM3/SMPD1/PTPN6/IFI27/IFNAR1/IRAK1	9
GO:0006959	humoral immune response	26/757	317/18722	0.000529907	0.006667528	0.005132919	C1QA/C1QC/C1QB/S100A9/FCGR2B/CFH/CR1/CD28/BST1/CXCL9/CXCL10/HLA-A/HLA-E/C2/HLA-DRB1/HLA-DQB1/TREM2/CD81/CD59/SERPING1/GAPDH/PTPN6/RGCC/CFD/GPI/VSIG4	26
GO:0016050	vesicle organization	25/757	300/18722	0.000533348	0.006693022	0.005152545	VAMP3/ATP13A2/S100A10/RAB13/ARF1/CHMP3/TMEM127/CHMP2B/AP2M1/SCARB2/YIPF5/SNX3/SRGN/SAR1A/BLOC1S2/ACRBP/TMED2/VTI1B/TMED10/CHP1/ANXA2/CHMP1A/RILP/RAB8A/SNAP29	25
GO:0002228	natural killer cell mediated immunity	10/757	71/18722	0.000545341	0.006825424	0.005254473	PRDX1/HLA-F/HLA-A/HLA-E/HLA-B/LAG3/PTPN6/LAMP1/ARRB2/LGALS9	10
GO:1903364	positive regulation of cellular protein catabolic process	16/757	155/18722	0.000553072	0.006903912	0.005314896	LAPTM5/GBA/DAB2/BAG6/TREM2/VCP/CD81/CTSC/LRP1/AKT1/NUPR1/APOE/DDRGK1/PTTG1IP/MSN/BCAP31	16
GO:0030198	extracellular matrix organization	25/757	301/18722	0.000560012	0.006972149	0.005367428	CTSS/ADAM15/OLFML2B/QSOX1/EMILIN1/CRTAP/MELTF/TGFBI/PLOD3/ENG/ITGB1/ADAM8/HSD17B12/LRP1/RGCC/MMP14/FBLN5/SPINT1/ANXA2/FURIN/MMP2/COLGALT1/SPINT2/CST3/MMP9	25
GO:0001836	release of cytochrome c from mitochondria	9/757	59/18722	0.000564501	0.007009596	0.005396256	PINK1/SFN/IFI6/FAM162A/BAK1/AKT1/NOL3/ARRB2/MMP9	9
GO:0008202	steroid metabolic process	26/757	319/18722	0.000582358	0.007212391	0.005552375	H6PD/SCP2/GBA/CYP27A1/SRD5A3/REST/IGFBP7/SPP1/AKR1B1/ASAH1/LIPA/SMPD1/CAT/HSD17B12/FDX1/NPC2/LGMN/SULT1A1/HSD3B7/ACADVL/NFE2L1/APOE/APOC1/COMT/CYB5R3/G6PD	26
GO:0002367	cytokine production involved in immune response	12/757	98/18722	0.00058666	0.00724135	0.005574669	TNFRSF14/LAPTM5/CD74/HLA-F/HLA-A/HLA-E/CD81/CLEC7A/LACC1/B2M/BST2/LILRB4	12
GO:0043062	extracellular structure organization	25/757	302/18722	0.000587835	0.00724135	0.005574669	CTSS/ADAM15/OLFML2B/QSOX1/EMILIN1/CRTAP/MELTF/TGFBI/PLOD3/ENG/ITGB1/ADAM8/HSD17B12/LRP1/RGCC/MMP14/FBLN5/SPINT1/ANXA2/FURIN/MMP2/COLGALT1/SPINT2/CST3/MMP9	25
GO:0032609	interferon-gamma production	13/757	112/18722	0.000592349	0.00724135	0.005574669	ISG15/LAPTM5/CR1/CD47/CD14/HLA-A/HLA-DRB1/HLA-DPA1/HLA-DPB1/CLEC7A/CD276/LGALS9/LILRB4	13
GO:0032649	regulation of interferon-gamma production	13/757	112/18722	0.000592349	0.00724135	0.005574669	ISG15/LAPTM5/CR1/CD47/CD14/HLA-A/HLA-DRB1/HLA-DPA1/HLA-DPB1/CLEC7A/CD276/LGALS9/LILRB4	13
GO:1901222	regulation of NIK/NF-kappaB signaling	13/757	112/18722	0.000592349	0.00724135	0.005574669	LAPTM5/PRDX1/ADIPOR1/CD14/TREM2/TRIP6/SPI1/TRADD/NOL3/LGALS9/IFI35/CALR/IRAK1	13
GO:0062197	cellular response to chemical stress	27/757	337/18722	0.000599937	0.007315208	0.005631528	ATP13A2/PINK1/SELENON/PRDX1/SLC25A24/ARL6IP5/REST/CASP3/TREM2/NCF1/AKR1B1/TXN/AIFM2/ALDH3B1/TRPV4/FBLN5/AKT1/SELENOS/MAPK3/MMP2/NOL3/BECN1/NFE2L1/P4HB/SRXN1/MMP9/G6PD	27
GO:0071496	cellular response to external stimulus	26/757	320/18722	0.000610247	0.007418864	0.005711326	RRAGC/SH3GLB1/GBA/F11R/GLUL/ITGA4/EIF4G1/BAK1/RRAGD/ENG/UCP2/CASP1/AKT1/FES/MAPK3/CYBA/CD68/BECN1/PPP1R9B/ARHGDIA/CNN2/TLE5/USF2/COMT/GAS2L1/LAMP2	26
GO:0070861	regulation of protein exit from endoplasmic reticulum	6/757	27/18722	0.000611866	0.007418864	0.005711326	ERLEC1/SAR1A/CD81/OS9/DERL2/BCAP31	6
GO:0002709	regulation of T cell mediated immunity	11/757	85/18722	0.000613142	0.007418864	0.005711326	FCGR2B/HLA-F/HLA-A/HLA-E/HLA-B/HLA-DRA/HLA-DRB1/CD81/B2M/IL4I1/LILRB4	11
GO:0051222	positive regulation of protein transport	25/757	303/18722	0.000616859	0.007444791	0.005731286	ATP13A2/PINK1/SFN/LEPROT/SH3GLB1/GLUL/ARF1/CAMK1/CD38/HLA-DRB1/TREM2/ADAM9/STOM/SAR1A/ADAM8/CD81/LRP1/PCK2/ARF6/TMED10/CHP1/OAZ2/ITGB2/BCAP31/EMD	25
GO:0002715	regulation of natural killer cell mediated immunity	8/757	48/18722	0.000618832	0.007449606	0.005734992	HLA-F/HLA-A/HLA-E/HLA-B/LAG3/LAMP1/ARRB2/LGALS9	8
GO:0051224	negative regulation of protein transport	14/757	127/18722	0.000626225	0.007519469	0.005788776	ERLEC1/DPH3/REST/SNX3/TXN/NR1H3/UCP2/OS9/ERP29/CHP1/DERL2/APOE/PFKL/SNX12	14
GO:0044706	multi-multicellular organism process	20/757	220/18722	0.000636471	0.007623151	0.005868594	PITHD1/UBE2Q1/CD38/IGFBP7/SPP1/HEXB/AKR1B1/CTSB/UCP2/TMED2/AKT1/EMP2/MAPK3/MMP2/LGALS9/BSG/CALR/EPN1/MMP9/COMT	20
GO:0050729	positive regulation of inflammatory response	15/757	142/18722	0.000639661	0.007642009	0.005883111	S100A9/CD28/CD47/HLA-E/TREM2/PLA2G7/ADAM8/CD81/MDK/CTSC/TRPV4/NUPR1/TRADD/IFI35/GRN	15
GO:0002708	positive regulation of lymphocyte mediated immunity	13/757	113/18722	0.000645131	0.007668629	0.005903605	CD28/HLA-F/HLA-A/HLA-E/HLA-B/HLA-DRA/HLA-DRB1/TREM2/CD81/LAG3/LAMP1/B2M/TNFSF13	13
GO:0031623	receptor internalization	13/757	113/18722	0.000645131	0.007668629	0.005903605	FCER1G/ARF1/WDR54/AP2M1/LRPAP1/ITGB1/CD81/CD9/CD63/LRP1/ARRB2/LILRB4/ITGB2	13
GO:0045229	external encapsulating structure organization	25/757	304/18722	0.000647126	0.00767307	0.005907024	CTSS/ADAM15/OLFML2B/QSOX1/EMILIN1/CRTAP/MELTF/TGFBI/PLOD3/ENG/ITGB1/ADAM8/HSD17B12/LRP1/RGCC/MMP14/FBLN5/SPINT1/ANXA2/FURIN/MMP2/COLGALT1/SPINT2/CST3/MMP9	25
GO:0001818	negative regulation of cytokine production	28/757	357/18722	0.000669138	0.007894488	0.00607748	LAPTM5/GBP1/GBA/FCGR2B/CR1/CD200R1/HLA-F/PPP1R11/HLA-DRB1/TREM2/DLL1/GPNMB/SRGN/CHID1/LAG3/PTPN6/CLEC4A/RGCC/FURIN/SELENOS/ARRB2/LGALS9/ACP5/BST2/HOMER3/TYROBP/LILRB4/VSIG4	28
GO:1904062	regulation of cation transmembrane transport	28/757	357/18722	0.000669138	0.007894488	0.00607748	PINK1/SELENON/CTSS/SLC30A1/PSEN2/ARF1/CXCL9/CXCL10/TREM2/TSPAN13/SLC31A2/STOM/ITGB1/GSTO1/CAPN1/TCIRG1/FXYD6/PTPN6/CD63/STAC3/AKT1/CHP1/CYBA/SLC9A3R1/FXYD5/CALM3/MMP9/G6PD	28
GO:0071219	cellular response to molecule of bacterial origin	20/757	221/18722	0.00067396	0.007931604	0.006106053	FCGR2B/CCR5/TNIP2/CXCL9/CXCL10/CD14/TREM2/ADAM9/LY96/VIM/MRC1/NR1H3/SPI1/CASP1/AKT1/SELENOS/MAPK3/CD68/LILRB2/IRAK1	20
GO:0034599	cellular response to oxidative stress	24/757	288/18722	0.000683186	0.008020226	0.006174277	ATP13A2/PINK1/SELENON/PRDX1/SLC25A24/ARL6IP5/REST/TREM2/NCF1/TXN/AIFM2/ALDH3B1/FBLN5/AKT1/SELENOS/MAPK3/MMP2/NOL3/BECN1/NFE2L1/P4HB/SRXN1/MMP9/G6PD	24
GO:0038061	NIK/NF-kappaB signaling	15/757	143/18722	0.000688564	0.008041074	0.006190327	LAPTM5/PRDX1/ADIPOR1/CD14/TREM2/TRIP6/SPI1/AKT1/PPP4C/TRADD/NOL3/LGALS9/IFI35/CALR/IRAK1	15
GO:0002604	regulation of dendritic cell antigen processing and presentation	4/757	11/18722	0.000696859	0.008041074	0.006190327	FCGR2B/CD74/FGL2/CD68	4
GO:0045657	positive regulation of monocyte differentiation	4/757	11/18722	0.000696859	0.008041074	0.006190327	CD74/HLA-DRB1/CD4/FES	4
GO:0048102	autophagic cell death	4/757	11/18722	0.000696859	0.008041074	0.006190327	LAPTM5/SH3GLB1/TREM2/LAMP1	4
GO:0098883	synapse pruning	4/757	11/18722	0.000696859	0.008041074	0.006190327	C1QA/C1QC/C1QB/TREM2	4
GO:1905522	negative regulation of macrophage migration	4/757	11/18722	0.000696859	0.008041074	0.006190327	SLAMF8/EMILIN1/CD200R1/MIF	4
GO:2000644	regulation of receptor catabolic process	4/757	11/18722	0.000696859	0.008041074	0.006190327	LAPTM5/ANXA2/FURIN/APOE	4
GO:1903362	regulation of cellular protein catabolic process	22/757	255/18722	0.000711059	0.008156586	0.006279253	ATP13A2/PINK1/PITHD1/LAPTM5/GBA/ATRAID/DAB2/BAG6/TREM2/VCP/CD81/CTSC/LRP1/AKT1/ANXA2/FURIN/NUPR1/APOE/DDRGK1/PTTG1IP/MSN/BCAP31	22
GO:0006692	prostanoid metabolic process	8/757	49/18722	0.000713766	0.008156586	0.006279253	PRXL2B/CD74/AKR1B1/FABP5/PTGR1/ACOX1/CYP2S1/MIF	8
GO:0006693	prostaglandin metabolic process	8/757	49/18722	0.000713766	0.008156586	0.006279253	PRXL2B/CD74/AKR1B1/FABP5/PTGR1/ACOX1/CYP2S1/MIF	8
GO:0009395	phospholipid catabolic process	8/757	49/18722	0.000713766	0.008156586	0.006279253	IDH1/PLA2G7/ENPP2/SMPD1/PLBD1/GDE1/PLA2G15/APOC1	8
GO:0006882	cellular zinc ion homeostasis	7/757	38/18722	0.000724892	0.008167486	0.006287644	ATP13A2/S100A9/SLC30A1/SLC39A7/SLC39A13/MT2A/MT1A	7
GO:0032373	positive regulation of sterol transport	7/757	38/18722	0.000724892	0.008167486	0.006287644	SCP2/TREM2/NR1H3/LRP1/ANXA2/APOE/PLTP	7
GO:0032376	positive regulation of cholesterol transport	7/757	38/18722	0.000724892	0.008167486	0.006287644	SCP2/TREM2/NR1H3/LRP1/ANXA2/APOE/PLTP	7
GO:0097242	amyloid-beta clearance	7/757	38/18722	0.000724892	0.008167486	0.006287644	LRPAP1/TREM2/MSR1/LRP1/RAB11B/APOE/ITGB2	7
GO:0006900	vesicle budding from membrane	9/757	61/18722	0.000725078	0.008167486	0.006287644	S100A10/ARF1/AP2M1/SNX3/SAR1A/TMED2/TMED10/ANXA2/RILP	9
GO:0043030	regulation of macrophage activation	9/757	61/18722	0.000725078	0.008167486	0.006287644	FCGR2B/TNIP2/CD74/TREM2/NR1H3/CTSC/GRN/MIF/VSIG4	9
GO:0072503	cellular divalent inorganic cation homeostasis	35/757	486/18722	0.000733078	0.00823799	0.00634192	ATP13A2/SELENON/S100A9/SLC30A1/CCR1/CCR5/CD38/CXCL9/CXCL10/HEXB/ANXA6/SLC39A7/BAK1/GRINA/GSTO1/SLC39A13/TCIRG1/PTPN6/TMBIM6/LRP1/HSP90B1/TRPV4/RMDN3/MT2A/MT1A/NOL3/CYBA/TRPV2/CCL23/MCOLN1/CALR/ATP13A1/APOE/CALM3/BCAP31	35
GO:0002507	tolerance induction	6/757	28/18722	0.000752376	0.008414873	0.006478092	HLA-E/HLA-B/IL2RA/LGALS9/LILRB2/LILRB4	6
GO:1903649	regulation of cytoplasmic transport	6/757	28/18722	0.000752376	0.008414873	0.006478092	CHMP3/DAB2/SNX3/MAPK3/MSN/SNX12	6
GO:0002274	myeloid leukocyte activation	20/757	223/18722	0.000754693	0.008420877	0.006482714	C1QA/FCER1G/FCGR2B/TNIP2/CD74/TREM2/ADAM9/NR1H3/SPI1/CTSC/FES/LGALS9/IFI35/GRN/TYROBP/LILRB4/CD93/ITGB2/MIF/VSIG4	20
GO:0002437	inflammatory response to antigenic stimulus	10/757	74/18722	0.000761144	0.008472878	0.006522747	FCGR2B/CD28/HLA-E/HLA-DRB1/TREM2/IL2RA/CD81/FURIN/SELENOS/CD68	10
GO:0046794	transport of virus	5/757	19/18722	0.00077265	0.008580772	0.006605807	DYNLT1/CTSL/CD209/BST2/SIGLEC1	5
GO:0006888	endoplasmic reticulum to Golgi vesicle-mediated transport	14/757	130/18722	0.000791052	0.00876456	0.006747295	TMED5/ARF1/NRBP1/TMED7/YIPF5/VCP/SAR1A/RAB1B/HYOU1/TMED2/TMED10/KDELR1/ERGIC3/BCAP31	14
GO:2001234	negative regulation of apoptotic signaling pathway	20/757	224/18722	0.000798095	0.008821932	0.006791462	ENO1/PINK1/IFI6/TXNDC12/PEA15/SLC35F6/TMBIM1/CD74/GRINA/CREB3/HYOU1/TMBIM6/LGALS3/AKT1/SELENOS/NOL3/ARRB2/MMP9/PTTG1IP/MIF	20
GO:0002573	myeloid leukocyte differentiation	19/757	208/18722	0.000811955	0.008954218	0.0068933	C1QC/GBA/CCR1/NRROS/CD74/HLA-DRB1/TREM2/OSTM1/PRXL2A/CD81/SPI1/TCIRG1/CD4/ANXA2/FES/TYROBP/LILRB4/MMP9/ATP6AP1	19
GO:0022604	regulation of cell morphogenesis	25/757	309/18722	0.000818719	0.009001847	0.006929967	GBP1/RHOC/PLEKHO1/S100A10/F11R/ACTR2/RND3/PLXND1/MELTF/WDR1/HEXB/SPARC/DBNL/ENPP2/MDK/CORO1B/ARPIN/FES/ALDOA/SLC9A3R1/P4HB/ARHGDIA/CALR/ITGB2/MSN	25
GO:0060337	type I interferon signaling pathway	8/757	50/18722	0.000820079	0.009001847	0.006929967	ISG15/IFITM2/IFITM1/IFITM3/PTPN6/IFI27/IFNAR1/IRAK1	8
GO:0021782	glial cell development	13/757	116/18722	0.000827851	0.009045185	0.00696333	C1QA/S100A9/NCSTN/EIF2B5/NRROS/TREM2/DLL1/VIM/MDK/CD9/LRP1/AKT1/GRN	13
GO:0035967	cellular response to topologically incorrect protein	13/757	116/18722	0.000827851	0.009045185	0.00696333	ERLEC1/AUP1/BAG6/BAK1/VCP/CREB3/TOR1A/TMBIM6/OS9/TMED2/SELENOS/DERL2/DDRGK1	13
GO:0051453	regulation of intracellular pH	10/757	75/18722	0.000847037	0.009233482	0.007108289	PPT1/SLAMF8/ATP6V0E1/TMEM106B/TCIRG1/CLN5/CHP1/ATP6V0D1/GRN/ATP6AP2	10
GO:0002347	response to tumor cell	7/757	39/18722	0.000853049	0.00926181	0.007130097	LAPTM5/ADAM15/HNMT/HLA-A/HLA-DRB1/SPI1/IL4I1	7
GO:1904950	negative regulation of establishment of protein localization	14/757	131/18722	0.000853551	0.00926181	0.007130097	ERLEC1/DPH3/REST/SNX3/TXN/NR1H3/UCP2/OS9/ERP29/CHP1/DERL2/APOE/PFKL/SNX12	14
GO:0051098	regulation of binding	28/757	363/18722	0.00086523	0.009361002	0.007206458	S100A10/ADAM15/ITGA4/CAMK1/DPH3/PLXND1/EIF4G1/LRPAP1/DAB2/TXN/TMBIM6/LRP1/CLN5/AKT1/B2M/ANXA2/MAPK3/ARRB2/CCL23/ACE/RFNG/TLE5/APOE/CALM3/DDRGK1/MAPRE1/MMP9/CTSZ	28
GO:0007565	female pregnancy	18/757	193/18722	0.00086665	0.009361002	0.007206458	UBE2Q1/CD38/IGFBP7/SPP1/AKR1B1/CTSB/UCP2/TMED2/AKT1/EMP2/MAPK3/MMP2/LGALS9/BSG/CALR/EPN1/MMP9/COMT	18
GO:0002702	positive regulation of production of molecular mediator of immune response	13/757	117/18722	0.000897666	0.009673938	0.007447369	TNFRSF14/LAPTM5/CD28/CD74/HLA-F/HLA-A/HLA-E/CD81/CLEC7A/LACC1/B2M/TNFSF13/GPI	13
GO:0050854	regulation of antigen receptor-mediated signaling pathway	9/757	63/18722	0.000921063	0.009903519	0.007624109	LAPTM5/GBP1/FCGR2B/CD81/PTPN6/LGALS3/CMTM3/DUSP3/LILRB4	9
GO:0031349	positive regulation of defense response	23/757	278/18722	0.000965032	0.010352757	0.007969949	S100A9/CD28/CD47/HLA-F/HLA-E/TREM2/PLA2G7/ADAM8/CD81/MDK/SPI1/CTSC/LAG3/CLEC7A/TRPV4/LAMP1/NUPR1/MAPK3/TRADD/CYBA/IFI35/GRN/TYROBP	23
GO:0010950	positive regulation of endopeptidase activity	17/757	179/18722	0.000975087	0.010436961	0.008034773	LAPTM5/APH1A/S100A9/NCSTN/CR1/ARL6IP5/FAM162A/REST/BAK1/VCP/CTSD/CASP1/CLEC7A/LGMN/CTSH/LGALS9/BCAP31	17
GO:0035304	regulation of protein dephosphorylation	11/757	90/18722	0.000996526	0.010615601	0.008172297	PINK1/GBA/PPP1R11/PTPA/SMPD1/HSP90B1/LGALS3/ARPP19/PPP1R9B/CALM3/LILRB2	11
GO:0055069	zinc ion homeostasis	7/757	40/18722	0.000998427	0.010615601	0.008172297	ATP13A2/S100A9/SLC30A1/SLC39A7/SLC39A13/MT2A/MT1A	7
GO:0045621	positive regulation of lymphocyte differentiation	12/757	104/18722	0.001001951	0.010615601	0.008172297	CR1/CD74/HLA-DRA/HLA-DRB1/IL2RA/ADAM8/MDK/MMP14/LGALS9/IL4I1/LILRB2/LILRB4	12
GO:0002664	regulation of T cell tolerance induction	4/757	12/18722	0.001011971	0.010615601	0.008172297	HLA-B/IL2RA/LILRB2/LILRB4	4
GO:0043301	negative regulation of leukocyte degranulation	4/757	12/18722	0.001011971	0.010615601	0.008172297	FCGR2B/HLA-F/SPI1/LGALS9	4
GO:0045916	negative regulation of complement activation	4/757	12/18722	0.001011971	0.010615601	0.008172297	CR1/CD59/SERPING1/VSIG4	4
GO:0071712	ER-associated misfolded protein catabolic process	4/757	12/18722	0.001011971	0.010615601	0.008172297	AUP1/BAG6/VCP/TOR1A	4
GO:1902563	regulation of neutrophil activation	4/757	12/18722	0.001011971	0.010615601	0.008172297	FCGR2B/SPI1/GRN/ITGB2	4
GO:2000508	regulation of dendritic cell chemotaxis	4/757	12/18722	0.001011971	0.010615601	0.008172297	SLAMF8/SPI1/LGALS9/CALR	4
GO:0051271	negative regulation of cellular component movement	28/757	367/18722	0.001022275	0.010699959	0.008237239	NBL1/TMIGD3/CERS2/ADAM15/SLAMF8/ADIPOR1/EMILIN1/CD200R1/RAP2B/CD74/ENG/IFITM1/CORO1B/CD9/LRP1/RGCC/AKT1/ARPIN/DUSP3/SLC9A3R1/ARHGDIA/CNN2/CALR/BST2/SPINT2/APOE/RRAS/MIF	28
GO:0030888	regulation of B cell proliferation	9/757	64/18722	0.001034043	0.010799249	0.008313676	FCGR2B/BST1/CD38/CASP3/CD74/CD81/TNFSF13B/TYROBP/MIF	9
GO:0042060	wound healing	31/757	422/18722	0.001049248	0.010933902	0.008417337	RHOC/SPRR3/F11R/FCER1G/CSRP1/RAP2B/ANXA5/CASP3/ANXA6/SPARC/AK3/TLN1/TOR1A/ITGB1/PLAU/CD151/SMPD1/CD59/SERPING1/FERMT3/CORO1B/PRCP/CD9/PTPN6/CLEC7A/ANXA2/TNFRSF12A/VKORC1/CNN2/APOE/GNAS	31
GO:0071216	cellular response to biotic stimulus	21/757	246/18722	0.001064198	0.01106532	0.008518507	FCGR2B/CCR5/TNIP2/CXCL9/CXCL10/CD14/TREM2/ADAM9/LY96/VIM/MRC1/NR1H3/SPI1/CASP1/CLEC7A/AKT1/SELENOS/MAPK3/CD68/LILRB2/IRAK1	21
GO:0071357	cellular response to type I interferon	8/757	52/18722	0.001070763	0.011109166	0.008552262	ISG15/IFITM2/IFITM1/IFITM3/PTPN6/IFI27/IFNAR1/IRAK1	8
GO:0032635	interleukin-6 production	16/757	165/18722	0.001089587	0.01124162	0.00865423	GBA/CD47/CD200R1/CD74/HLA-B/TREM2/PTPN6/CLEC7A/TRPV4/SELENOS/CYBA/ARRB2/LGALS9/TYROBP/LILRB2/LILRB4	16
GO:0032675	regulation of interleukin-6 production	16/757	165/18722	0.001089587	0.01124162	0.00865423	GBA/CD47/CD200R1/CD74/HLA-B/TREM2/PTPN6/CLEC7A/TRPV4/SELENOS/CYBA/ARRB2/LGALS9/TYROBP/LILRB2/LILRB4	16
GO:0042147	retrograde transport, endosome to Golgi	11/757	91/18722	0.001093034	0.01124162	0.00865423	VAMP3/DCTN1/SNX3/VPS26A/TBC1D10C/CLN5/SNX6/VTI1B/SNX5/RAB9A/SNX12	11
GO:0045582	positive regulation of T cell differentiation	11/757	91/18722	0.001093034	0.01124162	0.00865423	CR1/CD74/HLA-DRA/HLA-DRB1/IL2RA/ADAM8/MDK/LGALS9/IL4I1/LILRB2/LILRB4	11
GO:0019674	NAD metabolic process	6/757	30/18722	0.001106977	0.011360325	0.008745614	ENO1/CD38/HK3/LDHA/PCK2/PFKL	6
GO:0062012	regulation of small molecule metabolic process	26/757	334/18722	0.001142552	0.011700026	0.009007129	ENO1/H6PD/PINK1/ADIPOR1/SLC45A3/REST/CD74/TREM2/FABP5/VCP/PRXL2C/SLC27A4/PGAM1/NR1H3/LACC1/SLC7A7/AKT1/ARPP19/SELENOS/NUPR1/BCKDK/ACADVL/IGFBP4/APOE/APOC1/COMT	26
GO:0050856	regulation of T cell receptor signaling pathway	7/757	41/18722	0.001162594	0.011853951	0.009125626	LAPTM5/GBP1/CD81/PTPN6/LGALS3/DUSP3/LILRB4	7
GO:1902622	regulation of neutrophil migration	7/757	41/18722	0.001162594	0.011853951	0.009125626	SLAMF8/BST1/CD74/ADAM8/MDK/CD99/MPP1	7
GO:0071887	leukocyte apoptotic process	12/757	106/18722	0.001185598	0.012036622	0.009266253	CASP3/CD74/BAK1/CTSL/IL2RA/ADAM8/LGALS3/AKT1/PLEKHO2/SELENOS/LGALS9/KDELR1	12
GO:1905477	positive regulation of protein localization to membrane	12/757	106/18722	0.001185598	0.012036622	0.009266253	TREM2/STOM/ITGB1/CD81/LRP1/STAC3/ARF6/LGALS3/AKT1/CHP1/PPP1R9B/ITGB2	12
GO:0055067	monovalent inorganic cation homeostasis	15/757	151/18722	0.001207078	0.01220232	0.009393814	PPT1/SLAMF8/ATP6V0E1/TMEM106B/TCIRG1/LACC1/CLN5/CHP1/MAPK3/ATP6V0D1/GRN/SNX5/COMT/ATP6AP2/ATP6AP1	15
GO:0071456	cellular response to hypoxia	15/757	151/18722	0.001207078	0.01220232	0.009393814	ENO1/PINK1/FAM162A/TREM2/BNIP3L/ADAM8/HYOU1/TMBIM6/RGCC/AKT1/NOL3/P4HB/EGLN2/PGK1/IRAK1	15
GO:0007566	embryo implantation	8/757	53/18722	0.001217201	0.012278422	0.009452401	UBE2Q1/IGFBP7/SPP1/EMP2/MMP2/BSG/CALR/MMP9	8
GO:0035455	response to interferon-alpha	5/757	21/18722	0.001264372	0.012593143	0.009694684	IFITM2/IFITM1/IFITM3/BST2/IFNAR1	5
GO:0044766	multi-organism transport	5/757	21/18722	0.001264372	0.012593143	0.009694684	DYNLT1/CTSL/CD209/BST2/SIGLEC1	5
GO:0046597	negative regulation of viral entry into host cell	5/757	21/18722	0.001264372	0.012593143	0.009694684	SNX3/LY6E/IFITM2/IFITM1/IFITM3	5
GO:0046641	positive regulation of alpha-beta T cell proliferation	5/757	21/18722	0.001264372	0.012593143	0.009694684	CD28/HLA-A/HLA-E/CD81/LGALS9	5
GO:0090026	positive regulation of monocyte chemotaxis	5/757	21/18722	0.001264372	0.012593143	0.009694684	CCR1/CXCL10/PLA2G7/CREB3/LGMN	5
GO:1902579	multi-organism localization	5/757	21/18722	0.001264372	0.012593143	0.009694684	DYNLT1/CTSL/CD209/BST2/SIGLEC1	5
GO:1904951	positive regulation of establishment of protein localization	25/757	319/18722	0.001283526	0.012757066	0.009820878	ATP13A2/PINK1/SFN/LEPROT/SH3GLB1/GLUL/ARF1/CAMK1/CD38/HLA-DRB1/TREM2/ADAM9/STOM/SAR1A/ADAM8/CD81/LRP1/PCK2/ARF6/TMED10/CHP1/OAZ2/ITGB2/BCAP31/EMD	25
GO:0051208	sequestering of calcium ion	13/757	122/18722	0.001325136	0.013143014	0.010117997	SELENON/CCR5/CXCL9/CXCL10/ANXA6/GSTO1/PTPN6/HSP90B1/NOL3/CYBA/MCOLN1/CALR/CALM3	13
GO:0032905	transforming growth factor beta1 production	4/757	13/18722	0.001415211	0.013977799	0.010760645	NRROS/FURIN/TYROBP/ATP6AP2	4
GO:0044090	positive regulation of vacuole organization	4/757	13/18722	0.001415211	0.013977799	0.010760645	SH3GLB1/ANXA2/BECN1/GRN	4
GO:0006879	cellular iron ion homeostasis	9/757	67/18722	0.001441858	0.014181766	0.010917668	ATP13A2/ATP6V1G1/NCOA4/CYB561A3/FTH1/ATP6V0D1/SLC46A1/FTL/ATP6AP1	9
GO:0050435	amyloid-beta metabolic process	9/757	67/18722	0.001441858	0.014181766	0.010917668	APH1A/NCSTN/PSEN2/APEH/CASP3/TMED10/BECN1/ACE/APOE	9
GO:0032388	positive regulation of intracellular transport	18/757	202/18722	0.001459624	0.014326726	0.011029263	PINK1/SFN/SCP2/LEPROT/SH3GLB1/ARF1/CAMK1/DAB2/STOM/SAR1A/CD81/CHP1/ANXA2/OAZ2/ITGB2/MSN/BCAP31/EMD	18
GO:0071706	tumor necrosis factor superfamily cytokine production	17/757	186/18722	0.001486227	0.014527559	0.011183872	CD47/CD14/HLA-E/TREM2/GPNMB/LY96/ADAM8/PTPN6/CLEC4A/CLEC7A/SELENOS/CYBA/ARRB2/LGALS9/ACP5/TYROBP/MIF	17
GO:1903555	regulation of tumor necrosis factor superfamily cytokine production	17/757	186/18722	0.001486227	0.014527559	0.011183872	CD47/CD14/HLA-E/TREM2/GPNMB/LY96/ADAM8/PTPN6/CLEC4A/CLEC7A/SELENOS/CYBA/ARRB2/LGALS9/ACP5/TYROBP/MIF	17
GO:2000146	negative regulation of cell motility	27/757	359/18722	0.001535119	0.014974532	0.011527969	NBL1/TMIGD3/CERS2/ADAM15/SLAMF8/ADIPOR1/EMILIN1/CD200R1/RAP2B/CD74/ENG/IFITM1/CORO1B/LRP1/RGCC/AKT1/ARPIN/DUSP3/SLC9A3R1/ARHGDIA/CNN2/CALR/BST2/SPINT2/APOE/RRAS/MIF	27
GO:0031952	regulation of protein autophosphorylation	7/757	43/18722	0.00155389	0.015126451	0.011644922	RAP2B/GPNMB/ENG/CHP1/MVP/ACE/CALM3	7
GO:0006026	aminoglycan catabolic process	6/757	32/18722	0.001577289	0.015308873	0.011785358	FUCA1/GUSB/GNS/NAGLU/SGSH/IDS	6
GO:0045048	protein insertion into ER membrane	5/757	22/18722	0.001582338	0.015308873	0.011785358	EMC1/BAG6/TRAM1/EMC7/EMC10	5
GO:0071404	cellular response to low-density lipoprotein particle stimulus	5/757	22/18722	0.001582338	0.015308873	0.011785358	FCER1G/ITGB1/CD81/CD9/ITGB2	5
GO:0051048	negative regulation of secretion	16/757	171/18722	0.001586299	0.015315876	0.011790749	VAMP3/FCGR2B/SLC30A1/PNKD/DPH3/REST/CD74/HLA-F/NR1H3/SPI1/UCP2/ERP29/LGALS9/APOE/PFKL/COMT	16
GO:0045765	regulation of angiogenesis	26/757	342/18722	0.001599195	0.015408946	0.011862398	ECM1/GLUL/EMILIN1/STAB1/PLXND1/CXCL10/ERAP1/SPARC/DLL1/GPNMB/ENPP2/ENG/ITGB1/HTATIP2/MDK/VEGFB/RGCC/PKM/CTSH/EMP2/TNFSF12/GRN/RRAS/EMC10/EPN1/PGK1	26
GO:0010498	proteasomal protein catabolic process	34/757	490/18722	0.001624484	0.0156208	0.012025491	FBXO6/PINK1/PITHD1/GBA/RNF187/ERLEC1/AUP1/DAB2/CANX/BAG6/TREM2/TMUB1/VCP/TOR1A/FBXW5/MAN1B1/PCBP2/OS9/HSP90B1/PSMA6/IFI27/AKT1/SELENOS/NUPR1/ARRB2/DERL2/UBXN6/CALR/APOE/DDRGK1/HM13/GID8/FOXRED2/BCAP31	34
GO:0048259	regulation of receptor-mediated endocytosis	12/757	110/18722	0.001636997	0.015709195	0.012093541	PPT1/ARF1/WDR54/AP2M1/LRPAP1/DAB2/CD63/ARF6/B2M/ANXA2/ARRB2/APOC1	12
GO:0006909	phagocytosis	24/757	308/18722	0.001715476	0.016428979	0.012647658	C1orf43/FCER1G/FCGR2B/CD47/CD14/C2/TREM2/SNX3/MSR1/ITGB1/ANXA11/NR1H3/CLEC7A/LRP1/CYBA/BECN1/COLEC12/CNN2/CALR/TYROBP/CD93/ITGB2/NCF4/IL2RG	24
GO:0030336	negative regulation of cell migration	26/757	344/18722	0.001735283	0.016582286	0.01276568	NBL1/TMIGD3/CERS2/ADAM15/SLAMF8/ADIPOR1/EMILIN1/CD200R1/RAP2B/CD74/ENG/IFITM1/CORO1B/LRP1/RGCC/AKT1/ARPIN/DUSP3/SLC9A3R1/ARHGDIA/CNN2/CALR/BST2/APOE/RRAS/MIF	26
GO:0030183	B cell differentiation	14/757	141/18722	0.001741999	0.016582286	0.01276568	SLAMF8/FCGR2B/CR1/ITGA4/BAK1/DLL1/ITGB1/SPI1/TCIRG1/PTPN6/TNFSF13B/MMP14/IL4I1/LGALS1	14
GO:0050921	positive regulation of chemotaxis	14/757	141/18722	0.001741999	0.016582286	0.01276568	CCR1/CXCL10/CD74/TREM2/PLA2G7/CREB3/MDK/SPI1/VEGFB/TRPV4/LGMN/MAPK3/LGALS9/CALR	14
GO:0002711	positive regulation of T cell mediated immunity	8/757	56/18722	0.001754207	0.016594687	0.012775226	HLA-F/HLA-A/HLA-E/HLA-B/HLA-DRA/HLA-DRB1/CD81/B2M	8
GO:0006687	glycosphingolipid metabolic process	8/757	56/18722	0.001754207	0.016594687	0.012775226	GBA/HEXB/GM2A/SMPD1/GLTP/GALC/HEXA/NAGA	8
GO:1904645	response to amyloid-beta	8/757	56/18722	0.001754207	0.016594687	0.012775226	FCGR2B/ITGA4/TREM2/LRP1/SNX6/LGMN/MMP2/MMP9	8
GO:0072593	reactive oxygen species metabolic process	20/757	239/18722	0.001757332	0.016594687	0.012775226	PINK1/IFI6/PRDX1/NRROS/BST1/GPX3/NCF1/CAT/PRCP/CLEC7A/FBLN5/AKT1/CYBA/BECN1/ACOX1/ACP5/TYROBP/ITGB2/NCF4/G6PD	20
GO:1901224	positive regulation of NIK/NF-kappaB signaling	9/757	69/18722	0.001779142	0.016767178	0.012908016	LAPTM5/CD14/TREM2/TRIP6/TRADD/LGALS9/IFI35/CALR/IRAK1	9
GO:0150076	neuroinflammatory response	7/757	44/18722	0.001784472	0.016778581	0.012916795	CD200R1/TREM2/ITGB1/CTSC/NUPR1/GRN/MMP9	7
GO:0051099	positive regulation of binding	16/757	173/18722	0.001789239	0.016778581	0.012916795	S100A10/DPH3/PLXND1/EIF4G1/TXN/LRP1/CLN5/B2M/ANXA2/ACE/RFNG/APOE/CALM3/DDRGK1/MAPRE1/MMP9	16
GO:0070372	regulation of ERK1 and ERK2 cascade	24/757	309/18722	0.001790992	0.016778581	0.012916795	GBP1/EMILIN1/CCR1/CD74/HLA-DRB1/TREM2/GPNMB/PRXL2C/TBC1D10C/CD4/PTPN6/LRP1/TRPV4/MAPK3/ARRB2/LGALS9/CCL23/CCL18/DUSP3/SLC9A3R1/APOE/RRAS/MIF/ATP6AP1	24
GO:0002335	mature B cell differentiation	6/757	33/18722	0.001862807	0.017382524	0.013381733	SLAMF8/FCGR2B/CR1/DLL1/SPI1/LGALS1	6
GO:0036336	dendritic cell migration	6/757	33/18722	0.001862807	0.017382524	0.013381733	SLAMF8/CCR1/CCR5/SPI1/LGALS9/CALR	6
GO:0002475	antigen processing and presentation via MHC class Ib	4/757	14/18722	0.001918325	0.017725775	0.013645982	HLA-F/HLA-E/TAP2/B2M	4
GO:0002517	T cell tolerance induction	4/757	14/18722	0.001918325	0.017725775	0.013645982	HLA-B/IL2RA/LILRB2/LILRB4	4
GO:0006047	UDP-N-acetylglucosamine metabolic process	4/757	14/18722	0.001918325	0.017725775	0.013645982	GNPDA1/UAP1L1/DPAGT1/AMDHD2	4
GO:1904152	regulation of retrograde protein transport, ER to cytosol	4/757	14/18722	0.001918325	0.017725775	0.013645982	ERLEC1/OS9/DERL2/BCAP31	4
GO:2001171	positive regulation of ATP biosynthetic process	4/757	14/18722	0.001918325	0.017725775	0.013645982	ENO1/PINK1/TREM2/VCP	4
GO:0060143	positive regulation of syncytium formation by plasma membrane fusion	5/757	23/18722	0.001955334	0.017962498	0.01382822	CAMK1/CXCL9/TREM2/ADAM9/TYROBP	5
GO:1902410	mitotic cytokinetic process	5/757	23/18722	0.001955334	0.017962498	0.01382822	ARF1/CHMP3/KLHDC8B/CHMP2B/CHMP1A	5
GO:1903306	negative regulation of regulated secretory pathway	5/757	23/18722	0.001955334	0.017962498	0.01382822	FCGR2B/REST/HLA-F/SPI1/LGALS9	5
GO:0045123	cellular extravasation	9/757	70/18722	0.00196996	0.018061785	0.013904655	F11R/ITGA4/CD47/BST1/ITGB1/ADAM8/MDK/ITGB7/CD99	9
GO:0070555	response to interleukin-1	14/757	143/18722	0.001989978	0.018210032	0.014018781	GBP1/HNMT/CD47/TNIP2/CD38/TOLLIP/SMPD1/MAPK3/CYBA/LGALS9/CCL23/CCL18/TLE5/IRAK1	14
GO:0035966	response to topologically incorrect protein	15/757	159/18722	0.002021068	0.018458825	0.014210312	FBXO6/ERLEC1/AUP1/BAG6/BAK1/TRAM1/VCP/CREB3/TOR1A/TMBIM6/OS9/TMED2/SELENOS/DERL2/DDRGK1	15
GO:1901342	regulation of vasculature development	26/757	348/18722	0.002037504	0.018573085	0.014298273	ECM1/GLUL/EMILIN1/STAB1/PLXND1/CXCL10/ERAP1/SPARC/DLL1/GPNMB/ENPP2/ENG/ITGB1/HTATIP2/MDK/VEGFB/RGCC/PKM/CTSH/EMP2/TNFSF12/GRN/RRAS/EMC10/EPN1/PGK1	26
GO:0070371	ERK1 and ERK2 cascade	25/757	330/18722	0.002042212	0.018580197	0.014303749	GBP1/EMILIN1/CCR1/CD74/HLA-DRB1/TREM2/GPNMB/PRXL2C/TBC1D10C/CD4/PTPN6/LRP1/TRPV4/CTSH/MAPK3/ARRB2/LGALS9/CCL23/CCL18/DUSP3/SLC9A3R1/APOE/RRAS/MIF/ATP6AP1	25
GO:0044106	cellular amine metabolic process	12/757	113/18722	0.002061219	0.018717135	0.014409169	HNMT/PNKD/AKR1B1/LY6E/SLC7A7/OAZ2/GDE1/SULT1A1/BCKDK/IL4I1/ITGB2/COMT	12
GO:0045936	negative regulation of phosphate metabolic process	31/757	441/18722	0.00209567	0.018993511	0.014621933	SFN/GBA/EMILIN1/EIF4G1/CASP3/PPP1R11/BAK1/PKIB/ENG/PTPA/SMPD1/PTPN6/LRP1/CTDSP2/TMED2/SNX6/LGALS3/AKT1/CHP1/ARPP19/NUPR1/MVP/ARRB2/DUSP3/PPP1R9B/PRKAR1A/FKBP8/APOE/APOC1/CALM3/LILRB4	31
GO:0071222	cellular response to lipopolysaccharide	18/757	209/18722	0.002131511	0.01928141	0.014843569	CCR5/TNIP2/CXCL9/CXCL10/CD14/ADAM9/LY96/VIM/MRC1/NR1H3/SPI1/CASP1/AKT1/SELENOS/MAPK3/CD68/LILRB2/IRAK1	18
GO:0010563	negative regulation of phosphorus metabolic process	31/757	442/18722	0.00216962	0.019588688	0.015080124	SFN/GBA/EMILIN1/EIF4G1/CASP3/PPP1R11/BAK1/PKIB/ENG/PTPA/SMPD1/PTPN6/LRP1/CTDSP2/TMED2/SNX6/LGALS3/AKT1/CHP1/ARPP19/NUPR1/MVP/ARRB2/DUSP3/PPP1R9B/PRKAR1A/FKBP8/APOE/APOC1/CALM3/LILRB4	31
GO:0050869	negative regulation of B cell activation	6/757	34/18722	0.002185788	0.019683217	0.015152896	LAPTM5/FCGR2B/CR1/CASP3/TBC1D10C/TYROBP	6
GO:0043410	positive regulation of MAPK cascade	33/757	480/18722	0.002188411	0.019683217	0.015152896	LAPTM5/FCGR2B/NENF/CCR1/ARL6IP5/CD74/HLA-DRB1/TREM2/GPNMB/NCF1/ADAM9/PRXL2C/ADAM8/CD81/SPI1/MAP3K11/CD4/CLEC7A/LRP1/TRPV4/ERP29/MAPK3/ARRB2/LGALS9/CCL23/CCL18/IGFBP4/TIMP2/APOE/EMC10/MIF/IRAK1/ATP6AP1	33
GO:0043280	positive regulation of cysteine-type endopeptidase activity involved in apoptotic process	13/757	129/18722	0.002196671	0.019720021	0.015181229	LAPTM5/S100A9/ARL6IP5/FAM162A/REST/BAK1/VCP/CTSD/CASP1/CLEC7A/CTSH/LGALS9/BCAP31	13
GO:0002763	positive regulation of myeloid leukocyte differentiation	8/757	58/18722	0.002205516	0.019724565	0.015184727	CCR1/CD74/HLA-DRB1/TREM2/CD4/FES/TYROBP/ATP6AP1	8
GO:0006826	iron ion transport	8/757	58/18722	0.002205516	0.019724565	0.015184727	STEAP3/MELTF/FTH1/B2M/SLC46A1/MCOLN1/RAB11B/FTL	8
GO:0097006	regulation of plasma lipoprotein particle levels	10/757	85/18722	0.002228705	0.019894344	0.015315429	ARF1/LRPAP1/TREM2/PLA2G7/MSR1/LIPA/ANXA2/APOE/APOC1/PLTP	10
GO:0036294	cellular response to decreased oxygen levels	15/757	161/18722	0.002283904	0.020348679	0.015665194	ENO1/PINK1/FAM162A/TREM2/BNIP3L/ADAM8/HYOU1/TMBIM6/RGCC/AKT1/NOL3/P4HB/EGLN2/PGK1/IRAK1	15
GO:0043300	regulation of leukocyte degranulation	7/757	46/18722	0.002324561	0.020671991	0.015914092	FCGR2B/HLA-F/SPI1/LAMP1/FES/LGALS9/ITGB2	7
GO:0016486	peptide hormone processing	5/757	24/18722	0.002388698	0.021083827	0.016231139	CTSL/FURIN/ACE/CTSZ/ATP6AP2	5
GO:0031639	plasminogen activation	5/757	24/18722	0.002388698	0.021083827	0.016231139	ENO1/MELTF/PLAU/CTSZ/PGK1	5
GO:0051043	regulation of membrane protein ectodomain proteolysis	5/757	24/18722	0.002388698	0.021083827	0.016231139	ADAM9/ADAM8/FURIN/TIMP2/APOE	5
GO:1903077	negative regulation of protein localization to plasma membrane	5/757	24/18722	0.002388698	0.021083827	0.016231139	TMEM59/GBP1/TMBIM1/AP2M1/DAB2	5
GO:0022406	membrane docking	10/757	86/18722	0.002432759	0.021432739	0.016499744	VAMP3/RAB13/PSEN2/SNX3/ESYT1/VTI1B/CHP1/RAB8A/SNAP29/MSN	10
GO:0019079	viral genome replication	13/757	131/18722	0.002518028	0.021866878	0.016833962	ISG15/PCBP1/CD28/LARP1/VCP/STOM/IFITM2/IFITM1/IFITM3/PCBP2/IFI27/CD209/BST2	13
GO:0002679	respiratory burst involved in defense response	4/757	15/18722	0.002532879	0.021866878	0.016833962	SLAMF8/TREM2/NCF1/GRN	4
GO:0006098	pentose-phosphate shunt	4/757	15/18722	0.002532879	0.021866878	0.016833962	H6PD/PGD/PGAM1/G6PD	4
GO:0006825	copper ion transport	4/757	15/18722	0.002532879	0.021866878	0.016833962	STEAP3/ATOX1/SLC31A2/SLC31A1	4
GO:0006878	cellular copper ion homeostasis	4/757	15/18722	0.002532879	0.021866878	0.016833962	ARF1/SLC31A2/SLC31A1/MT2A	4
GO:0019511	peptidyl-proline hydroxylation	4/757	15/18722	0.002532879	0.021866878	0.016833962	CRTAP/P4HA2/P4HB/EGLN2	4
GO:0034638	phosphatidylcholine catabolic process	4/757	15/18722	0.002532879	0.021866878	0.016833962	PLA2G7/ENPP2/PLA2G15/APOC1	4
GO:0042159	lipoprotein catabolic process	4/757	15/18722	0.002532879	0.021866878	0.016833962	LYPLA2/PPT1/CTSD/APOE	4
GO:0046007	negative regulation of activated T cell proliferation	4/757	15/18722	0.002532879	0.021866878	0.016833962	CASP3/LGALS9/PRKAR1A/LILRB4	4
GO:0098760	response to interleukin-7	4/757	15/18722	0.002532879	0.021866878	0.016833962	YBX1/PDIA3/P4HB/IL2RG	4
GO:0098761	cellular response to interleukin-7	4/757	15/18722	0.002532879	0.021866878	0.016833962	YBX1/PDIA3/P4HB/IL2RG	4
GO:0001893	maternal placenta development	6/757	35/18722	0.002549238	0.021888287	0.016850443	SPP1/CTSB/TMED2/AKT1/MAPK3/BSG	6
GO:0006739	NADP metabolic process	6/757	35/18722	0.002549238	0.021888287	0.016850443	H6PD/PGD/IDH1/PGAM1/ME2/G6PD	6
GO:0046640	regulation of alpha-beta T cell proliferation	6/757	35/18722	0.002549238	0.021888287	0.016850443	TNFRSF14/CD28/HLA-A/HLA-E/CD81/LGALS9	6
GO:1903531	negative regulation of secretion by cell	14/757	147/18722	0.00257403	0.022025078	0.01695575	VAMP3/FCGR2B/SLC30A1/PNKD/DPH3/REST/HLA-F/NR1H3/SPI1/UCP2/ERP29/LGALS9/APOE/PFKL	14
GO:0010976	positive regulation of neuron projection development	15/757	163/18722	0.002574481	0.022025078	0.01695575	S100A9/ACTR2/CAMK1/TWF2/SCARB2/SNX3/DYNLT1/TMEM106B/DBNL/MDK/TWF1/LRP1/FES/GRN/APOE	15
GO:0010712	regulation of collagen metabolic process	7/757	47/18722	0.002637847	0.02248123	0.017306913	EMILIN1/ENG/VIM/ITGB1/RGCC/ARRB2/CST3	7
GO:0032456	endocytic recycling	9/757	73/18722	0.002642055	0.02248123	0.017306913	RAB13/ARL4C/CMTM6/SNX3/VPS26A/ARF6/RAB11B/RAB8A/SNX12	9
GO:0050848	regulation of calcium-mediated signaling	9/757	73/18722	0.002642055	0.02248123	0.017306913	GBP1/BST1/TREM2/TBC1D10C/CD4/CLEC7A/CHP1/HOMER3/CALM3	9
GO:0007029	endoplasmic reticulum organization	10/757	87/18722	0.002651527	0.022521322	0.017337778	EMC1/SEC61A1/REEP5/BAG6/TRAM1/ESYT1/TMED2/EMC7/ARL6IP1/EMC10	10
GO:0010876	lipid localization	31/757	448/18722	0.002662172	0.02257121	0.017376183	SCP2/GBA/AUP1/DBI/SCARB2/SPP1/HEXB/GM2A/TREM2/MSR1/FABP5/SLC27A4/PSAP/NR1H3/BSCL2/PITPNM1/ESYT1/LRP1/GLTP/LRP10/NPC2/AKT1/ANXA2/FURIN/ACE/APOE/APOC1/PLTP/SELENOM/APOL6/APOL4	31
GO:0051146	striated muscle cell differentiation	22/757	283/18722	0.002693205	0.022793477	0.017547293	SELENON/YBX1/PLEKHO1/CSRP1/WDR1/CXCL9/CXCL10/CASP3/DLL1/ITGB1/CD81/CD9/STAC3/MMP14/AKT1/ARRB2/FLII/KRT19/PRKAR1A/CALR/PLD3/G6PD	22
GO:0042886	amide transport	23/757	301/18722	0.002713886	0.022927491	0.017650462	UBE2Q1/GLUL/CD38/REST/CD74/HLA-DRB1/TAP2/TAP1/TAPBP/PSAP/SLC15A3/TCIRG1/UCP2/LRP1/TRPV4/GLTP/PCK2/SLC46A1/SLC9A3R1/CD209/RAB11B/PLTP/PFKL	23
GO:2001056	positive regulation of cysteine-type endopeptidase activity	14/757	148/18722	0.002740205	0.023108575	0.017789868	LAPTM5/S100A9/ARL6IP5/FAM162A/REST/BAK1/VCP/CTSD/CASP1/CLEC7A/LGMN/CTSH/LGALS9/BCAP31	14
GO:0009895	negative regulation of catabolic process	24/757	320/18722	0.00282756	0.023751375	0.018284719	ATP13A2/PINK1/YBX1/QSOX1/ATRAID/EIF4G1/LARP1/BAG6/TREM2/SNX3/EIF4G2/BSCL2/AKT1/ANXA2/FURIN/NUPR1/RILP/BECN1/TIMP2/APOC1/DDRGK1/CST3/CTSA/SNX12	24
GO:0032640	tumor necrosis factor production	16/757	181/18722	0.002831489	0.023751375	0.018284719	CD47/CD14/HLA-E/TREM2/GPNMB/LY96/PTPN6/CLEC4A/CLEC7A/SELENOS/CYBA/ARRB2/LGALS9/ACP5/TYROBP/MIF	16
GO:0032680	regulation of tumor necrosis factor production	16/757	181/18722	0.002831489	0.023751375	0.018284719	CD47/CD14/HLA-E/TREM2/GPNMB/LY96/PTPN6/CLEC4A/CLEC7A/SELENOS/CYBA/ARRB2/LGALS9/ACP5/TYROBP/MIF	16
GO:0030968	endoplasmic reticulum unfolded protein response	9/757	74/18722	0.002902489	0.024218124	0.018644041	ERLEC1/BAK1/VCP/CREB3/OS9/TMED2/SELENOS/DERL2/DDRGK1	9
GO:0051881	regulation of mitochondrial membrane potential	9/757	74/18722	0.002902489	0.024218124	0.018644041	PINK1/IFI6/ARL6IP5/BAK1/BNIP3L/VCP/UCP2/CASP1/AKT1	9
GO:0070972	protein localization to endoplasmic reticulum	9/757	74/18722	0.002902489	0.024218124	0.018644041	SEC61A1/SEC62/SEC61G/TRAM1/GPAA1/OS9/KDELR1/DDRGK1/BCAP31	9
GO:0002691	regulation of cellular extravasation	6/757	36/18722	0.002956223	0.024536648	0.018889253	ITGA4/CD47/BST1/ADAM8/MDK/CD99	6
GO:0042119	neutrophil activation	6/757	36/18722	0.002956223	0.024536648	0.018889253	FCER1G/FCGR2B/SPI1/GRN/TYROBP/ITGB2	6
GO:1901658	glycosyl compound catabolic process	6/757	36/18722	0.002956223	0.024536648	0.018889253	FUCA1/GBA/FUCA2/GUSB/ADA2/NAGA	6
GO:0009308	amine metabolic process	12/757	118/18722	0.002965414	0.024569835	0.018914802	HNMT/PNKD/AKR1B1/LY6E/SLC7A7/OAZ2/GDE1/SULT1A1/BCKDK/IL4I1/ITGB2/COMT	12
GO:0045639	positive regulation of myeloid cell differentiation	11/757	103/18722	0.002979698	0.024625617	0.018957745	ISG15/PITHD1/CCR1/CD74/HLA-DRB1/TREM2/CD4/FES/TYROBP/FAM210B/ATP6AP1	11
GO:0090199	regulation of release of cytochrome c from mitochondria	7/757	48/18722	0.002982557	0.024625617	0.018957745	PINK1/FAM162A/BAK1/AKT1/NOL3/ARRB2/MMP9	7
GO:0060401	cytosolic calcium ion transport	16/757	182/18722	0.002991439	0.024655919	0.018981072	SELENON/PSEN2/CCR5/CXCL9/CXCL10/BAK1/GSTO1/PTPN6/TMBIM6/TRPV4/AKT1/NOL3/CYBA/TRPV2/MCOLN1/CALM3	16
GO:0001558	regulation of cell growth	29/757	414/18722	0.003018463	0.024835386	0.019119233	ENO1/SFN/PPT1/S100A9/ADAM15/ADIPOR1/TWF2/EIF4G1/CD38/IGFBP7/SPP1/DBNL/OSGIN2/EIF4G2/EI24/LRP1/MMP14/FBLN5/AKT1/CYBA/CXCL16/DERL2/TRPV2/IGFBP4/PPP1R9B/BST2/EGLN2/APOE/G6PD	29
GO:0002377	immunoglobulin production	18/757	216/18722	0.003046031	0.024947493	0.019205537	FCGR2B/CR1/CD28/HLA-E/HLA-DRA/HLA-DRB1/HLA-DQA1/HLA-DQB1/HLA-DQA2/HLA-DMB/HLA-DMA/HLA-DOA/HLA-DPA1/HLA-DPB1/TMBIM6/B2M/TNFSF13/GPI	18
GO:0030865	cortical cytoskeleton organization	8/757	61/18722	0.003047908	0.024947493	0.019205537	RHOC/RAB13/RND3/WDR1/TLN1/TRPV4/ARF6/CALR	8
GO:2000401	regulation of lymphocyte migration	8/757	61/18722	0.003047908	0.024947493	0.019205537	TNFRSF14/ECM1/ITGA4/CD200R1/CXCL10/ADAM8/AKT1/MSN	8
GO:0034765	regulation of ion transmembrane transport	33/757	491/18722	0.003119989	0.025493381	0.019625782	PINK1/SELENON/CTSS/SLC30A1/PSEN2/ARF1/TMEM37/ARL6IP5/WDR1/CXCL9/CXCL10/TREM2/TSPAN13/SLC31A2/STOM/ITGB1/GSTO1/CAPN1/TCIRG1/FXYD6/CACNA2D4/PTPN6/CD63/STAC3/AKT1/CHP1/ARL6IP1/CYBA/SLC9A3R1/FXYD5/CALM3/MMP9/G6PD	33
GO:0002693	positive regulation of cellular extravasation	4/757	16/18722	0.003270149	0.026446282	0.020359362	CD47/ADAM8/MDK/CD99	4
GO:0006740	NADPH regeneration	4/757	16/18722	0.003270149	0.026446282	0.020359362	H6PD/PGD/PGAM1/G6PD	4
GO:0017014	protein nitrosylation	4/757	16/18722	0.003270149	0.026446282	0.020359362	S100A9/TXN/GAPDH/ACE	4
GO:0018119	peptidyl-cysteine S-nitrosylation	4/757	16/18722	0.003270149	0.026446282	0.020359362	S100A9/TXN/GAPDH/ACE	4
GO:0033631	cell-cell adhesion mediated by integrin	4/757	16/18722	0.003270149	0.026446282	0.020359362	ITGA4/ADAM9/ITGB1/FERMT3	4
GO:0051044	positive regulation of membrane protein ectodomain proteolysis	4/757	16/18722	0.003270149	0.026446282	0.020359362	ADAM9/ADAM8/FURIN/APOE	4
GO:0030225	macrophage differentiation	7/757	49/18722	0.003360689	0.026951688	0.020748443	C1QC/GBA/NRROS/HLA-DRB1/SPI1/CD4/MMP9	7
GO:0043457	regulation of cellular respiration	7/757	49/18722	0.003360689	0.026951688	0.020748443	PINK1/VCP/TRPV4/AKT1/NUPR1/IL10RB/IFNAR1	7
GO:1990928	response to amino acid starvation	7/757	49/18722	0.003360689	0.026951688	0.020748443	RRAGC/SH3GLB1/LARP1/RRAGD/UCP2/MAPK3/BECN1	7
GO:0002260	lymphocyte homeostasis	8/757	62/18722	0.003378218	0.026951688	0.020748443	CASP3/CD74/BAK1/IL2RA/TCIRG1/TNFSF13B/AKT1/LGALS9	8
GO:0032615	interleukin-12 production	8/757	62/18722	0.003378218	0.026951688	0.020748443	LAPTM5/CD47/HLA-B/MDK/CLEC7A/ARRB2/LGALS9/ACP5	8
GO:0032655	regulation of interleukin-12 production	8/757	62/18722	0.003378218	0.026951688	0.020748443	LAPTM5/CD47/HLA-B/MDK/CLEC7A/ARRB2/LGALS9/ACP5	8
GO:0060135	maternal process involved in female pregnancy	8/757	62/18722	0.003378218	0.026951688	0.020748443	SPP1/AKR1B1/CTSB/TMED2/AKT1/MAPK3/LGALS9/BSG	8
GO:1903078	positive regulation of protein localization to plasma membrane	8/757	62/18722	0.003378218	0.026951688	0.020748443	TREM2/ITGB1/LRP1/STAC3/ARF6/LGALS3/AKT1/PPP1R9B	8
GO:0034612	response to tumor necrosis factor	20/757	253/18722	0.003401159	0.027063493	0.020834515	TNFRSF14/LAPTM5/GBP1/GBA/CASP3/CD14/ASAH1/ADAM9/SMPD1/CASP1/TNFSF13B/PCK2/AKT1/MAPK3/TRADD/NOL3/CYBA/CXCL16/CCL23/CCL18	20
GO:0034109	homotypic cell-cell adhesion	10/757	90/18722	0.003403673	0.027063493	0.020834515	F11R/CSRP1/RAP2B/TLN1/FERMT3/CD9/PTPN6/GNAS/LGALS1/CD99	10
GO:0006623	protein targeting to vacuole	6/757	37/18722	0.003409855	0.027067152	0.020837332	LAPTM5/SCARB2/NCOA4/M6PR/NAGPA/LAMP2	6
GO:0010875	positive regulation of cholesterol efflux	5/757	26/18722	0.003458114	0.027312749	0.021026402	TREM2/NR1H3/LRP1/APOE/PLTP	5
GO:1904376	negative regulation of protein localization to cell periphery	5/757	26/18722	0.003458114	0.027312749	0.021026402	TMEM59/GBP1/TMBIM1/AP2M1/DAB2	5
GO:1905523	positive regulation of macrophage migration	5/757	26/18722	0.003458114	0.027312749	0.021026402	TREM2/MDK/TRPV4/MMP14/MAPK3	5
GO:0098876	vesicle-mediated transport to the plasma membrane	13/757	136/18722	0.003492569	0.027538906	0.021200506	VAMP3/RAB13/VAMP5/ARL4C/CMTM6/SNX3/GOLGA7/VPS26A/ARF6/RAB11B/RAB8A/SYS1/SNX12	13
GO:0002224	toll-like receptor signaling pathway	12/757	121/18722	0.003646795	0.028659449	0.022063143	CTSS/TNIP2/CD14/TREM2/LY96/NR1H3/CYBA/ARRB2/IFI35/COLEC12/GPR108/IRAK1	12
GO:0042177	negative regulation of protein catabolic process	12/757	121/18722	0.003646795	0.028659449	0.022063143	ATP13A2/ATRAID/BAG6/SNX3/ANXA2/FURIN/RILP/TIMP2/DDRGK1/CST3/CTSA/SNX12	12
GO:0006906	vesicle fusion	11/757	106/18722	0.003725659	0.029230666	0.022502888	VAMP3/ATP13A2/RAB13/CHMP3/CHMP2B/YIPF5/VTI1B/CHP1/ANXA2/RAB8A/SNAP29	11
GO:0070231	T cell apoptotic process	7/757	50/18722	0.003774277	0.029563086	0.022758797	BAK1/IL2RA/ADAM8/LGALS3/AKT1/LGALS9/KDELR1	7
GO:0009595	detection of biotic stimulus	6/757	38/18722	0.003913285	0.030450249	0.02344177	HLA-A/HLA-B/HLA-DRB1/TREM2/LY96/CLEC7A	6
GO:0046633	alpha-beta T cell proliferation	6/757	38/18722	0.003913285	0.030450249	0.02344177	TNFRSF14/CD28/HLA-A/HLA-E/CD81/LGALS9	6
GO:0048246	macrophage chemotaxis	6/757	38/18722	0.003913285	0.030450249	0.02344177	SLAMF8/MDK/TRPV4/LGALS3/MAPK3/MIF	6
GO:1903580	positive regulation of ATP metabolic process	6/757	38/18722	0.003913285	0.030450249	0.02344177	ENO1/PINK1/TREM2/VCP/PRXL2C/NUPR1	6
GO:0046890	regulation of lipid biosynthetic process	15/757	171/18722	0.004059166	0.031533519	0.024275712	H6PD/SLC45A3/IDH1/REST/IGFBP7/CD74/ASAH1/FABP5/NR1H3/AKT1/CHP1/ACADVL/CTDNEP1/APOE/APOC1	15
GO:0007599	hemostasis	18/757	222/18722	0.004070411	0.03156904	0.024303058	F11R/FCER1G/CSRP1/RAP2B/ANXA5/AK3/TLN1/PLAU/CD59/SERPING1/FERMT3/CD9/PTPN6/ANXA2/VKORC1/GPI/APOE/GNAS	18
GO:0010758	regulation of macrophage chemotaxis	5/757	27/18722	0.004104988	0.031785106	0.024469393	SLAMF8/MDK/TRPV4/MAPK3/MIF	5
GO:0060263	regulation of respiratory burst	4/757	17/18722	0.004141031	0.031896944	0.024555491	SLAMF8/NCF1/CLEC7A/GRN	4
GO:0071816	tail-anchored membrane protein insertion into ER membrane	4/757	17/18722	0.004141031	0.031896944	0.024555491	EMC1/BAG6/EMC7/EMC10	4
GO:0072673	lamellipodium morphogenesis	4/757	17/18722	0.004141031	0.031896944	0.024555491	PLEKHO1/ENPP2/CORO1B/ARPIN	4
GO:0032371	regulation of sterol transport	9/757	78/18722	0.004153143	0.031896944	0.024555491	SCP2/TREM2/NR1H3/LRP1/ANXA2/FURIN/APOE/APOC1/PLTP	9
GO:0032374	regulation of cholesterol transport	9/757	78/18722	0.004153143	0.031896944	0.024555491	SCP2/TREM2/NR1H3/LRP1/ANXA2/FURIN/APOE/APOC1/PLTP	9
GO:0050851	antigen receptor-mediated signaling pathway	19/757	240/18722	0.004174828	0.032011526	0.0246437	THEMIS2/LAPTM5/GBP1/FCGR2B/CD28/EIF2B5/CD38/HLA-A/HLA-DRB1/HLA-DQB1/HLA-DPB1/CD81/PTPN6/LGALS3/SPG21/CD276/CMTM3/DUSP3/LILRB4	19
GO:0070588	calcium ion transmembrane transport	23/757	312/18722	0.004225217	0.032345474	0.024900787	SELENON/PSEN2/TMEM37/CCR5/SEC61A1/CXCL9/CXCL10/ANXA6/TSPAN13/GSTO1/CACNA2D4/PTPN6/STAC3/TRPV4/AKT1/ANXA2/ORAI3/NOL3/CYBA/TRPV2/MCOLN1/CALM3/G6PD	23
GO:0019216	regulation of lipid metabolic process	24/757	331/18722	0.004332166	0.033110627	0.025489831	H6PD/CERS2/ADIPOR1/SLC45A3/ARF1/IDH1/REST/IGFBP7/CD74/TREM2/ASAH1/FABP5/PSAP/CD81/NR1H3/BSCL2/NPC2/AKT1/CHP1/ACADVL/CTDNEP1/THRA/APOE/APOC1	24
GO:0032984	protein-containing complex disassembly	18/757	224/18722	0.004469315	0.033942393	0.026130156	GBA/CAPG/CHMP3/APEH/TWF2/CHMP2B/WDR1/VCP/TWF1/TRPV4/CHMP1A/FLII/PPP1R9B/SMARCD2/MCOLN1/DSTN/SNAP29/LAMP2	18
GO:0002701	negative regulation of production of molecular mediator of immune response	6/757	39/18722	0.004469692	0.033942393	0.026130156	FCGR2B/CR1/HLA-F/TMBIM6/BST2/LILRB4	6
GO:0032506	cytokinetic process	6/757	39/18722	0.004469692	0.033942393	0.026130156	ARF1/CHMP3/KLHDC8B/CHMP2B/ANXA11/CHMP1A	6
GO:2000785	regulation of autophagosome assembly	6/757	39/18722	0.004469692	0.033942393	0.026130156	PINK1/SH3GLB1/ADPRH/RAB1B/NUPR1/BECN1	6
GO:0010975	regulation of neuron projection development	30/757	445/18722	0.004497176	0.03409638	0.026248701	CERS2/S100A9/ACTR2/CAMK1/TWF2/PLXND1/CD38/SCARB2/SPP1/SNX3/DYNLT1/TMEM106B/DBNL/SDC2/VIM/EIF4G2/MDK/TWF1/LRP1/TRPV4/ARF6/AKT1/B2M/FES/PMP22/TRPV2/GRN/APOE/CTSZ/LGALS1	30
GO:0006446	regulation of translational initiation	9/757	79/18722	0.004523319	0.034183004	0.026315388	CSDE1/EIF2B5/EIF4G1/PAIP2/EIF4EBP3/LARP1/EIF4G2/TMED2/MIF4GD	9
GO:1901184	regulation of ERBB signaling pathway	9/757	79/18722	0.004523319	0.034183004	0.026315388	IFI6/WDR54/NCF1/SNX6/LGMN/MVP/DUSP3/SNX5/MMP9	9
GO:0045453	bone resorption	8/757	65/18722	0.004537503	0.034183004	0.026315388	CD38/SPP1/ADAM8/TPP1/TCIRG1/DEF8/ACP5/ATP6AP1	8
GO:0070613	regulation of protein processing	8/757	65/18722	0.004537503	0.034183004	0.026315388	ENO1/TMEM59/MELTF/ADAM8/MMP14/NOL3/CTSZ/SNX12	8
GO:0019080	viral gene expression	10/757	94/18722	0.004659758	0.034992562	0.026938616	CSDE1/REST/CANX/MGAT4B/MAN1B1/IFITM3/PCBP2/MGAT2/FURIN/USF2	10
GO:0030316	osteoclast differentiation	10/757	94/18722	0.004659758	0.034992562	0.026938616	CCR1/TREM2/OSTM1/PRXL2A/CD81/TCIRG1/ANXA2/TYROBP/LILRB4/ATP6AP1	10
GO:0010001	glial cell differentiation	18/757	225/18722	0.004680516	0.035092746	0.027015742	C1QA/S100A9/GBA/NCSTN/SLC45A3/EIF2B5/NRROS/WDR1/TREM2/DLL1/VIM/MDK/CD9/LRP1/AKT1/SPINT1/MAPK3/GRN	18
GO:0048260	positive regulation of receptor-mediated endocytosis	7/757	52/18722	0.004716104	0.035303618	0.02717808	PPT1/AP2M1/DAB2/CD63/B2M/ANXA2/ARRB2	7
GO:0006887	exocytosis	25/757	352/18722	0.004742338	0.035443923	0.027286091	SDF4/VAMP3/ATP13A2/TMEM167B/RAB13/FCGR2B/ARF1/CCR1/REST/HLA-F/LIN7C/SPI1/LAMP1/VTI1B/TMED10/FES/LGALS9/SYNGR2/RAB11B/RAB8A/CALM3/ITGB2/SNAP29/RAB9A/ATP6AP1	25
GO:0048284	organelle fusion	13/757	141/18722	0.004753125	0.035468508	0.027305018	VAMP3/ATP13A2/RAB13/CHMP3/CHMP2B/YIPF5/BAK1/VTI1B/CHP1/ANXA2/VAT1/RAB8A/SNAP29	13
GO:0002313	mature B cell differentiation involved in immune response	5/757	28/18722	0.004833817	0.035957214	0.027681243	FCGR2B/CR1/DLL1/SPI1/LGALS1	5
GO:0006516	glycoprotein catabolic process	5/757	28/18722	0.004833817	0.035957214	0.027681243	FBXO6/CTSL/MAN1B1/SGSH/CST3	5
GO:0006066	alcohol metabolic process	25/757	353/18722	0.004914951	0.036503347	0.028101677	H6PD/GBA/IDH1/CYP27A1/SRD5A3/REST/AKR1B1/ASAH1/ALDH1A1/SMPD1/CAT/ALDH3B1/FDX1/DPAGT1/TPI1/ALDH2/PCK2/NPC2/GDE1/SULT1A1/ACADVL/NFE2L1/APOE/CYB5R3/G6PD	25
GO:0006874	cellular calcium ion homeostasis	30/757	448/18722	0.004943602	0.036608614	0.028182715	ATP13A2/SELENON/SLC30A1/CCR1/CCR5/CD38/CXCL9/CXCL10/HEXB/ANXA6/BAK1/GRINA/GSTO1/TCIRG1/PTPN6/TMBIM6/LRP1/HSP90B1/TRPV4/RMDN3/NOL3/CYBA/TRPV2/CCL23/MCOLN1/CALR/ATP13A1/APOE/CALM3/BCAP31	30
GO:0090174	organelle membrane fusion	11/757	110/18722	0.0049446	0.036608614	0.028182715	VAMP3/ATP13A2/RAB13/CHMP3/CHMP2B/YIPF5/VTI1B/CHP1/ANXA2/RAB8A/SNAP29	11
GO:0040013	negative regulation of locomotion	27/757	391/18722	0.004984919	0.036802236	0.028331773	NBL1/TMIGD3/CERS2/ADAM15/SLAMF8/ADIPOR1/EMILIN1/CD200R1/RAP2B/CD74/ENG/IFITM1/CORO1B/LRP1/RGCC/AKT1/ARPIN/DUSP3/SLC9A3R1/ARHGDIA/CNN2/CALR/BST2/SPINT2/APOE/RRAS/MIF	27
GO:0031647	regulation of protein stability	22/757	298/18722	0.004986523	0.036802236	0.028331773	PINK1/SH3GLB1/GLMP/TMEM183A/CMTM6/CRTAP/TNIP2/CASP3/BAG6/GOLGA7/CD81/GAPDH/LAMP1/CHP1/CTSH/GRN/CALR/IFI30/TYROBP/DDRGK1/CTSA/LAMP2	22
GO:1902905	positive regulation of supramolecular fiber organization	17/757	209/18722	0.004994089	0.036802236	0.028331773	RHOC/S100A10/ARF1/ACTR2/DCTN1/CD47/WDR1/CORO1B/TRPV4/RGCC/ARF6/ARPIN/FES/COLGALT1/APOE/DSTN/MAPRE1	17
GO:0031330	negative regulation of cellular catabolic process	20/757	262/18722	0.005021775	0.036948705	0.02844453	ATP13A2/PINK1/YBX1/QSOX1/ATRAID/EIF4G1/LARP1/BAG6/TREM2/EIF4G2/AKT1/ANXA2/FURIN/NUPR1/BECN1/TIMP2/APOC1/DDRGK1/CST3/CTSA	20
GO:2001235	positive regulation of apoptotic signaling pathway	12/757	126/18722	0.0050581	0.037158186	0.028605797	S100A9/PEA15/CTSC/PDIA3/CTSH/TNFRSF12A/NUPR1/TNFSF12/BECN1/SLC9A3R1/SERINC3/BCAP31	12
GO:0044275	cellular carbohydrate catabolic process	6/757	40/18722	0.005082268	0.037162609	0.028609202	PGD/SCARB2/GUSB/PGAM1/TPI1/GAA	6
GO:0071276	cellular response to cadmium ion	6/757	40/18722	0.005082268	0.037162609	0.028609202	NCF1/AKT1/MAPK3/MT2A/MT1A/MMP9	6
GO:0150077	regulation of neuroinflammatory response	6/757	40/18722	0.005082268	0.037162609	0.028609202	CD200R1/TREM2/CTSC/NUPR1/GRN/MMP9	6
GO:0002283	neutrophil activation involved in immune response	4/757	18/18722	0.00515596	0.037355047	0.028757348	FCER1G/SPI1/TYROBP/ITGB2	4
GO:0002643	regulation of tolerance induction	4/757	18/18722	0.00515596	0.037355047	0.028757348	HLA-B/IL2RA/LILRB2/LILRB4	4
GO:0002923	regulation of humoral immune response mediated by circulating immunoglobulin	4/757	18/18722	0.00515596	0.037355047	0.028757348	FCGR2B/CR1/TREM2/PTPN6	4
GO:0006957	complement activation, alternative pathway	4/757	18/18722	0.00515596	0.037355047	0.028757348	CFH/CR1/CFD/VSIG4	4
GO:0034134	toll-like receptor 2 signaling pathway	4/757	18/18722	0.00515596	0.037355047	0.028757348	TNIP2/TREM2/CYBA/IRAK1	4
GO:0055070	copper ion homeostasis	4/757	18/18722	0.00515596	0.037355047	0.028757348	ARF1/SLC31A2/SLC31A1/MT2A	4
GO:0045637	regulation of myeloid cell differentiation	17/757	210/18722	0.005236155	0.037878054	0.029159979	ISG15/C1QC/PITHD1/CCR1/CD74/HLA-DRB1/TREM2/DLL1/PRXL2A/SPI1/CD4/B2M/FES/TYROBP/LILRB4/FAM210B/ATP6AP1	17
GO:0034381	plasma lipoprotein particle clearance	7/757	53/18722	0.005248545	0.037909723	0.029184359	LRPAP1/TREM2/MSR1/LIPA/ANXA2/APOE/APOC1	7
GO:0050728	negative regulation of inflammatory response	15/757	176/18722	0.005298789	0.038214286	0.029418823	GBA/SLAMF8/FCGR2B/CD200R1/HLA-DRB1/TREM2/IL2RA/MDK/NR1H3/FURIN/SELENOS/GRN/ACP5/APOE/SIGLEC10	15
GO:0048708	astrocyte differentiation	9/757	81/18722	0.005340343	0.038396902	0.029559408	C1QA/S100A9/EIF2B5/TREM2/DLL1/VIM/LRP1/MAPK3/GRN	9
GO:0071260	cellular response to mechanical stimulus	9/757	81/18722	0.005340343	0.038396902	0.029559408	F11R/BAK1/ENG/CASP1/AKT1/MAPK3/CYBA/ARHGDIA/CNN2	9
GO:0034620	cellular response to unfolded protein	10/757	96/18722	0.005411288	0.038847955	0.029906646	ERLEC1/BAK1/VCP/CREB3/TMBIM6/OS9/TMED2/SELENOS/DERL2/DDRGK1	10
GO:0046635	positive regulation of alpha-beta T cell activation	8/757	67/18722	0.005465346	0.039058235	0.030068528	CD28/HLA-A/HLA-E/HLA-DRA/HLA-DRB1/CD81/LGALS9/LILRB4	8
GO:0070527	platelet aggregation	8/757	67/18722	0.005465346	0.039058235	0.030068528	F11R/CSRP1/RAP2B/TLN1/FERMT3/CD9/PTPN6/GNAS	8
GO:1903317	regulation of protein maturation	8/757	67/18722	0.005465346	0.039058235	0.030068528	ENO1/TMEM59/MELTF/ADAM8/MMP14/NOL3/CTSZ/SNX12	8
GO:0042180	cellular ketone metabolic process	17/757	211/18722	0.00548771	0.039158907	0.030146029	H6PD/SLC45A3/PNKD/REST/CD74/AKR1B1/FABP5/AIFM2/NR1H3/TPI1/SLC7A7/AKT1/VKORC1/BCKDK/ACADVL/APOC1/COMT	17
GO:0060402	calcium ion transport into cytosol	14/757	160/18722	0.00551563	0.039298861	0.030253771	SELENON/CCR5/CXCL9/CXCL10/BAK1/GSTO1/PTPN6/TMBIM6/TRPV4/NOL3/CYBA/TRPV2/MCOLN1/CALM3	14
GO:0002862	negative regulation of inflammatory response to antigenic stimulus	5/757	29/18722	0.005649912	0.039954761	0.030758708	FCGR2B/HLA-DRB1/TREM2/FURIN/SELENOS	5
GO:0006734	NADH metabolic process	5/757	29/18722	0.005649912	0.039954761	0.030758708	ENO1/HK3/VCP/PCK2/PFKL	5
GO:0019082	viral protein processing	5/757	29/18722	0.005649912	0.039954761	0.030758708	CANX/MGAT4B/MAN1B1/MGAT2/FURIN	5
GO:0033028	myeloid cell apoptotic process	5/757	29/18722	0.005649912	0.039954761	0.030758708	CTSL/ARF6/PLEKHO2/SELENOS/THRA	5
GO:1902175	regulation of oxidative stress-induced intrinsic apoptotic signaling pathway	5/757	29/18722	0.005649912	0.039954761	0.030758708	PINK1/TREM2/AKT1/NOL3/P4HB	5
GO:0010821	regulation of mitochondrion organization	13/757	144/18722	0.005669938	0.04003653	0.030821657	ATP13A2/PINK1/SLC35F6/FAM162A/BAK1/TREM2/BNIP3L/AKT1/NOL3/ARRB2/VAT1/RALBP1/MMP9	13
GO:0035303	regulation of dephosphorylation	12/757	128/18722	0.005731875	0.040413564	0.031111912	PINK1/GBA/PPP1R11/PTPA/SMPD1/HSP90B1/LGALS3/CHP1/ARPP19/PPP1R9B/CALM3/LILRB2	12
GO:2000008	regulation of protein localization to cell surface	6/757	41/18722	0.005754212	0.040510677	0.031186673	LEPROT/TOR1A/ARF6/AKT1/RAB11B/TYROBP	6
GO:0046364	monosaccharide biosynthetic process	9/757	82/18722	0.005789441	0.040687323	0.031322662	PGD/AKR1B1/TPI1/PCK2/ARPP19/SELENOS/GPI/PGK1/G6PD	9
GO:0007568	aging	24/757	339/18722	0.005805103	0.040687323	0.031322662	C1QA/YBX1/GBA/EIF2B5/CISD2/CANX/BAK1/CAT/SPI1/SERPING1/UCP2/CTSC/LRP1/AKT1/B2M/MAPK3/CD68/BECN1/PPP1R9B/TIMP2/CALR/RPN2/MIF/IRAK1	24
GO:0048545	response to steroid hormone	24/757	339/18722	0.005805103	0.040687323	0.031322662	GBA/HNMT/IDH1/CD38/REST/IGFBP7/SPP1/CASP3/DAB2/SPARC/ADAM9/ENG/NCOA4/MDK/NR1H3/PCK2/CYBA/PPP1R9B/WBP2/CALR/GPI/EGLN2/CALM3/DDRGK1	24
GO:1901216	positive regulation of neuron death	10/757	97/18722	0.005820954	0.040738069	0.031361728	C1QA/FCGR2B/REST/CASP3/MAP3K11/NUPR1/GRN/TYROBP/CTSZ/ITGB2	10
GO:0034394	protein localization to cell surface	8/757	68/18722	0.005980272	0.041791236	0.032172496	LEPROT/TOR1A/ARF6/FBLN5/AKT1/EMP2/RAB11B/TYROBP	8
GO:0043524	negative regulation of neuron apoptotic process	13/757	145/18722	0.006005124	0.04190301	0.032258544	PINK1/PPT1/GBA/ADAM8/MDK/HYOU1/LRP1/SNX6/LGMN/ARRB2/GRN/GPI/APOE	13
GO:0051100	negative regulation of binding	14/757	162/18722	0.006144829	0.042814704	0.032960402	ADAM15/ITGA4/CAMK1/LRPAP1/DAB2/TMBIM6/AKT1/B2M/MAPK3/ARRB2/CCL23/ACE/TLE5/CTSZ	14
GO:1902882	regulation of response to oxidative stress	10/757	98/18722	0.006254407	0.043115333	0.033191837	PINK1/SELENON/REST/TREM2/TXN/AIFM2/FBLN5/AKT1/NOL3/P4HB	10
GO:0006869	lipid transport	27/757	398/18722	0.00628136	0.043115333	0.033191837	SCP2/DBI/SCARB2/SPP1/GM2A/TREM2/MSR1/FABP5/SLC27A4/PSAP/NR1H3/PITPNM1/ESYT1/LRP1/GLTP/LRP10/NPC2/AKT1/ANXA2/FURIN/ACE/APOE/APOC1/PLTP/SELENOM/APOL6/APOL4	27
GO:0050878	regulation of body fluid levels	26/757	379/18722	0.006291217	0.043115333	0.033191837	SFN/GBA/F11R/FCER1G/CSRP1/RAP2B/ANXA5/AKR1B1/AK3/TLN1/PLAU/CD59/NR1H3/SERPING1/FERMT3/CD9/PTPN6/TRPV4/ANXA2/EMP2/VKORC1/CYBA/GPI/USF2/APOE/GNAS	26
GO:0002281	macrophage activation involved in immune response	4/757	19/18722	0.006324842	0.043115333	0.033191837	TREM2/IFI35/GRN/TYROBP	4
GO:0002523	leukocyte migration involved in inflammatory response	4/757	19/18722	0.006324842	0.043115333	0.033191837	S100A9/SLAMF8/ADAM8/MDK	4
GO:0002888	positive regulation of myeloid leukocyte mediated immunity	4/757	19/18722	0.006324842	0.043115333	0.033191837	HLA-E/SPI1/TYROBP/ITGB2	4
GO:0006491	N-glycan processing	4/757	19/18722	0.006324842	0.043115333	0.033191837	MGAT4B/MAN1B1/GANAB/PRKCSH	4
GO:0043031	negative regulation of macrophage activation	4/757	19/18722	0.006324842	0.043115333	0.033191837	FCGR2B/NR1H3/GRN/VSIG4	4
GO:0045780	positive regulation of bone resorption	4/757	19/18722	0.006324842	0.043115333	0.033191837	SPP1/ADAM8/DEF8/ATP6AP1	4
GO:1900221	regulation of amyloid-beta clearance	4/757	19/18722	0.006324842	0.043115333	0.033191837	LRPAP1/TREM2/LRP1/APOE	4
GO:0002002	regulation of angiotensin levels in blood	3/757	10/18722	0.006383923	0.043115333	0.033191837	ACE/CTSZ/ATP6AP2	3
GO:0002003	angiotensin maturation	3/757	10/18722	0.006383923	0.043115333	0.033191837	ACE/CTSZ/ATP6AP2	3
GO:0002887	negative regulation of myeloid leukocyte mediated immunity	3/757	10/18722	0.006383923	0.043115333	0.033191837	FCGR2B/SPI1/LGALS9	3
GO:0006735	NADH regeneration	3/757	10/18722	0.006383923	0.043115333	0.033191837	ENO1/HK3/PFKL	3
GO:0018401	peptidyl-proline hydroxylation to 4-hydroxy-L-proline	3/757	10/18722	0.006383923	0.043115333	0.033191837	P4HA2/P4HB/EGLN2	3
GO:0033572	transferrin transport	3/757	10/18722	0.006383923	0.043115333	0.033191837	STEAP3/MCOLN1/RAB11B	3
GO:0045050	protein insertion into ER membrane by stop-transfer membrane-anchor sequence	3/757	10/18722	0.006383923	0.043115333	0.033191837	EMC1/EMC7/EMC10	3
GO:0061621	canonical glycolysis	3/757	10/18722	0.006383923	0.043115333	0.033191837	ENO1/HK3/PFKL	3
GO:0061718	glucose catabolic process to pyruvate	3/757	10/18722	0.006383923	0.043115333	0.033191837	ENO1/HK3/PFKL	3
GO:0070862	negative regulation of protein exit from endoplasmic reticulum	3/757	10/18722	0.006383923	0.043115333	0.033191837	ERLEC1/OS9/DERL2	3
GO:2000510	positive regulation of dendritic cell chemotaxis	3/757	10/18722	0.006383923	0.043115333	0.033191837	SPI1/LGALS9/CALR	3
GO:0050708	regulation of protein secretion	20/757	268/18722	0.006421247	0.043115333	0.033191837	ATP13A2/GLUL/ARF1/DPH3/CD38/REST/HLA-DRB1/TREM2/ADAM9/ADAM8/NR1H3/TCIRG1/UCP2/LRP1/ERP29/PCK2/ARF6/TMED10/APOE/PFKL	20
GO:0071248	cellular response to metal ion	16/757	197/18722	0.006430907	0.043115333	0.033191837	ATP13A2/SLC25A24/NCSTN/NCF1/SMPD1/LGMN/AKT1/B2M/MAPK3/MT2A/MT1A/CPNE2/BECN1/MCOLN1/CALR/MMP9	16
GO:0046164	alcohol catabolic process	7/757	55/18722	0.006447119	0.043115333	0.033191837	CYP27A1/SRD5A3/ALDH3B1/TPI1/ALDH2/SULT1A1/APOE	7
GO:0001933	negative regulation of protein phosphorylation	24/757	342/18722	0.006454911	0.043115333	0.033191837	SFN/GBA/EMILIN1/EIF4G1/CASP3/BAK1/PKIB/ENG/SMPD1/PTPN6/LRP1/CTDSP2/TMED2/SNX6/AKT1/CHP1/MVP/ARRB2/DUSP3/PRKAR1A/FKBP8/APOE/CALM3/LILRB4	24
GO:0002286	T cell activation involved in immune response	11/757	114/18722	0.006459629	0.043115333	0.033191837	FCER1G/FCGR2B/CD74/HLA-DRA/HLA-DRB1/HLA-DMB/FGL2/CD81/MDK/LGALS3/LGALS9	11
GO:0006956	complement activation	12/757	130/18722	0.006474963	0.043115333	0.033191837	C1QA/C1QC/C1QB/CFH/CR1/C2/TREM2/CD59/SERPING1/RGCC/CFD/VSIG4	12
GO:0061025	membrane fusion	14/757	163/18722	0.006480298	0.043115333	0.033191837	VAMP3/ATP13A2/RAB13/CHMP3/CHMP2B/YIPF5/CTSL/ANXA7/CD9/VTI1B/CHP1/ANXA2/RAB8A/SNAP29	14
GO:0030890	positive regulation of B cell proliferation	6/757	42/18722	0.006488716	0.043115333	0.033191837	BST1/CD38/CD74/CD81/TNFSF13B/MIF	6
GO:0033574	response to testosterone	6/757	42/18722	0.006488716	0.043115333	0.033191837	GBA/SPP1/NCOA4/CALR/GPI/MSN	6
GO:0060999	positive regulation of dendritic spine development	6/757	42/18722	0.006488716	0.043115333	0.033191837	ARF1/ACTR2/CAMK1/DBNL/EIF4G2/APOE	6
GO:0072595	maintenance of protein localization in organelle	6/757	42/18722	0.006488716	0.043115333	0.033191837	PINK1/GPAA1/TXN/OS9/AKT1/KDELR1	6
GO:2000404	regulation of T cell migration	6/757	42/18722	0.006488716	0.043115333	0.033191837	TNFRSF14/ECM1/ITGA4/CD200R1/CXCL10/ADAM8	6
GO:1904377	positive regulation of protein localization to cell periphery	8/757	69/18722	0.00653124	0.04333702	0.0333625	TREM2/ITGB1/LRP1/STAC3/ARF6/LGALS3/AKT1/PPP1R9B	8
GO:0045577	regulation of B cell differentiation	5/757	30/18722	0.006558499	0.043396168	0.033408035	SLAMF8/CR1/PTPN6/MMP14/IL4I1	5
GO:0046825	regulation of protein export from nucleus	5/757	30/18722	0.006558499	0.043396168	0.033408035	SFN/CAMK1/TXN/IFI27/EMD	5
GO:0032370	positive regulation of lipid transport	9/757	84/18722	0.006774539	0.044763052	0.034460314	SCP2/DBI/SPP1/TREM2/NR1H3/LRP1/ANXA2/APOE/PLTP	9
GO:0006612	protein targeting to membrane	12/757	131/18722	0.006873981	0.045356773	0.034917384	SEC61A1/SEC62/SSR1/SEC61G/NCF1/GOLGA7/TRAM1/STOM/ZDHHC24/CHP1/ARL6IP1/ITGB2	12
GO:0032535	regulation of cellular component size	26/757	382/18722	0.00694535	0.045763861	0.035230775	ATP13A2/ARF1/ACTR2/CAPG/CHMP3/TWF2/AP2M1/WDR1/SPP1/DBNL/EIF4G2/CORO1B/TMEM123/TWF1/LRP1/TRPV4/ARF6/AKT1/ARPIN/RILP/TRPV2/FLII/SLC9A3R1/APOE/DSTN/MSN	26
GO:0002886	regulation of myeloid leukocyte mediated immunity	7/757	56/18722	0.007117535	0.04678025	0.036013231	FCGR2B/HLA-E/SPI1/FES/LGALS9/TYROBP/ITGB2	7
GO:0055074	calcium ion homeostasis	30/757	460/18722	0.007119379	0.04678025	0.036013231	ATP13A2/SELENON/SLC30A1/CCR1/CCR5/CD38/CXCL9/CXCL10/HEXB/ANXA6/BAK1/GRINA/GSTO1/TCIRG1/PTPN6/TMBIM6/LRP1/HSP90B1/TRPV4/RMDN3/NOL3/CYBA/TRPV2/CCL23/MCOLN1/CALR/ATP13A1/APOE/CALM3/BCAP31	30
GO:0006644	phospholipid metabolic process	26/757	383/18722	0.007175498	0.047083605	0.036246765	ARF1/TMEM150A/DBI/IDH1/SRD5A3/HEXB/AGPAT1/PLA2G7/SERINC1/FABP5/ENPP2/GPAA1/AGPAT2/SMPD1/NR1H3/PITPNM1/DPAGT1/PLBD1/CHP1/GDE1/CDIPT/PLA2G15/PIGS/APOC1/SERINC3/PIGT	26
GO:0007596	blood coagulation	17/757	217/18722	0.00721166	0.04718999	0.036328664	F11R/FCER1G/CSRP1/RAP2B/ANXA5/AK3/TLN1/PLAU/CD59/SERPING1/FERMT3/CD9/PTPN6/ANXA2/VKORC1/APOE/GNAS	17
GO:0070374	positive regulation of ERK1 and ERK2 cascade	17/757	217/18722	0.00721166	0.04718999	0.036328664	CCR1/CD74/HLA-DRB1/TREM2/GPNMB/PRXL2C/CD4/LRP1/TRPV4/MAPK3/ARRB2/LGALS9/CCL23/CCL18/APOE/MIF/ATP6AP1	17
GO:0009268	response to pH	6/757	43/18722	0.007288958	0.047498709	0.036566328	CTSS/GBA/LGMN/CHP1/MCOLN1/RAB11B	6
GO:0034142	toll-like receptor 4 signaling pathway	6/757	43/18722	0.007288958	0.047498709	0.036566328	CD14/TREM2/LY96/NR1H3/IFI35/IRAK1	6
GO:0036230	granulocyte activation	6/757	43/18722	0.007288958	0.047498709	0.036566328	FCER1G/FCGR2B/SPI1/GRN/TYROBP/ITGB2	6
GO:0010507	negative regulation of autophagy	9/757	85/18722	0.007312862	0.047523556	0.036585456	PINK1/QSOX1/EIF4G1/TREM2/EIF4G2/AKT1/NUPR1/BECN1/CTSA	9
GO:0032092	positive regulation of protein binding	9/757	85/18722	0.007312862	0.047523556	0.036585456	PLXND1/LRP1/B2M/ANXA2/ACE/RFNG/APOE/MAPRE1/MMP9	9
GO:0033559	unsaturated fatty acid metabolic process	11/757	116/18722	0.007342373	0.047584614	0.036632461	PRXL2B/SCP2/CD74/AKR1B1/FABP5/PTGR1/SCD/MAPK3/ACOX1/CYP2S1/MIF	11
GO:0051283	negative regulation of sequestering of calcium ion	11/757	116/18722	0.007342373	0.047584614	0.036632461	SELENON/CCR5/CXCL9/CXCL10/ANXA6/GSTO1/PTPN6/NOL3/CYBA/MCOLN1/CALM3	11
GO:0048872	homeostasis of number of cells	20/757	272/18722	0.007520354	0.048671402	0.037469112	ISG15/PRDX1/GBA/NCSTN/CASP3/CD74/BAK1/IL2RA/LIPA/SPI1/TCIRG1/TNFSF13B/AKT1/B2M/LGALS9/THRA/DNASE2/GPI/FAM210B/G6PD	20
GO:0006613	cotranslational protein targeting to membrane	5/757	31/18722	0.007564692	0.048824771	0.037587182	SEC61A1/SEC62/SSR1/TRAM1/ARL6IP1	5
GO:0033238	regulation of cellular amine metabolic process	5/757	31/18722	0.007564692	0.048824771	0.037587182	PNKD/SLC7A7/BCKDK/ITGB2/COMT	5
GO:0030307	positive regulation of cell growth	14/757	166/18722	0.007575313	0.048826709	0.037588673	SFN/S100A9/TWF2/EIF4G1/CD38/DBNL/EIF4G2/LRP1/MMP14/AKT1/CYBA/CXCL16/DERL2/TRPV2	14
GO:0046395	carboxylic acid catabolic process	18/757	236/18722	0.00759288	0.048873352	0.037624581	PGD/SCP2/GLUL/HADHB/HNMT/GNPDA1/DDAH2/SLC27A4/SDSL/PCK2/AKT1/AMDHD2/BCKDK/PLA2G15/ACADVL/ACOX1/BCKDHA/IL4I1	18
GO:0016049	cell growth	31/757	482/18722	0.007634908	0.049019346	0.037736973	ENO1/SFN/PPT1/S100A9/ADAM15/ADIPOR1/ITGA4/TWF2/EIF4G1/CD38/IGFBP7/SPP1/DBNL/OSGIN2/ITGB1/EIF4G2/EI24/LRP1/MMP14/FBLN5/AKT1/CYBA/CXCL16/DERL2/TRPV2/IGFBP4/PPP1R9B/BST2/EGLN2/APOE/G6PD	31
GO:0006896	Golgi to vacuole transport	4/757	20/18722	0.007657006	0.049019346	0.037736973	LAPTM5/AP3S1/LAMP1/VTI1B	4
GO:0032930	positive regulation of superoxide anion generation	4/757	20/18722	0.007657006	0.049019346	0.037736973	CLEC7A/CYBA/TYROBP/ITGB2	4
GO:0098543	detection of other organism	4/757	20/18722	0.007657006	0.049019346	0.037736973	HLA-A/HLA-B/HLA-DRB1/CLEC7A	4
GO:0006576	cellular biogenic amine metabolic process	10/757	101/18722	0.007706551	0.049269854	0.037929823	HNMT/PNKD/AKR1B1/LY6E/OAZ2/GDE1/SULT1A1/IL4I1/ITGB2/COMT	10
GO:0010565	regulation of cellular ketone metabolic process	12/757	133/18722	0.007729993	0.049353032	0.037993857	H6PD/SLC45A3/REST/CD74/FABP5/NR1H3/SLC7A7/AKT1/BCKDK/ACADVL/APOC1/COMT	12
GO:0030301	cholesterol transport	11/757	117/18722	0.007817619	0.049807984	0.038344097	SCP2/TREM2/MSR1/NR1H3/LRP1/NPC2/ANXA2/FURIN/APOE/APOC1/PLTP	11
GO:0051047	positive regulation of secretion	22/757	310/18722	0.007822307	0.049807984	0.038344097	ATP13A2/PINK1/GLUL/ARF1/CD38/SPP1/HLA-F/HLA-DRB1/TREM2/ADAM9/ADAM8/LRP1/RGCC/LAMP1/PCK2/ARF6/TMED10/CYBA/SNX5/ITGB2/RAB9A/ATP6AP1	22
GO:0006611	protein export from nucleus	7/757	57/18722	0.007838231	0.049842303	0.038370516	SFN/CAMK1/TXN/IFI27/CHP1/CALR/EMD	7
GO:0034103	regulation of tissue remodeling	9/757	86/18722	0.007883263	0.050061368	0.038539161	TMBIM1/CD38/SPP1/GPNMB/ADAM8/MDK/DEF8/CST3/ATP6AP1	9
GO:0031334	positive regulation of protein-containing complex assembly	18/757	237/18722	0.007917606	0.050212058	0.038655168	ISG15/PINK1/SH3GLB1/RHOC/ARF1/ACTR2/DCTN1/EIF4G1/BAK1/VCP/CORO1B/CLEC7A/ARF6/LGALS3/ARPIN/FES/MAPRE1/MSN	18
GO:0034767	positive regulation of ion transmembrane transport	14/757	167/18722	0.007971307	0.050417453	0.038813289	PINK1/CTSS/ARF1/CXCL9/CXCL10/TREM2/ITGB1/GSTO1/STAC3/CHP1/ARL6IP1/SLC9A3R1/CALM3/G6PD	14
GO:1903034	regulation of response to wounding	14/757	167/18722	0.007971307	0.050417453	0.038813289	CERS2/SPP1/ITGB1/PLAU/MDK/SERPING1/CD9/CLEC7A/LRP1/ANXA2/TNFRSF12A/GRN/APOE/SIGLEC10	14
GO:0009100	glycoprotein metabolic process	26/757	387/18722	0.008159921	0.051541503	0.039678626	FBXO6/TMEM59/NCSTN/B3GNT7/RPN1/SRD5A3/MGAT4B/GAL3ST4/PLOD3/CTSL/GBGT1/MAN1B1/FUT11/GANAB/VEGFB/RAB1B/DPAGT1/MGAT2/CHP1/NAGPA/CANT1/SGSH/PRKCSH/MAN2B1/CST3/RPN2	26
GO:0006672	ceramide metabolic process	10/757	102/18722	0.008244256	0.051935517	0.039981953	CERS2/GBA/HEXB/GM2A/ASAH1/SMPD1/GALC/HEXA/PLA2G15/NAGA	10
GO:1902106	negative regulation of leukocyte differentiation	10/757	102/18722	0.008244256	0.051935517	0.039981953	C1QC/FCGR2B/CR1/CD74/FGL2/TMEM176B/TMEM176A/MDK/LAG3/LILRB4	10
GO:0051282	regulation of sequestering of calcium ion	11/757	118/18722	0.008316444	0.052320608	0.040278411	SELENON/CCR5/CXCL9/CXCL10/ANXA6/GSTO1/PTPN6/NOL3/CYBA/MCOLN1/CALM3	11
GO:0032729	positive regulation of interferon-gamma production	8/757	72/18722	0.008415854	0.052463412	0.040388347	ISG15/CD14/HLA-A/HLA-DPA1/HLA-DPB1/CLEC7A/CD276/LGALS9	8
GO:0033627	cell adhesion mediated by integrin	8/757	72/18722	0.008415854	0.052463412	0.040388347	ITGA4/ADAM9/ITGB1/PLAU/FERMT3/PTPN6/ITGB7/ITGB2	8
GO:0070227	lymphocyte apoptotic process	8/757	72/18722	0.008415854	0.052463412	0.040388347	CD74/BAK1/IL2RA/ADAM8/LGALS3/AKT1/LGALS9/KDELR1	8
GO:0043270	positive regulation of ion transport	20/757	275/18722	0.008441248	0.052463412	0.040388347	PINK1/CTSS/ARF1/CCR1/CXCL9/CXCL10/BAK1/TREM2/ITGB1/GSTO1/STAC3/LGALS3/AKT1/CHP1/ARL6IP1/ARRB2/TRPV2/SLC9A3R1/CALM3/G6PD	20
GO:0019915	lipid storage	9/757	87/18722	0.008486925	0.052463412	0.040388347	GBA/AUP1/HEXB/GM2A/TREM2/MSR1/NR1H3/BSCL2/APOE	9
GO:0043254	regulation of protein-containing complex assembly	28/757	427/18722	0.008502632	0.052463412	0.040388347	ISG15/PINK1/SH3GLB1/RHOC/GBA/ARF1/ACTR2/DCTN1/CAPG/TWF2/EIF4G1/BAK1/TREM2/DBNL/VCP/SAR1A/CORO1B/CLEC7A/TWF1/ARF6/LGALS3/ARPIN/FES/FLII/THRA/APOE/MAPRE1/MSN	28
GO:0001765	membrane raft assembly	3/757	11/18722	0.008516572	0.052463412	0.040388347	S100A10/ANXA2/EMP2	3
GO:0002924	negative regulation of humoral immune response mediated by circulating immunoglobulin	3/757	11/18722	0.008516572	0.052463412	0.040388347	FCGR2B/CR1/PTPN6	3
GO:0032329	serine transport	3/757	11/18722	0.008516572	0.052463412	0.040388347	SFXN3/SLC38A7/SERINC3	3
GO:0035090	maintenance of apical/basal cell polarity	3/757	11/18722	0.008516572	0.052463412	0.040388347	WDR1/LIN7C/SLC9A3R1	3
GO:0045199	maintenance of epithelial cell apical/basal polarity	3/757	11/18722	0.008516572	0.052463412	0.040388347	WDR1/LIN7C/SLC9A3R1	3
GO:0046349	amino sugar biosynthetic process	3/757	11/18722	0.008516572	0.052463412	0.040388347	GNPDA1/UAP1L1/AMDHD2	3
GO:0071888	macrophage apoptotic process	3/757	11/18722	0.008516572	0.052463412	0.040388347	CTSL/PLEKHO2/SELENOS	3
GO:0075733	intracellular transport of virus	3/757	11/18722	0.008516572	0.052463412	0.040388347	DYNLT1/CD209/BST2	3
GO:0097494	regulation of vesicle size	3/757	11/18722	0.008516572	0.052463412	0.040388347	CHMP3/AP2M1/RILP	3
GO:2000392	regulation of lamellipodium morphogenesis	3/757	11/18722	0.008516572	0.052463412	0.040388347	ENPP2/CORO1B/ARPIN	3
GO:0010810	regulation of cell-substrate adhesion	17/757	221/18722	0.008586194	0.052823513	0.040665566	GBP1/S100A10/ADAM15/EMILIN1/MELTF/BST1/PLAU/HSD17B12/MDK/LRP1/MMP14/EMP2/DUSP3/P4HB/CALR/RRAS/LGALS1	17
GO:0018208	peptidyl-proline modification	7/757	58/18722	0.008611349	0.052840848	0.040678911	CRTAP/P4HA2/FKBP9/PTPA/P4HB/FKBP8/EGLN2	7
GO:0032387	negative regulation of intracellular transport	7/757	58/18722	0.008611349	0.052840848	0.040678911	ERLEC1/SNX3/TXN/OS9/CHP1/DERL2/SNX12	7
GO:0046475	glycerophospholipid catabolic process	5/757	32/18722	0.00867347	0.053015746	0.040813555	PLA2G7/ENPP2/GDE1/PLA2G15/APOC1	5
GO:1901185	negative regulation of ERBB signaling pathway	5/757	32/18722	0.00867347	0.053015746	0.040813555	SNX6/LGMN/MVP/DUSP3/SNX5	5
GO:1905476	negative regulation of protein localization to membrane	5/757	32/18722	0.00867347	0.053015746	0.040813555	TMEM59/GBP1/TMBIM1/AP2M1/DAB2	5
GO:0016054	organic acid catabolic process	18/757	240/18722	0.008959498	0.054559774	0.042002207	PGD/SCP2/GLUL/HADHB/HNMT/GNPDA1/DDAH2/SLC27A4/SDSL/PCK2/AKT1/AMDHD2/BCKDK/PLA2G15/ACADVL/ACOX1/BCKDHA/IL4I1	18
GO:0000302	response to reactive oxygen species	17/757	222/18722	0.008960673	0.054559774	0.042002207	PINK1/PRDX1/CASP3/BAK1/NCF1/ADAM9/TXN/LDHA/CAT/UCP2/FBLN5/AKT1/MAPK3/MMP2/BECN1/APOE/MMP9	17
GO:0050817	coagulation	17/757	222/18722	0.008960673	0.054559774	0.042002207	F11R/FCER1G/CSRP1/RAP2B/ANXA5/AK3/TLN1/PLAU/CD59/SERPING1/FERMT3/CD9/PTPN6/ANXA2/VKORC1/APOE/GNAS	17
GO:0046394	carboxylic acid biosynthetic process	22/757	314/18722	0.009018318	0.054840186	0.042218079	PRXL2B/SCP2/MGST3/GLUL/SLC45A3/CYP27A1/RBP1/PLOD2/CD74/PLOD3/FABP5/ALDH1A1/SCD/HSD17B12/NR1H3/SDSL/SEPHS2/HSD3B7/ACADVL/APOC1/SERINC3/MIF	22
GO:0008631	intrinsic apoptotic signaling pathway in response to oxidative stress	6/757	45/18722	0.009099218	0.055049107	0.042378914	PINK1/ARL6IP5/TREM2/AKT1/NOL3/P4HB	6
GO:0035305	negative regulation of dephosphorylation	6/757	45/18722	0.009099218	0.055049107	0.042378914	PPP1R11/PTPA/LGALS3/CHP1/ARPP19/PPP1R9B	6
GO:0035307	positive regulation of protein dephosphorylation	6/757	45/18722	0.009099218	0.055049107	0.042378914	PINK1/GBA/PTPA/SMPD1/CALM3/LILRB2	6
GO:1904646	cellular response to amyloid-beta	6/757	45/18722	0.009099218	0.055049107	0.042378914	FCGR2B/ITGA4/TREM2/LRP1/SNX6/LGMN	6
GO:0009144	purine nucleoside triphosphate metabolic process	9/757	88/18722	0.009125033	0.055071699	0.042396306	ENO1/PINK1/GUK1/TREM2/IMPDH1/AK3/VCP/ATP6V0C/ALDOA	9
GO:0042058	regulation of epidermal growth factor receptor signaling pathway	8/757	73/18722	0.009126476	0.055071699	0.042396306	IFI6/WDR54/NCF1/SNX6/MVP/DUSP3/SNX5/MMP9	8
GO:0007617	mating behavior	4/757	21/18722	0.009161156	0.055071699	0.042396306	UBE2Q1/HEXB/THRA/PPP1R9B	4
GO:0045056	transcytosis	4/757	21/18722	0.009161156	0.055071699	0.042396306	LRPAP1/LRP1/RAB11B/FCGRT	4
GO:0045655	regulation of monocyte differentiation	4/757	21/18722	0.009161156	0.055071699	0.042396306	CD74/HLA-DRB1/CD4/FES	4
GO:0002761	regulation of myeloid leukocyte differentiation	11/757	120/18722	0.009387852	0.056362854	0.043390287	C1QC/CCR1/CD74/HLA-DRB1/TREM2/PRXL2A/CD4/FES/TYROBP/LILRB4/ATP6AP1	11
GO:0002820	negative regulation of adaptive immune response	7/757	59/18722	0.009439021	0.056526594	0.04351634	TNFRSF14/FCGR2B/CR1/HLA-F/PTPN6/IL4I1/LILRB4	7
GO:0030042	actin filament depolymerization	7/757	59/18722	0.009439021	0.056526594	0.04351634	CAPG/TWF2/WDR1/TWF1/FLII/PPP1R9B/DSTN	7
GO:0016053	organic acid biosynthetic process	22/757	316/18722	0.009669678	0.057671886	0.04439803	PRXL2B/SCP2/MGST3/GLUL/SLC45A3/CYP27A1/RBP1/PLOD2/CD74/PLOD3/FABP5/ALDH1A1/SCD/HSD17B12/NR1H3/SDSL/SEPHS2/HSD3B7/ACADVL/APOC1/SERINC3/MIF	22
GO:0006986	response to unfolded protein	12/757	137/18722	0.009691217	0.057671886	0.04439803	FBXO6/ERLEC1/BAK1/TRAM1/VCP/CREB3/TMBIM6/OS9/TMED2/SELENOS/DERL2/DDRGK1	12
GO:0010977	negative regulation of neuron projection development	12/757	137/18722	0.009691217	0.057671886	0.04439803	CERS2/CD38/SPP1/VIM/LRP1/TRPV4/ARF6/B2M/PMP22/APOE/CTSZ/LGALS1	12
GO:0034754	cellular hormone metabolic process	12/757	137/18722	0.009691217	0.057671886	0.04439803	RBP1/SRD5A3/REST/SPP1/AKR1B1/ALDH1A1/HSD17B12/SULT1A1/SCPEP1/CYP2S1/IL4I1/COMT	12
GO:0050714	positive regulation of protein secretion	12/757	137/18722	0.009691217	0.057671886	0.04439803	ATP13A2/GLUL/ARF1/CD38/HLA-DRB1/TREM2/ADAM9/ADAM8/LRP1/PCK2/ARF6/TMED10	12
GO:0008360	regulation of cell shape	13/757	154/18722	0.009785165	0.058157809	0.044772112	RHOC/PLEKHO1/F11R/RND3/PLXND1/WDR1/HEXB/FES/ALDOA/SLC9A3R1/ARHGDIA/ITGB2/MSN	13
GO:1900407	regulation of cellular response to oxidative stress	9/757	89/18722	0.009798775	0.058165628	0.044778132	PINK1/REST/TREM2/TXN/AIFM2/FBLN5/AKT1/NOL3/P4HB	9
GO:0032633	interleukin-4 production	5/757	33/18722	0.00988966	0.058411962	0.044967769	FCER1G/CD28/HLA-E/HLA-DRB1/LGALS9	5
GO:0032673	regulation of interleukin-4 production	5/757	33/18722	0.00988966	0.058411962	0.044967769	FCER1G/CD28/HLA-E/HLA-DRB1/LGALS9	5
GO:0045920	negative regulation of exocytosis	5/757	33/18722	0.00988966	0.058411962	0.044967769	FCGR2B/REST/HLA-F/SPI1/LGALS9	5
GO:1903715	regulation of aerobic respiration	5/757	33/18722	0.00988966	0.058411962	0.044967769	PINK1/VCP/TRPV4/AKT1/NUPR1	5
GO:0009896	positive regulation of catabolic process	31/757	492/18722	0.010084082	0.059486025	0.045794624	PINK1/LAPTM5/TMEM59/SH3GLB1/GBA/DAB2/LARP1/BAG6/TREM2/BNIP3L/ADAM9/VCP/PRXL2C/ADAM8/CD81/CTSC/LRP1/AKT1/OAZ2/FURIN/NUPR1/MAPK3/RILP/TNFSF12/BECN1/EGLN2/APOE/DDRGK1/PTTG1IP/MSN/BCAP31	31
GO:0034198	cellular response to amino acid starvation	6/757	46/18722	0.010115417	0.059522434	0.045822653	RRAGC/SH3GLB1/RRAGD/UCP2/MAPK3/BECN1	6
GO:1900271	regulation of long-term synaptic potentiation	6/757	46/18722	0.010115417	0.059522434	0.045822653	NCSTN/PAIP2/LGMN/TYROBP/APOE/LILRB2	6
GO:0002221	pattern recognition receptor signaling pathway	14/757	172/18722	0.010203804	0.059967946	0.046165625	CTSS/TNIP2/CD14/TREM2/LY96/NR1H3/SLC15A3/LACC1/CYBA/ARRB2/IFI35/COLEC12/GPR108/IRAK1	14
GO:0002712	regulation of B cell mediated immunity	7/757	60/18722	0.010323365	0.060445347	0.046533147	FCGR2B/CR1/CD28/HLA-E/TREM2/PTPN6/TNFSF13	7
GO:0002889	regulation of immunoglobulin mediated immune response	7/757	60/18722	0.010323365	0.060445347	0.046533147	FCGR2B/CR1/CD28/HLA-E/TREM2/PTPN6/TNFSF13	7
GO:0006081	cellular aldehyde metabolic process	7/757	60/18722	0.010323365	0.060445347	0.046533147	ALDH9A1/IDH1/PNKD/REST/ALDH1A1/ALDH3B1/TPI1	7
GO:0046849	bone remodeling	9/757	90/18722	0.010509342	0.061458217	0.047312893	CD38/SPP1/ADAM8/TPP1/MDK/TCIRG1/DEF8/ACP5/ATP6AP1	9
GO:0051928	positive regulation of calcium ion transport	11/757	122/18722	0.010562686	0.061693909	0.047494338	CCR1/CXCL9/CXCL10/BAK1/GSTO1/STAC3/LGALS3/ARRB2/TRPV2/CALM3/G6PD	11
GO:0031667	response to nutrient levels	30/757	474/18722	0.010607747	0.061880703	0.047638138	RRAGC/SH3GLB1/GBA/GLUL/NENF/EIF4G1/CXCL10/SPP1/SPARC/LARP1/C2/RRAGD/SLC27A4/LDHA/CAT/UCP2/TRPV4/PCK2/AKT1/FES/MAPK3/CYBA/CD68/BECN1/USF2/APOE/COMT/GAS2L1/LAMP2/G6PD	30
GO:0010631	epithelial cell migration	24/757	357/18722	0.010666543	0.062070623	0.047784347	RAB13/GLUL/ADIPOR1/PLXND1/SPARC/ADAM9/ENPP2/ITGB1/CORO1B/PRCP/RGCC/ARF6/LGMN/AKT1/CTSH/EMP2/TNFSF12/GRN/CALR/GPI/APOE/RRAS/EMC10/MMP9	24
GO:0032956	regulation of actin cytoskeleton organization	24/757	357/18722	0.010666543	0.062070623	0.047784347	RHOC/S100A10/F11R/ARF1/ACTR2/CAPG/RND3/TWF2/CD47/WDR1/BST1/DBNL/MDK/CORO1B/TWF1/LRP1/RGCC/ARF6/ARPIN/FES/FLII/ARHGDIA/BST2/DSTN	24
GO:1903707	negative regulation of hemopoiesis	10/757	106/18722	0.010688227	0.062120395	0.047822663	C1QC/FCGR2B/CR1/CD74/FGL2/TMEM176B/TMEM176A/MDK/LAG3/LILRB4	10
GO:0006694	steroid biosynthetic process	14/757	173/18722	0.010704	0.062135733	0.047834471	H6PD/SCP2/CYP27A1/SRD5A3/REST/IGFBP7/AKR1B1/ASAH1/HSD17B12/FDX1/HSD3B7/APOE/CYB5R3/G6PD	14
GO:0032693	negative regulation of interleukin-10 production	4/757	22/18722	0.010845337	0.062725295	0.048288338	FCGR2B/DLL1/TYROBP/LILRB4	4
GO:0032816	positive regulation of natural killer cell activation	4/757	22/18722	0.010845337	0.062725295	0.048288338	HLA-F/HLA-E/LAMP1/TYROBP	4
GO:1900120	regulation of receptor binding	4/757	22/18722	0.010845337	0.062725295	0.048288338	ADAM15/B2M/ANXA2/MMP9	4
GO:1903532	positive regulation of secretion by cell	20/757	282/18722	0.010947201	0.062803199	0.048348312	ATP13A2/PINK1/GLUL/ARF1/CD38/SPP1/HLA-F/HLA-DRB1/TREM2/ADAM9/ADAM8/LRP1/RGCC/LAMP1/PCK2/ARF6/TMED10/ITGB2/RAB9A/ATP6AP1	20
GO:0002424	T cell mediated immune response to tumor cell	3/757	12/18722	0.011018105	0.062803199	0.048348312	HLA-A/HLA-DRB1/IL4I1	3
GO:0002863	positive regulation of inflammatory response to antigenic stimulus	3/757	12/18722	0.011018105	0.062803199	0.048348312	CD28/HLA-E/CD81	3
GO:0006068	ethanol catabolic process	3/757	12/18722	0.011018105	0.062803199	0.048348312	ALDH3B1/ALDH2/SULT1A1	3
GO:0006620	posttranslational protein targeting to endoplasmic reticulum membrane	3/757	12/18722	0.011018105	0.062803199	0.048348312	SEC61A1/SEC62/SEC61G	3
GO:0031953	negative regulation of protein autophosphorylation	3/757	12/18722	0.011018105	0.062803199	0.048348312	ENG/CHP1/MVP	3
GO:0032908	regulation of transforming growth factor beta1 production	3/757	12/18722	0.011018105	0.062803199	0.048348312	FURIN/TYROBP/ATP6AP2	3
GO:0043380	regulation of memory T cell differentiation	3/757	12/18722	0.011018105	0.062803199	0.048348312	HLA-DRA/HLA-DRB1/FGL2	3
GO:0051549	positive regulation of keratinocyte migration	3/757	12/18722	0.011018105	0.062803199	0.048348312	ADAM9/ARF6/MMP9	3
GO:0061517	macrophage proliferation	3/757	12/18722	0.011018105	0.062803199	0.048348312	GBA/TREM2/MAPK3	3
GO:0061620	glycolytic process through glucose-6-phosphate	3/757	12/18722	0.011018105	0.062803199	0.048348312	ENO1/HK3/PFKL	3
GO:0140052	cellular response to oxidised low-density lipoprotein particle stimulus	3/757	12/18722	0.011018105	0.062803199	0.048348312	TREM2/AKT1/CD68	3
GO:0042063	gliogenesis	21/757	301/18722	0.01104797	0.062897651	0.048421025	C1QA/CERS2/S100A9/GBA/NCSTN/SLC45A3/EIF2B5/NRROS/WDR1/HEXB/TREM2/DLL1/VIM/MDK/CD9/LRP1/MMP14/AKT1/SPINT1/MAPK3/GRN	21
GO:0015833	peptide transport	19/757	264/18722	0.011186285	0.063483194	0.048871798	UBE2Q1/GLUL/CD38/REST/CD74/HLA-DRB1/TAP2/TAP1/TAPBP/SLC15A3/TCIRG1/UCP2/LRP1/TRPV4/PCK2/SLC9A3R1/CD209/RAB11B/PFKL	19
GO:0001774	microglial cell activation	6/757	47/18722	0.011209695	0.063483194	0.048871798	C1QA/TREM2/CTSC/GRN/TYROBP/ITGB2	6
GO:0072583	clathrin-dependent endocytosis	6/757	47/18722	0.011209695	0.063483194	0.048871798	ITGA4/AP2M1/DAB2/CANX/DLL1/SIGLEC1	6
GO:0016242	negative regulation of macroautophagy	5/757	34/18722	0.011217914	0.063483194	0.048871798	PINK1/QSOX1/AKT1/NUPR1/BECN1	5
GO:0035308	negative regulation of protein dephosphorylation	5/757	34/18722	0.011217914	0.063483194	0.048871798	PPP1R11/PTPA/LGALS3/ARPP19/PPP1R9B	5
GO:0002275	myeloid cell activation involved in immune response	9/757	91/18722	0.011257923	0.063530056	0.048907874	FCER1G/TREM2/SPI1/FES/LGALS9/IFI35/GRN/TYROBP/ITGB2	9
GO:0034113	heterotypic cell-cell adhesion	7/757	61/18722	0.01126648	0.063530056	0.048907874	ITGA4/CD47/CD200R1/ITGB1/ITGB7/LILRB2/ITGB2	7
GO:0060998	regulation of dendritic spine development	7/757	61/18722	0.01126648	0.063530056	0.048907874	ARF1/ACTR2/CAMK1/DBNL/EIF4G2/ARF6/APOE	7
GO:0044262	cellular carbohydrate metabolic process	20/757	283/18722	0.011349294	0.063920848	0.04920872	PGD/ADIPOR1/SLC45A3/IDH1/B3GNT7/GYG1/SCARB2/HK3/GUSB/AKR1B1/PGAM1/TPI1/PCK2/AKT1/ARPP19/SELENOS/NUPR1/BCKDK/IGFBP4/GAA	20
GO:0031668	cellular response to extracellular stimulus	18/757	246/18722	0.011372439	0.063975041	0.04925044	RRAGC/SH3GLB1/GBA/GLUL/ITGA4/EIF4G1/RRAGD/UCP2/FES/MAPK3/CD68/BECN1/PPP1R9B/TLE5/USF2/COMT/GAS2L1/LAMP2	18
GO:0015748	organophosphate ester transport	12/757	140/18722	0.011400019	0.064054024	0.049311245	SCP2/SLC25A24/CR1/DBI/CD47/SCARB2/PITPNM1/GLTP/NPC2/APOE/APOC1/PLTP	12
GO:0032720	negative regulation of tumor necrosis factor production	8/757	76/18722	0.011527347	0.064692623	0.049802862	TREM2/GPNMB/PTPN6/CLEC4A/SELENOS/ARRB2/LGALS9/ACP5	8
GO:0090132	epithelium migration	24/757	360/18722	0.0117301	0.065752493	0.050618791	RAB13/GLUL/ADIPOR1/PLXND1/SPARC/ADAM9/ENPP2/ITGB1/CORO1B/PRCP/RGCC/ARF6/LGMN/AKT1/CTSH/EMP2/TNFSF12/GRN/CALR/GPI/APOE/RRAS/EMC10/MMP9	24
GO:0031098	stress-activated protein kinase signaling cascade	18/757	247/18722	0.011820503	0.06618083	0.050948541	PINK1/PRDX1/FCGR2B/ARL6IP5/TREM2/NCF1/AKR1B1/SPI1/MAP3K11/CLEC7A/TRPV4/AKT1/MAPK3/LGALS9/DUSP3/GPS1/EMC10/IRAK1	18
GO:0034446	substrate adhesion-dependent cell spreading	10/757	108/18722	0.01209929	0.06766163	0.052088518	VAMP3/GBP1/S100A10/ITGA4/MELTF/MDK/FERMT3/ITGB7/P4HB/CALR	10
GO:0009311	oligosaccharide metabolic process	7/757	62/18722	0.012270441	0.068537726	0.052762971	HEXB/GM2A/GAL3ST4/MAN1B1/MGAT2/GAA/NAGA	7
GO:0002686	negative regulation of leukocyte migration	6/757	48/18722	0.012385001	0.06901465	0.053130125	NBL1/SLAMF8/EMILIN1/CD200R1/AKT1/MIF	6
GO:1903053	regulation of extracellular matrix organization	6/757	48/18722	0.012385001	0.06901465	0.053130125	EMILIN1/MELTF/LRP1/RGCC/COLGALT1/CST3	6
GO:0006457	protein folding	16/757	212/18722	0.012527192	0.069724875	0.053676883	SELENOF/QSOX1/CRTAP/CD74/CANX/FKBP9/PDIA4/TOR1A/HSP90B1/ERP29/PDIA3/B2M/GRN/P4HB/CALR/FKBP8	16
GO:0097553	calcium ion transmembrane import into cytosol	12/757	142/18722	0.01266208	0.070120902	0.05398176	SELENON/CCR5/CXCL9/CXCL10/GSTO1/PTPN6/TRPV4/NOL3/CYBA/TRPV2/MCOLN1/CALM3	12
GO:0019068	virion assembly	5/757	35/18722	0.012662693	0.070120902	0.05398176	CHMP3/CHMP2B/RAB1B/CHMP1A/APOE	5
GO:1905898	positive regulation of response to endoplasmic reticulum stress	5/757	35/18722	0.012662693	0.070120902	0.05398176	FCGR2B/BAG6/BAK1/SERINC3/BCAP31	5
GO:1902903	regulation of supramolecular fiber organization	25/757	382/18722	0.01271161	0.070120902	0.05398176	RHOC/S100A10/F11R/ARF1/EMILIN1/ACTR2/DCTN1/CAPG/TWF2/CD47/WDR1/TREM2/DBNL/CORO1B/TWF1/TRPV4/RGCC/ARF6/ARPIN/FES/FLII/COLGALT1/APOE/DSTN/MAPRE1	25
GO:0003081	regulation of systemic arterial blood pressure by renin-angiotensin	4/757	23/18722	0.012716917	0.070120902	0.05398176	CYBA/ACE/CTSZ/ATP6AP2	4
GO:0050765	negative regulation of phagocytosis	4/757	23/18722	0.012716917	0.070120902	0.05398176	FCGR2B/CD47/SNX3/CNN2	4
GO:0071218	cellular response to misfolded protein	4/757	23/18722	0.012716917	0.070120902	0.05398176	AUP1/BAG6/VCP/TOR1A	4
GO:2001169	regulation of ATP biosynthetic process	4/757	23/18722	0.012716917	0.070120902	0.05398176	ENO1/PINK1/TREM2/VCP	4
GO:0007015	actin filament organization	28/757	441/18722	0.012740264	0.070167859	0.054017909	RHOC/S100A10/F11R/ARF1/ACTR2/CAPG/RND3/TWF2/CD47/WDR1/MARCKS/DBNL/ZYX/CORO1B/TWF1/HSP90B1/TRPV4/RGCC/ARF6/PSTPIP1/ARPIN/EMP2/ALDOA/FLII/PPP1R9B/TPM4/DSTN/GAS2L1	28
GO:0051648	vesicle localization	14/757	177/18722	0.012899236	0.070960799	0.054628345	PINK1/ARF1/ITGA4/AP3S1/TOR1A/SAR1A/BLOC1S2/TCIRG1/TMED2/TMED10/CHP1/TPGS1/RAB11B/SNAP29	14
GO:0090316	positive regulation of intracellular protein transport	13/757	160/18722	0.013194495	0.072500761	0.055813867	PINK1/SFN/LEPROT/SH3GLB1/CAMK1/STOM/SAR1A/CD81/CHP1/OAZ2/ITGB2/BCAP31/EMD	13
GO:0043154	negative regulation of cysteine-type endopeptidase activity involved in apoptotic process	8/757	78/18722	0.013367519	0.073111829	0.05628429	SFN/IFI6/AKT1/ARL6IP1/NOL3/ARRB2/GPI/MMP9	8
GO:0090559	regulation of membrane permeability	8/757	78/18722	0.013367519	0.073111829	0.05628429	LAPTM5/F11R/SLC35F6/BAK1/DYNLT1/BNIP3L/BLOC1S2/NOL3	8
GO:1901616	organic hydroxy compound catabolic process	8/757	78/18722	0.013367519	0.073111829	0.05628429	CYP27A1/SRD5A3/ALDH3B1/TPI1/ALDH2/SULT1A1/APOE/COMT	8
GO:1903556	negative regulation of tumor necrosis factor superfamily cytokine production	8/757	78/18722	0.013367519	0.073111829	0.05628429	TREM2/GPNMB/PTPN6/CLEC4A/SELENOS/ARRB2/LGALS9/ACP5	8
GO:0009266	response to temperature stimulus	14/757	178/18722	0.013499009	0.07374574	0.056772299	LXN/EIF2B5/IGFBP7/CXCL10/CD14/VCP/UCP2/TRPV4/AKT1/ARRB2/ACADVL/TRPV2/THRA/IRAK1	14
GO:0010823	negative regulation of mitochondrion organization	6/757	49/18722	0.013644207	0.074038388	0.056997591	PINK1/SLC35F6/AKT1/NOL3/ARRB2/VAT1	6
GO:0018198	peptidyl-cysteine modification	6/757	49/18722	0.013644207	0.074038388	0.056997591	S100A9/GOLGA7/TXN/ZDHHC24/GAPDH/ACE	6
GO:0042304	regulation of fatty acid biosynthetic process	6/757	49/18722	0.013644207	0.074038388	0.056997591	SLC45A3/CD74/FABP5/NR1H3/ACADVL/APOC1	6
GO:0070849	response to epidermal growth factor	6/757	49/18722	0.013644207	0.074038388	0.056997591	SNX6/AKT1/MAPK3/BECN1/DUSP3/PPP1R9B	6
GO:0072666	establishment of protein localization to vacuole	6/757	49/18722	0.013644207	0.074038388	0.056997591	LAPTM5/SCARB2/NCOA4/M6PR/NAGPA/LAMP2	6
GO:1905954	positive regulation of lipid localization	10/757	110/18722	0.013646475	0.074038388	0.056997591	SCP2/DBI/SPP1/TREM2/MSR1/NR1H3/LRP1/ANXA2/APOE/PLTP	10
GO:0090130	tissue migration	24/757	365/18722	0.013691128	0.074053541	0.057009256	RAB13/GLUL/ADIPOR1/PLXND1/SPARC/ADAM9/ENPP2/ITGB1/CORO1B/PRCP/RGCC/ARF6/LGMN/AKT1/CTSH/EMP2/TNFSF12/GRN/CALR/GPI/APOE/RRAS/EMC10/MMP9	24
GO:1903035	negative regulation of response to wounding	9/757	94/18722	0.013743603	0.074053541	0.057009256	CERS2/SPP1/PLAU/MDK/SERPING1/CD9/ANXA2/APOE/SIGLEC10	9
GO:0051650	establishment of vesicle localization	13/757	161/18722	0.013841955	0.074053541	0.057009256	PINK1/ARF1/ITGA4/AP3S1/TOR1A/SAR1A/BLOC1S2/TCIRG1/TMED2/TMED10/CHP1/RAB11B/SNAP29	13
GO:0002638	negative regulation of immunoglobulin production	3/757	13/18722	0.013898973	0.074053541	0.057009256	FCGR2B/CR1/TMBIM6	3
GO:0010755	regulation of plasminogen activation	3/757	13/18722	0.013898973	0.074053541	0.057009256	ENO1/MELTF/CTSZ	3
GO:0010958	regulation of amino acid import across plasma membrane	3/757	13/18722	0.013898973	0.074053541	0.057009256	ARL6IP5/ITGB1/ARL6IP1	3
GO:0043379	memory T cell differentiation	3/757	13/18722	0.013898973	0.074053541	0.057009256	HLA-DRA/HLA-DRB1/FGL2	3
GO:0048207	vesicle targeting, rough ER to cis-Golgi	3/757	13/18722	0.013898973	0.074053541	0.057009256	SAR1A/TMED2/TMED10	3
GO:0048208	COPII vesicle coating	3/757	13/18722	0.013898973	0.074053541	0.057009256	SAR1A/TMED2/TMED10	3
GO:0060670	branching involved in labyrinthine layer morphogenesis	3/757	13/18722	0.013898973	0.074053541	0.057009256	TMED2/SPINT1/SPINT2	3
GO:0061615	glycolytic process through fructose-6-phosphate	3/757	13/18722	0.013898973	0.074053541	0.057009256	ENO1/HK3/PFKL	3
GO:0072672	neutrophil extravasation	3/757	13/18722	0.013898973	0.074053541	0.057009256	ADAM8/MDK/CD99	3
GO:1900115	extracellular regulation of signal transduction	3/757	13/18722	0.013898973	0.074053541	0.057009256	NBL1/NRROS/LRPAP1	3
GO:1900116	extracellular negative regulation of signal transduction	3/757	13/18722	0.013898973	0.074053541	0.057009256	NBL1/NRROS/LRPAP1	3
GO:1903789	regulation of amino acid transmembrane transport	3/757	13/18722	0.013898973	0.074053541	0.057009256	ARL6IP5/ITGB1/ARL6IP1	3
GO:0042326	negative regulation of phosphorylation	25/757	385/18722	0.013899713	0.074053541	0.057009256	SFN/GBA/EMILIN1/EIF4G1/CASP3/BAK1/PKIB/ENG/SMPD1/PTPN6/LRP1/CTDSP2/TMED2/SNX6/AKT1/CHP1/NUPR1/MVP/ARRB2/DUSP3/PRKAR1A/FKBP8/APOE/CALM3/LILRB4	25
GO:0009225	nucleotide-sugar metabolic process	5/757	36/18722	0.014228253	0.075633556	0.058225612	GUK1/GNPDA1/UAP1L1/DPAGT1/AMDHD2	5
GO:0010923	negative regulation of phosphatase activity	5/757	36/18722	0.014228253	0.075633556	0.058225612	PPP1R11/PTPA/LGALS3/CHP1/PPP1R9B	5
GO:0060759	regulation of response to cytokine stimulus	13/757	162/18722	0.014513516	0.07706335	0.059326322	ISG15/LAPTM5/ECM1/CD74/AGPAT1/TREM2/AGPAT2/NR1H3/CASP1/PTPN6/NOL3/TLE5/IRAK1	13
GO:0030810	positive regulation of nucleotide biosynthetic process	4/757	24/18722	0.014782561	0.078112864	0.060134279	ENO1/PINK1/TREM2/VCP	4
GO:0071577	zinc ion transmembrane transport	4/757	24/18722	0.014782561	0.078112864	0.060134279	SLC39A1/SLC30A1/SLC39A7/SLC39A13	4
GO:0071676	negative regulation of mononuclear cell migration	4/757	24/18722	0.014782561	0.078112864	0.060134279	NBL1/SLAMF8/CD200R1/AKT1	4
GO:1900373	positive regulation of purine nucleotide biosynthetic process	4/757	24/18722	0.014782561	0.078112864	0.060134279	ENO1/PINK1/TREM2/VCP	4
GO:0009743	response to carbohydrate	18/757	253/18722	0.014810239	0.078112864	0.060134279	GLUL/EIF2B5/CASP3/SPARC/HLA-DRB1/TREM2/LDHA/CAT/UCP2/CLEC7A/LRP1/PCK2/SELENOS/CYBA/COLEC12/RAB11B/PFKL/LGALS1	18
GO:0097305	response to alcohol	18/757	253/18722	0.014810239	0.078112864	0.060134279	SDF4/H6PD/ADAM15/ACTR2/CCR5/IGFBP7/CD14/SPARC/LARP1/BAK1/CAT/SPI1/FDX1/AKT1/CYBA/PPP1R9B/CALM3/G6PD	18
GO:0031331	positive regulation of cellular catabolic process	27/757	427/18722	0.014969174	0.078797993	0.060661717	PINK1/LAPTM5/TMEM59/SH3GLB1/GBA/DAB2/LARP1/BAG6/TREM2/BNIP3L/ADAM9/VCP/PRXL2C/ADAM8/CD81/CTSC/LRP1/AKT1/FURIN/NUPR1/MAPK3/BECN1/APOE/DDRGK1/PTTG1IP/MSN/BCAP31	27
GO:0009150	purine ribonucleotide metabolic process	24/757	368/18722	0.014988154	0.078797993	0.060661717	ENO1/PINK1/PPT1/GUK1/HK3/TREM2/IMPDH1/AK3/VCP/PRXL2C/PGAM1/LDHA/HSD17B12/GAPDH/TPI1/PKM/ATP6V0C/NUPR1/SULT1A1/ALDOA/GPI/PFKL/PGK1/MPP1	24
GO:0001961	positive regulation of cytokine-mediated signaling pathway	6/757	50/18722	0.014990106	0.078797993	0.060661717	LAPTM5/CD74/AGPAT1/TREM2/AGPAT2/CASP1	6
GO:0009141	nucleoside triphosphate metabolic process	10/757	112/18722	0.015337307	0.08053363	0.061997877	ENO1/PINK1/GUK1/TREM2/SMPDL3A/IMPDH1/AK3/VCP/ATP6V0C/ALDOA	10
GO:0015914	phospholipid transport	9/757	96/18722	0.015612422	0.081706158	0.062900535	SCP2/DBI/SCARB2/PITPNM1/GLTP/NPC2/APOE/APOC1/PLTP	9
GO:0042158	lipoprotein biosynthetic process	9/757	96/18722	0.015612422	0.081706158	0.062900535	GBA/GLUL/DBI/GOLGA7/GPAA1/ZDHHC24/PIGS/APOE/PIGT	9
GO:1901655	cellular response to ketone	9/757	96/18722	0.015612422	0.081706158	0.062900535	ADAM15/SPP1/LARP1/AKR1B1/NCOA4/FDX1/PCK2/AKT1/MSN	9
GO:0002369	T cell cytokine production	5/757	37/18722	0.015918628	0.082993462	0.06389155	HLA-F/HLA-A/CD81/B2M/LILRB4	5
GO:0002724	regulation of T cell cytokine production	5/757	37/18722	0.015918628	0.082993462	0.06389155	HLA-F/HLA-A/CD81/B2M/LILRB4	5
GO:0043029	T cell homeostasis	5/757	37/18722	0.015918628	0.082993462	0.06389155	CASP3/IL2RA/TCIRG1/AKT1/LGALS9	5
GO:0007611	learning or memory	18/757	255/18722	0.01592857	0.082993462	0.06389155	PPT1/NCSTN/ACTR2/ARL6IP5/CASP3/PAIP2/GM2A/TREM2/ITGB1/MDK/LGMN/B2M/THRA/PPP1R9B/GPI/APOE/LILRB2/COMT	18
GO:0050803	regulation of synapse structure or activity	16/757	218/18722	0.01596446	0.083088954	0.063965064	PPT1/FCGR2B/ACTR2/DCTN1/CAMK1/CHMP2B/EIF4G1/SPARC/TREM2/DBNL/VCP/SRGN/LRFN4/ARF6/APOE/LILRB2	16
GO:0051656	establishment of organelle localization	25/757	390/18722	0.016075914	0.083577085	0.064340846	PINK1/ARF1/ACTR2/DCTN1/ITGA4/CHMP2B/AP3S1/DYNLT1/TOR1A/ITGB1/SAR1A/BLOC1S2/TCIRG1/TMED2/LAMP1/TMED10/CHP1/FES/CHMP1A/LGALS9/BECN1/SLC9A3R1/RAB11B/SNAP29/ATP6AP1	25
GO:1902652	secondary alcohol metabolic process	12/757	147/18722	0.016284845	0.084570366	0.065105511	GBA/IDH1/CYP27A1/SMPD1/CAT/FDX1/NPC2/ACADVL/NFE2L1/APOE/CYB5R3/G6PD	12
GO:0015918	sterol transport	11/757	130/18722	0.016419405	0.085020328	0.06545191	SCP2/TREM2/MSR1/NR1H3/LRP1/NPC2/ANXA2/FURIN/APOE/APOC1/PLTP	11
GO:0046850	regulation of bone remodeling	6/757	51/18722	0.016425403	0.085020328	0.06545191	CD38/SPP1/ADAM8/MDK/DEF8/ATP6AP1	6
GO:0071622	regulation of granulocyte chemotaxis	6/757	51/18722	0.016425403	0.085020328	0.06545191	BST1/CD74/MDK/TRPV4/MAPK3/MPP1	6
GO:0046209	nitric oxide metabolic process	8/757	81/18722	0.016517445	0.085310081	0.065674972	CD47/DDAH2/CLEC7A/AKT1/GCHFR/SELENOS/ACP5/CYB5R3	8
GO:1903533	regulation of protein targeting	8/757	81/18722	0.016517445	0.085310081	0.065674972	PINK1/LEPROT/SH3GLB1/BNIP3L/STOM/CHP1/NUCB1/ITGB2	8
GO:0034764	positive regulation of transmembrane transport	16/757	219/18722	0.016602065	0.085653617	0.06593944	PINK1/CTSS/ARF1/CXCL9/CXCL10/TREM2/ITGB1/GSTO1/STAC3/AKT1/CHP1/ARPP19/ARL6IP1/SLC9A3R1/CALM3/G6PD	16
GO:0010447	response to acidic pH	4/757	25/18722	0.017048226	0.086582458	0.066654497	CTSS/LGMN/CHP1/RAB11B	4
GO:0010954	positive regulation of protein processing	4/757	25/18722	0.017048226	0.086582458	0.066654497	ENO1/MELTF/ADAM8/MMP14	4
GO:0031579	membrane raft organization	4/757	25/18722	0.017048226	0.086582458	0.066654497	PPT1/S100A10/ANXA2/EMP2	4
GO:0032469	endoplasmic reticulum calcium ion homeostasis	4/757	25/18722	0.017048226	0.086582458	0.066654497	BAK1/GRINA/TMBIM6/BCAP31	4
GO:0032753	positive regulation of interleukin-4 production	4/757	25/18722	0.017048226	0.086582458	0.066654497	FCER1G/CD28/HLA-E/LGALS9	4
GO:0035902	response to immobilization stress	4/757	25/18722	0.017048226	0.086582458	0.066654497	ACTR2/HNMT/PPP1R9B/GPI	4
GO:0048143	astrocyte activation	4/757	25/18722	0.017048226	0.086582458	0.066654497	C1QA/TREM2/LRP1/GRN	4
GO:0051788	response to misfolded protein	4/757	25/18722	0.017048226	0.086582458	0.066654497	AUP1/BAG6/VCP/TOR1A	4
GO:1903055	positive regulation of extracellular matrix organization	4/757	25/18722	0.017048226	0.086582458	0.066654497	EMILIN1/MELTF/RGCC/COLGALT1	4
GO:1904996	positive regulation of leukocyte adhesion to vascular endothelial cell	4/757	25/18722	0.017048226	0.086582458	0.066654497	ITGA4/MDK/ITGB2/IRAK1	4
GO:0001771	immunological synapse formation	3/757	14/18722	0.017166423	0.086582458	0.066654497	CD81/LGALS3/MSN	3
GO:0002864	regulation of acute inflammatory response to antigenic stimulus	3/757	14/18722	0.017166423	0.086582458	0.066654497	FCGR2B/HLA-E/SELENOS	3
GO:0006465	signal peptide processing	3/757	14/18722	0.017166423	0.086582458	0.066654497	CLN5/FURIN/HM13	3
GO:0006521	regulation of cellular amino acid metabolic process	3/757	14/18722	0.017166423	0.086582458	0.066654497	SLC7A7/BCKDK/COMT	3
GO:0035437	maintenance of protein localization in endoplasmic reticulum	3/757	14/18722	0.017166423	0.086582458	0.066654497	GPAA1/OS9/KDELR1	3
GO:0036295	cellular response to increased oxygen levels	3/757	14/18722	0.017166423	0.086582458	0.066654497	ATP6V1G1/ATP6V0D1/ATP6AP1	3
GO:0046341	CDP-diacylglycerol metabolic process	3/757	14/18722	0.017166423	0.086582458	0.066654497	AGPAT1/AGPAT2/CDIPT	3
GO:0046348	amino sugar catabolic process	3/757	14/18722	0.017166423	0.086582458	0.066654497	GNPDA1/ALDH1A1/AMDHD2	3
GO:0051547	regulation of keratinocyte migration	3/757	14/18722	0.017166423	0.086582458	0.066654497	ADAM9/ARF6/MMP9	3
GO:0070141	response to UV-A	3/757	14/18722	0.017166423	0.086582458	0.066654497	AKT1/MMP2/MMP9	3
GO:0090715	immunological memory formation process	3/757	14/18722	0.017166423	0.086582458	0.066654497	HLA-DRA/HLA-DRB1/FGL2	3
GO:0017157	regulation of exocytosis	15/757	202/18722	0.017482981	0.087991471	0.06773921	ATP13A2/RAB13/FCGR2B/ARF1/REST/HLA-F/SPI1/LAMP1/FES/LGALS9/RAB8A/CALM3/ITGB2/RAB9A/ATP6AP1	15
GO:0019722	calcium-mediated signaling	15/757	202/18722	0.017482981	0.087991471	0.06773921	GBP1/CCR1/CCR5/BST1/TREM2/GSTO1/TBC1D10C/CD4/CLEC7A/CHP1/PPP1R9B/MCOLN1/HOMER3/CALM3/BCAP31	15
GO:0051403	stress-activated MAPK cascade	17/757	239/18722	0.01756366	0.088303589	0.06797949	PINK1/PRDX1/FCGR2B/ARL6IP5/TREM2/NCF1/SPI1/MAP3K11/CLEC7A/TRPV4/AKT1/MAPK3/LGALS9/DUSP3/GPS1/EMC10/IRAK1	17
GO:0009205	purine ribonucleoside triphosphate metabolic process	8/757	82/18722	0.01767723	0.08868608	0.068273946	ENO1/PINK1/TREM2/IMPDH1/AK3/VCP/ATP6V0C/ALDOA	8
GO:2001057	reactive nitrogen species metabolic process	8/757	82/18722	0.01767723	0.08868608	0.068273946	CD47/DDAH2/CLEC7A/AKT1/GCHFR/SELENOS/ACP5/CYB5R3	8
GO:0050890	cognition	20/757	296/18722	0.017727807	0.088845609	0.068396758	PPT1/NCSTN/ACTR2/ARL6IP5/CHMP2B/CASP3/PAIP2/GM2A/HLA-DRA/TREM2/ITGB1/MDK/LGMN/B2M/THRA/PPP1R9B/GPI/APOE/LILRB2/COMT	20
GO:0046034	ATP metabolic process	19/757	277/18722	0.017776333	0.088994529	0.068511402	ENO1/PINK1/GUK1/UQCRC1/HK3/TREM2/VCP/PRXL2C/PGAM1/LDHA/GAPDH/TPI1/PKM/ATP6V0C/NUPR1/ALDOA/GPI/PFKL/PGK1	19
GO:0032368	regulation of lipid transport	12/757	149/18722	0.017934518	0.089593076	0.068972186	SCP2/DBI/SPP1/TREM2/NR1H3/LRP1/AKT1/ANXA2/FURIN/APOE/APOC1/PLTP	12
GO:0043090	amino acid import	6/757	52/18722	0.017952703	0.089593076	0.068972186	ARL6IP5/ITGB1/SFXN3/SLC7A8/ARL6IP1/SLC9A3R1	6
GO:0043277	apoptotic cell clearance	6/757	52/18722	0.017952703	0.089593076	0.068972186	C2/TREM2/NR1H3/LRP1/BECN1/TYROBP	6
GO:0051209	release of sequestered calcium ion into cytosol	10/757	115/18722	0.018159173	0.090527973	0.069691906	SELENON/CCR5/CXCL9/CXCL10/GSTO1/PTPN6/NOL3/CYBA/MCOLN1/CALM3	10
GO:0070085	glycosylation	17/757	240/18722	0.018219583	0.090733524	0.069850147	TMEM59/GBA/B3GNT7/RPN1/SRD5A3/MGAT4B/PLOD3/GBGT1/MAN1B1/FUT11/VEGFB/DPAGT1/CLN5/MGAT2/CHP1/NAGPA/RPN2	17
GO:0002444	myeloid leukocyte mediated immunity	9/757	99/18722	0.018756288	0.093210084	0.071756698	FCGR2B/WDR1/HLA-E/SPI1/FES/LGALS9/ACE/TYROBP/ITGB2	9
GO:0042100	B cell proliferation	9/757	99/18722	0.018756288	0.093210084	0.071756698	FCGR2B/BST1/CD38/CASP3/CD74/CD81/TNFSF13B/TYROBP/MIF	9
GO:0001959	regulation of cytokine-mediated signaling pathway	12/757	150/18722	0.018804891	0.093353555	0.071867148	ISG15/LAPTM5/ECM1/CD74/AGPAT1/TREM2/AGPAT2/NR1H3/CASP1/PTPN6/NOL3/IRAK1	12
GO:0006163	purine nucleotide metabolic process	25/757	396/18722	0.019035321	0.094200943	0.072519499	ENO1/PINK1/PPT1/GUK1/HK3/TREM2/IMPDH1/AK3/VCP/PRXL2C/PGAM1/LDHA/HSD17B12/GAPDH/TPI1/LACC1/PKM/ATP6V0C/NUPR1/SULT1A1/ALDOA/GPI/PFKL/PGK1/MPP1	25
GO:0019693	ribose phosphate metabolic process	25/757	396/18722	0.019035321	0.094200943	0.072519499	ENO1/PINK1/PPT1/GUK1/HK3/TREM2/IMPDH1/AK3/VCP/PRXL2C/PGAM1/LDHA/HSD17B12/GAPDH/TPI1/PKM/ATP6V0C/NUPR1/SULT1A1/ALDOA/GPI/PFKL/PGK1/G6PD/MPP1	25
GO:0032970	regulation of actin filament-based process	25/757	396/18722	0.019035321	0.094200943	0.072519499	RHOC/S100A10/F11R/ARF1/ACTR2/CAPG/RND3/TWF2/CD47/WDR1/BST1/DBNL/MDK/CORO1B/TWF1/LRP1/RGCC/ARF6/ARPIN/FES/FLII/ARHGDIA/CNN2/BST2/DSTN	25
GO:0002833	positive regulation of response to biotic stimulus	13/757	168/18722	0.019079738	0.094237263	0.072547459	HLA-F/HLA-E/HLA-DRB1/LY96/ADAM8/SPI1/LAG3/CLEC7A/LAMP1/CYBA/IFI35/GRN/TYROBP	13
GO:0072521	purine-containing compound metabolic process	26/757	416/18722	0.019082498	0.094237263	0.072547459	ENO1/PINK1/PPT1/GUK1/HK3/TREM2/IMPDH1/AK3/VCP/PRXL2C/PGAM1/LDHA/HSD17B12/GAPDH/TPI1/LACC1/PKM/ATP6V0C/NUPR1/SULT1A1/ALDOA/GPI/PFKL/ADA2/PGK1/MPP1	26
GO:1903052	positive regulation of proteolysis involved in cellular protein catabolic process	11/757	133/18722	0.019148052	0.09446239	0.072720771	LAPTM5/GBA/DAB2/BAG6/TREM2/VCP/CTSC/AKT1/NUPR1/DDRGK1/BCAP31	11
GO:0001963	synaptic transmission, dopaminergic	4/757	26/18722	0.019519155	0.09547114	0.073497346	PINK1/PNKD/TOR1A/ARRB2	4
GO:0002418	immune response to tumor cell	4/757	26/18722	0.019519155	0.09547114	0.073497346	ADAM15/HLA-A/HLA-DRB1/IL4I1	4
GO:0002710	negative regulation of T cell mediated immunity	4/757	26/18722	0.019519155	0.09547114	0.073497346	FCGR2B/HLA-F/IL4I1/LILRB4	4
GO:0032515	negative regulation of phosphoprotein phosphatase activity	4/757	26/18722	0.019519155	0.09547114	0.073497346	PPP1R11/PTPA/LGALS3/PPP1R9B	4
GO:0045672	positive regulation of osteoclast differentiation	4/757	26/18722	0.019519155	0.09547114	0.073497346	CCR1/TREM2/TYROBP/ATP6AP1	4
GO:0045954	positive regulation of natural killer cell mediated cytotoxicity	4/757	26/18722	0.019519155	0.09547114	0.073497346	HLA-F/HLA-E/LAG3/LAMP1	4
GO:0046697	decidualization	4/757	26/18722	0.019519155	0.09547114	0.073497346	SPP1/CTSB/MAPK3/BSG	4
GO:0051016	barbed-end actin filament capping	4/757	26/18722	0.019519155	0.09547114	0.073497346	CAPG/TWF2/TWF1/FLII	4
GO:0008347	glial cell migration	6/757	53/18722	0.01957451	0.09547114	0.073497346	CERS2/HEXB/TREM2/CD9/LRP1/MMP14	6
GO:0045806	negative regulation of endocytosis	6/757	53/18722	0.01957451	0.09547114	0.073497346	WDR54/LRPAP1/NR1H3/ARF6/LGALS3/APOC1	6
GO:0050819	negative regulation of coagulation	6/757	53/18722	0.01957451	0.09547114	0.073497346	ANXA5/PLAU/SERPING1/CD9/ANXA2/APOE	6
GO:0009206	purine ribonucleoside triphosphate biosynthetic process	7/757	68/18722	0.019683943	0.095906008	0.073832124	ENO1/PINK1/TREM2/IMPDH1/VCP/ATP6V0C/ALDOA	7
GO:1900542	regulation of purine nucleotide metabolic process	8/757	84/18722	0.020170073	0.098173472	0.075577704	ENO1/PINK1/TREM2/VCP/PRXL2C/PGAM1/LACC1/NUPR1	8
GO:1901653	cellular response to peptide	23/757	359/18722	0.020463197	0.099497825	0.076597242	AGTRAP/LEPROT/RAB13/FCGR2B/ADIPOR1/ITGA4/AP3S1/TREM2/AKR1B1/SLC27A4/VIM/UCP2/LRP1/PCK2/SNX6/LGMN/AKT1/PKM/SELENOS/CYBA/PPP1R9B/RAB8A/SNX5	23
GO:0016125	sterol metabolic process	12/757	152/18722	0.020639867	0.099819827	0.076845132	GBA/CYP27A1/LIPA/SMPD1/CAT/FDX1/NPC2/ACADVL/NFE2L1/APOE/CYB5R3/G6PD	12
GO:0006575	cellular modified amino acid metabolic process	14/757	188/18722	0.020748123	0.099819827	0.076845132	ALDH9A1/PCYOX1/IDH1/ARL6IP5/PLOD2/SERINC1/PLOD3/GSTK1/CTSB/GSTO1/PLA2G15/SLC46A1/SERINC3/G6PD	14
GO:0023035	CD40 signaling pathway	3/757	15/18722	0.020824809	0.099819827	0.076845132	TNIP2/TREM2/ITGB1	3
GO:0034310	primary alcohol catabolic process	3/757	15/18722	0.020824809	0.099819827	0.076845132	ALDH3B1/ALDH2/SULT1A1	3
GO:0035627	ceramide transport	3/757	15/18722	0.020824809	0.099819827	0.076845132	PSAP/GLTP/PLTP	3
GO:0043518	negative regulation of DNA damage response, signal transduction by p53 class mediator	3/757	15/18722	0.020824809	0.099819827	0.076845132	CD74/PTTG1IP/MIF	3
GO:0051938	L-glutamate import	3/757	15/18722	0.020824809	0.099819827	0.076845132	ARL6IP5/ITGB1/ARL6IP1	3
GO:0060628	regulation of ER to Golgi vesicle-mediated transport	3/757	15/18722	0.020824809	0.099819827	0.076845132	ARF1/YIPF5/SAR1A	3
GO:0070863	positive regulation of protein exit from endoplasmic reticulum	3/757	15/18722	0.020824809	0.099819827	0.076845132	SAR1A/CD81/BCAP31	3
GO:0070885	negative regulation of calcineurin-NFAT signaling cascade	3/757	15/18722	0.020824809	0.099819827	0.076845132	TBC1D10C/CHP1/HOMER3	3
GO:0090594	inflammatory response to wounding	3/757	15/18722	0.020824809	0.099819827	0.076845132	MDK/GRN/SIGLEC10	3
GO:0098712	L-glutamate import across plasma membrane	3/757	15/18722	0.020824809	0.099819827	0.076845132	ARL6IP5/ITGB1/ARL6IP1	3
GO:0106057	negative regulation of calcineurin-mediated signaling	3/757	15/18722	0.020824809	0.099819827	0.076845132	TBC1D10C/CHP1/HOMER3	3
GO:1902902	negative regulation of autophagosome assembly	3/757	15/18722	0.020824809	0.099819827	0.076845132	PINK1/NUPR1/BECN1	3
GO:0034284	response to monosaccharide	16/757	225/18722	0.020849401	0.099836552	0.076858007	GLUL/EIF2B5/CASP3/SPARC/HLA-DRB1/TREM2/LDHA/CAT/UCP2/LRP1/PCK2/SELENOS/CYBA/RAB11B/PFKL/LGALS1	16
GO:0009145	purine nucleoside triphosphate biosynthetic process	7/757	69/18722	0.021168925	0.101059724	0.077799652	ENO1/PINK1/TREM2/IMPDH1/VCP/ATP6V0C/ALDOA	7
GO:0015807	L-amino acid transport	7/757	69/18722	0.021168925	0.101059724	0.077799652	ARL6IP5/ITGB1/SLC7A7/SLC7A8/ARL6IP1/SLC38A7/SERINC3	7
GO:0033344	cholesterol efflux	7/757	69/18722	0.021168925	0.101059724	0.077799652	TREM2/NR1H3/LRP1/NPC2/APOE/APOC1/PLTP	7
GO:0002823	negative regulation of adaptive immune response based on somatic recombination of immune receptors built from immunoglobulin superfamily domains	6/757	54/18722	0.021293219	0.101142789	0.077863599	FCGR2B/CR1/HLA-F/PTPN6/IL4I1/LILRB4	6
GO:0006584	catecholamine metabolic process	6/757	54/18722	0.021293219	0.101142789	0.077863599	PNKD/AKR1B1/LY6E/SULT1A1/ITGB2/COMT	6
GO:0009712	catechol-containing compound metabolic process	6/757	54/18722	0.021293219	0.101142789	0.077863599	PNKD/AKR1B1/LY6E/SULT1A1/ITGB2/COMT	6
GO:0030834	regulation of actin filament depolymerization	6/757	54/18722	0.021293219	0.101142789	0.077863599	CAPG/TWF2/WDR1/TWF1/FLII/DSTN	6
GO:1902743	regulation of lamellipodium organization	6/757	54/18722	0.021293219	0.101142789	0.077863599	ACTR2/TWF2/ENPP2/CORO1B/TWF1/ARPIN	6
GO:0030203	glycosaminoglycan metabolic process	10/757	118/18722	0.021345667	0.10129022	0.077977097	FUCA1/B3GNT7/HEXB/GUSB/GNS/AKT1/HEXA/NAGLU/SGSH/IDS	10
GO:0009142	nucleoside triphosphate biosynthetic process	8/757	85/18722	0.021505887	0.101948248	0.078483672	ENO1/PINK1/TREM2/IMPDH1/AK3/VCP/ATP6V0C/ALDOA	8
GO:0071241	cellular response to inorganic substance	16/757	226/18722	0.021630985	0.102438629	0.078861186	ATP13A2/SLC25A24/NCSTN/NCF1/SMPD1/LGMN/AKT1/B2M/MAPK3/MT2A/MT1A/CPNE2/BECN1/MCOLN1/CALR/MMP9	16
GO:0097352	autophagosome maturation	5/757	40/18722	0.02177543	0.10301642	0.079305992	CHMP3/VCP/MCOLN1/SNAP29/LAMP2	5
GO:0050730	regulation of peptidyl-tyrosine phosphorylation	18/757	264/18722	0.021796541	0.10301642	0.079305992	TNFRSF14/RAP2B/BST1/CD74/TREM2/NCF1/ENPP2/CD81/CD4/PTPN6/CLEC7A/SNX6/MVP/ARRB2/ACE/LILRB4/ITGB2/MIF	18
GO:0015813	L-glutamate transmembrane transport	4/757	27/18722	0.02219988	0.104401224	0.080372066	ARL6IP5/ITGB1/ARL6IP1/SLC38A7	4
GO:0031954	positive regulation of protein autophosphorylation	4/757	27/18722	0.02219988	0.104401224	0.080372066	RAP2B/GPNMB/ACE/CALM3	4
GO:0032967	positive regulation of collagen biosynthetic process	4/757	27/18722	0.02219988	0.104401224	0.080372066	ENG/VIM/RGCC/ARRB2	4
GO:0036037	CD8-positive, alpha-beta T cell activation	4/757	27/18722	0.02219988	0.104401224	0.080372066	HLA-A/HLA-E/CLEC4A/LILRB4	4
GO:1903319	positive regulation of protein maturation	4/757	27/18722	0.02219988	0.104401224	0.080372066	ENO1/MELTF/ADAM8/MMP14	4
GO:0010522	regulation of calcium ion transport into cytosol	9/757	102/18722	0.022335749	0.104935876	0.080783662	SELENON/CXCL9/CXCL10/BAK1/GSTO1/PTPN6/TMBIM6/CYBA/CALM3	9
GO:0015850	organic hydroxy compound transport	19/757	284/18722	0.022399826	0.105132515	0.080935043	PINK1/SCP2/MFSD10/SPP1/TREM2/MSR1/LY6E/TOR1A/NR1H3/LRP1/NPC2/ANXA2/FURIN/SLC16A3/RALBP1/APOE/APOC1/PLTP/SELENOM	19
GO:0006140	regulation of nucleotide metabolic process	8/757	86/18722	0.022903079	0.107281651	0.08258953	ENO1/PINK1/TREM2/VCP/PRXL2C/PGAM1/LACC1/NUPR1	8
GO:2000117	negative regulation of cysteine-type endopeptidase activity	8/757	86/18722	0.022903079	0.107281651	0.08258953	SFN/IFI6/AKT1/ARL6IP1/NOL3/ARRB2/GPI/MMP9	8
GO:0008333	endosome to lysosome transport	6/757	55/18722	0.023111109	0.108042149	0.08317499	CHMP3/CHMP2B/VCP/M6PR/RILP/UBXN6	6
GO:0045620	negative regulation of lymphocyte differentiation	6/757	55/18722	0.023111109	0.108042149	0.08317499	CR1/CD74/FGL2/MDK/LAG3/LILRB4	6
GO:0008203	cholesterol metabolic process	11/757	137/18722	0.023290766	0.108774544	0.083738816	GBA/CYP27A1/SMPD1/CAT/FDX1/NPC2/ACADVL/NFE2L1/APOE/CYB5R3/G6PD	11
GO:0050821	protein stabilization	14/757	191/18722	0.023409439	0.10922096	0.084082485	PINK1/GLMP/CRTAP/TNIP2/BAG6/GOLGA7/GAPDH/LAMP1/CHP1/GRN/CALR/IFI30/TYROBP/LAMP2	14
GO:1905037	autophagosome organization	9/757	103/18722	0.023630735	0.11007682	0.084741358	ATP13A2/PINK1/SH3GLB1/GBA/ADPRH/RAB1B/TCIRG1/NUPR1/BECN1	9
GO:0042692	muscle cell differentiation	24/757	384/18722	0.02363941	0.11007682	0.084741358	SELENON/YBX1/PLEKHO1/CSRP1/CAMK1/WDR1/CXCL9/CXCL10/CASP3/DLL1/ENG/ITGB1/CD81/CD9/STAC3/MMP14/AKT1/ARRB2/FLII/KRT19/PRKAR1A/CALR/PLD3/G6PD	24
GO:0032733	positive regulation of interleukin-10 production	5/757	41/18722	0.024000599	0.111648805	0.085951533	ISG15/CD28/TREM2/CLEC7A/LGALS9	5
GO:0009259	ribonucleotide metabolic process	24/757	385/18722	0.024286924	0.11280633	0.08684264	ENO1/PINK1/PPT1/GUK1/HK3/TREM2/IMPDH1/AK3/VCP/PRXL2C/PGAM1/LDHA/HSD17B12/GAPDH/TPI1/PKM/ATP6V0C/NUPR1/SULT1A1/ALDOA/GPI/PFKL/PGK1/MPP1	24
GO:0032872	regulation of stress-activated MAPK cascade	14/757	192/18722	0.024350789	0.11280633	0.08684264	PINK1/PRDX1/FCGR2B/ARL6IP5/TREM2/NCF1/SPI1/MAP3K11/CLEC7A/TRPV4/AKT1/MAPK3/DUSP3/EMC10	14
GO:0001776	leukocyte homeostasis	8/757	87/18722	0.024362943	0.11280633	0.08684264	CASP3/CD74/BAK1/IL2RA/TCIRG1/TNFSF13B/AKT1/LGALS9	8
GO:0000281	mitotic cytokinesis	7/757	71/18722	0.024368647	0.11280633	0.08684264	RHOC/ARF1/CHMP3/KLHDC8B/CHMP2B/LZTS2/CHMP1A	7
GO:0061515	myeloid cell development	7/757	71/18722	0.024368647	0.11280633	0.08684264	NRROS/PTPN6/ANXA2/TYROBP/FAM210B/ATP6AP1/G6PD	7
GO:0046631	alpha-beta T cell activation	12/757	156/18722	0.024704117	0.113499782	0.087376485	TNFRSF14/CD28/HLA-A/HLA-E/HLA-DRA/HLA-DRB1/CTSL/CD81/TCIRG1/CLEC4A/LGALS9/LILRB4	12
GO:0050807	regulation of synapse organization	15/757	211/18722	0.024777739	0.113499782	0.087376485	FCGR2B/ACTR2/DCTN1/CAMK1/CHMP2B/EIF4G1/SPARC/TREM2/DBNL/VCP/SRGN/LRFN4/ARF6/APOE/LILRB2	15
GO:0001991	regulation of systemic arterial blood pressure by circulatory renin-angiotensin	3/757	16/18722	0.024875884	0.113499782	0.087376485	ACE/CTSZ/ATP6AP2	3
GO:0002713	negative regulation of B cell mediated immunity	3/757	16/18722	0.024875884	0.113499782	0.087376485	FCGR2B/CR1/PTPN6	3
GO:0002890	negative regulation of immunoglobulin mediated immune response	3/757	16/18722	0.024875884	0.113499782	0.087376485	FCGR2B/CR1/PTPN6	3
GO:0034375	high-density lipoprotein particle remodeling	3/757	16/18722	0.024875884	0.113499782	0.087376485	APOE/APOC1/PLTP	3
GO:0046037	GMP metabolic process	3/757	16/18722	0.024875884	0.113499782	0.087376485	GUK1/IMPDH1/MPP1	3
GO:0051014	actin filament severing	3/757	16/18722	0.024875884	0.113499782	0.087376485	CAPG/FLII/DSTN	3
GO:0051238	sequestering of metal ion	3/757	16/18722	0.024875884	0.113499782	0.087376485	S100A9/FTH1/FTL	3
GO:0061684	chaperone-mediated autophagy	3/757	16/18722	0.024875884	0.113499782	0.087376485	ATP13A2/CTSA/LAMP2	3
GO:0071639	positive regulation of monocyte chemotactic protein-1 production	3/757	16/18722	0.024875884	0.113499782	0.087376485	CLEC7A/TRPV4/LGALS9	3
GO:2001044	regulation of integrin-mediated signaling pathway	3/757	16/18722	0.024875884	0.113499782	0.087376485	BST1/CD63/EMP2	3
GO:0002455	humoral immune response mediated by circulating immunoglobulin	10/757	121/18722	0.024920646	0.113499782	0.087376485	C1QA/C1QC/C1QB/FCGR2B/CR1/C2/TREM2/CD81/SERPING1/PTPN6	10
GO:0038127	ERBB signaling pathway	10/757	121/18722	0.024920646	0.113499782	0.087376485	IFI6/WDR54/NCF1/SNX6/LGMN/AKT1/MVP/DUSP3/SNX5/MMP9	10
GO:0046634	regulation of alpha-beta T cell activation	9/757	104/18722	0.024978367	0.113499782	0.087376485	TNFRSF14/CD28/HLA-A/HLA-E/HLA-DRA/HLA-DRB1/CD81/LGALS9/LILRB4	9
GO:0045055	regulated exocytosis	16/757	230/18722	0.024981159	0.113499782	0.087376485	SDF4/VAMP3/FCGR2B/ARF1/REST/HLA-F/SPI1/LAMP1/TMED10/FES/LGALS9/SYNGR2/RAB11B/CALM3/ITGB2/SNAP29	16
GO:0002090	regulation of receptor internalization	6/757	56/18722	0.025030337	0.113499782	0.087376485	ARF1/WDR54/AP2M1/LRPAP1/CD63/ARRB2	6
GO:0006515	protein quality control for misfolded or incompletely synthesized proteins	4/757	28/18722	0.025094224	0.113499782	0.087376485	AUP1/BAG6/VCP/TOR1A	4
GO:0006829	zinc ion transport	4/757	28/18722	0.025094224	0.113499782	0.087376485	SLC39A1/SLC30A1/SLC39A7/SLC39A13	4
GO:0010714	positive regulation of collagen metabolic process	4/757	28/18722	0.025094224	0.113499782	0.087376485	ENG/VIM/RGCC/ARRB2	4
GO:0019098	reproductive behavior	4/757	28/18722	0.025094224	0.113499782	0.087376485	UBE2Q1/HEXB/THRA/PPP1R9B	4
GO:0042059	negative regulation of epidermal growth factor receptor signaling pathway	4/757	28/18722	0.025094224	0.113499782	0.087376485	SNX6/MVP/DUSP3/SNX5	4
GO:0090200	positive regulation of release of cytochrome c from mitochondria	4/757	28/18722	0.025094224	0.113499782	0.087376485	PINK1/FAM162A/BAK1/MMP9	4
GO:1902624	positive regulation of neutrophil migration	4/757	28/18722	0.025094224	0.113499782	0.087376485	CD74/ADAM8/MDK/CD99	4
GO:0009615	response to virus	23/757	367/18722	0.025617662	0.115756599	0.08911387	ISG15/ENO1/IFI6/GBP1/ARF1/AUP1/CXCL9/CXCL10/FGL2/BNIP3L/IFITM2/IFITM1/IFITM3/SMPD1/PCBP2/NPC2/IFI27/LGALS9/BECN1/BST2/SERINC3/IL10RB/IFNAR1	23
GO:0002262	myeloid cell homeostasis	12/757	157/18722	0.025805873	0.116273889	0.0895121	ISG15/PRDX1/NCSTN/CASP3/BAK1/SPI1/B2M/THRA/DNASE2/GPI/FAM210B/G6PD	12
GO:1990845	adaptive thermogenesis	12/757	157/18722	0.025805873	0.116273889	0.0895121	ADIPOR1/ACOT13/FABP5/ALDH1A1/SCD/NR1H3/BSCL2/UCP2/TRPV4/TRPV2/THRA/GNAS	12
GO:2000377	regulation of reactive oxygen species metabolic process	12/757	157/18722	0.025805873	0.116273889	0.0895121	PINK1/BST1/PRCP/CLEC7A/FBLN5/AKT1/CYBA/BECN1/ACP5/TYROBP/ITGB2/G6PD	12
GO:1901657	glycosyl compound metabolic process	8/757	88/18722	0.025886734	0.116527248	0.089707145	FUCA1/GBA/FUCA2/GUSB/AKR1B1/ADA2/NAGA/TYMP	8
GO:0050709	negative regulation of protein secretion	7/757	72/18722	0.02608664	0.117315489	0.090313963	DPH3/REST/NR1H3/UCP2/ERP29/APOE/PFKL	7
GO:0006040	amino sugar metabolic process	5/757	42/18722	0.02636707	0.117570789	0.090510503	GNPDA1/ALDH1A1/UAP1L1/DPAGT1/AMDHD2	5
GO:0007212	dopamine receptor signaling pathway	5/757	42/18722	0.02636707	0.117570789	0.090510503	NCSTN/ARPP19/ARRB2/SLC9A3R1/GNAS	5
GO:0007520	myoblast fusion	5/757	42/18722	0.02636707	0.117570789	0.090510503	PLEKHO1/CXCL9/CXCL10/CD81/CD9	5
GO:0032689	negative regulation of interferon-gamma production	5/757	42/18722	0.02636707	0.117570789	0.090510503	LAPTM5/CR1/HLA-DRB1/LGALS9/LILRB4	5
GO:0032965	regulation of collagen biosynthetic process	5/757	42/18722	0.02636707	0.117570789	0.090510503	EMILIN1/ENG/VIM/RGCC/ARRB2	5
GO:0045214	sarcomere organization	5/757	42/18722	0.02636707	0.117570789	0.090510503	CSRP1/WDR1/ITGB1/KRT19/PRKAR1A	5
GO:0045773	positive regulation of axon extension	5/757	42/18722	0.02636707	0.117570789	0.090510503	TWF2/DBNL/EIF4G2/LRP1/TRPV2	5
GO:0048489	synaptic vesicle transport	5/757	42/18722	0.02636707	0.117570789	0.090510503	PINK1/ARF1/AP3S1/TOR1A/BLOC1S2	5
GO:0090317	negative regulation of intracellular protein transport	5/757	42/18722	0.02636707	0.117570789	0.090510503	ERLEC1/TXN/OS9/CHP1/DERL2	5
GO:0010634	positive regulation of epithelial cell migration	13/757	176/18722	0.026751192	0.119171269	0.091742614	SPARC/ADAM9/ENPP2/ARF6/LGMN/AKT1/CTSH/GRN/CALR/GPI/RRAS/EMC10/MMP9	13
GO:0046165	alcohol biosynthetic process	11/757	140/18722	0.02680155	0.119283285	0.091828848	H6PD/GBA/CYP27A1/SRD5A3/REST/AKR1B1/ASAH1/PCK2/APOE/CYB5R3/G6PD	11
GO:0006754	ATP biosynthetic process	6/757	57/18722	0.027052938	0.119838436	0.092256225	ENO1/PINK1/TREM2/VCP/ATP6V0C/ALDOA	6
GO:0034205	amyloid-beta formation	6/757	57/18722	0.027052938	0.119838436	0.092256225	APH1A/NCSTN/PSEN2/CASP3/TMED10/APOE	6
GO:0060760	positive regulation of response to cytokine stimulus	6/757	57/18722	0.027052938	0.119838436	0.092256225	LAPTM5/CD74/AGPAT1/TREM2/AGPAT2/CASP1	6
GO:0061756	leukocyte adhesion to vascular endothelial cell	6/757	57/18722	0.027052938	0.119838436	0.092256225	ITGA4/ITGB1/MDK/ITGB7/ITGB2/IRAK1	6
GO:1900024	regulation of substrate adhesion-dependent cell spreading	6/757	57/18722	0.027052938	0.119838436	0.092256225	GBP1/S100A10/MELTF/MDK/P4HB/CALR	6
GO:0070302	regulation of stress-activated protein kinase signaling cascade	14/757	195/18722	0.027343905	0.121014046	0.093161254	PINK1/PRDX1/FCGR2B/ARL6IP5/TREM2/NCF1/SPI1/MAP3K11/CLEC7A/TRPV4/AKT1/MAPK3/DUSP3/EMC10	14
GO:0009199	ribonucleoside triphosphate metabolic process	8/757	89/18722	0.027475668	0.121483538	0.093522687	ENO1/PINK1/TREM2/IMPDH1/AK3/VCP/ATP6V0C/ALDOA	8
GO:0006690	icosanoid metabolic process	10/757	123/18722	0.027531084	0.121501455	0.09353648	PRXL2B/MGST3/CD74/AKR1B1/FABP5/PTGR1/MAPK3/ACOX1/CYP2S1/MIF	10
GO:0030168	platelet activation	10/757	123/18722	0.027531084	0.121501455	0.09353648	F11R/FCER1G/CSRP1/RAP2B/TLN1/FERMT3/CD9/PTPN6/APOE/GNAS	10
GO:0006631	fatty acid metabolic process	24/757	390/18722	0.027732144	0.122274721	0.09413177	PRXL2B/LYPLA2/SCP2/ADIPOR1/SLC45A3/HADHB/CD74/AKR1B1/ASAH1/FABP5/PTGR1/SLC27A4/SCD/HSD17B12/NR1H3/PCK2/AKT1/MAPK3/PLA2G15/ACADVL/ACOX1/CYP2S1/APOC1/MIF	24
GO:0035821	modulation of process of other organism	9/757	106/18722	0.027835552	0.122607846	0.094388223	S100A9/REST/STOM/MPEG1/CD4/CLEC7A/IFI27/APOE/RAB9A	9
GO:0002637	regulation of immunoglobulin production	7/757	73/18722	0.027885445	0.122607846	0.094388223	FCGR2B/CR1/CD28/HLA-E/TMBIM6/TNFSF13/GPI	7
GO:0043299	leukocyte degranulation	7/757	73/18722	0.027885445	0.122607846	0.094388223	FCGR2B/HLA-F/SPI1/LAMP1/FES/LGALS9/ITGB2	7
GO:1903169	regulation of calcium ion transmembrane transport	12/757	159/18722	0.02811636	0.123440645	0.095029343	SELENON/PSEN2/CXCL9/CXCL10/TSPAN13/GSTO1/PTPN6/STAC3/AKT1/CYBA/CALM3/G6PD	12
GO:0010955	negative regulation of protein processing	4/757	29/18722	0.028205313	0.123440645	0.095029343	TMEM59/NOL3/CTSZ/SNX12	4
GO:0048679	regulation of axon regeneration	4/757	29/18722	0.028205313	0.123440645	0.095029343	CERS2/SPP1/LRP1/GRN	4
GO:1903318	negative regulation of protein maturation	4/757	29/18722	0.028205313	0.123440645	0.095029343	TMEM59/NOL3/CTSZ/SNX12	4
GO:2000406	positive regulation of T cell migration	4/757	29/18722	0.028205313	0.123440645	0.095029343	TNFRSF14/ITGA4/CXCL10/ADAM8	4
GO:0031669	cellular response to nutrient levels	15/757	215/18722	0.028665941	0.125081808	0.096292773	RRAGC/SH3GLB1/GBA/GLUL/EIF4G1/RRAGD/UCP2/FES/MAPK3/CD68/BECN1/USF2/COMT/GAS2L1/LAMP2	15
GO:0010632	regulation of epithelial cell migration	19/757	292/18722	0.028753481	0.125081808	0.096292773	GLUL/ADIPOR1/SPARC/ADAM9/ENPP2/PRCP/RGCC/ARF6/LGMN/AKT1/CTSH/EMP2/GRN/CALR/GPI/APOE/RRAS/EMC10/MMP9	19
GO:0042771	intrinsic apoptotic signaling pathway in response to DNA damage by p53 class mediator	5/757	43/18722	0.028877348	0.125081808	0.096292773	SHISA5/CD74/BAG6/NUPR1/MIF	5
GO:0045981	positive regulation of nucleotide metabolic process	5/757	43/18722	0.028877348	0.125081808	0.096292773	ENO1/PINK1/TREM2/VCP/PRXL2C	5
GO:0071604	transforming growth factor beta production	5/757	43/18722	0.028877348	0.125081808	0.096292773	NRROS/FURIN/LGALS9/TYROBP/ATP6AP2	5
GO:1900544	positive regulation of purine nucleotide metabolic process	5/757	43/18722	0.028877348	0.125081808	0.096292773	ENO1/PINK1/TREM2/VCP/PRXL2C	5
GO:0043161	proteasome-mediated ubiquitin-dependent protein catabolic process	25/757	412/18722	0.029039088	0.125081808	0.096292773	FBXO6/GBA/RNF187/ERLEC1/AUP1/DAB2/CANX/BAG6/TMUB1/VCP/FBXW5/MAN1B1/PCBP2/OS9/HSP90B1/IFI27/AKT1/SELENOS/ARRB2/DERL2/CALR/DDRGK1/GID8/FOXRED2/BCAP31	25
GO:0097581	lamellipodium organization	8/757	90/18722	0.029130919	0.125081808	0.096292773	PLEKHO1/ACTR2/TWF2/ENPP2/ITGB1/CORO1B/TWF1/ARPIN	8
GO:0099175	regulation of postsynapse organization	8/757	90/18722	0.029130919	0.125081808	0.096292773	FCGR2B/ACTR2/CHMP2B/DBNL/SRGN/LRFN4/APOE/LILRB2	8
GO:0002931	response to ischemia	6/757	58/18722	0.029180814	0.125081808	0.096292773	PINK1/REST/TREM2/HYOU1/AKT1/NOL3	6
GO:0010043	response to zinc ion	6/757	58/18722	0.029180814	0.125081808	0.096292773	ATP13A2/SLC30A1/SLC39A13/CRIP1/MT2A/MT1A	6
GO:0042743	hydrogen peroxide metabolic process	6/757	58/18722	0.029180814	0.125081808	0.096292773	PINK1/PRDX1/GPX3/CAT/CYBA/ACOX1	6
GO:0043525	positive regulation of neuron apoptotic process	6/757	58/18722	0.029180814	0.125081808	0.096292773	CASP3/MAP3K11/NUPR1/GRN/TYROBP/CTSZ	6
GO:0043666	regulation of phosphoprotein phosphatase activity	6/757	58/18722	0.029180814	0.125081808	0.096292773	PPP1R11/PTPA/HSP90B1/LGALS3/PPP1R9B/CALM3	6
GO:2001244	positive regulation of intrinsic apoptotic signaling pathway	6/757	58/18722	0.029180814	0.125081808	0.096292773	S100A9/NUPR1/BECN1/SLC9A3R1/SERINC3/BCAP31	6
GO:0006677	glycosylceramide metabolic process	3/757	17/18722	0.029319067	0.125081808	0.096292773	GBA/GALC/NAGA	3
GO:0006901	vesicle coating	3/757	17/18722	0.029319067	0.125081808	0.096292773	SAR1A/TMED2/TMED10	3
GO:0010715	regulation of extracellular matrix disassembly	3/757	17/18722	0.029319067	0.125081808	0.096292773	MELTF/LRP1/CST3	3
GO:0015867	ATP transport	3/757	17/18722	0.029319067	0.125081808	0.096292773	SLC25A24/CR1/CD47	3
GO:0016045	detection of bacterium	3/757	17/18722	0.029319067	0.125081808	0.096292773	HLA-A/HLA-B/HLA-DRB1	3
GO:0034349	glial cell apoptotic process	3/757	17/18722	0.029319067	0.125081808	0.096292773	CASP3/TREM2/DLL1	3
GO:0036035	osteoclast development	3/757	17/18722	0.029319067	0.125081808	0.096292773	ANXA2/TYROBP/ATP6AP1	3
GO:0042053	regulation of dopamine metabolic process	3/757	17/18722	0.029319067	0.125081808	0.096292773	PNKD/ITGB2/COMT	3
GO:0042069	regulation of catecholamine metabolic process	3/757	17/18722	0.029319067	0.125081808	0.096292773	PNKD/ITGB2/COMT	3
GO:0046827	positive regulation of protein export from nucleus	3/757	17/18722	0.029319067	0.125081808	0.096292773	SFN/CAMK1/EMD	3
GO:0061952	midbody abscission	3/757	17/18722	0.029319067	0.125081808	0.096292773	CHMP3/CHMP2B/CHMP1A	3
GO:0046467	membrane lipid biosynthetic process	11/757	142/18722	0.029344757	0.125081808	0.096292773	CERS2/GBA/SCCPDH/GAL3ST4/ASAH1/GPAA1/GBGT1/SMPD1/ALDH3B1/PIGS/PIGT	11
GO:0010927	cellular component assembly involved in morphogenesis	9/757	107/18722	0.029347032	0.125081808	0.096292773	CSRP1/WDR1/ITGB1/CD9/ACRBP/PMP22/FLII/KRT19/PRKAR1A	9
GO:1903557	positive regulation of tumor necrosis factor superfamily cytokine production	9/757	107/18722	0.029347032	0.125081808	0.096292773	CD14/HLA-E/LY96/ADAM8/CLEC7A/CYBA/LGALS9/TYROBP/MIF	9
GO:0009201	ribonucleoside triphosphate biosynthetic process	7/757	74/18722	0.029766518	0.126527758	0.097405921	ENO1/PINK1/TREM2/IMPDH1/VCP/ATP6V0C/ALDOA	7
GO:0046470	phosphatidylcholine metabolic process	7/757	74/18722	0.029766518	0.126527758	0.097405921	DBI/PLA2G7/FABP5/ENPP2/NR1H3/PLA2G15/APOC1	7
GO:1903201	regulation of oxidative stress-induced cell death	7/757	74/18722	0.029766518	0.126527758	0.097405921	PINK1/REST/TREM2/TXN/AKT1/NOL3/P4HB	7
GO:0034763	negative regulation of transmembrane transport	11/757	143/18722	0.030679162	0.130173197	0.10021232	PEA15/SLC30A1/ARL6IP5/FABP5/GSTO1/AKT1/OAZ2/SELENOS/SLC9A3R1/CALM3/MMP9	11
GO:0062013	positive regulation of small molecule metabolic process	11/757	143/18722	0.030679162	0.130173197	0.10021232	ENO1/PINK1/SLC45A3/CD74/TREM2/VCP/PRXL2C/NR1H3/AKT1/ARPP19/COMT	11
GO:0060249	anatomical structure homeostasis	20/757	314/18722	0.030802968	0.130581401	0.100526571	PRDX1/F11R/DCTN1/CHMP2B/CD38/SPP1/AKR1B1/ALDH1A1/ITGB1/LIPA/ADAM8/TPP1/TCIRG1/B2M/CTSH/ALDOA/DEF8/GAA/ACP5/ATP6AP1	20
GO:0007173	epidermal growth factor receptor signaling pathway	9/757	108/18722	0.030915008	0.130939036	0.100801892	IFI6/WDR54/NCF1/SNX6/AKT1/MVP/DUSP3/SNX5/MMP9	9
GO:0043409	negative regulation of MAPK cascade	13/757	180/18722	0.031340834	0.132382332	0.101912996	PINK1/GBP1/GBA/EMILIN1/TREM2/SMPD1/TBC1D10C/PTPN6/AKT1/DUSP3/SLC9A3R1/APOE/LILRB4	13
GO:0035306	positive regulation of dephosphorylation	6/757	59/18722	0.031415734	0.132382332	0.101912996	PINK1/GBA/PTPA/SMPD1/CALM3/LILRB2	6
GO:0006775	fat-soluble vitamin metabolic process	5/757	44/18722	0.031533663	0.132382332	0.101912996	CYP27A1/RBP1/LGMN/VKORC1/PLTP	5
GO:0045124	regulation of bone resorption	5/757	44/18722	0.031533663	0.132382332	0.101912996	CD38/SPP1/ADAM8/DEF8/ATP6AP1	5
GO:0046006	regulation of activated T cell proliferation	5/757	44/18722	0.031533663	0.132382332	0.101912996	CASP3/IL2RA/LGALS9/PRKAR1A/LILRB4	5
GO:0034368	protein-lipid complex remodeling	4/757	30/18722	0.031535592	0.132382332	0.101912996	PLA2G7/APOE/APOC1/PLTP	4
GO:0034369	plasma lipoprotein particle remodeling	4/757	30/18722	0.031535592	0.132382332	0.101912996	PLA2G7/APOE/APOC1/PLTP	4
GO:0036296	response to increased oxygen levels	4/757	30/18722	0.031535592	0.132382332	0.101912996	ATP6V1G1/CAT/ATP6V0D1/ATP6AP1	4
GO:0048147	negative regulation of fibroblast proliferation	4/757	30/18722	0.031535592	0.132382332	0.101912996	FTH1/NUPR1/IFI30/EMD	4
GO:0070498	interleukin-1-mediated signaling pathway	4/757	30/18722	0.031535592	0.132382332	0.101912996	TNIP2/TOLLIP/MAPK3/IRAK1	4
GO:0043627	response to estrogen	7/757	75/18722	0.031731237	0.133085533	0.102454348	GBA/NCOA4/LDHA/MMP14/KRT19/WBP2/COMT	7
GO:1903829	positive regulation of cellular protein localization	18/757	276/18722	0.032028863	0.134092222	0.103229336	PINK1/LEPROT/SH3GLB1/TREM2/STOM/ITGB1/CD81/LRP1/STAC3/ARF6/LGALS3/AKT1/CHP1/PPP1R9B/TYROBP/DDRGK1/ITGB2/MSN	18
GO:0106106	cold-induced thermogenesis	11/757	144/18722	0.032056289	0.134092222	0.103229336	ADIPOR1/ACOT13/FABP5/ALDH1A1/SCD/NR1H3/BSCL2/UCP2/TRPV2/THRA/GNAS	11
GO:0120161	regulation of cold-induced thermogenesis	11/757	144/18722	0.032056289	0.134092222	0.103229336	ADIPOR1/ACOT13/FABP5/ALDH1A1/SCD/NR1H3/BSCL2/UCP2/TRPV2/THRA/GNAS	11
GO:0045766	positive regulation of angiogenesis	13/757	181/18722	0.032572169	0.135889709	0.10461311	ECM1/ERAP1/DLL1/ENG/ITGB1/MDK/VEGFB/PKM/CTSH/TNFSF12/GRN/RRAS/EMC10	13
GO:1904018	positive regulation of vasculature development	13/757	181/18722	0.032572169	0.135889709	0.10461311	ECM1/ERAP1/DLL1/ENG/ITGB1/MDK/VEGFB/PKM/CTSH/TNFSF12/GRN/RRAS/EMC10	13
GO:1905952	regulation of lipid localization	13/757	181/18722	0.032572169	0.135889709	0.10461311	SCP2/DBI/SPP1/TREM2/MSR1/NR1H3/LRP1/AKT1/ANXA2/FURIN/APOE/APOC1/PLTP	13
GO:0006497	protein lipidation	8/757	92/18722	0.032644848	0.135953146	0.104661946	GBA/GLUL/DBI/GOLGA7/GPAA1/ZDHHC24/PIGS/PIGT	8
GO:0048525	negative regulation of viral process	8/757	92/18722	0.032644848	0.135953146	0.104661946	ISG15/CHMP3/SNX3/LY6E/IFITM2/IFITM1/IFITM3/BST2	8
GO:0031663	lipopolysaccharide-mediated signaling pathway	6/757	60/18722	0.03375933	0.140313845	0.10801898	CD14/LY96/SPI1/AKT1/MAPK3/IRAK1	6
GO:0006809	nitric oxide biosynthetic process	7/757	76/18722	0.033780907	0.140313845	0.10801898	CD47/DDAH2/CLEC7A/AKT1/GCHFR/ACP5/CYB5R3	7
GO:0008652	cellular amino acid biosynthetic process	7/757	76/18722	0.033780907	0.140313845	0.10801898	GLUL/PLOD2/PLOD3/ALDH1A1/SDSL/SEPHS2/SERINC3	7
GO:0030889	negative regulation of B cell proliferation	3/757	18/18722	0.034151688	0.141110599	0.108632351	FCGR2B/CASP3/TYROBP	3
GO:0061687	detoxification of inorganic compound	3/757	18/18722	0.034151688	0.141110599	0.108632351	SLC30A1/MT2A/MT1A	3
GO:0099558	maintenance of synapse structure	3/757	18/18722	0.034151688	0.141110599	0.108632351	SDF4/DCTN1/ARF6	3
GO:0150078	positive regulation of neuroinflammatory response	3/757	18/18722	0.034151688	0.141110599	0.108632351	TREM2/CTSC/NUPR1	3
GO:0150079	negative regulation of neuroinflammatory response	3/757	18/18722	0.034151688	0.141110599	0.108632351	CD200R1/TREM2/GRN	3
GO:1900242	regulation of synaptic vesicle endocytosis	3/757	18/18722	0.034151688	0.141110599	0.108632351	AP2M1/TOR1A/CALM3	3
GO:0009408	response to heat	9/757	110/18722	0.034223988	0.141263417	0.108749997	EIF2B5/IGFBP7/CXCL10/CD14/VCP/TRPV4/AKT1/TRPV2/IRAK1	9
GO:0006903	vesicle targeting	5/757	45/18722	0.034337969	0.141263417	0.108749997	SAR1A/TMED2/TMED10/CHP1/SNAP29	5
GO:0035987	endodermal cell differentiation	5/757	45/18722	0.034337969	0.141263417	0.108749997	ITGA4/MMP14/MMP2/MMP9/ITGB2	5
GO:0071364	cellular response to epidermal growth factor stimulus	5/757	45/18722	0.034337969	0.141263417	0.108749997	SNX6/AKT1/BECN1/DUSP3/PPP1R9B	5
GO:0085029	extracellular matrix assembly	5/757	45/18722	0.034337969	0.141263417	0.108749997	QSOX1/EMILIN1/PLOD3/RGCC/FBLN5	5
GO:0106027	neuron projection organization	8/757	93/18722	0.034505645	0.141829893	0.109186092	FCGR2B/ARF1/ACTR2/DCTN1/TREM2/DBNL/LGMN/APOE	8
GO:0043542	endothelial cell migration	18/757	279/18722	0.035068152	0.14309985	0.110163753	RAB13/GLUL/PLXND1/SPARC/ITGB1/CORO1B/PRCP/RGCC/LGMN/AKT1/EMP2/TNFSF12/GRN/CALR/GPI/APOE/RRAS/EMC10	18
GO:0001516	prostaglandin biosynthetic process	4/757	31/18722	0.035086837	0.14309985	0.110163753	PRXL2B/CD74/FABP5/MIF	4
GO:0001782	B cell homeostasis	4/757	31/18722	0.035086837	0.14309985	0.110163753	CASP3/CD74/BAK1/TNFSF13B	4
GO:0002717	positive regulation of natural killer cell mediated immunity	4/757	31/18722	0.035086837	0.14309985	0.110163753	HLA-F/HLA-E/LAG3/LAMP1	4
GO:0036475	neuron death in response to oxidative stress	4/757	31/18722	0.035086837	0.14309985	0.110163753	PINK1/ARL6IP5/REST/TREM2	4
GO:0042133	neurotransmitter metabolic process	4/757	31/18722	0.035086837	0.14309985	0.110163753	ALDH9A1/HNMT/GCHFR/COMT	4
GO:0043171	peptide catabolic process	4/757	31/18722	0.035086837	0.14309985	0.110163753	ERAP1/TPP1/CTSH/ACE	4
GO:0046457	prostanoid biosynthetic process	4/757	31/18722	0.035086837	0.14309985	0.110163753	PRXL2B/CD74/FABP5/MIF	4
GO:0071711	basement membrane organization	4/757	31/18722	0.035086837	0.14309985	0.110163753	CTSS/PLOD3/ITGB1/SPINT2	4
GO:0140056	organelle localization by membrane tethering	7/757	77/18722	0.035916752	0.146358444	0.112672344	VAMP3/RAB13/PSEN2/ESYT1/VTI1B/RAB8A/SNAP29	7
GO:0001938	positive regulation of endothelial cell proliferation	9/757	111/18722	0.035966681	0.146435772	0.112731874	NRAS/ECM1/ITGA4/MDK/VEGFB/AKT1/CYBA/TNFSF12/EMC10	9
GO:0009410	response to xenobiotic stimulus	27/757	462/18722	0.036042319	0.146617549	0.112871813	S100A10/SLAMF8/GUK1/CD38/REST/CASP3/BAK1/ENG/AGPAT2/GSTO1/SMPD1/LDHA/CAT/MDK/VEGFB/B2M/SULT1A1/VKORC1/CYBA/BECN1/PPP1R9B/TIMP2/CALR/CYP2S1/RPN2/COMT/LGALS1	27
GO:0043954	cellular component maintenance	6/757	61/18722	0.036213096	0.1471857	0.113309197	SDF4/FCGR2B/DCTN1/TREM2/ARF6/APOE	6
GO:0006022	aminoglycan metabolic process	10/757	129/18722	0.036521905	0.14818622	0.114079436	FUCA1/B3GNT7/HEXB/GUSB/GNS/AKT1/HEXA/NAGLU/SGSH/IDS	10
GO:0034101	erythrocyte homeostasis	10/757	129/18722	0.036521905	0.14818622	0.114079436	ISG15/PRDX1/CASP3/SPI1/B2M/THRA/DNASE2/GPI/FAM210B/G6PD	10
GO:0006470	protein dephosphorylation	18/757	281/18722	0.037208956	0.150844534	0.116125908	PINK1/PTP4A2/GBA/PPM1M/PPP1R11/PTPA/SMPD1/PTPN6/CTDSP2/HSP90B1/LGALS3/ARPP19/PPP4C/CTDNEP1/DUSP3/PPP1R9B/CALM3/LILRB2	18
GO:0001974	blood vessel remodeling	5/757	46/18722	0.037291938	0.150922293	0.11618577	TMBIM1/BAK1/NOL3/ACE/CST3	5
GO:0071827	plasma lipoprotein particle organization	5/757	46/18722	0.037291938	0.150922293	0.11618577	ARF1/PLA2G7/APOE/APOC1/PLTP	5
GO:0019319	hexose biosynthetic process	7/757	78/18722	0.038139916	0.154222172	0.118726143	AKR1B1/TPI1/PCK2/ARPP19/SELENOS/GPI/PGK1	7
GO:0043467	regulation of generation of precursor metabolites and energy	10/757	130/18722	0.038197113	0.154321557	0.118802654	PINK1/VCP/PRXL2C/PGAM1/TRPV4/AKT1/SELENOS/NUPR1/IL10RB/IFNAR1	10
GO:0002532	production of molecular mediator involved in inflammatory response	8/757	95/18722	0.038439842	0.15503742	0.119353753	SLAMF8/TREM2/NCF1/CHID1/CLEC7A/GRN/PLD3/LILRB4	8
GO:0036473	cell death in response to oxidative stress	8/757	95/18722	0.038439842	0.15503742	0.119353753	PINK1/ARL6IP5/REST/TREM2/TXN/AKT1/NOL3/P4HB	8
GO:0010039	response to iron ion	4/757	32/18722	0.038860175	0.155472276	0.119688521	C1QA/B2M/BECN1/G6PD	4
GO:0034367	protein-containing complex remodeling	4/757	32/18722	0.038860175	0.155472276	0.119688521	PLA2G7/APOE/APOC1/PLTP	4
GO:0035456	response to interferon-beta	4/757	32/18722	0.038860175	0.155472276	0.119688521	IFITM2/IFITM1/IFITM3/BST2	4
GO:0090022	regulation of neutrophil chemotaxis	4/757	32/18722	0.038860175	0.155472276	0.119688521	BST1/CD74/MDK/MPP1	4
GO:0031960	response to corticosteroid	12/757	167/18722	0.038866348	0.155472276	0.119688521	GBA/HNMT/REST/IGFBP7/CASP3/SPARC/ADAM9/ENG/MDK/PCK2/CYBA/CALM3	12
GO:0008217	regulation of blood pressure	13/757	186/18722	0.03925554	0.155472276	0.119688521	UTS2/AGTRAP/F11R/ERAP1/DLL1/PRCP/EMP2/CYBA/SCPEP1/ACE/SNX5/CTSZ/ATP6AP2	13
GO:0031345	negative regulation of cell projection organization	13/757	186/18722	0.03925554	0.155472276	0.119688521	CERS2/CD38/SPP1/VIM/LRP1/TRPV4/ARF6/B2M/ARPIN/PMP22/APOE/CTSZ/LGALS1	13
GO:0006007	glucose catabolic process	3/757	19/18722	0.039369221	0.155472276	0.119688521	ENO1/HK3/PFKL	3
GO:0009081	branched-chain amino acid metabolic process	3/757	19/18722	0.039369221	0.155472276	0.119688521	SDSL/BCKDK/BCKDHA	3
GO:0009226	nucleotide-sugar biosynthetic process	3/757	19/18722	0.039369221	0.155472276	0.119688521	GNPDA1/UAP1L1/AMDHD2	3
GO:0010759	positive regulation of macrophage chemotaxis	3/757	19/18722	0.039369221	0.155472276	0.119688521	MDK/TRPV4/MAPK3	3
GO:0010829	negative regulation of glucose transmembrane transport	3/757	19/18722	0.039369221	0.155472276	0.119688521	PEA15/FABP5/SELENOS	3
GO:0010885	regulation of cholesterol storage	3/757	19/18722	0.039369221	0.155472276	0.119688521	TREM2/MSR1/NR1H3	3
GO:0030011	maintenance of cell polarity	3/757	19/18722	0.039369221	0.155472276	0.119688521	WDR1/LIN7C/SLC9A3R1	3
GO:0030220	platelet formation	3/757	19/18722	0.039369221	0.155472276	0.119688521	WDR1/CASP3/PTPN6	3
GO:0036344	platelet morphogenesis	3/757	19/18722	0.039369221	0.155472276	0.119688521	WDR1/CASP3/PTPN6	3
GO:0045947	negative regulation of translational initiation	3/757	19/18722	0.039369221	0.155472276	0.119688521	PAIP2/EIF4EBP3/LARP1	3
GO:0051546	keratinocyte migration	3/757	19/18722	0.039369221	0.155472276	0.119688521	ADAM9/ARF6/MMP9	3
GO:0097501	stress response to metal ion	3/757	19/18722	0.039369221	0.155472276	0.119688521	SLC30A1/MT2A/MT1A	3
GO:0098780	response to mitochondrial depolarisation	3/757	19/18722	0.039369221	0.155472276	0.119688521	PINK1/GBA/BECN1	3
GO:1901739	regulation of myoblast fusion	3/757	19/18722	0.039369221	0.155472276	0.119688521	PLEKHO1/CXCL9/CXCL10	3
GO:1901881	positive regulation of protein depolymerization	3/757	19/18722	0.039369221	0.155472276	0.119688521	WDR1/TRPV4/DSTN	3
GO:1903975	regulation of glial cell migration	3/757	19/18722	0.039369221	0.155472276	0.119688521	CERS2/TREM2/LRP1	3
GO:1903978	regulation of microglial cell activation	3/757	19/18722	0.039369221	0.155472276	0.119688521	TREM2/CTSC/GRN	3
GO:2001185	regulation of CD8-positive, alpha-beta T cell activation	3/757	19/18722	0.039369221	0.155472276	0.119688521	HLA-A/HLA-E/LILRB4	3
GO:0051592	response to calcium ion	11/757	149/18722	0.039604002	0.15613878	0.120201622	SLC25A24/NCSTN/SPARC/ADAM9/ANXA7/ANXA11/SMPD1/LGMN/CPNE2/MCOLN1/CALM3	11
GO:1905039	carboxylic acid transmembrane transport	11/757	149/18722	0.039604002	0.15613878	0.120201622	ARL6IP5/ITGB1/SFXN3/SLC7A7/SLC7A8/AKT1/ARL6IP1/SLC38A7/SLC46A1/SLC16A3/MFSD12	11
GO:0099173	postsynapse organization	12/757	168/18722	0.040388395	0.158735924	0.122201003	FCGR2B/ARF1/ACTR2/CHMP2B/TREM2/DBNL/SRGN/LRFN4/ARF6/LGMN/APOE/LILRB2	12
GO:0045581	negative regulation of T cell differentiation	5/757	47/18722	0.040396967	0.158735924	0.122201003	CD74/FGL2/MDK/LAG3/LILRB4	5
GO:0050798	activated T cell proliferation	5/757	47/18722	0.040396967	0.158735924	0.122201003	CASP3/IL2RA/LGALS9/PRKAR1A/LILRB4	5
GO:0090279	regulation of calcium ion import	5/757	47/18722	0.040396967	0.158735924	0.122201003	SLC30A1/PSEN2/LGALS3/AKT1/TRPV2	5
GO:0051279	regulation of release of sequestered calcium ion into cytosol	7/757	79/18722	0.040451458	0.158818132	0.12226429	SELENON/CXCL9/CXCL10/GSTO1/PTPN6/CYBA/CALM3	7
GO:0010769	regulation of cell morphogenesis involved in differentiation	8/757	96/18722	0.040515062	0.158935954	0.122354993	GBP1/S100A10/ACTR2/MELTF/DBNL/MDK/P4HB/CALR	8
GO:1903825	organic acid transmembrane transport	11/757	150/18722	0.041249975	0.161684866	0.124471211	ARL6IP5/ITGB1/SFXN3/SLC7A7/SLC7A8/AKT1/ARL6IP1/SLC38A7/SLC46A1/SLC16A3/MFSD12	11
GO:0016239	positive regulation of macroautophagy	6/757	63/18722	0.041456389	0.162091056	0.124783912	PINK1/SH3GLB1/LARP1/BNIP3L/MAPK3/BECN1	6
GO:0030239	myofibril assembly	6/757	63/18722	0.041456389	0.162091056	0.124783912	CSRP1/WDR1/ITGB1/FLII/KRT19/PRKAR1A	6
GO:0046902	regulation of mitochondrial membrane permeability	6/757	63/18722	0.041456389	0.162091056	0.124783912	SLC35F6/BAK1/DYNLT1/BNIP3L/BLOC1S2/NOL3	6
GO:1901800	positive regulation of proteasomal protein catabolic process	9/757	114/18722	0.041557009	0.162245907	0.124903122	GBA/DAB2/BAG6/TREM2/VCP/AKT1/NUPR1/DDRGK1/BCAP31	9
GO:0006486	protein glycosylation	15/757	226/18722	0.041662726	0.162245907	0.124903122	TMEM59/B3GNT7/RPN1/SRD5A3/MGAT4B/PLOD3/GBGT1/MAN1B1/FUT11/VEGFB/DPAGT1/MGAT2/CHP1/NAGPA/RPN2	15
GO:0043413	macromolecule glycosylation	15/757	226/18722	0.041662726	0.162245907	0.124903122	TMEM59/B3GNT7/RPN1/SRD5A3/MGAT4B/PLOD3/GBGT1/MAN1B1/FUT11/VEGFB/DPAGT1/MGAT2/CHP1/NAGPA/RPN2	15
GO:0051495	positive regulation of cytoskeleton organization	15/757	226/18722	0.041662726	0.162245907	0.124903122	RHOC/S100A10/ARF1/ACTR2/DCTN1/CD47/WDR1/CORO1B/TRPV4/RGCC/ARF6/ARPIN/FES/DSTN/MAPRE1	15
GO:0061458	reproductive system development	25/757	427/18722	0.041667465	0.162245907	0.124903122	CSDE1/RAB13/UBE2Q1/ADAM15/IDH1/EIF2B5/SPP1/CASP3/BAK1/CTSB/NCOA4/PSAP/PTPN6/TMED2/MMP14/AKT1/CRIP1/SPINT1/NUPR1/MAPK3/ARRB2/KRT19/PPP1R9B/BSG/SPINT2	25
GO:0120162	positive regulation of cold-induced thermogenesis	8/757	97/18722	0.042663488	0.165987635	0.127783648	ADIPOR1/FABP5/SCD/BSCL2/UCP2/TRPV2/THRA/GNAS	8
GO:0048145	regulation of fibroblast proliferation	7/757	80/18722	0.042852355	0.166190367	0.127939719	CD74/FTH1/ANXA2/NUPR1/IFI30/MIF/EMD	7
GO:0010984	regulation of lipoprotein particle clearance	4/757	33/18722	0.042856108	0.166190367	0.127939719	LRPAP1/TREM2/ANXA2/APOC1	4
GO:0070570	regulation of neuron projection regeneration	4/757	33/18722	0.042856108	0.166190367	0.127939719	CERS2/SPP1/LRP1/GRN	4
GO:0071763	nuclear membrane organization	4/757	33/18722	0.042856108	0.166190367	0.127939719	DCTN1/TOR1A/CTDNEP1/EMD	4
GO:1904064	positive regulation of cation transmembrane transport	11/757	151/18722	0.04294268	0.166389695	0.128093169	PINK1/CTSS/ARF1/CXCL9/CXCL10/TREM2/GSTO1/STAC3/CHP1/CALM3/G6PD	11
GO:0046777	protein autophosphorylation	15/757	227/18722	0.043023207	0.166429104	0.128123508	ATP13A2/PINK1/RAP2B/GPNMB/ENG/HTATIP2/MAP3K11/AKT1/CHP1/FES/MVP/MAPK3/ACE/CALM3/IRAK1	15
GO:0098657	import into cell	15/757	227/18722	0.043023207	0.166429104	0.128123508	SLC30A1/ITGA4/ARL6IP5/TREM2/SLC31A1/SLC27A4/TOR1A/ITGB1/SLC15A3/TRPV4/SLC7A8/AKT1/ARL6IP1/TRPV2/SLC46A1	15
GO:0043279	response to alkaloid	9/757	115/18722	0.043543618	0.168304621	0.129567353	SELENON/PEA15/HNMT/UQCRC1/CASP3/SMPD1/TMED10/PPP1R9B/GPI	9
GO:0015804	neutral amino acid transport	5/757	48/18722	0.043654173	0.168456681	0.129684415	SFXN3/SLC7A8/SLC38A7/MFSD12/SERINC3	5
GO:0120009	intermembrane lipid transfer	5/757	48/18722	0.043654173	0.168456681	0.129684415	PITPNM1/GLTP/NPC2/APOE/PLTP	5
GO:0045670	regulation of osteoclast differentiation	6/757	64/18722	0.044248183	0.170193621	0.131021577	CCR1/TREM2/PRXL2A/TYROBP/LILRB4/ATP6AP1	6
GO:0048247	lymphocyte chemotaxis	6/757	64/18722	0.044248183	0.170193621	0.131021577	CXCL10/ADAM8/HSD3B7/CXCL16/CCL23/CCL18	6
GO:0055002	striated muscle cell development	6/757	64/18722	0.044248183	0.170193621	0.131021577	CSRP1/WDR1/ITGB1/FLII/KRT19/PRKAR1A	6
GO:0080164	regulation of nitric oxide metabolic process	6/757	64/18722	0.044248183	0.170193621	0.131021577	CD47/DDAH2/CLEC7A/AKT1/SELENOS/ACP5	6
GO:0003333	amino acid transmembrane transport	8/757	98/18722	0.044885896	0.172113071	0.132499243	ARL6IP5/ITGB1/SFXN3/SLC7A7/SLC7A8/ARL6IP1/SLC38A7/MFSD12	8
GO:0002115	store-operated calcium entry	3/757	20/18722	0.044965495	0.172113071	0.132499243	SARAF/ORAI3/HOMER3	3
GO:0010523	negative regulation of calcium ion transport into cytosol	3/757	20/18722	0.044965495	0.172113071	0.132499243	GSTO1/TMBIM6/CALM3	3
GO:0051004	regulation of lipoprotein lipase activity	3/757	20/18722	0.044965495	0.172113071	0.132499243	NR1H3/FURIN/APOC1	3
GO:0090201	negative regulation of release of cytochrome c from mitochondria	3/757	20/18722	0.044965495	0.172113071	0.132499243	AKT1/NOL3/ARRB2	3
GO:1902176	negative regulation of oxidative stress-induced intrinsic apoptotic signaling pathway	3/757	20/18722	0.044965495	0.172113071	0.132499243	PINK1/AKT1/NOL3	3
GO:0048144	fibroblast proliferation	7/757	81/18722	0.045343495	0.173419625	0.133505079	CD74/FTH1/ANXA2/NUPR1/IFI30/MIF/EMD	7
GO:0042552	myelination	10/757	134/18722	0.045426872	0.173598169	0.133642529	NCSTN/EIF2B5/HEXB/MARVELD1/CTSC/CD9/GALC/AKT1/PMP22/TYMP	10
GO:0006720	isoprenoid metabolic process	9/757	116/18722	0.045592926	0.174092116	0.134022788	RBP1/SRD5A3/AKR1B1/ALDH1A1/DPAGT1/LRP1/NPC2/SCPEP1/CYP2S1	9
GO:0071356	cellular response to tumor necrosis factor	15/757	229/18722	0.045838232	0.174887642	0.134635215	TNFRSF14/LAPTM5/GBP1/GBA/ASAH1/CASP1/TNFSF13B/PCK2/AKT1/MAPK3/TRADD/NOL3/CYBA/CCL23/CCL18	15
GO:0030195	negative regulation of blood coagulation	5/757	49/18722	0.047064396	0.178292966	0.137256764	PLAU/SERPING1/CD9/ANXA2/APOE	5
GO:0046605	regulation of centrosome cycle	5/757	49/18722	0.047064396	0.178292966	0.137256764	CHMP3/CHMP2B/FBXW5/CHMP1A/ATF5	5
GO:0002446	neutrophil mediated immunity	4/757	34/18722	0.047074534	0.178292966	0.137256764	WDR1/SPI1/ACE/ITGB2	4
GO:0014808	release of sequestered calcium ion into cytosol by sarcoplasmic reticulum	4/757	34/18722	0.047074534	0.178292966	0.137256764	CCR5/GSTO1/NOL3/CALM3	4
GO:0048261	negative regulation of receptor-mediated endocytosis	4/757	34/18722	0.047074534	0.178292966	0.137256764	WDR54/LRPAP1/ARF6/APOC1	4
GO:0070884	regulation of calcineurin-NFAT signaling cascade	4/757	34/18722	0.047074534	0.178292966	0.137256764	TBC1D10C/CLEC7A/CHP1/HOMER3	4
GO:0098751	bone cell development	4/757	34/18722	0.047074534	0.178292966	0.137256764	PTPN6/ANXA2/TYROBP/ATP6AP1	4
GO:1990000	amyloid fibril formation	4/757	34/18722	0.047074534	0.178292966	0.137256764	TREM2/B2M/FURIN/APOE	4
GO:0006487	protein N-linked glycosylation	6/757	65/18722	0.047154674	0.178292966	0.137256764	RPN1/SRD5A3/MGAT4B/DPAGT1/MGAT2/RPN2	6
GO:0046503	glycerolipid catabolic process	6/757	65/18722	0.047154674	0.178292966	0.137256764	LYPLA2/PLA2G7/ENPP2/GDE1/PLA2G15/APOC1	6
GO:1902475	L-alpha-amino acid transmembrane transport	6/757	65/18722	0.047154674	0.178292966	0.137256764	ARL6IP5/ITGB1/SLC7A7/SLC7A8/ARL6IP1/SLC38A7	6
GO:0008630	intrinsic apoptotic signaling pathway in response to DNA damage	8/757	99/18722	0.047183004	0.178292966	0.137256764	SFN/SHISA5/CD74/BAG6/BAK1/CRIP1/NUPR1/MIF	8
GO:0014902	myotube differentiation	9/757	117/18722	0.047705545	0.18012365	0.138666094	SELENON/PLEKHO1/CXCL9/CXCL10/CD81/CD9/STAC3/MMP14/PLD3	9
GO:0002312	B cell activation involved in immune response	7/757	82/18722	0.04792568	0.180389396	0.138870676	FCGR2B/CR1/CD28/DLL1/SPI1/TNFSF13/LGALS1	7
GO:0007032	endosome organization	7/757	82/18722	0.04792568	0.180389396	0.138870676	CHMP3/TMEM127/CHMP2B/SCARB2/SNX3/CHMP1A/RILP	7
GO:0046889	positive regulation of lipid biosynthetic process	7/757	82/18722	0.04792568	0.180389396	0.138870676	SLC45A3/CD74/NR1H3/AKT1/CHP1/CTDNEP1/APOE	7
GO:0001667	ameboidal-type cell migration	27/757	475/18722	0.047928445	0.180389396	0.138870676	RAB13/GLUL/ADIPOR1/ITGA4/PLXND1/ANXA6/SPARC/ADAM9/ENPP2/ITGB1/CORO1B/PRCP/ITGB7/RGCC/ARF6/LGMN/AKT1/CTSH/EMP2/TNFSF12/GRN/CALR/GPI/APOE/RRAS/EMC10/MMP9	27
GO:0046486	glycerolipid metabolic process	23/757	392/18722	0.048220691	0.181345063	0.139606385	LYPLA2/TMEM150A/DBI/AGPAT1/PLA2G7/SERINC1/FABP5/ENPP2/GPAA1/AGPAT2/CAT/NR1H3/PITPNM1/PCK2/GDE1/CDIPT/PLA2G15/CTDNEP1/PIGS/APOE/APOC1/SERINC3/PIGT	23
GO:0000910	cytokinesis	12/757	173/18722	0.048626026	0.182724171	0.140668075	SH3GLB1/RHOC/ARF1/ACTR2/CHMP3/KLHDC8B/CHMP2B/ANXA11/LZTS2/CHMP1A/BECN1/CALM3	12
GO:0071214	cellular response to abiotic stimulus	20/757	331/18722	0.048795128	0.183068793	0.140933379	F11R/REST/CASP3/BAK1/AKR1B1/ENG/SMPD1/CASP1/TRPV4/AKT1/CRIP1/CHP1/MAPK3/MMP2/CYBA/ARHGDIA/CNN2/MCOLN1/RAB11B/MMP9	20
GO:0104004	cellular response to environmental stimulus	20/757	331/18722	0.048795128	0.183068793	0.140933379	F11R/REST/CASP3/BAK1/AKR1B1/ENG/SMPD1/CASP1/TRPV4/AKT1/CRIP1/CHP1/MAPK3/MMP2/CYBA/ARHGDIA/CNN2/MCOLN1/RAB11B/MMP9	20
GO:0006753	nucleoside phosphate metabolic process	28/757	497/18722	0.048907856	0.183346329	0.141147037	ENO1/PINK1/PPT1/GUK1/HK3/TREM2/SMPDL3A/IMPDH1/NAPRT/AK3/VCP/PRXL2C/PGAM1/LDHA/HSD17B12/GAPDH/TPI1/LACC1/PKM/ATP6V0C/NUPR1/SULT1A1/ALDOA/GPI/PFKL/TYMP/PGK1/MPP1	28
GO:0007272	ensheathment of neurons	10/757	136/18722	0.049367098	0.184483209	0.14202225	NCSTN/EIF2B5/HEXB/MARVELD1/CTSC/CD9/GALC/AKT1/PMP22/TYMP	10
GO:0008366	axon ensheathment	10/757	136/18722	0.049367098	0.184483209	0.14202225	NCSTN/EIF2B5/HEXB/MARVELD1/CTSC/CD9/GALC/AKT1/PMP22/TYMP	10
GO:0045727	positive regulation of translation	10/757	136/18722	0.049367098	0.184483209	0.14202225	PINK1/CD28/EIF2B5/EIF4G1/LARP1/VIM/EIF4G2/PKM/MAPK3/MIF4GD	10
GO:1903305	regulation of regulated secretory pathway	10/757	136/18722	0.049367098	0.184483209	0.14202225	FCGR2B/ARF1/REST/HLA-F/SPI1/LAMP1/FES/LGALS9/CALM3/ITGB2	10
GO:0009062	fatty acid catabolic process	8/757	100/18722	0.049555476	0.1847481	0.142226174	SCP2/HADHB/SLC27A4/PCK2/AKT1/PLA2G15/ACADVL/ACOX1	8
GO:0061640	cytoskeleton-dependent cytokinesis	8/757	100/18722	0.049555476	0.1847481	0.142226174	RHOC/ARF1/ACTR2/CHMP3/KLHDC8B/CHMP2B/LZTS2/CHMP1A	8
GO:0006469	negative regulation of protein kinase activity	14/757	212/18722	0.049594185	0.1847481	0.142226174	SFN/GBA/CASP3/PKIB/SMPD1/PTPN6/SNX6/AKT1/CHP1/MVP/DUSP3/PRKAR1A/APOE/LILRB4	14
GO:0009749	response to glucose	14/757	212/18722	0.049594185	0.1847481	0.142226174	GLUL/EIF2B5/CASP3/HLA-DRB1/TREM2/LDHA/UCP2/LRP1/PCK2/SELENOS/CYBA/RAB11B/PFKL/LGALS1	14
GO:0006413	translational initiation	9/757	118/18722	0.049882049	0.18567425	0.14293916	CSDE1/EIF2B5/EIF4G1/PAIP2/EIF4EBP3/LARP1/EIF4G2/TMED2/MIF4GD	9
GO:0001935	endothelial cell proliferation	13/757	193/18722	0.05016376	0.186090343	0.143259484	NRAS/ECM1/ITGA4/SPARC/MDK/VEGFB/RGCC/MMP14/AKT1/CYBA/TNFSF12/APOE/EMC10	13
GO:0032715	negative regulation of interleukin-6 production	6/757	66/18722	0.050176629	0.186090343	0.143259484	GBA/CD200R1/PTPN6/SELENOS/ARRB2/LILRB4	6
GO:0042446	hormone biosynthetic process	6/757	66/18722	0.050176629	0.186090343	0.143259484	H6PD/SRD5A3/REST/AKR1B1/HSD17B12/FDX1	6
GO:0050918	positive chemotaxis	6/757	66/18722	0.050176629	0.186090343	0.143259484	CXCL10/GPNMB/VEGFB/LRP1/LGALS3/MIF	6
GO:0046434	organophosphate catabolic process	11/757	155/18722	0.050190505	0.186090343	0.143259484	IDH1/PLA2G7/SMPDL3A/ENPP2/VCP/SMPD1/PLBD1/GDE1/PLA2G15/APOC1/TYMP	11
GO:0001659	temperature homeostasis	12/757	174/18722	0.050401957	0.186215979	0.143356203	ADIPOR1/ACOT13/FABP5/ALDH1A1/SCD/NR1H3/BSCL2/UCP2/ACADVL/TRPV2/THRA/GNAS	12
GO:0048678	response to axon injury	7/757	83/18722	0.050599622	0.186215979	0.143356203	CERS2/SPP1/TREM2/LRP1/GRN/TYROBP/LGALS1	7
GO:0071825	protein-lipid complex subunit organization	5/757	50/18722	0.050628206	0.186215979	0.143356203	ARF1/PLA2G7/APOE/APOC1/PLTP	5
GO:1900047	negative regulation of hemostasis	5/757	50/18722	0.050628206	0.186215979	0.143356203	PLAU/SERPING1/CD9/ANXA2/APOE	5
GO:0031346	positive regulation of cell projection organization	21/757	353/18722	0.050752761	0.186215979	0.143356203	S100A9/ACTR2/CAMK1/TWF2/PLXND1/SCARB2/SNX3/DYNLT1/TMEM106B/DBNL/ENPP2/EIF4G2/MDK/CORO1B/TWF1/LRP1/FES/DEF8/TRPV2/GRN/APOE	21
GO:0002689	negative regulation of leukocyte chemotaxis	3/757	21/18722	0.050932885	0.186215979	0.143356203	NBL1/SLAMF8/MIF	3
GO:0006067	ethanol metabolic process	3/757	21/18722	0.050932885	0.186215979	0.143356203	ALDH3B1/ALDH2/SULT1A1	3
GO:0006925	inflammatory cell apoptotic process	3/757	21/18722	0.050932885	0.186215979	0.143356203	CTSL/PLEKHO2/SELENOS	3
GO:0010878	cholesterol storage	3/757	21/18722	0.050932885	0.186215979	0.143356203	TREM2/MSR1/NR1H3	3
GO:0030502	negative regulation of bone mineralization	3/757	21/18722	0.050932885	0.186215979	0.143356203	ECM1/CCR1/SRGN	3
GO:0039702	viral budding via host ESCRT complex	3/757	21/18722	0.050932885	0.186215979	0.143356203	CHMP3/CHMP2B/CHMP1A	3
GO:0048199	vesicle targeting, to, from or within Golgi	3/757	21/18722	0.050932885	0.186215979	0.143356203	SAR1A/TMED2/TMED10	3
GO:0050849	negative regulation of calcium-mediated signaling	3/757	21/18722	0.050932885	0.186215979	0.143356203	TBC1D10C/CHP1/HOMER3	3
GO:0071605	monocyte chemotactic protein-1 production	3/757	21/18722	0.050932885	0.186215979	0.143356203	CLEC7A/TRPV4/LGALS9	3
GO:0071637	regulation of monocyte chemotactic protein-1 production	3/757	21/18722	0.050932885	0.186215979	0.143356203	CLEC7A/TRPV4/LGALS9	3
GO:0097062	dendritic spine maintenance	3/757	21/18722	0.050932885	0.186215979	0.143356203	FCGR2B/TREM2/APOE	3
GO:1902254	negative regulation of intrinsic apoptotic signaling pathway by p53 class mediator	3/757	21/18722	0.050932885	0.186215979	0.143356203	CD74/PTTG1IP/MIF	3
GO:1902644	tertiary alcohol metabolic process	3/757	21/18722	0.050932885	0.186215979	0.143356203	H6PD/REST/AKR1B1	3
GO:0032814	regulation of natural killer cell activation	4/757	35/18722	0.051514772	0.187330042	0.144213851	HLA-F/HLA-E/LAMP1/TYROBP	4
GO:0043243	positive regulation of protein-containing complex disassembly	4/757	35/18722	0.051514772	0.187330042	0.144213851	GBA/WDR1/TRPV4/DSTN	4
GO:0045454	cell redox homeostasis	4/757	35/18722	0.051514772	0.187330042	0.144213851	PRDX1/TXN/SELENOS/EGLN2	4
GO:0098801	regulation of renal system process	4/757	35/18722	0.051514772	0.187330042	0.144213851	EMP2/CYBA/SNX5/COMT	4
GO:0106056	regulation of calcineurin-mediated signaling	4/757	35/18722	0.051514772	0.187330042	0.144213851	TBC1D10C/CLEC7A/CHP1/HOMER3	4
GO:1903514	release of sequestered calcium ion into cytosol by endoplasmic reticulum	4/757	35/18722	0.051514772	0.187330042	0.144213851	CCR5/GSTO1/NOL3/CALM3	4
GO:2000403	positive regulation of lymphocyte migration	4/757	35/18722	0.051514772	0.187330042	0.144213851	TNFRSF14/ITGA4/CXCL10/ADAM8	4
GO:0015711	organic anion transport	21/757	354/18722	0.05200053	0.188951236	0.145461909	SLC25A24/CR1/ARL6IP5/CD47/MFSD10/SLC27A4/ITGB1/PSAP/SFXN3/GLTP/SLC7A7/SLC7A8/ARL6IP1/SLC38A7/SLC46A1/ACE/SLC16A6/SLC9A3R1/SLC16A3/MFSD12/SERINC3	21
GO:0009267	cellular response to starvation	11/757	156/18722	0.052123955	0.189254359	0.145695265	RRAGC/SH3GLB1/GBA/GLUL/RRAGD/UCP2/MAPK3/BECN1/COMT/GAS2L1/LAMP2	11
GO:0022900	electron transport chain	12/757	175/18722	0.05222159	0.189463454	0.145856234	PINK1/GBA/UQCRC1/P4HA2/NCF1/AKR1B1/AIFM2/FDX1/ALDH2/CYBA/ME2/CYB5A	12
GO:0072330	monocarboxylic acid biosynthetic process	14/757	214/18722	0.052855689	0.191617062	0.147514164	PRXL2B/SCP2/SLC45A3/CYP27A1/RBP1/CD74/FABP5/SCD/HSD17B12/NR1H3/HSD3B7/ACADVL/APOC1/MIF	14
GO:0010921	regulation of phosphatase activity	7/757	84/18722	0.053365945	0.193170838	0.148710321	PPP1R11/PTPA/HSP90B1/LGALS3/CHP1/PPP1R9B/CALM3	7
GO:0097061	dendritic spine organization	7/757	84/18722	0.053365945	0.193170838	0.148710321	FCGR2B/ARF1/ACTR2/TREM2/DBNL/LGMN/APOE	7
GO:0006636	unsaturated fatty acid biosynthetic process	5/757	51/18722	0.054345902	0.196267529	0.151094272	PRXL2B/CD74/FABP5/SCD/MIF	5
GO:0010874	regulation of cholesterol efflux	5/757	51/18722	0.054345902	0.196267529	0.151094272	TREM2/NR1H3/LRP1/APOE/PLTP	5
GO:0032964	collagen biosynthetic process	5/757	51/18722	0.054345902	0.196267529	0.151094272	EMILIN1/ENG/VIM/RGCC/ARRB2	5
GO:0034308	primary alcohol metabolic process	8/757	102/18722	0.054528864	0.196628092	0.151371847	H6PD/REST/AKR1B1/ALDH1A1/ALDH3B1/ALDH2/GDE1/SULT1A1	8
GO:0062014	negative regulation of small molecule metabolic process	8/757	102/18722	0.054528864	0.196628092	0.151371847	REST/SLC27A4/AKT1/NUPR1/BCKDK/ACADVL/APOE/APOC1	8
GO:0031032	actomyosin structure organization	13/757	196/18722	0.055421044	0.199693038	0.15373136	RHOC/S100A10/F11R/CSRP1/CD47/WDR1/ZYX/ITGB1/RGCC/FLII/KRT19/PRKAR1A/CNN2	13
GO:0098739	import across plasma membrane	12/757	177/18722	0.055993356	0.201601648	0.155200681	SLC30A1/ARL6IP5/SLC31A1/ITGB1/SLC15A3/TRPV4/SLC7A8/AKT1/ARL6IP1/TRPV2/SLC46A1/SLC9A3R1	12
GO:0030224	monocyte differentiation	4/757	36/18722	0.056175586	0.201831917	0.155377951	CD74/HLA-DRB1/CD4/FES	4
GO:0097009	energy homeostasis	4/757	36/18722	0.056175586	0.201831917	0.155377951	EIF4G1/DLL1/PRCP/TRPV4	4
GO:0045069	regulation of viral genome replication	7/757	85/18722	0.056225181	0.201831917	0.155377951	ISG15/CD28/LARP1/IFITM2/IFITM1/IFITM3/BST2	7
GO:0009612	response to mechanical stimulus	14/757	216/18722	0.056261842	0.201831917	0.155377951	F11R/CXCL10/BAK1/ENG/MDK/CASP1/TRPV4/MMP14/AKT1/MAPK3/CYBA/ARHGDIA/CNN2/GPI	14
GO:0051258	protein polymerization	18/757	296/18722	0.056395305	0.201831917	0.155377951	PINK1/ARF1/ACTR2/DCTN1/CAPG/CHMP3/TWF2/DBNL/TUBGCP2/CORO1B/TWF1/TRPV4/ARF6/PSTPIP1/ARPIN/FES/FLII/MAPRE1	18
GO:0009247	glycolipid biosynthetic process	6/757	68/18722	0.05656925	0.201831917	0.155377951	SCCPDH/GAL3ST4/GPAA1/GBGT1/PIGS/PIGT	6
GO:0009988	cell-cell recognition	6/757	68/18722	0.05656925	0.201831917	0.155377951	CD81/CD9/LGALS3/ALDOA/CD209/MSN	6
GO:0010812	negative regulation of cell-substrate adhesion	6/757	68/18722	0.05656925	0.201831917	0.155377951	GBP1/ADAM15/MELTF/LRP1/MMP14/LGALS1	6
GO:0042987	amyloid precursor protein catabolic process	6/757	68/18722	0.05656925	0.201831917	0.155377951	APH1A/NCSTN/PSEN2/CASP3/TMED10/APOE	6
GO:0051926	negative regulation of calcium ion transport	6/757	68/18722	0.05656925	0.201831917	0.155377951	SLC30A1/GSTO1/TMBIM6/AKT1/CALM3/LILRB2	6
GO:1901607	alpha-amino acid biosynthetic process	6/757	68/18722	0.05656925	0.201831917	0.155377951	GLUL/PLOD2/PLOD3/SDSL/SEPHS2/SERINC3	6
GO:1902305	regulation of sodium ion transmembrane transport	6/757	68/18722	0.05656925	0.201831917	0.155377951	ARF1/STOM/FXYD6/CHP1/SLC9A3R1/FXYD5	6
GO:0032760	positive regulation of tumor necrosis factor production	8/757	103/18722	0.057130812	0.203385041	0.156573606	CD14/HLA-E/LY96/CLEC7A/CYBA/LGALS9/TYROBP/MIF	8
GO:0042594	response to starvation	13/757	197/18722	0.057253508	0.203385041	0.156573606	RRAGC/SH3GLB1/GBA/GLUL/LARP1/RRAGD/UCP2/PCK2/MAPK3/BECN1/COMT/GAS2L1/LAMP2	13
GO:0006907	pinocytosis	3/757	22/18722	0.057262497	0.203385041	0.156573606	PPT1/NR1H3/SNX5	3
GO:0019400	alditol metabolic process	3/757	22/18722	0.057262497	0.203385041	0.156573606	AKR1B1/TPI1/PCK2	3
GO:0060713	labyrinthine layer morphogenesis	3/757	22/18722	0.057262497	0.203385041	0.156573606	TMED2/SPINT1/SPINT2	3
GO:0071467	cellular response to pH	3/757	22/18722	0.057262497	0.203385041	0.156573606	CHP1/MCOLN1/RAB11B	3
GO:0008154	actin polymerization or depolymerization	14/757	217/18722	0.058019833	0.205020562	0.157832692	ARF1/ACTR2/CAPG/TWF2/WDR1/DBNL/CORO1B/TWF1/ARF6/PSTPIP1/ARPIN/FLII/PPP1R9B/DSTN	14
GO:2000378	negative regulation of reactive oxygen species metabolic process	5/757	52/18722	0.058217519	0.205020562	0.157832692	PINK1/AKT1/BECN1/ACP5/G6PD	5
GO:0110053	regulation of actin filament organization	17/757	277/18722	0.058269298	0.205020562	0.157832692	RHOC/S100A10/F11R/ARF1/ACTR2/CAPG/TWF2/CD47/WDR1/DBNL/CORO1B/TWF1/RGCC/ARF6/ARPIN/FLII/DSTN	17
GO:1901617	organic hydroxy compound biosynthetic process	15/757	237/18722	0.058394446	0.205020562	0.157832692	H6PD/SCP2/GBA/CYP27A1/SRD5A3/REST/AKR1B1/ASAH1/PCK2/HSD3B7/MFSD12/APOE/PLTP/CYB5R3/G6PD	15
GO:0045921	positive regulation of exocytosis	7/757	86/18722	0.059177772	0.205020562	0.157832692	ATP13A2/ARF1/HLA-F/LAMP1/ITGB2/RAB9A/ATP6AP1	7
GO:0072329	monocarboxylic acid catabolic process	9/757	122/18722	0.059236952	0.205020562	0.157832692	PGD/SCP2/HADHB/SLC27A4/PCK2/AKT1/PLA2G15/ACADVL/ACOX1	9
GO:0000338	protein deneddylation	2/757	10/18722	0.059239718	0.205020562	0.157832692	TOR1A/GPS1	2
GO:0002084	protein depalmitoylation	2/757	10/18722	0.059239718	0.205020562	0.157832692	LYPLA2/PPT1	2
GO:0002524	hypersensitivity	2/757	10/18722	0.059239718	0.205020562	0.157832692	FCGR2B/HLA-E	2
GO:0002765	immune response-inhibiting signal transduction	2/757	10/18722	0.059239718	0.205020562	0.157832692	LILRB2/LILRB4	2
GO:0007191	adenylate cyclase-activating dopamine receptor signaling pathway	2/757	10/18722	0.059239718	0.205020562	0.157832692	SLC9A3R1/GNAS	2
GO:0009133	nucleoside diphosphate biosynthetic process	2/757	10/18722	0.059239718	0.205020562	0.157832692	GUK1/AK3	2
GO:0015808	L-alanine transport	2/757	10/18722	0.059239718	0.205020562	0.157832692	SLC7A8/SLC38A7	2
GO:0019062	virion attachment to host cell	2/757	10/18722	0.059239718	0.205020562	0.157832692	CD81/CD209	2
GO:0030388	fructose 1,6-bisphosphate metabolic process	2/757	10/18722	0.059239718	0.205020562	0.157832692	ALDOA/PFKL	2
GO:0031943	regulation of glucocorticoid metabolic process	2/757	10/18722	0.059239718	0.205020562	0.157832692	H6PD/REST	2
GO:0032380	regulation of intracellular sterol transport	2/757	10/18722	0.059239718	0.205020562	0.157832692	SCP2/ANXA2	2
GO:0032383	regulation of intracellular cholesterol transport	2/757	10/18722	0.059239718	0.205020562	0.157832692	SCP2/ANXA2	2
GO:0034651	cortisol biosynthetic process	2/757	10/18722	0.059239718	0.205020562	0.157832692	H6PD/REST	2
GO:0036363	transforming growth factor beta activation	2/757	10/18722	0.059239718	0.205020562	0.157832692	NRROS/FURIN	2
GO:0042989	sequestering of actin monomers	2/757	10/18722	0.059239718	0.205020562	0.157832692	TWF2/TWF1	2
GO:0048194	Golgi vesicle budding	2/757	10/18722	0.059239718	0.205020562	0.157832692	TMED2/TMED10	2
GO:0048251	elastic fiber assembly	2/757	10/18722	0.059239718	0.205020562	0.157832692	EMILIN1/FBLN5	2
GO:0048280	vesicle fusion with Golgi apparatus	2/757	10/18722	0.059239718	0.205020562	0.157832692	YIPF5/VTI1B	2
GO:0050861	positive regulation of B cell receptor signaling pathway	2/757	10/18722	0.059239718	0.205020562	0.157832692	CD81/CMTM3	2
GO:0070391	response to lipoteichoic acid	2/757	10/18722	0.059239718	0.205020562	0.157832692	CD14/TREM2	2
GO:0071223	cellular response to lipoteichoic acid	2/757	10/18722	0.059239718	0.205020562	0.157832692	CD14/TREM2	2
GO:0097278	complement-dependent cytotoxicity	2/757	10/18722	0.059239718	0.205020562	0.157832692	CFH/CD59	2
GO:1901203	positive regulation of extracellular matrix assembly	2/757	10/18722	0.059239718	0.205020562	0.157832692	EMILIN1/RGCC	2
GO:1902645	tertiary alcohol biosynthetic process	2/757	10/18722	0.059239718	0.205020562	0.157832692	H6PD/REST	2
GO:1903980	positive regulation of microglial cell activation	2/757	10/18722	0.059239718	0.205020562	0.157832692	TREM2/CTSC	2
GO:1904896	ESCRT complex disassembly	2/757	10/18722	0.059239718	0.205020562	0.157832692	CHMP2B/CHMP1A	2
GO:1904903	ESCRT III complex disassembly	2/757	10/18722	0.059239718	0.205020562	0.157832692	CHMP2B/CHMP1A	2
GO:2000169	regulation of peptidyl-cysteine S-nitrosylation	2/757	10/18722	0.059239718	0.205020562	0.157832692	TXN/ACE	2
GO:2000425	regulation of apoptotic cell clearance	2/757	10/18722	0.059239718	0.205020562	0.157832692	C2/TREM2	2
GO:0006892	post-Golgi vesicle-mediated transport	8/757	104/18722	0.059810182	0.206843547	0.159236096	VAMP3/LAPTM5/VAMP5/AP3S1/GOLGA7/LAMP1/VTI1B/SYS1	8
GO:0001936	regulation of endothelial cell proliferation	12/757	179/18722	0.059943931	0.207154667	0.159475609	NRAS/ECM1/ITGA4/SPARC/MDK/VEGFB/RGCC/AKT1/CYBA/TNFSF12/APOE/EMC10	12
GO:0001990	regulation of systemic arterial blood pressure by hormone	4/757	37/18722	0.061055218	0.210227245	0.161840997	CYBA/ACE/CTSZ/ATP6AP2	4
GO:0006904	vesicle docking involved in exocytosis	4/757	37/18722	0.061055218	0.210227245	0.161840997	VAMP3/RAB13/VTI1B/RAB8A	4
GO:0031112	positive regulation of microtubule polymerization or depolymerization	4/757	37/18722	0.061055218	0.210227245	0.161840997	DCTN1/TRPV4/FES/MAPRE1	4
GO:0032570	response to progesterone	4/757	37/18722	0.061055218	0.210227245	0.161840997	CD38/NR1H3/WBP2/GPI	4
GO:1902745	positive regulation of lamellipodium organization	4/757	37/18722	0.061055218	0.210227245	0.161840997	ACTR2/TWF2/ENPP2/CORO1B	4
GO:0009746	response to hexose	14/757	219/18722	0.061646886	0.211955973	0.163171838	GLUL/EIF2B5/CASP3/HLA-DRB1/TREM2/LDHA/UCP2/LRP1/PCK2/SELENOS/CYBA/RAB11B/PFKL/LGALS1	14
GO:0097191	extrinsic apoptotic signaling pathway	14/757	219/18722	0.061646886	0.211955973	0.163171838	IFI6/PEA15/TMBIM1/BAK1/BLOC1S2/SPI1/LGALS3/IFI27/AKT1/PDIA3/TNFRSF12A/TRADD/NOL3/TNFSF12	14
GO:1901879	regulation of protein depolymerization	7/757	87/18722	0.06222407	0.213230153	0.16415275	CAPG/TWF2/WDR1/TWF1/TRPV4/FLII/DSTN	7
GO:1903578	regulation of ATP metabolic process	7/757	87/18722	0.06222407	0.213230153	0.16415275	ENO1/PINK1/TREM2/VCP/PRXL2C/PGAM1/NUPR1	7
GO:0043113	receptor clustering	5/757	53/18722	0.062242833	0.213230153	0.16415275	ITGA4/CD81/ITGB7/APOE/ITGB2	5
GO:0097479	synaptic vesicle localization	5/757	53/18722	0.062242833	0.213230153	0.16415275	PINK1/ARF1/AP3S1/TOR1A/BLOC1S2	5
GO:1903202	negative regulation of oxidative stress-induced cell death	5/757	53/18722	0.062242833	0.213230153	0.16415275	PINK1/REST/TXN/AKT1/NOL3	5
GO:0009117	nucleotide metabolic process	27/757	489/18722	0.063691331	0.218034507	0.167851327	ENO1/PINK1/PPT1/GUK1/HK3/TREM2/IMPDH1/NAPRT/AK3/VCP/PRXL2C/PGAM1/LDHA/HSD17B12/GAPDH/TPI1/LACC1/PKM/ATP6V0C/NUPR1/SULT1A1/ALDOA/GPI/PFKL/TYMP/PGK1/MPP1	27
GO:0002082	regulation of oxidative phosphorylation	3/757	23/18722	0.063944334	0.218268864	0.168031744	PINK1/VCP/NUPR1	3
GO:0018279	protein N-linked glycosylation via asparagine	3/757	23/18722	0.063944334	0.218268864	0.168031744	RPN1/MGAT2/RPN2	3
GO:0045723	positive regulation of fatty acid biosynthetic process	3/757	23/18722	0.063944334	0.218268864	0.168031744	SLC45A3/CD74/NR1H3	3
GO:0071636	positive regulation of transforming growth factor beta production	3/757	23/18722	0.063944334	0.218268864	0.168031744	FURIN/LGALS9/ATP6AP2	3
GO:0008361	regulation of cell size	12/757	181/18722	0.064075638	0.218559366	0.168255383	TWF2/SPP1/DBNL/EIF4G2/TMEM123/LRP1/TRPV4/AKT1/TRPV2/SLC9A3R1/APOE/MSN	12
GO:0034250	positive regulation of cellular amide metabolic process	11/757	162/18722	0.064774657	0.220784511	0.169968385	PINK1/CD28/EIF2B5/EIF4G1/CASP3/LARP1/VIM/EIF4G2/PKM/MAPK3/MIF4GD	11
GO:0006865	amino acid transport	10/757	143/18722	0.064930359	0.221155888	0.170254286	ARL6IP5/ITGB1/SFXN3/SLC7A7/SLC7A8/ARL6IP1/SLC38A7/SLC9A3R1/MFSD12/SERINC3	10
GO:0070098	chemokine-mediated signaling pathway	7/757	88/18722	0.065364333	0.222355483	0.171177779	CCR1/CCR5/CXCL9/CXCL10/TREM2/CCL23/CCL18	7
GO:0006766	vitamin metabolic process	8/757	106/18722	0.065402588	0.222355483	0.171177779	MMADHC/CYP27A1/RBP1/GSTO1/LGMN/VKORC1/SLC46A1/PLTP	8
GO:1903050	regulation of proteolysis involved in cellular protein catabolic process	14/757	221/18722	0.065423554	0.222355483	0.171177779	PINK1/PITHD1/LAPTM5/GBA/DAB2/BAG6/TREM2/VCP/CTSC/AKT1/NUPR1/APOE/DDRGK1/BCAP31	14
GO:0030279	negative regulation of ossification	4/757	38/18722	0.066151406	0.224506672	0.172833847	ECM1/CCR1/SRGN/MDK	4
GO:1903725	regulation of phospholipid metabolic process	4/757	38/18722	0.066151406	0.224506672	0.172833847	ARF1/IDH1/CHP1/APOC1	4
GO:0001706	endoderm formation	5/757	54/18722	0.066421365	0.225099911	0.173290546	ITGA4/MMP14/MMP2/MMP9/ITGB2	5
GO:0010524	positive regulation of calcium ion transport into cytosol	5/757	54/18722	0.066421365	0.225099911	0.173290546	CXCL9/CXCL10/BAK1/GSTO1/CALM3	5
GO:0016051	carbohydrate biosynthetic process	13/757	202/18722	0.06702828	0.226853854	0.174640798	PGD/B3GNT7/GYG1/AKR1B1/TPI1/PCK2/MGAT2/AKT1/ARPP19/SELENOS/GPI/PGK1/G6PD	13
GO:0050818	regulation of coagulation	6/757	71/18722	0.06703481	0.226853854	0.174640798	ANXA5/PLAU/SERPING1/CD9/ANXA2/APOE	6
GO:0001967	suckling behavior	2/757	11/18722	0.070511529	0.230279137	0.177277712	UBE2Q1/DERL2	2
GO:0002357	defense response to tumor cell	2/757	11/18722	0.070511529	0.230279137	0.177277712	LAPTM5/SPI1	2
GO:0002645	positive regulation of tolerance induction	2/757	11/18722	0.070511529	0.230279137	0.177277712	LILRB2/LILRB4	2
GO:0002725	negative regulation of T cell cytokine production	2/757	11/18722	0.070511529	0.230279137	0.177277712	HLA-F/LILRB4	2
GO:0003093	regulation of glomerular filtration	2/757	11/18722	0.070511529	0.230279137	0.177277712	EMP2/CYBA	2
GO:0006002	fructose 6-phosphate metabolic process	2/757	11/18722	0.070511529	0.230279137	0.177277712	HK3/PFKL	2
GO:0006054	N-acetylneuraminate metabolic process	2/757	11/18722	0.070511529	0.230279137	0.177277712	GNPDA1/AMDHD2	2
GO:0006707	cholesterol catabolic process	2/757	11/18722	0.070511529	0.230279137	0.177277712	CYP27A1/APOE	2
GO:0009313	oligosaccharide catabolic process	2/757	11/18722	0.070511529	0.230279137	0.177277712	HEXB/GM2A	2
GO:0010887	negative regulation of cholesterol storage	2/757	11/18722	0.070511529	0.230279137	0.177277712	TREM2/NR1H3	2
GO:0010918	positive regulation of mitochondrial membrane potential	2/757	11/18722	0.070511529	0.230279137	0.177277712	VCP/AKT1	2
GO:0010986	positive regulation of lipoprotein particle clearance	2/757	11/18722	0.070511529	0.230279137	0.177277712	TREM2/ANXA2	2
GO:0016127	sterol catabolic process	2/757	11/18722	0.070511529	0.230279137	0.177277712	CYP27A1/APOE	2
GO:0032377	regulation of intracellular lipid transport	2/757	11/18722	0.070511529	0.230279137	0.177277712	SCP2/ANXA2	2
GO:0033197	response to vitamin E	2/757	11/18722	0.070511529	0.230279137	0.177277712	CAT/BECN1	2
GO:0033860	regulation of NAD(P)H oxidase activity	2/757	11/18722	0.070511529	0.230279137	0.177277712	SLAMF8/CYBA	2
GO:0034350	regulation of glial cell apoptotic process	2/757	11/18722	0.070511529	0.230279137	0.177277712	TREM2/DLL1	2
GO:0034379	very-low-density lipoprotein particle assembly	2/757	11/18722	0.070511529	0.230279137	0.177277712	ARF1/APOC1	2
GO:0034650	cortisol metabolic process	2/757	11/18722	0.070511529	0.230279137	0.177277712	H6PD/REST	2
GO:0035581	sequestering of extracellular ligand from receptor	2/757	11/18722	0.070511529	0.230279137	0.177277712	NBL1/NRROS	2
GO:0036490	regulation of translation in response to endoplasmic reticulum stress	2/757	11/18722	0.070511529	0.230279137	0.177277712	EIF4G1/TMED2	2
GO:0042135	neurotransmitter catabolic process	2/757	11/18722	0.070511529	0.230279137	0.177277712	HNMT/COMT	2
GO:0042167	heme catabolic process	2/757	11/18722	0.070511529	0.230279137	0.177277712	BLVRA/BLVRB	2
GO:0042447	hormone catabolic process	2/757	11/18722	0.070511529	0.230279137	0.177277712	SPP1/ACE	2
GO:0043312	neutrophil degranulation	2/757	11/18722	0.070511529	0.230279137	0.177277712	SPI1/ITGB2	2
GO:0045060	negative thymic T cell selection	2/757	11/18722	0.070511529	0.230279137	0.177277712	CD28/CD74	2
GO:0046149	pigment catabolic process	2/757	11/18722	0.070511529	0.230279137	0.177277712	BLVRA/BLVRB	2
GO:0046710	GDP metabolic process	2/757	11/18722	0.070511529	0.230279137	0.177277712	GUK1/MPP1	2
GO:0046929	negative regulation of neurotransmitter secretion	2/757	11/18722	0.070511529	0.230279137	0.177277712	SLC30A1/PNKD	2
GO:0048680	positive regulation of axon regeneration	2/757	11/18722	0.070511529	0.230279137	0.177277712	LRP1/GRN	2
GO:0051081	nuclear membrane disassembly	2/757	11/18722	0.070511529	0.230279137	0.177277712	DCTN1/CTDNEP1	2
GO:0060312	regulation of blood vessel remodeling	2/757	11/18722	0.070511529	0.230279137	0.177277712	TMBIM1/CST3	2
GO:0060315	negative regulation of ryanodine-sensitive calcium-release channel activity	2/757	11/18722	0.070511529	0.230279137	0.177277712	GSTO1/CALM3	2
GO:0071492	cellular response to UV-A	2/757	11/18722	0.070511529	0.230279137	0.177277712	MMP2/MMP9	2
GO:0075522	IRES-dependent viral translational initiation	2/757	11/18722	0.070511529	0.230279137	0.177277712	CSDE1/PCBP2	2
GO:0090030	regulation of steroid hormone biosynthetic process	2/757	11/18722	0.070511529	0.230279137	0.177277712	H6PD/REST	2
GO:0090160	Golgi to lysosome transport	2/757	11/18722	0.070511529	0.230279137	0.177277712	LAPTM5/LAMP1	2
GO:0140042	lipid droplet formation	2/757	11/18722	0.070511529	0.230279137	0.177277712	AUP1/BSCL2	2
GO:1900426	positive regulation of defense response to bacterium	2/757	11/18722	0.070511529	0.230279137	0.177277712	CYBA/GRN	2
GO:1902188	positive regulation of viral release from host cell	2/757	11/18722	0.070511529	0.230279137	0.177277712	CHMP3/CHMP2B	2
GO:1903265	positive regulation of tumor necrosis factor-mediated signaling pathway	2/757	11/18722	0.070511529	0.230279137	0.177277712	LAPTM5/CASP1	2
GO:1903423	positive regulation of synaptic vesicle recycling	2/757	11/18722	0.070511529	0.230279137	0.177277712	AP2M1/TOR1A	2
GO:1903961	positive regulation of anion transmembrane transport	2/757	11/18722	0.070511529	0.230279137	0.177277712	ITGB1/ARL6IP1	2
GO:2000343	positive regulation of chemokine (C-X-C motif) ligand 2 production	2/757	11/18722	0.070511529	0.230279137	0.177277712	CD74/LRP1	2
GO:2000480	negative regulation of cAMP-dependent protein kinase activity	2/757	11/18722	0.070511529	0.230279137	0.177277712	PKIB/PRKAR1A	2
GO:2000786	positive regulation of autophagosome assembly	2/757	11/18722	0.070511529	0.230279137	0.177277712	SH3GLB1/BECN1	2
GO:0038066	p38MAPK cascade	5/757	55/18722	0.07075239	0.230279137	0.177277712	TREM2/NCF1/SPI1/LGALS9/EMC10	5
GO:0002438	acute inflammatory response to antigenic stimulus	3/757	24/18722	0.070967445	0.230279137	0.177277712	FCGR2B/HLA-E/SELENOS	3
GO:0002726	positive regulation of T cell cytokine production	3/757	24/18722	0.070967445	0.230279137	0.177277712	HLA-A/CD81/B2M	3
GO:0002922	positive regulation of humoral immune response	3/757	24/18722	0.070967445	0.230279137	0.177277712	FCGR2B/CR1/TREM2	3
GO:0010155	regulation of proton transport	3/757	24/18722	0.070967445	0.230279137	0.177277712	TCIRG1/CHP1/SLC9A3R1	3
GO:0010288	response to lead ion	3/757	24/18722	0.070967445	0.230279137	0.177277712	SPARC/CAT/BECN1	3
GO:0018196	peptidyl-asparagine modification	3/757	24/18722	0.070967445	0.230279137	0.177277712	RPN1/MGAT2/RPN2	3
GO:0032528	microvillus organization	3/757	24/18722	0.070967445	0.230279137	0.177277712	TWF2/SLC9A3R1/FXYD5	3
GO:0036010	protein localization to endosome	3/757	24/18722	0.070967445	0.230279137	0.177277712	TOLLIP/ARF6/MSN	3
GO:0043302	positive regulation of leukocyte degranulation	3/757	24/18722	0.070967445	0.230279137	0.177277712	HLA-F/LAMP1/ITGB2	3
GO:0044062	regulation of excretion	3/757	24/18722	0.070967445	0.230279137	0.177277712	SLC9A3R1/SNX5/COMT	3
GO:0050855	regulation of B cell receptor signaling pathway	3/757	24/18722	0.070967445	0.230279137	0.177277712	FCGR2B/CD81/CMTM3	3
GO:0051000	positive regulation of nitric-oxide synthase activity	3/757	24/18722	0.070967445	0.230279137	0.177277712	AKT1/APOE/CALM3	3
GO:0071294	cellular response to zinc ion	3/757	24/18722	0.070967445	0.230279137	0.177277712	ATP13A2/MT2A/MT1A	3
GO:0007618	mating	4/757	39/18722	0.07146142	0.23140587	0.178145115	UBE2Q1/HEXB/THRA/PPP1R9B	4
GO:2000249	regulation of actin cytoskeleton reorganization	4/757	39/18722	0.07146142	0.23140587	0.178145115	F11R/MDK/FES/ARHGDIA	4
GO:2000516	positive regulation of CD4-positive, alpha-beta T cell activation	4/757	39/18722	0.07146142	0.23140587	0.178145115	HLA-DRA/HLA-DRB1/CD81/LGALS9	4
GO:0002028	regulation of sodium ion transport	7/757	90/18722	0.071927342	0.232755305	0.179183962	ARF1/STOM/FXYD6/AKT1/CHP1/SLC9A3R1/FXYD5	7
GO:0010675	regulation of cellular carbohydrate metabolic process	10/757	146/18722	0.072465422	0.234060769	0.180188958	ADIPOR1/SLC45A3/SCARB2/PGAM1/AKT1/ARPP19/SELENOS/NUPR1/BCKDK/IGFBP4	10
GO:0006650	glycerophospholipid metabolic process	18/757	306/18722	0.072491419	0.234060769	0.180188958	TMEM150A/DBI/AGPAT1/PLA2G7/SERINC1/FABP5/ENPP2/GPAA1/AGPAT2/NR1H3/PITPNM1/GDE1/CDIPT/PLA2G15/PIGS/APOC1/SERINC3/PIGT	18
GO:0051607	defense response to virus	16/757	265/18722	0.072528659	0.234060769	0.180188958	ISG15/IFI6/GBP1/CXCL9/CXCL10/FGL2/BNIP3L/IFITM2/IFITM1/IFITM3/PCBP2/IFI27/BECN1/BST2/SERINC3/IL10RB	16
GO:0140546	defense response to symbiont	16/757	265/18722	0.072528659	0.234060769	0.180188958	ISG15/IFI6/GBP1/CXCL9/CXCL10/FGL2/BNIP3L/IFITM2/IFITM1/IFITM3/PCBP2/IFI27/BECN1/BST2/SERINC3/IL10RB	16
GO:1902904	negative regulation of supramolecular fiber organization	11/757	166/18722	0.074230097	0.239388269	0.184290271	F11R/EMILIN1/CAPG/TWF2/TREM2/CORO1B/TWF1/ARPIN/FLII/APOE/MAPRE1	11
GO:1904427	positive regulation of calcium ion transmembrane transport	6/757	73/18722	0.074596648	0.240406501	0.185074145	CXCL9/CXCL10/GSTO1/STAC3/CALM3/G6PD	6
GO:0015800	acidic amino acid transport	5/757	56/18722	0.075234944	0.241384669	0.185827177	ARL6IP5/ITGB1/ARL6IP1/SLC38A7/SLC9A3R1	5
GO:0031529	ruffle organization	5/757	56/18722	0.075234944	0.241384669	0.185827177	DBNL/CORO1B/TCIRG1/ARF6/DEF8	5
GO:0045071	negative regulation of viral genome replication	5/757	56/18722	0.075234944	0.241384669	0.185827177	ISG15/IFITM2/IFITM1/IFITM3/BST2	5
GO:0046456	icosanoid biosynthetic process	5/757	56/18722	0.075234944	0.241384669	0.185827177	PRXL2B/MGST3/CD74/FABP5/MIF	5
GO:0001952	regulation of cell-matrix adhesion	9/757	128/18722	0.075257321	0.241384669	0.185827177	S100A10/ADAM15/BST1/PLAU/LRP1/MMP14/EMP2/DUSP3/RRAS	9
GO:0032612	interleukin-1 production	9/757	128/18722	0.075257321	0.241384669	0.185827177	TREM2/CASP1/CLEC7A/TMED10/ARRB2/LGALS9/ACP5/TYROBP/LILRB4	9
GO:0032652	regulation of interleukin-1 production	9/757	128/18722	0.075257321	0.241384669	0.185827177	TREM2/CASP1/CLEC7A/TMED10/ARRB2/LGALS9/ACP5/TYROBP/LILRB4	9
GO:0002714	positive regulation of B cell mediated immunity	4/757	40/18722	0.076982085	0.245750503	0.189188163	CD28/HLA-E/TREM2/TNFSF13	4
GO:0002891	positive regulation of immunoglobulin mediated immune response	4/757	40/18722	0.076982085	0.245750503	0.189188163	CD28/HLA-E/TREM2/TNFSF13	4
GO:0010543	regulation of platelet activation	4/757	40/18722	0.076982085	0.245750503	0.189188163	F11R/FCER1G/CD9/APOE	4
GO:0030866	cortical actin cytoskeleton organization	4/757	40/18722	0.076982085	0.245750503	0.189188163	RAB13/TLN1/ARF6/CALR	4
GO:0043001	Golgi to plasma membrane protein transport	4/757	40/18722	0.076982085	0.245750503	0.189188163	VAMP3/VAMP5/GOLGA7/SYS1	4
GO:0051281	positive regulation of release of sequestered calcium ion into cytosol	4/757	40/18722	0.076982085	0.245750503	0.189188163	CXCL9/CXCL10/GSTO1/CALM3	4
GO:1904994	regulation of leukocyte adhesion to vascular endothelial cell	4/757	40/18722	0.076982085	0.245750503	0.189188163	ITGA4/MDK/ITGB2/IRAK1	4
GO:0018958	phenol-containing compound metabolic process	8/757	110/18722	0.077528396	0.246814376	0.190007174	PNKD/AKR1B1/CTSB/LY6E/SULT1A1/MFSD12/ITGB2/COMT	8
GO:0032611	interleukin-1 beta production	8/757	110/18722	0.077528396	0.246814376	0.190007174	TREM2/CASP1/CLEC7A/ARRB2/LGALS9/ACP5/TYROBP/LILRB4	8
GO:0032651	regulation of interleukin-1 beta production	8/757	110/18722	0.077528396	0.246814376	0.190007174	TREM2/CASP1/CLEC7A/ARRB2/LGALS9/ACP5/TYROBP/LILRB4	8
GO:0008064	regulation of actin polymerization or depolymerization	12/757	187/18722	0.077576195	0.246814376	0.190007174	ARF1/ACTR2/CAPG/TWF2/WDR1/DBNL/CORO1B/TWF1/ARF6/ARPIN/FLII/DSTN	12
GO:0061136	regulation of proteasomal protein catabolic process	12/757	187/18722	0.077576195	0.246814376	0.190007174	PINK1/PITHD1/GBA/DAB2/BAG6/TREM2/VCP/AKT1/NUPR1/APOE/DDRGK1/BCAP31	12
GO:0050905	neuromuscular process	10/757	148/18722	0.077781957	0.247136629	0.190255256	GBA/DCTN1/PNKD/HEXB/GM2A/GSTO1/TNNI2/TPP1/STAC3/GAA	10
GO:0051384	response to glucocorticoid	10/757	148/18722	0.077781957	0.247136629	0.190255256	GBA/HNMT/REST/IGFBP7/CASP3/SPARC/ADAM9/MDK/PCK2/CALM3	10
GO:0006658	phosphatidylserine metabolic process	3/757	25/18722	0.078320066	0.247745204	0.190723761	SERINC1/PLA2G15/SERINC3	3
GO:0042730	fibrinolysis	3/757	25/18722	0.078320066	0.247745204	0.190723761	PLAU/SERPING1/ANXA2	3
GO:0050995	negative regulation of lipid catabolic process	3/757	25/18722	0.078320066	0.247745204	0.190723761	BSCL2/AKT1/APOC1	3
GO:0090382	phagosome maturation	3/757	25/18722	0.078320066	0.247745204	0.190723761	SLAMF8/TCIRG1/MCOLN1	3
GO:1903959	regulation of anion transmembrane transport	3/757	25/18722	0.078320066	0.247745204	0.190723761	ARL6IP5/ITGB1/ARL6IP1	3
GO:1905048	regulation of metallopeptidase activity	3/757	25/18722	0.078320066	0.247745204	0.190723761	LRP1/TIMP2/DDRGK1	3
GO:0001894	tissue homeostasis	16/757	268/18722	0.07834006	0.247745204	0.190723761	PRDX1/F11R/CD38/SPP1/AKR1B1/ALDH1A1/ITGB1/LIPA/ADAM8/TPP1/TCIRG1/B2M/CTSH/DEF8/ACP5/ATP6AP1	16
GO:0010822	positive regulation of mitochondrion organization	6/757	74/18722	0.078552248	0.248250291	0.191112596	PINK1/FAM162A/BAK1/TREM2/RALBP1/MMP9	6
GO:0051205	protein insertion into membrane	5/757	57/18722	0.07986783	0.252071182	0.194054065	EMC1/BAG6/TRAM1/EMC7/EMC10	5
GO:0051289	protein homotetramerization	5/757	57/18722	0.07986783	0.252071182	0.194054065	ALDH9A1/ACOT13/B2M/ALDOA/MCOLN1	5
GO:0030832	regulation of actin filament length	12/757	188/18722	0.079989381	0.252286506	0.194219829	ARF1/ACTR2/CAPG/TWF2/WDR1/DBNL/CORO1B/TWF1/ARF6/ARPIN/FLII/DSTN	12
GO:0009411	response to UV	10/757	149/18722	0.080528573	0.252614672	0.194472464	SDF4/CASP3/BAK1/SMPD1/CAT/AKT1/CRIP1/MMP2/TP53I13/MMP9	10
GO:0009152	purine ribonucleotide biosynthetic process	11/757	169/18722	0.081867555	0.252614672	0.194472464	ENO1/PINK1/PPT1/GUK1/TREM2/IMPDH1/AK3/VCP/HSD17B12/ATP6V0C/ALDOA	11
GO:0002674	negative regulation of acute inflammatory response	2/757	12/18722	0.082410214	0.252614672	0.194472464	FCGR2B/SELENOS	2
GO:0006787	porphyrin-containing compound catabolic process	2/757	12/18722	0.082410214	0.252614672	0.194472464	BLVRA/BLVRB	2
GO:0007614	short-term memory	2/757	12/18722	0.082410214	0.252614672	0.194472464	MDK/COMT	2
GO:0010642	negative regulation of platelet-derived growth factor receptor signaling pathway	2/757	12/18722	0.082410214	0.252614672	0.194472464	LRP1/SLC9A3R1	2
GO:0030259	lipid glycosylation	2/757	12/18722	0.082410214	0.252614672	0.194472464	GBA/GBGT1	2
GO:0030397	membrane disassembly	2/757	12/18722	0.082410214	0.252614672	0.194472464	DCTN1/CTDNEP1	2
GO:0032490	detection of molecule of bacterial origin	2/757	12/18722	0.082410214	0.252614672	0.194472464	TREM2/LY96	2
GO:0032736	positive regulation of interleukin-13 production	2/757	12/18722	0.082410214	0.252614672	0.194472464	HLA-E/LGALS9	2
GO:0033015	tetrapyrrole catabolic process	2/757	12/18722	0.082410214	0.252614672	0.194472464	BLVRA/BLVRB	2
GO:0033540	fatty acid beta-oxidation using acyl-CoA oxidase	2/757	12/18722	0.082410214	0.252614672	0.194472464	SCP2/ACOX1	2
GO:0034145	positive regulation of toll-like receptor 4 signaling pathway	2/757	12/18722	0.082410214	0.252614672	0.194472464	NR1H3/IFI35	2
GO:0035739	CD4-positive, alpha-beta T cell proliferation	2/757	12/18722	0.082410214	0.252614672	0.194472464	CD81/LGALS9	2
GO:0042117	monocyte activation	2/757	12/18722	0.082410214	0.252614672	0.194472464	ADAM9/LILRB4	2
GO:0043383	negative T cell selection	2/757	12/18722	0.082410214	0.252614672	0.194472464	CD28/CD74	2
GO:0043471	regulation of cellular carbohydrate catabolic process	2/757	12/18722	0.082410214	0.252614672	0.194472464	SCARB2/PGAM1	2
GO:0044650	adhesion of symbiont to host cell	2/757	12/18722	0.082410214	0.252614672	0.194472464	CD81/CD209	2
GO:0046185	aldehyde catabolic process	2/757	12/18722	0.082410214	0.252614672	0.194472464	PNKD/ALDH3B1	2
GO:0046322	negative regulation of fatty acid oxidation	2/757	12/18722	0.082410214	0.252614672	0.194472464	AKT1/ACADVL	2
GO:0048548	regulation of pinocytosis	2/757	12/18722	0.082410214	0.252614672	0.194472464	PPT1/NR1H3	2
GO:0060394	negative regulation of pathway-restricted SMAD protein phosphorylation	2/757	12/18722	0.082410214	0.252614672	0.194472464	EMILIN1/LRP1	2
GO:0060907	positive regulation of macrophage cytokine production	2/757	12/18722	0.082410214	0.252614672	0.194472464	LAPTM5/CD74	2
GO:0070572	positive regulation of neuron projection regeneration	2/757	12/18722	0.082410214	0.252614672	0.194472464	LRP1/GRN	2
GO:0071468	cellular response to acidic pH	2/757	12/18722	0.082410214	0.252614672	0.194472464	CHP1/RAB11B	2
GO:0071472	cellular response to salt stress	2/757	12/18722	0.082410214	0.252614672	0.194472464	AKR1B1/TRPV4	2
GO:0071635	negative regulation of transforming growth factor beta production	2/757	12/18722	0.082410214	0.252614672	0.194472464	FURIN/TYROBP	2
GO:0072683	T cell extravasation	2/757	12/18722	0.082410214	0.252614672	0.194472464	F11R/CD99	2
GO:0098974	postsynaptic actin cytoskeleton organization	2/757	12/18722	0.082410214	0.252614672	0.194472464	ARF1/DBNL	2
GO:1902950	regulation of dendritic spine maintenance	2/757	12/18722	0.082410214	0.252614672	0.194472464	FCGR2B/APOE	2
GO:1905245	regulation of aspartic-type peptidase activity	2/757	12/18722	0.082410214	0.252614672	0.194472464	TMED10/GRN	2
GO:1905709	negative regulation of membrane permeability	2/757	12/18722	0.082410214	0.252614672	0.194472464	DYNLT1/NOL3	2
GO:2000009	negative regulation of protein localization to cell surface	2/757	12/18722	0.082410214	0.252614672	0.194472464	LEPROT/ARF6	2
GO:2000561	regulation of CD4-positive, alpha-beta T cell proliferation	2/757	12/18722	0.082410214	0.252614672	0.194472464	CD81/LGALS9	2
GO:2001204	regulation of osteoclast development	2/757	12/18722	0.082410214	0.252614672	0.194472464	TYROBP/ATP6AP1	2
GO:0019217	regulation of fatty acid metabolic process	7/757	93/18722	0.082477873	0.252614672	0.194472464	SLC45A3/CD74/FABP5/NR1H3/AKT1/ACADVL/APOC1	7
GO:0032755	positive regulation of interleukin-6 production	7/757	93/18722	0.082477873	0.252614672	0.194472464	CD74/CLEC7A/TRPV4/CYBA/LGALS9/TYROBP/LILRB2	7
GO:0006094	gluconeogenesis	6/757	75/18722	0.08262364	0.252614672	0.194472464	TPI1/PCK2/ARPP19/SELENOS/GPI/PGK1	6
GO:0033077	T cell differentiation in thymus	6/757	75/18722	0.08262364	0.252614672	0.194472464	GBA/CD28/CD74/ADAM8/B2M/CLPTM1	6
GO:0034121	regulation of toll-like receptor signaling pathway	6/757	75/18722	0.08262364	0.252614672	0.194472464	TREM2/NR1H3/CYBA/ARRB2/IFI35/GPR108	6
GO:1903363	negative regulation of cellular protein catabolic process	6/757	75/18722	0.08262364	0.252614672	0.194472464	ATP13A2/ATRAID/BAG6/ANXA2/FURIN/DDRGK1	6
GO:2001259	positive regulation of cation channel activity	6/757	75/18722	0.08262364	0.252614672	0.194472464	PINK1/CTSS/TREM2/GSTO1/STAC3/CALM3	6
GO:0009167	purine ribonucleoside monophosphate metabolic process	4/757	41/18722	0.082709813	0.252614672	0.194472464	GUK1/IMPDH1/AK3/MPP1	4
GO:0032735	positive regulation of interleukin-12 production	4/757	41/18722	0.082709813	0.252614672	0.194472464	LAPTM5/MDK/CLEC7A/LGALS9	4
GO:0051693	actin filament capping	4/757	41/18722	0.082709813	0.252614672	0.194472464	CAPG/TWF2/TWF1/FLII	4
GO:0070296	sarcoplasmic reticulum calcium ion transport	4/757	41/18722	0.082709813	0.252614672	0.194472464	CCR5/GSTO1/NOL3/CALM3	4
GO:0071634	regulation of transforming growth factor beta production	4/757	41/18722	0.082709813	0.252614672	0.194472464	FURIN/LGALS9/TYROBP/ATP6AP2	4
GO:1900026	positive regulation of substrate adhesion-dependent cell spreading	4/757	41/18722	0.082709813	0.252614672	0.194472464	S100A10/MDK/P4HB/CALR	4
GO:1900371	regulation of purine nucleotide biosynthetic process	4/757	41/18722	0.082709813	0.252614672	0.194472464	ENO1/PINK1/TREM2/VCP	4
GO:0019932	second-messenger-mediated signaling	18/757	312/18722	0.083499758	0.254862811	0.196203167	GBP1/CCR1/CCR5/BST1/DDAH2/TREM2/GSTO1/TBC1D10C/CD4/CLEC7A/CHP1/PPP1R9B/SLC9A3R1/MCOLN1/HOMER3/APOE/CALM3/BCAP31	18
GO:0045089	positive regulation of innate immune response	9/757	131/18722	0.084175226	0.256758863	0.197662821	HLA-F/HLA-E/ADAM8/SPI1/LAG3/CLEC7A/LAMP1/IFI35/TYROBP	9
GO:2000649	regulation of sodium ion transmembrane transporter activity	5/757	58/18722	0.084649624	0.258039542	0.198648737	STOM/FXYD6/CHP1/SLC9A3R1/FXYD5	5
GO:0046390	ribose phosphate biosynthetic process	12/757	190/18722	0.084956662	0.258808737	0.199240893	ENO1/PINK1/PPT1/GUK1/TREM2/IMPDH1/AK3/VCP/HSD17B12/ATP6V0C/ALDOA/G6PD	12
GO:0001573	ganglioside metabolic process	3/757	26/18722	0.08598975	0.260613392	0.200630186	HEXB/GM2A/HEXA	3
GO:0002092	positive regulation of receptor internalization	3/757	26/18722	0.08598975	0.260613392	0.200630186	AP2M1/CD63/ARRB2	3
GO:0006706	steroid catabolic process	3/757	26/18722	0.08598975	0.260613392	0.200630186	CYP27A1/SPP1/APOE	3
GO:0021680	cerebellar Purkinje cell layer development	3/757	26/18722	0.08598975	0.260613392	0.200630186	GBA/DLL1/NAGLU	3
GO:0046755	viral budding	3/757	26/18722	0.08598975	0.260613392	0.200630186	CHMP3/CHMP2B/CHMP1A	3
GO:0048499	synaptic vesicle membrane organization	3/757	26/18722	0.08598975	0.260613392	0.200630186	TOR1A/SYNGR2/SNAP29	3
GO:0060314	regulation of ryanodine-sensitive calcium-release channel activity	3/757	26/18722	0.08598975	0.260613392	0.200630186	SELENON/GSTO1/CALM3	3
GO:0060669	embryonic placenta morphogenesis	3/757	26/18722	0.08598975	0.260613392	0.200630186	TMED2/SPINT1/SPINT2	3
GO:0072332	intrinsic apoptotic signaling pathway by p53 class mediator	6/757	76/18722	0.08681016	0.262931414	0.202414688	SHISA5/CD74/BAG6/NUPR1/PTTG1IP/MIF	6
GO:0071347	cellular response to interleukin-1	8/757	113/18722	0.087448402	0.264695067	0.203772415	GBP1/CD47/TNIP2/TOLLIP/MAPK3/CCL23/CCL18/IRAK1	8
GO:0030808	regulation of nucleotide biosynthetic process	4/757	42/18722	0.088640629	0.267587934	0.205999455	ENO1/PINK1/TREM2/VCP	4
GO:0032691	negative regulation of interleukin-1 beta production	4/757	42/18722	0.088640629	0.267587934	0.205999455	TREM2/ARRB2/ACP5/LILRB4	4
GO:0042168	heme metabolic process	4/757	42/18722	0.088640629	0.267587934	0.205999455	BLVRA/SLC46A1/NFE2L1/BLVRB	4
GO:0045047	protein targeting to ER	4/757	42/18722	0.088640629	0.267587934	0.205999455	SEC61A1/SEC62/SEC61G/TRAM1	4
GO:0046942	carboxylic acid transport	16/757	273/18722	0.088686933	0.267587934	0.205999455	ARL6IP5/SLC27A4/ITGB1/PSAP/SFXN3/SLC7A7/SLC7A8/ARL6IP1/SLC38A7/SLC46A1/ACE/SLC16A6/SLC9A3R1/SLC16A3/MFSD12/SERINC3	16
GO:0032271	regulation of protein polymerization	14/757	232/18722	0.088932849	0.268158896	0.206439004	PINK1/ARF1/ACTR2/DCTN1/CAPG/TWF2/DBNL/CORO1B/TWF1/ARF6/ARPIN/FES/FLII/MAPRE1	14
GO:0008643	carbohydrate transport	10/757	152/18722	0.08912251	0.268388667	0.20661589	SLC50A1/PEA15/SLC45A3/SLC35A4/FABP5/SLC27A4/AKT1/ARPP19/SELENOS/MFSD12	10
GO:0050871	positive regulation of B cell activation	10/757	152/18722	0.08912251	0.268388667	0.20661589	CD28/TNIP2/BST1/CD38/CD74/CD81/TNFSF13B/MMP14/TNFSF13/MIF	10
GO:0032768	regulation of monooxygenase activity	5/757	59/18722	0.089578688	0.269248266	0.207277643	DDAH2/AKT1/APOE/CALM3/HM13	5
GO:0033013	tetrapyrrole metabolic process	5/757	59/18722	0.089578688	0.269248266	0.207277643	MMADHC/BLVRA/SLC46A1/NFE2L1/BLVRB	5
GO:0071806	protein transmembrane transport	5/757	59/18722	0.089578688	0.269248266	0.207277643	SEC61A1/SEC62/SEC61G/TRAM1/TMED10	5
GO:0007219	Notch signaling pathway	11/757	172/18722	0.089976135	0.270271172	0.208065114	APH1A/NCSTN/PSEN2/DLL1/IL2RA/MMP14/AKT1/KRT19/RFNG/CFD/EPN1	11
GO:0008654	phospholipid biosynthetic process	15/757	253/18722	0.090100408	0.270472736	0.208220287	TMEM150A/IDH1/SRD5A3/HEXB/AGPAT1/SERINC1/FABP5/GPAA1/AGPAT2/PITPNM1/DPAGT1/CHP1/CDIPT/PIGS/PIGT	15
GO:0008645	hexose transmembrane transport	8/757	114/18722	0.090911903	0.272390256	0.209696467	SLC50A1/PEA15/SLC45A3/FABP5/SLC27A4/AKT1/ARPP19/SELENOS	8
GO:0051261	protein depolymerization	8/757	114/18722	0.090911903	0.272390256	0.209696467	CAPG/TWF2/WDR1/TWF1/TRPV4/FLII/PPP1R9B/DSTN	8
GO:1903008	organelle disassembly	8/757	114/18722	0.090911903	0.272390256	0.209696467	ATP13A2/PINK1/GBA/CISD2/BNIP3L/VCP/BECN1/DDRGK1	8
GO:0072594	establishment of protein localization to organelle	23/757	422/18722	0.091085748	0.272738402	0.209964483	PINK1/LAPTM5/IPO13/LEPROT/SH3GLB1/SEC61A1/SEC62/SCARB2/TSPAN17/SEC61G/BNIP3L/TRAM1/NCOA4/M6PR/LAMP1/AKT1/CHP1/NAGPA/CD68/CALM3/PTTG1IP/LAMP2/BCAP31	23
GO:0006839	mitochondrial transport	15/757	254/18722	0.092384871	0.276023889	0.212493777	PINK1/LEPROT/SH3GLB1/SLC25A24/PSEN2/SLC35F6/BAK1/DYNLT1/BNIP3L/BLOC1S2/SFXN3/UCP2/AKT1/NOL3/BCAP31	15
GO:0009101	glycoprotein biosynthetic process	18/757	317/18722	0.09346767	0.276023889	0.212493777	TMEM59/NCSTN/B3GNT7/RPN1/SRD5A3/MGAT4B/GAL3ST4/PLOD3/GBGT1/MAN1B1/FUT11/VEGFB/DPAGT1/MGAT2/CHP1/NAGPA/CANT1/RPN2	18
GO:0002719	negative regulation of cytokine production involved in immune response	3/757	27/18722	0.093963483	0.276023889	0.212493777	HLA-F/BST2/LILRB4	3
GO:0034143	regulation of toll-like receptor 4 signaling pathway	3/757	27/18722	0.093963483	0.276023889	0.212493777	TREM2/NR1H3/IFI35	3
GO:0034377	plasma lipoprotein particle assembly	3/757	27/18722	0.093963483	0.276023889	0.212493777	ARF1/APOE/APOC1	3
GO:0035459	vesicle cargo loading	3/757	27/18722	0.093963483	0.276023889	0.212493777	SAR1A/TMED2/TMED10	3
GO:0042402	cellular biogenic amine catabolic process	3/757	27/18722	0.093963483	0.276023889	0.212493777	HNMT/IL4I1/COMT	3
GO:1903203	regulation of oxidative stress-induced neuron death	3/757	27/18722	0.093963483	0.276023889	0.212493777	PINK1/REST/TREM2	3
GO:1903421	regulation of synaptic vesicle recycling	3/757	27/18722	0.093963483	0.276023889	0.212493777	AP2M1/TOR1A/CALM3	3
GO:0048608	reproductive structure development	23/757	424/18722	0.094626056	0.276023889	0.212493777	CSDE1/RAB13/ADAM15/IDH1/EIF2B5/SPP1/CASP3/BAK1/CTSB/NCOA4/PSAP/PTPN6/TMED2/MMP14/AKT1/CRIP1/SPINT1/NUPR1/MAPK3/ARRB2/KRT19/BSG/SPINT2	23
GO:0009620	response to fungus	5/757	60/18722	0.094653175	0.276023889	0.212493777	S100A9/BAK1/SPI1/GAPDH/CLEC7A	5
GO:0061951	establishment of protein localization to plasma membrane	5/757	60/18722	0.094653175	0.276023889	0.212493777	VAMP3/VAMP5/GOLGA7/RAB8A/SYS1	5
GO:0033173	calcineurin-NFAT signaling cascade	4/757	43/18722	0.094770196	0.276023889	0.212493777	TBC1D10C/CLEC7A/CHP1/HOMER3	4
GO:0120178	steroid hormone biosynthetic process	4/757	43/18722	0.094770196	0.276023889	0.212493777	SRD5A3/REST/AKR1B1/HSD17B12	4
GO:0001778	plasma membrane repair	2/757	13/18722	0.094866803	0.276023889	0.212493777	ANXA6/SMPD1	2
GO:0006000	fructose metabolic process	2/757	13/18722	0.094866803	0.276023889	0.212493777	AKR1B1/ALDOA	2
GO:0009650	UV protection	2/757	13/18722	0.094866803	0.276023889	0.212493777	SDF4/CAT	2
GO:0010917	negative regulation of mitochondrial membrane potential	2/757	13/18722	0.094866803	0.276023889	0.212493777	ARL6IP5/BNIP3L	2
GO:0015801	aromatic amino acid transport	2/757	13/18722	0.094866803	0.276023889	0.212493777	SLC7A8/SLC38A7	2
GO:0016024	CDP-diacylglycerol biosynthetic process	2/757	13/18722	0.094866803	0.276023889	0.212493777	AGPAT1/AGPAT2	2
GO:0030836	positive regulation of actin filament depolymerization	2/757	13/18722	0.094866803	0.276023889	0.212493777	WDR1/DSTN	2
GO:0031392	regulation of prostaglandin biosynthetic process	2/757	13/18722	0.094866803	0.276023889	0.212493777	CD74/FABP5	2
GO:0032429	regulation of phospholipase A2 activity	2/757	13/18722	0.094866803	0.276023889	0.212493777	PPT1/LRP1	2
GO:0033700	phospholipid efflux	2/757	13/18722	0.094866803	0.276023889	0.212493777	APOE/APOC1	2
GO:0034112	positive regulation of homotypic cell-cell adhesion	2/757	13/18722	0.094866803	0.276023889	0.212493777	F11R/LGALS1	2
GO:0034135	regulation of toll-like receptor 2 signaling pathway	2/757	13/18722	0.094866803	0.276023889	0.212493777	TREM2/CYBA	2
GO:0034309	primary alcohol biosynthetic process	2/757	13/18722	0.094866803	0.276023889	0.212493777	H6PD/REST	2
GO:0042362	fat-soluble vitamin biosynthetic process	2/757	13/18722	0.094866803	0.276023889	0.212493777	CYP27A1/PLTP	2
GO:0042538	hyperosmotic salinity response	2/757	13/18722	0.094866803	0.276023889	0.212493777	AKR1B1/TRPV4	2
GO:0044794	positive regulation by host of viral process	2/757	13/18722	0.094866803	0.276023889	0.212493777	STOM/APOE	2
GO:0046512	sphingosine biosynthetic process	2/757	13/18722	0.094866803	0.276023889	0.212493777	GBA/ASAH1	2
GO:0046520	sphingoid biosynthetic process	2/757	13/18722	0.094866803	0.276023889	0.212493777	GBA/ASAH1	2
GO:0046642	negative regulation of alpha-beta T cell proliferation	2/757	13/18722	0.094866803	0.276023889	0.212493777	TNFRSF14/LGALS9	2
GO:0051280	negative regulation of release of sequestered calcium ion into cytosol	2/757	13/18722	0.094866803	0.276023889	0.212493777	GSTO1/CALM3	2
GO:0061744	motor behavior	2/757	13/18722	0.094866803	0.276023889	0.212493777	GBA/DCTN1	2
GO:0070234	positive regulation of T cell apoptotic process	2/757	13/18722	0.094866803	0.276023889	0.212493777	ADAM8/LGALS9	2
GO:0070486	leukocyte aggregation	2/757	13/18722	0.094866803	0.276023889	0.212493777	S100A9/MSN	2
GO:0090158	endoplasmic reticulum membrane organization	2/757	13/18722	0.094866803	0.276023889	0.212493777	TMED2/ARL6IP1	2
GO:0110096	cellular response to aldehyde	2/757	13/18722	0.094866803	0.276023889	0.212493777	AKR1B1/ALDH1A1	2
GO:1900121	negative regulation of receptor binding	2/757	13/18722	0.094866803	0.276023889	0.212493777	ADAM15/B2M	2
GO:1900272	negative regulation of long-term synaptic potentiation	2/757	13/18722	0.094866803	0.276023889	0.212493777	TYROBP/APOE	2
GO:1903054	negative regulation of extracellular matrix organization	2/757	13/18722	0.094866803	0.276023889	0.212493777	EMILIN1/CST3	2
GO:1903651	positive regulation of cytoplasmic transport	2/757	13/18722	0.094866803	0.276023889	0.212493777	DAB2/MSN	2
GO:1903977	positive regulation of glial cell migration	2/757	13/18722	0.094866803	0.276023889	0.212493777	TREM2/LRP1	2
GO:1904925	positive regulation of autophagy of mitochondrion in response to mitochondrial depolarization	2/757	13/18722	0.094866803	0.276023889	0.212493777	PINK1/GBA	2
GO:1905907	negative regulation of amyloid fibril formation	2/757	13/18722	0.094866803	0.276023889	0.212493777	TREM2/APOE	2
GO:0006919	activation of cysteine-type endopeptidase activity involved in apoptotic process	6/757	78/18722	0.09552527	0.277598312	0.213705828	LAPTM5/S100A9/FAM162A/BAK1/VCP/CTSH	6
GO:0034637	cellular carbohydrate biosynthetic process	6/757	78/18722	0.09552527	0.277598312	0.213705828	B3GNT7/GYG1/AKR1B1/PCK2/AKT1/SELENOS	6
GO:0001101	response to acid chemical	9/757	135/18722	0.097009312	0.281737911	0.21689265	RRAGC/CASP3/RRAGD/AKR1B1/CD9/TMBIM6/MMP2/CYBA/PPP1R9B	9
GO:0007204	positive regulation of cytosolic calcium ion concentration	18/757	319/18722	0.097658997	0.283450744	0.218211255	SELENON/CCR1/CCR5/CD38/CXCL9/CXCL10/BAK1/GSTO1/PTPN6/TMBIM6/LRP1/TRPV4/NOL3/CYBA/TRPV2/MCOLN1/CALM3/BCAP31	18
GO:1990868	response to chemokine	7/757	97/18722	0.097853277	0.283666577	0.218377412	CCR1/CCR5/CXCL9/CXCL10/TREM2/CCL23/CCL18	7
GO:1990869	cellular response to chemokine	7/757	97/18722	0.097853277	0.283666577	0.218377412	CCR1/CCR5/CXCL9/CXCL10/TREM2/CCL23/CCL18	7
GO:0007006	mitochondrial membrane organization	8/757	116/18722	0.098072756	0.28395484	0.218599327	PINK1/SLC35F6/BAK1/DYNLT1/BNIP3L/BLOC1S2/NOL3/CALM3	8
GO:0015749	monosaccharide transmembrane transport	8/757	116/18722	0.098072756	0.28395484	0.218599327	SLC50A1/PEA15/SLC45A3/FABP5/SLC27A4/AKT1/ARPP19/SELENOS	8
GO:0034614	cellular response to reactive oxygen species	10/757	155/18722	0.098247223	0.284134235	0.218737432	PINK1/PRDX1/NCF1/TXN/FBLN5/AKT1/MAPK3/MMP2/BECN1/MMP9	10
GO:0050808	synapse organization	23/757	426/18722	0.098254831	0.284134235	0.218737432	SDF4/C1QA/C1QC/C1QB/FCGR2B/ARF1/ACTR2/DCTN1/CAMK1/CHMP2B/PLXND1/EIF4G1/REST/SPARC/TREM2/DBNL/VCP/SRGN/LRFN4/ARF6/LGMN/APOE/LILRB2	23
GO:0030199	collagen fibril organization	5/757	61/18722	0.099871039	0.2884494	0.222059412	EMILIN1/CRTAP/PLOD3/ANXA2/COLGALT1	5
GO:0050994	regulation of lipid catabolic process	5/757	61/18722	0.099871039	0.2884494	0.222059412	IDH1/BSCL2/AKT1/THRA/APOC1	5
GO:0010770	positive regulation of cell morphogenesis involved in differentiation	6/757	79/18722	0.100051884	0.2884494	0.222059412	S100A10/ACTR2/DBNL/MDK/P4HB/CALR	6
GO:0014068	positive regulation of phosphatidylinositol 3-kinase signaling	6/757	79/18722	0.100051884	0.2884494	0.222059412	CD28/TREM2/NCF1/CAT/PTPN6/BECN1	6
GO:0050772	positive regulation of axonogenesis	6/757	79/18722	0.100051884	0.2884494	0.222059412	TWF2/PLXND1/DBNL/EIF4G2/LRP1/TRPV2	6
GO:0043624	cellular protein complex disassembly	9/757	136/18722	0.100385532	0.289235051	0.222664236	CAPG/APEH/TWF2/WDR1/TWF1/TRPV4/FLII/PPP1R9B/DSTN	9
GO:0002792	negative regulation of peptide secretion	4/757	44/18722	0.101093849	0.289863636	0.223148145	REST/CD74/UCP2/PFKL	4
GO:0009126	purine nucleoside monophosphate metabolic process	4/757	44/18722	0.101093849	0.289863636	0.223148145	GUK1/IMPDH1/AK3/MPP1	4
GO:0045197	establishment or maintenance of epithelial cell apical/basal polarity	4/757	44/18722	0.101093849	0.289863636	0.223148145	WDR1/LIN7C/SLC9A3R1/MSN	4
GO:0050999	regulation of nitric-oxide synthase activity	4/757	44/18722	0.101093849	0.289863636	0.223148145	DDAH2/AKT1/APOE/CALM3	4
GO:0060711	labyrinthine layer development	4/757	44/18722	0.101093849	0.289863636	0.223148145	TMED2/AKT1/SPINT1/SPINT2	4
GO:0062208	positive regulation of pattern recognition receptor signaling pathway	4/757	44/18722	0.101093849	0.289863636	0.223148145	NR1H3/SLC15A3/CYBA/IFI35	4
GO:0089718	amino acid import across plasma membrane	4/757	44/18722	0.101093849	0.289863636	0.223148145	ARL6IP5/ITGB1/SLC7A8/ARL6IP1	4
GO:1903214	regulation of protein targeting to mitochondrion	4/757	44/18722	0.101093849	0.289863636	0.223148145	PINK1/LEPROT/SH3GLB1/BNIP3L	4
GO:0033673	negative regulation of kinase activity	14/757	237/18722	0.101176929	0.289926136	0.22319626	SFN/GBA/CASP3/PKIB/SMPD1/PTPN6/SNX6/AKT1/CHP1/MVP/DUSP3/PRKAR1A/APOE/LILRB4	14
GO:0042593	glucose homeostasis	15/757	258/18722	0.101884146	0.291349214	0.2242918	ADIPOR1/HK3/HLA-DRB1/TREM2/FABP5/UCP2/PRCP/LRP1/TRPV4/PCK2/AKT1/CYBA/RAB11B/GPI/LGALS1	15
GO:0032642	regulation of chemokine production	7/757	98/18722	0.101927691	0.291349214	0.2242918	CD74/TREM2/CLEC7A/LRP1/TRPV4/LGALS9/LILRB4	7
GO:0000303	response to superoxide	3/757	28/18722	0.102227795	0.291349214	0.2242918	PRDX1/UCP2/FBLN5	3
GO:0006972	hyperosmotic response	3/757	28/18722	0.102227795	0.291349214	0.2242918	HNMT/AKR1B1/TRPV4	3
GO:0034123	positive regulation of toll-like receptor signaling pathway	3/757	28/18722	0.102227795	0.291349214	0.2242918	NR1H3/CYBA/IFI35	3
GO:0038094	Fc-gamma receptor signaling pathway	3/757	28/18722	0.102227795	0.291349214	0.2242918	FCER1G/FCGR2B/CD47	3
GO:0051503	adenine nucleotide transport	3/757	28/18722	0.102227795	0.291349214	0.2242918	SLC25A24/CR1/CD47	3
GO:0071280	cellular response to copper ion	3/757	28/18722	0.102227795	0.291349214	0.2242918	MT2A/MT1A/BECN1	3
GO:1903020	positive regulation of glycoprotein metabolic process	3/757	28/18722	0.102227795	0.291349214	0.2242918	NCSTN/RAB1B/CHP1	3
[truncated: 3,071 more rows]
